# Supplementary material for: De novo DNA methyltransferase activity in colorectal cancer is directed towards H3K36me3 marked CpG islands
Source: Nat Commun. 2021 Jan 29;12:694. doi: 10.1038/s41467-020-20716-w (PMC7846778; doi:10.1038/s41467-020-20716-w)
Supplement: Supplementary file 4 — Source Data [file 41467_2020_20716_MOESM4_ESM.zip]

Archive with 211 entries (168 files):
- source_data_for_figures/
- source_data_for_figures/.DS_Store
- __MACOSX/source_data_for_figures/._.DS_Store
- source_data_for_figures/figure_1/
- source_data_for_figures/figure_s1/
- source_data_for_figures/figure_5/
- source_data_for_figures/figure_2/
- source_data_for_figures/figure_3/
- source_data_for_figures/figure_4/
- source_data_for_figures/figure_s2/
- source_data_for_figures/figure_s5/
- source_data_for_figures/figure_s4/
- source_data_for_figures/figure_s3/
- source_data_for_figures/figure_1/.DS_Store
- __MACOSX/source_data_for_figures/figure_1/._.DS_Store
- source_data_for_figures/figure_1/panel_c/
- source_data_for_figures/figure_1/panel_b/
- source_data_for_figures/figure_s1/.DS_Store
- __MACOSX/source_data_for_figures/figure_s1/._.DS_Store
- source_data_for_figures/figure_s1/panel_c/
- source_data_for_figures/figure_s1/panel_b/
- source_data_for_figures/figure_s1/panel_a/
- source_data_for_figures/figure_5/.DS_Store
- __MACOSX/source_data_for_figures/figure_5/._.DS_Store
- source_data_for_figures/figure_5/panel_d/
- source_data_for_figures/figure_5/panel_e/
- source_data_for_figures/figure_5/panel_b/
- source_data_for_figures/figure_5/panel_a/
- source_data_for_figures/figure_2/.DS_Store
- __MACOSX/source_data_for_figures/figure_2/._.DS_Store
- source_data_for_figures/figure_2/panel_d/
- source_data_for_figures/figure_2/panel_b/
- source_data_for_figures/figure_2/panel_a/
- source_data_for_figures/figure_3/.DS_Store
- __MACOSX/source_data_for_figures/figure_3/._.DS_Store
- source_data_for_figures/figure_3/panel_c/
- source_data_for_figures/figure_3/panel_d/
- source_data_for_figures/figure_3/panel_a/
- source_data_for_figures/figure_4/.DS_Store
- __MACOSX/source_data_for_figures/figure_4/._.DS_Store
- source_data_for_figures/figure_4/panel_c/
- source_data_for_figures/figure_4/panel_b/
- source_data_for_figures/figure_s2/.DS_Store
- __MACOSX/source_data_for_figures/figure_s2/._.DS_Store
- source_data_for_figures/figure_s2/panel_c/
- source_data_for_figures/figure_s2/panel_b/
- source_data_for_figures/figure_s2/panel_k/
- source_data_for_figures/figure_s2/panel_i/
- source_data_for_figures/figure_s2/panel_g/
- source_data_for_figures/figure_s2/panel_a/
- source_data_for_figures/figure_s5/.DS_Store
- __MACOSX/source_data_for_figures/figure_s5/._.DS_Store
- source_data_for_figures/figure_s5/panel_b/
- source_data_for_figures/figure_s5/panel_a/
- source_data_for_figures/figure_s4/.DS_Store
- __MACOSX/source_data_for_figures/figure_s4/._.DS_Store
- source_data_for_figures/figure_s4/panel_c/
- source_data_for_figures/figure_s4/panel_b/
- source_data_for_figures/figure_s4/panel_a/
- source_data_for_figures/figure_s3/.DS_Store
- __MACOSX/source_data_for_figures/figure_s3/._.DS_Store
- source_data_for_figures/figure_s3/panel_c/
- source_data_for_figures/figure_s3/panel_d/
- source_data_for_figures/figure_s3/panel_b/
- source_data_for_figures/figure_s3/panel_a/
- source_data_for_figures/figure_1/panel_c/SFRP1_native_left.txt
- __MACOSX/source_data_for_figures/figure_1/panel_c/._SFRP1_native_left.txt
- source_data_for_figures/figure_1/panel_c/SFRP1_native_right.txt
- __MACOSX/source_data_for_figures/figure_1/panel_c/._SFRP1_native_right.txt
- source_data_for_figures/figure_1/panel_c/SFRP1_integrated.txt
- __MACOSX/source_data_for_figures/figure_1/panel_c/._SFRP1_integrated.txt
- source_data_for_figures/figure_1/panel_b/ZFP42_Native.txt
- __MACOSX/source_data_for_figures/figure_1/panel_b/._ZFP42_Native.txt
- source_data_for_figures/figure_1/panel_b/BUB1_Integrated.txt
- __MACOSX/source_data_for_figures/figure_1/panel_b/._BUB1_Integrated.txt
- source_data_for_figures/figure_1/panel_b/ZFP42_Integrated.txt
- source_data_for_figures/figure_1/panel_b/CDKN2A_Native.txt
- source_data_for_figures/figure_1/panel_b/DAZL_Integrated.txt
- source_data_for_figures/figure_1/panel_b/BUB1_Native.txt
- __MACOSX/source_data_for_figures/figure_1/panel_b/._BUB1_Native.txt
- source_data_for_figures/figure_1/panel_b/CDKN2A_Integrated.txt
- source_data_for_figures/figure_1/panel_b/GATA4_Native.txt
- source_data_for_figures/figure_1/panel_b/SFRP1_Native.txt
- source_data_for_figures/figure_1/panel_b/CDH13_Integrated.txt
- __MACOSX/source_data_for_figures/figure_1/panel_b/._CDH13_Integrated.txt
- source_data_for_figures/figure_1/panel_b/MLH1_Native.txt
- source_data_for_figures/figure_1/panel_b/EPHB1_Integrated.txt
- source_data_for_figures/figure_1/panel_b/EPHB1_Native.txt
- source_data_for_figures/figure_1/panel_b/CDH7_Integrated.txt
- source_data_for_figures/figure_1/panel_b/CDH7_Native.txt
- source_data_for_figures/figure_1/panel_b/DAZL_Native.txt
- source_data_for_figures/figure_1/panel_b/GATA4_Integrated.txt
- source_data_for_figures/figure_1/panel_b/CDH13_Native.txt
- source_data_for_figures/figure_1/panel_b/SFRP1_Integrated.txt
- source_data_for_figures/figure_1/panel_b/MLH1_Integrated.txt
- source_data_for_figures/figure_s1/panel_c/SFRP1_native_left.txt
- __MACOSX/source_data_for_figures/figure_s1/panel_c/._SFRP1_native_left.txt
- source_data_for_figures/figure_s1/panel_c/SFRP1_integrated_left.txt
- __MACOSX/source_data_for_figures/figure_s1/panel_c/._SFRP1_integrated_left.txt
- source_data_for_figures/figure_s1/panel_c/SFRP1_native_right.txt
- __MACOSX/source_data_for_figures/figure_s1/panel_c/._SFRP1_native_right.txt
- source_data_for_figures/figure_s1/panel_b/CDKN2A_Native.txt
- source_data_for_figures/figure_s1/panel_b/SFRP1_Native.txt
- __MACOSX/source_data_for_figures/figure_s1/panel_b/._SFRP1_Native.txt
- source_data_for_figures/figure_s1/panel_b/CDK2NA_Integrated.txt
- source_data_for_figures/figure_s1/panel_b/MLH1_Native.txt
- source_data_for_figures/figure_s1/panel_b/CDH7_Integrated.txt
- __MACOSX/source_data_for_figures/figure_s1/panel_b/._CDH7_Integrated.txt
- source_data_for_figures/figure_s1/panel_b/CDH7_Native.txt
- __MACOSX/source_data_for_figures/figure_s1/panel_b/._CDH7_Native.txt
- source_data_for_figures/figure_s1/panel_b/SFRP1_Integrated.txt
- source_data_for_figures/figure_s1/panel_b/MLH1_Integrated.txt
- source_data_for_figures/figure_s1/panel_a/suppl_1_panel_a_source_data.txt
- __MACOSX/source_data_for_figures/figure_s1/panel_a/._suppl_1_panel_a_source_data.txt
- source_data_for_figures/figure_5/panel_d/source_data_tumour_heatmap.txt
- __MACOSX/source_data_for_figures/figure_5/panel_d/._source_data_tumour_heatmap.txt
- source_data_for_figures/figure_5/panel_d/source_data_norm_heatmap.txt
- source_data_for_figures/figure_5/panel_e/source_data_histogram_h3k36me3_peaks.txt
- __MACOSX/source_data_for_figures/figure_5/panel_e/._source_data_histogram_h3k36me3_peaks.txt
- source_data_for_figures/figure_5/panel_e/source_data_histogram_h3k4me3_peaks.txt
- source_data_for_figures/figure_5/panel_b/source_data_norm_h3k36me3.txt
- source_data_for_figures/figure_5/panel_b/source_data_tumour_h3k4me3.txt
- source_data_for_figures/figure_5/panel_b/source_data_tumour_h3k36me3.txt
- source_data_for_figures/figure_5/panel_b/source_data_norm_h3k4me3.txt
- __MACOSX/source_data_for_figures/figure_5/panel_b/._source_data_norm_h3k4me3.txt
- source_data_for_figures/figure_5/panel_a/source_data_norm_samples.txt
- source_data_for_figures/figure_5/panel_a/source_data_tumour_samples.txt
- source_data_for_figures/figure_2/panel_d/fig_2_panel_d_source_data.txt
- __MACOSX/source_data_for_figures/figure_2/panel_d/._fig_2_panel_d_source_data.txt
- source_data_for_figures/figure_2/panel_b/fig_2_panel_b_source_data.txt
- __MACOSX/source_data_for_figures/figure_2/panel_b/._fig_2_panel_b_source_data.txt
- source_data_for_figures/figure_2/panel_a/yaxis_values_sigGain.txt
- __MACOSX/source_data_for_figures/figure_2/panel_a/._yaxis_values_sigGain.txt
- source_data_for_figures/figure_2/panel_a/yaxis_values_background.txt
- __MACOSX/source_data_for_figures/figure_2/panel_a/._yaxis_values_background.txt
- source_data_for_figures/figure_2/panel_a/xaxis_values_sigGain.txt
- __MACOSX/source_data_for_figures/figure_2/panel_a/._xaxis_values_sigGain.txt
- source_data_for_figures/figure_2/panel_a/xaxis_values_background.txt
- source_data_for_figures/figure_3/panel_c/fig_3_panel_c_source_data.txt
- __MACOSX/source_data_for_figures/figure_3/panel_c/._fig_3_panel_c_source_data.txt
- source_data_for_figures/figure_3/panel_d/fig_3_panel_d_source_data.txt
- source_data_for_figures/figure_3/panel_a/heatmap_hct116_3b_targets.txt
- __MACOSX/source_data_for_figures/figure_3/panel_a/._heatmap_hct116_3b_targets.txt
- source_data_for_figures/figure_3/panel_a/boxplot_t7dnmt3b_3b_targets.txt
- __MACOSX/source_data_for_figures/figure_3/panel_a/._boxplot_t7dnmt3b_3b_targets.txt
- source_data_for_figures/figure_3/panel_a/heatmap_t7dnmt3b_3b_targets.txt
- source_data_for_figures/figure_3/panel_a/boxplot_hct116_3b_targets.txt
- source_data_for_figures/figure_3/panel_a/boxplot_hct116_non_targets.txt
- source_data_for_figures/figure_3/panel_a/boxplot_t7dnmt3b_non_targets.txt
- __MACOSX/source_data_for_figures/figure_3/panel_a/._boxplot_t7dnmt3b_non_targets.txt
- source_data_for_figures/figure_4/panel_c/fig_4_panel_c_source_data.txt
- __MACOSX/source_data_for_figures/figure_4/panel_c/._fig_4_panel_c_source_data.txt
- source_data_for_figures/figure_4/panel_b/source_data_h3k36me3_cgi.txt
- __MACOSX/source_data_for_figures/figure_4/panel_b/._source_data_h3k36me3_cgi.txt
- source_data_for_figures/figure_4/panel_b/source_data_other_cgi.txt
- source_data_for_figures/figure_s2/panel_c/fig_s2_panel_c_source_data.txt
- __MACOSX/source_data_for_figures/figure_s2/panel_c/._fig_s2_panel_c_source_data.txt
- source_data_for_figures/figure_s2/panel_b/fig_s2_panel_b_source_data.txt
- source_data_for_figures/figure_s2/panel_k/fig_s2_panel_k_rep_2_source_data.txt
- source_data_for_figures/figure_s2/panel_k/fig_s2_panel_k_rep_3_source_data.txt
- source_data_for_figures/figure_s2/panel_k/fig_s2_panel_k_rep_1_source_data.txt
- source_data_for_figures/figure_s2/panel_i/fig_s2_panel_i_source_data.txt
- source_data_for_figures/figure_s2/panel_g/ef1a_expt_k36me3_cgi.txt
- __MACOSX/source_data_for_figures/figure_s2/panel_g/._ef1a_expt_k36me3_cgi.txt
- source_data_for_figures/figure_s2/panel_g/cag_expt_k36me3_cgi.txt
- __MACOSX/source_data_for_figures/figure_s2/panel_g/._cag_expt_k36me3_cgi.txt
- source_data_for_figures/figure_s2/panel_g/cag_expt_other_cgi.txt
- __MACOSX/source_data_for_figures/figure_s2/panel_g/._cag_expt_other_cgi.txt
- source_data_for_figures/figure_s2/panel_g/ef1a_expt_other_cgi.txt
- __MACOSX/source_data_for_figures/figure_s2/panel_g/._ef1a_expt_other_cgi.txt
- source_data_for_figures/figure_s2/panel_a/fig_s2_panel_a_source_data.txt
- __MACOSX/source_data_for_figures/figure_s2/panel_a/._fig_s2_panel_a_source_data.txt
- source_data_for_figures/figure_s5/panel_b/source_data_boxplot_tumour_h3k4me3.txt
- source_data_for_figures/figure_s5/panel_b/source_data_heatmap_adenoma_samples.txt
- source_data_for_figures/figure_s5/panel_b/source_data_heatmap_norm_samples.txt
- source_data_for_figures/figure_s5/panel_b/source_data_heatmap_tumour_samples.txt
- __MACOSX/source_data_for_figures/figure_s5/panel_b/._source_data_heatmap_tumour_samples.txt
- source_data_for_figures/figure_s5/panel_b/source_data_boxplot_adenoma_h3k4me3.txt
- source_data_for_figures/figure_s5/panel_b/source_data_boxplot_adenoma_h3k36me3.txt
- source_data_for_figures/figure_s5/panel_b/source_data_boxplot_norm_h3k4me3.txt
- source_data_for_figures/figure_s5/panel_b/source_data_boxplot_norm_h3k36me3.txt
- source_data_for_figures/figure_s5/panel_b/source_data_boxplot_tumour_h3k36me3.txt
- source_data_for_figures/figure_s5/panel_a/source_data_boxplot_tumour_h3k4me3.txt
- source_data_for_figures/figure_s5/panel_a/source_data_heatmap_norm_samples.txt
- __MACOSX/source_data_for_figures/figure_s5/panel_a/._source_data_heatmap_norm_samples.txt
- source_data_for_figures/figure_s5/panel_a/source_data_heatmap_tumour_samples.txt
- source_data_for_figures/figure_s5/panel_a/source_data_boxplot_norm_h3k4me3.txt
- source_data_for_figures/figure_s5/panel_a/source_data_boxplot_norm_h3k36me3.txt
- source_data_for_figures/figure_s5/panel_a/source_data_boxplot_tumour_h3k36me3.txt
- source_data_for_figures/figure_s4/panel_c/source_data_h3k36me3_cgi.txt
- source_data_for_figures/figure_s4/panel_c/source_data_other_cgi.txt
- source_data_for_figures/figure_s4/panel_b/source_data_h3k36me3_cgi.txt
- source_data_for_figures/figure_s4/panel_b/source_data_other_cgi.txt
- source_data_for_figures/figure_s4/panel_a/fig_s4_panel_a_source_data.txt
- __MACOSX/source_data_for_figures/figure_s4/panel_a/._fig_s4_panel_a_source_data.txt
- source_data_for_figures/figure_s3/panel_c/h3k36me3_data.txt
- __MACOSX/source_data_for_figures/figure_s3/panel_c/._h3k36me3_data.txt
- source_data_for_figures/figure_s3/panel_c/IgG_data.txt
- __MACOSX/source_data_for_figures/figure_s3/panel_c/._IgG_data.txt
- source_data_for_figures/figure_s3/panel_d/RKO_data.txt
- __MACOSX/source_data_for_figures/figure_s3/panel_d/._RKO_data.txt
- source_data_for_figures/figure_s3/panel_d/T7_DNMT3B_data.txt
- __MACOSX/source_data_for_figures/figure_s3/panel_d/._T7_DNMT3B_data.txt
- source_data_for_figures/figure_s3/panel_b/vwa1_data.txt
- __MACOSX/source_data_for_figures/figure_s3/panel_b/._vwa1_data.txt
- source_data_for_figures/figure_s3/panel_b/brca2_data.txt
- __MACOSX/source_data_for_figures/figure_s3/panel_b/._brca2_data.txt
- source_data_for_figures/figure_s3/panel_b/tnfrsf1a_data.txt
- __MACOSX/source_data_for_figures/figure_s3/panel_b/._tnfrsf1a_data.txt
- source_data_for_figures/figure_s3/panel_a/fig_s3_panel_a_source_data.txt
- __MACOSX/source_data_for_figures/figure_s3/panel_a/._fig_s3_panel_a_source_data.txt
