# Supplementary material for: De novo DNA methyltransferase activity in colorectal cancer is directed towards H3K36me3 marked CpG islands
Source: Nat Commun. 2021 Jan 29;12:694. doi: 10.1038/s41467-020-20716-w (PMC7846778; doi:10.1038/s41467-020-20716-w)
Supplement: Supplementary file 4 — Source Data [file 41467_2020_20716_MOESM4_ESM.zip › source_data_for_figures/figure_1/panel_c/SFRP1_native_right.txt]

CpG_1	CpG_2	CpG_3	CpG_4	CpG_5	CpG_6	CpG_7	CpG_8	CpG_9	CpG_10	CpG_11	CpG_12	CpG_13	CpG_14	CpG_15	CpG_16	CpG_17	CpG_18	CpG_19	CpG_20	CpG_21	CpG_22
A05_SEQ13070_Plt1_T7_024_TR	1	1	1	1	1	1	1	1	1	1	1	1	1	0	1	1	1	1	1	1	1	1
B05_SEQ13070_Plt1_T7_023_TR	1	1	1	1	1	1	1	1	1	1	1	1	1	1	1	1	1	1	1	1	1	1
C06_SEQ13070_Plt1_T7_022_TR	1	1	1	1	1	1	1	1	1	1	1	1	1	1	1	1	1	1	1	1	1	1
D06_SEQ13070_Plt1_T7_021_TR	1	1	1	1	1	1	1	0	1	1	1	1	1	1	1	1	1	1	1	1	1	1
E05_SEQ13070_Plt1_T7_020_TR	1	1	NA	1	1	1	1	0	1	NA	1	1	1	1	1	1	1	1	1	1	1	1
E06_SEQ13070_Plt1_T7_020_TR	1	1	1	1	1	1	1	1	1	1	1	1	0	1	1	1	1	1	1	1	1	1
F06_SEQ13070_Plt1_T7_019_TR	1	1	1	1	1	1	1	1	1	1	1	1	1	1	1	1	1	1	1	1	1	1
H06_SEQ13070_Plt1_T7_017_TR	1	1	1	1	1	1	1	1	1	1	1	0	1	1	1	1	1	1	1	1	1	1
