# Supplementary material for: De novo DNA methyltransferase activity in colorectal cancer is directed towards H3K36me3 marked CpG islands
Source: Nat Commun. 2021 Jan 29;12:694. doi: 10.1038/s41467-020-20716-w (PMC7846778; doi:10.1038/s41467-020-20716-w)
Supplement: Supplementary file 4 — Source Data [file 41467_2020_20716_MOESM4_ESM.zip › source_data_for_figures/figure_1/panel_c/SFRP1_integrated.txt]

CpG_1	CpG_2	CpG_3	CpG_4	CpG_5	CpG_6	CpG_7	CpG_8	CpG_9	CpG_10	CpG_11	CpG_12	CpG_13	CpG_14	CpG_15	CpG_16	CpG_17	CpG_18	CpG_19	CpG_20	CpG_21	CpG_22	CpG_23	CpG_24	CpG_25
A12_T7_048.seq	0	0	0	0	0	0	0	0	0	0	0	0	0	0	0	0	0	0	0	0	0	0	0	0	0
B12_T7_047.seq	NA	NA	NA	0	0	1	NA	1	NA	1	1	NA	NA	NA	NA	1	NA	NA	1	1	1	NA	1	0	NA
C12_T7_046.seq	0	0	0	0	0	1	0	0	0	0	0	0	0	0	0	0	0	0	0	0	0	0	0	0	0
D12_T7_045.seq	0	NA	0	0	0	0	NA	0	0	0	0	0	0	0	0	0	0	0	0	0	0	0	0	0	0
E12_T7_044.seq	NA	NA	0	0	0	0	NA	NA	0	0	0	0	0	0	0	0	NA	0	0	0	0	0	NA	0	0
F12_T7_043.seq	0	0	0	0	0	0	0	0	0	0	0	0	0	0	0	0	0	0	0	0	0	0	0	0	0
H12_T7_041.seq	NA	NA	0	0	0	0	NA	NA	0	0	0	0	0	0	0	0	0	0	0	0	0	0	0	0	0
A02_A2_PLT1_SP6_008.seq	0	0	0	0	0	0	0	0	0	0	0	0	0	0	0	0	0	0	0	0	0	0	0	0	0
A10_T7_040.seq	0	0	0	0	0	0	0	0	0	0	0	0	0	0	0	0	0	0	0	0	0	0	0	0	0
C10_T7_038.seq	0	0	0	0	0	0	0	0	0	0	0	1	0	1	1	0	1	0	1	1	0	1	0	0	0
D10_T7_037.seq	0	0	NA	0	0	0	0	NA	NA	0	0	0	0	0	0	0	0	0	0	0	0	0	NA	0	0
F10_T7_035.seq	0	0	NA	0	0	0	0	0	NA	0	0	0	0	0	0	0	0	0	0	0	0	0	0	0	0
H10_T7_033.seq	NA	NA	NA	0	0	0	0	0	NA	NA	NA	0	0	0	0	0	0	0	0	0	0	0	0	0	0
