# Supplementary material for: De novo DNA methyltransferase activity in colorectal cancer is directed towards H3K36me3 marked CpG islands
Source: Nat Commun. 2021 Jan 29;12:694. doi: 10.1038/s41467-020-20716-w (PMC7846778; doi:10.1038/s41467-020-20716-w)
Supplement: Supplementary file 4 — Source Data [file 41467_2020_20716_MOESM4_ESM.zip › source_data_for_figures/figure_1/panel_b/CDKN2A_Native.txt]

1
0
0.96551724137931
0.96551724137931
0.870967741935484
0.967741935483871
0.0333333333333333
0
0.964285714285714
0
0.935483870967742
0.964285714285714
1
0.96551724137931
0.962962962962963
0
0
0.0357142857142857
0
1
0.966666666666667
0.916666666666667
0.181818181818182
