# Supplementary material for: De novo DNA methyltransferase activity in colorectal cancer is directed towards H3K36me3 marked CpG islands
Source: Nat Commun. 2021 Jan 29;12:694. doi: 10.1038/s41467-020-20716-w (PMC7846778; doi:10.1038/s41467-020-20716-w)
Supplement: Supplementary file 4 — Source Data [file 41467_2020_20716_MOESM4_ESM.zip › source_data_for_figures/figure_1/panel_b/DAZL_Integrated.txt]

0
0
0
0.333333333333333
0.111111111111111
0
0
0.888888888888889
0
0
0
0
0
0.0416666666666667
0
0.0384615384615385
0
0
0.0357142857142857
0
0.032258064516129
0
