# Supplementary material for: De novo DNA methyltransferase activity in colorectal cancer is directed towards H3K36me3 marked CpG islands
Source: Nat Commun. 2021 Jan 29;12:694. doi: 10.1038/s41467-020-20716-w (PMC7846778; doi:10.1038/s41467-020-20716-w)
Supplement: Supplementary file 4 — Source Data [file 41467_2020_20716_MOESM4_ESM.zip › source_data_for_figures/figure_1/panel_b/GATA4_Native.txt]

0.972972972972973
1
0.918918918918919
0.911764705882353
0.972972972972973
0.96969696969697
0.972222222222222
0.864864864864865
0.972972972972973
1
1
0.9375
0.939393939393939
0.972972972972973
0.945945945945946
0.944444444444444
1
1
1
1
1
1
0.8
1
1
