# Supplementary material for: De novo DNA methyltransferase activity in colorectal cancer is directed towards H3K36me3 marked CpG islands
Source: Nat Commun. 2021 Jan 29;12:694. doi: 10.1038/s41467-020-20716-w (PMC7846778; doi:10.1038/s41467-020-20716-w)
Supplement: Supplementary file 4 — Source Data [file 41467_2020_20716_MOESM4_ESM.zip › source_data_for_figures/figure_1/panel_b/SFRP1_Native.txt]

1
0.96969696969697
1
1
1
1
0.939393939393939
1
0.96969696969697
0.939393939393939
0.954545454545455
1
1
0.954545454545455
0.95
0.954545454545455
1
0.954545454545455
