# Supplementary material for: De novo DNA methyltransferase activity in colorectal cancer is directed towards H3K36me3 marked CpG islands
Source: Nat Commun. 2021 Jan 29;12:694. doi: 10.1038/s41467-020-20716-w (PMC7846778; doi:10.1038/s41467-020-20716-w)
Supplement: Supplementary file 4 — Source Data [file 41467_2020_20716_MOESM4_ESM.zip › source_data_for_figures/figure_1/panel_b/CDH13_Integrated.txt]

0
0
0
0.0526315789473684
0.333333333333333
0.227272727272727
0.608695652173913
0.285714285714286
0.769230769230769
0
0.0714285714285714
0.0714285714285714
0.615384615384615
0.285714285714286
0.15
0
0.368421052631579
0.210526315789474
0.315789473684211
0.272727272727273
0.454545454545455
0.105263157894737
0
0
