# Supplementary material for: De novo DNA methyltransferase activity in colorectal cancer is directed towards H3K36me3 marked CpG islands
Source: Nat Commun. 2021 Jan 29;12:694. doi: 10.1038/s41467-020-20716-w (PMC7846778; doi:10.1038/s41467-020-20716-w)
Supplement: Supplementary file 4 — Source Data [file 41467_2020_20716_MOESM4_ESM.zip › source_data_for_figures/figure_1/panel_b/CDH7_Integrated.txt]

0
0
0
0.0285714285714286
0
0
0
0
0
0.0526315789473684
0
0
0
0.318181818181818
0
0.0476190476190476
0.0909090909090909
0.571428571428571
0
0
0
0.0588235294117647
0
0
0
0
0.0476190476190476
0
0
0.0952380952380952
0.529411764705882
0
0
0
