# Supplementary material for: De novo DNA methyltransferase activity in colorectal cancer is directed towards H3K36me3 marked CpG islands
Source: Nat Commun. 2021 Jan 29;12:694. doi: 10.1038/s41467-020-20716-w (PMC7846778; doi:10.1038/s41467-020-20716-w)
Supplement: Supplementary file 4 — Source Data [file 41467_2020_20716_MOESM4_ESM.zip › source_data_for_figures/figure_1/panel_b/CDH7_Native.txt]

0.941176470588235
0.980392156862745
0.857142857142857
0.153846153846154
1
0.977272727272727
0.978260869565217
0.918367346938776
0.977272727272727
0.942307692307692
1
1
0.96
1
1
0.914893617021277
0.978260869565217
1
1
0.962962962962963
0.925925925925926
0.923076923076923
1
0.703703703703704
0.962962962962963
0.962962962962963
0.888888888888889
1
0.925925925925926
1
1
0.962962962962963
0.962962962962963
0.962962962962963
0.925925925925926
0.925925925925926
0.909090909090909
1
1
0.954545454545455
1
