# Supplementary material for: De novo DNA methyltransferase activity in colorectal cancer is directed towards H3K36me3 marked CpG islands
Source: Nat Commun. 2021 Jan 29;12:694. doi: 10.1038/s41467-020-20716-w (PMC7846778; doi:10.1038/s41467-020-20716-w)
Supplement: Supplementary file 4 — Source Data [file 41467_2020_20716_MOESM4_ESM.zip › source_data_for_figures/figure_1/panel_b/DAZL_Native.txt]

1
0.857142857142857
0.857142857142857
1
1
0.833333333333333
1
0.714285714285714
1
0.966666666666667
1
0.9
0.966666666666667
0.966666666666667
1
1
1
0.966666666666667
0.966666666666667
0.966666666666667
1
1
0.966666666666667
0.966666666666667
1
