# Supplementary material for: De novo DNA methyltransferase activity in colorectal cancer is directed towards H3K36me3 marked CpG islands
Source: Nat Commun. 2021 Jan 29;12:694. doi: 10.1038/s41467-020-20716-w (PMC7846778; doi:10.1038/s41467-020-20716-w)
Supplement: Supplementary file 4 — Source Data [file 41467_2020_20716_MOESM4_ESM.zip › source_data_for_figures/figure_1/panel_b/CDH13_Native.txt]

0.846153846153846
0.857142857142857
0.857142857142857
0.928571428571429
0.785714285714286
0.928571428571429
0.846153846153846
1
1
0.928571428571429
0.857142857142857
1
0.916666666666667
0.833333333333333
0.846153846153846
0.884615384615385
0.846153846153846
0.923076923076923
0.846153846153846
0.807692307692308
0.884615384615385
0.923076923076923
0.884615384615385
0.961538461538462
0.923076923076923
0.923076923076923
0.884615384615385
1
0.884615384615385
0.884615384615385
