# Supplementary material for: De novo DNA methyltransferase activity in colorectal cancer is directed towards H3K36me3 marked CpG islands
Source: Nat Commun. 2021 Jan 29;12:694. doi: 10.1038/s41467-020-20716-w (PMC7846778; doi:10.1038/s41467-020-20716-w)
Supplement: Supplementary file 4 — Source Data [file 41467_2020_20716_MOESM4_ESM.zip › source_data_for_figures/figure_s1/panel_b/CDKN2A_Native.txt]

0.967741935483871
1
0.935483870967742
1
0.967741935483871
1
0.967741935483871
0.967741935483871
1
1
0.967741935483871
1
0.903225806451613
0.967741935483871
1
0.967741935483871
1
1
0.967741935483871
1
1
0.967741935483871
0.935483870967742
1
0.967741935483871
1
0.935483870967742
0.769230769230769
0.916666666666667
0.846153846153846
1
0.923076923076923
0.923076923076923
0.916666666666667
0.846153846153846
1
0.923076923076923
0.846153846153846
0.916666666666667
