# Supplementary material for: De novo DNA methyltransferase activity in colorectal cancer is directed towards H3K36me3 marked CpG islands
Source: Nat Commun. 2021 Jan 29;12:694. doi: 10.1038/s41467-020-20716-w (PMC7846778; doi:10.1038/s41467-020-20716-w)
Supplement: Supplementary file 4 — Source Data [file 41467_2020_20716_MOESM4_ESM.zip › source_data_for_figures/figure_s1/panel_b/SFRP1_Native.txt]

0.838709677419355
0.818181818181818
0.909090909090909
0.848484848484849
0.933333333333333
0.939393939393939
0.848484848484849
0.848484848484849
0.878787878787879
0.878787878787879
0.727272727272727
0.8125
1
0.954545454545455
1
0.954545454545455
0.954545454545455
0.954545454545455
0.909090909090909
1
1
0.904761904761905
0.954545454545455
1
