# Supplementary material for: De novo DNA methyltransferase activity in colorectal cancer is directed towards H3K36me3 marked CpG islands
Source: Nat Commun. 2021 Jan 29;12:694. doi: 10.1038/s41467-020-20716-w (PMC7846778; doi:10.1038/s41467-020-20716-w)
Supplement: Supplementary file 4 — Source Data [file 41467_2020_20716_MOESM4_ESM.zip › source_data_for_figures/figure_s1/panel_b/CDH7_Native.txt]

0.980769230769231
0.905660377358491
0.961538461538462
0.962264150943396
0.981132075471698
0.980769230769231
0.943396226415094
0.962264150943396
0.943396226415094
0.981132075471698
0.92156862745098
0.886792452830189
0.955555555555556
0.930232558139535
0.909090909090909
0.979591836734694
0.863636363636364
0.954545454545455
0.954545454545455
0.954545454545455
0.954545454545455
0.952380952380952
1
0.772727272727273
0.863636363636364
0.909090909090909
0.954545454545455
0.909090909090909
0.909090909090909
0.909090909090909
