# Supplementary material for: De novo DNA methyltransferase activity in colorectal cancer is directed towards H3K36me3 marked CpG islands
Source: Nat Commun. 2021 Jan 29;12:694. doi: 10.1038/s41467-020-20716-w (PMC7846778; doi:10.1038/s41467-020-20716-w)
Supplement: Supplementary file 4 — Source Data [file 41467_2020_20716_MOESM4_ESM.zip › source_data_for_figures/figure_s1/panel_b/MLH1_Integrated.txt]

0
0.0714285714285714
0.0588235294117647
0
0.0588235294117647
0.0555555555555556
0.0666666666666667
0.0666666666666667
0
0
0.125
0
0
0
0
0.0588235294117647
0.0666666666666667
0
0.142857142857143
0.285714285714286
0.285714285714286
0.428571428571429
0.1
0.0526315789473684
0.05
0.05
0.05
0
