# Supplementary material for: De novo DNA methyltransferase activity in colorectal cancer is directed towards H3K36me3 marked CpG islands
Source: Nat Commun. 2021 Jan 29;12:694. doi: 10.1038/s41467-020-20716-w (PMC7846778; doi:10.1038/s41467-020-20716-w)
Supplement: Supplementary file 4 — Source Data [file 41467_2020_20716_MOESM4_ESM.zip › source_data_for_figures/figure_s1/panel_a/suppl_1_panel_a_source_data.txt]

BUB1	0
MLH1	0.087719298245614
CDKN2A	0.426900584795322
SFRP1	0.985380116959064
ZFP42	0.862573099415205
GATA4	0.795321637426901
CDH7	0.511695906432749
CDH13	0.596491228070175
EPHB1	0.137426900584795
DAZL	1
