# Supplementary material for: De novo DNA methyltransferase activity in colorectal cancer is directed towards H3K36me3 marked CpG islands
Source: Nat Commun. 2021 Jan 29;12:694. doi: 10.1038/s41467-020-20716-w (PMC7846778; doi:10.1038/s41467-020-20716-w)
Supplement: Supplementary file 4 — Source Data [file 41467_2020_20716_MOESM4_ESM.zip › source_data_for_figures/figure_5/panel_d/source_data_tumour_heatmap.txt]

int..5000_.4750bp	int..4750_.4500bp	int..4500_.4250bp	int..4250_.4000bp	int..4000_.3750bp	int..3750_.3500bp	int..3500_.3250bp	int..3250_.3000bp	int..3000_.2750bp	int..2750_.2500bp	int..2500_.2250bp	int..2250_.2000bp	int..2000_.1750bp	int..1750_.1500bp	int..1500_.1250bp	int..1250_.1000bp	int..1000_.750bp	int..750_.500bp	int..500_.250bp	int..250_0bp	int.0_250bp	int.250_500bp	int.500_750bp	int.750_1000bp	int.1000_1250bp	int.1250_1500bp	int.1500_1750bp	int.1750_2000bp	int.2000_2250bp	int.2250_2500bp	int.2500_2750bp	int.2750_3000bp	int.3000_3250bp	int.3250_3500bp	int.3500_3750bp	int.3750_4000bp	int.4000_4250bp	int.4250_4500bp	int.4500_4750bp	int.4750_5000bp
8.27569523129335	3.40342444576999	3.52284284737596	9.1355077228563	3.33177340480641	13.434570180671	3.40342444576999	4.83644526504157	14.5093357951247	0.895638012044735	4.83644526504157	0.997996641992705	3.97663277347862	0.752335930117577	0.752335930117577	0.383844862304886	0.454708529191942	0.257009168673707	0.0814216374586123	0.0413371390174493	0.0814216374586123	0.0848499169305538	0.341970877326172	0.92820666702818	13.434570180671	5.91121087949525	0.537382807226841	2.68691403613421	1.91922431152443	1.15153458691466	2.25700779035273	6.98597649394893	5.91121087949525	7.34423169876683	4.47819006022368	1.61214842168052	0.84445869707075	0.537382807226841	0.537382807226841	0.537382807226841
5.55295567467736	23.1074607107542	3.56626772068722	3.88109805219385	2.92575083934613	4.62149214215083	5.91121087949525	3.84435392862279	2.07276225644639	2.56047102266907	2.44807723292228	3.85938561553822	6.12616400238599	8.7772525180384	3.14752787090007	2.80633243774017	0.217857894821692	0.188810175512133	0.138184150429759	0.137470020453378	0.131360241766561	0.0948322600988543	0.186438933119516	0.276833567359282	0.163551289155995	0.289359973122145	2.68691403613421	1.61214842168052	0.298546004014912	0.997996641992705	1.25389321686263	0.383844862304886	1.18224217589905	0.537382807226841	0.250778643372526	0.107476561445368	0.250778643372526	0.537382807226841	0.537382807226841	1.61214842168052
19.5249086625752	20.9579294818468	2.99398992597811	10.9267837469458	7.57221228365094	4.11993485540578	4.6410333351409	6.06474882441721	23.1074607107542	8.06074210840262	29.5560543974763	6.12616400238599	4.11993485540578	3.33177340480641	0.635088772177176	0.611504573740888	0.407108187293061	0.17038967058412	0.162464569626719	0.152089473743446	0.045321441573348	0.0956983081362868	0.203834857913629	0.173055480293389	0.220238855420836	0.166773974656606	0.158053766831424	0.244264912375837	0.967289053008314	0.537382807226841	0.298546004014912	0.656801208832806	0.0488529824751674	0.537382807226841	0.179127602408947	0.0597092008029823	0.322429684336105	0.537382807226841	0.394080725299683	0.230306917382932
0.537382807226841	0.635088772177176	0.383844862304886	0.124011417052348	0.322429684336105	0.537382807226841	0.895638012044735	0.997996641992705	0.537382807226841	0.0767689724609773	0.0767689724609773	0.179127602408947	0.14141652821759	0.23644843517981	0.101667017583456	0.063757282213354	0.0597092008029823	0.1050058358949	0.136979931253901	0.0649583613131346	0.0550076889287318	0.101667017583456	0.194372504741623	0.875166286055141	3.19268608999476	5.00179382111137	11.2850389517637	6.26946608431315	7.48753378069399	8.06074210840261	17.7336326384858	19.6682107445024	21.3878357276283	24.8987367348436	16.4439139011413	14.294382672234	26.3317575541152	11.1315010068417	8.06074210840261	10.21027333731
0.397195987950274	0.94681732701872	1.90526631653153	1.61214842168052	0.957943265056543	1.16959787455254	2.18114198227365	3.59633109451809	37.079413698652	13.7928253854889	3.2656339823785	3.76167965058789	2.52156548006441	3.85938561553822	4.0687555404318	2.56749563452824	0.454708529191942	0.142570948856101	0.0737584245213311	0.0488529824751674	0.150467186023515	0.146558947425502	0.116822349397139	0.230306917382932	0.537382807226841	0.537382807226841	0.537382807226841	0.950754197401334	1.02591263197851	0.254549750791661	0.322429684336105	0.997996641992705	1.45861047675857	0.394080725299683	0.127948287434962	0.281486232356917	0.830500702077845	5.91121087949525	0.417964405620876	0.967289053008314
0.193457810601663	0.289359973122145	0.372034251157044	0.454708529191942	0.277956624427676	0.702731363296638	0.474161300494272	0.397195987950274	0.166100140415569	0.262974565238667	0.289359973122145	0.150467186023515	0.156014363388438	0.0866746463269098	0.199599328398541	0.101667017583456	0.1966034660586	0.143806666722676	0.110888515776967	0.0331717782238791	0.226894963051333	0.136979931253901	0.212925263240824	0.511169011752361	1.45861047675857	4.47819006022368	11.4044573533696	4.78971632528271	6.79631197375123	8.39143922054221	10.9267837469458	36.7211584938341	10.4056852672106	21.2650053716907	12.0015493613994	4.53551089299454	7.97806783036772	9.61318132928016	3.68206738285058	5.82853660146035
0.895638012044735	0.593949418513877	0.197983139504626	0.289359973122145	0.895638012044735	0.240895741170653	0.230306917382932	0.179127602408947	0.197983139504626	0.158053766831424	0.127948287434962	0.0848499169305538	0.221275273563993	0.465731766263262	0.486203492252856	0.148637797743594	0.279439059757957	0.131360241766561	0.0814216374586123	0.179127602408947	0.138184150429759	0.218933736277602	0.179127602408947	0.365420308914252	0.124011417052348	0.275244852482041	0.616995074964151	0.537382807226841	3.14752787090007	3.0176111482738	5.19470046985946	8.92055459996556	8.7772525180384	4.3479154402899	4.11993485540578	8.49064835418409	12.7180597710352	2.80633243774017	8.7772525180384	10.21027333731
3.76167965058789	0.895638012044735	0.537382807226841	0.107476561445368	0.230306917382932	0.690920752148796	0.322429684336105	0.537382807226841	0.179127602408947	0.146558947425502	0.383844862304886	0.690920752148796	0.537382807226841	1.61214842168052	0.322429684336105	0.0597092008029823	0.206685695087247	0.258739870146257	0.188810175512133	0.0917482841606802	0.257009168673707	0.322429684336105	0.537382807226841	1.61214842168052	3.76167965058789	2.32865883131631	9.1355077228563	2.6869140361342	1.61214842168052	2.32865883131631	8.06074210840262	2.3798381462903	1.15153458691466	2.042054667462	1.61214842168052	10.21027333731	0.752335930117577	2.042054667462	2.22630020136834	2.68691403613421
0.298546004014912	0.997996641992705	1.15153458691466	0.537382807226841	0.537382807226841	5.91121087949525	2.47196091324347	1.76568636660248	1.61214842168052	1.97040362649842	3.76167965058789	15.5841014095784	2.90186715902494	1.49273002007456	0.997996641992705	1.0150564136507	0.158053766831424	0.0644859368672209	0.166773974656606	0.0520047877961459	0.0233644698794279	0.0597092008029823	0.0273245495200089	0.179127602408947	0.230306917382932	0.0488529824751674	0.179127602408947	0.0767689724609773	0.537382807226841	0.298546004014912	0.537382807226841	0.537382807226841	0.322429684336105	0.230306917382932	0.0767689724609773	0.179127602408947	0.179127602408947	0.537382807226841	1.61214842168052	0.537382807226841
0.814741675472952	0.62005708526174	0.417964405620876	0.642237989124761	0.513499126905648	0.464517341840151	0.537382807226841	0.610248272613531	0.274174901646347	0.217239858240638	0.230306917382932	0.0616668795178342	0.0612208261397667	0.152392139362836	0.096905096385168	0.072977912092534	0.0624863729333536	0.0233644698794279	0.474161300494272	0.234243787765546	0.410939793761702	0.73279473712751	2.90186715902494	0.895638012044735	0.410939793761702	0.465731766263262	4.83644526504157	4.11993485540578	2.25700779035273	1.31903052682952	0.895638012044735	1.39719529878979	0.635088772177176	0.537382807226841	0.793279382096765	1.12361859692885	4.11993485540578	1.31903052682952	1.51444245673019	1.51444245673019
0.537382807226841	3.76167965058789	1.90526631653153	6.62772128913104	3.91521759550984	1.83841486682867	3.18847132287926	13.0763149758531	26.3317575541152	20.9579294818468	10.21027333731	8.52135594316848	8.06074210840261	8.06074210840262	7.57221228365094	3.90498173251504	3.95709158048856	0.555001915660508	0.210280228914851	0.222118226987094	0.130714736893015	0.0948322600988543	0.11796207963516	0.225354080449966	0.257009168673707	0.221275273563993	0.230306917382932	2.68691403613421	0.967289053008314	0.77621961043877	0.244264912375837	0.62005708526174	0.284496780296563	0.107476561445368	0.895638012044735	0.785405641331537	1.39719529878979	1.61214842168052	1.0150564136507	1.61214842168052
1.82710154457126	3.88109805219385	4.23935325701175	2.27354264595971	4.83644526504157	3.59633109451809	9.35046084574703	4.15250351038923	6.26946608431315	19.8831638673931	3.61837756866073	5.91121087949525	14.0794295493432	7.60012827363675	3.26012236384284	6.62772128913104	7.4465903287148	4.6410333351409	1.29604088801768	0.318042885909763	0.149762421686169	0.115906095676377	0.212453667973402	0.150467186023515	0.230306917382932	0.0791494057155813	0.0582704248800189	0.332665547330902	0.967289053008314	0.593949418513877	0.600604313959411	1.16959787455254	3.52284284737596	5.0513983879323	9.49376292767419	7.29305238379284	7.46365010037279	2.61526299517063	4.15250351038923	5.19470046985946
24.1822263252078	5.91121087949525	3.97663277347862	2.99398992597811	2.44807723292228	0.635088772177176	0.73279473712751	3.0451692409521	1.12361859692885	2.08982202810438	3.33177340480641	3.76167965058789	1.97040362649842	9.1355077228563	14.5093357951247	3.0451692409521	3.76167965058789	1.25389321686263	0.635088772177176	0.424249584652769	0.164504940987808	0.159762456202574	0.14141652821759	0.0767689724609773	0.179127602408947	0.107476561445368	0.537382807226841	2.32865883131631	0.537382807226841	0.146558947425502	0.0488529824751674	0.146558947425502	0.322429684336105	0.752335930117577	4.83644526504157	0.107476561445368	0.752335930117577	2.68691403613421	1.61214842168052	0.84445869707075
4.68290732011961	8.06074210840261	4.6410333351409	2.11792047554108	3.76167965058789	5.79179247788929	6.67890060410502	14.8675909999426	14.8675909999426	3.76167965058789	1.81686568157646	2.61526299517063	2.7695883141691	3.17544386088588	2.19086836792481	2.19838421138253	2.00297228148186	2.042054667462	0.702731363296638	0.374539532309616	0.309402222342727	0.121344504857674	0.210280228914851	0.347718287029132	0.372034251157044	0.244264912375837	0.230306917382932	0.127948287434962	0.179127602408947	0.179127602408947	1.61214842168052	0.702731363296638	1.15153458691466	0.341970877326172	0.221275273563993	0.537382807226841	0.107476561445368	2.68691403613421	0.537382807226841	0.690920752148796
7.1053948955549	6.03062928110122	6.52536265918307	3.85938561553822	6.62772128913104	17.7336326384858	3.56626772068722	3.84435392862279	5.55295567467736	7.63083586262114	4.3758314302757	2.43402800920393	4.15250351038923	10.6401795830915	4.17505104076238	8.92055459996556	1.36412558757583	0.656801208832806	0.472245497259951	0.0819736485600266	0.136979931253901	0.240107211739652	0.451401558070546	0.394080725299683	0.197983139504626	0.322429684336105	0.383844862304886	0.439676842276506	2.68691403613421	1.25389321686263	0.690920752148796	0.895638012044735	0.537382807226841	1.25389321686263	0.179127602408947	0.341970877326172	0.537382807226841	0.383844862304886	0.322429684336105	0.537382807226841
0.537382807226841	0.537382807226841	0.179127602408947	0.895638012044735	2.68691403613421	0.537382807226841	0.179127602408947	0.322429684336105	1.61214842168052	0.752335930117577	0.107476561445368	0.0767689724609773	1.61214842168052	0.967289053008314	0.383844862304886	0.383844862304886	1.25389321686263	0.146558947425502	0.254549750791661	0.217857894821692	0.171505151242609	0.600604313959411	1.22132456187918	7.70248690358472	15.5841014095784	8.92055459996556	8.7772525180384	2.49150210623354	4.95586366664753	3.76167965058789	4.22229348535375	5.26635151082304	6.98597649394893	13.434570180671	1.97040362649842	2.83021611806136	6.34111712527672	2.29609017633287	5.91121087949525	4.52936937519766
0.179127602408947	0.372034251157044	0.298546004014912	1.39719529878979	1.61214842168052	0.537382807226841	0.997996641992705	0.680684889153999	1.97040362649842	1.31903052682952	1.27274875395831	3.16458764255806	3.97663277347862	1.03894009397189	2.32865883131631	9.85201813249209	3.60814170566593	2.07276225644639	0.254549750791661	0.210280228914851	0.240895741170653	0.163551289155995	0.0917482841606802	0.0526845889438079	0.23644843517981	0.16889173941415	0.474161300494272	1.36412558757583	0.486203492252856	0.44392492770913	0.303738108432562	0.435024177278871	0.588562122200826	0.623364056383136	0.457770539489531	0.502712948696077	0.24903105700756	0.186438933119516	0.276833567359282	0.274662323693719
2.68691403613421	1.61214842168052	0.537382807226841	1.18224217589905	1.18224217589905	0.895638012044735	0.537382807226841	0.895638012044735	1.39719529878979	0.322429684336105	0.77621961043877	0.967289053008314	0.284496780296563	0.372034251157044	0.166773974656606	0.179127602408947	0.197983139504626	0.294693797511493	0.100190014906699	0.322429684336105	0.537382807226841	0.950754197401334	3.54672652769715	2.47196091324347	6.26946608431315	4.83644526504157	2.9349368702389	3.88109805219385	5.79179247788929	4.25020947533956	7.1053948955549	5.81350491454492	6.55607024816746	4.54332737019056	4.35877165861771	1.78411091999311	3.28400604416403	5.69625775660452	1.89252206023366	3.27314982583621
0.372034251157044	0.127948287434962	0.221275273563993	0.221275273563993	0.537382807226841	0.537382807226841	0.417964405620876	0.244264912375837	0.537382807226841	0.537382807226841	0.311116362078697	0.121344504857674	0.14417587510964	0.146558947425502	0.152392139362836	0.130103205960183	0.129243966295063	0.135822028200191	0.0948322600988543	0.537382807226841	0.600604313959411	0.630840686744553	2.53337609121225	4.83644526504157	5.45059704472939	5.32497508979324	6.83243854902698	7.4465903287148	4.47819006022368	2.75013554286677	5.48130463371378	1.6837994626441	1.76568636660248	0.785405641331537	0.347718287029132	1.25389321686263	0.537382807226841	0.656801208832806	0.454708529191942	0.997996641992705
7.84578898551188	7.63083586262114	44.6027729998278	12.8204184009832	7.08368245889927	7.70248690358472	3.44557211692504	15.2258462047605	40.3037105420131	2.19838421138253	4.62149214215083	5.52038701969391	4.17505104076238	1.91922431152443	1.61214842168052	0.372034251157044	0.322429684336105	0.537382807226841	0.188810175512133	0.179127602408947	0.451401558070546	3.33177340480641	3.76167965058789	3.88109805219385	3.27314982583621	2.852262592204	8.70560147707482	4.95586366664753	38.1541793131057	6.38888448591911	19.5249086625752	9.28904566777825	5.24981665521606	6.747139690737	6.98597649394893	8.06074210840261	6.37182471426111	4.47819006022368	9.49376292767419	4.58842243093687
9.27880980478345	6.56541603611923	7.43850938424522	14.0316621887008	22.6775544649727	8.74468386305496	10.9267837469458	9.81944947750864	10.3079793022603	11.0462021485517	4.64678074484386	2.34298903950903	4.76479422407799	3.67900537255299	2.57378081356013	3.0451692409521	1.13447481525666	0.417964405620876	0.197983139504626	0.179127602408947	0.216188485665971	0.454708529191942	2.46454873659206	8.65783411643244	3.90992318361598	4.92242651419786	4.44952964383824	2.49400738738611	2.00297228148186	1.14738491272758	0.783043519101968	0.210871734481419	0.204356842184855	0.122560991121911	0.0878076482396799	0.0709750877469413	0.0621463110398388	0.0403813670170459	0.132765164138396	0.361910870173179
2.80633243774017	1.85098522489245	5.19470046985946	1.31903052682952	1.61214842168052	3.27314982583621	1.6837994626441	0.389139274198747	0.162464569626719	0.1966034660586	0.210280228914851	0.242349109141517	0.216838676600304	0.0884300822018852	0.112475471280036	0.0995153346716372	0.0823018713770837	0.0413371390174493	0.0838119974573972	0.216557250673503	0.298546004014912	0.847870651402349	2.38597966408717	3.52803495179361	9.01608932125033	8.25615403830328	4.83644526504157	6.12616400238599	3.46074527854086	4.78526595006758	7.96303614345228	7.94132370679665	81.144803891253	7.15132505001873	11.2850389517637	7.47450631870061	4.73873930009123	2.89163129603014	5.08446809914627	5.45059704472939
9.99532021441924	12.0527286763734	14.9392420409062	12.1448514433266	9.44258361270021	6.84267441202178	10.3638112822319	8.9701591667865	6.59515263414759	6.90330221591403	7.64737071822812	8.45156596820395	9.62403754760797	14.8164116849686	9.23321368780663	7.75366621855871	4.22229348535375	3.16458764255806	1.0150564136507	0.298546004014912	0.237857963854503	0.211696257392392	0.127948287434962	0.0552449614906098	0.138184150429759	0.367682973365733	0.752335930117577	0.347718287029132	0.250778643372526	0.347718287029132	0.179127602408947	0.179127602408947	0.124011417052348	0.197983139504626	0.179127602408947	0.0597092008029823	0.73279473712751	0.341970877326172	0.690920752148796	0.537382807226841
7.84578898551188	15.7990545324691	10.9267837469458	10.796509127012	8.70560147707482	8.36781799824652	6.21828676933916	21.1728826047375	13.2810322357491	27.4065231685689	15.2258462047605	33.1386064456552	4.09237676272748	4.91911954307647	3.64226124898192	3.59197981672678	2.75856507709778	1.41673649177985	0.85690771963199	0.179127602408947	0.0789163563060396	0.206685695087247	0.12577044424458	0.158053766831424	0.967289053008314	0.537382807226841	0.77621961043877	0.84445869707075	0.322429684336105	0.372034251157044	0.656801208832806	0.417964405620876	1.61214842168052	0.997996641992705	0.635088772177176	1.25389321686263	1.97040362649842	3.40342444576999	0.537382807226841	1.25389321686263
1.16959787455254	2.47196091324347	6.98597649394893	2.90186715902494	0.967289053008314	1.82710154457126	0.0848499169305538	0.537382807226841	0.537382807226841	0.347718287029132	0.372034251157044	0.281486232356917	0.537382807226841	0.454708529191942	0.350467048191418	0.410939793761702	0.193457810601663	0.212453667973402	0.179127602408947	0.179127602408947	0.159762456202574	0.486203492252856	0.188810175512133	0.702731363296638	0.680684889153999	5.91121087949525	4.62149214215083	9.49376292767419	4.68290732011961	3.64226124898192	7.63083586262114	2.78462000108454	4.11993485540578	4.47819006022368	3.76167965058789	3.54672652769715	8.70560147707482	4.59760846182964	4.09237676272748	4.11993485540578
7.13951443887089	2.05469896880851	1.15153458691466	2.6869140361342	2.3937961412832	0.790268834157119	1.32554425782621	1.39719529878979	1.15961553138424	3.07773789593554	1.86017125578522	2.25700779035273	1.28504584336853	0.953421109596008	3.28400604416403	0.454708529191942	0.474161300494272	0.732794737127511	0.421191929988605	0.303738108432562	0.763649252374984	5.14352115488548	29.5560543974763	5.48130463371378	2.32865883131631	3.45460376074398	1.39719529878979	3.11682028191568	4.62149214215083	2.44807723292228	1.13447481525666	1.91922431152443	0.868079919366435	1.61214842168052	1.61214842168052	1.03342847543623	1.36412558757583	2.19086836792481	3.45460376074398	2.3798381462903
0.454708529191942	0.298546004014912	0.635088772177176	1.97040362649842	0.341970877326172	0.230306917382932	0.537382807226841	0.383844862304886	0.250778643372526	0.206685695087247	0.417964405620876	0.656801208832806	0.221275273563993	0.197983139504626	0.103705454026232	0.171505151242609	0.217857894821692	0.364033514573021	0.127948287434962	0.14141652821759	0.158053766831424	0.350467048191418	0.823986971081156	3.91521759550984	2.88232596603487	3.54672652769715	6.12616400238599	9.85201813249209	3.76167965058789	2.1006782464322	1.6837994626441	1.61214842168052	1.51444245673019	0.785405641331537	1.30507253183661	1.82710154457126	2.042054667462	0.635088772177176	8.06074210840262	2.042054667462
2.3937961412832	1.10637636781997	1.12361859692885	0.474161300494272	0.950754197401334	0.298546004014912	0.179127602408947	0.383844862304886	0.291722095351714	0.383844862304886	0.3150175076847	0.210280228914851	0.257009168673707	0.17038967058412	0.140546272659328	0.121806769638084	0.0982312658371645	0.262442766320085	0.378158271752221	0.23644843517981	0.397195987950274	0.895638012044735	2.99398992597811	4.83644526504157	2.68691403613421	2.042054667462	2.90186715902494	0.950754197401334	1.48570540821538	1.10637636781997	0.474161300494272	1.04917595696669	2.54361195420705	3.1002854263087	3.17544386088588	3.30106581582202	1.70985438663086	2.49150210623354	2.68691403613421	1.61214842168052
0.146558947425502	0.537382807226841	0.84445869707075	0.537382807226841	0.107476561445368	0.230306917382932	0.298546004014912	0.77621961043877	0.383844862304886	0.454708529191942	1.12361859692885	0.702731363296638	0.537382807226841	0.84445869707075	0.997996641992705	1.61214842168052	0.250778643372526	0.537382807226841	1.61214842168052	0.347718287029132	0.680684889153999	4.47819006022368	2.6869140361342	1.0150564136507	1.82710154457126	2.042054667462	1.61214842168052	1.02591263197851	2.53337609121225	1.91922431152443	1.61214842168052	2.3798381462903	1.30507253183661	1.18224217589905	3.76167965058789	1.61214842168052	2.90186715902494	3.33177340480641	3.76167965058789	0.997996641992705
3.11682028191568	1.61214842168052	1.22132456187918	2.00297228148186	2.35621692399461	5.29705909980743	4.23935325701175	3.46856175573688	2.4972495159365	4.3479154402899	5.7576729345733	33.855116855291	3.95709158048856	6.03062928110122	7.13951443887089	5.19470046985946	2.56047102266907	0.458741420803401	0.327672443431001	0.186438933119516	0.166100140415569	0.136622747600044	0.253482456239076	0.185000638553503	0.240895741170653	0.84445869707075	1.55558181039349	3.27314982583621	4.3479154402899	2.19838421138253	5.22726912484291	3.46856175573688	4.68290732011961	5.29705909980743	4.05479754543889	4.52936937519766	3.85938561553822	3.76167965058789	5.45059704472939	1.73859143514566
0.537382807226841	2.68691403613421	0.322429684336105	0.383844862304886	0.0597092008029823	2.68691403613421	0.383844862304886	1.15153458691466	0.341970877326172	0.107476561445368	0.424249584652769	0.184474695018169	0.135964324720044	0.132600952432597	0.179127602408947	0.27595333344081	0.274662323693719	0.44392492770913	0.190684221919202	0.322429684336105	0.537382807226841	0.494392182648694	1.16959787455254	3.95709158048856	4.0482838144422	6.30203473929659	5.33800255178662	3.87481287316196	6.49744666919726	8.41899731322051	26.6900127589331	5.91121087949525	5.83955983853167	2.46064759098606	2.90186715902494	3.33177340480641	3.2656339823785	5.31411887146543	4.68290732011961	4.95586366664753
2.1006782464322	2.88232596603487	2.19838421138253	2.35621692399461	2.58920807118387	3.84435392862279	5.03185719494224	5.22726912484291	5.00179382111137	6.8882705289986	3.76167965058789	8.21428005332457	2.62369252940164	1.97040362649842	1.82710154457126	0.957943265056543	1.15961553138424	0.190684221919202	0.329363656042257	0.23320385973995	0.338352137883567	0.454708529191942	0.763649252374984	0.77102750602112	3.30106581582202	2.18535674938915	2.25700779035273	6.38888448591911	18.8083982529394	15.5841014095784	3.07773789593554	3.76167965058789	7.20092961683967	22.7492055059363	19.5249086625752	4.0482838144422	4.23935325701175	9.85201813249209	5.69625775660452	3.66397368563755
2.32865883131631	1.18224217589905	0.537382807226841	0.146558947425502	0.967289053008314	1.0150564136507	0.895638012044735	0.537382807226841	0.124011417052348	0.84445869707075	0.895638012044735	0.179127602408947	0.179127602408947	0.206685695087247	0.690920752148796	0.23644843517981	0.166773974656606	0.186438933119516	0.179127602408947	0.230306917382932	0.303738108432562	1.13447481525666	8.41899731322051	3.64226124898192	6.34111712527672	6.7710233710582	5.7576729345733	7.63083586262114	2.68691403613421	3.88109805219385	38.1541793131057	5.29705909980743	2.49150210623354	3.1829597043436	3.1002854263087	2.92575083934613	3.16458764255806	27.4065231685689	27.4065231685689	9.85201813249209
0.383844862304886	0.305001052750369	0.203834857913629	0.537382807226841	1.02591263197851	0.407108187293061	0.124011417052348	0.0744068502314087	0.206685695087246	0.24976947378149	0.132398662650091	0.240107211739652	0.0972406984505712	0.0917482841606802	0.127017754435435	0.192396313698499	0.468043090165313	0.111733058928353	0.0767689724609773	0.116822349397139	0.173615983873287	0.840521826688136	1.53802665516648	2.7728952852905	3.65932102063992	4.0482838144422	5.85464426820821	8.30876494250731	3.10295233850337	2.7695883141691	3.30106581582202	1.61214842168052	0.537382807226841	0.537382807226841	0.537382807226841	0.537382807226841	0.537382807226841	0.537382807226841	0.537382807226841	0.537382807226841
6.98597649394893	1.94284553382012	1.85098522489245	1.61214842168052	1.56541948192167	3.27314982583621	7.41588273973041	4.83644526504157	5.29705909980743	4.4065390192601	7.34423169876683	3.67900537255299	3.13944692643049	3.97663277347862	5.12956315989257	4.75377098700667	3.25590759672733	3.47507548673357	1.72333107145159	0.710732099880661	0.2194943860504	0.123015341413373	0.110421124772639	0.0926522081425588	0.216838676600304	0.26002393898073	0.244264912375837	1.03894009397189	10.21027333731	0.997996641992705	0.77621961043877	0.537382807226841	1.76568636660248	3.60814170566593	6.98597649394893	2.68691403613421	5.48130463371378	2.10819408988991	2.68691403613421	5.91121087949525
1.19877703150603	2.20924042971035	3.76167965058789	1.75545050360768	1.85098522489245	1.91922431152443	2.47196091324347	2.68691403613421	1.0431548610874	1.90526631653153	1.61214842168052	2.99398992597811	2.80633243774017	1.70985438663086	1.02591263197851	3.45460376074398	3.30106581582202	1.54049738071694	0.383844862304886	0.44392492770913	0.410939793761702	0.365420308914252	0.127948287434962	0.537382807226841	0.250778643372526	0.537382807226841	0.997996641992705	0.289359973122145	1.61214842168052	0.250778643372526	0.537382807226841	0.322429684336105	0.179127602408947	0.656801208832806	2.68691403613421	1.61214842168052	0.967289053008314	0.537382807226841	0.537382807226841	0.281486232356917
6.20432877434625	2.43101746126428	7.46365010037279	7.94132370679665	7.94132370679665	11.2850389517637	6.59515263414759	5.61809298464425	5.52038701969391	8.82843183301239	8.53841571482647	5.76790879756809	4.2756979879353	8.35386000325362	8.06074210840262	6.83243854902698	9.1355077228563	5.48130463371378	4.59760846182964	0.587371905573524	0.417964405620876	0.639741437174811	3.14752787090007	2.80633243774017	4.62149214215083	3.14752787090007	1.51444245673019	2.78462000108454	1.61214842168052	1.80181294187823	4.19158589636936	1.86017125578522	2.92575083934613	1.20271390188864	1.05140114457425	1.04917595696669	1.66871503296756	1.70985438663086	0.82021586366202	0.94681732701872
12.0527286763734	69.3223821322625	9.99532021441924	14.8675909999426	3.26012236384284	3.92702820665768	4.00051645379982	3.16458764255806	2.52156548006441	6.98597649394893	9.56541396863777	3.76167965058789	1.8457931204748	2.81335704959934	2.27354264595971	3.40342444576999	2.19086836792481	1.51869054216281	0.742100067122781	0.0814216374586123	0.146558947425502	0.107476561445368	0.537382807226841	0.635088772177176	0.752335930117577	0.230306917382932	0.230306917382932	0.537382807226841	0.0413371390174493	0.0597092008029823	0.537382807226841	0.230306917382932	0.537382807226841	0.537382807226841	0.537382807226841	1.61214842168052	0.383844862304886	1.61214842168052	0.537382807226841	2.68691403613421
0.250778643372526	0.206685695087247	0.221275273563993	0.997996641992705	0.244264912375837	0.298546004014912	0.895638012044735	0.537382807226841	0.0767689724609773	0.322429684336105	0.124011417052348	0.341970877326172	0.537382807226841	2.32865883131631	1.30507253183661	0.303738108432562	0.101667017583456	0.0471388427391966	0.0917482841606802	0.150467186023515	0.139321468540292	4.11993485540578	6.26946608431315	9.49376292767419	4.98998320996352	5.0513983879323	8.7772525180384	2.68691403613421	2.32865883131631	1.45861047675857	1.61214842168052	2.25700779035273	4.11993485540578	3.11682028191568	1.61214842168052	0.298546004014912	0.146558947425502	1.18224217589905	0.84445869707075	0.230306917382932
14.0794295493432	7.82190530519069	8.06074210840261	38.1541793131057	8.52135594316848	10.8551327059822	7.20092961683967	3.88109805219385	11.0700858288729	20.241419072211	12.3598045662173	7.75366621855871	16.3006118192142	7.22481329716086	13.434570180671	6.62772128913104	6.03062928110122	4.00970248469258	2.30758499573879	0.22281726153308	0.378158271752221	0.234243787765546	0.916711847622258	1.48570540821538	4.3758314302757	3.52284284737596	2.4972495159365	2.9349368702389	5.19470046985946	3.37085579078655	2.32865883131631	1.8650344486108	1.05140114457425	0.562377356400182	0.472245497259951	0.417964405620876	0.537382807226841	4.83644526504157	0.876782474949056	2.32865883131631
7.58306850197876	5.19470046985946	11.0700858288729	46.7523042287352	11.2850389517637	7.41588273973041	4.6410333351409	8.06074210840262	14.5093357951247	5.60413498965134	4.19158589636936	27.4065231685689	4.19158589636936	2.84045198105616	2.68691403613421	13.434570180671	5.55295567467736	2.32865883131631	1.19877703150603	0.537382807226841	0.410939793761702	0.294693797511493	0.237448217146744	0.120636956724393	0.138184150429759	0.225354080449966	0.240895741170653	0.194372504741623	0.0917482841606802	0.311116362078697	0.341970877326172	0.250778643372526	0.77621961043877	3.54672652769715	1.85098522489245	5.69625775660452	3.76167965058789	2.042054667462	2.042054667462	1.61214842168052
3.54672652769715	2.99398992597811	1.37331161846859	1.37331161846859	18.8083982529394	2.3798381462903	1.25389321686263	4.11993485540578	2.042054667462	0.383844862304886	0.752335930117577	1.31903052682952	1.30507253183661	0.690920752148796	0.84445869707075	0.289359973122145	0.537382807226841	0.322429684336105	0.179127602408947	0.281486232356917	0.0848499169305538	0.656801208832806	11.2850389517637	15.5841014095784	2.68691403613421	7.34423169876683	3.97663277347862	2.84045198105616	3.33177340480641	1.49273002007456	2.58920807118387	4.23935325701175	6.98597649394893	3.17544386088588	4.59760846182964	3.64226124898192	2.58920807118387	6.34111712527672	3.76167965058789	45.6775386142815
6.62772128913104	10.9267837469458	2.68691403613421	7.41588273973041	13.434570180671	7.41588273973041	7.41588273973041	5.7576729345733	7.41588273973041	6.98597649394893	4.52936937519766	5.45059704472939	6.7710233710582	26.3317575541152	4.62149214215083	5.55295567467736	3.17544386088588	2.58920807118387	3.40342444576999	0.537382807226841	0.468043090165313	0.624525965155518	1.25389321686263	1.94284553382012	3.76167965058789	2.20924042971035	7.41588273973041	9.85201813249209	15.2258462047605	8.27569523129335	8.27569523129335	3.14752787090007	10.5685285421279	3.91521759550984	3.28400604416403	6.7710233710582	5.0752820682535	9.85201813249209	11.2850389517637	13.0763149758531
3.46856175573688	5.7576729345733	12.3598045662173	6.55607024816746	3.27314982583621	4.00051645379982	2.68691403613421	2.90186715902494	4.98998320996352	5.91121087949525	1.61214842168052	3.17544386088588	3.1829597043436	2.68691403613421	1.27274875395831	3.14752787090007	1.61214842168052	0.44392492770913	0.537382807226841	0.497576673358186	0.344476158478744	0.16889173941415	0.468043090165313	2.10819408988991	6.7710233710582	9.1355077228563	5.19470046985946	5.91121087949525	3.69002860962431	8.36781799824652	5.81350491454492	10.6401795830915	3.38235061019247	5.33249093325096	3.56626772068722	5.12956315989257	10.3638112822319	9.59612155762216	7.90720416348066	4.01456567751817
0.537382807226841	0.537382807226841	0.537382807226841	1.61214842168052	1.61214842168052	0.537382807226841	0.107476561445368	0.465731766263262	0.309402222342727	0.298546004014912	0.967289053008314	0.62005708526174	1.25389321686263	0.254549750791661	0.439676842276506	0.465731766263262	0.156014363388438	0.1966034660586	0.14417587510964	0.350467048191418	0.365420308914252	1.76568636660248	3.52284284737596	7.60012827363675	4.83644526504157	6.48993082573954	7.58306850197876	8.27569523129335	9.28904566777825	2.81335704959934	3.38235061019247	4.25772531879728	5.03185719494224	8.52135594316848	3.57201513039018	2.0215829414724	2.40030987227989	1.15153458691466	0.957943265056543	0.85583187817608
8.06074210840262	13.8644764264525	7.08368245889927	2.93980006306448	5.00179382111137	4.90809630600515	6.79056456404826	20.241419072211	5.33249093325096	4.42307387486708	4.83644526504157	8.67489388809043	6.59515263414759	15.1541951637969	7.96303614345228	4.83644526504157	6.06474882441721	6.67890060410502	1.51869054216281	0.439676842276506	0.173055480293389	0.253482456239076	0.327672443431001	0.537382807226841	0.24903105700756	0.84445869707075	0.577188941095496	0.12577044424458	0.0964533243740484	0.131360241766561	0.136622747600044	0.14417587510964	0.0835928811241753	0.190684221919202	0.394080725299683	0.14141652821759	0.0814216374586123	0.102903090745565	0.205182526395703	0.262442766320085
6.38888448591911	3.95709158048856	5.67237407628332	5.79179247788929	52.1261323010036	6.03062928110122	4.83644526504157	2.40408097969903	3.25258014900456	5.61809298464425	2.63573472116022	4.50574815290197	7.37680035375027	4.54984110118725	2.27354264595971	0.642751985114457	0.33675989252882	0.386538510461412	0.230306917382932	0.209296461762033	0.281486232356917	0.458741420803401	1.2451552850378	3.8551375301056	5.4096535927502	8.34734627225693	11.2850389517637	11.2850389517637	6.64657682622672	5.95793981925411	6.36374376979154	12.4792229678233	16.778285425638	17.8530510400917	9.63155339106569	10.4491101405219	50.693111481732	13.14145228582	10.6236447274845	6.37182471426111
2.47196091324347	0.407108187293061	0.334048772059928	0.257009168673707	0.424249584652769	0.353137273320496	0.616995074964151	0.623364056383136	0.502712948696077	0.653573684465077	0.838317179273872	0.780071816942189	1.10035527194067	0.853490340889689	0.344476158478744	0.155243922087754	0.262442766320085	0.0848499169305538	0.0767689724609773	0.329363656042257	0.183342369524452	0.120636956724393	1.73497877761809	2.06949549166081	4.10560464721307	3.76167965058789	6.4127681662403	6.2273184131581	3.4345770722759	2.20153601670351	5.33800255178662	4.05479754543889	0.666354680961283	0.793279382096765	0.465731766263262	0.690920752148796	0.635088772177176	0.656801208832806	0.311116362078697	0.73279473712751
1.44679986561073	0.70934530553943	1.05140114457425	0.690920752148796	0.364033514573021	0.387415512186792	0.685626340254935	0.509824714548541	1.16144026078059	1.71450705162849	4.25020947533956	1.05623517282517	0.711669123084195	0.577188941095496	0.308709272236696	0.237448217146744	0.322429684336105	0.27595333344081	0.303738108432562	0.62005708526174	0.895638012044735	1.0150564136507	1.31903052682952	2.6869140361342	3.54672652769715	3.54672652769715	3.14752787090007	7.34423169876683	5.91121087949525	2.00297228148186	2.29609017633287	2.90186715902494	1.90526631653153	2.80633243774017	2.58920807118387	3.17544386088588	1.97040362649842	3.16458764255806	12.3598045662173	10.21027333731
0.690920752148796	0.537382807226841	0.84445869707075	0.62005708526174	0.372034251157044	0.537382807226841	0.454708529191942	1.15153458691466	0.394080725299683	0.311116362078697	0.367682973365733	0.107476561445368	0.257009168673707	0.426200157455771	0.121344504857674	0.179127602408947	0.221275273563993	0.0767689724609773	0.197983139504626	0.0926522081425588	0.574443690483865	1.21618214267127	1.82710154457126	8.41899731322051	1.39719529878979	1.09626092674276	1.54049738071694	2.35621692399461	2.80633243774017	9.49376292767419	2.32865883131631	2.84045198105616	0.639741437174811	1.04648230881016	1.29604088801768	3.0451692409521	2.32865883131631	1.04648230881016	2.68691403613421	1.73156682328649
0.752335930117577	2.32865883131631	1.49273002007456	0.537382807226841	0.537382807226841	0.347718287029132	0.311116362078697	0.372034251157044	0.277956624427676	0.23644843517981	0.254549750791661	0.289359973122145	0.372034251157044	1.15153458691466	0.474161300494272	0.537382807226841	0.0488529824751674	0.0848499169305538	0.0767689724609773	0.194372504741623	0.281486232356917	0.364033514573021	0.490653867467985	0.876782474949056	1.35926239475025	3.28400604416403	2.68691403613421	6.98597649394893	4.68290732011961	2.88232596603487	3.88109805219385	11.2850389517637	10.6401795830915	15.7990545324691	4.00970248469258	8.70560147707482	5.03185719494224	3.76167965058789	4.0482838144422	5.33249093325096
1.13447481525666	0.206685695087247	0.179127602408947	0.752335930117577	0.257009168673707	0.0597092008029823	0.398703373103785	0.190684221919202	0.158053766831424	0.1966034660586	0.142848594326122	0.0751180268166552	0.209296461762033	0.426200157455771	2.32865883131631	1.82016757286511	3.06624307652962	5.16714237718116	2.27747951634233	0.840521826688136	0.327672443431001	0.325953506022838	0.0884300822018852	0.0730840617828504	0.0609403183453119	0.112200805904505	0.096163239187961	0.132143313252502	0.3150175076847	0.367682973365733	0.350467048191418	0.680684889153999	0.383844862304886	1.18224217589905	1.0150564136507	0.410939793761702	1.22132456187918	1.02591263197851	1.28145130954093	1.31903052682952
8.27569523129335	4.83644526504157	4.23935325701175	4.47819006022368	6.67890060410502	2.68691403613421	4.73873930009123	5.31411887146543	3.85938561553822	5.24981665521606	5.12956315989257	4.73873930009123	3.95709158048856	5.0752820682535	6.06474882441721	4.11993485540578	29.5560543974763	1.31903052682952	1.12361859692885	0.537382807226841	0.257009168673707	0.179127602408947	0.0413371390174493	0.146558947425502	0.322429684336105	0.690920752148796	0.284496780296563	0.322429684336105	0.752335930117577	0.537382807226841	0.537382807226841	0.230306917382932	0.298546004014912	0.206685695087247	0.372034251157044	0.197983139504626	0.690920752148796	1.61214842168052	1.18224217589905	0.454708529191942
0.276833567359282	0.135822028200191	0.170057850388241	0.206685695087246	0.285841918737681	0.685626340254935	0.817756445779976	1.27274875395831	2.37080650247136	4.91911954307647	6.90330221591403	4.83644526504157	10.056735392388	1.79906418071595	1.8949814781157	1.80181294187823	1.49273002007456	0.537382807226841	0.795326554695725	0.365420308914252	0.60903384819042	0.868079919366435	0.950754197401334	2.3798381462903	3.76167965058789	5.91121087949525	3.40342444576999	7.13951443887089	8.27569523129335	4.54332737019056	7.13951443887089	4.42307387486708	3.06624307652962	3.11682028191568	3.1002854263087	5.91121087949525	4.95586366664753	3.28400604416403	2.29609017633287	2.08982202810438
2.12124792326385	2.68691403613421	3.56626772068722	3.14752787090007	1.3562518468106	1.61214842168052	3.27314982583621	2.43889120202951	3.45460376074398	1.39719529878979	1.49273002007456	3.76167965058789	0.997996641992705	2.47196091324347	1.45861047675857	1.29604088801768	0.712344651440231	0.271852478950049	0.484955216277881	0.628852221222899	0.169312391318046	0.732794737127511	0.915003158251108	1.9241771484574	4.49704559731935	3.0140166144462	4.52033773137872	5.45867798919896	5.40211137791193	5.3994177297554	5.77102406021868	4.63741459569829	5.60413498965134	6.73007991907901	8.70560147707482	5.46866033236727	5.81350491454492	5.98286192045883	6.48441920720388	4.3758314302757
2.22630020136834	3.45460376074398	9.1355077228563	9.78036709152851	4.3479154402899	6.98597649394893	5.14352115488548	2.78462000108454	4.00051645379982	4.83644526504157	3.14752787090007	2.32865883131631	1.82710154457126	1.11610275347113	0.322429684336105	0.474161300494272	1.73156682328649	0.352078390941723	0.537382807226841	0.537382807226841	0.508335087917282	0.394080725299683	2.87657855633191	6.20432877434625	9.56541396863777	10.056735392388	7.13951443887089	5.81350491454492	12.0015493613995	8.7772525180384	4.42307387486708	10.6401795830915	10.21027333731	8.06074210840262	8.36781799824652	11.4999920746544	19.8831638673931	5.12956315989257	4.9341512299919	11.0700858288729
1.22132456187918	1.91922431152443	1.49273002007456	1.31903052682952	1.12361859692885	1.0150564136507	0.77621961043877	0.383844862304886	0.690920752148796	0.702731363296638	0.244264912375837	0.0866746463269098	0.186438933119516	0.155243922087754	0.146558947425502	0.124011417052348	0.113990292442057	0.193457810601663	0.790268834157119	0.77102750602112	3.16458764255806	1.86017125578522	1.61214842168052	3.11682028191568	4.19158589636936	2.08982202810438	2.53337609121225	4.83644526504157	1.46884633975337	2.80633243774017	4.23935325701175	3.40342444576999	6.12616400238599	19.8831638673931	13.434570180671	4.52936937519766	3.52284284737596	3.91521759550984	9.85201813249209	4.4065390192601
15.9423566143963	11.6432941565816	4.47819006022368	2.3937961412832	1.86017125578522	1.61214842168052	0.468043090165313	0.593949418513877	0.997996641992705	0.73279473712751	0.537382807226841	0.895638012044735	0.439676842276506	0.895638012044735	0.77621961043877	0.60903384819042	0.656801208832806	1.18224217589905	0.250778643372526	0.630840686744553	0.475967629258059	0.392144210679046	1.0150564136507	2.58920807118387	5.03185719494224	5.22726912484291	6.69285859909793	5.12304942889588	8.7772525180384	6.59515263414759	6.24190799163484	8.35386000325362	6.82062793787914	3.93137948444899	3.30106581582202	7.37680035375027	18.8083982529394	13.434570180671	21.6744398914826	7.70248690358472
0.289359973122145	0.197983139504626	0.480816195939805	0.435024177278871	1.12361859692885	0.77621961043877	0.635088772177176	0.77621961043877	0.537382807226841	1.18224217589905	0.997996641992705	0.997996641992705	1.0150564136507	3.40342444576999	0.752335930117577	2.07276225644639	4.11993485540578	2.47196091324347	1.18224217589905	0.244264912375837	0.338352137883567	0.347718287029132	1.15153458691466	1.45861047675857	1.15153458691466	2.47196091324347	0.84445869707075	1.91922431152443	2.22630020136834	0.322429684336105	1.25389321686263	1.76568636660248	1.23281938128511	1.13447481525666	0.600604313959411	0.463261040712794	0.276833567359282	0.0548349803292695	0.102903090745565	0.0938287441189722
2.08982202810438	2.52156548006441	4.83644526504157	1.92825595534337	4.3758314302757	3.76167965058789	1.27274875395831	0.537382807226841	0.537382807226841	1.61214842168052	0.537382807226841	0.537382807226841	1.25389321686263	0.0767689724609773	1.41673649177985	13.0763149758531	3.16458764255806	6.34111712527672	3.60814170566593	0.677569626503408	0.537382807226841	0.537382807226841	0.480816195939805	0.352078390941723	0.722687223511959	2.3937961412832	1.4387991290267	3.16458764255806	1.40743116178458	2.88232596603487	2.35621692399461	2.47196091324347	3.1829597043436	3.52284284737596	4.47819006022368	4.98998320996352	3.07773789593554	2.3798381462903	2.53337609121225	0.702731363296638
0.322429684336105	0.221275273563993	0.537382807226841	0.84445869707075	2.68691403613421	0.73279473712751	1.02591263197851	1.30507253183661	1.31903052682952	1.02591263197851	1.61214842168052	1.61214842168052	2.00297228148186	1.61214842168052	1.80181294187823	2.92575083934613	3.76167965058789	5.69625775660452	1.49273002007456	0.397195987950274	0.23644843517981	0.206685695087247	0.203834857913629	0.116822349397139	0.107476561445368	0.206685695087247	0.372034251157044	0.537382807226841	0.84445869707075	0.289359973122145	0.230306917382932	0.281486232356917	0.311116362078697	0.454708529191942	0.77621961043877	2.042054667462	1.61214842168052	0.146558947425502	0.383844862304886	0.341970877326172
0.087480922106695	0.400178686232754	0.86306935706129	1.8650344486108	2.79809668590528	2.87382979516963	3.7105003356139	7.23399932805363	4.62149214215083	9.72174351255831	14.5093357951247	13.3151517790651	11.968980706416	9.4286256177073	6.25061054721747	4.93880389498954	3.80148578445654	1.77221989617362	0.915003158251108	0.462399159706817	0.198758024590749	0.27595333344081	0.17038967058412	0.294693797511493	0.150467186023515	0.372034251157044	1.02591263197851	1.22132456187918	0.424249584652769	0.410939793761702	0.0767689724609773	0.830500702077845	0.537382807226841	0.593949418513877	0.424249584652769	0.394080725299683	0.179127602408947	0.537382807226841	0.0767689724609773	0.311116362078697
2.88232596603487	4.6410333351409	5.03185719494224	4.09237676272748	6.67890060410502	4.6410333351409	3.13944692643049	1.98597993975137	5.55295567467736	7.94132370679665	3.95709158048856	4.44562140524023	8.36781799824652	3.83333069155147	4.0482838144422	4.67109670897177	4.67109670897177	4.11993485540578	1.44679986561073	0.833869873283029	0.208372925251224	0.167381530119836	0.221275273563993	0.127948287434962	0.361910870173179	0.504814152243396	1.0431548610874	0.895638012044735	1.25389321686263	2.07276225644639	0.82021586366202	1.77749697775032	1.18224217589905	2.19086836792481	3.16458764255806	0.793279382096765	1.05327030216461	1.38588197653238	0.967289053008314	1.52947414364562
0.329363656042257	0.361910870173179	0.77621961043877	1.86804499655045	1.51869054216281	7.4465903287148	5.31411887146543	10.4252264602007	4.15250351038923	2.61526299517063	2.32865883131631	2.81335704959934	2.81335704959934	3.66397368563755	6.7710233710582	4.47819006022368	6.21828676933916	5.45059704472939	1.97040362649842	0.84445869707075	0.486203492252856	0.22472371938577	0.235694213695983	0.973098596870226	1.12082699793027	0.60903384819042	0.230306917382932	0.296108893778055	0.33157662573571	0.475967629258059	0.479287368607723	0.537382807226841	0.261014506367323	1.10035527194067	1.61214842168052	2.24436348900622	3.13944692643049	5.12956315989257	2.80633243774017	5.0513983879323
0.364033514573021	0.439676842276506	0.0987029645926851	0.107476561445368	0.072185750224501	0.118406381253372	0.206685695087247	0.291722095351714	0.11796207963516	0.225354080449966	0.635088772177176	0.593949418513877	2.3798381462903	1.91922431152443	1.02591263197851	1.41673649177985	5.19470046985946	4.19158589636936	1.18224217589905	3.14752787090007	0.600604313959411	0.895638012044735	0.537382807226841	0.0488529824751674	0.0926522081425588	0.410939793761702	0.284496780296563	0.439676842276506	0.298546004014912	0.690920752148796	2.07276225644639	5.55295567467736	3.40342444576999	0.895638012044735	1.82710154457126	2.6869140361342	1.49273002007456	1.76568636660248	1.91922431152443	0.593949418513877
3.40342444576999	6.26946608431315	13.0763149758531	7.70248690358472	3.07773789593554	5.91121087949525	2.68691403613421	23.1074607107542	6.21828676933916	6.83243854902698	9.49376292767419	3.14752787090007	3.64226124898192	3.97663277347862	20.9579294818468	3.0451692409521	2.68691403613421	17.7336326384858	1.49273002007456	1.82710154457126	0.289359973122145	0.895638012044735	3.0451692409521	2.68691403613421	1.18224217589905	1.61214842168052	0.537382807226841	1.39719529878979	0.895638012044735	0.752335930117577	0.537382807226841	0.0767689724609773	0.0488529824751674	0.895638012044735	0.179127602408947	1.25389321686263	0.752335930117577	1.97040362649842	0.656801208832806	0.690920752148796
3.56626772068722	4.54332737019056	2.43402800920393	3.52284284737596	2.11370570842557	5.31411887146543	5.91121087949525	2.40030987227989	4.35877165861771	6.67890060410502	4.11993485540578	2.32865883131631	1.0150564136507	4.4065390192601	5.26635151082304	5.91121087949525	2.3798381462903	18.8083982529394	1.91922431152443	0.702731363296638	0.341970877326172	0.372034251157044	0.383844862304886	0.486203492252856	0.480816195939805	1.91922431152443	0.690920752148796	0.77621961043877	0.298546004014912	0.84445869707075	0.537382807226841	1.0150564136507	0.997996641992705	1.45861047675857	1.18224217589905	2.90186715902494	1.91922431152443	3.76167965058789	2.68691403613421	0.537382807226841
3.56626772068722	1.8949814781157	1.80756035158119	1.32931536524534	1.82710154457126	2.18535674938915	1.91922431152443	1.54892691494795	1.18224217589905	0.593949418513877	0.724298566262264	0.720879375548201	1.05327030216461	3.59197981672678	7.34423169876683	7.1053948955549	13.6495233035618	5.76790879756809	0.694665580073721	0.668451784599241	0.263806105365904	0.139866758045342	0.0695436574058265	0.0788161450599367	0.0413371390174493	0.3150175076847	0.258739870146257	0.0688952316957488	0.166773974656606	0.465731766263262	0.537382807226841	0.298546004014912	0.146558947425502	0.372034251157044	0.146558947425502	0.383844862304886	0.537382807226841	0.537382807226841	0.830500702077845	1.25389321686263
1.69482269971542	2.78462000108454	2.98003193098521	1.78184825554163	1.71450705162849	1.67536992841309	2.56749563452824	0.82021586366202	1.89875258553484	3.88109805219385	5.0752820682535	4.9341512299919	8.29957891161454	3.69002860962431	4.00970248469258	5.42268105474358	3.44557211692504	2.9349368702389	1.32931536524534	0.316918065800445	0.327672443431001	0.281486232356917	0.240107211739652	0.12577044424458	0.537382807226841	0.312431864666768	0.316918065800445	0.131360241766561	0.250778643372526	0.480816195939805	0.451401558070546	0.210280228914851	0.680684889153999	0.823986971081156	1.94284553382012	0.763649252374984	0.895638012044735	0.722687223511959	1.61214842168052	0.702731363296638
0.62005708526174	0.690920752148796	1.13447481525666	0.244264912375837	0.537382807226841	0.250778643372526	0.158053766831424	0.221275273563993	0.163551289155995	0.0255896574869924	0.635088772177176	0.281486232356917	0.13181087724432	0.200515972845836	0.277956624427676	0.063757282213354	0.120636956724393	0.220238855420836	0.383844862304886	0.954128657729289	1.10119427710418	0.669371566896591	0.557661403725967	0.744793715279306	1.79508724967264	3.13254855920037	5.0752820682535	5.11508820212215	3.58833035793407	2.92960304584955	3.42227998286567	2.54672721685764	2.40955516788809	3.02631370385642	2.96974709256938	3.40342444576999	1.48570540821538	0.960775322011625	1.66871503296756	2.11370570842557
0.179127602408947	0.895638012044735	1.61214842168052	4.83644526504157	1.61214842168052	1.18224217589905	17.7336326384858	6.62772128913104	3.91521759550984	4.62149214215083	8.06074210840262	8.41899731322051	12.0015493613995	5.91121087949525	7.63083586262114	6.12616400238599	12.7180597710352	6.12616400238599	2.35621692399461	0.398703373103785	0.298546004014912	0.537382807226841	0.250778643372526	0.156014363388438	0.146558947425502	0.0555913248855353	0.0597092008029823	0.130714736893015	0.14141652821759	0.107476561445368	0.895638012044735	0.752335930117577	0.298546004014912	0.341970877326172	0.146558947425502	0.146558947425502	0.752335930117577	0.537382807226841	1.25389321686263	0.322429684336105
3.97663277347862	3.54672652769715	1.61214842168052	4.11993485540578	2.68691403613421	0.73279473712751	1.25389321686263	0.341970877326172	0.635088772177176	0.84445869707075	1.15153458691466	1.18224217589905	0.752335930117577	1.97040362649842	0.107476561445368	0.73279473712751	0.497576673358186	0.537382807226841	0.690920752148796	1.03342847543623	0.752335930117577	1.85098522489245	4.83644526504157	1.31903052682952	1.18224217589905	1.18224217589905	3.0451692409521	10.21027333731	1.97040362649842	1.85098522489245	1.44679986561073	2.53337609121225	3.33177340480641	3.97663277347862	3.54672652769715	3.14752787090007	2.32865883131631	3.11682028191568	6.62772128913104	2.3798381462903
8.06074210840262	4.83644526504157	7.70248690358472	3.97663277347862	1.55558181039349	1.94284553382012	3.45460376074398	2.60423975809931	13.434570180671	4.52936937519766	6.98597649394893	5.29705909980743	9.49376292767419	1.73156682328649	1.61214842168052	6.98597649394893	18.8083982529394	2.22630020136834	0.895638012044735	1.61214842168052	0.230306917382932	0.490653867467985	1.22132456187918	1.61214842168052	1.19877703150603	0.332665547330902	0.500321923969818	0.284496780296563	0.895638012044735	0.997996641992705	0.426200157455771	0.188810175512133	0.435024177278871	0.365420308914252	0.210280228914851	0.151569509730647	0.197983139504626	0.230306917382932	0.341970877326172	0.258739870146257
6.26946608431315	3.33177340480641	2.07276225644639	4.19158589636936	4.83644526504157	3.11682028191568	6.62772128913104	1.70985438663086	1.76568636660248	5.0513983879323	8.06074210840262	4.4065390192601	3.46856175573688	2.9349368702389	2.9349368702389	4.9341512299919	6.21828676933916	3.17544386088588	1.51444245673019	1.3562518468106	0.577188941095496	0.121344504857674	0.0460613834765864	0.193457810601663	0.480816195939805	3.76167965058789	1.18224217589905	0.752335930117577	0.967289053008314	1.25389321686263	0.895638012044735	0.84445869707075	0.537382807226841	0.537382807226841	0.179127602408947	1.25389321686263	0.322429684336105	0.417964405620876	0.281486232356917	0.537382807226841
1.14574070220062	2.16686615817275	5.86003156452127	5.55295567467736	5.68494443434711	9.38353055696099	10.7063190055194	7.66477582939336	8.18718512186775	2.84975731105143	5.61472381343906	4.83644526504157	6.33177133732495	4.79345464046342	4.55780232796099	7.17289225298436	3.76167965058789	3.15876235467485	2.74500947475332	0.704878747141701	0.218933736277602	0.0718792289921252	0.196187374066942	0.167381530119836	0.234631929915945	0.136350861535169	0.487393708880158	0.983017330293002	3.33177340480641	1.48187380174674	0.997996641992705	2.46064759098606	3.52284284737596	2.23438114583792	5.24981665521606	2.89163129603014	2.78037191565192	2.87657855633191	0.783043519101968	1.21618214267127
0.474161300494272	0.895638012044735	0.537382807226841	0.537382807226841	0.322429684336105	0.230306917382932	0.261014506367323	0.276833567359282	0.179127602408947	0.322429684336105	0.352078390941723	0.763649252374984	0.289359973122145	0.156014363388438	0.129713091399582	0.284496780296563	0.311116362078697	0.457770539489531	0.793279382096765	1.52947414364562	1.85098522489245	5.91121087949525	1.61214842168052	0.933349086236092	1.95154808940274	3.27314982583621	2.11370570842557	1.25389321686263	1.23281938128511	4.68290732011961	1.75545050360768	2.19086836792481	2.40030987227989	1.38416783679641	2.11370570842557	1.91922431152443	2.43889120202951	3.28400604416403	2.3937961412832	1.3562518468106
0.0798093278059665	0.0909417058383885	0.165858891119395	0.198758024590749	0.124846510769872	0.147632639348033	0.509824714548541	1.69812967083682	2.57378081356013	2.31630520356397	4.47819006022367	3.57201513039018	5.4096535927502	5.53188183909983	4.58355923811129	3.90498173251504	1.75082785580358	1.61214842168052	1.0287042309771	0.446300975493478	1.18724108573372	3.19268608999476	8.53841571482647	5.24981665521606	3.06624307652962	4.50574815290197	13.6495233035618	6.39974070424693	5.69625775660451	3.9513441707856	4.0482838144422	6.21828676933916	14.5093357951247	5.0752820682535	6.37182471426111	3.92702820665768	1.73859143514566	1.61214842168052	2.80633243774017	2.68691403613421
0.0879353684553013	0.150467186023515	0.138184150429759	0.179127602408947	0.680684889153999	0.785405641331537	0.62005708526174	0.258739870146257	0.372034251157044	0.14141652821759	0.0948322600988543	0.121344504857674	0.107476561445368	0.1966034660586	0.13181087724432	0.158053766831424	0.136979931253901	0.194372504741623	0.332665547330902	0.443105121748448	1.0910499419454	1.16144026078059	2.07276225644639	3.3091467602916	2.74348064742124	5.27899581216956	4.27347280032774	4.76479422407799	2.31308251806336	3.1829597043436	3.3191291034599	3.64854642801381	2.27087573376504	2.07943781926908	1.05140114457425	0.722687223511959	1.61214842168052	2.90186715902494	1.49273002007456	0.439676842276506
0.372034251157044	0.62005708526174	2.47196091324347	5.19470046985946	29.5560543974763	12.3598045662173	14.8675909999426	5.91121087949525	2.19086836792481	5.0513983879323	3.45460376074398	2.05469896880851	4.73873930009123	2.68691403613421	5.45059704472939	29.5560543974763	3.27314982583621	1.86017125578522	0.537382807226841	0.486203492252856	0.0700934096382836	0.254549750791661	0.281486232356917	0.203834857913629	0.347718287029132	0.284496780296563	0.417964405620876	0.537382807226841	0.298546004014912	0.895638012044735	0.146558947425502	0.230306917382932	0.537382807226841	0.537382807226841	0.298546004014912	0.537382807226841	0.77621961043877	0.322429684336105	0.179127602408947	0.0767689724609773
20.9579294818468	27.4065231685689	2.68691403613421	4.47819006022368	3.33177340480641	2.47196091324347	7.70248690358472	8.06074210840262	34.9298824697447	4.4065390192601	3.30106581582202	3.11682028191568	1.73156682328649	1.30507253183661	3.0451692409521	10.21027333731	3.76167965058789	0.84445869707075	0.895638012044735	0.84445869707075	1.61214842168052	1.82710154457126	5.19470046985946	12.3598045662173	2.32865883131631	11.2850389517637	3.33177340480641	4.83644526504157	4.83644526504157	2.68691403613421	10.21027333731	9.1355077228563	2.6869140361342	0.967289053008314	0.690920752148796	0.656801208832806	0.537382807226841	1.97040362649842	0.690920752148796	0.410939793761702
0.179127602408947	0.14141652821759	0.179127602408947	0.166773974656606	0.0688952316957488	0.454708529191942	0.298546004014912	0.179127602408947	0.158053766831424	0.230306917382932	0.250778643372526	0.322429684336105	0.0866746463269098	0.137470020453378	0.338352137883567	0.130714736893015	0.162464569626719	0.237448217146744	0.193457810601663	0.793279382096765	1.77749697775032	1.61214842168052	3.11682028191568	5.22726912484291	2.46064759098606	4.47819006022368	5.55295567467736	2.12124792326385	9.56541396863777	2.7695883141691	2.00811470068977	3.91521759550984	3.0451692409521	7.29305238379284	2.29094775712495	2.54361195420705	2.98003193098521	9.35046084574703	4.6410333351409	6.62772128913104
2.68691403613421	18.8083982529394	3.33177340480641	1.82710154457126	1.91922431152443	2.47196091324347	0.537382807226841	0.702731363296638	1.82710154457126	1.15153458691466	0.997996641992705	1.25389321686263	0.281486232356917	0.876782474949056	0.451401558070546	0.494392182648694	0.474161300494272	0.635088772177176	1.12361859692885	0.979933354354828	0.752335930117577	0.394080725299683	3.30106581582202	4.0687555404318	2.29609017633287	1.03894009397189	1.02591263197851	1.61214842168052	1.73156682328649	0.537382807226841	0.129713091399582	0.179127602408947	0.194372504741623	0.179127602408947	0.0931463532526525	0.152089473743446	0.316918065800445	0.623364056383136	0.648565456997912	0.989915697523128
1.90526631653153	3.30106581582202	2.19086836792481	1.8650344486108	0.979933354354828	1.85098522489245	2.3937961412832	10.21027333731	1.69482269971542	1.28145130954093	1.11059113493547	1.75545050360768	2.00297228148186	2.98003193098521	2.98003193098521	7.84578898551188	3.46856175573688	1.32931536524534	2.08982202810438	1.46884633975337	1.28145130954093	1.61214842168052	0.344476158478744	0.344476158478744	0.439676842276506	0.745401958411425	0.26342294471904	0.136622747600044	0.114524204818835	0.0387802025833803	0.072977912092534	0.126798190469255	0.0814216374586123	0.0295265278696066	0.116340607750141	0.107476561445368	0.0624863729333536	0.0340115700776482	0.0561444723968341	0.179127602408947
7.90720416348066	11.0700858288729	3.84435392862279	3.59633109451809	3.2656339823785	1.8949814781157	4.17505104076238	1.99147746207594	6.03062928110122	6.52536265918307	11.2850389517637	45.6775386142815	9.49376292767419	4.98998320996352	4.52936937519766	1.28145130954093	1.18224217589905	0.696607342701461	0.763649252374984	0.895638012044735	1.39719529878979	0.830500702077845	0.690920752148796	0.383844862304886	0.0597092008029823	0.158053766831424	0.454708529191942	0.474161300494272	0.383844862304886	0.417964405620876	0.284496780296563	1.11610275347113	0.44392492770913	0.347718287029132	0.895638012044735	2.90186715902494	1.25389321686263	2.00297228148186	2.80633243774017	7.63083586262114
0.439676842276506	1.25389321686263	0.537382807226841	0.997996641992705	0.967289053008314	1.15153458691466	0.830500702077845	1.25389321686263	0.179127602408947	0.537382807226841	2.68691403613421	1.39719529878979	1.39719529878979	0.690920752148796	1.82710154457126	0.92820666702818	1.12361859692885	2.042054667462	1.0431548610874	0.600604313959411	3.76167965058789	2.90186715902494	6.62772128913104	2.6869140361342	1.76568636660248	1.22132456187918	2.99398992597811	2.3798381462903	2.90186715902494	0.66382582069198	1.97040362649842	3.76167965058789	2.08982202810438	1.18224217589905	0.950754197401334	0.365420308914252	0.163551289155995	0.0597092008029823	0.107476561445368	0.0726192982738974
0.967289053008314	2.68691403613421	0.383844862304886	0.179127602408947	0.537382807226841	0.895638012044735	0.322429684336105	0.537382807226841	1.25389321686263	0.537382807226841	0.383844862304886	1.13447481525666	0.600604313959411	0.537382807226841	1.0150564136507	0.62005708526174	0.895638012044735	1.32554425782621	1.30507253183661	0.895638012044735	1.61214842168052	2.07276225644639	6.26946608431315	38.1541793131057	47.8270698431889	5.0752820682535	4.83644526504157	28.4812887830226	6.7710233710582	3.27314982583621	6.26946608431315	12.3598045662173	4.83644526504157	10.21027333731	6.67890060410502	3.37085579078655	3.76167965058789	7.13951443887089	6.20432877434625	8.21428005332457
4.35877165861771	4.9341512299919	7.29305238379284	7.4465903287148	4.00970248469258	3.0451692409521	5.31411887146543	4.25020947533956	1.97040362649842	2.60423975809931	2.98003193098521	4.52936937519766	3.07773789593554	2.29609017633287	2.852262592204	1.66871503296756	0.742100067122781	0.967289053008314	0.973098596870226	1.0287042309771	1.49901519910645	4.83644526504157	2.68691403613421	2.27354264595971	2.49150210623354	1.85098522489245	2.05469896880851	2.25700779035273	1.21408708299397	1.08670745461428	2.30758499573879	1.65887736143938	1.87009216914941	2.52156548006441	3.37085579078655	1.39719529878979	0.475967629258059	0.432013629339225	0.400178686232754	0.752335930117577
0.785405641331537	0.950754197401334	2.3798381462903	2.22630020136834	1.25389321686263	2.53337609121225	3.54672652769715	2.08982202810438	2.84045198105616	4.83644526504157	4.52936937519766	5.69625775660452	4.83644526504157	5.26635151082304	7.70248690358472	1.61214842168052	2.3937961412832	4.62149214215083	2.3798381462903	1.12361859692885	1.22132456187918	0.979933354354828	0.240895741170653	0.096905096385168	0.329363656042257	0.158053766831424	0.417964405620876	0.680684889153999	0.454708529191942	0.895638012044735	0.417964405620876	0.690920752148796	1.13447481525666	1.76568636660248	3.76167965058789	0.383844862304886	1.61214842168052	0.341970877326172	0.163551289155995	0.77621961043877
0.77621961043877	0.439676842276506	0.537382807226841	0.537382807226841	0.600604313959411	2.042054667462	0.752335930117577	0.895638012044735	0.439676842276506	1.13447481525666	0.537382807226841	0.439676842276506	0.635088772177176	0.537382807226841	0.332665547330902	0.0848499169305539	0.277956624427676	0.451401558070546	0.364033514573021	1.01027967758646	1.26544983637288	3.24766131324047	5.78476786603011	9.1355077228563	4.88762458001555	4.83644526504157	3.37476402938456	2.73364297589306	1.50096577190945	1.26822342505534	0.500321923969818	0.322429684336105	0.20301128273014	0.13181087724432	0.635088772177176	1.18224217589905	2.19838421138253	1.70985438663086	0.895638012044735	2.11792047554108
0.537382807226841	4.83644526504157	1.25389321686263	0.537382807226841	0.454708529191942	0.341970877326172	0.439676842276506	0.537382807226841	0.244264912375837	0.997996641992705	0.656801208832806	1.18224217589905	0.341970877326172	0.417964405620876	0.656801208832806	2.32865883131631	0.702731363296638	0.210280228914851	0.367682973365733	0.383844862304886	1.61214842168052	4.0687555404318	4.62149214215083	6.62772128913104	2.3798381462903	2.08982202810438	0.752335930117577	0.763649252374984	0.895638012044735	0.84445869707075	2.32865883131631	0.635088772177176	0.690920752148796	0.537382807226841	2.68691403613421	0.179127602408947	0.997996641992705	1.13447481525666	0.179127602408947	0.372034251157044
0.997996641992705	1.82710154457126	3.28400604416403	2.44807723292228	8.06074210840262	2.78462000108454	3.97663277347862	2.29609017633287	2.84045198105616	6.12616400238599	1.46884633975337	1.52947414364562	0.853490340889689	5.19470046985946	1.11610275347113	0.707082641087949	1.22132456187918	2.44807723292228	5.69625775660452	3.40342444576999	0.250778643372526	0.60903384819042	0.66382582069198	0.338352137883567	0.230306917382932	0.0455409158666814	0.14540946548491	0.13043272020069	0.23320385973995	0.0460613834765864	0.0431475246678485	0.0803958530496849	0.156014363388438	0.0399706220251369	0.0597092008029823	0.0635614073064006	0.110066358106702	0.169312391318046	0.189983820736762	0.279439059757957
0.84445869707075	11.2850389517637	2.32865883131631	1.61214842168052	3.40342444576999	1.91922431152443	3.54672652769715	1.31903052682952	1.52947414364562	2.84045198105616	3.11682028191568	4.83644526504157	26.3317575541152	8.41899731322051	19.8831638673931	4.4065390192601	1.61214842168052	2.84045198105616	2.6869140361342	1.03894009397189	1.31903052682952	14.5093357951247	6.98597649394893	2.68691403613421	1.86017125578522	4.62149214215083	3.30106581582202	6.62772128913104	2.22630020136834	4.19158589636936	2.44807723292228	3.52284284737596	1.51444245673019	1.52947414364562	2.49150210623354	1.12361859692885	1.19877703150603	2.56749563452824	1.29604088801768	1.18224217589905
1.03342847543623	1.04648230881016	0.580373431804988	0.305570615874086	0.82021586366202	0.70934530553943	0.853490340889689	0.895638012044735	1.12361859692885	0.281486232356917	0.911214325297687	0.742100067122781	1.51444245673019	2.22630020136834	0.724298566262264	0.790268834157119	0.72704732742455	0.85583187817608	0.957943265056543	1.73859143514566	1.48570540821538	0.685626340254935	2.32865883131631	4.83644526504157	3.18847132287926	4.09237676272748	4.76479422407799	5.99388515753015	5.43353727307139	1.97040362649842	2.60423975809931	2.29999841493088	5.82853660146035	8.98196977793434	8.70560147707482	9.44258361270021	6.32458226966974	19.6682107445024	8.7772525180384	9.37434452606823
1.45861047675857	1.61214842168052	3.45460376074398	3.54672652769715	1.97040362649842	3.76167965058789	3.76167965058789	4.19158589636936	2.3798381462903	2.3798381462903	1.30507253183661	1.44679986561073	1.97040362649842	7.34423169876683	1.70985438663086	3.97663277347862	17.7336326384858	2.20924042971035	0.62005708526174	1.25389321686263	1.51444245673019	0.77621961043877	0.895638012044735	1.45861047675857	5.0513983879323	2.19838421138253	1.28145130954093	1.41673649177985	1.44679986561073	2.22630020136834	2.3798381462903	2.44807723292228	2.92575083934613	5.48130463371378	1.77749697775032	2.10819408988991	2.02551981185502	7.20092961683967	11.2850389517637	10.21027333731
0.537382807226841	0.537382807226841	1.97040362649842	0.417964405620876	1.61214842168052	0.752335930117577	2.25700779035273	1.45861047675857	0.0597092008029823	0.0597092008029823	0.635088772177176	0.537382807226841	1.18224217589905	0.537382807226841	0.537382807226841	2.25700779035273	1.12361859692885	0.537382807226841	0.92820666702818	0.474161300494272	3.54672652769715	12.3598045662173	3.11682028191568	0.895638012044735	0.690920752148796	1.61214842168052	1.97040362649842	0.895638012044735	0.383844862304886	3.76167965058789	0.298546004014912	0.322429684336105	1.61214842168052	0.537382807226841	0.537382807226841	0.537382807226841	0.417964405620876	0.179127602408947	1.25389321686263	3.76167965058789
2.92575083934613	2.07276225644639	2.99398992597811	2.84045198105616	4.19158589636936	2.68691403613421	2.25700779035273	5.91121087949525	2.20924042971035	3.76167965058789	1.61214842168052	2.25700779035273	3.11682028191568	1.77749697775032	1.90526631653153	1.97040362649842	1.13447481525666	1.13447481525666	1.18224217589905	0.853490340889689	1.76568636660248	2.99398992597811	2.68691403613421	1.61214842168052	0.77102750602112	0.752335930117577	1.04917595696669	1.89875258553484	1.05486254751935	2.56749563452824	0.950754197401334	7.70248690358472	4.19158589636936	1.61214842168052	1.51444245673019	1.69482269971542	1.36412558757583	1.28145130954093	1.03894009397189	5.55295567467736
5.48130463371378	3.47507548673357	8.92055459996556	6.26946608431315	3.40342444576999	3.76167965058789	3.64226124898192	6.21828676933916	17.7336326384858	3.52284284737596	4.0687555404318	3.91521759550984	2.88232596603487	3.16458764255806	3.30106581582202	6.55607024816746	10.5685285421279	6.26946608431315	3.76167965058789	1.12361859692885	1.09813008433311	2.22630020136834	3.40342444576999	2.68691403613421	4.62149214215083	4.22229348535375	3.91521759550984	8.7772525180384	11.2850389517637	10.5685285421279	4.83644526504157	2.56749563452824	4.83644526504157	4.4065390192601	5.91121087949525	2.02551981185502	11.6432941565816	10.9267837469458	2.1006782464322	3.40342444576999
0.138184150429759	0.179127602408947	0.16889173941415	0.203834857913629	0.572052665757605	0.656801208832806	1.09466868138801	0.70934530553943	1.6837994626441	1.54049738071694	1.32931536524534	1.05140114457425	1.99147746207594	1.0150564136507	2.05469896880851	2.27354264595971	3.28400604416403	1.89875258553484	2.68691403613421	0.870930756540053	2.98003193098521	2.49150210623354	2.27354264595971	1.83841486682867	1.11610275347113	0.588562122200826	0.435024177278871	0.702731363296638	0.785405641331537	1.73156682328649	1.11059113493547	0.876782474949056	1.31903052682952	0.410939793761702	0.394080725299683	0.275244852482041	0.33157662573571	0.427150436513643	0.454708529191942	0.707082641087949
0.347718287029132	0.281486232356917	0.588562122200826	0.480816195939805	0.950754197401334	0.66382582069198	0.73279473712751	1.45861047675857	0.785405641331537	0.785405641331537	1.13447481525666	2.07276225644639	2.32865883131631	2.32865883131631	2.32865883131631	1.82710154457126	4.47819006022368	3.76167965058789	2.90186715902494	1.76568636660248	0.62005708526174	1.76568636660248	2.90186715902494	5.91121087949525	3.40342444576999	3.0451692409521	3.76167965058789	1.76568636660248	1.11610275347113	2.68691403613421	1.39719529878979	2.6869140361342	4.83644526504157	4.83644526504157	1.12361859692885	0.895638012044735	0.656801208832806	0.537382807226841	0.84445869707075	3.76167965058789
3.67900537255299	8.06074210840262	17.01712222885	14.8675909999426	10.21027333731	4.7170268634356	5.79179247788929	2.61526299517063	17.01712222885	6.06474882441721	3.16458764255806	3.56626772068722	3.0451692409521	5.14352115488548	2.56749563452824	2.90186715902494	2.6869140361342	2.53337609121225	1.37331161846859	1.18224217589905	1.14485902409197	3.97663277347862	4.3758314302757	4.11993485540578	2.49150210623354	1.91922431152443	4.52936937519766	29.5560543974763	19.8831638673931	4.19158589636936	6.26946608431315	2.68691403613421	14.5093357951247	1.30507253183661	3.33177340480641	1.51444245673019	2.47196091324347	2.042054667462	1.30507253183661	0.680684889153999
1.3562518468106	1.89875258553484	4.62149214215083	1.94284553382012	0.790268834157119	2.99398992597811	1.39719529878979	1.10637636781997	1.02591263197851	1.25389321686263	2.80633243774017	1.97040362649842	1.76568636660248	1.19877703150603	1.70985438663086	2.27354264595971	2.08982202810438	2.02551981185502	1.29604088801768	0.742100067122781	2.18535674938915	9.99532021441924	7.29305238379284	6.06474882441721	10.5685285421279	6.34111712527672	4.11993485540578	1.23831690360968	1.90526631653153	3.1002854263087	2.68691403613421	13.434570180671	3.30106581582202	4.23935325701175	5.43353727307139	7.20092961683967	6.7710233710582	13.434570180671	9.35046084574703	2.52156548006441
0.221275273563993	0.107476561445368	0.537382807226841	0.322429684336105	0.26002393898073	0.225354080449966	0.211696257392392	0.277956624427676	0.537382807226841	0.62005708526174	0.60903384819042	0.281486232356917	0.702731363296638	0.895638012044735	1.39719529878979	0.656801208832806	0.73279473712751	0.465731766263262	0.635088772177176	1.30507253183661	1.25389321686263	1.03342847543623	2.53337609121225	1.22132456187918	2.6869140361342	1.77749697775032	3.76167965058789	1.61214842168052	1.51444245673019	0.77621961043877	1.13447481525666	1.70985438663086	5.48130463371378	3.16458764255806	1.19877703150603	3.30106581582202	1.61214842168052	0.785405641331537	1.82710154457126	1.76568636660248
0.997996641992705	1.82710154457126	1.30507253183661	0.635088772177176	0.537382807226841	1.18224217589905	5.91121087949525	0.752335930117577	0.690920752148796	0.997996641992705	2.07276225644639	1.15153458691466	2.47196091324347	1.61214842168052	1.97040362649842	4.83644526504157	4.47819006022368	10.21027333731	0.635088772177176	1.73156682328649	2.3798381462903	2.25700779035273	2.25700779035273	4.11993485540578	3.76167965058789	0.895638012044735	0.656801208832806	0.702731363296638	1.0150564136507	3.0451692409521	6.98597649394893	0.92820666702818	1.76568636660248	0.763649252374984	0.62005708526174	0.73279473712751	1.61214842168052	3.76167965058789	0.785405641331537	1.51444245673019
41.3784761564668	7.58306850197876	6.50830288752507	5.55295567467736	17.3753774336679	20.241419072211	12.7897108119988	6.98597649394893	11.0700858288729	15.5841014095784	8.92055459996556	6.34111712527672	13.0763149758531	6.7710233710582	4.68290732011961	4.3758314302757	2.20924042971035	24.1822263252078	2.47196091324347	0.656801208832806	0.179127602408947	0.537382807226841	0.84445869707075	2.68691403613421	0.690920752148796	0.752335930117577	1.61214842168052	0.690920752148796	0.298546004014912	0.179127602408947	1.61214842168052	1.25389321686263	0.250778643372526	1.39719529878979	0.417964405620876	0.298546004014912	1.18224217589905	0.383844862304886	0.84445869707075	0.383844862304886
6.26946608431315	19.8831638673931	2.84045198105616	2.22630020136834	1.03894009397189	4.83644526504157	3.11682028191568	3.76167965058789	2.84045198105616	1.31903052682952	1.41673649177985	0.465731766263262	2.32865883131631	0.967289053008314	0.72704732742455	1.44679986561073	7.34423169876683	4.22229348535375	1.36412558757583	1.73156682328649	0.650516029800913	1.19877703150603	1.37331161846859	0.262442766320085	0.463261040712794	0.895638012044735	0.823986971081156	1.91922431152443	1.45861047675857	1.30507253183661	0.702731363296638	0.752335930117577	1.28145130954093	1.70985438663086	1.22132456187918	0.60903384819042	1.61214842168052	0.66382582069198	0.680684889153999	0.537382807226841
0.690920752148796	0.179127602408947	0.383844862304886	0.311116362078697	0.179127602408947	0.895638012044735	0.537382807226841	0.77621961043877	0.752335930117577	0.690920752148796	0.383844862304886	0.537382807226841	0.107476561445368	0.537382807226841	0.967289053008314	1.18224217589905	0.635088772177176	0.66382582069198	1.03342847543623	0.322429684336105	1.13447481525666	1.41673649177985	3.54672652769715	2.68691403613421	1.02591263197851	3.14752787090007	1.82710154457126	5.91121087949525	0.997996641992705	15.5841014095784	1.61214842168052	2.68691403613421	2.90186715902494	2.68691403613421	0.298546004014912	0.62005708526174	1.97040362649842	4.83644526504157	1.61214842168052	1.25389321686263
2.53337609121225	1.54049738071694	2.35621692399461	3.76167965058789	2.58920807118387	1.41673649177985	2.43889120202951	4.0687555404318	2.49150210623354	2.92575083934613	4.83644526504157	1.70985438663086	2.10819408988991	1.69482269971542	2.35621692399461	4.52936937519766	2.99398992597811	1.02591263197851	0.650516029800913	2.22630020136834	1.11059113493547	9.1355077228563	2.32865883131631	4.4065390192601	1.03342847543623	2.3937961412832	3.76167965058789	6.34111712527672	2.53337609121225	0.537382807226841	0.639741437174811	1.45861047675857	0.650516029800913	0.537382807226841	0.967289053008314	0.537382807226841	0.188810175512133	0.289359973122145	0.155243922087754	0.225354080449966
7.94132370679665	12.9739563459052	4.67109670897177	12.7897108119988	11.4999920746544	3.87481287316196	4.6410333351409	7.60012827363675	22.3909503011184	7.08368245889927	4.04451270702307	5.24981665521606	5.82853660146035	9.35046084574703	3.11682028191568	4.64678074484386	6.86655809234297	2.89163129603014	1.06333193770417	0.625118775753672	1.8111790910238	4.26323693733294	3.47507548673357	6.03062928110122	3.50879362365761	5.91121087949525	6.06474882441721	3.76167965058789	4.00051645379982	3.52284284737596	1.55558181039349	3.30106581582202	2.49150210623354	3.95709158048856	2.68691403613421	1.44679986561073	0.639741437174811	0.577188941095496	0.159762456202574	0.179127602408947
2.6869140361342	5.7576729345733	2.9349368702389	2.75013554286677	2.60423975809931	2.68691403613421	3.76167965058789	10.21027333731	5.22726912484291	12.7180597710352	6.55607024816746	6.26946608431315	3.97663277347862	2.20924042971035	7.41588273973041	3.2656339823785	2.35621692399461	2.3937961412832	0.77102750602112	0.916711847622258	0.630840686744553	3.30106581582202	3.76167965058789	3.33177340480641	1.61214842168052	0.989915697523128	3.60814170566593	1.30507253183661	4.52936937519766	2.84045198105616	4.19158589636936	2.99398992597811	3.30106581582202	2.19838421138253	2.20924042971035	1.91922431152443	2.08982202810438	2.3937961412832	1.92825595534337	0.94681732701872
2.042054667462	0.537382807226841	0.474161300494272	0.474161300494272	0.341970877326172	0.225354080449966	0.244264912375837	0.230306917382932	0.334048772059928	0.690920752148796	0.77621961043877	3.76167965058789	26.3317575541152	8.06074210840262	4.3758314302757	2.30758499573879	2.56749563452824	1.55558181039349	0.979933354354828	1.0431548610874	2.20924042971035	1.75545050360768	5.91121087949525	2.78462000108454	1.61214842168052	1.21618214267127	1.39719529878979	1.61214842168052	2.84045198105616	1.85098522489245	1.48570540821538	1.70985438663086	1.03342847543623	0.62005708526174	0.62005708526174	0.146558947425502	1.49273002007456	1.61214842168052	0.537382807226841	0.690920752148796
0.179127602408947	0.197983139504626	0.0848499169305538	0.439676842276506	0.0233644698794279	0.0948322600988543	0.537382807226841	0.221275273563993	0.298546004014912	0.895638012044735	1.61214842168052	0.341970877326172	0.281486232356917	0.284496780296563	0.73279473712751	0.702731363296638	0.66382582069198	1.15153458691466	1.13447481525666	1.13447481525666	0.650516029800913	2.84045198105616	2.68691403613421	1.61214842168052	1.97040362649842	2.32865883131631	1.76568636660248	1.39719529878979	0.60903384819042	0.322429684336105	0.277956624427676	0.257009168673707	1.30507253183661	0.62005708526174	0.537382807226841	0.465731766263262	0.480816195939805	0.537382807226841	0.0835928811241753	0.100190014906699
2.20924042971035	2.90186715902494	4.83644526504157	2.99398992597811	2.68691403613421	3.76167965058789	2.19086836792481	4.4065390192601	1.45861047675857	1.02591263197851	2.53337609121225	1.12361859692885	0.537382807226841	0.289359973122145	1.18224217589905	1.25389321686263	2.042054667462	1.12361859692885	0.72704732742455	0.895638012044735	1.15153458691466	0.967289053008314	2.6869140361342	2.3798381462903	1.73156682328649	2.53337609121225	1.49273002007456	1.37331161846859	1.85098522489245	0.997996641992705	4.47819006022368	1.39719529878979	5.19470046985946	1.61214842168052	3.0451692409521	1.41673649177985	1.22132456187918	1.49273002007456	2.22630020136834	2.07276225644639
1.51444245673019	1.27274875395831	0.537382807226841	1.37331161846859	2.25700779035273	1.45861047675857	0.465731766263262	1.03894009397189	3.33177340480641	1.25389321686263	2.1006782464322	2.53337609121225	14.5093357951247	0.537382807226841	0.895638012044735	1.19877703150603	2.68691403613421	2.20924042971035	1.90526631653153	2.042054667462	1.11610275347113	0.72704732742455	0.752335930117577	0.341970877326172	0.289359973122145	0.0316107533662848	0.235694213695983	0.0616668795178342	0.0568993560593126	0.112784045961189	0.112784045961189	0.132143313252502	0.497576673358186	1.1030489200972	1.73156682328649	1.37331161846859	1.15153458691466	1.70985438663086	2.22630020136834	2.56749563452824
1.97040362649842	2.27354264595971	2.44807723292228	0.666354680961283	0.752335930117577	2.20924042971035	0.650516029800913	0.752335930117577	0.989915697523128	1.91922431152443	1.31903052682952	0.72704732742455	0.595478245845959	0.629505574180014	0.629505574180014	0.344476158478744	0.656801208832806	2.10819408988991	0.830500702077845	1.82710154457126	2.43402800920393	1.8949814781157	3.45460376074398	2.68691403613421	1.55558181039349	1.30507253183661	1.75545050360768	2.53337609121225	3.14752787090007	2.07276225644639	1.76568636660248	2.53337609121225	0.72704732742455	1.36412558757583	1.45861047675857	1.28145130954093	0.817756445779976	2.25700779035273	4.52936937519766	1.05140114457425
3.34830826041339	5.26635151082304	8.06074210840261	2.49150210623354	3.52284284737596	2.68691403613421	2.0215829414724	8.27569523129335	5.45059704472939	4.83644526504157	2.68691403613421	4.19158589636936	3.30106581582202	3.97663277347862	2.3937961412832	6.62772128913104	10.21027333731	7.34423169876683	2.47196091324347	2.22630020136834	0.92820666702818	0.997996641992705	0.410939793761702	0.179127602408947	0.0683941754652343	0.179127602408947	0.279439059757957	0.257009168673707	0.0597092008029823	0.203834857913629	0.486203492252856	0.311116362078697	0.537382807226841	0.537382807226841	0.322429684336105	0.635088772177176	2.042054667462	0.690920752148796	0.635088772177176	0.341970877326172
2.68691403613421	2.44807723292228	1.97040362649842	1.82710154457126	2.68691403613421	1.80756035158119	1.76568636660248	5.69625775660452	6.12616400238599	5.60413498965134	4.7170268634356	4.83644526504157	8.70560147707482	6.98597649394893	4.00051645379982	6.12616400238599	5.55295567467736	20.9579294818468	2.80633243774017	2.20924042971035	0.795326554695725	1.42248390148281	1.80756035158119	1.82710154457126	2.90186715902494	1.85098522489245	1.76568636660248	0.656801208832806	2.25700779035273	2.07276225644639	1.97040362649842	2.22630020136834	2.3798381462903	3.60814170566593	6.62772128913104	12.3598045662173	3.40342444576999	12.3598045662173	3.76167965058789	1.45861047675857
0.537382807226841	1.45861047675857	1.12361859692885	1.0150564136507	2.042054667462	0.690920752148796	2.68691403613421	1.76568636660248	1.97040362649842	1.61214842168052	1.13447481525666	3.76167965058789	3.11682028191568	7.34423169876683	3.33177340480641	4.83644526504157	2.25700779035273	5.55295567467736	4.47819006022368	0.474161300494272	0.537382807226841	0.84445869707075	1.61214842168052	1.25389321686263	2.68691403613421	0.84445869707075	1.0150564136507	1.61214842168052	0.752335930117577	0.537382807226841	4.83644526504157	0.230306917382932	0.537382807226841	0.124011417052348	0.690920752148796	2.68691403613421	3.76167965058789	0.967289053008314	0.752335930117577	1.45861047675857
1.61214842168052	1.1030489200972	1.77749697775032	1.28145130954093	0.482266621870242	0.360709007590619	0.130958835374608	0.162067830750952	0.101091815220891	0.0681189473949517	0.0460613834765864	0.0358255204817894	0.0401031945691672	0.0948322600988543	0.150467186023515	0.175356494989811	0.17217119066491	0.216348922390027	0.449287265058506	1.00214631617978	2.00297228148186	3.62149283131132	6.05451296142241	3.63523663712275	2.29094775712495	3.24988650084804	2.48219677623827	1.75233524095709	1.25389321686263	0.509824714548541	0.327672443431001	0.155243922087754	0.380100034379961	0.497576673358186	0.230306917382932	0.424249584652769	0.244264912375837	0.417964405620876	0.439676842276506	0.244264912375837
5.29705909980743	5.67237407628332	6.03062928110122	5.45059704472939	48.9018354576425	56.4251947588183	5.91121087949525	6.747139690737	6.52536265918307	6.52536265918307	10.9267837469458	8.49064835418409	13.7928253854889	6.12616400238599	13.0763149758531	6.62772128913104	4.83644526504157	5.48130463371378	9.49376292767419	0.77102750602112	1.29369935073128	2.25700779035273	2.00297228148186	1.70985438663086	2.56749563452824	5.48130463371378	7.34423169876683	2.92575083934613	30.6308200119299	4.98998320996352	3.46856175573688	6.12616400238599	6.98597649394893	8.27569523129335	8.06074210840262	8.92055459996556	7.41588273973041	4.4065390192601	5.7576729345733	8.70560147707482
0.537382807226841	1.61214842168052	5.91121087949525	0.752335930117577	0.752335930117577	0.752335930117577	0.895638012044735	0.537382807226841	0.107476561445368	0.146558947425502	0.0767689724609773	0.23644843517981	0.0488529824751674	0.537382807226841	0.221275273563993	0.635088772177176	0.537382807226841	0.341970877326172	0.537382807226841	0.752335930117577	2.07276225644639	4.47819006022368	4.47819006022368	1.30507253183661	0.439676842276506	0.439676842276506	0.383844862304886	2.68691403613421	1.39719529878979	0.997996641992705	0.895638012044735	8.06074210840262	1.61214842168052	0.84445869707075	1.39719529878979	0.383844862304886	1.39719529878979	1.45861047675857	3.40342444576999	1.82710154457126
3.16458764255806	3.91521759550984	3.40342444576999	7.34423169876683	3.54672652769715	3.16458764255806	1.6837994626441	1.90526631653153	1.70985438663086	1.44679986561073	1.41673649177985	2.47196091324347	4.83644526504157	1.13447481525666	1.91922431152443	1.30507253183661	1.76568636660248	1.30507253183661	1.11610275347113	1.15153458691466	1.28504584336853	4.19158589636936	5.0513983879323	1.86017125578522	9.1355077228563	1.82710154457126	2.90186715902494	5.19470046985946	8.06074210840262	3.11682028191568	11.2850389517637	1.37331161846859	3.40342444576999	9.1355077228563	1.02591263197851	1.37331161846859	0.92820666702818	1.61214842168052	0.752335930117577	1.30507253183661
1.73156682328649	3.30106581582202	2.20924042971035	6.26946608431315	2.07276225644639	4.11993485540578	3.40342444576999	2.6869140361342	1.85098522489245	1.85098522489245	2.44807723292228	2.47196091324347	3.33177340480641	2.3798381462903	10.21027333731	3.76167965058789	0.635088772177176	0.537382807226841	1.30507253183661	14.5093357951247	0.830500702077845	1.45861047675857	0.537382807226841	0.537382807226841	2.68691403613421	1.39719529878979	1.61214842168052	2.47196091324347	0.322429684336105	0.454708529191942	1.61214842168052	0.690920752148796	1.18224217589905	2.042054667462	0.250778643372526	0.417964405620876	0.537382807226841	9.1355077228563	1.30507253183661	2.32865883131631
5.19470046985946	1.15153458691466	1.61214842168052	1.97040362649842	2.68691403613421	2.042054667462	6.98597649394893	1.97040362649842	1.61214842168052	3.76167965058789	0.537382807226841	0.752335930117577	1.61214842168052	1.13447481525666	0.454708529191942	0.0488529824751674	0.537382807226841	1.76568636660248	1.45861047675857	1.12361859692885	2.99398992597811	2.08982202810438	1.12361859692885	3.64226124898192	1.48570540821538	2.56749563452824	1.51444245673019	1.02591263197851	0.881307803852019	0.537382807226841	0.150467186023515	0.0800357372465508	0.171505151242609	0.110888515776967	0.128669122857131	0.0488529824751674	0.0597092008029823	0.0545170963853317	0.107476561445368	0.0987029645926851
2.68691403613421	1.61214842168052	0.179127602408947	0.752335930117577	0.537382807226841	0.107476561445368	2.68691403613421	0.967289053008314	3.0451692409521	1.61214842168052	2.90186715902494	5.91121087949525	3.76167965058789	3.33177340480641	17.7336326384858	2.3798381462903	9.1355077228563	13.434570180671	5.19470046985946	2.25700779035273	0.967289053008314	0.84445869707075	1.45861047675857	1.37331161846859	0.84445869707075	1.61214842168052	5.91121087949525	1.61214842168052	1.25389321686263	1.61214842168052	2.32865883131631	5.91121087949525	3.40342444576999	1.22132456187918	12.3598045662173	15.5841014095784	9.1355077228563	2.56749563452824	2.68691403613421	3.97663277347862
4.01757622545781	10.3296917389159	10.056735392388	5.4096535927502	4.33067321118101	5.4054388256347	7.1813884238496	6.20432877434625	52.1261323010036	5.58051376735566	2.97351819998852	3.07773789593554	2.43402800920393	1.86017125578522	1.72528164425459	1.97040362649842	2.18114198227365	3.76167965058789	5.55295567467736	5.19470046985946	1.11610275347113	0.85583187817608	1.11059113493547	0.895638012044735	1.94284553382012	1.76568636660248	1.30507253183661	0.73279473712751	0.284496780296563	0.367682973365733	0.77621961043877	0.480816195939805	1.12361859692885	3.76167965058789	0.997996641992705	1.11610275347113	0.650516029800913	0.474161300494272	0.341970877326172	0.439676842276506
0.967289053008314	0.84445869707075	0.146558947425502	0.206685695087247	0.537382807226841	0.62005708526174	0.702731363296638	1.0150564136507	0.537382807226841	0.702731363296638	0.84445869707075	0.92820666702818	0.206685695087247	0.322429684336105	0.77621961043877	1.45861047675857	0.537382807226841	0.77621961043877	0.895638012044735	1.49273002007456	5.55295567467736	3.97663277347862	1.77749697775032	2.00297228148186	0.950754197401334	0.322429684336105	0.72704732742455	0.677569626503408	0.486203492252856	0.44392492770913	0.372034251157044	0.656801208832806	0.635088772177176	1.49273002007456	0.967289053008314	0.179127602408947	0.752335930117577	1.25389321686263	0.967289053008314	1.61214842168052
13.434570180671	3.95709158048856	7.4465903287148	8.06074210840262	3.90498173251504	3.92702820665768	2.22630020136834	7.29305238379284	17.01712222885	8.06074210840261	4.44562140524023	2.80004725870828	2.43402800920393	4.98998320996352	1.70985438663086	0.537382807226841	0.830500702077845	1.82710154457126	2.6869140361342	1.25389321686263	3.76167965058789	0.680684889153999	1.61214842168052	5.91121087949525	1.19877703150603	0.793279382096765	1.77749697775032	1.44679986561073	2.56749563452824	2.05469896880851	2.19086836792481	2.20924042971035	1.61214842168052	2.44807723292228	3.52284284737596	10.21027333731	4.25020947533956	5.91121087949525	6.34111712527672	4.11993485540578
2.6869140361342	3.24579215565012	5.49783948932076	10.8244251169978	4.50574815290197	4.58842243093687	6.59515263414759	8.21428005332457	5.0752820682535	13.7928253854889	3.95709158048856	2.05469896880851	4.52936937519766	3.76167965058789	8.27569523129335	2.68691403613421	4.83644526504157	3.64226124898192	2.58920807118387	24.1822263252078	1.25389321686263	0.490653867467985	0.451401558070546	0.365420308914252	0.77621961043877	0.62005708526174	0.158053766831424	0.0948322600988543	0.179127602408947	0.163551289155995	0.702731363296638	0.997996641992705	0.322429684336105	0.341970877326172	0.383844862304886	1.15153458691466	0.417964405620876	0.895638012044735	0.537382807226841	0.250778643372526
2.32865883131631	1.44679986561073	0.480816195939805	0.537382807226841	0.77621961043877	0.785405641331537	0.480816195939805	0.60903384819042	1.45861047675857	0.347718287029132	0.537382807226841	0.424249584652769	0.408410933492399	0.225354080449966	0.225354080449966	0.276833567359282	0.217857894821692	0.494392182648694	0.62005708526174	2.99398992597811	27.4065231685689	7.34423169876683	3.60814170566593	3.1002854263087	2.68691403613421	1.66871503296756	1.28145130954093	0.933349086236092	1.97040362649842	1.82710154457126	6.26946608431315	2.78462000108454	1.80756035158119	1.27274875395831	1.44679986561073	1.23281938128511	2.84045198105616	2.53337609121225	1.75545050360768	1.70985438663086
3.67900537255299	1.3562518468106	1.1392515513209	2.00297228148186	1.04648230881016	3.17544386088588	5.7576729345733	2.68691403613421	4.73873930009123	7.60012827363675	5.0752820682535	8.52135594316848	2.61526299517063	2.68691403613421	2.6869140361342	2.32865883131631	2.90186715902494	3.91521759550984	2.3937961412832	1.04648230881016	1.41673649177985	0.979933354354828	1.69482269971542	1.36412558757583	0.435024177278871	0.73279473712751	0.656801208832806	0.171505151242609	0.145008059092957	0.101246036144187	0.0782596321204137	0.216838676600304	0.142848594326122	0.164504940987808	0.350467048191418	0.257009168673707	0.414552451289277	0.656801208832806	0.648565456997912	1.97040362649842
0.895638012044735	0.656801208832806	0.107476561445368	0.537382807226841	0.341970877326172	0.967289053008314	0.322429684336105	0.439676842276506	0.895638012044735	0.537382807226841	0.635088772177176	1.15153458691466	0.60903384819042	1.12361859692885	0.73279473712751	0.702731363296638	1.11059113493547	1.31903052682952	1.42248390148281	1.44679986561073	1.45861047675857	3.88109805219385	4.05479754543889	3.64226124898192	3.1002854263087	2.49150210623354	2.88232596603487	2.68691403613421	2.44807723292228	1.54892691494795	1.90526631653153	1.22132456187918	6.26946608431315	1.61214842168052	0.490653867467985	0.392144210679046	0.44392492770913	0.838317179273872	1.44679986561073	0.895638012044735
2.99398992597811	2.98003193098521	2.78462000108454	1.73859143514566	2.27354264595971	2.29609017633287	1.61214842168052	1.76568636660248	1.73156682328649	1.70985438663086	4.0687555404318	2.84045198105616	2.53337609121225	3.33177340480641	8.06074210840262	1.51444245673019	2.1006782464322	2.02551981185502	1.52947414364562	1.73156682328649	0.690920752148796	1.44679986561073	6.26946608431315	2.6869140361342	1.73156682328649	1.45861047675857	1.02591263197851	1.61214842168052	0.868079919366435	0.537382807226841	0.14141652821759	0.537382807226841	0.474161300494272	0.3150175076847	0.426200157455771	0.367682973365733	0.853490340889689	0.72704732742455	0.303738108432562	0.156014363388438
2.22630020136834	1.49273002007456	0.465731766263262	0.537382807226841	0.158053766831424	0.454708529191942	1.45861047675857	1.51444245673019	4.47819006022368	1.82710154457126	1.30507253183661	1.15153458691466	1.02591263197851	2.6869140361342	1.49273002007456	1.61214842168052	0.785405641331537	0.72704732742455	1.11610275347113	1.85098522489245	2.22630020136834	3.54672652769715	1.61214842168052	2.042054667462	2.22630020136834	3.76167965058789	1.97040362649842	1.76568636660248	1.13447481525666	3.33177340480641	0.997996641992705	2.68691403613421	1.25389321686263	1.61214842168052	2.6869140361342	1.31903052682952	1.15153458691466	0.439676842276506	0.537382807226841	1.30507253183661
6.98597649394893	5.32497508979324	7.1813884238496	13.6495233035618	7.37680035375027	5.08446809914627	5.48130463371378	7.22481329716086	7.37680035375027	11.1315010068417	11.1315010068417	6.69285859909793	5.15255279870442	5.08446809914627	4.91911954307647	8.89667091964437	9.03780175790596	8.35386000325362	3.91521759550984	1.06533784590584	1.35272223888136	1.2252328004772	1.33478955343441	2.73809335110819	2.29094775712495	2.6869140361342	3.13944692643049	4.7170268634356	3.1829597043436	2.7695883141691	2.83021611806136	6.21828676933916	4.83644526504157	3.0451692409521	3.43098253844829	7.82190530519069	2.73364297589306	4.3479154402899	2.93980006306448	6.15004768270718
4.50574815290197	2.88232596603487	2.88232596603487	1.25389321686263	3.54672652769715	2.53337609121225	0.916711847622258	1.22132456187918	5.91121087949525	3.45460376074398	1.04648230881016	1.73156682328649	0.752335930117577	1.15153458691466	1.61214842168052	2.68691403613421	1.02591263197851	1.22132456187918	3.76167965058789	1.15961553138424	2.29609017633287	1.70985438663086	2.56749563452824	1.97040362649842	1.25389321686263	1.25389321686263	0.537382807226841	1.61214842168052	1.0150564136507	0.60903384819042	0.785405641331537	0.593949418513877	1.82710154457126	0.785405641331537	1.73156682328649	1.49273002007456	1.45861047675857	0.84445869707075	0.417964405620876	0.537382807226841
10.5685285421279	6.55607024816746	4.52936937519766	2.27354264595971	2.98003193098521	2.84045198105616	3.76167965058789	2.83021611806136	6.34111712527672	2.98003193098521	1.15961553138424	3.14752787090007	14.5093357951247	2.84045198105616	2.56749563452824	2.20924042971035	1.02591263197851	1.15961553138424	2.35621692399461	3.40342444576999	0.790268834157119	1.49273002007456	2.53337609121225	3.0451692409521	3.0451692409521	2.47196091324347	18.8083982529394	4.4065390192601	24.1822263252078	3.97663277347862	3.97663277347862	3.97663277347862	5.26635151082304	1.82710154457126	1.86017125578522	6.12616400238599	2.78462000108454	4.00051645379982	13.434570180671	3.76167965058789
2.68691403613421	1.25389321686263	0.73279473712751	1.61214842168052	4.47819006022368	1.76568636660248	0.84445869707075	1.97040362649842	1.82710154457126	2.47196091324347	3.54672652769715	20.9579294818468	1.51444245673019	2.47196091324347	4.11993485540578	13.434570180671	1.30507253183661	3.0451692409521	2.32865883131631	0.537382807226841	11.2850389517637	4.62149214215083	0.537382807226841	0.895638012044735	1.76568636660248	1.02591263197851	2.32865883131631	1.39719529878979	2.32865883131631	0.997996641992705	0.66382582069198	0.895638012044735	1.25389321686263	0.690920752148796	1.15153458691466	1.25389321686263	1.25389321686263	0.244264912375837	0.967289053008314	1.82710154457126
10.6708871720758	9.1355077228563	7.64737071822812	9.72174351255831	8.13239314936619	7.56469644019322	12.9739563459052	8.54927193315429	8.9701591667865	7.86533017850195	2.50160961984909	1.76039195470862	1.41311775233725	1.27860047236731	1.2252328004772	0.911214325297687	0.911214325297687	0.569951462210286	1.27274875395831	1.2252328004772	4.83644526504157	4.68290732011961	9.1355077228563	6.52536265918307	9.59612155762216	11.2850389517637	13.8644764264525	9.59612155762216	5.4096535927502	5.78476786603011	8.15844807335295	8.25615403830328	13.6495233035618	11.5921148416076	8.15844807335295	4.45711622464615	3.33177340480641	9.44258361270021	11.4999920746544	3.11682028191568
1.13447481525666	3.11682028191568	3.11682028191568	4.47819006022368	3.76167965058789	6.26946608431315	3.76167965058789	1.76568636660248	0.895638012044735	2.07276225644639	1.45861047675857	3.76167965058789	1.37331161846859	2.90186715902494	2.042054667462	1.12361859692885	2.07276225644639	2.07276225644639	3.11682028191568	2.6869140361342	0.823986971081156	0.680684889153999	0.439676842276506	0.298546004014912	0.997996641992705	0.84445869707075	1.61214842168052	0.967289053008314	0.967289053008314	0.895638012044735	3.76167965058789	0.967289053008314	0.298546004014912	0.997996641992705	1.15153458691466	0.895638012044735	0.997996641992705	2.042054667462	4.11993485540578	1.51444245673019
0.329363656042257	0.203834857913629	0.187459118800061	0.352078390941723	0.221275273563993	0.193457810601663	0.497576673358186	1.61214842168052	1.48570540821538	2.68691403613421	4.52936937519766	2.042054667462	9.56541396863777	4.35877165861771	2.78462000108454	7.13951443887089	3.76167965058789	3.17544386088588	1.37331161846859	0.73279473712751	0.537382807226841	1.30507253183661	1.13447481525666	1.91922431152443	1.76568636660248	0.895638012044735	0.537382807226841	0.690920752148796	0.474161300494272	0.868079919366435	0.394080725299683	0.372034251157044	0.179127602408947	0.218933736277602	2.68691403613421	0.179127602408947	0.537382807226841	0.197983139504626	0.895638012044735	0.0848499169305538
3.0451692409521	1.39719529878979	4.47819006022368	2.042054667462	1.70985438663086	2.90186715902494	3.97663277347862	4.19158589636936	3.54672652769715	3.11682028191568	4.47819006022368	1.49273002007456	1.76568636660248	1.61214842168052	1.12361859692885	0.785405641331537	0.73279473712751	1.02591263197851	1.0150564136507	19.8831638673931	0.82021586366202	0.486203492252856	1.02591263197851	0.92820666702818	0.868079919366435	0.439676842276506	1.02591263197851	2.25700779035273	0.895638012044735	1.44679986561073	1.03342847543623	0.895638012044735	0.680684889153999	1.76568636660248	0.92820666702818	0.537382807226841	1.76568636660248	3.11682028191568	1.41673649177985	1.86017125578522
0.24903105700756	0.185641333405636	0.14141652821759	0.139321468540292	0.131360241766561	0.281486232356917	1.03342847543623	1.27274875395831	1.32931536524534	4.98998320996352	4.9341512299919	3.02631370385642	6.747139690737	3.3191291034599	4.6410333351409	6.03062928110122	6.62772128913104	6.21828676933916	2.02551981185502	2.68691403613421	0.742100067122781	3.0451692409521	3.16458764255806	1.83841486682867	1.39719529878979	2.53337609121225	1.80756035158119	2.02551981185502	3.30106581582202	1.61214842168052	1.70985438663086	1.61214842168052	1.02591263197851	0.497576673358186	0.322429684336105	3.11682028191568	0.680684889153999	0.830500702077845	0.600604313959411	0.680684889153999
1.85098522489245	2.6869140361342	1.30507253183661	1.61214842168052	4.83644526504157	11.2850389517637	1.37331161846859	1.39719529878979	1.15153458691466	0.77621961043877	1.15153458691466	1.97040362649842	1.45861047675857	2.07276225644639	2.22630020136834	1.19877703150603	2.07276225644639	1.45861047675857	2.3798381462903	11.2850389517637	0.92820666702818	2.07276225644639	0.895638012044735	2.042054667462	3.11682028191568	2.32865883131631	8.06074210840262	3.40342444576999	1.82710154457126	0.179127602408947	0.537382807226841	4.83644526504157	1.61214842168052	1.61214842168052	0.656801208832806	3.0451692409521	1.30507253183661	0.752335930117577	3.40342444576999	1.12361859692885
15.5841014095784	1.61214842168052	12.3598045662173	1.97040362649842	1.61214842168052	1.61214842168052	4.83644526504157	4.83644526504157	11.2850389517637	1.25389321686263	1.37331161846859	5.91121087949525	15.5841014095784	9.1355077228563	2.68691403613421	2.25700779035273	1.85098522489245	1.52947414364562	2.92575083934613	3.11682028191568	2.3798381462903	6.98597649394893	5.55295567467736	4.19158589636936	7.70248690358472	6.7710233710582	5.26635151082304	10.21027333731	3.0451692409521	1.85098522489245	3.33177340480641	2.68691403613421	3.76167965058789	3.97663277347862	4.83644526504157	8.7772525180384	4.19158589636936	18.8083982529394	6.26946608431315	6.98597649394893
2.53337609121225	6.62772128913104	22.0326950963005	17.7336326384858	5.19470046985946	3.91521759550984	1.77749697775032	6.62772128913104	2.07276225644639	1.73156682328649	1.31903052682952	1.80756035158119	5.69625775660452	4.11993485540578	6.26946608431315	20.9579294818468	1.90526631653153	10.21027333731	3.14752787090007	2.43889120202951	1.18224217589905	2.80633243774017	16.6588670240321	5.55295567467736	3.30106581582202	3.45460376074398	9.49376292767419	6.98597649394893	4.0687555404318	3.97663277347862	22.0326950963005	23.1074607107542	3.76167965058789	1.10637636781997	2.25700779035273	17.7336326384858	1.97040362649842	6.98597649394893	2.84045198105616	2.44807723292228
1.90526631653153	1.90526631653153	2.92575083934613	1.97040362649842	3.43098253844829	14.1510805903068	5.91121087949525	4.83644526504157	4.17505104076238	5.41516521128586	12.3598045662173	7.29305238379284	15.1541951637969	22.7492055059363	6.10662280939592	13.6495233035618	4.6410333351409	1.57234228781187	4.11993485540578	1.82710154457126	2.11370570842557	8.49064835418409	3.85938561553822	2.9349368702389	3.28400604416403	4.59760846182964	4.52936937519766	5.7576729345733	3.56626772068722	6.52536265918307	3.88109805219385	10.21027333731	8.7772525180384	3.16458764255806	1.75545050360768	4.62149214215083	1.44679986561073	1.11059113493547	0.724298566262264	0.967289053008314
0.876782474949056	0.876782474949056	1.05140114457425	0.82021586366202	2.00297228148186	1.31903052682952	1.61214842168052	1.44679986561073	3.0451692409521	1.90526631653153	1.19877703150603	1.32931536524534	0.933349086236092	0.445260040273668	1.23281938128511	3.76167965058789	2.29609017633287	0.989915697523128	0.868079919366435	2.47196091324347	2.92575083934613	1.36412558757583	2.84045198105616	2.10819408988991	1.91922431152443	1.12361859692885	1.97040362649842	2.1006782464322	2.08982202810438	1.61214842168052	2.44807723292228	1.32554425782621	0.816025744307425	2.1006782464322	1.80756035158119	0.457770539489531	0.537382807226841	1.61214842168052	0.73279473712751	2.042054667462
2.25700779035273	6.62772128913104	3.28400604416403	4.11993485540578	3.0176111482738	6.06474882441721	4.58842243093687	7.82190530519069	5.91121087949525	4.25020947533956	4.83644526504157	6.38888448591911	59.6494916021794	25.6152471444794	6.86655809234297	4.83644526504157	5.22726912484291	2.17781453455088	0.769764561703313	1.25389321686263	3.37085579078655	3.1829597043436	8.82843183301239	17.01712222885	14.5093357951247	10.21027333731	3.0451692409521	2.00297228148186	3.28400604416403	3.0451692409521	9.1355077228563	2.78462000108454	1.49901519910645	2.53337609121225	3.69002860962431	6.38888448591911	7.82190530519069	15.1541951637969	11.7456527865295	5.26635151082304
2.6869140361342	0.417964405620876	0.439676842276506	0.341970877326172	1.22132456187918	1.30507253183661	0.895638012044735	1.37331161846859	1.15153458691466	3.0451692409521	4.83644526504157	1.97040362649842	1.0150564136507	0.383844862304886	1.61214842168052	0.92820666702818	0.785405641331537	2.07276225644639	7.34423169876683	1.61214842168052	1.61214842168052	1.73156682328649	1.61214842168052	0.66382582069198	0.417964405620876	0.537382807226841	0.341970877326172	1.61214842168052	5.91121087949525	0.752335930117577	0.690920752148796	1.76568636660248	0.62005708526174	1.18224217589905	0.752335930117577	1.30507253183661	0.895638012044735	1.25389321686263	0.823986971081156	2.68691403613421
1.25389321686263	0.84445869707075	2.32865883131631	1.61214842168052	1.97040362649842	1.15153458691466	0.967289053008314	0.967289053008314	0.967289053008314	2.68691403613421	1.61214842168052	0.895638012044735	0.537382807226841	0.967289053008314	0.752335930117577	8.06074210840262	2.32865883131631	12.3598045662173	4.47819006022368	0.690920752148796	3.76167965058789	0.656801208832806	2.68691403613421	0.895638012044735	1.97040362649842	5.91121087949525	0.537382807226841	2.68691403613421	1.97040362649842	1.39719529878979	1.61214842168052	5.91121087949525	0.537382807226841	1.97040362649842	0.537382807226841	0.383844862304886	1.97040362649842	1.61214842168052	0.752335930117577	1.15153458691466
8.06074210840262	20.9579294818468	6.12616400238599	6.12616400238599	9.49376292767419	5.91121087949525	2.80633243774017	4.0687555404318	5.91121087949525	2.80633243774017	2.07276225644639	1.94284553382012	2.19838421138253	9.1355077228563	6.26946608431315	8.06074210840262	3.54672652769715	5.0513983879323	8.06074210840262	1.76568636660248	1.37331161846859	2.99398992597811	2.25700779035273	3.30106581582202	3.45460376074398	7.70248690358472	15.5841014095784	2.90186715902494	3.11682028191568	1.61214842168052	0.997996641992705	0.537382807226841	3.0451692409521	1.13447481525666	2.042054667462	11.2850389517637	5.19470046985946	7.70248690358472	4.47819006022368	1.45861047675857
7.0491980006815	7.0491980006815	9.91715544245898	4.88762458001555	6.73795365984424	7.98909106743904	3.81285896556187	7.37680035375027	13.1274942908271	5.91121087949525	10.8244251169978	10.056735392388	5.86003156452127	6.13747732464339	5.69625775660451	8.06074210840261	7.76762421355161	4.1010793183101	1.69078980810396	0.994729877207131	1.77749697775032	3.84766089974418	9.1355077228563	7.48753378069399	6.02434410206932	3.38031120674948	4.15974098927444	2.63179785077761	3.79634950911865	3.03683772456098	7.70248690358472	15.8229382127903	15.3452646063665	19.4225500326273	8.8874848887516	5.44392148190669	5.96777749078229	6.48020444008838	7.36530553434435	10.6988031620617
0.417964405620876	0.284496780296563	1.31903052682952	0.490653867467985	0.347718287029132	0.73279473712751	3.11682028191568	1.0150564136507	2.00297228148186	2.92575083934613	6.98597649394893	9.78036709152851	6.37182471426111	14.8675909999426	45.6775386142815	5.43353727307139	3.76167965058789	6.98597649394893	5.91121087949525	1.14485902409197	1.38588197653238	1.86017125578522	2.00297228148186	1.51444245673019	0.73279473712751	0.537382807226841	3.14752787090007	3.16458764255806	2.68691403613421	4.3758314302757	2.84045198105616	7.70248690358472	9.1355077228563	2.56749563452824	1.85098522489245	1.52947414364562	5.19470046985946	1.12361859692885	1.69482269971542	2.68691403613421
1.18224217589905	0.785405641331537	1.13447481525666	1.02591263197851	2.25700779035273	1.25389321686263	0.967289053008314	1.82710154457126	4.83644526504157	0.967289053008314	0.967289053008314	1.0150564136507	1.39719529878979	0.967289053008314	0.474161300494272	1.25389321686263	4.47819006022368	1.82710154457126	12.3598045662173	1.76568636660248	2.47196091324347	0.823986971081156	1.13447481525666	0.372034251157044	0.823986971081156	1.02591263197851	1.0150564136507	2.47196091324347	2.47196091324347	0.656801208832806	1.76568636660248	4.83644526504157	1.76568636660248	1.0431548610874	0.853490340889689	4.47819006022368	3.0451692409521	1.61214842168052	0.785405641331537	0.895638012044735
6.62772128913104	6.98597649394893	4.83644526504157	2.3937961412832	2.80633243774017	1.39719529878979	2.6869140361342	4.19158589636936	2.20924042971035	1.39719529878979	3.14752787090007	1.61214842168052	0.84445869707075	4.47819006022368	2.68691403613421	0.830500702077845	2.08982202810438	1.61214842168052	1.28145130954093	1.31903052682952	1.73156682328649	2.53337609121225	2.25700779035273	1.91922431152443	1.82710154457126	2.32865883131631	0.895638012044735	1.30507253183661	1.25389321686263	0.537382807226841	0.997996641992705	0.967289053008314	0.465731766263262	1.0150564136507	0.895638012044735	2.68691403613421	9.1355077228563	1.25389321686263	0.537382807226841	0.322429684336105
5.91121087949525	1.97040362649842	0.84445869707075	1.37331161846859	1.25389321686263	2.6869140361342	1.13447481525666	1.76568636660248	0.690920752148796	1.15153458691466	1.61214842168052	0.895638012044735	15.5841014095784	9.1355077228563	0.537382807226841	1.45861047675857	1.73156682328649	2.19838421138253	1.97040362649842	1.11059113493547	5.91121087949525	13.434570180671	1.82710154457126	8.06074210840262	3.97663277347862	3.11682028191568	1.73156682328649	1.91922431152443	3.54672652769715	3.11682028191568	2.68691403613421	4.62149214215083	4.11993485540578	1.73156682328649	0.895638012044735	0.785405641331537	1.51444245673019	1.97040362649842	3.76167965058789	16.6588670240321
4.83644526504157	1.30507253183661	3.27314982583621	6.98597649394893	5.69625775660452	6.06474882441721	6.12616400238599	1.46884633975337	2.7695883141691	2.78462000108454	3.76167965058789	10.9267837469458	8.41899731322051	2.98003193098521	1.18224217589905	3.33177340480641	39.2289449275594	11.6432941565816	3.0451692409521	3.76167965058789	1.03894009397189	0.950754197401334	0.179127602408947	0.158053766831424	0.156014363388438	0.16889173941415	0.136979931253901	0.0964533243740484	0.284496780296563	0.0655344886862001	0.158053766831424	0.752335930117577	0.967289053008314	0.0488529824751674	0.124011417052348	0.537382807226841	0.690920752148796	0.439676842276506	0.537382807226841	1.18224217589905
2.042054667462	6.98597649394893	4.83644526504157	0.322429684336105	0.537382807226841	0.439676842276506	0.417964405620876	0.656801208832806	0.372034251157044	0.537382807226841	1.25389321686263	3.40342444576999	2.25700779035273	0.84445869707075	0.439676842276506	0.690920752148796	0.77621961043877	0.830500702077845	1.76568636660248	16.6588670240321	1.76568636660248	1.91922431152443	1.61214842168052	0.537382807226841	0.347718287029132	0.279439059757957	0.332665547330902	0.311116362078697	0.179127602408947	0.124011417052348	0.77621961043877	1.61214842168052	0.73279473712751	0.537382807226841	0.895638012044735	0.417964405620876	0.410939793761702	0.284496780296563	0.230306917382932	0.537382807226841
1.82710154457126	0.77621961043877	0.474161300494272	0.537382807226841	1.97040362649842	1.30507253183661	1.61214842168052	1.30507253183661	2.07276225644639	0.92820666702818	1.91922431152443	1.13447481525666	2.07276225644639	3.11682028191568	2.07276225644639	1.02591263197851	1.19877703150603	3.30106581582202	6.62772128913104	1.91922431152443	2.47196091324347	2.07276225644639	1.18224217589905	1.91922431152443	0.92820666702818	1.61214842168052	0.383844862304886	1.61214842168052	1.39719529878979	0.656801208832806	1.13447481525666	1.15153458691466	0.394080725299683	1.49273002007456	1.36412558757583	0.537382807226841	0.206685695087247	0.408410933492399	0.537382807226841	0.537382807226841
0.279439059757957	0.240107211739652	0.197983139504626	0.147423601982585	0.0809754914999349	0.114722172329326	0.340594736974758	0.350467048191418	0.589810398175801	1.94569637099373	2.53867050310611	2.36738912372906	6.08091071335636	6.62772128913104	2.41054573527469	4.63741459569829	6.59001021493968	6.4127681662403	5.32497508979324	2.29609017633287	1.23077997784212	1.44244858781942	1.66332773665451	1.97040362649842	0.537382807226841	0.424249584652769	3.11682028191568	6.55607024816746	5.26635151082304	4.83644526504157	4.4065390192601	3.30106581582202	2.68691403613421	1.73156682328649	1.61214842168052	1.61214842168052	0.967289053008314	0.417964405620876	0.600604313959411	0.72704732742455
20.9579294818468	3.95709158048856	3.76167965058789	5.60413498965134	7.63083586262114	10.21027333731	5.91121087949525	5.48130463371378	2.042054667462	3.07773789593554	8.06074210840262	5.91121087949525	5.14352115488548	2.60423975809931	2.1006782464322	1.15961553138424	1.51444245673019	0.724298566262264	2.68691403613421	1.76568636660248	1.76568636660248	4.4065390192601	1.90526631653153	2.53337609121225	3.40342444576999	1.22132456187918	3.76167965058789	10.21027333731	2.47196091324347	3.54672652769715	4.83644526504157	1.12361859692885	0.289359973122145	0.77621961043877	1.30507253183661	1.91922431152443	1.0150564136507	0.690920752148796	0.322429684336105	1.25389321686263
8.49064835418409	5.91121087949525	7.41588273973041	4.95586366664753	4.3758314302757	3.66397368563755	2.52156548006441	3.52284284737596	5.48130463371378	4.11993485540578	4.83644526504157	4.4065390192601	3.0451692409521	8.27569523129335	4.98998320996352	6.34111712527672	17.7336326384858	3.45460376074398	1.61214842168052	0.60903384819042	2.22630020136834	4.11993485540578	1.45861047675857	0.383844862304886	0.298546004014912	0.341970877326172	1.25389321686263	0.537382807226841	0.895638012044735	0.179127602408947	0.298546004014912	0.690920752148796	0.454708529191942	0.77621961043877	0.179127602408947	1.25389321686263	5.91121087949525	0.179127602408947	0.537382807226841	1.25389321686263
1.12361859692885	0.84445869707075	2.68691403613421	0.895638012044735	1.30507253183661	0.372034251157044	0.537382807226841	2.68691403613421	1.61214842168052	1.76568636660248	1.03894009397189	0.950754197401334	2.44807723292228	1.86017125578522	1.25389321686263	2.08982202810438	1.03894009397189	3.14752787090007	1.85098522489245	0.92820666702818	1.0150564136507	3.97663277347862	4.83644526504157	0.967289053008314	0.127948287434962	0.150467186023515	0.417964405620876	0.84445869707075	0.410939793761702	0.3150175076847	0.197983139504626	0.254549750791661	0.303738108432562	0.210280228914851	0.303738108432562	0.84445869707075	0.332665547330902	0.537382807226841	0.656801208832806	0.281486232356917
0.439676842276506	0.394080725299683	0.284496780296563	0.0948322600988543	0.0655344886862001	0.424249584652769	0.537382807226841	0.14141652821759	0.537382807226841	1.15153458691466	0.394080725299683	0.537382807226841	0.107476561445368	0.244264912375837	1.18224217589905	0.84445869707075	2.042054667462	3.97663277347862	1.61214842168052	5.19470046985946	0.77621961043877	2.68691403613421	1.02591263197851	0.537382807226841	0.690920752148796	0.73279473712751	0.289359973122145	1.91922431152443	0.656801208832806	0.997996641992705	0.537382807226841	1.39719529878979	0.62005708526174	0.537382807226841	0.454708529191942	0.281486232356917	0.494392182648694	0.435024177278871	0.193457810601663	0.322429684336105
2.90186715902494	2.6869140361342	1.45861047675857	2.07276225644639	1.91922431152443	1.02591263197851	2.07276225644639	1.22132456187918	0.853490340889689	2.07276225644639	3.14752787090007	2.84045198105616	4.62149214215083	3.91521759550984	3.0451692409521	3.14752787090007	3.60814170566593	1.86017125578522	5.69625775660452	1.46390488865243	0.500321923969818	4.62149214215083	1.44679986561073	1.12361859692885	0.84445869707075	1.18224217589905	2.25700779035273	1.15153458691466	0.752335930117577	0.14141652821759	0.244264912375837	0.84445869707075	0.454708529191942	0.537382807226841	0.244264912375837	0.197983139504626	0.92820666702818	0.221275273563993	0.116822349397139	0.823986971081156
1.67536992841309	1.61214842168052	10.5685285421279	5.29705909980743	5.7576729345733	6.7710233710582	6.62772128913104	2.80633243774017	5.31411887146543	3.60814170566593	2.6869140361342	2.6869140361342	7.34423169876683	5.19470046985946	4.3758314302757	5.0513983879323	3.14752787090007	3.30106581582202	3.60814170566593	1.85098522489245	1.91922431152443	0.967289053008314	1.41673649177985	0.785405641331537	0.600604313959411	0.389139274198747	0.240895741170653	0.537382807226841	0.394080725299683	0.537382807226841	1.15153458691466	1.19877703150603	1.02591263197851	1.0150564136507	0.383844862304886	1.13447481525666	2.90186715902494	1.61214842168052	1.13447481525666	2.08982202810438
0.690920752148796	0.537382807226841	0.417964405620876	0.439676842276506	0.62005708526174	0.537382807226841	1.39719529878979	1.13447481525666	1.45861047675857	1.82710154457126	0.84445869707075	1.03894009397189	0.967289053008314	0.702731363296638	0.62005708526174	1.25389321686263	0.895638012044735	1.61214842168052	4.47819006022368	4.47819006022368	0.92820666702818	0.997996641992705	0.298546004014912	0.341970877326172	0.77621961043877	0.997996641992705	0.322429684336105	0.537382807226841	0.537382807226841	0.254549750791661	0.73279473712751	0.537382807226841	0.102903090745565	0.163551289155995	0.322429684336105	0.474161300494272	1.61214842168052	0.250778643372526	0.537382807226841	0.997996641992705
7.34423169876683	3.91521759550984	2.68691403613421	3.40342444576999	2.1006782464322	2.80633243774017	3.97663277347862	2.08982202810438	3.40342444576999	1.94284553382012	4.00051645379982	11.2850389517637	2.53337609121225	4.83644526504157	2.68691403613421	1.51444245673019	3.30106581582202	1.80756035158119	2.25700779035273	2.07276225644639	2.84045198105616	3.45460376074398	20.9579294818468	3.14752787090007	1.61214842168052	0.853490340889689	0.593949418513877	1.02591263197851	2.47196091324347	1.13447481525666	0.950754197401334	1.13447481525666	0.537382807226841	0.600604313959411	0.367682973365733	0.593949418513877	0.62005708526174	0.680684889153999	0.763649252374984	0.690920752148796
3.0451692409521	6.62772128913104	8.7772525180384	29.5560543974763	5.0513983879323	1.67536992841309	10.21027333731	5.19470046985946	3.40342444576999	7.84578898551188	2.99398992597811	3.76167965058789	4.19158589636936	2.53337609121225	2.07276225644639	3.11682028191568	3.16458764255806	12.0015493613995	3.30106581582202	1.39719529878979	2.84045198105616	3.16458764255806	8.41899731322051	3.54672652769715	2.20924042971035	1.61214842168052	1.11610275347113	1.22132456187918	2.90186715902494	1.85098522489245	12.3598045662173	6.62772128913104	2.32865883131631	7.34423169876683	10.21027333731	6.62772128913104	3.54672652769715	6.98597649394893	2.98003193098521	5.55295567467736
0.417964405620876	0.322429684336105	0.537382807226841	0.179127602408947	0.107476561445368	2.68691403613421	0.537382807226841	0.537382807226841	0.383844862304886	0.322429684336105	1.15153458691466	2.68691403613421	6.98597649394893	3.76167965058789	1.97040362649842	3.76167965058789	11.2850389517637	12.3598045662173	1.73156682328649	1.22132456187918	2.68691403613421	1.97040362649842	0.895638012044735	0.146558947425502	0.230306917382932	0.537382807226841	0.250778643372526	0.0185304416285118	0.127948287434962	0.14141652821759	0.244264912375837	1.25389321686263	0.895638012044735	0.322429684336105	0.230306917382932	0.244264912375837	0.0767689724609773	0.0767689724609773	0.107476561445368	0.537382807226841
1.82710154457126	1.12361859692885	4.83644526504157	2.25700779035273	1.45861047675857	1.02591263197851	0.830500702077845	3.40342444576999	1.13447481525666	1.51444245673019	1.82710154457126	4.47819006022368	5.19470046985946	2.68691403613421	2.47196091324347	15.5841014095784	11.2850389517637	9.1355077228563	1.61214842168052	2.68691403613421	1.25389321686263	0.383844862304886	1.39719529878979	0.84445869707075	1.82710154457126	0.417964405620876	0.439676842276506	0.84445869707075	2.32865883131631	1.25389321686263	1.39719529878979	2.68691403613421	0.967289053008314	0.895638012044735	0.179127602408947	1.25389321686263	0.537382807226841	0.537382807226841	1.61214842168052	0.967289053008314
1.61214842168052	1.94284553382012	2.68691403613421	0.895638012044735	2.6869140361342	4.47819006022368	1.8650344486108	1.10637636781997	0.417964405620876	0.424249584652769	0.475967629258059	2.32865883131631	1.97040362649842	1.42248390148281	1.49901519910645	1.54049738071694	1.80181294187823	2.40030987227989	3.76167965058789	5.91121087949525	2.52156548006441	1.54049738071694	0.639741437174811	0.261014506367323	0.279439059757957	0.426200157455771	0.0644859368672209	0.179127602408947	0.179127602408947	0.311116362078697	0.454708529191942	0.454708529191942	0.284496780296563	0.702731363296638	0.311116362078697	0.254549750791661	0.895638012044735	0.537382807226841	0.179127602408947	0.383844862304886
0.0767689724609773	1.61214842168052	0.230306917382932	0.230306917382932	0.537382807226841	0.322429684336105	0.537382807226841	0.537382807226841	0.383844862304886	0.752335930117577	1.61214842168052	2.68691403613421	0.537382807226841	0.656801208832806	0.752335930117577	0.967289053008314	2.68691403613421	0.179127602408947	0.895638012044735	0.537382807226841	0.537382807226841	12.3598045662173	5.91121087949525	4.4065390192601	2.58920807118387	4.83644526504157	13.0763149758531	2.68691403613421	0.562377356400182	1.1392515513209	6.98597649394893	5.29705909980743	4.83644526504157	3.46856175573688	2.75856507709778	9.78036709152851	12.5747576891081	28.4812887830226	19.8831638673931	5.61809298464425
2.00297228148186	3.14752787090007	8.41899731322051	4.52936937519766	7.20092961683967	30.6308200119299	4.68290732011961	6.7710233710582	2.58920807118387	3.40342444576999	3.76167965058789	6.7710233710582	3.54672652769715	1.31903052682952	2.08982202810438	3.14752787090007	4.4065390192601	2.84045198105616	11.2850389517637	2.07276225644639	2.3798381462903	0.92820666702818	2.68691403613421	4.52936937519766	2.98003193098521	1.89875258553484	4.11993485540578	5.29705909980743	5.43353727307139	7.60012827363675	9.99532021441924	7.20092961683967	4.11993485540578	8.92055459996556	4.7170268634356	3.67900537255299	11.2850389517637	8.06074210840261	17.7336326384858	17.01712222885
1.36412558757583	1.76568636660248	0.752335930117577	3.54672652769715	1.76568636660248	1.31903052682952	1.31903052682952	0.830500702077845	0.593949418513877	1.29604088801768	2.19838421138253	1.89875258553484	4.19158589636936	3.91521759550984	2.88232596603487	3.76167965058789	2.22630020136834	1.73156682328649	2.29609017633287	1.54892691494795	2.43889120202951	3.76167965058789	14.5093357951247	13.434570180671	9.1355077228563	18.8083982529394	4.62149214215083	1.18224217589905	1.80756035158119	1.25389321686263	1.6837994626441	2.1006782464322	1.25389321686263	0.752335930117577	3.11682028191568	3.16458764255806	2.3937961412832	1.80181294187823	1.51444245673019	3.14752787090007
1.18224217589905	4.83644526504157	3.33177340480641	2.042054667462	4.83644526504157	0.989915697523128	2.19838421138253	8.06074210840262	2.3937961412832	5.91121087949525	5.55295567467736	1.91922431152443	1.49273002007456	1.39719529878979	4.4065390192601	5.26635151082304	0.916711847622258	0.166773974656606	0.341970877326172	1.80756035158119	4.83644526504157	3.16458764255806	8.06074210840262	5.69625775660452	1.42248390148281	1.80756035158119	2.68691403613421	2.58920807118387	1.54049738071694	1.91922431152443	4.83644526504157	4.11993485540578	1.52947414364562	1.61214842168052	2.68691403613421	1.90526631653153	3.14752787090007	3.0451692409521	1.03894009397189	1.41673649177985
2.29094775712495	3.51365681648319	5.45059704472939	4.73873930009123	7.90720416348066	11.5921148416076	9.73259973088612	5.81350491454492	18.4501430481215	6.07655943556505	5.4096535927502	8.29957891161454	9.90319744746607	4.04451270702307	3.9513441707856	3.57201513039018	4.42307387486708	3.27314982583621	3.2656339823785	1.67536992841309	2.98003193098521	2.56047102266907	1.82710154457126	3.88109805219385	3.2656339823785	5.91121087949525	5.14352115488548	3.76167965058789	3.33177340480641	3.44557211692504	8.36781799824652	6.86655809234297	3.76167965058789	11.0700858288729	11.0700858288729	5.29705909980743	3.95709158048856	9.90319744746607	22.3909503011184	7.94132370679665
1.49273002007456	3.11682028191568	4.47819006022368	3.0451692409521	9.1355077228563	1.25389321686263	1.82710154457126	1.82710154457126	1.30507253183661	3.40342444576999	1.82710154457126	5.91121087949525	0.656801208832806	0.537382807226841	1.0150564136507	2.25700779035273	0.84445869707075	9.1355077228563	5.91121087949525	4.83644526504157	0.107476561445368	1.61214842168052	2.19086836792481	3.60814170566593	7.63083586262114	59.6494916021794	14.1510805903068	8.06074210840261	4.47819006022368	7.41588273973041	3.76167965058789	1.72528164425459	2.98003193098521	1.80756035158119	3.60814170566593	1.76568636660248	1.90526631653153	2.25700779035273	11.2850389517637	1.61214842168052
0.895638012044735	1.30507253183661	2.22630020136834	1.61214842168052	0.600604313959411	0.895638012044735	0.690920752148796	2.25700779035273	1.37331161846859	2.042054667462	0.537382807226841	2.32865883131631	2.042054667462	1.76568636660248	2.25700779035273	1.0150564136507	3.0451692409521	2.6869140361342	1.49273002007456	1.61214842168052	1.13447481525666	2.22630020136834	11.2850389517637	4.83644526504157	20.9579294818468	2.6869140361342	1.13447481525666	6.62772128913104	1.39719529878979	1.61214842168052	3.40342444576999	15.5841014095784	3.76167965058789	2.3798381462903	1.61214842168052	4.11993485540578	1.49273002007456	2.25700779035273	2.90186715902494	2.3798381462903
0.92820666702818	1.28145130954093	1.03894009397189	1.29604088801768	3.60814170566593	2.92575083934613	6.98597649394893	1.10637636781997	0.895638012044735	0.957943265056543	0.830500702077845	1.25389321686263	1.97040362649842	6.7710233710582	2.37080650247136	5.22726912484291	2.43889120202951	1.61214842168052	1.54892691494795	1.50978979173255	7.70248690358472	6.62772128913104	1.80756035158119	2.18535674938915	4.83644526504157	2.40030987227989	3.34830826041339	12.0015493613995	4.7170268634356	4.7170268634356	4.47819006022368	3.76167965058789	3.85938561553822	6.38888448591911	6.37182471426111	3.76167965058789	4.7170268634356	8.27569523129335	16.3006118192142	4.00051645379982
2.32865883131631	4.4065390192601	3.76167965058789	3.16458764255806	1.77749697775032	5.0513983879323	7.20092961683967	27.4065231685689	2.27354264595971	3.76167965058789	2.00297228148186	2.53337609121225	5.0513983879323	3.76167965058789	4.62149214215083	4.83644526504157	3.27314982583621	3.76167965058789	4.83644526504157	2.98003193098521	1.82710154457126	3.30106581582202	1.90526631653153	2.3798381462903	1.25389321686263	1.02591263197851	1.39719529878979	1.41673649177985	1.85098522489245	2.042054667462	3.30106581582202	3.91521759550984	4.62149214215083	3.14752787090007	2.3937961412832	0.876782474949056	1.97040362649842	2.68691403613421	6.62772128913104	4.4065390192601
1.31903052682952	2.3798381462903	3.54672652769715	3.76167965058789	4.83644526504157	2.6869140361342	3.91521759550984	1.61214842168052	22.0326950963005	6.98597649394893	2.042054667462	2.84045198105616	1.61214842168052	5.0513983879323	2.78462000108454	6.34111712527672	7.34423169876683	8.06074210840262	2.6869140361342	1.61214842168052	2.3937961412832	8.06074210840262	6.62772128913104	8.7772525180384	4.35877165861771	5.29705909980743	5.67237407628332	4.23935325701175	23.1074607107542	3.27314982583621	4.3479154402899	4.25020947533956	3.16458764255806	3.88109805219385	3.17544386088588	9.1355077228563	5.0513983879323	3.14752787090007	4.83644526504157	3.27314982583621
1.12361859692885	1.25389321686263	0.895638012044735	5.91121087949525	0.967289053008314	3.33177340480641	1.22132456187918	1.76568636660248	4.83644526504157	1.18224217589905	2.84045198105616	2.6869140361342	1.61214842168052	1.30507253183661	1.13447481525666	3.11682028191568	0.853490340889689	0.72704732742455	2.6869140361342	1.61214842168052	4.4065390192601	3.97663277347862	3.40342444576999	1.13447481525666	1.0150564136507	1.30507253183661	1.61214842168052	0.830500702077845	1.37331161846859	0.417964405620876	0.60903384819042	0.398703373103785	1.15153458691466	1.45861047675857	1.22132456187918	0.600604313959411	1.0150564136507	0.823986971081156	1.41673649177985	1.02591263197851
1.48570540821538	1.03894009397189	0.710732099880661	0.504814152243396	0.480816195939805	0.289359973122145	0.256290261908186	0.273761052738202	1.69482269971542	2.19086836792481	5.0513983879323	23.1074607107542	1.97040362649842	0.830500702077845	1.70985438663086	3.14752787090007	1.11610275347113	3.54672652769715	1.13447481525666	1.0150564136507	6.26946608431315	3.45460376074398	6.12616400238599	2.58920807118387	2.92575083934613	10.5685285421279	2.49150210623354	1.19158796385082	2.19086836792481	4.22229348535375	1.97040362649842	2.88232596603487	1.30507253183661	1.77749697775032	1.61214842168052	0.650516029800913	0.457770539489531	0.785405641331537	0.309402222342727	0.12577044424458
3.76167965058789	2.80633243774017	2.00297228148186	5.19470046985946	4.0687555404318	2.68691403613421	1.25389321686263	4.19158589636936	22.0326950963005	3.97663277347862	4.19158589636936	7.84578898551188	5.60413498965134	5.26635151082304	5.91121087949525	39.2289449275594	8.06074210840262	3.0451692409521	2.32865883131631	1.86017125578522	4.0687555404318	11.6432941565816	4.54332737019056	3.88109805219385	8.92055459996556	7.84578898551188	3.76167965058789	2.90186715902494	3.1829597043436	5.91121087949525	17.3753774336679	5.7576729345733	14.8675909999426	5.60413498965134	7.41588273973041	4.00051645379982	3.30106581582202	5.7576729345733	4.59760846182964	2.35621692399461
2.99398992597811	3.28400604416403	16.6588670240321	3.30106581582202	3.54672652769715	1.39719529878979	1.61214842168052	2.49150210623354	3.14752787090007	2.22630020136834	1.61214842168052	2.07276225644639	1.61214842168052	2.6869140361342	4.83644526504157	3.76167965058789	3.0451692409521	3.91521759550984	1.80756035158119	2.07276225644639	4.4065390192601	2.49150210623354	1.54049738071694	3.60814170566593	3.45460376074398	2.25700779035273	4.11993485540578	1.61214842168052	1.0150564136507	2.68691403613421	1.97040362649842	1.25389321686263	0.322429684336105	0.383844862304886	4.83644526504157	0.537382807226841	0.322429684336105	0.341970877326172	0.537382807226841	1.61214842168052
2.99398992597811	24.1822263252078	1.61214842168052	0.868079919366435	1.61214842168052	0.84445869707075	2.47196091324347	0.84445869707075	1.0150564136507	2.32865883131631	0.793279382096765	0.262442766320085	0.23320385973995	0.497576673358186	1.32931536524534	2.00297228148186	1.80756035158119	1.32931536524534	2.00297228148186	4.11993485540578	1.49273002007456	1.28145130954093	2.68691403613421	3.76167965058789	2.68691403613421	11.2850389517637	1.61214842168052	0.593949418513877	0.702731363296638	1.25389321686263	2.68691403613421	1.15153458691466	1.03342847543623	1.0150564136507	2.32865883131631	1.49273002007456	1.30507253183661	0.950754197401334	1.22132456187918	2.07276225644639
0.84445869707075	1.39719529878979	0.537382807226841	0.537382807226841	0.383844862304886	0.206685695087247	0.281486232356917	0.206685695087247	0.895638012044735	0.537382807226841	0.997996641992705	0.107476561445368	0.322429684336105	0.322429684336105	2.042054667462	2.042054667462	0.690920752148796	2.32865883131631	3.76167965058789	11.2850389517637	1.37331161846859	4.83644526504157	1.39719529878979	1.61214842168052	0.417964405620876	1.97040362649842	1.18224217589905	2.68691403613421	11.2850389517637	11.2850389517637	3.76167965058789	2.25700779035273	3.76167965058789	1.82710154457126	1.39719529878979	2.25700779035273	0.895638012044735	12.3598045662173	1.30507253183661	1.39719529878979
0.997996641992705	0.77621961043877	1.61214842168052	1.30507253183661	1.41673649177985	2.25700779035273	0.680684889153999	2.32865883131631	0.752335930117577	0.752335930117577	1.02591263197851	0.997996641992705	0.92820666702818	2.25700779035273	2.6869140361342	1.82710154457126	0.84445869707075	1.82710154457126	1.30507253183661	2.3798381462903	2.3798381462903	2.6869140361342	1.39719529878979	6.26946608431315	3.54672652769715	3.76167965058789	2.47196091324347	2.90186715902494	14.5093357951247	1.45861047675857	3.30106581582202	16.6588670240321	5.0513983879323	6.62772128913104	19.8831638673931	5.26635151082304	6.34111712527672	8.41899731322051	5.29705909980743	3.27314982583621
8.67489388809043	5.03185719494224	3.56626772068722	8.41899731322051	23.1074607107542	2.32865883131631	3.66397368563755	2.042054667462	3.76167965058789	0.84445869707075	0.454708529191942	0.230306917382932	0.190684221919202	0.136622747600044	0.184035207954398	0.20261974698717	0.332665547330902	0.383844862304886	1.18224217589905	1.11610275347113	2.852262592204	3.17544386088588	1.89252206023366	4.25020947533956	4.19158589636936	5.26635151082304	3.66397368563755	5.29705909980743	4.83644526504157	2.98003193098521	4.00051645379982	3.52284284737596	1.94284553382012	7.34423169876683	4.11993485540578	5.91121087949525	3.0451692409521	0.752335930117577	1.6837994626441	1.61214842168052
1.82710154457126	1.0150564136507	3.76167965058789	0.77621961043877	1.18224217589905	4.83644526504157	4.11993485540578	1.18224217589905	1.15153458691466	1.15153458691466	2.32865883131631	2.47196091324347	3.40342444576999	10.21027333731	4.11993485540578	1.82710154457126	3.40342444576999	1.91922431152443	2.3798381462903	2.99398992597811	2.20924042971035	3.40342444576999	8.06074210840262	7.34423169876683	4.83644526504157	0.967289053008314	2.25700779035273	4.4065390192601	2.32865883131631	3.33177340480641	3.76167965058789	3.40342444576999	11.2850389517637	6.62772128913104	4.83644526504157	18.8083982529394	5.19470046985946	3.33177340480641	9.1355077228563	0.967289053008314
4.09237676272748	5.91121087949525	3.2656339823785	3.12946458326219	2.94281061100413	16.3006118192142	6.03062928110122	12.5747576891081	5.31411887146543	7.29305238379284	7.75366621855871	3.34830826041339	3.88109805219385	2.06468131197681	5.91121087949525	6.55607024816746	5.7576729345733	3.43098253844829	6.06474882441721	3.56626772068722	1.69176068941783	2.68691403613421	2.43889120202951	6.52536265918307	3.1829597043436	3.59633109451809	8.06074210840261	9.78036709152851	2.78462000108454	2.80633243774017	1.30507253183661	2.042054667462	1.20271390188864	0.635088772177176	0.77621961043877	0.560250160725855	0.508335087917282	0.569951462210286	0.399592343835343	0.25547707228817
9.1355077228563	6.98597649394893	4.09237676272748	5.79179247788929	18.0918878433036	18.0918878433036	10.6401795830915	9.78036709152851	2.98003193098521	4.59760846182964	3.27314982583621	3.64226124898192	2.68691403613421	3.46856175573688	8.70560147707482	42.4532417709204	3.28400604416403	3.0176111482738	2.19086836792481	2.07276225644639	2.90186715902494	3.33177340480641	2.6869140361342	3.97663277347862	4.3758314302757	1.70985438663086	2.44807723292228	28.4812887830226	3.60814170566593	29.5560543974763	6.12616400238599	2.98003193098521	2.44807723292228	2.99398992597811	3.76167965058789	4.83644526504157	4.0687555404318	4.19158589636936	1.15153458691466	5.91121087949525
1.39719529878979	0.876782474949056	0.690920752148796	1.19877703150603	2.08982202810438	1.76568636660248	2.47196091324347	1.76568636660248	2.20924042971035	0.635088772177176	1.49273002007456	0.537382807226841	1.25389321686263	1.03894009397189	1.25389321686263	1.0431548610874	1.80756035158119	6.26946608431315	7.70248690358472	3.76167965058789	1.46884633975337	1.36412558757583	2.19838421138253	3.76167965058789	2.07276225644639	1.13447481525666	0.916711847622258	1.28145130954093	2.25700779035273	1.61214842168052	1.45861047675857	1.02591263197851	0.347718287029132	0.454708529191942	0.895638012044735	1.25389321686263	0.950754197401334	0.322429684336105	0.289359973122145	0.372034251157044
1.45861047675857	1.0150564136507	3.40342444576999	0.979933354354828	2.07276225644639	1.19877703150603	0.537382807226841	0.257009168673707	0.332665547330902	0.72704732742455	0.702731363296638	1.85098522489245	1.02591263197851	0.341970877326172	0.298546004014912	1.03894009397189	2.68691403613421	5.55295567467736	1.61214842168052	1.85098522489245	3.17544386088588	6.37182471426111	7.13951443887089	4.09237676272748	8.06074210840262	7.13951443887089	11.2850389517637	15.2258462047605	3.37085579078655	9.56541396863777	3.34830826041339	2.90186715902494	3.95709158048856	3.84435392862279	3.76167965058789	2.56047102266907	4.23935325701175	6.06474882441721	5.22726912484291	6.67890060410502
0.289359973122145	1.25389321686263	0.690920752148796	0.298546004014912	0.298546004014912	1.61214842168052	0.967289053008314	2.32865883131631	1.30507253183661	0.635088772177176	0.179127602408947	0.537382807226841	1.02591263197851	7.70248690358472	1.94284553382012	1.61214842168052	4.19158589636936	4.47819006022368	2.99398992597811	2.32865883131631	0.66382582069198	2.3798381462903	2.07276225644639	1.13447481525666	0.790268834157119	0.332665547330902	0.72704732742455	0.702731363296638	0.537382807226841	0.303738108432562	0.383844862304886	0.210280228914851	0.0555913248855353	0.121344504857674	0.156014363388438	0.107476561445368	0.322429684336105	0.0948322600988543	0.0555913248855353	0.116822349397139
0.179127602408947	0.0948322600988543	0.0374918237600122	0.0488529824751674	0.0413371390174493	0.20020143798647	0.0145238596547795	0.0767689724609773	0.087480922106695	0.150467186023515	0.690920752148796	0.394080725299683	0.281486232356917	0.537382807226841	1.25389321686263	3.30106581582202	3.60814170566593	5.26635151082304	1.52947414364562	1.97040362649842	8.7772525180384	5.55295567467736	0.868079919366435	4.11993485540578	1.76568636660248	1.91922431152443	13.434570180671	3.76167965058789	2.47196091324347	5.55295567467736	4.47819006022368	1.61214842168052	4.47819006022368	2.25700779035273	3.45460376074398	6.98597649394893	5.79179247788929	3.88109805219385	2.58920807118387	5.67237407628332
4.6410333351409	3.76167965058789	4.69314318311441	7.22481329716086	8.7772525180384	5.33249093325096	14.0794295493432	7.27909438879994	7.70248690358472	5.0752820682535	5.67237407628332	4.59760846182964	2.78462000108454	2.1006782464322	2.53337609121225	2.44807723292228	1.42248390148281	6.06474882441721	4.0687555404318	1.21618214267127	1.77749697775032	1.23831690360968	5.45059704472939	3.27314982583621	2.29609017633287	3.30106581582202	2.43889120202951	1.86017125578522	0.593949418513877	1.03894009397189	1.31903052682952	1.49273002007456	1.37331161846859	0.537382807226841	0.630840686744553	0.417964405620876	0.322429684336105	0.206685695087247	0.322429684336105	0.84445869707075
4.0687555404318	5.0513983879323	2.20924042971035	3.28400604416403	5.91121087949525	3.45460376074398	2.99398992597811	2.84045198105616	1.77749697775032	3.14752787090007	8.41899731322051	9.1355077228563	1.82710154457126	2.3798381462903	8.41899731322051	15.5841014095784	1.73156682328649	2.22630020136834	3.11682028191568	1.41673649177985	2.99398992597811	4.62149214215083	17.7336326384858	4.11993485540578	2.90186715902494	1.91922431152443	0.77621961043877	0.895638012044735	0.752335930117577	1.76568636660248	1.0150564136507	9.1355077228563	4.47819006022368	5.19470046985946	7.70248690358472	1.76568636660248	1.73156682328649	2.68691403613421	16.6588670240321	16.6588670240321
5.67237407628332	3.66397368563755	4.73873930009123	7.41588273973041	4.47819006022368	43.5280073853741	7.84578898551188	6.21828676933916	4.52936937519766	11.2850389517637	3.0451692409521	9.1355077228563	3.40342444576999	2.32865883131631	6.26946608431315	39.2289449275594	6.52536265918307	10.21027333731	3.16458764255806	3.0176111482738	2.40030987227989	1.10035527194067	4.11993485540578	2.52156548006441	33.855116855291	4.68290732011961	2.53337609121225	5.0513983879323	3.45460376074398	1.61214842168052	2.92575083934613	2.99398992597811	3.91521759550984	4.47819006022368	1.76568636660248	1.22132456187918	0.752335930117577	0.383844862304886	0.179127602408947	0.454708529191942
12.0015493613995	9.85201813249209	2.98003193098521	2.20924042971035	5.19470046985946	4.83644526504157	0.895638012044735	1.31903052682952	2.00297228148186	2.99398992597811	1.15153458691466	3.40342444576999	4.0687555404318	4.23935325701175	6.98597649394893	6.12616400238599	7.70248690358472	3.76167965058789	1.86017125578522	2.98003193098521	2.52156548006441	2.02551981185502	1.90526631653153	2.53337609121225	1.73156682328649	4.11993485540578	1.61214842168052	8.06074210840262	3.76167965058789	1.85098522489245	1.61214842168052	4.83644526504157	1.37331161846859	0.950754197401334	2.042054667462	1.61214842168052	1.18224217589905	2.042054667462	2.22630020136834	3.40342444576999
1.41673649177985	1.61214842168052	2.53337609121225	3.76167965058789	0.60903384819042	0.950754197401334	1.76568636660248	3.76167965058789	1.97040362649842	0.967289053008314	1.45861047675857	1.13447481525666	4.83644526504157	0.73279473712751	0.92820666702818	0.830500702077845	1.18224217589905	2.47196091324347	1.85098522489245	2.07276225644639	2.22630020136834	16.6588670240321	5.91121087949525	11.2850389517637	2.47196091324347	8.41899731322051	5.69625775660452	1.85098522489245	11.2850389517637	2.90186715902494	1.25389321686263	1.90526631653153	4.62149214215083	2.56749563452824	2.042054667462	4.22229348535375	10.9267837469458	9.85201813249209	4.0687555404318	3.56626772068722
0.537382807226841	0.752335930117577	0.752335930117577	0.322429684336105	3.76167965058789	3.76167965058789	0.537382807226841	0.537382807226841	0.537382807226841	0.537382807226841	0.752335930117577	0.895638012044735	0.537382807226841	1.61214842168052	0.690920752148796	0.997996641992705	2.07276225644639	5.19470046985946	1.45861047675857	1.97040362649842	2.042054667462	1.39719529878979	1.13447481525666	1.97040362649842	3.40342444576999	1.76568636660248	1.82710154457126	0.298546004014912	1.39719529878979	1.39719529878979	0.785405641331537	0.997996641992705	2.47196091324347	1.82710154457126	2.32865883131631	3.0451692409521	1.15153458691466	0.92820666702818	1.76568636660248	3.40342444576999
3.91521759550984	1.39719529878979	8.41899731322051	16.6588670240321	2.19086836792481	3.0176111482738	2.1006782464322	3.56626772068722	1.80756035158119	1.76568636660248	1.45861047675857	1.39719529878979	2.44807723292228	1.70985438663086	2.22630020136834	1.80756035158119	1.18224217589905	2.23438114583792	3.27314982583621	2.1006782464322	1.31903052682952	2.80633243774017	1.23281938128511	3.60814170566593	2.3937961412832	1.41673649177985	2.92575083934613	3.76167965058789	3.36571337157864	6.30203473929659	6.26946608431315	4.25772531879728	6.62772128913104	8.82843183301239	20.241419072211	2.18535674938915	5.43353727307139	10.21027333731	6.00891684444559	3.95709158048856
3.76167965058789	0.289359973122145	0.383844862304886	4.83644526504157	1.61214842168052	1.39719529878979	1.61214842168052	1.18224217589905	1.45861047675857	1.61214842168052	3.76167965058789	0.895638012044735	5.19470046985946	4.83644526504157	5.91121087949525	2.3798381462903	1.13447481525666	1.13447481525666	1.61214842168052	14.5093357951247	5.55295567467736	1.44679986561073	1.02591263197851	1.37331161846859	3.40342444576999	1.30507253183661	1.61214842168052	2.25700779035273	2.042054667462	1.13447481525666	0.537382807226841	2.042054667462	1.37331161846859	0.967289053008314	0.537382807226841	0.397195987950274	0.394080725299683	0.127948287434962	0.289359973122145	0.193457810601663
1.37331161846859	2.07276225644639	2.90186715902494	0.537382807226841	0.635088772177176	0.830500702077845	0.635088772177176	0.656801208832806	0.279439059757957	0.258739870146257	0.0655344886862001	0.0987029645926851	0.194372504741623	0.116822349397139	0.158053766831424	0.23644843517981	0.332665547330902	0.424249584652769	0.950754197401334	2.3798381462903	2.07276225644639	2.53337609121225	6.98597649394893	2.6869140361342	1.51444245673019	5.91121087949525	1.13447481525666	1.12361859692885	2.3798381462903	2.20924042971035	1.70985438663086	2.20924042971035	3.0176111482738	3.28400604416403	6.12616400238599	4.83644526504157	4.62149214215083	11.2850389517637	2.53337609121225	3.40342444576999
1.61214842168052	11.2850389517637	1.90526631653153	2.3798381462903	18.8083982529394	3.76167965058789	2.22630020136834	5.55295567467736	1.97040362649842	13.434570180671	3.97663277347862	16.6588670240321	2.22630020136834	2.47196091324347	0.92820666702818	1.76568636660248	0.895638012044735	1.82710154457126	2.90186715902494	2.3798381462903	2.68691403613421	2.47196091324347	2.32865883131631	1.12361859692885	1.18224217589905	0.332665547330902	0.179127602408947	0.0435715789643385	0.0926522081425588	0.44392492770913	0.830500702077845	1.61214842168052	1.82710154457126	0.179127602408947	0.84445869707075	0.537382807226841	0.179127602408947	0.124011417052348	0.537382807226841	0.179127602408947
0.752335930117577	1.37331161846859	1.41673649177985	1.30507253183661	2.6869140361342	2.99398992597811	2.6869140361342	1.38588197653238	1.94284553382012	6.12616400238599	5.48130463371378	4.98998320996352	30.6308200119299	5.48130463371378	3.97663277347862	1.61214842168052	3.60814170566593	1.85098522489245	3.64226124898192	1.38588197653238	2.19838421138253	0.950754197401334	0.197983139504626	0.480816195939805	0.72704732742455	0.77621961043877	0.537382807226841	1.45861047675857	0.465731766263262	0.439676842276506	1.25389321686263	1.15153458691466	0.830500702077845	1.61214842168052	8.06074210840262	1.61214842168052	1.0150564136507	0.84445869707075	0.895638012044735	0.465731766263262
0.240107211739652	0.119998102584634	0.292260824983019	0.235694213695983	0.140546272659328	0.120309583707502	0.3150175076847	0.258739870146257	0.254549750791661	0.322429684336105	1.70985438663086	2.99398992597811	1.85098522489245	0.73279473712751	0.332665547330902	1.25389321686263	0.408410933492399	0.397195987950274	1.03894009397189	3.30106581582202	2.84045198105616	0.84445869707075	1.32554425782621	1.73156682328649	1.77749697775032	5.26635151082304	2.10819408988991	1.61214842168052	4.83644526504157	4.35877165861771	3.67900537255299	3.38235061019247	5.71579894959458	3.1002854263087	2.11792047554108	0.363096491369487	0.417964405620876	0.221275273563993	0.116822349397139	0.107476561445368
1.97040362649842	1.80181294187823	2.92575083934613	3.60814170566593	3.40342444576999	2.02551981185502	2.11370570842557	8.70560147707482	7.75366621855871	9.78036709152851	13.7928253854889	6.06474882441721	5.91121087949525	2.98003193098521	2.98003193098521	1.82710154457126	2.53337609121225	7.70248690358472	3.14752787090007	1.11610275347113	5.55295567467736	1.73156682328649	0.635088772177176	1.61214842168052	1.45861047675857	3.0451692409521	1.45861047675857	0.77621961043877	0.537382807226841	0.895638012044735	0.84445869707075	0.635088772177176	0.690920752148796	1.39719529878979	1.18224217589905	1.61214842168052	0.895638012044735	1.61214842168052	4.83644526504157	1.61214842168052
0.457770539489531	0.62005708526174	0.417964405620876	0.62005708526174	1.30507253183661	2.07276225644639	1.61214842168052	0.868079919366435	1.03342847543623	1.31903052682952	0.785405641331537	0.372034251157044	0.311116362078697	0.130714736893015	0.158053766831424	0.322429684336105	0.365420308914252	0.895638012044735	1.51444245673019	5.19470046985946	1.85098522489245	1.97040362649842	8.92055459996556	2.40030987227989	3.76167965058789	11.6432941565816	5.0752820682535	9.1355077228563	8.67489388809043	11.4999920746544	4.23935325701175	5.60413498965134	6.67890060410502	6.06474882441721	4.22229348535375	2.52156548006441	2.00297228148186	5.69625775660452	2.58920807118387	4.3479154402899
3.37085579078655	2.60423975809931	5.14352115488548	33.855116855291	4.3758314302757	6.98597649394893	17.01712222885	3.92702820665768	3.69002860962431	3.84435392862279	4.05479754543889	5.14352115488548	3.27314982583621	2.58920807118387	2.92575083934613	1.23281938128511	1.48570540821538	1.23831690360968	3.76167965058789	1.91922431152443	5.55295567467736	0.950754197401334	0.474161300494272	0.163551289155995	0.158053766831424	0.244264912375837	0.244264912375837	0.322429684336105	0.257009168673707	0.179127602408947	0.417964405620876	0.244264912375837	0.332665547330902	0.163551289155995	0.383844862304886	5.91121087949525	0.179127602408947	0.537382807226841	1.30507253183661	0.537382807226841
8.49064835418409	3.27314982583621	5.45059704472939	4.23935325701175	3.88109805219385	1.39719529878979	1.19877703150603	0.742100067122781	0.188810175512133	0.120636956724393	0.124011417052348	0.0938287441189722	0.0509925291529119	0.0767689724609773	0.0886942497364689	0.120120862791882	0.294693797511493	0.364033514573021	0.630840686744553	1.20447870585326	4.83644526504157	6.26946608431315	3.09634855592608	3.19601353771753	5.61809298464425	13.2196170577803	3.3191291034599	4.83644526504157	9.25492612446226	11.0700858288729	12.5747576891081	3.65932102063992	8.29957891161454	7.82190530519069	6.40725654770464	4.75377098700667	8.70560147707482	8.21428005332457	5.43353727307139	13.0046639348896
4.83644526504157	16.6588670240321	1.11059113493547	6.98597649394893	6.98597649394893	4.83644526504157	6.98597649394893	4.83644526504157	6.26946608431315	5.60413498965134	4.83644526504157	8.7772525180384	3.54672652769715	33.855116855291	6.7710233710582	2.52156548006441	7.34423169876683	2.00297228148186	3.30106581582202	6.62772128913104	1.61214842168052	7.70248690358472	2.08982202810438	3.45460376074398	9.1355077228563	1.61214842168052	0.752335930117577	1.18224217589905	1.03342847543623	3.11682028191568	3.54672652769715	1.80756035158119	1.77749697775032	1.16959787455254	3.14752787090007	16.6588670240321	4.19158589636936	1.61214842168052	1.15153458691466	1.31903052682952
0.3150175076847	0.127017754435435	0.115906095676377	0.120636956724393	0.217857894821692	0.394080725299683	0.338964539943084	0.895638012044735	1.09210054371906	2.18114198227365	3.50879362365761	4.26323693733294	4.83644526504157	5.15255279870442	3.98794609573603	2.73364297589306	5.91121087949525	2.43402800920393	5.22726912484291	2.52768950065959	2.49999827709878	1.49901519910645	0.710732099880661	0.895638012044735	1.76568636660248	1.73156682328649	1.13447481525666	0.537382807226841	0.752335930117577	1.97040362649842	0.77621961043877	0.350467048191418	0.206685695087247	0.417964405620876	2.68691403613421	0.383844862304886	0.656801208832806	0.372034251157044	0.997996641992705	1.39719529878979
1.61214842168052	4.83644526504157	1.61214842168052	0.230306917382932	0.967289053008314	1.25389321686263	0.0767689724609773	0.179127602408947	0.895638012044735	0.383844862304886	0.895638012044735	0.383844862304886	0.967289053008314	0.752335930117577	0.895638012044735	1.61214842168052	0.997996641992705	0.537382807226841	0.537382807226841	1.15153458691466	11.2850389517637	15.5841014095784	4.83644526504157	3.76167965058789	1.82710154457126	0.752335930117577	2.47196091324347	3.40342444576999	12.3598045662173	4.11993485540578	5.19470046985946	5.91121087949525	1.61214842168052	1.73156682328649	18.8083982529394	2.90186715902494	20.9579294818468	8.06074210840262	3.11682028191568	6.98597649394893
4.19158589636936	9.44258361270021	9.1355077228563	25.9735023492973	24.8987367348436	11.8991907314515	6.98597649394893	18.4501430481215	8.06074210840261	10.8244251169978	5.0752820682535	13.7928253854889	11.2850389517637	9.28904566777825	7.1813884238496	13.434570180671	4.11993485540578	9.28904566777825	5.81350491454492	1.01917428956815	2.57378081356013	3.92702820665768	5.91121087949525	8.06074210840262	3.3091467602916	2.81335704959934	12.7180597710352	3.76167965058789	2.22630020136834	0.92820666702818	1.30507253183661	0.77621961043877	1.97040362649842	5.91121087949525	2.68691403613421	1.97040362649842	0.895638012044735	0.537382807226841	0.221275273563993	0.537382807226841
3.40342444576999	5.91121087949525	7.1053948955549	2.20924042971035	1.06333193770417	0.668986760017088	2.2663535783045	4.11993485540578	3.84435392862279	6.98597649394893	3.69845814385532	5.71579894959458	8.27569523129335	3.67900537255299	4.98998320996352	3.40342444576999	1.73859143514566	3.30106581582202	2.98003193098521	3.95709158048856	2.58920807118387	0.967289053008314	0.876782474949056	0.439676842276506	0.14417587510964	0.226894963051333	0.185641333405636	0.0435715789643384	0.110888515776967	0.121806769638084	0.230306917382932	0.407108187293061	0.365420308914252	1.45861047675857	1.41673649177985	2.52156548006441	2.18535674938915	2.3937961412832	1.61214842168052	3.0451692409521
10.8551327059822	6.26946608431315	3.11682028191568	3.64226124898192	2.40030987227989	5.45059704472939	6.55607024816746	5.91121087949525	3.34830826041339	17.3753774336679	2.54361195420705	1.4387991290267	2.11792047554108	2.32865883131631	5.31411887146543	2.68691403613421	3.34830826041339	5.29705909980743	14.5093357951247	2.52156548006441	2.02551981185502	1.09813008433311	1.89875258553484	0.957943265056543	0.700226082144066	0.710732099880661	0.561266487548034	0.502712948696077	0.454708529191942	0.344476158478744	0.239755406301206	0.164504940987808	0.322429684336105	0.20301128273014	0.24903105700756	0.20261974698717	0.113531578991586	0.258739870146257	0.73279473712751	0.60903384819042
16.6588670240321	4.11993485540578	4.07778718425074	5.61809298464425	3.50879362365761	7.37680035375027	6.48993082573954	5.05139838793231	5.33249093325096	7.90720416348066	6.10662280939592	6.39974070424693	12.7897108119988	5.61809298464425	2.90186715902494	1.83841486682867	3.76167965058789	6.34111712527672	5.91121087949525	3.40342444576999	1.83841486682867	2.68691403613421	3.52284284737596	3.45460376074398	4.52936937519766	5.19470046985946	4.35877165861771	5.45059704472939	2.58920807118387	18.8083982529394	4.22229348535375	3.07773789593554	15.9423566143963	4.52936937519766	5.32497508979324	5.91121087949525	6.50830288752507	12.3598045662173	4.98998320996352	3.45460376074398
0.600604313959411	4.47819006022368	2.042054667462	2.25700779035273	16.6588670240321	6.26946608431315	1.45861047675857	0.537382807226841	1.03894009397189	1.19877703150603	1.76568636660248	1.73156682328649	1.18224217589905	6.62772128913104	19.8831638673931	4.62149214215083	4.4065390192601	4.4065390192601	5.91121087949525	2.90186715902494	3.76167965058789	11.2850389517637	1.73156682328649	2.99398992597811	1.90526631653153	1.82710154457126	1.82710154457126	2.25700779035273	0.895638012044735	1.97040362649842	1.76568636660248	2.07276225644639	1.82710154457126	6.98597649394893	1.61214842168052	4.47819006022368	1.61214842168052	0.752335930117577	0.77621961043877	8.06074210840262
1.03894009397189	2.29609017633287	0.742100067122781	2.53337609121225	6.62772128913104	2.08982202810438	2.99398992597811	2.44807723292228	1.61214842168052	2.68691403613421	0.92820666702818	1.61214842168052	3.40342444576999	2.07276225644639	0.868079919366435	12.3598045662173	0.84445869707075	2.99398992597811	6.26946608431315	2.98003193098521	2.12394157142037	3.67900537255299	4.68290732011961	2.56047102266907	4.23935325701175	2.32865883131631	14.5093357951247	4.23935325701175	3.28400604416403	3.30106581582202	2.92575083934613	3.97663277347862	2.53337609121225	2.56749563452824	3.14752787090007	3.0451692409521	1.75545050360768	1.18224217589905	2.6869140361342	2.07276225644639
4.83644526504157	0.439676842276506	1.30507253183661	1.15153458691466	9.1355077228563	0.895638012044735	0.107476561445368	0.537382807226841	2.68691403613421	0.298546004014912	3.40342444576999	11.2850389517637	1.82710154457126	0.537382807226841	0.537382807226841	0.752335930117577	0.84445869707075	4.47819006022368	1.15153458691466	1.30507253183661	3.40342444576999	15.5841014095784	5.91121087949525	6.98597649394893	10.21027333731	18.8083982529394	1.39719529878979	0.997996641992705	0.895638012044735	1.37331161846859	6.98597649394893	2.25700779035273	4.83644526504157	0.895638012044735	0.690920752148796	0.322429684336105	2.68691403613421	0.537382807226841	3.76167965058789	0.895638012044735
0.0948322600988543	0.341970877326172	0.230306917382932	0.752335930117577	0.537382807226841	0.230306917382932	0.895638012044735	2.68691403613421	0.250778643372526	0.537382807226841	0.752335930117577	1.82710154457126	0.454708529191942	3.76167965058789	0.206685695087247	0.752335930117577	9.1355077228563	6.98597649394893	14.5093357951247	3.40342444576999	1.0150564136507	1.18224217589905	2.32865883131631	4.83644526504157	3.54672652769715	3.45460376074398	10.21027333731	5.69625775660452	2.92575083934613	2.58920807118387	2.29609017633287	1.97040362649842	1.36412558757583	3.76167965058789	0.967289053008314	0.967289053008314	0.895638012044735	1.39719529878979	1.39719529878979	1.61214842168052
3.14752787090007	2.08982202810438	9.85201813249209	1.61214842168052	3.60814170566593	2.58920807118387	6.34111712527672	4.83644526504157	4.3758314302757	2.08982202810438	3.0451692409521	2.68691403613421	1.75545050360768	0.960775322011625	0.537382807226841	0.85690771963199	1.01027967758646	0.500321923969818	0.62005708526174	1.69482269971542	3.30106581582202	5.91121087949525	26.3317575541152	9.1355077228563	5.55295567467736	3.51365681648319	3.0176111482738	5.14352115488548	10.9267837469458	28.4812887830226	10.5685285421279	8.06074210840261	4.0687555404318	4.68290732011961	2.43889120202951	3.30106581582202	2.84045198105616	9.1355077228563	16.6588670240321	1.12361859692885
6.67890060410502	9.1355077228563	3.88109805219385	2.37080650247136	1.61214842168052	3.88109805219385	1.30507253183661	3.54672652769715	1.70560630119823	1.89875258553484	2.88232596603487	2.06468131197681	1.25389321686263	2.00297228148186	2.30758499573879	6.37182471426111	2.18114198227365	1.05140114457425	1.16741782259624	1.42790288777418	4.01456567751817	4.50574815290197	3.69002860962431	3.76167965058789	2.99398992597811	1.23281938128511	0.700226082144066	0.344476158478744	0.127948287434962	0.179127602408947	0.465731766263262	0.705973491847027	1.31566135562433	2.08982202810438	0.769764561703313	1.03342847543623	2.29094775712495	1.70560630119823	1.86368931016968	1.77499169659775
1.73156682328649	2.56749563452824	3.76167965058789	3.33177340480641	3.54672652769715	2.56749563452824	4.4065390192601	16.6588670240321	5.0513983879323	2.22630020136834	1.61214842168052	10.21027333731	4.83644526504157	0.752335930117577	1.18224217589905	0.383844862304886	0.60903384819042	1.13447481525666	1.41673649177985	5.55295567467736	15.5841014095784	2.08982202810438	5.0513983879323	2.44807723292228	1.13447481525666	2.32865883131631	1.61214842168052	1.25389321686263	1.11610275347113	2.47196091324347	1.25389321686263	1.49273002007456	18.8083982529394	8.41899731322051	11.2850389517637	9.85201813249209	6.12616400238599	3.17544386088588	3.28400604416403	5.7576729345733
2.25700779035273	11.2850389517637	13.434570180671	1.91922431152443	8.06074210840262	3.33177340480641	1.91922431152443	5.19470046985946	1.25389321686263	5.19470046985946	1.97040362649842	4.83644526504157	2.47196091324347	3.40342444576999	16.6588670240321	20.9579294818468	1.45861047675857	1.97040362649842	0.690920752148796	1.49273002007456	1.0150564136507	4.83644526504157	11.2850389517637	3.0451692409521	2.32865883131631	1.61214842168052	1.15153458691466	0.383844862304886	0.322429684336105	0.537382807226841	1.25389321686263	2.32865883131631	0.383844862304886	0.179127602408947	1.61214842168052	0.537382807226841	0.752335930117577	1.61214842168052	2.68691403613421	0.298546004014912
2.32865883131631	0.830500702077845	0.997996641992705	0.322429684336105	0.680684889153999	1.25389321686263	1.30507253183661	0.997996641992705	1.61214842168052	1.13447481525666	0.635088772177176	1.03342847543623	1.02591263197851	1.49273002007456	3.11682028191568	1.44679986561073	1.94284553382012	3.45460376074398	3.60814170566593	4.83644526504157	1.54049738071694	0.347718287029132	0.635088772177176	0.322429684336105	0.250778643372526	0.127948287434962	0.0597092008029823	0.0659943798348752	0.138184150429759	0.378158271752221	0.60903384819042	4.11993485540578	0.635088772177176	1.0150564136507	0.474161300494272	0.206685695087247	0.465731766263262	0.77621961043877	0.895638012044735	0.537382807226841
5.91121087949525	3.40342444576999	1.61214842168052	2.042054667462	1.61214842168052	3.76167965058789	1.61214842168052	0.895638012044735	0.537382807226841	0.179127602408947	0.752335930117577	4.83644526504157	1.39719529878979	3.76167965058789	3.0451692409521	2.07276225644639	1.13447481525666	1.97040362649842	2.25700779035273	3.11682028191568	20.9579294818468	4.19158589636936	2.042054667462	0.967289053008314	1.45861047675857	1.39719529878979	2.32865883131631	4.83644526504157	0.298546004014912	0.967289053008314	1.25389321686263	0.383844862304886	0.322429684336105	0.179127602408947	0.537382807226841	0.967289053008314	5.91121087949525	0.967289053008314	0.537382807226841	0.537382807226841
0.230306917382932	0.289359973122145	0.254549750791661	0.127948287434962	0.107476561445368	0.257009168673707	0.206685695087247	0.221275273563993	0.284496780296563	0.537382807226841	0.895638012044735	0.77621961043877	0.690920752148796	0.967289053008314	1.61214842168052	0.537382807226841	0.474161300494272	2.90186715902494	3.54672652769715	4.19158589636936	2.53337609121225	0.690920752148796	2.6869140361342	0.635088772177176	0.439676842276506	0.14141652821759	0.341970877326172	0.383844862304886	0.383844862304886	0.179127602408947	0.341970877326172	0.332665547330902	0.537382807226841	0.997996641992705	0.967289053008314	0.298546004014912	4.83644526504157	1.82710154457126	0.77621961043877	4.83644526504157
3.90498173251504	10.5173492271539	6.00891684444559	5.61809298464425	3.40342444576999	11.0700858288729	3.02631370385642	5.12956315989257	15.3691482866877	6.69285859909793	2.61526299517063	3.40342444576999	6.03062928110122	9.56541396863777	14.5093357951247	13.0763149758531	3.95709158048856	5.91121087949525	6.06474882441721	3.95709158048856	1.61214842168052	8.7772525180384	1.49273002007456	3.54672652769715	3.76167965058789	1.01027967758646	0.690920752148796	1.49273002007456	1.03894009397189	0.62005708526174	0.635088772177176	0.284496780296563	0.537382807226841	0.303738108432562	0.12577044424458	0.0488529824751674	0.0293117894851004	0.0358255204817894	0.0931463532526525	0.240107211739652
3.76167965058789	5.29705909980743	4.83644526504157	14.8675909999426	6.98597649394893	5.43353727307139	5.55295567467736	5.45059704472939	4.7170268634356	6.21828676933916	4.98998320996352	3.76167965058789	5.91121087949525	2.29609017633287	2.88232596603487	2.40030987227989	3.88109805219385	2.52156548006441	2.54361195420705	1.77749697775032	1.69482269971542	1.91922431152443	2.68691403613421	1.18224217589905	1.85098522489245	0.950754197401334	0.830500702077845	0.752335930117577	1.11610275347113	0.895638012044735	0.454708529191942	0.77621961043877	0.62005708526174	0.77621961043877	0.537382807226841	0.244264912375837	0.417964405620876	3.40342444576999	1.82710154457126	1.61214842168052
2.11370570842557	2.60423975809931	1.73156682328649	1.10035527194067	2.18114198227365	1.82710154457126	1.25389321686263	0.740716842393754	0.60903384819042	0.642237989124761	1.27136908051228	2.36122748629976	2.19838421138253	3.12478150868941	2.23620587523427	3.54672652769715	3.32381217803268	4.38573710414164	3.24058117085277	2.73690313448089	2.3798381462903	1.77437719367353	1.19732660557559	1.11610275347113	1.79564499000188	1.77137295715514	1.66213752002721	2.09469624857809	1.65601640594394	1.13091008685052	0.591663898865916	0.318042885909763	0.1966034660586	0.260381360202696	0.262807650249623	0.220365611596618	0.247117641279496	0.411760852290696	0.553424085054508	0.434579139757358
2.68691403613421	3.11682028191568	4.11993485540578	3.76167965058789	1.82710154457126	1.18224217589905	8.06074210840262	3.76167965058789	1.25389321686263	0.537382807226841	1.25389321686263	2.32865883131631	3.40342444576999	2.32865883131631	3.76167965058789	4.83644526504157	5.91121087949525	2.68691403613421	1.97040362649842	4.83644526504157	2.90186715902494	3.54672652769715	2.6869140361342	1.97040362649842	0.690920752148796	0.752335930117577	0.895638012044735	3.76167965058789	1.97040362649842	0.895638012044735	3.0451692409521	11.2850389517637	0.537382807226841	1.61214842168052	0.967289053008314	5.91121087949525	0.179127602408947	0.179127602408947	0.179127602408947	0.417964405620876
4.62149214215083	3.91521759550984	28.4812887830226	3.40342444576999	2.88232596603487	1.54049738071694	1.61214842168052	2.53337609121225	2.80633243774017	2.49150210623354	16.6588670240321	3.30106581582202	2.80633243774017	2.68691403613421	2.3798381462903	1.91922431152443	4.11993485540578	4.62149214215083	4.11993485540578	2.54361195420705	1.49901519910645	0.537382807226841	1.77749697775032	1.61214842168052	4.22229348535375	7.63083586262114	4.22229348535375	5.45059704472939	3.66397368563755	3.27314982583621	4.0687555404318	4.68290732011961	2.44807723292228	9.85201813249209	2.32865883131631	1.04648230881016	0.465731766263262	0.281486232356917	0.367682973365733	0.397195987950274
1.73156682328649	0.895638012044735	1.12361859692885	1.39719529878979	0.84445869707075	1.13447481525666	1.97040362649842	0.635088772177176	8.06074210840262	2.88232596603487	2.99398992597811	2.32865883131631	4.83644526504157	2.22630020136834	3.91521759550984	2.99398992597811	9.85201813249209	4.19158589636936	1.15153458691466	1.78184825554163	3.95709158048856	2.3937961412832	4.47819006022368	4.62149214215083	5.91121087949525	11.2850389517637	1.37331161846859	2.1006782464322	7.84578898551188	10.9267837469458	6.06474882441721	8.06074210840262	3.33177340480641	8.06074210840262	9.1355077228563	4.4065390192601	26.3317575541152	5.26635151082304	3.14752787090007	1.61214842168052
0.656801208832806	0.417964405620876	1.25389321686263	0.66382582069198	0.332665547330902	0.193457810601663	0.311116362078697	0.0460613834765864	0.322429684336105	0.212453667973402	0.273761052738202	0.0358255204817894	0.103705454026232	0.188810175512133	0.254549750791662	0.274174901646347	0.417964405620876	0.450239649298164	2.042054667462	1.79906418071595	3.85938561553822	4.15250351038923	4.3479154402899	3.19268608999476	3.88109805219385	2.10819408988991	3.56626772068722	6.98597649394893	4.3479154402899	2.98003193098521	2.98003193098521	3.0176111482738	3.76167965058789	3.50879362365761	3.9513441707856	4.95586366664753	4.17505104076238	6.26946608431315	4.00051645379982	4.00970248469258
2.6869140361342	6.98597649394893	3.76167965058789	0.92820666702818	1.76568636660248	2.22630020136834	4.47819006022368	4.83644526504157	2.07276225644639	1.39719529878979	1.30507253183661	0.537382807226841	1.22132456187918	5.55295567467736	8.06074210840262	0.77621961043877	2.25700779035273	3.11682028191568	2.25700779035273	1.61214842168052	2.90186715902494	3.76167965058789	2.6869140361342	2.53337609121225	1.73156682328649	2.25700779035273	2.32865883131631	5.19470046985946	1.82710154457126	1.76568636660248	3.33177340480641	3.11682028191568	1.12361859692885	0.84445869707075	3.0451692409521	4.83644526504157	1.25389321686263	1.76568636660248	1.39719529878979	3.0451692409521
2.19838421138253	1.49273002007456	1.91922431152443	2.1006782464322	4.0687555404318	2.6869140361342	2.07276225644639	2.6869140361342	2.00297228148186	1.61214842168052	2.00297228148186	2.20924042971035	1.72528164425459	1.18224217589905	0.732794737127511	1.05327030216461	0.864485385538831	0.437404610533475	0.967289053008314	2.08982202810438	2.08982202810438	9.85201813249209	3.64226124898192	9.49376292767419	1.80756035158119	4.3758314302757	4.4065390192601	6.12616400238599	2.19838421138253	4.22229348535375	2.43889120202951	3.07773789593554	2.68691403613421	3.64226124898192	5.26635151082304	16.6588670240321	3.54672652769715	4.47819006022368	1.49273002007456	1.61214842168052
0.146558947425502	0.289359973122145	0.210280228914851	0.166773974656606	0.0948322600988543	1.18224217589905	0.454708529191942	0.107476561445368	0.372034251157044	0.997996641992705	1.25389321686263	0.785405641331537	0.830500702077845	1.18224217589905	1.25389321686263	0.967289053008314	0.439676842276506	1.25389321686263	2.6869140361342	3.11682028191568	3.11682028191568	1.97040362649842	3.11682028191568	1.13447481525666	1.0150564136507	0.383844862304886	0.107476561445368	0.179127602408947	0.289359973122145	0.0814216374586123	0.155243922087754	0.383844862304886	0.230306917382932	0.367682973365733	2.68691403613421	0.656801208832806	0.179127602408947	1.13447481525666	2.32865883131631	0.92820666702818
0.853490340889689	2.20924042971035	1.11059113493547	0.933349086236092	1.22132456187918	1.97040362649842	5.91121087949525	4.19158589636936	5.91121087949525	3.76167965058789	14.5093357951247	1.30507253183661	2.80633243774017	9.1355077228563	5.48130463371378	2.27354264595971	1.77749697775032	1.70985438663086	1.69482269971542	11.2850389517637	1.25389321686263	6.98597649394893	3.76167965058789	5.29705909980743	1.81686568157646	2.34751436841199	6.50830288752507	8.06074210840261	9.74965950254411	8.06074210840261	8.21428005332457	9.28904566777825	6.00891684444559	12.1448514433266	12.3598045662173	7.4465903287148	4.15250351038923	6.03062928110122	12.0015493613995	10.5685285421279
4.83644526504157	6.98597649394893	0.895638012044735	0.895638012044735	1.61214842168052	1.82710154457126	2.47196091324347	1.39719529878979	0.84445869707075	0.537382807226841	1.45861047675857	1.18224217589905	1.97040362649842	1.15153458691466	4.11993485540578	5.48130463371378	22.0326950963005	4.62149214215083	3.33177340480641	1.45861047675857	2.25700779035273	3.0451692409521	3.76167965058789	3.11682028191568	1.61214842168052	1.61214842168052	1.25389321686263	3.0451692409521	1.18224217589905	2.32865883131631	0.967289053008314	6.26946608431315	4.83644526504157	1.97040362649842	2.68691403613421	1.97040362649842	1.15153458691466	0.997996641992705	3.76167965058789	3.11682028191568
0.853490340889689	0.537382807226841	1.51444245673019	0.537382807226841	0.650516029800913	1.25389321686263	0.933349086236092	2.32865883131631	2.92575083934613	1.94284553382012	2.27354264595971	1.97040362649842	2.47196091324347	5.91121087949525	4.98998320996352	3.64226124898192	1.02591263197851	1.41673649177985	6.98597649394893	2.98003193098521	1.61214842168052	1.69482269971542	2.29609017633287	3.52284284737596	2.32865883131631	2.90186715902494	20.9579294818468	2.68691403613421	4.11993485540578	4.47819006022368	25.2569919396615	2.44807723292228	4.83644526504157	9.85201813249209	2.80633243774017	3.0451692409521	3.30106581582202	4.3758314302757	3.95709158048856	4.19158589636936
4.4065390192601	1.97040362649842	1.52947414364562	0.967289053008314	4.47819006022368	1.97040362649842	1.61214842168052	1.11610275347113	1.45861047675857	1.13447481525666	2.042054667462	1.13447481525666	1.61214842168052	2.20924042971035	3.76167965058789	2.56749563452824	1.85098522489245	1.86017125578522	5.14352115488548	4.83644526504157	2.35621692399461	2.90186715902494	4.54332737019056	4.34039959683218	4.44562140524023	9.35046084574703	6.38888448591911	3.76167965058789	0.86306935706129	0.392144210679046	0.237448217146744	0.184474695018169	0.26342294471904	0.322429684336105	0.838317179273872	1.69482269971542	1.80756035158119	1.52947414364562	1.73156682328649	0.868079919366435
5.26635151082304	1.89875258553484	1.94284553382012	1.25389321686263	1.86017125578522	3.16458764255806	1.46884633975337	2.68691403613421	2.47196091324347	1.90526631653153	2.80633243774017	7.70248690358472	5.91121087949525	7.34423169876683	2.98003193098521	8.41899731322051	4.11993485540578	4.98998320996352	1.15961553138424	2.18535674938915	3.95709158048856	4.11993485540578	1.80756035158119	15.5841014095784	6.83243854902698	3.11682028191568	3.14752787090007	5.14352115488548	12.3598045662173	1.18224217589905	1.37331161846859	3.30106581582202	1.39719529878979	6.26946608431315	4.83644526504157	4.62149214215083	4.0687555404318	2.68691403613421	5.14352115488548	3.91521759550984
1.25389321686263	0.537382807226841	0.537382807226841	0.950754197401334	3.0451692409521	0.537382807226841	0.895638012044735	9.1355077228563	0.752335930117577	0.690920752148796	0.77621961043877	0.537382807226841	0.600604313959411	0.702731363296638	0.66382582069198	1.49273002007456	0.895638012044735	1.76568636660248	6.98597649394893	1.91922431152443	2.042054667462	1.30507253183661	2.6869140361342	2.53337609121225	0.967289053008314	1.15153458691466	1.91922431152443	1.12361859692885	0.785405641331537	0.73279473712751	1.13447481525666	1.82710154457126	1.49273002007456	1.61214842168052	0.830500702077845	1.73156682328649	1.82710154457126	2.042054667462	1.37331161846859	0.77621961043877
0.0488529824751674	0.690920752148796	0.439676842276506	1.02591263197851	1.37331161846859	0.537382807226841	0.14141652821759	0.281486232356917	0.537382807226841	1.13447481525666	0.537382807226841	0.823986971081156	2.07276225644639	0.790268834157119	0.916711847622258	1.19877703150603	3.30106581582202	7.34423169876683	2.53337609121225	1.61214842168052	2.56749563452824	18.8083982529394	2.042054667462	1.69482269971542	4.22229348535375	5.69625775660452	4.83644526504157	2.32865883131631	24.1822263252078	5.69625775660452	8.06074210840262	3.40342444576999	1.61214842168052	1.61214842168052	6.62772128913104	1.51444245673019	2.20924042971035	1.61214842168052	0.77621961043877	1.61214842168052
0.158053766831424	0.690920752148796	0.383844862304886	0.785405641331537	1.49273002007456	1.76568636660248	2.32865883131631	2.68691403613421	0.933349086236092	1.25389321686263	3.54672652769715	1.11610275347113	4.83644526504157	3.30106581582202	1.61214842168052	1.49273002007456	2.07276225644639	4.4065390192601	3.0451692409521	3.14752787090007	2.07276225644639	1.19877703150603	1.31903052682952	1.13447481525666	1.25389321686263	0.895638012044735	1.41673649177985	1.91922431152443	2.47196091324347	0.690920752148796	0.72704732742455	1.61214842168052	1.15153458691466	0.656801208832806	0.454708529191942	0.341970877326172	0.690920752148796	0.383844862304886	0.537382807226841	0.298546004014912
15.5841014095784	6.26946608431315	4.19158589636936	11.2850389517637	5.69625775660452	9.1355077228563	5.48130463371378	3.14752787090007	6.98597649394893	13.0763149758531	4.0687555404318	2.58920807118387	2.90186715902494	1.90526631653153	2.84045198105616	2.32865883131631	3.97663277347862	4.62149214215083	1.61214842168052	6.55607024816746	1.61214842168052	2.25700779035273	0.537382807226841	1.03342847543623	1.28145130954093	2.22630020136834	3.11682028191568	1.90526631653153	1.70985438663086	1.90526631653153	16.6588670240321	19.8831638673931	2.68691403613421	1.61214842168052	0.77621961043877	3.60814170566593	1.70985438663086	1.30507253183661	1.82710154457126	0.868079919366435
0.997996641992705	0.244264912375837	0.383844862304886	0.537382807226841	0.84445869707075	1.15153458691466	0.244264912375837	4.83644526504157	4.47819006022368	2.90186715902494	1.15153458691466	1.76568636660248	1.25389321686263	3.11682028191568	6.98597649394893	4.4065390192601	1.30507253183661	2.47196091324347	2.08982202810438	2.22630020136834	4.11993485540578	3.33177340480641	1.85098522489245	1.91922431152443	0.702731363296638	2.042054667462	9.1355077228563	8.06074210840262	5.91121087949525	1.61214842168052	0.179127602408947	0.537382807226841	0.341970877326172	0.394080725299683	0.179127602408947	0.0460613834765864	0.298546004014912	0.199599328398541	0.284496780296563	0.158053766831424
10.21027333731	1.45861047675857	1.15153458691466	1.91922431152443	5.55295567467736	4.47819006022368	1.30507253183661	1.76568636660248	0.656801208832806	1.61214842168052	3.40342444576999	2.90186715902494	0.537382807226841	0.876782474949056	1.51444245673019	5.91121087949525	3.54672652769715	4.62149214215083	2.6869140361342	2.3798381462903	2.22630020136834	1.51444245673019	4.11993485540578	1.91922431152443	3.40342444576999	2.07276225644639	1.73156682328649	3.40342444576999	3.11682028191568	1.97040362649842	1.12361859692885	2.3798381462903	2.3798381462903	0.967289053008314	2.22630020136834	0.635088772177176	5.55295567467736	0.830500702077845	1.0150564136507	4.47819006022368
4.59760846182964	3.56626772068722	3.51365681648319	5.60413498965134	14.8675909999426	14.5093357951247	6.21828676933916	3.56626772068722	6.98597649394893	4.47819006022368	2.98003193098521	2.88232596603487	3.52284284737596	3.76167965058789	3.28400604416403	5.0513983879323	6.62772128913104	4.62149214215083	4.4065390192601	3.11682028191568	1.44679986561073	1.18224217589905	0.690920752148796	1.35926239475025	2.92575083934613	1.61214842168052	1.19877703150603	1.61214842168052	1.91922431152443	2.20924042971035	2.68691403613421	3.91521759550984	3.97663277347862	6.26946608431315	5.91121087949525	1.12361859692885	1.97040362649842	4.47819006022368	4.00051645379982	6.98597649394893
6.15004768270718	4.6410333351409	3.67900537255299	4.44562140524023	6.38888448591911	6.86655809234297	6.50830288752507	4.42307387486708	8.06074210840261	9.28904566777825	3.40342444576999	2.87657855633191	2.12803591661829	1.03727379069367	1.3762242624102	3.54672652769715	3.63523663712275	4.9341512299919	2.25700779035273	2.01020976036707	2.38597966408717	5.12956315989257	6.62772128913104	8.82843183301239	3.69002860962431	3.85938561553822	4.1410086909833	3.84435392862279	3.69002860962431	2.85661386999531	2.27747951634233	2.75013554286677	3.0176111482738	10.056735392388	4.26323693733294	7.63083586262114	13.0763149758531	3.0176111482738	3.19601353771753	3.46856175573688
0.537382807226841	0.230306917382932	1.61214842168052	0.322429684336105	3.76167965058789	0.752335930117577	0.537382807226841	0.84445869707075	0.690920752148796	0.367682973365733	0.179127602408947	2.32865883131631	8.06074210840262	0.895638012044735	2.25700779035273	2.47196091324347	1.61214842168052	6.26946608431315	2.99398992597811	1.61214842168052	1.36412558757583	1.41673649177985	1.61214842168052	3.33177340480641	5.55295567467736	2.53337609121225	1.02591263197851	1.76568636660248	4.47819006022368	2.6869140361342	2.68691403613421	1.03894009397189	2.68691403613421	0.62005708526174	0.281486232356917	0.350467048191418	0.121344504857674	0.258739870146257	0.142570948856101	0.028283305643518
1.02591263197851	0.537382807226841	0.793279382096765	0.433373231634549	0.537382807226841	1.11610275347113	1.11059113493547	0.793279382096765	0.84445869707075	0.752335930117577	0.759748106768982	0.94681732701872	0.763649252374984	0.979933354354828	0.696607342701461	0.639741437174811	0.433373231634549	1.19877703150603	1.25389321686263	2.84045198105616	2.68691403613421	4.11993485540578	0.650516029800913	0.350467048191418	0.156014363388438	0.146558947425502	0.397195987950274	0.194372504741623	0.262442766320085	0.504814152243396	0.362420963013451	0.417964405620876	0.337426413840109	0.380100034379961	0.206685695087246	0.138184150429759	0.254549750791661	0.0520047877961459	0.187459118800061	0.208372925251224
17.3753774336679	4.47819006022367	4.91911954307647	4.26745170444844	3.18847132287926	5.12956315989257	5.81350491454492	4.9341512299919	12.3598045662173	3.64226124898192	6.83243854902698	4.42307387486708	6.86655809234297	2.81335704959934	2.83021611806136	4.91911954307647	3.19601353771753	3.17544386088588	1.79906418071595	1.42790288777418	4.58842243093687	9.56541396863777	4.52936937519766	5.45059704472939	7.34423169876683	2.84613857160882	3.50578307571796	3.26012236384284	1.99147746207594	3.67900537255299	5.82853660146035	4.62149214215083	5.62460671564094	24.5404815300257	9.61318132928016	4.4065390192601	7.1813884238496	6.10662280939592	3.4345770722759	4.83644526504157
0.230306917382932	0.244264912375837	1.18224217589905	0.537382807226841	0.537382807226841	0.537382807226841	1.13447481525666	0.537382807226841	0.752335930117577	0.367682973365733	0.967289053008314	0.950754197401334	1.51444245673019	1.32554425782621	2.68691403613421	6.62772128913104	2.68691403613421	2.98003193098521	2.88232596603487	3.76167965058789	1.25389321686263	0.454708529191942	0.303738108432562	0.424249584652769	0.537382807226841	0.408410933492399	0.26002393898073	0.0358255204817894	0.151569509730647	0.284496780296563	0.146558947425502	0.341970877326172	0.206685695087247	0.322429684336105	2.68691403613421	0.179127602408947	0.322429684336105	0.537382807226841	0.690920752148796	0.967289053008314
0.537382807226841	0.129713091399582	0.190684221919202	0.240895741170653	0.211696257392392	0.225354080449966	0.62005708526174	0.656801208832806	1.15153458691466	1.02591263197851	3.0451692409521	1.12361859692885	1.61214842168052	1.61214842168052	2.56749563452824	1.86017125578522	3.14752787090007	1.99147746207594	2.78462000108454	1.97040362649842	2.6869140361342	2.00297228148186	1.82710154457126	4.22229348535375	2.92575083934613	3.60814170566593	4.22229348535375	2.68691403613421	0.690920752148796	1.28145130954093	1.11610275347113	4.11993485540578	3.97663277347862	2.53337609121225	2.44807723292228	3.30106581582202	3.76167965058789	7.34423169876683	2.19086836792481	9.85201813249209
0.454708529191942	0.129713091399582	0.102034710232944	0.212453667973402	0.338352137883567	0.124011417052348	0.537382807226841	1.61214842168052	0.341970877326172	0.537382807226841	0.967289053008314	0.967289053008314	11.2850389517637	2.49150210623354	10.21027333731	27.4065231685689	6.06474882441721	9.1355077228563	7.70248690358472	3.60814170566593	2.3937961412832	1.86017125578522	2.56749563452824	2.68691403613421	4.52936937519766	3.28400604416403	3.0176111482738	5.0752820682535	7.60012827363675	6.12616400238599	4.59760846182964	8.70560147707482	4.95586366664753	13.7928253854889	3.07773789593554	3.0176111482738	9.49376292767419	4.83644526504157	5.0513983879323	3.16458764255806
1.25389321686263	1.10637636781997	1.39719529878979	0.77102750602112	1.33177478312739	3.17544386088588	2.12124792326385	3.85938561553822	4.25772531879728	12.5747576891081	5.12956315989257	4.25772531879728	5.19470046985946	10.8551327059822	6.26946608431315	5.71579894959458	8.52135594316848	2.68691403613421	2.52156548006441	2.68691403613421	3.54672652769715	3.40342444576999	1.22132456187918	1.11059113493547	0.876782474949056	1.11059113493547	1.19877703150603	1.11610275347113	0.62005708526174	0.151569509730647	0.164504940987808	0.497576673358186	0.817756445779976	1.10637636781997	1.05327030216461	1.15153458691466	1.77749697775032	1.21618214267127	2.11370570842557	2.20924042971035
4.0687555404318	6.26946608431315	6.62772128913104	6.7710233710582	5.91121087949525	14.8675909999426	8.7772525180384	30.6308200119299	5.60413498965134	8.41899731322051	5.19470046985946	9.78036709152851	4.35877165861771	2.3937961412832	6.62772128913104	3.14752787090007	3.45460376074398	4.98998320996352	3.33177340480641	4.62149214215083	1.97040362649842	2.08982202810438	1.36412558757583	12.3598045662173	2.042054667462	2.22630020136834	1.73156682328649	1.61214842168052	2.32865883131631	0.537382807226841	2.32865883131631	0.895638012044735	0.146558947425502	1.25389321686263	0.690920752148796	0.537382807226841	1.82710154457126	0.77621961043877	0.410939793761702	0.146558947425502
0.84445869707075	0.537382807226841	0.289359973122145	0.365420308914252	0.329363656042257	0.281486232356917	0.107476561445368	0.197983139504626	0.221275273563993	0.305001052750369	0.398703373103785	0.383844862304886	0.465731766263262	0.690920752148796	0.454708529191942	0.341970877326172	2.53337609121225	1.97040362649842	1.90526631653153	6.98597649394893	1.89875258553484	1.29604088801768	0.639741437174811	0.23644843517981	0.112475471280036	0.1966034660586	0.234243787765546	0.25224090951464	0.257009168673707	0.16889173941415	0.417964405620876	0.0835928811241753	0.138184150429759	0.257009168673707	0.179127602408947	0.179127602408947	0.0995153346716372	0.190684221919202	0.0948322600988543	0.127948287434962
1.0150564136507	0.84445869707075	0.73279473712751	2.1006782464322	5.91121087949525	2.68691403613421	2.042054667462	9.1355077228563	5.91121087949525	2.042054667462	3.76167965058789	1.18224217589905	0.895638012044735	0.537382807226841	1.61214842168052	4.83644526504157	2.68691403613421	17.7336326384858	2.22630020136834	1.37331161846859	2.84045198105616	3.54672652769715	2.25700779035273	5.0513983879323	8.7772525180384	23.1074607107542	5.0513983879323	12.3598045662173	1.25389321686263	1.61214842168052	4.83644526504157	1.15153458691466	1.25389321686263	1.15153458691466	4.47819006022368	1.61214842168052	6.98597649394893	4.4065390192601	4.52936937519766	2.20924042971035
1.39719529878979	3.40342444576999	0.84445869707075	0.752335930117577	5.91121087949525	2.25700779035273	6.62772128913104	2.25700779035273	4.83644526504157	13.434570180671	10.21027333731	3.40342444576999	3.11682028191568	1.61214842168052	1.49273002007456	1.73156682328649	3.76167965058789	10.21027333731	3.76167965058789	1.41673649177985	1.03342847543623	2.22630020136834	0.830500702077845	1.61214842168052	11.2850389517637	3.76167965058789	1.15153458691466	1.61214842168052	1.18224217589905	6.98597649394893	0.830500702077845	0.84445869707075	0.417964405620876	0.107476561445368	0.250778643372526	1.15153458691466	0.967289053008314	0.967289053008314	0.967289053008314	1.61214842168052
1.22132456187918	1.97040362649842	5.91121087949525	4.19158589636936	6.26946608431315	3.76167965058789	14.5093357951247	1.45861047675857	2.80633243774017	9.1355077228563	5.48130463371378	2.27354264595971	2.1006782464322	1.70985438663086	1.69482269971542	10.21027333731	1.25389321686263	6.98597649394893	3.76167965058789	5.60413498965134	1.86804499655045	2.62369252940164	6.62772128913104	8.27569523129335	9.90319744746607	7.94132370679665	8.21428005332457	9.59612155762216	5.71579894959458	12.3598045662173	12.3598045662173	5.79179247788929	4.15250351038923	6.03062928110122	11.6432941565816	11.2850389517637	60.724257216633	8.70560147707482	33.855116855291	17.7336326384858
1.25389321686263	4.83644526504157	1.91922431152443	8.06074210840262	6.98597649394893	2.32865883131631	2.6869140361342	1.82710154457126	3.76167965058789	0.752335930117577	3.76167965058789	3.0451692409521	1.91922431152443	14.5093357951247	2.25700779035273	0.752335930117577	2.68691403613421	6.26946608431315	5.0513983879323	2.56749563452824	0.77621961043877	2.07276225644639	3.33177340480641	3.45460376074398	3.54672652769715	5.91121087949525	2.042054667462	8.06074210840262	2.68691403613421	2.20924042971035	3.11682028191568	6.62772128913104	4.19158589636936	2.47196091324347	6.62772128913104	9.85201813249209	9.85201813249209	4.83644526504157	2.80633243774017	3.45460376074398
0.383844862304886	3.11682028191568	5.19470046985946	1.25389321686263	0.790268834157119	0.916711847622258	1.86017125578522	2.18535674938915	1.22132456187918	0.830500702077845	3.76167965058789	0.322429684336105	0.830500702077845	0.690920752148796	0.997996641992705	0.830500702077845	3.76167965058789	1.39719529878979	0.967289053008314	2.35621692399461	2.52156548006441	3.95709158048856	3.56626772068722	4.83644526504157	2.18535674938915	3.54672652769715	11.6432941565816	5.14352115488548	2.10819408988991	3.91521759550984	1.31903052682952	1.15153458691466	2.19838421138253	1.85098522489245	1.31903052682952	2.90186715902494	0.537382807226841	1.03342847543623	1.37331161846859	1.85098522489245
0.82021586366202	1.25389321686263	0.868079919366435	0.853490340889689	1.97040362649842	2.6869140361342	1.25389321686263	0.92820666702818	0.537382807226841	0.785405641331537	0.997996641992705	0.426200157455771	0.254549750791662	0.139321468540292	0.289359973122145	0.303738108432562	0.537382807226841	1.29604088801768	2.49150210623354	2.88232596603487	3.45460376074398	2.56749563452824	1.51444245673019	1.51444245673019	1.28145130954093	1.25389321686263	2.90186715902494	1.52947414364562	1.12361859692885	2.3798381462903	1.85098522489245	2.53337609121225	2.80633243774017	1.21618214267127	0.73279473712751	1.11610275347113	0.916711847622258	0.635088772177176	0.190684221919202	0.537382807226841
2.58920807118387	5.26635151082304	3.28400604416403	6.34111712527672	3.16458764255806	3.0451692409521	3.0451692409521	2.11370570842557	3.60814170566593	3.40342444576999	3.07773789593554	4.83644526504157	4.11993485540578	9.1355077228563	2.47196091324347	4.68290732011961	10.5685285421279	5.91121087949525	14.5093357951247	2.11370570842557	1.85098522489245	1.73156682328649	2.32865883131631	3.60814170566593	1.85098522489245	2.6869140361342	2.042054667462	0.62005708526174	1.61214842168052	1.30507253183661	1.61214842168052	1.49273002007456	7.70248690358472	1.49273002007456	0.752335930117577	1.25389321686263	2.042054667462	0.997996641992705	0.454708529191942	0.197983139504626
1.85098522489245	2.3798381462903	2.90186715902494	1.73156682328649	1.41673649177985	1.18224217589905	2.58920807118387	1.70985438663086	1.41673649177985	1.03342847543623	1.77749697775032	3.97663277347862	4.0687555404318	2.53337609121225	2.35621692399461	3.45460376074398	1.51444245673019	2.84045198105616	2.53337609121225	1.75545050360768	2.43889120202951	4.62149214215083	2.29609017633287	4.0687555404318	1.51444245673019	3.76167965058789	1.19877703150603	0.895638012044735	1.51444245673019	1.12361859692885	2.08982202810438	1.28145130954093	1.46884633975337	4.98998320996352	4.22229348535375	2.68691403613421	4.4065390192601	1.51444245673019	3.76167965058789	5.91121087949525
0.179127602408947	0.206685695087247	0.127948287434962	0.146558947425502	0.23644843517981	0.383844862304886	0.439676842276506	1.61214842168052	0.179127602408947	0.635088772177176	0.62005708526174	0.690920752148796	1.30507253183661	0.635088772177176	1.97040362649842	10.21027333731	2.6869140361342	2.47196091324347	1.61214842168052	1.19877703150603	1.85098522489245	19.8831638673931	3.97663277347862	4.11993485540578	1.30507253183661	1.61214842168052	1.73156682328649	1.61214842168052	6.26946608431315	1.97040362649842	2.6869140361342	0.635088772177176	1.25389321686263	2.32865883131631	8.06074210840262	4.83644526504157	3.0451692409521	0.895638012044735	1.61214842168052	0.179127602408947
0.537382807226841	0.287437315493427	0.474161300494272	0.650516029800913	0.752335930117577	0.410939793761702	0.830500702077845	1.61214842168052	1.61214842168052	1.54892691494795	3.27314982583621	3.84435392862279	4.9341512299919	6.98597649394893	3.54672652769715	4.4065390192601	4.44562140524023	4.25020947533956	1.61214842168052	2.11370570842557	3.0451692409521	3.66397368563755	2.2663535783045	1.97040362649842	2.58920807118387	2.40030987227989	2.32865883131631	1.73156682328649	0.950754197401334	0.92820666702818	0.967289053008314	1.25389321686263	1.52947414364562	1.97040362649842	1.31903052682952	0.853490340889689	0.630840686744553	0.62005708526174	1.03342847543623	1.44244858781942
0.230306917382932	0.291722095351714	0.312431864666768	0.322429684336105	0.383844862304886	0.350467048191418	0.257009168673707	0.322429684336105	0.152089473743446	0.143806666722676	0.107476561445368	0.14540946548491	0.650516029800913	0.303738108432562	0.150467186023515	0.639741437174811	1.11059113493547	3.91521759550984	4.83644526504157	2.52156548006441	2.68691403613421	1.45861047675857	1.31903052682952	1.89875258553484	0.537382807226841	0.600604313959411	1.50978979173255	5.29705909980743	3.17544386088588	3.76167965058789	2.44807723292228	2.58920807118387	1.86017125578522	3.33177340480641	1.76568636660248	2.20924042971035	2.08982202810438	1.90526631653153	2.44807723292228	1.32554425782621
2.58920807118387	4.22229348535375	6.98597649394893	2.29609017633287	4.4065390192601	4.22229348535375	3.0451692409521	8.06074210840261	5.14352115488548	6.12616400238599	5.69625775660452	3.27314982583621	3.60814170566593	19.8831638673931	34.9298824697447	6.12616400238599	2.20924042971035	3.76167965058789	15.5841014095784	3.11682028191568	3.76167965058789	2.22630020136834	3.76167965058789	1.61214842168052	2.042054667462	2.25700779035273	5.55295567467736	2.90186715902494	1.91922431152443	2.32865883131631	6.62772128913104	9.1355077228563	3.28400604416403	4.83644526504157	11.6432941565816	3.37085579078655	4.83644526504157	6.7710233710582	7.41588273973041	14.5093357951247
1.39719529878979	0.742100067122781	0.895638012044735	0.950754197401334	1.11610275347113	2.25700779035273	0.537382807226841	0.397195987950274	0.332665547330902	0.997996641992705	0.814741675472952	1.19158796385082	0.975250279782045	0.752335930117577	2.43889120202951	2.35621692399461	1.80756035158119	2.80633243774017	2.02551981185502	2.20924042971035	2.99398992597811	3.91521759550984	11.2850389517637	3.91521759550984	2.99398992597811	3.40342444576999	4.98998320996352	4.22229348535375	3.0451692409521	5.48130463371378	6.21828676933916	5.26635151082304	6.55607024816746	5.7576729345733	2.68691403613421	3.37085579078655	3.76167965058789	8.06074210840261	5.0513983879323	5.91121087949525
1.49273002007456	1.18224217589905	1.61214842168052	2.68691403613421	1.30507253183661	0.537382807226841	1.39719529878979	5.91121087949525	1.91922431152443	2.3937961412832	1.97040362649842	1.30507253183661	2.47196091324347	1.61214842168052	2.042054667462	16.6588670240321	7.70248690358472	8.41899731322051	3.60814170566593	2.32865883131631	2.3798381462903	1.82710154457126	2.47196091324347	0.690920752148796	0.537382807226841	1.0150564136507	1.85098522489245	2.07276225644639	3.54672652769715	1.39719529878979	2.042054667462	3.0451692409521	1.97040362649842	0.690920752148796	1.61214842168052	1.25389321686263	2.99398992597811	1.39719529878979	0.383844862304886	0.77621961043877
0.73279473712751	1.82710154457126	3.0451692409521	0.895638012044735	0.439676842276506	0.158053766831424	0.84445869707075	1.25389321686263	0.454708529191942	0.785405641331537	1.11610275347113	1.02591263197851	1.37331161846859	4.11993485540578	2.08982202810438	5.19470046985946	1.73156682328649	5.91121087949525	4.62149214215083	1.97040362649842	2.22630020136834	2.6869140361342	5.91121087949525	5.48130463371378	1.28145130954093	0.790268834157119	0.394080725299683	0.281486232356917	0.107476561445368	0.261801880443846	0.158053766831424	0.0709750877469413	0.365420308914252	0.537382807226841	0.537382807226841	0.341970877326172	0.84445869707075	11.2850389517637	2.99398992597811	1.94284553382012
0.298546004014912	0.383844862304886	0.14141652821759	0.221275273563993	0.124011417052348	0.537382807226841	0.537382807226841	1.61214842168052	1.25389321686263	1.25389321686263	0.537382807226841	0.383844862304886	0.895638012044735	1.61214842168052	0.967289053008314	2.32865883131631	0.84445869707075	0.537382807226841	1.82710154457126	1.15153458691466	1.30507253183661	5.19470046985946	13.434570180671	17.7336326384858	6.26946608431315	12.3598045662173	1.70985438663086	1.13447481525666	1.80756035158119	3.52284284737596	1.61214842168052	1.82710154457126	2.25700779035273	6.98597649394893	9.1355077228563	1.97040362649842	1.15153458691466	4.47819006022368	3.33177340480641	1.03342847543623
8.06074210840262	6.21828676933916	3.92702820665768	5.32497508979324	6.52536265918307	5.42268105474358	4.62149214215083	3.84435392862279	12.1448514433266	6.20432877434625	3.09634855592608	7.90720416348066	4.34039959683218	5.79179247788929	6.62772128913104	7.46365010037279	10.9779630619198	6.20432877434625	2.52156548006441	2.852262592204	2.40030987227989	3.59633109451809	2.17781453455088	0.982113406311123	0.82021586366202	1.47196160240396	1.29262350927537	1.00214631617978	1.42248390148281	0.953421109596008	1.70560630119823	2.34751436841199	2.57378081356013	7.13951443887089	4.25020947533956	3.0176111482738	4.47819006022368	4.3758314302757	1.99147746207594	2.3798381462903
1.30507253183661	1.97040362649842	1.61214842168052	1.15153458691466	0.289359973122145	0.997996641992705	0.439676842276506	0.84445869707075	0.73279473712751	9.1355077228563	0.537382807226841	1.0150564136507	4.83644526504157	2.32865883131631	1.61214842168052	1.73156682328649	1.85098522489245	1.61214842168052	3.76167965058789	3.45460376074398	1.80756035158119	3.97663277347862	1.25389321686263	3.30106581582202	2.68691403613421	3.46856175573688	2.10819408988991	3.91521759550984	2.56749563452824	1.61214842168052	0.979933354354828	1.61214842168052	4.22229348535375	4.00051645379982	1.61214842168052	2.92575083934613	0.352078390941723	0.0555913248855353	0.0964533243740484	0.0948322600988543
1.41673649177985	3.91521759550984	1.41673649177985	1.49273002007456	1.22132456187918	0.830500702077845	2.56749563452824	0.639741437174811	0.593949418513877	0.92820666702818	1.22132456187918	2.042054667462	2.6869140361342	15.5841014095784	2.47196091324347	1.28145130954093	1.51444245673019	1.85098522489245	1.80756035158119	1.61214842168052	3.76167965058789	8.06074210840262	2.53337609121225	1.45861047675857	1.61214842168052	0.785405641331537	15.5841014095784	0.84445869707075	1.11610275347113	1.91922431152443	2.47196091324347	0.77621961043877	1.76568636660248	1.82710154457126	4.47819006022368	1.49273002007456	1.61214842168052	1.73156682328649	12.3598045662173	0.92820666702818
1.73156682328649	2.3798381462903	2.47196091324347	4.83644526504157	0.702731363296638	2.22630020136834	4.11993485540578	0.868079919366435	0.73279473712751	1.73156682328649	2.07276225644639	2.07276225644639	2.90186715902494	1.36412558757583	2.07276225644639	1.61214842168052	2.042054667462	4.62149214215083	2.02551981185502	2.56749563452824	3.33177340480641	13.434570180671	16.6588670240321	1.85098522489245	1.6837994626441	1.29604088801768	8.41899731322051	5.55295567467736	4.11993485540578	7.34423169876683	5.19470046985946	2.90186715902494	23.1074607107542	8.41899731322051	1.91922431152443	2.68691403613421	0.92820666702818	1.41673649177985	3.0451692409521	1.39719529878979
2.68691403613421	6.62772128913104	4.68290732011961	4.98998320996352	4.68290732011961	2.00297228148186	1.35926239475025	1.16959787455254	1.0431548610874	1.18224217589905	1.76568636660248	1.13447481525666	2.53337609121225	3.14752787090007	1.51444245673019	3.0451692409521	1.61214842168052	2.07276225644639	12.3598045662173	2.68691403613421	2.84045198105616	5.55295567467736	1.51444245673019	0.62005708526174	0.439676842276506	0.997996641992705	4.11993485540578	1.45861047675857	0.84445869707075	0.179127602408947	3.76167965058789	0.967289053008314	0.537382807226841	0.690920752148796	0.690920752148796	1.82710154457126	1.0150564136507	4.83644526504157	3.76167965058789	0.997996641992705
1.39719529878979	1.25389321686263	0.179127602408947	0.537382807226841	0.895638012044735	6.98597649394893	0.967289053008314	2.6869140361342	1.19877703150603	0.895638012044735	1.97040362649842	1.15153458691466	0.752335930117577	1.97040362649842	1.97040362649842	1.61214842168052	0.752335930117577	0.537382807226841	1.61214842168052	3.33177340480641	2.25700779035273	5.19470046985946	20.9579294818468	2.47196091324347	2.90186715902494	2.6869140361342	1.45861047675857	2.32865883131631	2.90186715902494	11.2850389517637	9.1355077228563	2.25700779035273	1.76568636660248	1.61214842168052	5.91121087949525	8.06074210840262	1.61214842168052	9.1355077228563	0.537382807226841	1.61214842168052
0.752335930117577	1.85098522489245	1.73156682328649	1.54049738071694	1.69482269971542	2.49150210623354	5.26635151082304	8.41899731322051	3.40342444576999	5.0513983879323	2.68691403613421	1.61214842168052	2.84045198105616	1.91922431152443	1.41673649177985	1.61214842168052	4.83644526504157	7.34423169876683	6.26946608431315	2.84045198105616	1.82710154457126	2.1006782464322	3.54672652769715	0.537382807226841	1.61214842168052	2.25700779035273	1.13447481525666	2.53337609121225	1.61214842168052	3.0451692409521	1.30507253183661	3.76167965058789	0.997996641992705	2.25700779035273	6.98597649394893	0.752335930117577	0.830500702077845	1.73156682328649	1.49273002007456	0.537382807226841
0.341970877326172	0.230306917382932	0.690920752148796	0.281486232356917	0.298546004014912	0.474161300494272	0.707082641087949	1.0150564136507	0.742100067122781	1.69482269971542	1.61214842168052	1.73156682328649	1.22132456187918	5.19470046985946	1.91922431152443	4.52936937519766	4.98998320996352	4.00051645379982	3.97663277347862	2.52156548006441	1.92825595534337	3.46856175573688	5.19470046985946	5.19470046985946	3.88109805219385	6.83243854902698	40.3037105420131	4.83644526504157	4.52936937519766	2.52156548006441	3.17544386088588	2.9349368702389	4.47819006022368	2.68691403613421	4.95586366664753	3.46856175573688	2.05469896880851	2.43889120202951	2.06468131197681	1.91922431152443
3.33177340480641	4.62149214215083	4.11993485540578	1.41673649177985	3.33177340480641	5.19470046985946	5.55295567467736	16.6588670240321	3.97663277347862	1.61214842168052	4.4065390192601	5.0513983879323	39.2289449275594	3.28400604416403	1.90526631653153	5.91121087949525	1.91922431152443	1.85098522489245	3.0451692409521	2.80633243774017	1.70985438663086	3.60814170566593	2.20924042971035	1.51444245673019	1.91922431152443	2.22630020136834	1.61214842168052	2.68691403613421	4.4065390192601	4.0687555404318	3.97663277347862	4.62149214215083	1.42248390148281	4.83644526504157	3.97663277347862	3.11682028191568	2.3798381462903	2.1006782464322	2.22630020136834	5.55295567467736
6.26946608431315	4.62149214215083	2.60423975809931	4.11993485540578	6.55607024816746	1.61214842168052	9.85201813249209	17.7336326384858	10.5685285421279	1.0150564136507	2.042054667462	3.46856175573688	6.06474882441721	4.00051645379982	2.78462000108454	2.18114198227365	3.34830826041339	3.76167965058789	4.59760846182964	2.19086836792481	2.29609017633287	1.25389321686263	0.967289053008314	2.3798381462903	1.11610275347113	1.44679986561073	1.03342847543623	0.66382582069198	0.639741437174811	1.85098522489245	4.0687555404318	2.07276225644639	2.68691403613421	1.22132456187918	2.1006782464322	1.11610275347113	0.853490340889689	1.51444245673019	3.11682028191568	1.86017125578522
0.383844862304886	0.537382807226841	0.417964405620876	0.439676842276506	1.39719529878979	0.537382807226841	0.107476561445368	0.244264912375837	0.537382807226841	0.372034251157044	1.0150564136507	1.25389321686263	0.206685695087247	0.537382807226841	1.30507253183661	0.179127602408947	0.417964405620876	0.73279473712751	2.90186715902494	2.3798381462903	2.56749563452824	7.70248690358472	3.97663277347862	2.68691403613421	1.18224217589905	1.04648230881016	1.42248390148281	2.56749563452824	2.44807723292228	1.73859143514566	3.37085579078655	2.58920807118387	3.60814170566593	2.00297228148186	2.99398992597811	3.52284284737596	6.98597649394893	26.3317575541152	5.29705909980743	1.29604088801768
3.76167965058789	3.88109805219385	4.98998320996352	4.25020947533956	2.10819408988991	4.23935325701175	3.88109805219385	1.61214842168052	2.27354264595971	4.47819006022368	3.37085579078655	4.52936937519766	2.75856507709778	3.54672652769715	6.52536265918307	6.7710233710582	6.7710233710582	4.83644526504157	4.22229348535375	1.61214842168052	2.78462000108454	3.52284284737596	3.91521759550984	11.2850389517637	6.52536265918307	7.63083586262114	2.43889120202951	3.46856175573688	30.6308200119299	26.3317575541152	11.2850389517637	9.99532021441924	7.75366621855871	6.83243854902698	5.91121087949525	4.83644526504157	2.11792047554108	9.99532021441924	12.0015493613995	9.1355077228563
2.25700779035273	0.830500702077845	1.76568636660248	17.7336326384858	3.11682028191568	1.30507253183661	3.40342444576999	0.895638012044735	1.02591263197851	1.0150564136507	1.37331161846859	4.4065390192601	3.28400604416403	2.68691403613421	2.68691403613421	2.68691403613421	3.52284284737596	3.16458764255806	3.60814170566593	3.76167965058789	1.94284553382012	3.56626772068722	7.34423169876683	4.22229348535375	4.22229348535375	6.34111712527672	8.27569523129335	8.49064835418409	10.21027333731	4.35877165861771	7.63083586262114	4.15250351038923	6.52536265918307	1.75545050360768	1.37331161846859	5.19470046985946	8.06074210840262	14.5093357951247	17.7336326384858	6.55607024816746
0.179127602408947	0.250778643372526	0.230306917382932	0.752335930117577	0.84445869707075	0.439676842276506	0.537382807226841	0.537382807226841	0.289359973122145	0.752335930117577	0.179127602408947	0.179127602408947	0.0659943798348752	0.160272065313268	0.194372504741623	0.116822349397139	0.397195987950274	0.261014506367323	1.09466868138801	1.89875258553484	5.43353727307139	17.01712222885	3.60814170566593	4.83644526504157	2.90186715902494	8.06074210840262	6.67890060410502	2.042054667462	8.92055459996556	8.98196977793434	4.47819006022368	2.7695883141691	8.27569523129335	1.85098522489245	1.82710154457126	1.61214842168052	8.06074210840262	2.99398992597811	3.76167965058789	1.61214842168052
2.49150210623354	2.80633243774017	4.62149214215083	2.68691403613421	24.1822263252078	8.7772525180384	2.1006782464322	16.6588670240321	2.1006782464322	1.44679986561073	1.97040362649842	1.73156682328649	0.876782474949056	2.53337609121225	1.85098522489245	2.49150210623354	2.98003193098521	11.6432941565816	5.0752820682535	1.97040362649842	3.92702820665768	4.50574815290197	8.82843183301239	7.13951443887089	8.52135594316848	7.4465903287148	4.09237676272748	3.08288031514346	4.35877165861771	2.3937961412832	2.6869140361342	0.537382807226841	1.97040362649842	3.33177340480641	7.63083586262114	12.3598045662173	4.6410333351409	7.22481329716086	2.87657855633191	4.58842243093687
0.146558947425502	0.537382807226841	0.537382807226841	0.537382807226841	0.383844862304886	0.439676842276506	0.341970877326172	0.454708529191942	0.281486232356917	0.254549750791661	0.146558947425502	0.537382807226841	0.394080725299683	0.124011417052348	0.197983139504626	0.0555913248855353	0.179127602408947	0.537382807226841	2.32865883131631	2.25700779035273	5.19470046985946	1.39719529878979	1.22132456187918	2.84045198105616	2.1006782464322	2.92575083934613	2.20924042971035	1.61214842168052	1.30507253183661	19.8831638673931	6.98597649394893	2.07276225644639	1.97040362649842	3.97663277347862	2.6869140361342	1.41673649177985	1.76568636660248	3.76167965058789	1.0150564136507	0.702731363296638
0.417964405620876	0.193457810601663	0.451401558070546	0.102903090745565	0.138184150429759	0.166773974656606	0.130714736893015	0.26002393898073	0.257009168673707	0.424249584652769	1.52947414364562	1.18224217589905	1.91922431152443	1.02591263197851	2.32865883131631	1.61214842168052	1.61214842168052	1.35926239475025	1.90526631653153	2.84045198105616	1.8650344486108	3.76167965058789	5.29705909980743	4.59760846182964	4.11993485540578	3.07773789593554	7.84578898551188	7.34423169876683	3.54672652769715	8.41899731322051	3.85938561553822	9.99532021441924	7.13951443887089	3.76167965058789	2.25700779035273	2.60423975809931	2.52156548006441	2.84045198105616	1.85098522489245	0.724298566262264
0.690920752148796	0.179127602408947	0.537382807226841	3.40342444576999	1.0150564136507	0.84445869707075	1.25389321686263	1.15153458691466	0.73279473712751	0.77621961043877	1.12361859692885	0.950754197401334	0.92820666702818	1.61214842168052	0.537382807226841	2.042054667462	3.11682028191568	2.07276225644639	2.042054667462	1.49273002007456	3.76167965058789	6.98597649394893	2.84045198105616	5.26635151082304	3.76167965058789	4.83644526504157	2.43889120202951	4.47819006022368	4.83644526504157	11.6432941565816	6.52536265918307	5.22726912484291	8.36781799824652	4.34039959683218	18.4501430481215	6.98597649394893	5.16714237718116	9.90319744746607	11.2850389517637	6.07655943556505
1.31903052682952	1.31903052682952	0.77102750602112	0.933349086236092	1.19877703150603	1.03894009397189	0.853490340889689	0.332665547330902	0.537382807226841	0.338352137883567	0.465731766263262	0.365420308914252	0.537382807226841	0.752335930117577	1.80756035158119	1.90526631653153	0.895638012044735	0.707082641087949	1.25389321686263	1.85098522489245	4.62149214215083	1.18224217589905	1.41673649177985	1.0046722048154	0.864485385538831	0.389139274198747	0.793279382096765	2.98003193098521	3.56626772068722	1.52947414364562	2.68691403613421	2.78462000108454	1.94284553382012	3.1002854263087	3.76167965058789	1.16959787455254	1.45861047675857	1.54892691494795	1.27860047236731	1.94284553382012
1.18224217589905	0.537382807226841	0.537382807226841	0.179127602408947	0.752335930117577	2.32865883131631	0.146558947425502	0.124011417052348	0.244264912375837	0.203834857913629	0.17038967058412	0.206685695087247	0.0597092008029823	0.322429684336105	0.179127602408947	0.146558947425502	0.537382807226841	0.868079919366435	0.474161300494272	1.61214842168052	19.8831638673931	6.12616400238599	5.48130463371378	3.14752787090007	2.3798381462903	11.2850389517637	6.98597649394893	1.12361859692885	0.680684889153999	0.77621961043877	0.690920752148796	1.25389321686263	1.61214842168052	0.702731363296638	0.537382807226841	0.84445869707075	1.61214842168052	1.13447481525666	1.22132456187918	2.3798381462903
2.84045198105616	1.94284553382012	3.07773789593554	1.10637636781997	1.41673649177985	0.895638012044735	0.124011417052348	0.188810175512133	0.311116362078697	0.158053766831424	0.281486232356917	1.61214842168052	1.13447481525666	1.73156682328649	1.97040362649842	2.99398992597811	2.68691403613421	1.03342847543623	1.0431548610874	1.92825595534337	5.7576729345733	8.70560147707482	7.84578898551188	1.52947414364562	0.72704732742455	1.90526631653153	3.60814170566593	3.28400604416403	2.56749563452824	1.37331161846859	0.77621961043877	0.454708529191942	0.465731766263262	0.0948322600988543	0.179127602408947	0.537382807226841	1.97040362649842	2.32865883131631	0.417964405620876	4.83644526504157
0.451401558070546	0.258739870146257	0.394080725299683	1.61214842168052	0.997996641992705	1.76568636660248	1.76568636660248	1.61214842168052	2.25700779035273	1.15153458691466	1.18224217589905	1.12361859692885	1.85098522489245	0.690920752148796	1.0150564136507	1.73156682328649	1.46884633975337	1.51444245673019	2.92575083934613	4.62149214215083	3.76167965058789	1.94284553382012	4.4065390192601	1.25389321686263	0.593949418513877	0.451401558070546	0.537382807226841	1.41673649177985	0.611504573740888	0.372034251157044	0.107476561445368	0.135964324720044	0.117712424440165	0.204356842184855	0.136622747600044	0.322429684336105	0.284496780296563	0.139321468540292	0.410939793761702	0.372034251157044
2.99398992597811	2.84045198105616	0.785405641331537	1.16959787455254	0.868079919366435	0.593949418513877	0.650516029800913	0.73279473712751	0.73279473712751	1.61214842168052	1.61214842168052	0.950754197401334	1.15153458691466	0.895638012044735	2.042054667462	2.6869140361342	2.32865883131631	2.32865883131631	2.22630020136834	5.91121087949525	2.92575083934613	3.14752787090007	0.92820666702818	0.690920752148796	0.537382807226841	3.40342444576999	0.77621961043877	5.91121087949525	1.49273002007456	3.33177340480641	3.54672652769715	29.5560543974763	4.22229348535375	1.76568636660248	2.6869140361342	5.29705909980743	4.19158589636936	9.1355077228563	1.77749697775032	1.73156682328649
0.537382807226841	0.0767689724609773	0.206685695087247	0.537382807226841	4.83644526504157	3.76167965058789	4.83644526504157	2.58920807118387	2.32865883131631	6.98597649394893	4.98998320996352	2.90186715902494	6.62772128913104	3.76167965058789	2.08982202810438	6.34111712527672	4.83644526504157	3.30106581582202	2.47196091324347	2.47196091324347	1.49273002007456	3.76167965058789	1.76568636660248	2.47196091324347	4.83644526504157	6.62772128913104	3.33177340480641	8.06074210840262	3.40342444576999	2.6869140361342	9.1355077228563	1.39719529878979	0.417964405620876	0.120636956724393	0.124011417052348	0.179127602408947	0.203834857913629	0.0644859368672209	0.537382807226841	0.537382807226841
1.61214842168052	1.25389321686263	1.82710154457126	1.39719529878979	2.68691403613421	0.84445869707075	0.656801208832806	6.98597649394893	2.68691403613421	4.83644526504157	3.11682028191568	1.97040362649842	1.45861047675857	2.6869140361342	1.45861047675857	1.37331161846859	1.39719529878979	2.90186715902494	10.21027333731	3.11682028191568	0.537382807226841	2.90186715902494	2.042054667462	17.7336326384858	2.90186715902494	0.785405641331537	0.680684889153999	1.13447481525666	1.97040362649842	0.84445869707075	1.61214842168052	0.895638012044735	1.37331161846859	1.02591263197851	5.91121087949525	2.3798381462903	6.98597649394893	1.61214842168052	0.785405641331537	3.11682028191568
0.635088772177176	1.25389321686263	0.537382807226841	6.98597649394893	9.1355077228563	1.18224217589905	16.6588670240321	1.02591263197851	1.02591263197851	1.61214842168052	3.11682028191568	1.91922431152443	1.70985438663086	1.36412558757583	0.639741437174811	0.383844862304886	1.52947414364562	5.91121087949525	5.91121087949525	2.68691403613421	5.69625775660452	1.97040362649842	0.73279473712751	2.68691403613421	0.166773974656606	0.0917482841606802	0.23644843517981	0.537382807226841	0.289359973122145	1.61214842168052	0.107476561445368	0.0767689724609773	1.18224217589905	0.107476561445368	0.298546004014912	0.537382807226841	0.383844862304886	0.322429684336105	0.537382807226841	0.298546004014912
0.73279473712751	0.853490340889689	1.28145130954093	2.47196091324347	1.03342847543623	1.15153458691466	2.68691403613421	0.895638012044735	6.26946608431315	2.80633243774017	1.52947414364562	6.06474882441721	5.60413498965134	2.44807723292228	3.88109805219385	2.44807723292228	4.3758314302757	2.92575083934613	2.49150210623354	2.29609017633287	3.28400604416403	4.62149214215083	6.12616400238599	4.83644526504157	1.42248390148281	3.76167965058789	1.56096910670654	1.39719529878979	2.44807723292228	1.28145130954093	1.01027967758646	1.32554425782621	2.10819408988991	2.19086836792481	6.55607024816746	5.60413498965134	3.60814170566593	2.7695883141691	16.6588670240321	1.77749697775032
6.34111712527672	2.44807723292228	2.84045198105616	1.61214842168052	1.45861047675857	1.75545050360768	5.26635151082304	1.97040362649842	1.31903052682952	3.14752787090007	3.76167965058789	4.62149214215083	13.434570180671	5.7576729345733	4.95586366664753	10.21027333731	5.60413498965134	4.25772531879728	3.92702820665768	6.06474882441721	4.52936937519766	1.05327030216461	1.30507253183661	1.10637636781997	1.39719529878979	0.77102750602112	1.37850372288624	3.17544386088588	2.12124792326385	3.85938561553822	4.25772531879728	12.3598045662173	5.12956315989257	4.17505104076238	5.43353727307139	11.0700858288729	6.26946608431315	5.71579894959458	6.747139690737	2.68691403613421
3.76167965058789	2.68691403613421	0.537382807226841	0.656801208832806	0.656801208832806	1.37331161846859	1.91922431152443	0.454708529191942	0.77621961043877	0.417964405620876	0.77621961043877	0.656801208832806	2.68691403613421	2.32865883131631	1.61214842168052	0.967289053008314	1.15153458691466	1.0150564136507	2.042054667462	2.84045198105616	3.45460376074398	4.83644526504157	1.25389321686263	14.5093357951247	3.0451692409521	1.80756035158119	1.73156682328649	5.91121087949525	3.40342444576999	2.3798381462903	5.26635151082304	20.9579294818468	2.47196091324347	3.0451692409521	1.97040362649842	0.895638012044735	0.92820666702818	1.12361859692885	0.73279473712751	1.39719529878979
0.537382807226841	0.537382807226841	0.298546004014912	1.61214842168052	1.91922431152443	1.61214842168052	1.37331161846859	1.12361859692885	3.0451692409521	0.347718287029132	0.830500702077845	0.868079919366435	1.03342847543623	2.90186715902494	3.33177340480641	1.15153458691466	0.702731363296638	13.434570180671	6.98597649394893	3.0451692409521	2.6869140361342	4.47819006022368	3.0451692409521	2.68691403613421	4.83644526504157	3.0451692409521	1.61214842168052	4.83644526504157	2.042054667462	0.752335930117577	0.179127602408947	0.107476561445368	0.0767689724609773	0.537382807226841	0.967289053008314	1.18224217589905	0.77621961043877	1.15153458691466	0.690920752148796	2.68691403613421
0.157415165753317	0.127420665631107	0.132398662650091	0.0941804919882092	0.0471388427391966	0.0214953122890736	0.0145238596547795	0.0561444723968341	0.127948287434962	0.166773974656606	0.211330317448758	0.150950226749113	0.361191722890172	0.752335930117577	1.95884700698816	2.40827109905362	7.73004499626302	5.82853660146035	7.13951443887089	2.78927266608217	2.92055873492848	3.06624307652962	1.4529238862059	1.21294976488344	0.316918065800445	0.226894963051333	0.131360241766561	0.421191929988605	0.465731766263262	0.303738108432562	0.250778643372526	0.341970877326172	0.454708529191942	0.372034251157044	0.77621961043877	0.84445869707075	0.785405641331537	0.230306917382932	0.635088772177176	0.240895741170653
0.635088772177176	0.690920752148796	0.895638012044735	0.895638012044735	1.61214842168052	1.18224217589905	0.690920752148796	0.230306917382932	0.537382807226841	0.322429684336105	3.76167965058789	0.895638012044735	0.322429684336105	0.537382807226841	1.97040362649842	3.76167965058789	1.30507253183661	1.97040362649842	3.11682028191568	0.537382807226841	5.19470046985946	3.0451692409521	1.82710154457126	1.0150564136507	0.372034251157044	14.5093357951247	3.76167965058789	0.895638012044735	1.15153458691466	2.042054667462	1.15153458691466	0.439676842276506	0.73279473712751	0.690920752148796	0.372034251157044	2.32865883131631	4.47819006022368	2.68691403613421	11.2850389517637	1.18224217589905
0.537382807226841	1.61214842168052	2.47196091324347	2.68691403613421	1.97040362649842	0.656801208832806	0.752335930117577	2.6869140361342	1.82710154457126	2.68691403613421	1.97040362649842	20.9579294818468	2.53337609121225	3.0451692409521	2.32865883131631	3.14752787090007	3.30106581582202	23.1074607107542	6.55607024816746	1.41673649177985	1.44679986561073	1.61214842168052	0.979933354354828	2.25700779035273	3.91521759550984	4.98998320996352	1.73859143514566	0.876782474949056	2.32865883131631	16.6588670240321	4.68290732011961	8.7772525180384	1.61214842168052	2.52156548006441	1.31903052682952	2.32865883131631	1.18224217589905	2.3798381462903	17.7336326384858	1.85098522489245
1.18224217589905	1.02591263197851	13.434570180671	1.39719529878979	0.92820666702818	2.3798381462903	1.80756035158119	0.383844862304886	0.84445869707075	0.593949418513877	1.13447481525666	0.352078390941723	0.192646666741698	0.142570948856101	0.0866746463269099	0.199599328398541	0.537382807226841	0.77621961043877	1.30507253183661	3.33177340480641	4.22229348535375	2.32865883131631	4.23935325701175	2.43889120202951	3.40342444576999	4.83644526504157	7.20092961683967	3.16458764255806	3.91521759550984	2.98003193098521	4.3758314302757	4.4065390192601	3.11682028191568	3.28400604416403	2.02551981185502	5.55295567467736	5.48130463371378	5.91121087949525	5.19470046985946	0.895638012044735
1.76568636660248	0.690920752148796	0.830500702077845	1.61214842168052	0.84445869707075	1.82710154457126	1.82710154457126	2.042054667462	1.82710154457126	1.49273002007456	1.25389321686263	1.97040362649842	1.61214842168052	1.91922431152443	5.91121087949525	1.25389321686263	2.1006782464322	2.88232596603487	6.34111712527672	3.97663277347862	4.47819006022368	1.19877703150603	1.97040362649842	0.895638012044735	1.39719529878979	1.97040362649842	1.18224217589905	0.322429684336105	0.179127602408947	0.417964405620876	0.383844862304886	0.206685695087247	0.244264912375837	0.537382807226841	4.83644526504157	1.61214842168052	0.383844862304886	0.537382807226841	1.82710154457126	8.06074210840262
1.61214842168052	1.61214842168052	0.967289053008314	1.61214842168052	1.61214842168052	6.98597649394893	1.15153458691466	1.61214842168052	0.656801208832806	10.21027333731	4.83644526504157	6.98597649394893	1.37331161846859	3.14752787090007	3.76167965058789	2.90186715902494	5.91121087949525	16.6588670240321	7.34423169876683	3.14752787090007	1.19877703150603	1.73156682328649	1.25389321686263	2.07276225644639	10.21027333731	1.61214842168052	2.22630020136834	0.997996641992705	3.76167965058789	2.25700779035273	6.62772128913104	1.41673649177985	0.864485385538831	1.05140114457425	1.19877703150603	1.31903052682952	1.86017125578522	1.97040362649842	1.54049738071694	1.12361859692885
2.85661386999531	5.43353727307139	4.83644526504157	7.90720416348066	6.21828676933916	5.0752820682535	3.16458764255806	2.68691403613421	7.13951443887089	5.22726912484291	4.6410333351409	12.3598045662173	6.38888448591911	8.49064835418409	4.73873930009123	8.06074210840261	4.3479154402899	4.11993485540578	5.14352115488548	3.40342444576999	3.17544386088588	2.3937961412832	2.32865883131631	1.25389321686263	3.1002854263087	2.49150210623354	2.58920807118387	1.73859143514566	2.19086836792481	1.6837994626441	2.29609017633287	1.16959787455254	0.408410933492399	0.72704732742455	0.588562122200826	0.146558947425502	0.279439059757957	0.60903384819042	0.680684889153999	0.635088772177176
0.830500702077845	0.84445869707075	2.25700779035273	1.85098522489245	1.73156682328649	1.31903052682952	19.8831638673931	6.26946608431315	13.434570180671	2.25700779035273	8.7772525180384	5.48130463371378	2.20924042971035	3.40342444576999	3.76167965058789	0.830500702077845	1.70985438663086	3.30106581582202	2.92575083934613	2.042054667462	4.0687555404318	10.21027333731	9.49376292767419	4.0687555404318	3.37085579078655	4.3758314302757	3.95709158048856	10.21027333731	13.434570180671	8.7772525180384	5.26635151082304	4.19158589636936	0.916711847622258	1.69482269971542	1.41673649177985	2.00297228148186	1.90526631653153	3.45460376074398	5.91121087949525	3.85938561553822
3.16458764255806	4.68290732011961	4.83644526504157	2.6869140361342	2.25700779035273	36.0046480841984	6.34111712527672	8.06074210840261	7.70248690358472	37.079413698652	3.64226124898192	38.1541793131057	8.41899731322051	2.08982202810438	8.41899731322051	29.5560543974763	8.06074210840262	12.3598045662173	4.47819006022368	2.10819408988991	2.80633243774017	3.14752787090007	2.44807723292228	3.40342444576999	2.90186715902494	1.11610275347113	1.12361859692885	2.042054667462	1.03894009397189	1.0150564136507	2.47196091324347	4.11993485540578	5.55295567467736	1.49273002007456	1.82710154457126	0.895638012044735	0.635088772177176	1.61214842168052	1.97040362649842	3.76167965058789
0.895638012044735	0.537382807226841	0.383844862304886	0.537382807226841	0.417964405620876	0.895638012044735	3.76167965058789	0.383844862304886	0.967289053008314	0.967289053008314	0.322429684336105	1.61214842168052	0.537382807226841	2.68691403613421	0.967289053008314	6.98597649394893	8.06074210840262	3.40342444576999	1.39719529878979	5.55295567467736	2.3798381462903	0.656801208832806	2.32865883131631	0.84445869707075	1.30507253183661	6.98597649394893	0.690920752148796	1.39719529878979	3.40342444576999	0.967289053008314	1.76568636660248	5.55295567467736	2.68691403613421	8.06074210840262	2.84045198105616	1.30507253183661	0.967289053008314	0.895638012044735	0.967289053008314	1.0150564136507
0.77621961043877	0.635088772177176	0.62005708526174	0.424249584652769	0.707082641087949	0.830500702077845	2.47196091324347	3.14752787090007	9.1355077228563	1.11610275347113	2.32865883131631	2.49150210623354	6.55607024816746	2.78462000108454	4.00051645379982	4.59760846182964	5.22726912484291	4.75377098700667	12.3598045662173	4.95586366664753	1.04648230881016	0.911214325297687	0.730289455974938	0.301458647956521	0.275244852482041	0.164504940987808	0.261014506367323	0.26342294471904	0.240107211739652	0.0926522081425588	0.096905096385168	0.131360241766561	0.166773974656606	0.303738108432562	0.424249584652769	0.474161300494272	0.537382807226841	0.372034251157044	0.537382807226841	0.690920752148796
0.250778643372526	0.230306917382932	0.303738108432562	2.22630020136834	2.08982202810438	1.61214842168052	3.85938561553822	4.95586366664753	2.57378081356013	6.30203473929659	8.21428005332457	7.13951443887089	2.3937961412832	4.35877165861771	3.67900537255299	4.00970248469258	15.2258462047605	4.35877165861771	6.21828676933916	5.91121087949525	1.61214842168052	1.67536992841309	0.77102750602112	0.316918065800445	0.537382807226841	0.383844862304886	0.303738108432562	0.188810175512133	0.230306917382932	0.364033514573021	0.197983139504626	0.316918065800445	0.380100034379961	0.179127602408947	0.17038967058412	0.666354680961283	0.979933354354828	1.03894009397189	2.56749563452824	2.27354264595971
2.6869140361342	2.042054667462	6.98597649394893	5.19470046985946	1.45861047675857	1.25389321686263	1.45861047675857	4.11993485540578	3.76167965058789	3.40342444576999	3.0451692409521	1.15153458691466	1.85098522489245	0.77621961043877	0.895638012044735	5.91121087949525	1.97040362649842	2.32865883131631	1.97040362649842	2.07276225644639	4.47819006022368	1.97040362649842	1.61214842168052	0.537382807226841	1.25389321686263	2.68691403613421	1.61214842168052	2.25700779035273	4.83644526504157	1.61214842168052	4.11993485540578	6.98597649394893	4.47819006022368	3.40342444576999	3.40342444576999	3.54672652769715	2.25700779035273	2.25700779035273	3.0451692409521	4.83644526504157
0.537382807226841	0.895638012044735	0.454708529191942	1.39719529878979	0.322429684336105	0.298546004014912	0.967289053008314	0.417964405620876	0.417964405620876	1.02591263197851	0.322429684336105	0.537382807226841	1.15153458691466	0.341970877326172	1.15153458691466	1.0150564136507	0.830500702077845	1.15153458691466	1.37331161846859	2.00297228148186	28.4812887830226	3.76167965058789	2.07276225644639	2.53337609121225	2.07276225644639	1.31903052682952	1.15153458691466	0.830500702077845	1.31903052682952	4.11993485540578	9.1355077228563	1.91922431152443	3.76167965058789	1.30507253183661	0.680684889153999	0.895638012044735	0.84445869707075	0.179127602408947	0.179127602408947	0.830500702077845
0.690920752148796	0.537382807226841	0.84445869707075	1.18224217589905	1.30507253183661	1.39719529878979	4.83644526504157	1.37331161846859	1.45861047675857	1.18224217589905	0.967289053008314	0.997996641992705	1.37331161846859	3.54672652769715	2.47196091324347	1.49273002007456	0.84445869707075	4.11993485540578	3.76167965058789	6.26946608431315	2.25700779035273	2.22630020136834	5.19470046985946	12.3598045662173	0.62005708526174	0.60903384819042	1.41673649177985	2.90186715902494	2.68691403613421	1.25389321686263	1.45861047675857	1.22132456187918	0.868079919366435	2.07276225644639	3.40342444576999	8.06074210840262	8.06074210840262	1.61214842168052	2.32865883131631	1.45861047675857
3.64226124898192	2.88232596603487	6.55607024816746	4.98998320996352	3.52284284737596	1.81686568157646	8.21428005332457	3.34830826041339	3.36571337157864	3.82490115732046	7.82190530519069	4.42307387486708	8.06074210840262	9.59612155762216	7.41588273973041	2.60423975809931	4.11993485540578	5.32497508979324	5.91121087949525	3.3191291034599	1.87009216914941	1.77749697775032	4.15250351038923	4.3479154402899	49.9766010720962	6.21828676933916	3.27314982583621	2.34751436841199	2.852262592204	3.16458764255806	1.61214842168052	1.86017125578522	1.31903052682952	1.10637636781997	2.9349368702389	4.83644526504157	5.48130463371378	5.48130463371378	2.9349368702389	3.95709158048856
4.05479754543889	4.44562140524023	9.78036709152851	5.14352115488548	6.83243854902698	11.2850389517637	9.74965950254411	6.06474882441721	3.47507548673357	6.62772128913104	6.15004768270718	3.95709158048856	4.47819006022368	6.52536265918307	6.7710233710582	8.06074210840261	7.20092961683967	9.1355077228563	2.44807723292228	2.80633243774017	2.042054667462	1.11059113493547	9.1355077228563	2.68691403613421	1.86017125578522	1.39719529878979	2.22630020136834	1.91922431152443	1.25389321686263	18.8083982529394	1.82710154457126	3.33177340480641	2.3937961412832	2.02551981185502	1.80756035158119	3.60814170566593	1.11610275347113	1.48570540821538	1.46884633975337	9.49376292767419
0.107476561445368	0.537382807226841	1.37331161846859	0.179127602408947	0.537382807226841	0.322429684336105	0.0488529824751674	0.537382807226841	0.702731363296638	0.62005708526174	0.868079919366435	0.967289053008314	0.656801208832806	1.52947414364562	4.83644526504157	2.19838421138253	3.40342444576999	2.78462000108454	1.67536992841309	2.80633243774017	18.8083982529394	7.34423169876683	2.02551981185502	5.91121087949525	6.55607024816746	2.25700779035273	1.61214842168052	4.68290732011961	3.56626772068722	3.95709158048856	13.0763149758531	9.35046084574703	3.07773789593554	9.85201813249209	4.4065390192601	7.34423169876683	1.70985438663086	0.372034251157044	0.830500702077845	0.188810175512133
2.32865883131631	13.434570180671	0.439676842276506	0.635088772177176	0.752335930117577	0.341970877326172	0.656801208832806	1.0150564136507	1.02591263197851	0.60903384819042	0.311116362078697	1.91922431152443	2.08982202810438	2.3798381462903	1.85098522489245	3.30106581582202	1.44244858781942	6.98597649394893	5.26635151082304	2.00297228148186	3.45460376074398	1.97040362649842	1.67536992841309	1.86017125578522	0.650516029800913	0.14141652821759	0.120636956724393	0.107476561445368	0.0358255204817894	0.298546004014912	0.179127602408947	0.0835928811241753	0.221275273563993	0.163551289155995	0.284496780296563	0.197983139504626	0.14141652821759	0.537382807226841	0.830500702077845	0.537382807226841
1.25389321686263	0.537382807226841	1.18224217589905	3.76167965058789	1.61214842168052	0.60903384819042	1.45861047675857	5.91121087949525	1.97040362649842	0.785405641331537	0.77621961043877	0.895638012044735	0.537382807226841	0.702731363296638	1.13447481525666	1.30507253183661	1.82710154457126	0.997996641992705	0.752335930117577	0.84445869707075	7.34423169876683	3.76167965058789	4.19158589636936	1.13447481525666	1.76568636660248	2.00297228148186	16.6588670240321	3.40342444576999	1.61214842168052	4.47819006022368	2.68691403613421	0.997996641992705	1.13447481525666	2.90186715902494	1.37331161846859	1.12361859692885	0.997996641992705	0.221275273563993	0.218933736277602	0.138184150429759
0.417964405620876	0.439676842276506	0.372034251157044	0.341970877326172	0.0358255204817894	0.179127602408947	0.341970877326172	0.77621961043877	0.383844862304886	1.61214842168052	1.82710154457126	0.439676842276506	1.12361859692885	0.830500702077845	0.250778643372526	1.02591263197851	1.19877703150603	1.91922431152443	25.2569919396615	9.49376292767419	1.61214842168052	1.80756035158119	1.02591263197851	1.51444245673019	2.20924042971035	2.6869140361342	3.11682028191568	0.465731766263262	0.250778643372526	0.451401558070546	0.179127602408947	0.0848499169305539	0.163551289155995	0.365420308914252	0.656801208832806	0.341970877326172	0.0848499169305538	0.0413371390174493	0.537382807226841	0.656801208832806
3.0451692409521	4.19158589636936	2.3798381462903	2.042054667462	1.15153458691466	4.11993485540578	3.40342444576999	20.9579294818468	6.62772128913104	2.07276225644639	5.19470046985946	3.76167965058789	6.26946608431315	5.26635151082304	5.0513983879323	5.26635151082304	7.70248690358472	4.83644526504157	5.26635151082304	2.08982202810438	2.84045198105616	22.0326950963005	7.34423169876683	2.90186715902494	12.3598045662173	3.11682028191568	3.40342444576999	4.4065390192601	2.68691403613421	6.26946608431315	1.13447481525666	2.44807723292228	2.07276225644639	0.895638012044735	3.0451692409521	5.19470046985946	6.26946608431315	2.47196091324347	1.76568636660248	1.49273002007456
1.50978979173255	1.53802665516648	2.13100078727885	1.58310070237096	1.88851672254004	4.96288827850671	6.35376142662324	8.7221363326818	4.52936937519766	7.27258065780325	4.49704559731935	9.81944947750864	7.91744002647546	7.49174854780949	6.41698293335581	16.3517911341882	6.36374376979154	3.98404495013003	3.38031120674948	4.22896904817644	2.94634021893337	1.73156682328649	0.766944394780055	0.344311139959712	0.251435992372192	0.162296820974549	0.158655876419353	0.11984796420167	0.151779876850329	0.281486232356917	0.328690454905738	0.195868499830344	0.140397309996202	0.245213513977296	0.230306917382932	0.24976947378149	0.31878641106677	0.308709272236696	0.957943265056543	0.537382807226841
3.33177340480641	1.11610275347113	0.785405641331537	1.61214842168052	0.950754197401334	1.91922431152443	1.12361859692885	0.250778643372526	0.332665547330902	0.0413371390174493	0.656801208832806	0.372034251157044	0.417964405620876	0.73279473712751	0.537382807226841	1.11610275347113	0.853490340889689	1.29604088801768	2.11370570842557	5.26635151082304	2.68691403613421	4.62149214215083	3.54672652769715	4.11993485540578	2.84045198105616	2.19838421138253	3.56626772068722	5.69625775660452	3.30106581582202	2.99398992597811	5.0513983879323	6.98597649394893	2.19838421138253	5.69625775660452	4.3758314302757	3.52284284737596	4.3758314302757	6.34111712527672	12.3598045662173	9.35046084574703
1.97040362649842	6.55607024816746	5.0513983879323	3.76167965058789	2.02551981185502	2.19838421138253	1.94284553382012	3.97663277347862	4.83644526504157	9.1355077228563	1.56096910670654	2.07943781926908	6.26946608431315	8.82843183301239	3.30106581582202	3.1829597043436	3.50879362365761	4.15250351038923	1.31903052682952	1.75233524095709	5.12956315989257	18.8083982529394	9.59612155762216	10.8244251169978	7.34423169876683	7.82190530519069	11.7456527865295	7.66991824860128	3.81285896556187	4.04205328914102	4.26323693733294	5.32497508979324	10.5173492271539	4.9341512299919	17.3753774336679	4.11993485540578	5.4096535927502	10.3638112822319	7.46365010037279	4.49704559731935
4.3758314302757	7.84578898551188	17.7336326384858	8.06074210840262	3.76167965058789	3.64226124898192	3.46856175573688	5.0513983879323	1.54049738071694	0.72704732742455	0.84445869707075	0.656801208832806	0.347718287029132	0.322429684336105	0.206685695087247	0.20301128273014	0.392144210679046	1.49901519910645	4.11993485540578	2.58455540618624	3.1829597043436	4.00970248469258	11.0700858288729	6.03062928110122	7.37680035375027	10.5173492271539	9.74965950254411	7.46365010037279	5.03185719494224	6.83243854902698	5.14352115488548	3.95709158048856	2.68691403613421	2.02551981185502	1.18224217589905	1.36412558757583	0.383844862304886	0.408410933492399	0.199599328398541	0.212453667973402
4.83644526504157	8.41899731322051	6.26946608431315	1.73156682328649	2.6869140361342	2.68691403613421	2.80633243774017	2.84045198105616	2.68691403613421	6.26946608431315	7.34423169876683	2.56749563452824	4.4065390192601	4.83644526504157	3.33177340480641	3.60814170566593	5.91121087949525	3.28400604416403	2.44807723292228	11.2850389517637	1.61214842168052	1.61214842168052	3.33177340480641	11.2850389517637	4.11993485540578	5.55295567467736	3.76167965058789	6.98597649394893	0.537382807226841	0.690920752148796	0.107476561445368	1.61214842168052	0.690920752148796	0.439676842276506	0.752335930117577	0.895638012044735	1.61214842168052	1.25389321686263	0.967289053008314	0.752335930117577
2.75856507709778	1.64920930493755	1.38978312213838	2.9349368702389	1.99147746207594	4.83644526504157	2.68691403613421	2.98003193098521	2.042054667462	3.56626772068722	2.49150210623354	1.19158796385082	3.1829597043436	1.41311775233725	2.4972495159365	2.83021611806136	2.57378081356013	6.03062928110122	2.59345615661649	2.05687902076481	4.89966677177414	6.48993082573954	4.58054869017164	5.22726912484291	8.65783411643244	4.62149214215083	4.1410086909833	5.49783948932076	15.1541951637969	89.7429288068825	7.31667360608853	7.47450631870061	3.97663277347862	3.42227998286567	2.47196091324347	3.36571337157864	9.01608932125033	6.15923371359995	27.7647783733868	13.8951840154369
1.49273002007456	3.14752787090007	2.20924042971035	2.88232596603487	2.3937961412832	1.25389321686263	1.61214842168052	0.752335930117577	4.11993485540578	3.76167965058789	2.6869140361342	2.08982202810438	1.37331161846859	0.84445869707075	1.04648230881016	2.3798381462903	2.52156548006441	3.14752787090007	9.1355077228563	2.3937961412832	3.88109805219385	8.06074210840262	1.31903052682952	2.20924042971035	1.67536992841309	2.35621692399461	2.78462000108454	8.27569523129335	45.6775386142815	13.434570180671	8.06074210840262	11.6432941565816	1.44679986561073	1.41673649177985	2.68691403613421	1.61214842168052	1.54049738071694	1.11059113493547	0.537382807226841	1.39719529878979
1.25389321686263	1.39719529878979	6.98597649394893	3.76167965058789	1.61214842168052	1.25389321686263	1.61214842168052	3.76167965058789	2.68691403613421	0.537382807226841	11.2850389517637	1.61214842168052	1.61214842168052	1.91922431152443	4.47819006022368	3.76167965058789	4.47819006022368	2.32865883131631	3.11682028191568	1.97040362649842	4.11993485540578	13.0763149758531	44.6027729998278	12.7180597710352	8.70560147707482	9.99532021441924	2.52156548006441	3.16458764255806	4.22229348535375	4.98998320996352	5.60413498965134	3.45460376074398	4.83644526504157	3.33177340480641	6.98597649394893	3.76167965058789	5.91121087949525	15.5841014095784	1.82710154457126	2.042054667462
6.62772128913104	10.056735392388	9.59612155762216	6.86655809234297	8.52135594316848	8.82843183301239	5.08446809914627	4.69314318311441	7.1053948955549	17.518679515595	6.40725654770464	6.69285859909793	8.98196977793434	3.69845814385532	5.32497508979324	6.98597649394893	4.54332737019056	7.84578898551188	4.95586366664753	3.76167965058789	2.23438114583792	2.35621692399461	2.32865883131631	2.35621692399461	1.61214842168052	2.52156548006441	2.90186715902494	1.66871503296756	1.14485902409197	1.73156682328649	2.78462000108454	1.56541948192167	0.967289053008314	1.02276082665754	1.0574306851883	2.92575083934613	1.47196160240396	1.37331161846859	1.76568636660248	1.05140114457425
0.82021586366202	0.73279473712751	0.73279473712751	1.76568636660248	0.895638012044735	0.537382807226841	0.830500702077845	1.61214842168052	0.322429684336105	0.537382807226841	0.77621961043877	0.474161300494272	0.44392492770913	0.389139274198747	0.785405641331537	0.156014363388438	0.311116362078697	0.752335930117577	1.03342847543623	4.19158589636936	6.12616400238599	2.58920807118387	9.1355077228563	22.0326950963005	9.49376292767419	15.5841014095784	13.434570180671	2.3798381462903	1.49273002007456	1.91922431152443	0.785405641331537	1.73156682328649	1.61214842168052	0.537382807226841	0.465731766263262	0.454708529191942	0.417964405620876	0.785405641331537	2.68691403613421	0.439676842276506
1.61214842168052	0.537382807226841	1.18224217589905	0.967289053008314	0.298546004014912	0.997996641992705	0.656801208832806	0.383844862304886	1.15153458691466	0.417964405620876	0.250778643372526	0.417964405620876	0.537382807226841	0.537382807226841	0.124011417052348	0.284496780296563	1.18224217589905	2.68691403613421	2.25700779035273	2.22630020136834	2.90186715902494	4.47819006022368	1.73156682328649	1.61214842168052	3.11682028191568	0.868079919366435	1.25389321686263	2.68691403613421	3.54672652769715	6.98597649394893	2.90186715902494	1.49273002007456	2.22630020136834	1.31903052682952	2.22630020136834	15.5841014095784	4.47819006022368	1.69482269971542	1.25389321686263	1.91922431152443
2.07276225644639	6.12616400238599	5.55295567467736	5.55295567467736	2.90186715902494	2.08982202810438	1.39719529878979	1.51444245673019	2.68691403613421	17.7336326384858	11.2850389517637	1.15153458691466	1.97040362649842	2.32865883131631	5.91121087949525	1.61214842168052	2.32865883131631	2.90186715902494	0.690920752148796	6.98597649394893	3.16458764255806	8.06074210840261	7.34423169876683	2.32865883131631	1.82710154457126	4.83644526504157	3.76167965058789	0.967289053008314	8.06074210840262	1.41673649177985	1.25389321686263	1.30507253183661	1.25389321686263	1.85098522489245	3.0451692409521	2.32865883131631	0.417964405620876	0.383844862304886	0.322429684336105	3.54672652769715
4.83644526504157	3.27314982583621	6.34111712527672	5.48130463371378	3.0451692409521	5.69625775660452	3.17544386088588	5.91121087949525	2.19838421138253	2.56749563452824	3.30106581582202	5.45059704472939	5.55295567467736	11.6432941565816	6.34111712527672	1.61214842168052	3.0451692409521	4.68290732011961	2.49150210623354	2.92575083934613	5.91121087949525	5.60413498965134	6.7710233710582	5.26635151082304	3.17544386088588	1.54892691494795	1.86017125578522	5.0513983879323	5.69625775660452	4.4065390192601	1.85098522489245	2.3937961412832	1.61214842168052	1.15153458691466	1.12361859692885	1.25389321686263	0.895638012044735	0.537382807226841	0.367682973365733	0.250778643372526
0.997996641992705	0.537382807226841	0.439676842276506	0.158053766831424	0.454708529191942	2.042054667462	5.91121087949525	0.439676842276506	1.82710154457126	1.73156682328649	1.45861047675857	2.47196091324347	2.3798381462903	0.967289053008314	1.13447481525666	5.26635151082304	2.56749563452824	23.1074607107542	6.62772128913104	3.97663277347862	1.30507253183661	2.3798381462903	0.790268834157119	0.72704732742455	1.12361859692885	1.45861047675857	1.51444245673019	4.83644526504157	3.33177340480641	1.15153458691466	0.868079919366435	0.997996641992705	2.68691403613421	2.68691403613421	1.18224217589905	1.49273002007456	0.454708529191942	0.164504940987808	0.186438933119516	0.0835928811241753
0.497576673358186	0.916711847622258	1.25389321686263	0.82021586366202	1.36412558757583	1.86017125578522	2.7695883141691	3.11682028191568	3.56626772068722	4.59760846182964	2.10819408988991	1.86017125578522	3.76167965058789	3.0176111482738	6.06474882441721	13.7928253854889	5.12956315989257	4.95586366664753	5.31411887146543	2.56047102266907	3.85938561553822	3.1829597043436	5.45059704472939	3.28400604416403	0.979933354354828	0.876782474949056	0.588562122200826	0.281486232356917	0.142570948856101	0.362420963013451	0.203834857913629	0.138184150429759	0.350467048191418	0.474161300494272	0.435024177278871	0.424249584652769	0.246905614131251	0.305001052750369	0.361910870173179	0.616024193650281
0.537382807226841	2.68691403613421	0.0767689724609773	0.383844862304886	0.179127602408947	0.417964405620876	0.383844862304886	0.244264912375837	0.439676842276506	0.150467186023515	0.0124972745866707	0.146558947425502	0.322429684336105	0.138184150429759	0.087480922106695	0.0688952316957488	0.14417587510964	0.417964405620876	0.916711847622258	3.00302156979705	4.54332737019056	3.18847132287926	4.15250351038923	4.83644526504157	3.85938561553822	4.34039959683218	5.03185719494224	5.0752820682535	6.62772128913104	5.26635151082304	3.88109805219385	1.30507253183661	1.23281938128511	0.77621961043877	0.365420308914252	0.785405641331537	0.383844862304886	0.107476561445368	0.0926522081425588	0.537382807226841
1.36412558757583	2.52156548006441	2.56047102266907	2.62369252940164	2.32865883131631	7.4465903287148	14.5093357951247	13.0046639348896	6.24190799163484	7.76762421355161	7.22481329716086	4.0482838144422	6.50830288752507	9.59612155762216	18.5934451300487	5.41516521128586	5.91121087949525	5.79179247788929	8.49064835418409	3.54672652769715	2.07943781926908	1.66871503296756	5.0752820682535	5.55295567467736	7.70248690358472	6.03062928110122	2.81335704959934	3.83333069155147	5.19470046985946	3.14752787090007	9.78036709152851	6.26946608431315	2.85661386999531	3.19268608999476	15.9423566143963	7.90720416348066	5.43353727307139	4.47819006022368	2.83021611806136	3.97663277347862
3.1829597043436	3.27314982583621	1.8949814781157	1.09466868138801	1.75545050360768	5.45059704472939	3.76167965058789	3.90498173251504	5.03185719494224	4.15250351038923	1.73859143514566	6.21828676933916	8.27569523129335	4.23935325701175	4.15250351038923	4.9341512299919	4.35877165861771	1.94284553382012	2.58920807118387	2.80633243774017	2.88232596603487	3.60814170566593	1.11059113493547	1.97040362649842	0.895638012044735	0.504814152243396	0.580373431804988	0.457770539489531	0.433373231634549	0.494392182648694	0.22281726153308	0.217239858240638	0.0879353684553013	0.132901124367928	0.139321468540292	0.406313829854441	0.497576673358186	0.907991639797076	0.602520117193731	0.752335930117577
3.97663277347862	4.15764592959714	3.69845814385532	7.4465903287148	4.62149214215083	5.91121087949525	3.84435392862279	2.89163129603014	4.98998320996352	2.4972495159365	2.64392341155606	2.64392341155606	2.76652630387151	2.40654039758107	0.696607342701461	0.537382807226841	0.752335930117577	0.308334397589171	0.616024193650281	3.11682028191568	4.54332737019056	3.92702820665768	4.59760846182964	3.00302156979705	6.37182471426111	4.52936937519766	1.92825595534337	0.895638012044735	9.1355077228563	2.44807723292228	2.92575083934613	2.07276225644639	2.98003193098521	9.78036709152851	3.76167965058789	1.85098522489245	3.95709158048856	11.7149451975451	67.1728509033551	3.43098253844829
4.11993485540578	6.98597649394893	1.61214842168052	3.0451692409521	2.10819408988991	2.87657855633191	5.45059704472939	3.95709158048856	4.68290732011961	3.52284284737596	2.32865883131631	1.18224217589905	2.44807723292228	2.98003193098521	3.37085579078655	3.85938561553822	7.60012827363675	2.3937961412832	2.47196091324347	4.09237676272748	2.03270887951022	2.81335704959934	4.7170268634356	6.21828676933916	2.98003193098521	6.7710233710582	4.68290732011961	3.16458764255806	1.52947414364562	1.05140114457425	1.86017125578522	0.537382807226841	0.82021586366202	0.736413476570115	0.322429684336105	0.497576673358186	0.13181087724432	0.164504940987808	0.417964405620876	0.3150175076847
1.39719529878979	1.39719529878979	0.656801208832806	1.45861047675857	1.22132456187918	0.465731766263262	0.289359973122145	1.0150564136507	1.31903052682952	0.537382807226841	1.41673649177985	2.68691403613421	3.76167965058789	3.40342444576999	0.690920752148796	1.18224217589905	1.61214842168052	3.76167965058789	2.99398992597811	5.48130463371378	3.30106581582202	1.61214842168052	0.84445869707075	1.02591263197851	2.53337609121225	2.6869140361342	2.68691403613421	1.97040362649842	4.11993485540578	1.61214842168052	3.0451692409521	1.91922431152443	1.76568636660248	17.7336326384858	4.11993485540578	4.19158589636936	5.48130463371378	3.60814170566593	1.80756035158119	1.61214842168052
1.97040362649842	0.752335930117577	0.383844862304886	0.537382807226841	0.895638012044735	5.91121087949525	3.0451692409521	0.895638012044735	1.61214842168052	4.11993485540578	3.54672652769715	4.83644526504157	7.70248690358472	17.7336326384858	32.7803512408373	6.7710233710582	3.30106581582202	6.62772128913104	4.19158589636936	2.80633243774017	2.68691403613421	3.54672652769715	1.45861047675857	1.31903052682952	1.85098522489245	1.31903052682952	3.30106581582202	9.1355077228563	1.80756035158119	3.30106581582202	5.91121087949525	2.47196091324347	0.895638012044735	1.80756035158119	2.98003193098521	2.56749563452824	1.85098522489245	6.26946608431315	2.00297228148186	2.29609017633287
0.790268834157119	1.70985438663086	2.00297228148186	4.22229348535375	3.1002854263087	4.47819006022368	1.04648230881016	0.957943265056543	1.03342847543623	0.417964405620876	1.89875258553484	0.752335930117577	0.953421109596008	2.18114198227365	2.02551981185502	1.99147746207594	3.76167965058789	4.15250351038923	2.12124792326385	2.24436348900622	4.00970248469258	3.13944692643049	5.60413498965134	4.54332737019056	4.4065390192601	7.1053948955549	8.89667091964437	9.59612155762216	4.67109670897177	4.89966677177414	8.65783411643244	4.52033773137872	3.93137948444899	10.3638112822319	6.30203473929659	7.70248690358472	5.16714237718116	10.6708871720758	7.84578898551188	7.39934788412343
0.752335930117577	2.47196091324347	3.11682028191568	1.85098522489245	4.4065390192601	1.61214842168052	2.53337609121225	7.34423169876683	5.19470046985946	3.97663277347862	2.90186715902494	1.31903052682952	1.25389321686263	6.98597649394893	2.042054667462	1.16959787455254	0.823986971081156	1.41673649177985	3.91521759550984	2.3937961412832	2.56749563452824	5.19470046985946	4.11993485540578	3.40342444576999	1.25389321686263	0.347718287029132	0.454708529191942	0.289359973122145	0.298546004014912	0.23644843517981	0.424249584652769	0.221275273563993	0.537382807226841	0.230306917382932	0.0948322600988543	1.82710154457126	1.12361859692885	1.03894009397189	0.537382807226841	0.394080725299683
6.34111712527672	6.98597649394893	8.7772525180384	7.41588273973041	7.34423169876683	4.11993485540578	6.62772128913104	2.49150210623354	16.6588670240321	2.3798381462903	3.11682028191568	1.41673649177985	2.47196091324347	1.82710154457126	1.76568636660248	0.895638012044735	1.91922431152443	1.18224217589905	1.52947414364562	4.19158589636936	3.54672652769715	7.34423169876683	1.49273002007456	0.752335930117577	0.77621961043877	0.77621961043877	0.298546004014912	0.635088772177176	8.06074210840262	1.13447481525666	0.77621961043877	0.474161300494272	0.537382807226841	0.895638012044735	0.895638012044735	0.298546004014912	0.383844862304886	0.244264912375837	0.967289053008314	0.537382807226841
0.439676842276506	0.752335930117577	1.13447481525666	1.49273002007456	4.62149214215083	2.19086836792481	2.54361195420705	6.98597649394893	27.4065231685689	1.6837994626441	2.88232596603487	2.05469896880851	5.7576729345733	3.46856175573688	2.19086836792481	2.00297228148186	4.4065390192601	4.52936937519766	2.60423975809931	3.88109805219385	1.86017125578522	3.17544386088588	2.78462000108454	6.98597649394893	2.47196091324347	4.05479754543889	2.1006782464322	1.25389321686263	1.36412558757583	0.580373431804988	0.279439059757957	0.190684221919202	0.179127602408947	0.454708529191942	0.250778643372526	0.967289053008314	0.537382807226841	0.73279473712751	0.702731363296638	0.62005708526174
3.76167965058789	3.14752787090007	10.21027333731	3.40342444576999	0.785405641331537	2.3798381462903	2.99398992597811	3.33177340480641	2.19838421138253	3.0451692409521	8.41899731322051	6.55607024816746	39.2289449275594	7.13951443887089	8.49064835418409	26.3317575541152	2.68691403613421	4.62149214215083	6.26946608431315	3.16458764255806	4.83644526504157	2.68691403613421	2.58920807118387	4.62149214215083	3.97663277347862	1.37331161846859	3.76167965058789	3.76167965058789	1.51444245673019	6.98597649394893	5.48130463371378	3.33177340480641	1.28145130954093	2.22630020136834	5.19470046985946	3.30106581582202	14.5093357951247	14.5093357951247	1.49273002007456	1.85098522489245
3.40342444576999	1.39719529878979	0.830500702077845	0.537382807226841	0.230306917382932	0.537382807226841	2.32865883131631	0.997996641992705	0.537382807226841	1.61214842168052	3.76167965058789	1.73156682328649	2.29609017633287	3.91521759550984	1.76568636660248	2.84045198105616	2.84045198105616	1.61214842168052	0.537382807226841	0.895638012044735	2.08982202810438	6.34111712527672	4.98998320996352	3.91521759550984	2.99398992597811	3.76167965058789	25.2569919396615	3.11682028191568	1.76568636660248	4.0687555404318	3.17544386088588	2.32865883131631	2.84045198105616	7.63083586262114	9.49376292767419	3.28400604416403	9.85201813249209	7.20092961683967	9.1355077228563	11.6432941565816
1.15153458691466	1.97040362649842	3.64226124898192	9.49376292767419	4.0687555404318	9.1355077228563	3.33177340480641	5.55295567467736	4.47819006022368	2.92575083934613	4.22229348535375	7.20092961683967	10.21027333731	7.84578898551188	27.4065231685689	9.85201813249209	10.9267837469458	8.49064835418409	5.91121087949525	2.58920807118387	5.0513983879323	3.28400604416403	3.0451692409521	4.3758314302757	2.19086836792481	2.32865883131631	5.69625775660452	24.1822263252078	6.34111712527672	3.14752787090007	4.3758314302757	4.83644526504157	4.83644526504157	1.76568636660248	0.752335930117577	0.179127602408947	0.537382807226841	1.61214842168052	3.54672652769715	6.98597649394893
2.08982202810438	1.97040362649842	6.98597649394893	2.99398992597811	1.89875258553484	4.22229348535375	3.97663277347862	18.8083982529394	3.97663277347862	2.99398992597811	2.53337609121225	2.19086836792481	2.99398992597811	7.34423169876683	4.11993485540578	11.2850389517637	5.14352115488548	9.85201813249209	5.26635151082304	0.322429684336105	0.895638012044735	1.61214842168052	1.61214842168052	1.61214842168052	1.25389321686263	1.61214842168052	0.298546004014912	5.91121087949525	3.30106581582202	3.0451692409521	4.68290732011961	4.98998320996352	6.34111712527672	6.34111712527672	3.91521759550984	7.34423169876683	2.49150210623354	6.55607024816746	2.19838421138253	1.86017125578522
8.67489388809043	4.26323693733294	19.8831638673931	6.747139690737	4.54332737019056	2.27747951634233	5.67237407628332	2.47196091324347	2.32865883131631	4.59760846182964	5.79179247788929	1.73859143514566	3.14752787090007	2.32865883131631	2.32865883131631	1.94284553382012	3.0451692409521	2.32865883131631	2.6869140361342	1.61214842168052	17.7336326384858	3.40342444576999	2.25700779035273	2.3798381462903	0.967289053008314	1.25389321686263	0.690920752148796	0.895638012044735	1.45861047675857	1.13447481525666	0.537382807226841	0.62005708526174	0.289359973122145	2.32865883131631	0.690920752148796	3.76167965058789	0.537382807226841	0.537382807226841	0.127948287434962	0.474161300494272
2.53337609121225	3.95709158048856	4.98998320996352	2.92575083934613	0.680684889153999	1.25389321686263	0.630840686744553	0.72704732742455	0.465731766263262	0.332665547330902	0.639741437174811	0.895638012044735	2.07276225644639	0.997996641992705	2.53337609121225	1.61214842168052	1.48570540821538	1.45861047675857	1.52947414364562	4.3758314302757	5.29705909980743	4.59760846182964	11.6432941565816	2.3798381462903	1.49273002007456	0.66382582069198	0.600604313959411	0.347718287029132	0.193457810601663	0.0543420816296806	0.230306917382932	0.350467048191418	0.197983139504626	0.752335930117577	1.18224217589905	0.250778643372526	0.230306917382932	0.537382807226841	0.537382807226841	0.537382807226841
5.91121087949525	2.6869140361342	4.62149214215083	5.26635151082304	1.69482269971542	3.97663277347862	1.73156682328649	12.3598045662173	0.895638012044735	1.15153458691466	2.25700779035273	1.70985438663086	1.31903052682952	2.53337609121225	2.08982202810438	3.33177340480641	6.62772128913104	1.61214842168052	4.0687555404318	2.19838421138253	5.55295567467736	1.82710154457126	4.11993485540578	2.20924042971035	1.61214842168052	1.82710154457126	0.230306917382932	0.997996641992705	0.967289053008314	1.39719529878979	0.537382807226841	0.537382807226841	0.77621961043877	0.997996641992705	0.84445869707075	0.179127602408947	0.537382807226841	0.690920752148796	0.537382807226841	1.30507253183661
2.3798381462903	2.56749563452824	4.62149214215083	3.97663277347862	1.61214842168052	1.11059113493547	1.1030489200972	1.48570540821538	2.68691403613421	2.32865883131631	1.73859143514566	2.7695883141691	3.28400604416403	3.60814170566593	1.90526631653153	2.84045198105616	3.40342444576999	7.34423169876683	25.2569919396615	5.14352115488548	1.23281938128511	2.08982202810438	1.91922431152443	5.91121087949525	4.11993485540578	1.76568636660248	2.29609017633287	3.60814170566593	3.60814170566593	3.40342444576999	3.33177340480641	3.14752787090007	3.76167965058789	1.51444245673019	2.53337609121225	1.80756035158119	3.33177340480641	22.0326950963005	2.08982202810438	1.91922431152443
5.48130463371378	5.0513983879323	5.55295567467736	3.97663277347862	27.4065231685689	5.69625775660452	8.06074210840261	3.91521759550984	5.29705909980743	3.37085579078655	5.29705909980743	6.98597649394893	3.97663277347862	36.0046480841984	6.55607024816746	14.5093357951247	2.042054667462	20.9579294818468	6.26946608431315	3.97663277347862	3.11682028191568	1.82710154457126	3.54672652769715	3.11682028191568	2.22630020136834	8.41899731322051	5.55295567467736	1.76568636660248	4.11993485540578	1.97040362649842	2.1006782464322	12.3598045662173	2.90186715902494	3.76167965058789	1.44679986561073	31.7055856263836	17.7336326384858	3.54672652769715	4.83644526504157	3.0451692409521
0.230306917382932	0.752335930117577	0.537382807226841	0.454708529191942	0.230306917382932	0.383844862304886	0.537382807226841	1.97040362649842	3.40342444576999	0.341970877326172	0.752335930117577	0.752335930117577	1.61214842168052	1.39719529878979	0.997996641992705	2.68691403613421	3.76167965058789	3.76167965058789	2.6869140361342	1.49273002007456	5.91121087949525	6.98597649394893	3.40342444576999	1.39719529878979	1.91922431152443	2.32865883131631	3.76167965058789	9.1355077228563	1.97040362649842	0.537382807226841	0.537382807226841	0.0767689724609773	0.322429684336105	1.61214842168052	0.537382807226841	0.537382807226841	0.895638012044735	0.537382807226841	0.537382807226841	0.537382807226841
22.7492055059363	10.8244251169978	25.6152471444794	10.9779630619198	4.6410333351409	6.10662280939592	7.84578898551188	7.13951443887089	3.53541320543974	3.19268608999476	9.35046084574703	3.19268608999476	1.25389321686263	2.88232596603487	3.56626772068722	1.80181294187823	2.30758499573879	4.34039959683218	4.73873930009123	3.0451692409521	2.75013554286677	3.76167965058789	2.60423975809931	3.27314982583621	3.60814170566593	3.27314982583621	3.11682028191568	1.56541948192167	0.274662323693719	0.298546004014912	0.475967629258059	0.406313829854441	0.137470020453378	0.096905096385168	0.211696257392392	0.494392182648694	0.311116362078697	0.454708529191942	0.163551289155995	0.372034251157044
4.9341512299919	4.23935325701175	5.22726912484291	4.75377098700667	16.3006118192142	44.6027729998278	7.29305238379284	4.95586366664753	7.75366621855871	18.0918878433036	7.75366621855871	8.49064835418409	5.19470046985946	3.40342444576999	3.64226124898192	4.98998320996352	13.434570180671	6.06474882441721	47.8270698431889	2.61526299517063	2.54361195420705	9.56541396863777	4.3758314302757	6.12616400238599	39.2289449275594	5.48130463371378	4.6410333351409	7.75366621855871	13.434570180671	5.14352115488548	6.26946608431315	6.7710233710582	6.06474882441721	4.52936937519766	9.85201813249209	13.0046639348896	6.34111712527672	2.10819408988991	7.20092961683967	8.92055459996556
0.179127602408947	0.179127602408947	0.537382807226841	0.341970877326172	0.537382807226841	0.179127602408947	0.179127602408947	0.537382807226841	2.68691403613421	0.537382807226841	0.537382807226841	0.537382807226841	1.61214842168052	0.537382807226841	0.322429684336105	2.68691403613421	0.84445869707075	0.895638012044735	1.61214842168052	6.98597649394893	3.76167965058789	2.22630020136834	1.18224217589905	3.76167965058789	2.68691403613421	2.25700779035273	2.6869140361342	2.25700779035273	0.830500702077845	0.895638012044735	8.06074210840262	2.68691403613421	3.0451692409521	1.61214842168052	1.39719529878979	3.76167965058789	1.61214842168052	1.61214842168052	0.537382807226841	0.537382807226841
0.435024177278871	1.45861047675857	2.07276225644639	1.85098522489245	1.82710154457126	4.47819006022368	3.54672652769715	2.90186715902494	1.03342847543623	2.68691403613421	15.5841014095784	1.45861047675857	2.32865883131631	6.98597649394893	9.1355077228563	2.68691403613421	11.2850389517637	1.13447481525666	4.62149214215083	3.54672652769715	2.07276225644639	1.73156682328649	1.30507253183661	0.84445869707075	0.179127602408947	0.417964405620876	0.341970877326172	0.0488529824751674	0.102903090745565	0.150467186023515	0.0767689724609773	0.107476561445368	0.166773974656606	0.221275273563993	0.417964405620876	0.454708529191942	0.62005708526174	0.537382807226841	0.146558947425502	0.0644859368672209
1.37331161846859	2.68691403613421	0.298546004014912	1.13447481525666	0.895638012044735	1.91922431152443	6.26946608431315	2.90186715902494	4.19158589636936	5.26635151082304	11.6432941565816	6.98597649394893	20.9579294818468	4.83644526504157	3.76167965058789	1.54892691494795	1.6837994626441	2.19838421138253	4.0687555404318	4.35877165861771	1.27274875395831	4.83644526504157	1.04917595696669	1.86017125578522	1.44679986561073	0.967289053008314	0.623364056383136	0.497576673358186	0.494392182648694	0.486203492252856	0.410939793761702	0.163551289155995	0.14141652821759	0.372034251157044	0.221275273563993	0.997996641992705	0.62005708526174	1.97040362649842	0.0597092008029823	0.417964405620876
7.08368245889927	6.79056456404826	4.83644526504157	10.21027333731	8.06074210840262	10.3638112822319	8.29957891161454	12.1448514433266	4.67109670897177	9.59612155762216	3.54672652769715	1.53253615394321	5.43353727307139	4.9341512299919	11.0700858288729	6.15004768270718	3.76167965058789	4.7170268634356	8.49064835418409	1.86017125578522	1.61214842168052	1.25389321686263	3.76167965058789	0.895638012044735	8.06074210840262	6.98597649394893	4.83644526504157	1.30507253183661	1.13447481525666	0.537382807226841	0.289359973122145	1.15153458691466	2.042054667462	0.635088772177176	0.752335930117577	0.341970877326172	0.77621961043877	0.410939793761702	0.656801208832806	0.752335930117577
1.33177478312739	1.47196160240396	3.95709158048856	9.28904566777825	3.88109805219385	5.52038701969391	8.41899731322051	21.6744398914826	13.434570180671	10.056735392388	22.0326950963005	10.21027333731	8.98196977793434	3.83333069155147	5.12956315989257	2.43402800920393	4.73873930009123	5.81350491454492	4.50574815290197	4.25772531879728	2.93980006306448	2.17512088639436	3.07773789593554	4.05479754543889	8.49064835418409	2.60423975809931	2.92575083934613	1.38588197653238	1.48317654794608	4.68290732011961	2.60423975809931	1.66332773665451	1.61214842168052	1.30011969490365	0.437404610533475	0.489615446584455	0.262974565238667	0.107476561445368	0.063757282213354	0.116822349397139
0.537382807226841	0.537382807226841	0.537382807226841	0.537382807226841	0.895638012044735	2.90186715902494	1.51444245673019	1.51444245673019	1.97040362649842	1.18224217589905	1.28145130954093	1.33177478312739	1.8650344486108	0.916711847622258	4.83644526504157	3.64226124898192	2.32865883131631	4.0687555404318	18.8083982529394	4.47819006022368	3.76167965058789	4.19158589636936	2.68691403613421	1.70985438663086	2.00297228148186	4.83644526504157	3.07773789593554	1.25389321686263	3.11682028191568	2.80633243774017	4.83644526504157	3.40342444576999	8.7772525180384	7.20092961683967	2.27354264595971	4.0687555404318	7.63083586262114	5.31411887146543	2.11792047554108	2.32865883131631
5.45059704472939	3.88109805219385	5.79179247788929	9.1355077228563	3.1002854263087	7.60012827363675	5.24981665521606	7.46365010037279	6.26946608431315	6.55607024816746	6.26946608431315	6.7710233710582	5.91121087949525	7.34423169876683	3.45460376074398	4.22229348535375	1.85098522489245	2.92575083934613	1.86017125578522	6.34111712527672	5.14352115488548	2.68691403613421	2.3798381462903	1.12361859692885	1.61214842168052	0.895638012044735	0.23644843517981	1.02591263197851	0.73279473712751	0.690920752148796	0.537382807226841	0.77621961043877	0.179127602408947	0.417964405620876	1.61214842168052	0.967289053008314	0.537382807226841	0.394080725299683	0.454708529191942	0.92820666702818
0.84445869707075	1.44679986561073	2.25700779035273	0.656801208832806	1.25389321686263	1.61214842168052	1.37331161846859	1.15153458691466	1.18224217589905	1.18224217589905	1.41673649177985	0.537382807226841	1.61214842168052	1.30507253183661	3.40342444576999	1.18224217589905	1.82710154457126	2.90186715902494	2.6869140361342	16.6588670240321	9.1355077228563	4.83644526504157	1.18224217589905	1.51444245673019	2.68691403613421	2.3798381462903	5.26635151082304	2.3798381462903	1.61214842168052	1.61214842168052	10.21027333731	2.90186715902494	2.22630020136834	2.00297228148186	1.70985438663086	0.823986971081156	1.61214842168052	1.61214842168052	0.84445869707075	0.73279473712751
3.30106581582202	2.20924042971035	3.33177340480641	2.99398992597811	3.30106581582202	1.77749697775032	1.97040362649842	5.0513983879323	7.20092961683967	5.55295567467736	10.5685285421279	5.45059704472939	3.97663277347862	2.98003193098521	2.99398992597811	2.32865883131631	8.06074210840262	2.68691403613421	10.5685285421279	2.22630020136834	2.80633243774017	5.91121087949525	1.18224217589905	3.33177340480641	1.97040362649842	2.22630020136834	3.40342444576999	4.83644526504157	4.62149214215083	4.19158589636936	1.80756035158119	5.91121087949525	20.9579294818468	4.47819006022368	7.34423169876683	11.6432941565816	4.3758314302757	3.1002854263087	2.68691403613421	2.44807723292228
0.23644843517981	0.101667017583456	0.0726192982738974	0.0794391975900548	0.287437315493427	0.187459118800061	0.408410933492399	0.179127602408947	0.179127602408947	1.04648230881016	0.989915697523128	0.823986971081156	0.611504573740888	0.77621961043877	0.584111746985697	1.52947414364562	0.911214325297687	1.77749697775032	1.97040362649842	1.83841486682867	5.67237407628332	9.78036709152851	16.3006118192142	6.98597649394893	5.00179382111137	5.22726912484291	17.3753774336679	3.0176111482738	5.74586232342545	10.6708871720758	4.25020947533956	3.43098253844829	4.6410333351409	5.7576729345733	5.19470046985946	8.82843183301239	12.1448514433266	4.98998320996352	5.55295567467736	16.6588670240321
0.537382807226841	0.439676842276506	2.042054667462	0.537382807226841	0.656801208832806	0.439676842276506	0.341970877326172	0.656801208832806	0.77621961043877	0.680684889153999	0.417964405620876	1.30507253183661	0.537382807226841	0.84445869707075	1.12361859692885	2.3937961412832	1.61214842168052	1.99147746207594	1.82710154457126	3.45460376074398	3.30106581582202	4.52936937519766	3.2656339823785	4.98998320996352	2.11370570842557	1.16959787455254	0.765363392110955	0.513499126905648	0.62005708526174	2.75856507709778	4.3479154402899	3.1002854263087	1.92825595534337	1.23831690360968	2.29609017633287	2.18535674938915	2.7695883141691	2.68691403613421	5.19470046985946	3.76167965058789
3.60814170566593	3.16458764255806	3.40342444576999	3.14752787090007	1.22132456187918	1.52947414364562	1.1030489200972	1.69482269971542	0.876782474949056	0.72704732742455	0.537382807226841	0.656801208832806	1.61214842168052	1.85098522489245	2.08982202810438	4.47819006022368	6.62772128913104	2.25700779035273	3.14752787090007	2.68691403613421	2.80633243774017	8.41899731322051	1.52947414364562	4.11993485540578	4.11993485540578	2.19086836792481	2.56749563452824	1.19877703150603	1.82710154457126	2.32865883131631	2.58920807118387	2.68691403613421	12.3598045662173	2.29609017633287	2.78462000108454	4.83644526504157	2.92575083934613	3.45460376074398	7.70248690358472	9.49376292767419
4.47819006022368	14.5093357951247	19.8831638673931	10.9267837469458	2.88232596603487	3.30106581582202	2.80633243774017	2.20924042971035	5.19470046985946	4.0687555404318	2.3937961412832	1.25389321686263	2.20924042971035	2.88232596603487	5.69625775660452	10.21027333731	2.84045198105616	28.4812887830226	6.98597649394893	6.98597649394893	2.27354264595971	1.73156682328649	0.950754197401334	3.97663277347862	4.62149214215083	2.90186715902494	1.37331161846859	1.0150564136507	3.11682028191568	7.34423169876683	0.790268834157119	1.11610275347113	0.895638012044735	2.20924042971035	4.62149214215083	19.8831638673931	2.47196091324347	1.91922431152443	0.635088772177176	2.08982202810438
0.537382807226841	0.84445869707075	2.042054667462	1.03894009397189	0.680684889153999	0.486203492252856	0.830500702077845	1.19877703150603	0.72704732742455	2.07276225644639	1.67536992841309	1.76568636660248	4.3758314302757	2.90186715902494	1.61214842168052	1.87009216914941	2.35981145782221	4.83644526504157	4.15250351038923	4.26323693733294	2.32865883131631	1.64920930493755	2.29094775712495	1.0150564136507	0.677569626503408	0.502712948696077	0.435989824731211	0.722687223511959	0.568090396211232	0.498300421246707	0.354875438734706	0.648565456997912	0.765363392110955	0.58311751422487	0.537382807226841	0.623364056383136	0.650516029800913	1.15153458691466	1.97040362649842	1.15961553138424
3.76167965058789	6.37182471426111	4.95586366664753	5.42268105474358	3.76167965058789	6.37182471426111	9.78036709152851	11.2850389517637	11.6432941565816	8.27569523129335	3.95709158048856	9.1355077228563	3.45460376074398	2.78462000108454	2.61526299517063	3.88109805219385	5.91121087949525	6.26946608431315	1.51444245673019	2.20924042971035	2.49150210623354	8.06074210840262	3.64226124898192	3.64226124898192	1.73859143514566	4.98998320996352	10.5685285421279	7.63083586262114	7.20092961683967	1.80756035158119	4.19158589636936	3.91521759550984	2.6869140361342	1.52947414364562	1.91922431152443	2.25700779035273	1.02591263197851	0.435024177278871	0.656801208832806	0.244264912375837
3.33177340480641	5.26635151082304	3.97663277347862	0.439676842276506	1.61214842168052	1.41673649177985	1.12361859692885	2.32865883131631	1.15153458691466	1.30507253183661	2.68691403613421	1.73156682328649	1.36412558757583	0.895638012044735	1.73156682328649	1.76568636660248	2.53337609121225	1.49273002007456	4.19158589636936	4.62149214215083	3.11682028191568	1.85098522489245	4.62149214215083	2.84045198105616	0.830500702077845	2.32865883131631	1.82710154457126	0.77621961043877	0.72704732742455	0.179127602408947	0.439676842276506	0.84445869707075	0.250778643372526	0.298546004014912	0.537382807226841	0.341970877326172	0.23644843517981	0.435024177278871	0.347718287029132	0.277956624427676
1.61214842168052	1.18224217589905	0.537382807226841	0.206685695087247	0.0413371390174493	0.244264912375837	0.179127602408947	0.298546004014912	0.322429684336105	0.690920752148796	1.25389321686263	0.537382807226841	0.537382807226841	1.30507253183661	0.465731766263262	1.22132456187918	3.33177340480641	3.0451692409521	1.82710154457126	3.40342444576999	2.32865883131631	2.32865883131631	12.3598045662173	2.90186715902494	3.33177340480641	2.25700779035273	0.895638012044735	0.439676842276506	2.25700779035273	1.97040362649842	0.537382807226841	1.61214842168052	8.06074210840262	1.37331161846859	3.76167965058789	1.30507253183661	3.76167965058789	0.537382807226841	2.68691403613421	0.383844862304886
3.60814170566593	2.68691403613421	3.40342444576999	2.44807723292228	2.00297228148186	1.32554425782621	2.56749563452824	3.0451692409521	2.25700779035273	1.61214842168052	12.0015493613995	4.68290732011961	10.5685285421279	3.45460376074398	3.91521759550984	26.3317575541152	10.21027333731	5.48130463371378	2.99398992597811	6.55607024816746	2.19086836792481	1.48570540821538	3.64226124898192	4.98998320996352	5.91121087949525	39.2289449275594	5.29705909980743	4.7170268634356	6.55607024816746	8.70560147707482	2.18535674938915	2.78462000108454	3.33177340480641	4.52936937519766	10.9267837469458	18.8083982529394	5.55295567467736	6.83243854902698	7.20092961683967	4.3758314302757
2.68691403613421	8.06074210840262	6.98597649394893	15.5841014095784	1.30507253183661	2.99398992597811	11.2850389517637	8.06074210840262	0.537382807226841	0.244264912375837	0.997996641992705	1.15153458691466	1.11610275347113	4.4065390192601	5.19470046985946	1.25389321686263	2.6869140361342	1.37331161846859	3.33177340480641	4.47819006022368	2.90186715902494	1.25389321686263	12.3598045662173	2.042054667462	1.61214842168052	1.13447481525666	0.537382807226841	3.40342444576999	3.11682028191568	2.22630020136834	0.383844862304886	1.25389321686263	3.11682028191568	1.0431548610874	3.33177340480641	2.47196091324347	0.895638012044735	1.97040362649842	1.19158796385082	2.90186715902494
5.45059704472939	5.14352115488548	12.3598045662173	3.00302156979705	4.09237676272748	4.75377098700667	2.40654039758107	3.62149283131132	5.81350491454492	9.59612155762216	8.67489388809043	10.21027333731	4.83644526504157	2.63034742484717	3.56626772068722	5.29705909980743	4.9341512299919	3.51365681648319	5.52038701969391	3.76167965058789	4.19158589636936	6.98597649394893	4.26323693733294	3.43098253844829	3.56626772068722	5.12956315989257	5.55295567467736	2.68691403613421	0.838317179273872	4.11993485540578	4.11993485540578	2.32865883131631	1.85098522489245	1.90526631653153	1.61214842168052	0.876782474949056	0.989915697523128	0.680684889153999	0.830500702077845	0.289359973122145
4.47819006022368	1.61214842168052	2.25700779035273	2.47196091324347	5.91121087949525	4.83644526504157	1.45861047675857	2.6869140361342	5.19470046985946	2.1006782464322	1.70985438663086	2.44807723292228	3.54672652769715	1.85098522489245	10.21027333731	9.1355077228563	5.26635151082304	6.98597649394893	11.2850389517637	2.07276225644639	5.69625775660452	2.6869140361342	2.47196091324347	0.62005708526174	1.97040362649842	1.61214842168052	0.206685695087247	0.77621961043877	1.0150564136507	1.45861047675857	1.61214842168052	3.40342444576999	1.61214842168052	2.6869140361342	0.702731363296638	1.45861047675857	0.823986971081156	1.25389321686263	1.45861047675857	1.85098522489245
1.31903052682952	0.853490340889689	1.41673649177985	2.32865883131631	7.84578898551188	3.52284284737596	7.41588273973041	3.37085579078655	4.05479754543889	44.6027729998278	23.1074607107542	4.0687555404318	3.28400604416403	4.3758314302757	2.9349368702389	3.16458764255806	5.48130463371378	2.1006782464322	5.91121087949525	5.55295567467736	2.84045198105616	3.60814170566593	6.12616400238599	23.1074607107542	3.40342444576999	2.08982202810438	2.84045198105616	3.45460376074398	2.88232596603487	3.0451692409521	6.62772128913104	6.98597649394893	5.14352115488548	4.9341512299919	6.7710233710582	5.29705909980743	2.4972495159365	6.7710233710582	13.434570180671	6.98597649394893
0.537382807226841	0.230306917382932	0.179127602408947	0.322429684336105	0.454708529191942	0.281486232356917	0.193457810601663	0.107476561445368	0.284496780296563	0.383844862304886	0.332665547330902	2.042054667462	0.92820666702818	0.77621961043877	1.41673649177985	2.25700779035273	4.0687555404318	3.91521759550984	4.3758314302757	3.91521759550984	1.61214842168052	2.98003193098521	4.68290732011961	29.5560543974763	3.54672652769715	7.70248690358472	5.26635151082304	1.54049738071694	2.68691403613421	1.86017125578522	5.0752820682535	4.3758314302757	7.63083586262114	5.26635151082304	2.58920807118387	2.37080650247136	3.88109805219385	2.4972495159365	3.47507548673357	4.25020947533956
12.0015493613995	6.7710233710582	5.45059704472939	5.29705909980743	3.95709158048856	4.00051645379982	5.7576729345733	9.35046084574703	3.07773789593554	1.8650344486108	2.7695883141691	5.31411887146543	5.7576729345733	6.55607024816746	3.85938561553822	9.1355077228563	5.45059704472939	1.67536992841309	2.27354264595971	3.76167965058789	3.54672652769715	1.70985438663086	3.30106581582202	3.28400604416403	11.2850389517637	5.29705909980743	1.95154808940274	2.88232596603487	34.9298824697447	30.6308200119299	2.10819408988991	1.85098522489245	3.60814170566593	3.60814170566593	3.33177340480641	17.7336326384858	5.91121087949525	1.52947414364562	8.41899731322051	2.53337609121225
2.99398992597811	3.14752787090007	13.434570180671	8.06074210840262	6.26946608431315	4.83644526504157	2.68691403613421	3.14752787090007	2.25700779035273	5.48130463371378	10.9267837469458	5.91121087949525	3.14752787090007	2.7695883141691	4.83644526504157	4.22229348535375	6.12616400238599	3.60814170566593	4.83644526504157	3.0451692409521	3.0451692409521	4.62149214215083	2.07276225644639	9.1355077228563	2.47196091324347	3.76167965058789	5.55295567467736	16.6588670240321	2.44807723292228	2.99398992597811	3.40342444576999	5.19470046985946	0.868079919366435	1.49273002007456	2.53337609121225	2.44807723292228	23.1074607107542	10.21027333731	3.11682028191568	2.90186715902494
0.537382807226841	0.537382807226841	1.97040362649842	0.537382807226841	0.752335930117577	0.537382807226841	0.439676842276506	5.91121087949525	8.06074210840262	13.434570180671	5.19470046985946	3.40342444576999	1.19877703150603	2.08982202810438	4.62149214215083	4.19158589636936	2.84045198105616	5.69625775660452	10.21027333731	4.3758314302757	3.16458764255806	2.78462000108454	2.07276225644639	0.895638012044735	1.61214842168052	0.967289053008314	1.18224217589905	3.76167965058789	1.97040362649842	2.32865883131631	1.61214842168052	1.25389321686263	0.997996641992705	0.439676842276506	0.454708529191942	0.997996641992705	1.02591263197851	3.60814170566593	3.14752787090007	4.4065390192601
1.92825595534337	1.73859143514566	2.00297228148186	1.66871503296756	2.78462000108454	2.99398992597811	1.04917595696669	2.32865883131631	0.394080725299683	0.537382807226841	0.482266621870242	0.381053263306305	0.325953506022838	0.280044561512579	0.537382807226841	0.326644451451609	0.564940899905141	0.685626340254935	1.46884633975337	3.76167965058789	2.58920807118387	3.40342444576999	4.11993485540578	3.85938561553822	2.68691403613421	2.22630020136834	2.99398992597811	2.25700779035273	3.11682028191568	3.95709158048856	3.40342444576999	8.52135594316848	13.0763149758531	17.01712222885	4.11993485540578	4.23935325701175	5.45059704472939	3.66397368563755	14.5093357951247	4.6410333351409
0.537382807226841	1.30507253183661	0.244264912375837	0.394080725299683	0.537382807226841	0.950754197401334	0.179127602408947	0.0995153346716372	0.0767689724609773	0.240895741170653	0.426200157455771	0.230306917382932	0.895638012044735	0.350467048191418	0.457770539489531	1.22132456187918	1.37331161846859	1.97040362649842	1.90526631653153	3.1002854263087	4.11993485540578	3.45460376074398	1.6837994626441	1.54049738071694	1.54049738071694	2.05469896880851	2.19086836792481	6.55607024816746	6.98597649394893	6.55607024816746	4.00051645379982	3.52284284737596	5.26635151082304	3.76167965058789	5.91121087949525	6.06474882441721	2.32865883131631	2.11792047554108	0.933349086236092	5.55295567467736
3.0451692409521	4.25020947533956	3.12946458326219	4.47819006022368	3.40342444576999	2.56749563452824	1.30507253183661	5.45059704472939	4.47819006022368	1.30507253183661	1.52947414364562	2.02551981185502	3.60814170566593	4.4065390192601	2.22630020136834	2.47196091324347	1.97040362649842	0.916711847622258	2.27354264595971	2.3937961412832	3.46856175573688	4.98998320996352	6.98597649394893	0.785405641331537	1.02591263197851	0.82021586366202	0.474161300494272	0.895638012044735	2.68691403613421	0.967289053008314	3.76167965058789	1.37331161846859	0.372034251157044	0.107476561445368	0.341970877326172	0.244264912375837	0.635088772177176	0.417964405620876	0.84445869707075	0.752335930117577
12.7180597710352	12.0666866713663	9.27880980478345	9.87957622517039	9.63155339106569	6.13747732464339	8.13239314936619	7.80785608147234	7.74463457473977	8.56229939514767	10.21027333731	6.0647488244172	7.24187306881886	25.0420388167708	10.8716675615892	15.4305634646564	5.70649361959931	4.60280056624729	3.76167965058789	3.90992318361598	2.45453228165773	1.64471707666397	0.684899656269503	0.292499502667774	0.225856542167803	0.261801880443846	0.394080725299683	0.23644843517981	0.23644843517981	0.276833567359282	0.352078390941723	0.439676842276506	0.230306917382932	0.702731363296638	0.206685695087247	0.16889173941415	0.383844862304886	0.823986971081156	0.424249584652769	0.537382807226841
9.90319744746607	8.06074210840261	8.21428005332457	9.28904566777825	5.91121087949525	12.1448514433266	12.3598045662173	7.4465903287148	4.15250351038923	6.03062928110122	11.6432941565816	10.9267837469458	59.6494916021794	8.92055459996556	33.855116855291	17.3753774336679	4.83644526504157	2.74348064742124	3.08288031514346	3.97663277347862	3.1829597043436	2.68691403613421	2.68691403613421	2.25700779035273	2.60423975809931	5.7576729345733	4.7170268634356	4.83644526504157	3.66397368563755	11.0700858288729	2.90186715902494	3.95709158048856	2.49150210623354	1.70985438663086	1.61214842168052	1.73156682328649	2.80633243774017	2.27354264595971	5.91121087949525	5.79179247788929
3.27314982583621	2.35621692399461	6.21828676933916	3.64226124898192	9.49376292767419	10.5685285421279	4.23935325701175	4.59760846182964	4.05479754543889	14.1510805903068	2.11792047554108	3.76167965058789	3.0176111482738	4.73873930009123	3.88109805219385	2.10819408988991	9.1355077228563	7.63083586262114	6.7710233710582	3.84435392862279	2.75856507709778	3.0176111482738	12.3598045662173	4.42307387486708	5.12956315989257	5.7576729345733	14.8675909999426	4.83644526504157	5.7576729345733	2.37080650247136	1.35420467421164	0.722687223511959	1.26822342505534	3.16458764255806	14.1510805903068	6.37182471426111	2.43889120202951	6.83243854902698	4.05479754543889	13.0763149758531
6.06474882441721	6.21828676933916	7.90720416348066	29.5560543974763	20.3130701131746	10.8244251169978	5.69625775660451	5.62460671564094	9.01608932125033	6.49744666919726	7.13951443887089	9.28904566777825	2.78927266608217	8.52135594316848	4.3479154402899	6.747139690737	9.78036709152851	11.0700858288729	5.71579894959458	3.24988650084804	2.83021611806136	2.32865883131631	9.56541396863777	4.25020947533956	4.25772531879728	3.57201513039018	7.37680035375027	7.46365010037279	11.9298983204359	4.17505104076238	6.98597649394893	13.0763149758531	2.7695883141691	4.7170268634356	2.6869140361342	5.69625775660452	3.88109805219385	16.6588670240321	8.82843183301239	2.68691403613421
0.0597092008029823	0.537382807226841	0.84445869707075	0.537382807226841	0.537382807226841	0.0767689724609773	0.124011417052348	0.230306917382932	0.690920752148796	0.537382807226841	0.107476561445368	3.76167965058789	0.84445869707075	0.997996641992705	0.690920752148796	0.690920752148796	0.62005708526174	0.707082641087949	3.30106581582202	2.68691403613421	1.97040362649842	4.0687555404318	2.44807723292228	3.07773789593554	4.98998320996352	2.042054667462	2.10819408988991	3.76167965058789	1.49273002007456	0.372034251157044	1.22132456187918	2.20924042971035	0.311116362078697	1.76568636660248	3.0451692409521	0.537382807226841	0.830500702077845	0.73279473712751	0.92820666702818	0.950754197401334
0.868079919366435	0.394080725299683	1.61214842168052	3.40342444576999	2.32865883131631	0.702731363296638	0.490653867467985	0.790268834157119	0.537382807226841	0.72704732742455	2.1006782464322	1.32931536524534	2.27354264595971	5.48130463371378	28.4812887830226	4.59760846182964	3.57201513039018	4.00970248469258	4.95586366664753	6.06474882441721	3.67900537255299	3.54672652769715	3.0451692409521	1.73859143514566	4.0687555404318	3.45460376074398	1.19877703150603	0.763649252374984	1.30507253183661	1.56096910670654	0.997996641992705	1.92825595534337	2.32865883131631	2.40408097969903	5.14352115488548	3.76167965058789	3.26012236384284	3.76167965058789	4.11993485540578	5.79179247788929
2.90186715902494	4.0687555404318	0.967289053008314	1.25389321686263	4.83644526504157	3.33177340480641	1.49273002007456	0.77621961043877	1.15153458691466	7.34423169876683	3.14752787090007	1.03894009397189	0.790268834157119	4.19158589636936	5.14352115488548	5.48130463371378	3.76167965058789	3.30106581582202	11.2850389517637	5.7576729345733	1.80756035158119	1.31903052682952	1.80756035158119	1.49273002007456	2.042054667462	1.76568636660248	1.97040362649842	12.3598045662173	1.89875258553484	2.84045198105616	4.83644526504157	2.32865883131631	1.76568636660248	5.26635151082304	7.34423169876683	5.91121087949525	8.06074210840262	1.49273002007456	1.36412558757583	5.19470046985946
2.84045198105616	1.82710154457126	1.39719529878979	2.08982202810438	1.80756035158119	2.3798381462903	6.62772128913104	3.33177340480641	2.08982202810438	1.51444245673019	1.25389321686263	3.33177340480641	3.11682028191568	3.54672652769715	14.5093357951247	1.82710154457126	3.11682028191568	1.61214842168052	1.51444245673019	16.6588670240321	3.16458764255806	2.20924042971035	3.40342444576999	2.3798381462903	2.99398992597811	1.25389321686263	0.702731363296638	0.77621961043877	1.39719529878979	1.15153458691466	0.537382807226841	0.537382807226841	1.97040362649842	0.537382807226841	0.656801208832806	1.61214842168052	1.30507253183661	0.417964405620876	0.179127602408947	0.230306917382932
9.85201813249209	9.35046084574703	3.61837756866073	5.43353727307139	4.44562140524023	3.0176111482738	8.49064835418409	5.91121087949525	7.60012827363675	3.56626772068722	2.30758499573879	3.45460376074398	5.60413498965134	12.0015493613995	3.16458764255806	3.16458764255806	4.19158589636936	6.98597649394893	20.9579294818468	3.91521759550984	3.52284284737596	3.45460376074398	1.94284553382012	19.8831638673931	2.99398992597811	3.40342444576999	4.4065390192601	5.91121087949525	3.30106581582202	9.1355077228563	12.7180597710352	8.06074210840261	6.37182471426111	6.98597649394893	2.52156548006441	8.06074210840261	10.6401795830915	6.98597649394893	10.6401795830915	5.08446809914627
2.47889488494962	4.07778718425074	3.34111919275819	1.72833929891876	2.13100078727885	4.20423019771587	1.5750875384235	0.900683859999917	0.436865159831892	0.633990952346273	0.40431658829448	0.296635309589216	0.312804917639504	0.506078954378675	0.802584712092035	2.64985315287718	3.08497537482075	3.95709158048856	4.23457652094751	4.773223758309	3.05752286870444	2.27924432030695	3.15420343372276	2.48788336679093	2.08982202810438	2.11792047554108	2.32865883131631	1.76568636660248	1.39719529878979	1.50813884608823	2.4972495159365	2.20924042971035	1.6992915796092	1.68148813874205	0.948995170209102	0.480816195939805	0.625118775753672	0.48452548192584	0.385651191068674	0.335199176785059
4.83644526504157	0.537382807226841	0.179127602408947	0.537382807226841	0.537382807226841	0.298546004014912	0.967289053008314	0.895638012044735	0.537382807226841	2.68691403613421	1.97040362649842	1.61214842168052	0.537382807226841	1.61214842168052	1.61214842168052	4.83644526504157	8.06074210840262	2.47196091324347	1.30507253183661	6.26946608431315	3.14752787090007	1.90526631653153	3.33177340480641	4.47819006022368	6.98597649394893	4.83644526504157	4.83644526504157	3.40342444576999	8.06074210840262	2.32865883131631	1.39719529878979	4.11993485540578	2.68691403613421	3.40342444576999	0.752335930117577	2.6869140361342	15.5841014095784	2.25700779035273	8.06074210840262	1.82710154457126
1.12008705602703	2.24436348900622	1.35548797643785	0.895638012044735	0.411760852290696	0.292720716131694	0.247663380721935	0.21915611691374	0.415502170536217	0.507107719495751	1.61214842168052	1.75738701822832	1.38719747912045	1.61214842168052	2.2051225537929	3.3091467602916	2.17781453455088	3.9513441707856	2.75856507709778	4.26745170444844	2.90927933567635	6.48993082573954	8.47411349857711	4.1010793183101	7.23399932805363	5.34823841478142	6.13747732464339	15.1234875748125	4.88762458001555	3.08497537482075	2.82559347025726	4.89966677177414	3.99532434938217	2.54167543958641	2.56749563452824	2.44422502641886	2.07276225644639	1.48931806574296	0.822524704939042	0.769194998579596
1.12361859692885	0.73279473712751	1.49273002007456	1.0150564136507	2.25700779035273	1.61214842168052	6.98597649394893	2.84045198105616	3.11682028191568	1.0150564136507	0.439676842276506	0.785405641331537	0.916711847622258	1.76568636660248	2.47196091324347	3.11682028191568	13.434570180671	2.56749563452824	2.53337609121225	4.47819006022368	2.22630020136834	2.90186715902494	3.76167965058789	3.33177340480641	0.868079919366435	0.73279473712751	1.76568636660248	1.76568636660248	2.22630020136834	1.61214842168052	0.84445869707075	3.0451692409521	2.32865883131631	1.39719529878979	0.92820666702818	1.61214842168052	12.3598045662173	1.18224217589905	0.690920752148796	1.15153458691466
3.97663277347862	20.9579294818468	3.76167965058789	17.7336326384858	2.90186715902494	3.97663277347862	2.08982202810438	1.97040362649842	2.99398992597811	3.76167965058789	5.69625775660452	3.45460376074398	3.54672652769715	6.98597649394893	14.5093357951247	0.895638012044735	4.19158589636936	2.68691403613421	2.68691403613421	2.32865883131631	3.76167965058789	9.1355077228563	18.8083982529394	3.40342444576999	3.33177340480641	1.37331161846859	0.967289053008314	1.39719529878979	1.91922431152443	5.91121087949525	6.98597649394893	0.206685695087247	1.18224217589905	0.537382807226841	0.690920752148796	1.97040362649842	1.18224217589905	1.18224217589905	0.967289053008314	0.752335930117577
3.76167965058789	8.92055459996556	6.06474882441721	6.7710233710582	2.56047102266907	4.25020947533956	3.66397368563755	3.85938561553822	3.33177340480641	2.46064759098606	4.00051645379982	3.88109805219385	6.21828676933916	3.07773789593554	3.07773789593554	2.63034742484717	4.00970248469258	6.98597649394893	3.33177340480641	3.52284284737596	3.30106581582202	4.62149214215083	3.97663277347862	3.30106581582202	0.710732099880661	0.484955216277881	0.587371905573524	0.292260824983019	0.502712948696077	0.537382807226841	0.682621403774636	1.6837994626441	1.39719529878979	1.29604088801768	2.68691403613421	4.22229348535375	1.90526631653153	3.07773789593554	3.40342444576999	3.40342444576999
1.02591263197851	1.77749697775032	1.15961553138424	0.967289053008314	0.967289053008314	1.70985438663086	1.76568636660248	5.91121087949525	4.83644526504157	1.73156682328649	3.76167965058789	1.11610275347113	1.23281938128511	1.75545050360768	2.68691403613421	6.12616400238599	3.28400604416403	1.36412558757583	27.4065231685689	4.62149214215083	1.61214842168052	1.80756035158119	0.793279382096765	1.51444245673019	1.73156682328649	3.45460376074398	9.49376292767419	1.18224217589905	1.44244858781942	1.82710154457126	2.08982202810438	3.76167965058789	2.90186715902494	1.76568636660248	0.584111746985697	0.412410061360134	0.793279382096765	0.301458647956521	0.16889173941415	0.0917482841606802
1.31903052682952	0.950754197401334	1.27274875395831	2.78462000108454	2.3937961412832	0.895638012044735	3.54672652769715	3.76167965058789	9.1355077228563	2.042054667462	4.11993485540578	6.26946608431315	4.4065390192601	8.41899731322051	2.99398992597811	2.84045198105616	2.99398992597811	6.55607024816746	1.6837994626441	3.16458764255806	5.48130463371378	2.43889120202951	4.68290732011961	8.06074210840261	3.56626772068722	4.59760846182964	4.25020947533956	4.23935325701175	5.7576729345733	6.7710233710582	10.21027333731	6.7710233710582	2.3798381462903	1.11610275347113	2.99398992597811	3.52284284737596	9.56541396863777	10.8551327059822	4.7170268634356	5.42268105474358
3.91521759550984	1.31903052682952	2.47196091324347	9.49376292767419	5.0513983879323	4.19158589636936	4.00051645379982	1.54049738071694	1.61214842168052	1.52947414364562	1.97040362649842	1.61214842168052	0.62005708526174	1.39719529878979	1.97040362649842	3.66397368563755	1.78184825554163	1.92825595534337	3.0176111482738	4.59760846182964	2.78462000108454	2.3937961412832	1.54892691494795	6.83243854902698	4.54332737019056	2.5172142022731	6.67890060410502	5.19470046985946	4.35877165861771	5.55295567467736	3.85938561553822	3.0176111482738	6.34111712527672	1.33177478312739	1.95154808940274	2.56047102266907	4.09237676272748	3.95709158048856	2.29094775712495	3.51365681648319
4.83644526504157	29.5560543974763	7.41588273973041	4.00051645379982	3.45460376074398	12.0015493613995	3.52284284737596	34.9298824697447	5.0513983879323	28.4812887830226	7.84578898551188	19.8831638673931	2.25700779035273	3.54672652769715	22.0326950963005	3.33177340480641	5.55295567467736	1.61214842168052	2.6869140361342	5.91121087949525	2.042054667462	2.6869140361342	24.1822263252078	4.47819006022368	2.25700779035273	5.91121087949525	1.97040362649842	6.26946608431315	13.434570180671	3.11682028191568	2.47196091324347	2.19838421138253	27.4065231685689	12.3598045662173	3.45460376074398	4.11993485540578	3.76167965058789	4.19158589636936	1.85098522489245	3.54672652769715
0.967289053008314	1.0150564136507	0.84445869707075	0.823986971081156	1.13447481525666	0.244264912375837	2.32865883131631	0.702731363296638	1.22132456187918	1.12361859692885	0.868079919366435	1.97040362649842	4.62149214215083	4.0687555404318	4.19158589636936	6.12616400238599	3.30106581582202	6.7710233710582	48.9018354576425	5.31411887146543	2.91318048128235	2.9349368702389	4.7170268634356	9.1355077228563	4.22229348535375	2.68691403613421	4.00051645379982	10.5685285421279	6.55607024816746	1.73156682328649	2.90186715902494	2.99398992597811	1.85098522489245	3.30106581582202	1.03342847543623	1.61214842168052	1.0150564136507	2.3798381462903	1.76568636660248	3.11682028191568
3.0451692409521	0.690920752148796	0.537382807226841	1.61214842168052	1.61214842168052	6.98597649394893	4.83644526504157	1.12361859692885	1.82710154457126	15.5841014095784	15.5841014095784	13.434570180671	2.99398992597811	5.26635151082304	2.68691403613421	3.11682028191568	1.61214842168052	0.950754197401334	4.19158589636936	5.91121087949525	1.70985438663086	12.3598045662173	3.40342444576999	3.11682028191568	1.11610275347113	1.31903052682952	3.76167965058789	0.537382807226841	0.537382807226841	0.537382807226841	3.76167965058789	2.25700779035273	0.997996641992705	1.30507253183661	2.08982202810438	2.3798381462903	3.11682028191568	1.03342847543623	1.10035527194067	1.49273002007456
2.47196091324347	6.98597649394893	1.22132456187918	1.91922431152443	3.33177340480641	3.17544386088588	8.92055459996556	2.19086836792481	1.52947414364562	8.06074210840262	2.68691403613421	4.95586366664753	8.41899731322051	5.19470046985946	2.042054667462	2.60423975809931	4.09237676272748	4.44562140524023	4.15250351038923	2.47196091324347	5.31411887146543	3.37085579078655	6.7710233710582	3.37085579078655	2.30758499573879	1.73859143514566	2.78462000108454	1.40743116178458	2.3937961412832	4.52936937519766	3.88109805219385	1.16959787455254	3.40342444576999	2.68691403613421	2.56749563452824	5.60413498965134	3.27314982583621	5.26635151082304	2.78462000108454	3.76167965058789
8.06074210840262	2.53337609121225	4.4065390192601	3.37085579078655	2.58920807118387	3.27314982583621	8.06074210840261	6.15004768270718	8.06074210840261	6.38888448591911	5.29705909980743	3.59633109451809	12.3598045662173	7.84578898551188	3.0451692409521	5.60413498965134	8.49064835418409	3.69002860962431	1.56096910670654	4.35877165861771	6.52536265918307	2.57378081356013	3.76167965058789	8.70560147707482	41.3784761564668	7.4465903287148	1.89875258553484	1.41673649177985	1.05486254751935	1.30507253183661	1.65513904625867	1.47346898755747	2.01981813750778	3.06624307652962	4.42307387486708	3.60814170566593	2.16943429584169	2.75856507709778	1.27860047236731	0.812963734009836
18.8083982529394	14.1510805903068	9.35046084574703	9.56541396863777	4.3758314302757	6.37182471426111	14.1510805903068	3.37085579078655	7.41588273973041	8.06074210840262	8.49064835418409	17.01712222885	14.1510805903068	6.7710233710582	8.70560147707482	39.2289449275594	3.64226124898192	3.40342444576999	6.98597649394893	4.83644526504157	3.45460376074398	8.7772525180384	4.3758314302757	2.08982202810438	3.60814170566593	3.17544386088588	4.23935325701175	4.98998320996352	9.85201813249209	1.80181294187823	2.10819408988991	4.22229348535375	1.54892691494795	2.19838421138253	4.62149214215083	3.91521759550984	1.82710154457126	1.05327030216461	1.6837994626441	1.69482269971542
4.25020947533956	9.35046084574703	6.21828676933916	2.10819408988991	2.35621692399461	3.76167965058789	2.68691403613421	1.70985438663086	2.56749563452824	3.16458764255806	10.9267837469458	4.47819006022368	2.12124792326385	2.52156548006441	12.7180597710352	29.5560543974763	3.28400604416403	1.70985438663086	3.60814170566593	3.45460376074398	3.76167965058789	16.6588670240321	5.19470046985946	1.70985438663086	8.41899731322051	2.3798381462903	3.97663277347862	4.52936937519766	10.21027333731	3.30106581582202	5.91121087949525	6.12616400238599	5.60413498965134	2.20924042971035	19.8831638673931	1.94284553382012	3.56626772068722	15.2258462047605	13.434570180671	3.85938561553822
2.53337609121225	2.20924042971035	1.76568636660248	0.895638012044735	1.41673649177985	1.97040362649842	2.22630020136834	2.3798381462903	1.85098522489245	0.916711847622258	1.73156682328649	3.91521759550984	2.27354264595971	4.47819006022368	6.21828676933916	5.0513983879323	2.53337609121225	6.12616400238599	3.0451692409521	2.08982202810438	3.40342444576999	3.59633109451809	3.56626772068722	3.76167965058789	2.43889120202951	1.17428094912532	0.814741675472952	0.298546004014912	0.179127602408947	0.0688952316957488	0.0841683914933606	0.244264912375837	0.44392492770913	1.10637636781997	2.08982202810438	1.32931536524534	3.45460376074398	2.88232596603487	4.23935325701175	2.47196091324347
1.30507253183661	1.22132456187918	4.83644526504157	1.13447481525666	1.61214842168052	1.31903052682952	5.91121087949525	5.0513983879323	23.1074607107542	2.3798381462903	1.31903052682952	29.5560543974763	1.89875258553484	1.61214842168052	1.61214842168052	1.0431548610874	1.70985438663086	1.25389321686263	18.8083982529394	2.80633243774017	9.1355077228563	7.34423169876683	1.91922431152443	1.86017125578522	3.95709158048856	2.32865883131631	3.16458764255806	1.61214842168052	1.80756035158119	1.61214842168052	2.25700779035273	1.37331161846859	2.47196091324347	1.41673649177985	2.68691403613421	2.32865883131631	2.68691403613421	1.03342847543623	3.0451692409521	1.6837994626441
0.790268834157119	0.702731363296638	1.61214842168052	1.61214842168052	1.02591263197851	1.73156682328649	1.13447481525666	4.11993485540578	1.97040362649842	2.53337609121225	3.40342444576999	2.68691403613421	1.45861047675857	3.76167965058789	0.537382807226841	4.83644526504157	4.3758314302757	6.62772128913104	3.76167965058789	4.0687555404318	4.11993485540578	11.6432941565816	2.20924042971035	2.80633243774017	4.22229348535375	4.4065390192601	1.41673649177985	4.62149214215083	2.44807723292228	2.68691403613421	3.33177340480641	1.41673649177985	2.07276225644639	0.537382807226841	4.83644526504157	1.91922431152443	1.49273002007456	1.51444245673019	0.73279473712751	0.702731363296638
0.439676842276506	0.0700934096382836	0.287437315493427	0.309402222342727	0.341970877326172	0.352078390941723	0.537382807226841	0.179127602408947	0.537382807226841	0.690920752148796	0.600604313959411	1.41673649177985	2.53337609121225	3.11682028191568	3.76167965058789	1.80756035158119	4.62149214215083	8.49064835418409	13.7928253854889	4.19158589636936	3.60814170566593	1.38588197653238	1.25389321686263	1.36412558757583	1.03894009397189	1.11610275347113	1.45861047675857	3.54672652769715	0.537382807226841	0.537382807226841	0.677569626503408	1.49273002007456	2.32865883131631	2.07276225644639	6.98597649394893	5.48130463371378	4.3758314302757	3.30106581582202	2.60423975809931	2.99398992597811
0.439676842276506	0.372034251157044	0.537382807226841	0.690920752148796	0.537382807226841	0.830500702077845	0.537382807226841	0.107476561445368	0.77621961043877	1.12361859692885	0.537382807226841	0.298546004014912	2.32865883131631	0.752335930117577	0.60903384819042	1.61214842168052	2.22630020136834	1.41673649177985	4.19158589636936	12.3598045662173	2.07276225644639	3.14752787090007	5.91121087949525	1.73156682328649	3.14752787090007	2.68691403613421	2.00297228148186	1.91922431152443	1.61214842168052	1.25389321686263	1.61214842168052	2.53337609121225	5.19470046985946	9.85201813249209	2.62369252940164	3.27314982583621	3.76167965058789	6.55607024816746	5.0513983879323	8.49064835418409
4.32734576345825	1.24086575486925	0.983017330293002	1.19158796385082	1.23077997784212	3.13944692643049	2.40408097969903	3.26012236384284	3.08288031514346	5.7576729345733	3.2656339823785	3.27314982583621	2.75856507709778	5.31411887146543	6.62772128913104	10.21027333731	2.7695883141691	9.90319744746607	2.68691403613421	3.26012236384284	3.0451692409521	6.26946608431315	5.42268105474358	7.13951443887089	61.7990228310867	12.1448514433266	3.51365681648319	7.29305238379284	6.15004768270718	4.44562140524023	11.2850389517637	5.41516521128586	7.82190530519069	5.61809298464425	6.07655943556505	5.00179382111137	3.51365681648319	3.59633109451809	18.0918878433036	6.06474882441721
1.6837994626441	3.11682028191568	3.40342444576999	1.61214842168052	2.042054667462	1.82710154457126	2.53337609121225	0.895638012044735	0.480816195939805	0.84445869707075	0.639741437174811	0.244264912375837	0.367682973365733	0.347718287029132	0.179127602408947	0.410939793761702	0.537382807226841	0.895638012044735	1.03342847543623	1.90526631653153	3.40342444576999	10.5685285421279	34.9298824697447	8.06074210840261	6.7710233710582	2.29609017633287	1.44244858781942	1.40743116178458	5.48130463371378	1.80756035158119	10.21027333731	4.19158589636936	4.4065390192601	6.62772128913104	2.99398992597811	2.22630020136834	1.97040362649842	3.76167965058789	2.53337609121225	3.11682028191568
0.286138897354552	0.953421109596008	1.03119403548934	1.89252206023366	2.12803591661829	2.89163129603014	3.36571337157864	2.08504529204014	5.60413498965134	2.43889120202951	5.45059704472939	2.40030987227989	3.17544386088588	2.63034742484717	1.57234228781187	1.33478955343441	3.18847132287926	4.00970248469258	3.63523663712275	4.69314318311441	3.69002860962431	2.68691403613421	1.76568636660248	2.32865883131631	4.83644526504157	2.98003193098521	2.63034742484717	2.75013554286677	6.55607024816746	5.91121087949525	6.50830288752507	6.20432877434625	7.34423169876683	4.25772531879728	3.47507548673357	3.76167965058789	1.54049738071694	9.49376292767419	4.34039959683218	3.1829597043436
1.70560630119823	4.17505104076238	3.59633109451809	3.64226124898192	1.41673649177985	3.76167965058789	1.51444245673019	0.84445869707075	5.19470046985946	8.7772525180384	4.22229348535375	1.61214842168052	2.10819408988991	3.88109805219385	2.80633243774017	5.0513983879323	3.30106581582202	2.042054667462	2.10819408988991	3.17544386088588	3.76167965058789	2.32865883131631	1.54049738071694	1.31903052682952	2.19838421138253	1.23281938128511	2.29609017633287	1.75545050360768	2.17781453455088	1.10637636781997	2.32865883131631	3.91521759550984	2.29609017633287	1.73859143514566	2.3937961412832	1.14485902409197	2.49150210623354	1.25389321686263	0.707082641087949	1.37331161846859
5.91121087949525	5.0513983879323	12.3598045662173	4.95586366664753	3.16458764255806	17.3753774336679	5.7576729345733	2.40408097969903	9.35046084574703	12.0015493613995	6.15004768270718	13.0046639348896	5.19470046985946	4.35877165861771	4.3758314302757	30.6308200119299	25.2569919396615	29.5560543974763	2.68691403613421	3.40342444576999	3.88109805219385	8.7772525180384	3.1829597043436	2.98003193098521	2.3937961412832	1.22132456187918	14.5093357951247	1.76568636660248	3.14752787090007	0.66382582069198	0.439676842276506	0.830500702077845	0.468043090165313	0.424249584652769	0.298546004014912	0.156014363388438	0.163551289155995	0.417964405620876	1.12361859692885	0.77621961043877
1.80756035158119	1.18224217589905	12.3598045662173	1.85098522489245	1.70985438663086	1.03342847543623	1.45861047675857	1.13447481525666	2.042054667462	1.13447481525666	1.61214842168052	2.32865883131631	5.26635151082304	2.56749563452824	1.41673649177985	1.77749697775032	4.98998320996352	5.29705909980743	2.27354264595971	3.2656339823785	4.6410333351409	5.12956315989257	4.44562140524023	9.56541396863777	6.38888448591911	6.06474882441721	0.953421109596008	0.450239649298164	0.217239858240638	0.168433417190502	0.294039649237328	0.322429684336105	0.838317179273872	1.69482269971542	2.32865883131631	1.52947414364562	1.73156682328649	0.868079919366435	1.73156682328649	1.49273002007456
4.83644526504157	6.98597649394893	3.28400604416403	2.11792047554108	4.83644526504157	1.18224217589905	1.67536992841309	4.98998320996352	4.83644526504157	5.48130463371378	8.27569523129335	9.1355077228563	3.76167965058789	2.87657855633191	3.85938561553822	4.17505104076238	5.67237407628332	2.97351819998852	4.59760846182964	3.85938561553822	2.05469896880851	2.92575083934613	1.94284553382012	6.26946608431315	2.68691403613421	2.84045198105616	1.25389321686263	1.61214842168052	1.37331161846859	1.52947414364562	1.31903052682952	1.61214842168052	0.895638012044735	0.408410933492399	0.752335930117577	0.702731363296638	1.02591263197851	0.341970877326172	0.690920752148796	0.439676842276506
0.77621961043877	1.0150564136507	1.61214842168052	1.61214842168052	2.25700779035273	3.76167965058789	3.0451692409521	1.18224217589905	1.18224217589905	0.895638012044735	0.73279473712751	2.042054667462	2.22630020136834	16.6588670240321	2.32865883131631	2.98003193098521	4.19158589636936	4.19158589636936	3.76167965058789	4.52936937519766	3.40342444576999	1.78184825554163	8.41899731322051	5.48130463371378	5.55295567467736	5.55295567467736	3.40342444576999	1.76568636660248	0.752335930117577	3.97663277347862	14.5093357951247	9.1355077228563	1.25389321686263	0.830500702077845	1.18224217589905	0.179127602408947	0.967289053008314	1.97040362649842	0.656801208832806	4.11993485540578
0.158053766831424	0.454708529191942	0.537382807226841	0.537382807226841	1.61214842168052	0.0767689724609773	0.383844862304886	0.244264912375837	0.179127602408947	0.635088772177176	0.73279473712751	0.0995153346716372	0.329363656042257	0.769764561703313	2.11370570842557	3.95709158048856	8.67489388809043	4.47819006022368	7.60012827363675	4.83644526504157	3.95709158048856	2.47196091324347	3.28400604416403	1.05623517282517	1.10035527194067	1.25389321686263	0.911214325297687	0.814741675472952	0.24903105700756	0.187459118800061	0.341970877326172	0.203834857913629	0.322429684336105	0.454708529191942	0.230306917382932	0.656801208832806	0.439676842276506	0.107476561445368	0.210280228914851	0.341970877326172
4.83644526504157	11.4999920746544	7.29305238379284	5.67237407628332	4.00051645379982	2.68691403613421	2.88232596603487	3.51365681648319	4.35877165861771	4.23935325701175	4.9341512299919	4.22229348535375	5.26635151082304	5.48130463371378	2.56749563452824	1.61214842168052	1.54892691494795	4.83644526504157	1.61214842168052	2.02551981185502	4.98998320996352	9.1355077228563	3.17544386088588	2.68691403613421	5.91121087949525	2.92575083934613	3.16458764255806	12.0015493613995	3.60814170566593	1.70985438663086	6.12616400238599	4.11993485540578	5.7576729345733	3.28400604416403	9.49376292767419	12.3598045662173	6.15004768270718	4.34039959683218	14.294382672234	4.73873930009123
1.39719529878979	1.13447481525666	1.45861047675857	1.61214842168052	1.38588197653238	3.14752787090007	3.30106581582202	2.58920807118387	1.28145130954093	0.284496780296563	0.537382807226841	0.732794737127511	1.61214842168052	1.02591263197851	2.68691403613421	1.0150564136507	2.29609017633287	1.95154808940274	5.0513983879323	11.2850389517637	5.69625775660452	2.35621692399461	3.88109805219385	2.27354264595971	0.690920752148796	0.491648100228812	1.25389321686263	0.82021586366202	1.03894009397189	1.18224217589905	0.895638012044735	0.424249584652769	0.690920752148796	0.702731363296638	1.15153458691466	0.950754197401334	0.895638012044735	0.210280228914851	0.303738108432562	0.454708529191942
0.298546004014912	0.656801208832806	0.537382807226841	0.752335930117577	0.537382807226841	0.656801208832806	0.537382807226841	1.0150564136507	0.341970877326172	0.417964405620876	1.39719529878979	0.895638012044735	0.537382807226841	3.76167965058789	2.3798381462903	1.45861047675857	3.40342444576999	3.14752787090007	3.76167965058789	4.47819006022368	2.99398992597811	4.19158589636936	1.82710154457126	1.18224217589905	2.68691403613421	0.537382807226841	0.895638012044735	1.97040362649842	1.39719529878979	0.417964405620876	0.179127602408947	1.18224217589905	0.537382807226841	0.537382807226841	0.895638012044735	1.61214842168052	0.967289053008314	2.042054667462	1.61214842168052	0.656801208832806
2.25700779035273	2.68691403613421	1.49273002007456	1.37331161846859	1.39719529878979	1.76568636660248	3.76167965058789	1.30507253183661	2.07276225644639	1.22132456187918	2.22630020136834	2.042054667462	1.61214842168052	1.61214842168052	0.785405641331537	0.537382807226841	0.656801208832806	0.537382807226841	2.08982202810438	5.19470046985946	2.68691403613421	9.49376292767419	2.22630020136834	3.40342444576999	0.690920752148796	1.97040362649842	4.11993485540578	5.91121087949525	1.97040362649842	0.537382807226841	0.298546004014912	1.61214842168052	5.91121087949525	13.434570180671	11.2850389517637	1.45861047675857	1.30507253183661	2.22630020136834	17.7336326384858	6.26946608431315
13.434570180671	4.11993485540578	0.537382807226841	1.61214842168052	2.042054667462	3.60814170566593	6.62772128913104	4.83644526504157	1.25389321686263	1.37331161846859	0.853490340889689	2.042054667462	1.45861047675857	1.76568636660248	0.84445869707075	0.752335930117577	1.15153458691466	3.40342444576999	17.7336326384858	2.68691403613421	7.70248690358472	4.3758314302757	3.91521759550984	2.99398992597811	1.51444245673019	1.22132456187918	4.83644526504157	8.06074210840262	19.8831638673931	3.11682028191568	2.3798381462903	3.33177340480641	3.60814170566593	1.91922431152443	1.97040362649842	1.61214842168052	1.37331161846859	4.83644526504157	3.30106581582202	6.26946608431315
2.68691403613421	2.37080650247136	4.25020947533956	2.56749563452824	1.56541948192167	3.64226124898192	3.66397368563755	2.12394157142037	3.54672652769715	5.91121087949525	18.0918878433036	3.95709158048856	5.52038701969391	4.19158589636936	3.59633109451809	4.50574815290197	2.12803591661829	1.93925099999251	3.19268608999476	2.96728767468734	8.36781799824652	4.83644526504157	3.69002860962431	8.06074210840262	3.33177340480641	8.70560147707482	3.61837756866073	17.01712222885	4.26323693733294	4.7170268634356	6.59515263414759	8.21428005332457	4.71000225157643	5.12304942889588	3.36361831190134	4.9341512299919	5.0752820682535	0.895638012044735	0.500321923969818	0.254549750791662
7.20092961683967	2.042054667462	4.35877165861771	4.83644526504157	2.68691403613421	4.22229348535375	7.20092961683967	5.26635151082304	4.19158589636936	2.84045198105616	6.26946608431315	3.45460376074398	2.00297228148186	4.11993485540578	0.77621961043877	4.47819006022368	3.76167965058789	11.2850389517637	3.33177340480641	1.76568636660248	5.48130463371378	4.0687555404318	2.32865883131631	2.3798381462903	3.97663277347862	3.11682028191568	2.08982202810438	9.49376292767419	3.16458764255806	4.19158589636936	6.12616400238599	8.7772525180384	23.1074607107542	2.92575083934613	11.6432941565816	6.34111712527672	2.68691403613421	25.2569919396615	7.70248690358472	5.19470046985946
1.73156682328649	0.244264912375837	0.537382807226841	0.179127602408947	0.179127602408947	1.61214842168052	1.61214842168052	2.68691403613421	11.2850389517637	2.92575083934613	1.56541948192167	2.97351819998852	3.40342444576999	4.68290732011961	5.29705909980743	1.1030489200972	0.322429684336105	6.98597649394893	4.52936937519766	5.29705909980743	3.0451692409521	3.16458764255806	1.97040362649842	3.27314982583621	2.35621692399461	1.18224217589905	0.752335930117577	4.83644526504157	4.4065390192601	2.44807723292228	1.25389321686263	2.02551981185502	2.6869140361342	1.15153458691466	0.84445869707075	0.639741437174811	0.414552451289277	0.375154035233832	0.26342294471904	0.380100034379961
0.537382807226841	0.895638012044735	2.68691403613421	0.383844862304886	0.690920752148796	1.25389321686263	1.61214842168052	1.61214842168052	0.383844862304886	0.895638012044735	0.537382807226841	1.97040362649842	1.25389321686263	2.68691403613421	0.635088772177176	1.76568636660248	2.92575083934613	26.3317575541152	6.55607024816746	3.52284284737596	2.68691403613421	3.0451692409521	9.1355077228563	1.39719529878979	3.40342444576999	1.97040362649842	1.39719529878979	1.18224217589905	1.97040362649842	2.68691403613421	0.537382807226841	1.18224217589905	4.83644526504157	0.537382807226841	0.179127602408947	0.537382807226841	0.537382807226841	1.61214842168052	0.179127602408947	0.537382807226841
5.60413498965134	37.079413698652	4.22229348535375	2.9349368702389	3.91521759550984	19.8831638673931	19.8831638673931	1.61214842168052	2.25700779035273	5.19470046985946	2.6869140361342	3.76167965058789	6.98597649394893	4.4065390192601	4.4065390192601	1.82710154457126	1.82710154457126	3.76167965058789	3.45460376074398	5.91121087949525	5.0513983879323	8.7772525180384	10.21027333731	2.44807723292228	2.3798381462903	4.47819006022368	3.16458764255806	11.2850389517637	4.62149214215083	24.1822263252078	5.48130463371378	2.99398992597811	5.19470046985946	2.07276225644639	1.85098522489245	5.91121087949525	3.11682028191568	1.97040362649842	3.11682028191568	4.83644526504157
2.08982202810438	3.76167965058789	4.19158589636936	1.61214842168052	5.19470046985946	5.91121087949525	1.45861047675857	1.97040362649842	3.76167965058789	8.06074210840262	6.98597649394893	8.7772525180384	2.60423975809931	2.7695883141691	3.64226124898192	4.68290732011961	2.88232596603487	3.51365681648319	3.85938561553822	4.05479754543889	3.06624307652962	4.68290732011961	1.89875258553484	1.90526631653153	3.76167965058789	2.49150210623354	2.99398992597811	2.90186715902494	6.37182471426111	4.3479154402899	2.78462000108454	12.3598045662173	9.78036709152851	5.91121087949525	7.4465903287148	8.70560147707482	10.5685285421279	8.27569523129335	3.95709158048856	17.3753774336679
4.22229348535375	2.61526299517063	3.51365681648319	3.30106581582202	3.0176111482738	3.83333069155147	5.43353727307139	1.99147746207594	1.66871503296756	3.19268608999476	5.71579894959458	8.29957891161454	2.65620644714981	1.98275725425076	4.17505104076238	2.07943781926908	1.13725198738704	3.91521759550984	3.69002860962431	2.59345615661649	5.61809298464425	4.64678074484386	7.58306850197876	3.59197981672678	2.99398992597811	2.3798381462903	1.99147746207594	3.92702820665768	2.61526299517063	2.11792047554108	2.08504529204014	1.65513904625867	5.03185719494224	2.83021611806136	1.65887736143938	2.68691403613421	2.60423975809931	5.19470046985946	2.06468131197681	1.10035527194067
2.20924042971035	4.4065390192601	0.916711847622258	1.36412558757583	3.0451692409521	1.97040362649842	9.1355077228563	0.92820666702818	0.62005708526174	2.20924042971035	1.35926239475025	1.03342847543623	0.537382807226841	1.37331161846859	0.790268834157119	0.895638012044735	3.76167965058789	1.30507253183661	2.47196091324347	3.33177340480641	4.4065390192601	29.5560543974763	10.21027333731	5.0513983879323	3.91521759550984	8.06074210840262	6.34111712527672	4.83644526504157	3.97663277347862	3.14752787090007	5.69625775660452	14.5093357951247	3.28400604416403	9.49376292767419	10.21027333731	22.0326950963005	2.68691403613421	0.763649252374984	2.07276225644639	3.76167965058789
0.230306917382932	0.298546004014912	0.146558947425502	2.32865883131631	0.439676842276506	0.322429684336105	0.179127602408947	0.347718287029132	0.298546004014912	0.454708529191942	0.250778643372526	0.417964405620876	0.830500702077845	0.77621961043877	0.84445869707075	1.91922431152443	1.0150564136507	0.656801208832806	1.91922431152443	2.90186715902494	3.11682028191568	16.6588670240321	1.82710154457126	1.45861047675857	3.76167965058789	0.77621961043877	0.73279473712751	1.0150564136507	1.22132456187918	1.45861047675857	0.92820666702818	1.30507253183661	0.702731363296638	0.997996641992705	0.84445869707075	0.258739870146257	0.397195987950274	0.217857894821692	0.164504940987808	0.151569509730647
6.55607024816746	3.37085579078655	3.60814170566593	19.8831638673931	5.60413498965134	8.06074210840261	2.99398992597811	15.5841014095784	5.48130463371378	5.7576729345733	4.83644526504157	5.48130463371378	5.7576729345733	4.98998320996352	13.7928253854889	12.7180597710352	7.84578898551188	10.21027333731	4.3758314302757	5.0513983879323	2.68691403613421	3.0451692409521	4.11993485540578	2.68691403613421	0.895638012044735	0.895638012044735	0.537382807226841	3.76167965058789	0.895638012044735	0.895638012044735	1.25389321686263	0.107476561445368	0.322429684336105	0.179127602408947	0.322429684336105	0.967289053008314	1.25389321686263	0.895638012044735	1.18224217589905	1.25389321686263
1.61214842168052	10.21027333731	4.83644526504157	2.47196091324347	1.25389321686263	3.40342444576999	1.30507253183661	2.22630020136834	0.92820666702818	3.76167965058789	1.12361859692885	1.0150564136507	1.61214842168052	1.97040362649842	1.30507253183661	0.84445869707075	2.08982202810438	5.91121087949525	15.5841014095784	6.62772128913104	3.11682028191568	20.9579294818468	16.6588670240321	2.47196091324347	1.31903052682952	1.30507253183661	0.383844862304886	0.537382807226841	0.997996641992705	0.635088772177176	0.383844862304886	2.68691403613421	4.83644526504157	3.0451692409521	3.11682028191568	3.76167965058789	1.97040362649842	3.0451692409521	1.39719529878979	1.02591263197851
9.49376292767419	32.7803512408373	7.84578898551188	10.5685285421279	10.21027333731	36.0046480841984	4.00051645379982	8.92055459996556	6.12616400238599	3.45460376074398	9.49376292767419	8.7772525180384	5.69625775660452	19.8831638673931	8.41899731322051	4.3758314302757	2.58920807118387	4.98998320996352	0.830500702077845	3.60814170566593	9.1355077228563	12.3598045662173	5.69625775660452	8.06074210840261	5.14352115488548	6.34111712527672	5.26635151082304	1.37331161846859	0.77621961043877	2.68691403613421	2.08982202810438	1.76568636660248	3.40342444576999	2.042054667462	1.39719529878979	0.439676842276506	1.39719529878979	1.97040362649842	1.30507253183661	5.91121087949525
6.12616400238599	4.19158589636936	6.26946608431315	4.47819006022368	5.55295567467736	2.32865883131631	3.76167965058789	7.63083586262114	6.67890060410502	5.91121087949525	25.2569919396615	9.49376292767419	8.27569523129335	10.9267837469458	1.39719529878979	2.58920807118387	3.97663277347862	4.52936937519766	5.91121087949525	4.52936937519766	2.29609017633287	2.56749563452824	6.12616400238599	23.1074607107542	6.7710233710582	3.30106581582202	5.14352115488548	6.98597649394893	2.08982202810438	1.30507253183661	0.752335930117577	0.537382807226841	0.537382807226841	2.042054667462	3.54672652769715	17.7336326384858	1.76568636660248	3.54672652769715	1.28145130954093	1.94284553382012
6.52536265918307	4.15250351038923	4.73873930009123	4.3479154402899	8.49064835418409	4.44562140524023	4.83644526504157	11.0700858288729	20.9579294818468	5.52038701969391	3.85938561553822	19.8831638673931	9.1355077228563	5.03185719494224	5.12956315989257	8.82843183301239	5.12956315989257	4.11993485540578	5.48130463371378	2.19086836792481	4.52936937519766	2.78462000108454	8.06074210840261	5.29705909980743	5.55295567467736	4.23935325701175	14.8675909999426	9.78036709152851	5.91121087949525	4.05479754543889	5.60413498965134	3.43098253844829	7.63083586262114	5.29705909980743	5.45059704472939	4.83644526504157	5.48130463371378	16.6588670240321	12.7180597710352	5.14352115488548
1.61214842168052	3.0451692409521	1.61214842168052	0.537382807226841	0.537382807226841	2.68691403613421	0.895638012044735	0.84445869707075	1.61214842168052	1.61214842168052	0.107476561445368	0.537382807226841	0.690920752148796	1.12361859692885	2.25700779035273	1.39719529878979	1.25389321686263	1.61214842168052	1.52947414364562	1.6837994626441	3.30106581582202	3.54672652769715	10.21027333731	2.68691403613421	3.76167965058789	1.25389321686263	0.656801208832806	1.61214842168052	1.61214842168052	4.83644526504157	0.537382807226841	0.537382807226841	0.537382807226841	0.537382807226841	0.537382807226841	0.537382807226841	1.61214842168052	0.537382807226841	0.537382807226841	0.537382807226841
5.60413498965134	5.48130463371378	2.18535674938915	2.92575083934613	9.49376292767419	2.19086836792481	6.67890060410502	10.4252264602007	4.3758314302757	6.67890060410502	7.90720416348066	5.55295567467736	14.8675909999426	4.83644526504157	4.3758314302757	2.56047102266907	5.7576729345733	29.5560543974763	4.3758314302757	7.84578898551188	2.3798381462903	2.852262592204	5.0513983879323	13.7928253854889	4.59760846182964	2.3937961412832	7.20092961683967	4.0687555404318	7.63083586262114	4.68290732011961	4.3758314302757	7.70248690358472	3.97663277347862	1.61214842168052	1.37331161846859	0.635088772177176	0.129713091399582	0.203834857913629	0.281486232356917	0.372034251157044
2.44807723292228	1.61214842168052	10.21027333731	6.26946608431315	7.70248690358472	4.11993485540578	2.90186715902494	3.40342444576999	3.76167965058789	2.20924042971035	0.895638012044735	9.1355077228563	2.3798381462903	1.73156682328649	2.47196091324347	1.97040362649842	1.25389321686263	0.244264912375837	6.26946608431315	3.76167965058789	3.76167965058789	5.91121087949525	5.69625775660452	4.4065390192601	3.76167965058789	1.49273002007456	1.51444245673019	1.73156682328649	2.042054667462	3.76167965058789	1.61214842168052	1.30507253183661	1.36412558757583	1.97040362649842	1.82710154457126	1.39719529878979	0.332665547330902	0.417964405620876	1.39719529878979	0.537382807226841
9.1355077228563	1.82710154457126	2.042054667462	3.14752787090007	2.07276225644639	1.61214842168052	0.853490340889689	1.73156682328649	0.967289053008314	1.61214842168052	2.042054667462	2.25700779035273	1.0150564136507	0.752335930117577	2.6869140361342	2.90186715902494	1.91922431152443	0.967289053008314	6.98597649394893	3.76167965058789	4.83644526504157	4.4065390192601	6.26946608431315	11.2850389517637	1.61214842168052	1.61214842168052	1.25389321686263	1.61214842168052	0.593949418513877	2.07276225644639	2.47196091324347	0.72704732742455	1.30507253183661	0.989915697523128	1.42248390148281	1.0431548610874	2.35621692399461	2.6869140361342	4.83644526504157	9.1355077228563
5.29705909980743	4.7170268634356	5.14352115488548	2.61526299517063	5.69625775660452	2.56749563452824	1.25389321686263	0.790268834157119	0.895638012044735	1.25389321686263	1.85098522489245	0.72704732742455	1.61214842168052	2.53337609121225	1.97040362649842	1.70985438663086	1.61214842168052	2.32865883131631	4.52936937519766	2.88232596603487	7.63083586262114	2.68691403613421	0.763649252374984	0.341970877326172	0.190684221919202	0.14141652821759	1.02591263197851	0.680684889153999	0.92820666702818	2.68691403613421	0.84445869707075	2.042054667462	3.11682028191568	1.30507253183661	1.76568636660248	0.60903384819042	1.82710154457126	1.25389321686263	1.02591263197851	0.77621961043877
0.60903384819042	0.911214325297687	1.73156682328649	1.30507253183661	4.47819006022368	2.56749563452824	2.68691403613421	1.61214842168052	3.76167965058789	5.26635151082304	7.34423169876683	2.00297228148186	3.54672652769715	3.45460376074398	3.11682028191568	5.55295567467736	5.0513983879323	5.26635151082304	2.07276225644639	2.20924042971035	4.83644526504157	2.20924042971035	1.32554425782621	2.19838421138253	3.0451692409521	1.19877703150603	5.19470046985946	2.042054667462	1.90526631653153	1.61214842168052	9.85201813249209	5.48130463371378	32.7803512408373	5.19470046985946	5.48130463371378	2.68691403613421	1.75545050360768	3.76167965058789	5.48130463371378	3.33177340480641
2.68691403613421	2.25700779035273	1.61214842168052	2.32865883131631	3.0451692409521	3.97663277347862	3.33177340480641	3.28400604416403	4.4065390192601	3.0451692409521	2.00297228148186	2.92575083934613	3.88109805219385	3.88109805219385	3.14752787090007	3.30106581582202	3.52284284737596	5.48130463371378	3.54672652769715	7.70248690358472	4.3758314302757	6.26946608431315	6.55607024816746	4.22229348535375	1.61214842168052	6.26946608431315	6.98597649394893	4.7170268634356	3.40342444576999	4.4065390192601	6.34111712527672	5.91121087949525	9.1355077228563	5.29705909980743	2.23438114583792	4.09237676272748	3.95709158048856	3.40342444576999	2.98003193098521	2.98003193098521
1.73156682328649	2.32865883131631	1.37331161846859	0.997996641992705	1.39719529878979	9.1355077228563	2.47196091324347	3.33177340480641	6.62772128913104	6.62772128913104	2.47196091324347	8.06074210840262	1.61214842168052	1.13447481525666	9.1355077228563	3.40342444576999	2.32865883131631	1.76568636660248	5.55295567467736	5.91121087949525	2.32865883131631	1.37331161846859	0.895638012044735	1.25389321686263	0.383844862304886	0.0767689724609773	0.537382807226841	0.752335930117577	0.997996641992705	0.752335930117577	0.895638012044735	2.32865883131631	2.68691403613421	3.0451692409521	1.25389321686263	9.1355077228563	11.2850389517637	1.97040362649842	6.98597649394893	6.62772128913104
1.25389321686263	0.690920752148796	0.84445869707075	1.13447481525666	3.40342444576999	4.11993485540578	3.76167965058789	2.68691403613421	2.20924042971035	2.47196091324347	0.967289053008314	1.69482269971542	0.702731363296638	1.03342847543623	1.12361859692885	1.31903052682952	1.36412558757583	2.22630020136834	2.08982202810438	4.0687555404318	2.49150210623354	2.68691403613421	7.70248690358472	1.61214842168052	18.8083982529394	1.41673649177985	0.92820666702818	2.6869140361342	0.410939793761702	1.39719529878979	0.146558947425502	0.967289053008314	0.690920752148796	1.39719529878979	1.39719529878979	0.84445869707075	0.62005708526174	0.997996641992705	1.30507253183661	0.537382807226841
1.82710154457126	3.76167965058789	1.85098522489245	0.60903384819042	0.680684889153999	0.73279473712751	0.537382807226841	0.997996641992705	1.49273002007456	0.823986971081156	0.868079919366435	1.19877703150603	1.22132456187918	3.76167965058789	2.58920807118387	1.66871503296756	2.47196091324347	5.26635151082304	9.1355077228563	2.7695883141691	3.56626772068722	5.19470046985946	57.499960373272	3.56626772068722	8.18016051000858	3.85938561553822	6.34111712527672	9.99532021441924	7.13951443887089	4.83644526504157	15.2258462047605	3.64226124898192	4.15250351038923	4.91911954307647	6.50830288752507	3.76167965058789	3.88109805219385	12.3598045662173	4.47819006022368	4.73873930009123
7.60012827363675	3.51365681648319	11.2850389517637	3.54672652769715	3.33177340480641	3.67900537255299	3.0451692409521	2.68691403613421	4.3758314302757	3.88109805219385	2.00297228148186	2.042054667462	5.69625775660452	2.78462000108454	2.85661386999531	2.24436348900622	3.91521759550984	2.83021611806136	4.7170268634356	4.7170268634356	3.90498173251504	5.26635151082304	22.0326950963005	4.83644526504157	3.30106581582202	1.37331161846859	0.950754197401334	1.30507253183661	0.868079919366435	0.656801208832806	0.537382807226841	0.322429684336105	0.410939793761702	0.435024177278871	0.690920752148796	0.656801208832806	0.537382807226841	0.281486232356917	0.0413371390174493	0.537382807226841
1.25389321686263	1.97040362649842	2.22630020136834	2.3798381462903	3.33177340480641	2.042054667462	1.0150564136507	4.47819006022368	1.61214842168052	1.30507253183661	1.97040362649842	1.61214842168052	1.61214842168052	5.91121087949525	1.76568636660248	5.91121087949525	1.97040362649842	2.3798381462903	1.91922431152443	4.62149214215083	4.19158589636936	3.40342444576999	0.537382807226841	1.61214842168052	1.61214842168052	1.18224217589905	2.47196091324347	0.84445869707075	0.298546004014912	1.82710154457126	0.656801208832806	1.45861047675857	2.32865883131631	2.042054667462	1.0150564136507	0.967289053008314	1.91922431152443	1.61214842168052	2.68691403613421	2.25700779035273
0.537382807226841	0.417964405620876	0.417964405620876	0.439676842276506	0.0488529824751674	0.62005708526174	0.179127602408947	0.279439059757957	0.156014363388438	0.225354080449966	0.146558947425502	0.188810175512133	1.22132456187918	1.22132456187918	2.99398992597811	7.34423169876683	2.56749563452824	4.22229348535375	3.28400604416403	10.9267837469458	2.75013554286677	5.14352115488548	5.69625775660452	1.97040362649842	28.4812887830226	0.895638012044735	12.3598045662173	3.51365681648319	8.7772525180384	3.76167965058789	6.15004768270718	12.3598045662173	10.21027333731	7.63083586262114	6.62772128913104	0.895638012044735	4.83644526504157	0.322429684336105	0.179127602408947	0.537382807226841
5.19470046985946	3.54672652769715	8.92055459996556	4.4065390192601	18.8083982529394	27.4065231685689	43.5280073853741	8.92055459996556	3.64226124898192	2.68691403613421	2.29609017633287	2.32865883131631	4.22229348535375	7.63083586262114	6.98597649394893	10.21027333731	4.0687555404318	2.68691403613421	2.54361195420705	4.35877165861771	3.52284284737596	5.48130463371378	2.99398992597811	4.19158589636936	4.11993485540578	4.47819006022368	0.537382807226841	1.45861047675857	0.785405641331537	0.830500702077845	1.0150564136507	1.49273002007456	0.997996641992705	0.179127602408947	1.0150564136507	0.289359973122145	1.18224217589905	3.76167965058789	0.439676842276506	0.752335930117577
0.244264912375837	0.124011417052348	0.537382807226841	1.61214842168052	0.537382807226841	0.322429684336105	0.244264912375837	1.15153458691466	2.68691403613421	3.76167965058789	0.537382807226841	0.0767689724609773	0.417964405620876	0.537382807226841	0.417964405620876	0.537382807226841	0.146558947425502	0.0767689724609773	2.68691403613421	1.61214842168052	1.61214842168052	16.6588670240321	1.39719529878979	5.91121087949525	8.06074210840262	1.91922431152443	6.26946608431315	1.18224217589905	1.85098522489245	3.54672652769715	3.54672652769715	1.41673649177985	1.69482269971542	3.11682028191568	3.76167965058789	3.52284284737596	3.45460376074398	2.44807723292228	2.44807723292228	1.70985438663086
3.16458764255806	3.16458764255806	1.69482269971542	2.20924042971035	1.51444245673019	1.89875258553484	3.60814170566593	2.7695883141691	3.43098253844829	6.67890060410502	3.11682028191568	3.64226124898192	3.27314982583621	4.98998320996352	8.70560147707482	4.47819006022368	3.1829597043436	3.40342444576999	7.63083586262114	8.06074210840261	4.59760846182964	3.46856175573688	2.98003193098521	3.88109805219385	31.7055856263836	12.3598045662173	4.25020947533956	4.05479754543889	3.16458764255806	3.60814170566593	2.44807723292228	33.855116855291	6.12616400238599	3.76167965058789	3.45460376074398	4.4065390192601	1.75545050360768	1.27274875395831	1.69482269971542	0.588562122200826
6.06474882441721	4.23935325701175	3.84435392862279	6.83243854902698	3.76167965058789	11.0700858288729	12.1448514433266	4.00051645379982	2.92575083934613	5.79179247788929	6.34111712527672	4.73873930009123	2.00297228148186	1.86017125578522	6.12616400238599	6.98597649394893	4.83644526504157	2.56749563452824	3.14752787090007	2.20924042971035	4.52936937519766	2.78462000108454	2.92575083934613	4.23935325701175	7.63083586262114	9.1355077228563	5.69625775660452	2.68691403613421	4.22229348535375	6.12616400238599	3.27314982583621	4.83644526504157	12.1448514433266	4.54332737019056	2.93980006306448	5.79179247788929	4.00051645379982	30.6308200119299	4.0687555404318	10.5685285421279
0.537382807226841	0.895638012044735	1.25389321686263	0.244264912375837	0.0413371390174493	0.244264912375837	0.341970877326172	0.230306917382932	0.967289053008314	1.15153458691466	0.537382807226841	0.322429684336105	0.0358255204817894	0.341970877326172	0.537382807226841	2.68691403613421	11.2850389517637	3.14752787090007	1.52947414364562	6.26946608431315	5.69625775660452	6.98597649394893	5.19470046985946	4.83644526504157	1.85098522489245	3.16458764255806	7.34423169876683	3.45460376074398	4.19158589636936	2.6869140361342	1.37331161846859	6.62772128913104	2.22630020136834	4.47819006022368	3.40342444576999	18.8083982529394	2.68691403613421	2.47196091324347	2.68691403613421	2.25700779035273
1.25389321686263	0.752335930117577	0.895638012044735	0.179127602408947	1.39719529878979	0.895638012044735	1.61214842168052	3.11682028191568	4.11993485540578	9.1355077228563	12.3598045662173	3.40342444576999	2.042054667462	1.18224217589905	3.76167965058789	4.62149214215083	3.97663277347862	19.8831638673931	3.33177340480641	2.99398992597811	5.69625775660452	2.53337609121225	1.12361859692885	1.91922431152443	2.90186715902494	4.47819006022368	3.0451692409521	1.97040362649842	2.68691403613421	18.8083982529394	5.19470046985946	0.895638012044735	1.61214842168052	0.997996641992705	1.61214842168052	6.98597649394893	0.690920752148796	3.40342444576999	0.656801208832806	0.967289053008314
8.92055459996556	18.8083982529394	16.6588670240321	15.5841014095784	1.92825595534337	4.7170268634356	8.70560147707482	4.7170268634356	3.76167965058789	5.7576729345733	13.434570180671	13.434570180671	40.3037105420131	3.85938561553822	6.55607024816746	8.27569523129335	3.46856175573688	3.37085579078655	2.58920807118387	5.14352115488548	2.19086836792481	6.55607024816746	8.06074210840262	9.49376292767419	4.4065390192601	19.8831638673931	1.73156682328649	1.52947414364562	0.785405641331537	0.895638012044735	1.46884633975337	1.97040362649842	0.895638012044735	1.31903052682952	1.61214842168052	5.19470046985946	2.1006782464322	3.45460376074398	2.80633243774017	3.54672652769715
0.537382807226841	1.02591263197851	2.44807723292228	2.02551981185502	1.82710154457126	0.600604313959411	0.997996641992705	1.45861047675857	2.68691403613421	2.20924042971035	3.45460376074398	5.91121087949525	2.84045198105616	1.02591263197851	1.03894009397189	13.434570180671	1.61214842168052	2.53337609121225	1.45861047675857	2.32865883131631	8.27569523129335	1.89875258553484	1.28145130954093	2.32865883131631	1.61214842168052	2.35621692399461	4.4065390192601	2.58920807118387	3.91521759550984	3.97663277347862	3.88109805219385	6.83243854902698	5.14352115488548	14.5093357951247	7.63083586262114	2.88232596603487	3.91521759550984	2.10819408988991	4.83644526504157	3.16458764255806
3.00302156979705	8.06074210840262	6.37182471426111	3.64226124898192	1.6837994626441	3.76167965058789	3.11682028191568	5.19470046985946	3.25590759672733	4.75377098700667	3.42227998286567	2.40827109905362	3.35224513079601	8.82843183301239	10.21027333731	12.9739563459052	8.14341638643751	9.1355077228563	8.06074210840261	3.44323057963865	5.27899581216956	10.5685285421279	5.62837782306007	2.94281061100413	3.63523663712275	2.96728767468734	2.72990466071235	2.56047102266907	1.14485902409197	0.318042885909763	0.205182526395703	0.230306917382932	0.104268305879835	0.0514018337347413	0.132143313252502	0.206685695087247	0.16889173941415	0.234243787765546	0.100190014906699	0.13181087724432
4.83644526504157	0.895638012044735	2.35621692399461	4.83644526504157	1.61214842168052	3.52284284737596	6.50830288752507	10.8551327059822	8.06074210840261	9.85201813249209	2.32865883131631	0.537382807226841	1.61214842168052	0.179127602408947	0.537382807226841	0.537382807226841	0.537382807226841	4.83644526504157	1.39719529878979	5.48130463371378	5.31411887146543	4.05479754543889	3.06624307652962	5.22726912484291	49.9766010720962	6.06474882441721	5.0513983879323	2.98003193098521	2.88232596603487	3.64226124898192	1.77749697775032	2.40030987227989	1.73859143514566	0.537382807226841	0.230306917382932	0.186438933119516	0.197983139504626	0.486203492252856	0.950754197401334	2.53337609121225
1.39719529878979	1.25389321686263	4.11993485540578	1.73156682328649	0.92820666702818	0.77621961043877	1.15153458691466	1.37331161846859	0.635088772177176	0.62005708526174	1.61214842168052	0.92820666702818	1.13447481525666	4.11993485540578	0.73279473712751	0.830500702077845	0.997996641992705	0.752335930117577	0.752335930117577	14.5093357951247	1.82710154457126	0.895638012044735	0.322429684336105	1.61214842168052	0.537382807226841	0.537382807226841	1.97040362649842	0.62005708526174	0.752335930117577	0.967289053008314	1.61214842168052	0.690920752148796	1.61214842168052	0.690920752148796	0.92820666702818	0.244264912375837	0.537382807226841	0.0597092008029823	0.341970877326172	1.61214842168052
5.60413498965134	10.21027333731	28.4812887830226	4.3758314302757	2.3937961412832	1.80756035158119	1.52947414364562	3.54672652769715	3.14752787090007	5.55295567467736	1.61214842168052	2.99398992597811	6.55607024816746	2.58920807118387	2.58920807118387	3.91521759550984	23.1074607107542	8.41899731322051	4.52936937519766	4.3758314302757	3.0451692409521	4.68290732011961	3.40342444576999	4.62149214215083	2.84045198105616	3.60814170566593	8.06074210840262	5.48130463371378	6.34111712527672	3.76167965058789	4.11993485540578	1.85098522489245	1.18224217589905	1.80756035158119	1.86017125578522	3.17544386088588	4.00051645379982	3.56626772068722	2.80633243774017	9.85201813249209
2.02551981185502	2.61526299517063	3.27314982583621	5.91121087949525	2.3937961412832	2.19838421138253	7.41588273973041	10.9267837469458	6.12616400238599	2.92575083934613	6.34111712527672	2.78462000108454	5.60413498965134	4.83644526504157	4.11993485540578	5.7576729345733	7.4465903287148	2.27354264595971	1.89875258553484	3.43098253844829	3.66397368563755	3.11682028191568	1.83841486682867	2.98003193098521	3.88109805219385	9.78036709152851	5.79179247788929	3.95709158048856	2.18114198227365	2.40030987227989	1.28504584336853	0.933349086236092	0.650516029800913	0.435024177278871	0.876782474949056	0.500321923969818	0.795326554695725	1.54892691494795	2.7695883141691	2.32865883131631
0.179127602408947	0.362420963013451	1.03342847543623	1.03342847543623	3.76167965058789	2.68691403613421	5.45059704472939	2.11370570842557	1.31903052682952	0.93544414591339	1.76568636660248	2.43889120202951	3.47507548673357	4.59760846182964	3.15420343372276	1.8457931204748	3.43098253844829	13.7928253854889	2.27354264595971	5.91121087949525	3.85938561553822	8.27569523129335	3.76167965058789	2.68691403613421	3.17544386088588	3.51365681648319	3.61837756866073	14.1510805903068	5.19470046985946	7.90720416348066	4.58842243093687	3.9513441707856	26.6900127589331	4.54984110118725	4.47819006022367	4.91911954307647	13.434570180671	17.3037263927043	7.86533017850195	5.81350491454492
4.4065390192601	5.33249093325096	2.40408097969903	2.01020976036707	4.09237676272748	4.54984110118725	3.67900537255299	2.68691403613421	1.81686568157646	2.62369252940164	6.06474882441721	3.17544386088588	2.52156548006441	6.26946608431315	3.08288031514346	2.4972495159365	2.68691403613421	2.25700779035273	5.32497508979324	10.056735392388	3.19601353771753	4.9341512299919	3.19601353771753	9.44258361270021	9.1355077228563	5.81350491454492	7.82190530519069	7.1813884238496	6.20432877434625	4.62149214215083	12.2062666212954	14.7242889180154	9.61318132928016	4.3479154402899	3.53541320543974	2.2051225537929	2.50160961984909	2.96974709256938	3.0176111482738	9.35046084574703
0.44392492770913	0.790268834157119	0.303738108432562	0.600604313959411	1.61214842168052	0.724298566262264	1.11059113493547	0.82021586366202	1.03342847543623	2.3798381462903	2.32865883131631	0.830500702077845	1.22132456187918	1.73156682328649	2.20924042971035	5.91121087949525	3.43098253844829	2.7695883141691	3.0451692409521	2.08982202810438	1.89875258553484	5.60413498965134	13.434570180671	4.98998320996352	3.91521759550984	2.92575083934613	2.02551981185502	4.83644526504157	1.94284553382012	0.480816195939805	0.0520047877961459	0.0248022834104696	0.155243922087754	0.480816195939805	2.042054667462	0.77102750602112	0.690920752148796	0.537382807226841	0.378158271752221	0.472245497259951
10.21027333731	1.61214842168052	1.97040362649842	1.39719529878979	3.0451692409521	3.40342444576999	0.895638012044735	1.45861047675857	0.895638012044735	1.30507253183661	0.868079919366435	0.967289053008314	1.61214842168052	2.25700779035273	2.47196091324347	1.39719529878979	3.76167965058789	3.11682028191568	2.6869140361342	3.11682028191568	6.98597649394893	4.47819006022368	5.91121087949525	1.97040362649842	3.76167965058789	6.34111712527672	4.3758314302757	4.52936937519766	4.62149214215083	3.76167965058789	2.84045198105616	19.8831638673931	20.9579294818468	4.62149214215083	3.97663277347862	19.8831638673931	5.55295567467736	4.19158589636936	2.56749563452824	1.22132456187918
0.868079919366435	1.0150564136507	1.73156682328649	11.2850389517637	2.68691403613421	1.77749697775032	2.56749563452824	1.52947414364562	1.61214842168052	0.895638012044735	2.47196091324347	1.02591263197851	4.83644526504157	1.61214842168052	1.41673649177985	1.18224217589905	2.042054667462	1.61214842168052	2.56749563452824	5.55295567467736	8.41899731322051	2.68691403613421	1.61214842168052	2.07276225644639	1.49273002007456	0.830500702077845	1.12361859692885	0.895638012044735	0.92820666702818	0.435024177278871	0.537382807226841	0.77621961043877	0.322429684336105	0.895638012044735	0.439676842276506	0.84445869707075	0.254549750791661	0.383844862304886	0.0767689724609773	0.0948322600988543
0.284496780296563	0.179127602408947	0.311116362078697	0.367682973365733	0.221275273563993	0.179127602408947	0.341970877326172	0.73279473712751	0.284496780296563	0.203834857913629	0.234243787765546	0.156014363388438	0.281486232356917	0.193457810601663	0.537382807226841	0.593949418513877	1.73156682328649	5.91121087949525	4.59760846182964	6.98597649394893	6.26946608431315	2.58455540618624	3.43098253844829	4.15250351038923	6.21828676933916	5.29705909980743	5.03185719494224	2.68691403613421	2.02551981185502	4.52936937519766	4.11993485540578	3.88109805219385	2.68691403613421	2.78462000108454	2.18535674938915	1.10035527194067	0.833869873283029	1.27274875395831	2.00297228148186	1.51444245673019
0.383844862304886	0.146558947425502	0.0767689724609773	2.68691403613421	2.32865883131631	1.39719529878979	17.7336326384858	1.18224217589905	5.91121087949525	8.06074210840262	1.76568636660248	3.54672652769715	1.39719529878979	1.73156682328649	2.53337609121225	3.76167965058789	1.61214842168052	2.00297228148186	2.3798381462903	3.91521759550984	2.98003193098521	3.0451692409521	3.30106581582202	3.60814170566593	2.29609017633287	2.90186715902494	2.90186715902494	1.91922431152443	2.3798381462903	2.3798381462903	2.3798381462903	1.12361859692885	3.45460376074398	9.49376292767419	9.1355077228563	13.434570180671	15.5841014095784	19.8831638673931	4.4065390192601	6.62772128913104
1.28145130954093	3.97663277347862	3.11682028191568	12.3598045662173	2.99398992597811	2.07276225644639	5.91121087949525	4.19158589636936	5.91121087949525	2.90186715902494	3.54672652769715	3.30106581582202	6.26946608431315	3.76167965058789	4.11993485540578	5.91121087949525	5.19470046985946	4.4065390192601	5.55295567467736	5.91121087949525	4.11993485540578	7.34423169876683	1.61214842168052	6.98597649394893	4.83644526504157	4.47819006022368	1.30507253183661	4.83644526504157	2.08982202810438	5.19470046985946	3.76167965058789	2.22630020136834	6.98597649394893	4.19158589636936	19.8831638673931	3.11682028191568	1.49273002007456	3.97663277347862	8.41899731322051	1.15153458691466
11.0700858288729	8.29957891161454	3.07382965733753	4.34039959683218	3.69002860962431	3.19268608999476	2.96974709256938	3.57201513039018	4.19158589636936	3.76167965058789	3.33177340480641	5.4096535927502	5.52038701969391	6.62772128913104	6.30203473929659	4.19158589636936	2.48219677623827	7.1053948955549	8.27569523129335	6.06474882441721	4.52936937519766	1.25389321686263	0.537382807226841	1.97040362649842	3.60814170566593	2.22630020136834	3.1829597043436	2.19086836792481	2.49150210623354	1.31903052682952	1.1030489200972	2.27354264595971	3.64226124898192	2.88232596603487	2.68691403613421	4.35877165861771	5.0752820682535	4.05479754543889	47.8270698431889	3.95709158048856
0.283347298355971	0.308709272236696	0.417964405620876	0.504814152243396	1.8650344486108	2.17512088639436	3.1002854263087	4.09237676272748	3.18847132287926	3.06624307652962	3.52284284737596	2.27354264595971	4.23935325701175	6.67890060410502	4.54332737019056	3.07773789593554	2.60423975809931	3.34830826041339	4.09237676272748	3.24988650084804	3.57201513039018	5.43353727307139	3.76167965058789	4.62149214215083	3.88109805219385	4.09237676272748	3.88109805219385	1.37850372288624	2.20924042971035	0.997996641992705	2.11792047554108	3.17544386088588	3.92702820665768	1.71450705162849	3.00302156979705	3.64226124898192	6.83243854902698	6.38888448591911	6.38888448591911	5.12956315989257
6.98597649394893	6.37182471426111	29.5560543974763	6.67890060410502	21.6744398914826	18.4501430481215	18.8083982529394	9.85201813249209	31.7055856263836	28.4812887830226	33.855116855291	16.6588670240321	15.5841014095784	8.41899731322051	7.94132370679665	6.50830288752507	5.79179247788929	10.5685285421279	11.2850389517637	5.7576729345733	2.35621692399461	1.92825595534337	4.4065390192601	4.3758314302757	5.0513983879323	10.21027333731	5.26635151082304	1.90526631653153	4.11993485540578	1.61214842168052	2.68691403613421	3.76167965058789	3.76167965058789	2.68691403613421	2.68691403613421	2.32865883131631	4.83644526504157	4.83644526504157	1.61214842168052	1.25389321686263
2.99398992597811	1.30507253183661	4.23935325701175	2.25700779035273	0.895638012044735	0.933349086236092	1.49273002007456	1.41673649177985	1.35926239475025	1.82710154457126	9.1355077228563	3.11682028191568	4.47819006022368	5.55295567467736	4.11993485540578	1.97040362649842	14.5093357951247	3.0451692409521	4.62149214215083	3.76167965058789	1.76568636660248	0.690920752148796	1.61214842168052	5.29705909980743	10.9267837469458	3.97663277347862	7.70248690358472	7.34423169876683	6.98597649394893	3.0451692409521	9.1355077228563	8.06074210840262	4.19158589636936	2.35621692399461	2.4972495159365	6.747139690737	13.0763149758531	2.32865883131631	16.6588670240321	3.97663277347862
11.6432941565816	8.27569523129335	15.2258462047605	10.9267837469458	5.26635151082304	6.52536265918307	8.27569523129335	4.83644526504157	8.49064835418409	7.84578898551188	9.49376292767419	4.47819006022368	4.98998320996352	3.76167965058789	6.55607024816746	2.6869140361342	2.20924042971035	13.434570180671	2.042054667462	1.61214842168052	2.47196091324347	14.5093357951247	4.47819006022368	2.68691403613421	0.868079919366435	0.394080725299683	0.73279473712751	1.13447481525666	11.2850389517637	3.33177340480641	1.37331161846859	0.107476561445368	0.179127602408947	1.61214842168052	2.68691403613421	1.39719529878979	2.22630020136834	1.30507253183661	4.83644526504157	0.895638012044735
2.25700779035273	1.61214842168052	0.997996641992705	0.997996641992705	0.752335930117577	1.61214842168052	1.61214842168052	1.39719529878979	1.82710154457126	1.82710154457126	1.13447481525666	1.49273002007456	2.07276225644639	2.22630020136834	6.98597649394893	1.49273002007456	2.19838421138253	2.08982202810438	1.91922431152443	4.19158589636936	2.68691403613421	5.0513983879323	3.91521759550984	6.98597649394893	13.434570180671	3.76167965058789	2.68691403613421	2.22630020136834	1.73156682328649	3.33177340480641	1.97040362649842	11.2850389517637	3.40342444576999	3.0451692409521	1.97040362649842	0.690920752148796	0.752335930117577	0.895638012044735	1.61214842168052	2.68691403613421
0.537382807226841	0.752335930117577	0.230306917382932	0.179127602408947	0.537382807226841	0.179127602408947	0.690920752148796	0.895638012044735	0.84445869707075	0.322429684336105	2.68691403613421	0.752335930117577	2.68691403613421	0.537382807226841	0.895638012044735	0.298546004014912	2.68691403613421	1.18224217589905	2.042054667462	3.40342444576999	3.54672652769715	12.3598045662173	1.97040362649842	1.97040362649842	0.967289053008314	0.690920752148796	0.84445869707075	0.0767689724609773	0.383844862304886	0.537382807226841	3.76167965058789	0.967289053008314	1.61214842168052	2.68691403613421	3.76167965058789	1.18224217589905	0.230306917382932	0.107476561445368	0.230306917382932	0.84445869707075
0.537382807226841	0.62005708526174	0.341970877326172	0.124011417052348	0.179127602408947	0.537382807226841	0.341970877326172	1.25389321686263	0.752335930117577	1.61214842168052	1.25389321686263	1.39719529878979	0.84445869707075	0.383844862304886	1.39719529878979	0.702731363296638	4.19158589636936	7.34423169876683	3.30106581582202	5.69625775660452	2.44807723292228	4.22229348535375	2.44807723292228	5.0513983879323	10.21027333731	42.4532417709204	41.3784761564668	11.6432941565816	3.45460376074398	2.90186715902494	3.17544386088588	5.0513983879323	2.19838421138253	5.19470046985946	13.0763149758531	8.7772525180384	4.19158589636936	2.52156548006441	7.84578898551188	5.0513983879323
0.690920752148796	0.77621961043877	1.61214842168052	0.690920752148796	1.61214842168052	1.97040362649842	0.997996641992705	0.635088772177176	0.537382807226841	0.197983139504626	0.77621961043877	2.53337609121225	1.91922431152443	1.73156682328649	1.25389321686263	2.00297228148186	2.25700779035273	1.77749697775032	2.19838421138253	4.83644526504157	11.2850389517637	3.30106581582202	4.98998320996352	15.2258462047605	20.9579294818468	2.25700779035273	2.32865883131631	0.785405641331537	2.08982202810438	3.33177340480641	0.924298428430167	0.676062241349897	0.332665547330902	0.702731363296638	0.258739870146257	0.424249584652769	0.298546004014912	0.179127602408947	0.14141652821759	0.206685695087247
0.537382807226841	0.537382807226841	0.244264912375837	0.656801208832806	0.537382807226841	0.967289053008314	0.537382807226841	0.0597092008029823	0.752335930117577	0.84445869707075	1.97040362649842	0.690920752148796	0.690920752148796	2.32865883131631	0.537382807226841	0.895638012044735	1.97040362649842	3.40342444576999	8.06074210840262	13.434570180671	2.68691403613421	2.47196091324347	4.47819006022368	4.47819006022368	0.635088772177176	0.823986971081156	16.6588670240321	1.30507253183661	0.84445869707075	0.967289053008314	0.537382807226841	0.895638012044735	2.32865883131631	0.84445869707075	0.690920752148796	0.417964405620876	0.690920752148796	0.179127602408947	0.656801208832806	0.537382807226841
1.61214842168052	0.690920752148796	0.537382807226841	0.230306917382932	0.179127602408947	1.61214842168052	2.68691403613421	0.537382807226841	2.68691403613421	1.18224217589905	3.0451692409521	2.68691403613421	4.83644526504157	1.97040362649842	14.5093357951247	2.6869140361342	7.70248690358472	4.23935325701175	4.11993485540578	4.00051645379982	9.1355077228563	3.40342444576999	5.91121087949525	4.83644526504157	0.979933354354828	1.73156682328649	2.47196091324347	1.97040362649842	1.02591263197851	0.454708529191942	1.25389321686263	1.18224217589905	1.61214842168052	3.0451692409521	0.997996641992705	2.042054667462	0.997996641992705	0.347718287029132	0.23644843517981	0.933349086236092
1.82710154457126	1.35926239475025	0.77102750602112	4.19158589636936	1.51444245673019	1.77749697775032	3.16458764255806	1.54892691494795	3.28400604416403	4.52936937519766	6.12616400238599	2.52156548006441	2.25700779035273	2.02551981185502	2.80633243774017	1.86017125578522	1.21618214267127	2.29609017633287	2.37080650247136	10.21027333731	4.25020947533956	2.9349368702389	4.11993485540578	3.40342444576999	3.46856175573688	2.75856507709778	4.73873930009123	2.25700779035273	2.44807723292228	1.94284553382012	2.90186715902494	6.62772128913104	3.16458764255806	2.27354264595971	1.35926239475025	2.80633243774017	1.66332773665451	2.34751436841199	5.19470046985946	9.78036709152851
4.47819006022368	2.53337609121225	2.47196091324347	5.55295567467736	5.26635151082304	24.1822263252078	7.34423169876683	4.62149214215083	6.98597649394893	9.1355077228563	6.62772128913104	8.06074210840262	1.61214842168052	5.55295567467736	25.2569919396615	7.34423169876683	3.30106581582202	1.91922431152443	6.26946608431315	4.19158589636936	10.5685285421279	1.85098522489245	1.25389321686263	1.15153458691466	3.54672652769715	2.07276225644639	14.5093357951247	2.25700779035273	0.785405641331537	1.30507253183661	1.0150564136507	0.158053766831424	3.0451692409521	0.690920752148796	0.383844862304886	1.39719529878979	0.537382807226841	1.61214842168052	2.32865883131631	0.410939793761702
2.68691403613421	2.47196091324347	13.434570180671	1.15153458691466	1.61214842168052	3.14752787090007	7.20092961683967	5.91121087949525	22.0326950963005	4.11993485540578	0.537382807226841	2.3798381462903	2.44807723292228	2.32865883131631	10.9267837469458	3.33177340480641	10.21027333731	5.45059704472939	2.60423975809931	4.52936937519766	4.83644526504157	4.3758314302757	4.4065390192601	12.7180597710352	6.34111712527672	6.12616400238599	12.0015493613995	49.9766010720962	3.88109805219385	4.00051645379982	3.52284284737596	2.92575083934613	3.28400604416403	1.70985438663086	4.23935325701175	1.45861047675857	1.61214842168052	2.56749563452824	3.76167965058789	6.26946608431315
10.21027333731	1.61214842168052	2.042054667462	1.51444245673019	1.77749697775032	0.82021586366202	0.281486232356917	0.291722095351714	0.398703373103785	0.184035207954398	0.121806769638084	0.13181087724432	0.140546272659328	0.074825454170826	0.213480841227101	0.407108187293061	0.450239649298164	1.76568636660248	3.57476389155246	3.65932102063992	4.77987865375453	4.38391237474528	2.75856507709778	2.39042697007802	3.70511303930085	4.3479154402899	2.2051225537929	2.59345615661649	2.12616675902794	1.44018592336793	0.866392689202458	0.895638012044735	1.12082699793027	1.97040362649842	3.95709158048856	1.82710154457126	1.02276082665754	1.08928947410846	1.12361859692885	3.34830826041339
3.28400604416403	2.29609017633287	6.98597649394893	5.0513983879323	2.92575083934613	2.56749563452824	2.58920807118387	1.90526631653153	2.20924042971035	2.3798381462903	1.37331161846859	1.97040362649842	1.77749697775032	1.80756035158119	1.91922431152443	2.32865883131631	2.68691403613421	5.0513983879323	2.56749563452824	3.88109805219385	4.00051645379982	4.00051645379982	2.68691403613421	30.6308200119299	6.52536265918307	3.66397368563755	3.76167965058789	44.6027729998278	7.75366621855871	6.67890060410502	8.92055459996556	9.49376292767419	8.41899731322051	4.68290732011961	5.7576729345733	5.45059704472939	3.37085579078655	3.16458764255806	5.48130463371378	4.00051645379982
0.0726192982738974	0.0720203762262777	0.676062241349897	1.03894009397189	1.61214842168052	2.88232596603487	16.6588670240321	7.34423169876683	8.52135594316848	2.42897028866532	3.69002860962431	5.03185719494224	4.95586366664753	2.75856507709778	3.76167965058789	2.78462000108454	3.97663277347862	2.22630020136834	2.3798381462903	2.07276225644639	3.33177340480641	2.90186715902494	20.9579294818468	8.06074210840262	3.97663277347862	3.76167965058789	1.39719529878979	1.44679986561073	2.07276225644639	1.13447481525666	1.91922431152443	4.47819006022368	2.3798381462903	2.47196091324347	2.25700779035273	2.84045198105616	2.6869140361342	1.45861047675857	1.49273002007456	1.45861047675857
0.217857894821692	0.593949418513877	0.950754197401334	0.77621961043877	0.480816195939805	0.584111746985697	0.868079919366435	0.179127602408947	0.226894963051333	0.120636956724393	0.183342369524452	0.138184150429759	0.0767689724609773	0.156014363388438	0.355732280840303	0.213480841227101	1.05848128696196	1.77499169659775	2.29609017633287	2.62881859751509	7.17564101414664	3.81285896556187	2.98340110219039	9.06385668189272	6.66986896028609	8.7772525180384	4.20423019771587	1.58593462620604	1.02276082665754	1.33177478312739	1.45861047675857	2.53337609121225	0.394080725299683	0.752335930117577	3.97663277347862	6.55607024816746	3.97663277347862	8.41899731322051	3.30106581582202	2.44807723292228
1.76568636660248	0.92820666702818	1.61214842168052	2.47196091324347	2.25700779035273	1.39719529878979	1.30507253183661	1.82710154457126	1.30507253183661	1.85098522489245	3.11682028191568	1.82710154457126	2.25700779035273	3.97663277347862	2.6869140361342	2.6869140361342	1.91922431152443	3.11682028191568	10.21027333731	2.20924042971035	7.34423169876683	20.9579294818468	4.83644526504157	19.8831638673931	22.0326950963005	4.68290732011961	9.1355077228563	5.26635151082304	4.23935325701175	2.88232596603487	3.76167965058789	3.76167965058789	9.1355077228563	14.5093357951247	7.34423169876683	8.41899731322051	2.53337609121225	23.1074607107542	3.16458764255806	2.52156548006441
0.087480922106695	0.197983139504626	0.308709272236696	0.0917482841606802	0.186438933119516	0.380100034379961	0.816025744307425	0.712344651440231	0.975250279782045	1.46884633975337	2.24436348900622	1.70560630119823	2.56047102266907	2.21962463854565	4.6410333351409	4.32734576345825	10.3638112822319	5.69625775660451	9.01608932125033	4.89966677177414	5.24981665521606	6.30203473929659	4.52033773137872	9.49376292767419	11.2850389517637	9.90319744746607	11.9298983204359	8.45156596820395	14.294382672234	4.62149214215083	7.4465903287148	3.90498173251504	3.11682028191568	3.33177340480641	5.42268105474358	6.98597649394893	4.0482838144422	6.52536265918307	10.8244251169978	5.12304942889588
0.116822349397139	0.311116362078697	0.451401558070546	0.895638012044735	1.85098522489245	2.44807723292228	2.68691403613421	5.26635151082304	9.85201813249209	2.11792047554108	3.28400604416403	6.7710233710582	3.56626772068722	2.54361195420705	2.52156548006441	3.1002854263087	3.0451692409521	4.83644526504157	3.66397368563755	2.19086836792481	4.3758314302757	2.08982202810438	0.92820666702818	2.3798381462903	3.54672652769715	6.12616400238599	11.2850389517637	2.68691403613421	2.22630020136834	1.73156682328649	1.73156682328649	1.61214842168052	2.07276225644639	3.76167965058789	5.91121087949525	3.40342444576999	0.537382807226841	12.3598045662173	3.76167965058789	1.91922431152443
3.53541320543974	4.42307387486708	6.67890060410502	9.1355077228563	8.21428005332457	14.0794295493432	8.06074210840262	8.92055459996556	3.51365681648319	3.0451692409521	5.55295567467736	7.4465903287148	5.29705909980743	4.47819006022368	7.75366621855871	3.61837756866073	4.83644526504157	5.82853660146035	15.2258462047605	3.37085579078655	5.08446809914627	14.294382672234	8.98196977793434	6.62772128913104	6.49744666919726	2.29094775712495	2.27354264595971	1.99147746207594	1.47196160240396	3.85938561553822	3.19268608999476	1.05486254751935	0.537382807226841	0.111532280745193	0.155243922087754	0.0683941754652343	0.0659943798348752	0.136979931253901	0.383844862304886	0.0995153346716372
1.30507253183661	1.30507253183661	1.12361859692885	3.11682028191568	5.91121087949525	4.62149214215083	1.97040362649842	3.0451692409521	5.79179247788929	4.25020947533956	7.20092961683967	14.5093357951247	11.7149451975451	4.67109670897177	10.3638112822319	3.50879362365761	3.34830826041339	8.82843183301239	6.37182471426111	2.81335704959934	3.97663277347862	55.3504291443646	17.01712222885	25.6152471444794	8.18016051000858	4.25772531879728	6.98597649394893	2.90186715902494	2.852262592204	17.7336326384858	8.49064835418409	3.67900537255299	6.98597649394893	10.4252264602007	12.3598045662173	7.22481329716086	5.0752820682535	2.61526299517063	6.15004768270718	6.50830288752507
3.7105003356139	5.22726912484291	3.86403828053586	4.83644526504157	8.06074210840262	7.75366621855871	7.94132370679665	11.1315010068417	7.76762421355161	4.83644526504157	3.50879362365761	3.88812266405303	9.44258361270021	3.34830826041339	2.7728952852905	8.36781799824652	7.70248690358472	9.59612155762216	9.59612155762216	6.59515263414759	4.15764592959714	6.26946608431315	8.21428005332457	3.69002860962431	14.8675909999426	3.88109805219385	1.97040362649842	1.44679986561073	1.77749697775032	1.49901519910645	1.52947414364562	1.41673649177985	2.25700779035273	1.41673649177985	3.30106581582202	1.6837994626441	1.51444245673019	0.752335930117577	0.707082641087949	0.933349086236092
10.21027333731	4.97974734696873	4.54984110118725	4.69314318311441	6.30203473929659	5.45059704472939	3.50879362365761	6.30203473929659	4.75377098700667	1.78549771433434	0.83465840271403	0.690920752148796	3.12946458326219	3.57201513039018	3.84435392862279	4.6410333351409	3.63523663712275	4.25772531879728	9.1355077228563	3.34830826041339	4.98998320996352	1.82710154457126	1.44244858781942	4.62149214215083	3.17544386088588	3.34830826041339	2.10819408988991	0.790268834157119	0.77102750602112	0.433373231634549	0.137470020453378	0.262974565238667	0.20020143798647	0.0532541520675248	0.152089473743446	0.132398662650091	0.26342294471904	0.457770539489531	0.408410933492399	1.45861047675857
2.3798381462903	1.97040362649842	1.18224217589905	0.680684889153999	2.07276225644639	1.12361859692885	5.19470046985946	1.61214842168052	1.61214842168052	3.0451692409521	2.32865883131631	2.32865883131631	0.635088772177176	1.22132456187918	3.40342444576999	4.4065390192601	3.45460376074398	4.11993485540578	6.26946608431315	3.14752787090007	5.14352115488548	5.91121087949525	2.44807723292228	2.3798381462903	3.11682028191568	2.92575083934613	4.54332737019056	6.7710233710582	10.9267837469458	11.6432941565816	8.70560147707482	3.76167965058789	6.06474882441721	5.91121087949525	9.85201813249209	6.83243854902698	4.44562140524023	9.78036709152851	8.06074210840262	12.7897108119988
7.13951443887089	6.86655809234297	6.21828676933916	4.35877165861771	3.95709158048856	15.2258462047605	4.3479154402899	45.6775386142815	15.9423566143963	5.67237407628332	4.42307387486708	6.21828676933916	8.41899731322051	9.85201813249209	17.7336326384858	4.35877165861771	3.66397368563755	3.40342444576999	2.68691403613421	3.66397368563755	3.88109805219385	4.68290732011961	6.12616400238599	2.78462000108454	2.49150210623354	10.21027333731	5.91121087949525	6.34111712527672	12.7180597710352	5.0513983879323	2.35621692399461	1.82710154457126	18.8083982529394	10.5685285421279	5.48130463371378	7.34423169876683	9.85201813249209	6.98597649394893	8.06074210840261	4.83644526504157
9.37434452606823	17.0887732698135	11.4999920746544	8.52135594316848	5.03185719494224	5.52038701969391	3.83333069155147	3.26012236384284	4.59760846182964	3.76167965058789	4.9341512299919	4.96288827850671	6.98597649394893	2.32865883131631	3.42227998286567	4.62149214215083	3.45460376074398	4.83644526504157	5.48130463371378	4.38391237474528	3.80840859034674	5.24981665521606	4.11993485540578	10.6708871720758	17.01712222885	5.32497508979324	6.73795365984424	6.65527938180934	6.10662280939592	5.00179382111137	5.24981665521606	7.82190530519069	7.13951443887089	9.74965950254411	4.90809630600515	5.05139838793231	5.49783948932076	8.82843183301239	6.30203473929659	6.30203473929659
1.40743116178458	2.02551981185502	9.1355077228563	2.80633243774017	2.90186715902494	1.97040362649842	4.19158589636936	10.5685285421279	3.30106581582202	1.23281938128511	3.14752787090007	14.5093357951247	2.6869140361342	3.11682028191568	1.25389321686263	2.3798381462903	3.60814170566593	6.98597649394893	8.27569523129335	4.3758314302757	5.29705909980743	3.88109805219385	2.58920807118387	3.45460376074398	1.86017125578522	3.97663277347862	2.042054667462	2.53337609121225	0.967289053008314	1.25389321686263	2.22630020136834	0.84445869707075	0.895638012044735	0.537382807226841	0.853490340889689	1.61214842168052	2.22630020136834	2.68691403613421	3.54672652769715	3.54672652769715
0.14141652821759	0.486203492252856	0.279439059757957	0.303738108432562	1.25389321686263	0.600604313959411	0.823986971081156	1.02591263197851	0.537382807226841	0.84445869707075	1.18224217589905	2.32865883131631	0.916711847622258	1.19877703150603	1.22132456187918	2.08982202810438	3.97663277347862	6.98597649394893	18.8083982529394	2.32865883131631	15.5841014095784	1.51444245673019	3.40342444576999	9.1355077228563	3.91521759550984	2.19086836792481	2.08982202810438	1.52947414364562	2.56749563452824	6.98597649394893	1.61214842168052	2.25700779035273	4.98998320996352	3.0176111482738	1.93925099999251	4.42307387486708	4.50574815290197	10.21027333731	7.66991824860128	9.1355077228563
4.11993485540578	2.68691403613421	3.76167965058789	2.68691403613421	1.45861047675857	1.91922431152443	3.0451692409521	2.6869140361342	3.76167965058789	9.1355077228563	1.73156682328649	1.61214842168052	3.14752787090007	1.32554425782621	1.82710154457126	13.434570180671	2.56749563452824	2.90186715902494	1.45861047675857	3.40342444576999	3.33177340480641	3.0451692409521	0.298546004014912	0.537382807226841	2.68691403613421	0.752335930117577	1.61214842168052	2.68691403613421	4.83644526504157	2.68691403613421	1.61214842168052	0.537382807226841	0.179127602408947	0.179127602408947	2.68691403613421	1.45861047675857	1.18224217589905	1.61214842168052	0.690920752148796	1.15153458691466
4.11993485540578	3.33177340480641	6.50830288752507	10.21027333731	37.079413698652	11.6432941565816	5.60413498965134	7.13951443887089	15.5841014095784	5.55295567467736	2.07276225644639	2.40030987227989	5.0513983879323	3.45460376074398	3.30106581582202	4.62149214215083	3.28400604416403	2.68691403613421	2.22630020136834	10.21027333731	1.70985438663086	2.042054667462	8.06074210840261	9.1355077228563	8.06074210840262	9.56541396863777	18.8083982529394	14.5093357951247	7.4465903287148	7.60012827363675	6.15004768270718	3.52284284737596	3.40342444576999	2.32865883131631	4.54332737019056	12.1448514433266	5.91121087949525	6.52536265918307	9.28904566777825	19.1666534577573
0.680684889153999	0.410939793761702	0.365420308914252	0.26002393898073	0.350467048191418	0.435024177278871	1.82710154457126	0.593949418513877	1.13447481525666	1.39719529878979	1.18224217589905	0.465731766263262	0.480816195939805	0.60903384819042	1.02591263197851	1.82710154457126	1.13447481525666	1.73156682328649	1.13447481525666	5.55295567467736	6.62772128913104	4.47819006022368	1.61214842168052	1.82710154457126	1.30507253183661	0.997996641992705	1.61214842168052	1.15153458691466	1.15153458691466	1.13447481525666	2.68691403613421	3.76167965058789	13.434570180671	1.15153458691466	0.785405641331537	1.61214842168052	4.83644526504157	2.29609017633287	3.14752787090007	3.11682028191568
2.6869140361342	1.91922431152443	3.0451692409521	4.47819006022368	2.90186715902494	1.36412558757583	2.07276225644639	1.03342847543623	1.90526631653153	1.44679986561073	1.41673649177985	2.68691403613421	5.91121087949525	6.55607024816746	3.91521759550984	4.25020947533956	27.4065231685689	4.52936937519766	5.14352115488548	2.56749563452824	5.48130463371378	5.69625775660452	7.70248690358472	2.00297228148186	2.99398992597811	1.82710154457126	3.11682028191568	1.61214842168052	1.61214842168052	1.31903052682952	2.08982202810438	2.25700779035273	0.537382807226841	0.257009168673707	0.0597092008029823	0.121344504857674	0.0926522081425588	0.145008059092957	0.197983139504626	0.417964405620876
3.76167965058789	1.03342847543623	1.41673649177985	2.90186715902494	1.02591263197851	1.82710154457126	2.22630020136834	2.22630020136834	2.20924042971035	2.68691403613421	3.40342444576999	0.752335930117577	1.13447481525666	2.07276225644639	3.76167965058789	0.66382582069198	0.967289053008314	1.0150564136507	1.91922431152443	16.6588670240321	2.25700779035273	4.83644526504157	0.537382807226841	2.042054667462	5.0513983879323	0.92820666702818	1.02591263197851	1.37331161846859	1.45861047675857	2.07276225644639	2.68691403613421	3.76167965058789	4.83644526504157	1.18224217589905	4.83644526504157	2.6869140361342	0.997996641992705	1.02591263197851	1.85098522489245	1.02591263197851
1.19877703150603	2.80633243774017	1.15961553138424	1.94284553382012	6.12616400238599	4.62149214215083	3.76167965058789	2.20924042971035	4.0687555404318	4.83644526504157	1.45861047675857	1.97040362649842	1.61214842168052	3.11682028191568	2.07276225644639	1.37331161846859	1.70985438663086	1.73156682328649	3.14752787090007	4.52936937519766	4.15250351038923	2.78462000108454	2.852262592204	1.29604088801768	2.68691403613421	1.69482269971542	3.76167965058789	1.89875258553484	5.29705909980743	5.55295567467736	13.434570180671	10.21027333731	2.68691403613421	11.6432941565816	2.68691403613421	2.84045198105616	1.77749697775032	2.12124792326385	2.32865883131631	4.68290732011961
2.29609017633287	2.02551981185502	2.80633243774017	1.12082699793027	1.27860047236731	1.2252328004772	0.967289053008314	0.508335087917282	0.33459684223558	0.372034251157044	0.291722095351714	0.408410933492399	0.628464638960204	1.19540257117807	2.00535535379772	1.64471707666397	1.61214842168052	4.27077915217121	1.97040362649842	4.22229348535375	15.7376393545003	5.34823841478142	4.61017881989343	4.19158589636936	4.83644526504157	9.72174351255831	7.36530553434435	5.48130463371378	6.00891684444559	4.32465211530172	3.58833035793407	3.66822177107018	3.24579215565012	3.96639691048383	3.24058117085277	3.20439377642672	4.1410086909833	0.976062649860997	0.577940000225093	0.424249584652769
6.38888448591911	4.91911954307647	9.74965950254411	4.90809630600515	4.33488797829652	5.42268105474358	19.5249086625752	4.75377098700667	15.7990545324691	7.60012827363675	6.52536265918307	8.06074210840261	10.5173492271539	6.52536265918307	2.9349368702389	8.41899731322051	14.5093357951247	4.0482838144422	7.90720416348066	6.00891684444559	2.68691403613421	4.52936937519766	1.46884633975337	0.864485385538831	0.864485385538831	0.0995153346716372	0.225354080449966	0.211696257392392	0.138184150429759	0.107476561445368	0.20020143798647	0.150467186023515	0.138184150429759	0.365420308914252	0.593949418513877	0.23644843517981	0.650516029800913	0.868079919366435	1.12361859692885	2.07276225644639
0.611504573740888	1.90526631653153	3.91521759550984	1.91922431152443	1.80756035158119	1.13447481525666	1.73156682328649	1.30507253183661	1.61214842168052	1.97040362649842	1.70985438663086	1.90526631653153	0.997996641992705	1.85098522489245	1.37331161846859	3.97663277347862	2.6869140361342	1.22132456187918	4.0687555404318	2.49150210623354	4.68290732011961	19.8831638673931	5.29705909980743	5.69625775660452	4.83644526504157	2.19086836792481	3.52284284737596	3.16458764255806	6.55607024816746	2.40030987227989	2.92575083934613	3.17544386088588	2.4972495159365	3.91521759550984	9.1355077228563	5.91121087949525	16.6588670240321	3.91521759550984	1.75545050360768	2.00297228148186
5.27899581216956	16.6588670240321	10.3296917389159	29.1977991926584	5.26635151082304	5.97443238622782	7.15132505001873	6.19781504334957	7.86533017850195	7.66991824860128	9.73259973088612	27.7647783733868	8.7221363326818	8.29957891161454	19.1666534577573	4.91911954307647	3.81824626187492	8.67489388809043	5.45059704472939	4.0687555404318	5.91121087949525	4.0687555404318	1.70985438663086	1.28145130954093	4.47819006022368	1.91922431152443	1.49273002007456	0.332665547330902	1.36412558757583	1.41673649177985	1.39719529878979	1.82710154457126	1.25389321686263	0.179127602408947	0.997996641992705	1.61214842168052	0.690920752148796	0.322429684336105	0.322429684336105	0.537382807226841
0.372034251157044	1.39719529878979	0.537382807226841	0.146558947425502	0.0255896574869924	0.230306917382932	0.0948322600988543	0.179127602408947	0.0948322600988543	0.218933736277602	0.0597092008029823	0.14141652821759	0.0597092008029823	0.0185304416285118	0.439676842276506	0.690920752148796	1.61214842168052	1.61214842168052	0.635088772177176	2.6869140361342	17.7336326384858	3.76167965058789	2.042054667462	2.042054667462	3.40342444576999	0.77621961043877	0.281486232356917	0.417964405620876	0.322429684336105	0.537382807226841	0.690920752148796	0.281486232356917	0.367682973365733	0.424249584652769	0.84445869707075	2.68691403613421	1.02591263197851	2.25700779035273	7.70248690358472	2.68691403613421
8.7772525180384	2.32865883131631	5.0513983879323	4.83644526504157	3.60814170566593	4.62149214215083	8.06074210840262	1.73156682328649	2.25700779035273	3.11682028191568	2.00297228148186	2.68691403613421	1.86017125578522	4.19158589636936	6.98597649394893	3.14752787090007	2.44807723292228	2.99398992597811	3.54672652769715	3.14752787090007	17.7336326384858	3.60814170566593	2.3937961412832	3.40342444576999	2.47196091324347	3.0451692409521	3.11682028191568	12.3598045662173	3.76167965058789	5.19470046985946	4.83644526504157	5.91121087949525	0.537382807226841	0.967289053008314	0.322429684336105	0.895638012044735	0.690920752148796	0.372034251157044	0.690920752148796	0.752335930117577
1.32554425782621	2.44807723292228	1.90526631653153	1.46884633975337	0.62005708526174	0.84445869707075	1.76568636660248	2.22630020136834	1.41673649177985	1.45861047675857	1.77749697775032	2.3937961412832	2.56749563452824	2.52156548006441	1.77749697775032	1.61214842168052	9.1355077228563	0.868079919366435	0.895638012044735	6.62772128913104	3.60814170566593	2.49150210623354	2.99398992597811	1.25389321686263	2.042054667462	3.30106581582202	1.32554425782621	1.25389321686263	0.656801208832806	0.967289053008314	2.07276225644639	0.383844862304886	1.39719529878979	0.77621961043877	0.537382807226841	0.950754197401334	1.45861047675857	1.11610275347113	0.830500702077845	1.12361859692885
2.07276225644639	7.34423169876683	6.12616400238599	8.06074210840262	1.97040362649842	1.25389321686263	0.790268834157119	0.537382807226841	0.352078390941723	0.311116362078697	1.03342847543623	2.99398992597811	3.76167965058789	1.39719529878979	3.60814170566593	3.91521759550984	1.80181294187823	3.16458764255806	3.30106581582202	4.3758314302757	2.3937961412832	4.35877165861771	5.29705909980743	2.92575083934613	6.7710233710582	1.85098522489245	3.60814170566593	6.7710233710582	4.68290732011961	7.20092961683967	3.30106581582202	1.31903052682952	1.97040362649842	2.68691403613421	5.55295567467736	24.1822263252078	3.91521759550984	34.9298824697447	8.41899731322051	3.60814170566593
20.9579294818468	20.9579294818468	6.52536265918307	4.83644526504157	2.78462000108454	3.17544386088588	3.16458764255806	2.54361195420705	1.81686568157646	5.0752820682535	30.6308200119299	5.26635151082304	2.27354264595971	3.88109805219385	5.19470046985946	5.14352115488548	1.36412558757583	0.830500702077845	2.80633243774017	4.98998320996352	3.76167965058789	6.67890060410502	4.6410333351409	4.15250351038923	9.1355077228563	2.68691403613421	4.83644526504157	1.73859143514566	1.49901519910645	1.61214842168052	2.27354264595971	2.60423975809931	4.25020947533956	2.852262592204	3.0451692409521	4.47819006022368	5.12956315989257	13.7928253854889	13.434570180671	4.59760846182964
0.537382807226841	1.39719529878979	1.15153458691466	1.39719529878979	1.15153458691466	0.179127602408947	0.465731766263262	1.91922431152443	1.37331161846859	8.06074210840262	3.40342444576999	2.25700779035273	1.39719529878979	1.39719529878979	1.61214842168052	1.45861047675857	0.298546004014912	0.537382807226841	1.61214842168052	2.32865883131631	19.8831638673931	3.97663277347862	2.25700779035273	3.54672652769715	1.82710154457126	3.33177340480641	2.042054667462	0.439676842276506	0.417964405620876	1.39719529878979	1.0150564136507	1.82710154457126	3.0451692409521	10.21027333731	6.98597649394893	0.895638012044735	0.322429684336105	6.98597649394893	0.537382807226841	0.635088772177176
0.680684889153999	0.287437315493427	0.119911866075411	0.113392702442361	0.0882270280521679	0.160272065313268	0.301458647956521	0.537382807226841	0.537382807226841	0.82021586366202	1.61214842168052	2.56749563452824	1.82710154457126	1.25389321686263	0.989915697523128	0.724298566262264	0.881307803852019	2.00297228148186	1.20271390188864	2.56749563452824	11.6432941565816	3.25590759672733	11.4999920746544	3.34830826041339	10.8244251169978	11.0700858288729	4.09237676272748	6.83243854902698	5.19470046985946	4.83644526504157	4.44562140524023	2.34298903950903	4.54984110118725	5.12956315989257	3.0176111482738	4.09237676272748	10.6401795830915	7.13951443887089	7.90720416348066	2.22630020136834
0.668451784599241	0.602520117193731	0.468043090165313	0.409868242800133	0.242349109141517	0.24903105700756	0.230306917382932	0.0848499169305539	0.17038967058412	0.132398662650091	0.298546004014912	0.752335930117577	0.322429684336105	1.51444245673019	0.72704732742455	2.52156548006441	1.4252326626451	2.87657855633191	3.54672652769715	3.0176111482738	6.98597649394893	2.08982202810438	0.997996641992705	1.70985438663086	0.868079919366435	0.537382807226841	0.417964405620876	0.137470020453378	0.111532280745193	0.179127602408947	0.123015341413373	0.074825454170826	0.318042885909763	0.209488212986735	0.282353678373425	0.122560991121911	0.221275273563993	0.12577044424458	0.235694213695983	0.292260824983019
1.19877703150603	2.6869140361342	6.98597649394893	0.124011417052348	0.417964405620876	0.77621961043877	0.635088772177176	0.298546004014912	0.997996641992705	1.0150564136507	0.537382807226841	0.656801208832806	0.230306917382932	0.635088772177176	0.680684889153999	1.32931536524534	1.80756035158119	2.1006782464322	8.41899731322051	4.25020947533956	3.52284284737596	1.69482269971542	0.666354680961283	0.933349086236092	0.537382807226841	0.367682973365733	0.635088772177176	0.680684889153999	1.12361859692885	0.311116362078697	0.537382807226841	0.179127602408947	0.127948287434962	0.537382807226841	0.537382807226841	0.417964405620876	0.656801208832806	0.967289053008314	0.537382807226841	0.14141652821759
3.0176111482738	5.19470046985946	6.38888448591911	5.43353727307139	1.91922431152443	7.75366621855871	6.52536265918307	5.19470046985946	32.7803512408373	6.52536265918307	3.33177340480641	5.19470046985946	10.8551327059822	7.29305238379284	7.84578898551188	8.36781799824652	5.31411887146543	1.80181294187823	4.25020947533956	4.44562140524023	3.84435392862279	3.47507548673357	3.2656339823785	5.7576729345733	6.98597649394893	2.08982202810438	3.16458764255806	3.40342444576999	3.52284284737596	2.1006782464322	1.86017125578522	1.86017125578522	3.54672652769715	9.1355077228563	1.31903052682952	2.32865883131631	1.90526631653153	2.68691403613421	3.97663277347862	1.25389321686263
6.98597649394893	3.59633109451809	10.9267837469458	13.434570180671	4.9341512299919	8.82843183301239	8.52135594316848	5.31411887146543	5.19470046985946	14.5093357951247	21.3161846866647	22.7492055059363	15.1541951637969	7.90720416348066	6.26946608431315	4.9341512299919	11.7149451975451	9.28904566777825	4.34039959683218	3.38235061019247	10.8551327059822	3.47507548673357	7.29305238379284	24.5404815300257	9.90319744746607	13.2196170577803	8.36781799824652	7.46365010037279	8.21428005332457	14.5093357951247	14.7242889180154	23.4657159155721	4.83644526504157	8.82843183301239	76.8457414334383	10.056735392388	3.19601353771753	6.20432877434625	9.44258361270021	6.98597649394893
4.52936937519766	2.18114198227365	2.88232596603487	2.68691403613421	2.78462000108454	2.19086836792481	2.852262592204	2.07276225644639	2.80633243774017	2.44807723292228	4.19158589636936	1.54049738071694	0.876782474949056	2.58920807118387	1.85098522489245	2.53337609121225	2.07276225644639	1.77749697775032	2.68691403613421	5.91121087949525	3.16458764255806	3.64226124898192	2.27354264595971	1.49901519910645	1.97040362649842	4.83644526504157	3.91521759550984	2.84045198105616	3.76167965058789	7.41588273973041	4.3758314302757	1.80181294187823	2.17781453455088	5.45059704472939	6.747139690737	6.38888448591911	10.21027333731	19.8831638673931	27.4065231685689	6.00891684444559
6.48993082573954	2.89163129603014	2.0215829414724	4.25020947533956	4.09237676272748	3.37085579078655	5.31411887146543	5.60413498965134	2.19086836792481	3.3191291034599	4.44562140524023	3.56626772068722	2.81335704959934	6.67890060410502	9.56541396863777	4.73873930009123	10.6708871720758	6.26946608431315	5.43353727307139	4.26323693733294	4.20423019771587	5.45059704472939	4.83644526504157	3.85938561553822	2.40408097969903	3.40342444576999	3.67900537255299	3.00302156979705	4.54332737019056	4.00970248469258	4.47819006022367	5.42268105474358	6.747139690737	3.97663277347862	6.15923371359995	3.14752787090007	4.15250351038923	2.32865883131631	1.20447870585326	1.16741782259624
3.61837756866073	8.36781799824652	18.0918878433036	9.74965950254411	4.90809630600515	6.10662280939592	4.83644526504157	7.58306850197876	5.29705909980743	3.59197981672678	7.22481329716086	5.52038701969391	1.42790288777418	0.86231194648028	0.811791049215015	3.76167965058789	3.38235061019247	5.43353727307139	4.34039959683218	3.69845814385532	5.03185719494224	6.06474882441721	3.0176111482738	5.45059704472939	2.35621692399461	1.89875258553484	4.0687555404318	2.75856507709778	2.40030987227989	2.1006782464322	0.537382807226841	0.84445869707075	0.291722095351714	0.11796207963516	0.312431864666768	0.0821879587523404	0.0552449614906098	0.107476561445368	0.116822349397139	0.274174901646347
0.895638012044735	1.39719529878979	1.70985438663086	1.51444245673019	1.44244858781942	1.55558181039349	6.98597649394893	2.00297228148186	3.56626772068722	8.41899731322051	3.88109805219385	1.83841486682867	2.75856507709778	3.0176111482738	2.3937961412832	8.06074210840262	4.22229348535375	6.52536265918307	3.59633109451809	3.88109805219385	4.83644526504157	2.9349368702389	1.94284553382012	4.83644526504157	5.43353727307139	3.00302156979705	3.34830826041339	8.49064835418409	4.1410086909833	2.5172142022731	3.66397368563755	1.86804499655045	4.9341512299919	2.73364297589306	1.89252206023366	5.91121087949525	2.83021611806136	4.7170268634356	4.15250351038923	1.67536992841309
2.17512088639436	2.52156548006441	3.60814170566593	3.64226124898192	4.95586366664753	3.97663277347862	2.68691403613421	1.89875258553484	2.19086836792481	4.68290732011961	3.45460376074398	2.02551981185502	2.1006782464322	2.19086836792481	2.49150210623354	5.19470046985946	24.1822263252078	3.40342444576999	1.56915779710238	5.32497508979324	11.4999920746544	9.78036709152851	3.14752787090007	2.78927266608217	6.62772128913104	3.00302156979705	1.33478955343441	5.52038701969391	6.62772128913104	12.5747576891081	10.9779630619198	6.49744666919726	10.3638112822319	8.82843183301239	11.8991907314515	3.93137948444899	3.94859540962331	5.4096535927502	5.42268105474358	15.1541951637969
2.3798381462903	5.0752820682535	42.4532417709204	2.7695883141691	7.63083586262114	9.1355077228563	5.79179247788929	5.29705909980743	3.46856175573688	4.47819006022368	4.15250351038923	4.83644526504157	4.4065390192601	4.98998320996352	5.14352115488548	3.00302156979705	4.44562140524023	3.92702820665768	6.06474882441721	11.2850389517637	2.80633243774017	3.91521759550984	3.64226124898192	2.852262592204	6.06474882441721	4.95586366664753	2.40408097969903	3.1002854263087	8.06074210840261	9.56541396863777	4.25020947533956	3.11682028191568	5.22726912484291	3.0176111482738	3.59633109451809	5.55295567467736	3.88109805219385	2.12394157142037	3.66397368563755	4.68290732011961
0.537382807226841	4.11993485540578	3.0451692409521	1.02591263197851	0.60903384819042	0.967289053008314	0.967289053008314	1.45861047675857	2.07276225644639	2.90186715902494	3.33177340480641	2.53337609121225	3.0451692409521	1.45861047675857	3.0451692409521	15.5841014095784	4.47819006022368	3.60814170566593	3.76167965058789	8.06074210840262	4.19158589636936	3.11682028191568	1.73156682328649	4.83644526504157	1.15153458691466	4.47819006022368	2.47196091324347	2.32865883131631	0.967289053008314	1.61214842168052	13.434570180671	4.83644526504157	1.39719529878979	3.0451692409521	1.61214842168052	2.042054667462	1.61214842168052	2.68691403613421	9.1355077228563	0.84445869707075
9.1355077228563	5.19470046985946	0.92820666702818	1.30507253183661	1.61214842168052	2.32865883131631	3.11682028191568	2.90186715902494	0.895638012044735	1.97040362649842	3.0451692409521	1.39719529878979	2.32865883131631	1.18224217589905	3.76167965058789	1.82710154457126	14.5093357951247	1.18224217589905	18.8083982529394	4.83644526504157	3.76167965058789	2.44807723292228	2.90186715902494	1.25389321686263	1.61214842168052	1.32554425782621	2.08982202810438	2.3798381462903	1.30507253183661	1.25389321686263	2.25700779035273	1.18224217589905	1.36412558757583	2.07276225644639	3.33177340480641	1.15153458691466	0.895638012044735	1.49273002007456	2.90186715902494	0.537382807226841
3.18847132287926	2.05001589423573	2.56047102266907	2.852262592204	2.05469896880851	4.3479154402899	3.76167965058789	8.36781799824652	59.6494916021794	4.47819006022367	8.82843183301239	9.78036709152851	17.01712222885	3.76167965058789	3.07773789593554	5.67237407628332	21.3161846866647	8.06074210840262	3.95709158048856	3.85938561553822	7.63083586262114	4.58842243093687	3.50879362365761	6.15004768270718	21.3161846866647	5.0752820682535	8.49064835418409	15.5841014095784	3.76167965058789	5.49783948932076	5.71579894959458	13.434570180671	8.52135594316848	5.55295567467736	5.03185719494224	6.00891684444559	4.50574815290197	7.08368245889927	12.5747576891081	15.3691482866877
15.9423566143963	7.34423169876683	14.5093357951247	5.71579894959458	4.34039959683218	8.92055459996556	5.43353727307139	3.2656339823785	4.00970248469258	2.75856507709778	2.60423975809931	2.78462000108454	3.37085579078655	3.88109805219385	4.47819006022368	3.85938561553822	4.3479154402899	7.13951443887089	6.83243854902698	5.55295567467736	3.52284284737596	5.91121087949525	4.95586366664753	2.78462000108454	2.43889120202951	3.17544386088588	3.40342444576999	2.61526299517063	2.19838421138253	3.27314982583621	1.73859143514566	1.10637636781997	0.895638012044735	1.20447870585326	1.02591263197851	1.26822342505534	3.64226124898192	4.0687555404318	2.19086836792481	2.02551981185502
1.18224217589905	2.042054667462	2.47196091324347	0.537382807226841	0.537382807226841	6.98597649394893	3.37085579078655	2.58920807118387	3.30106581582202	2.99398992597811	7.20092961683967	2.32865883131631	9.49376292767419	6.55607024816746	14.5093357951247	4.3758314302757	8.27569523129335	9.1355077228563	24.1822263252078	2.68691403613421	5.0513983879323	1.91922431152443	2.47196091324347	16.6588670240321	23.1074607107542	5.0513983879323	5.0513983879323	5.91121087949525	6.12616400238599	28.4812887830226	6.98597649394893	6.98597649394893	5.26635151082304	5.29705909980743	5.91121087949525	11.2850389517637	4.3758314302757	6.34111712527672	4.23935325701175	11.6432941565816
1.61214842168052	1.61214842168052	2.32865883131631	0.997996641992705	0.537382807226841	0.537382807226841	0.179127602408947	0.0767689724609773	1.61214842168052	1.25389321686263	0.967289053008314	0.895638012044735	2.68691403613421	0.537382807226841	4.83644526504157	8.06074210840262	12.3598045662173	4.83644526504157	3.0451692409521	6.98597649394893	2.68691403613421	2.32865883131631	4.83644526504157	8.06074210840262	2.68691403613421	0.537382807226841	1.97040362649842	1.25389321686263	0.537382807226841	1.61214842168052	2.68691403613421	0.537382807226841	0.967289053008314	0.537382807226841	0.179127602408947	0.179127602408947	0.322429684336105	0.537382807226841	1.61214842168052	3.76167965058789
5.52038701969391	3.9513441707856	14.294382672234	8.67489388809043	3.92702820665768	2.00811470068977	1.97040362649842	5.7576729345733	2.78462000108454	2.24436348900622	3.88109805219385	1.81686568157646	2.29609017633287	3.76167965058789	1.0046722048154	1.32554425782621	2.58920807118387	2.35621692399461	3.66397368563755	5.91121087949525	1.94284553382012	1.80181294187823	1.40743116178458	2.44807723292228	1.70985438663086	2.92575083934613	1.69482269971542	3.45460376074398	2.11370570842557	2.08982202810438	1.90526631653153	2.92575083934613	1.69482269971542	1.42248390148281	2.29609017633287	1.85098522489245	1.19877703150603	0.490653867467985	0.203834857913629	0.190684221919202
3.25258014900456	10.8551327059822	5.55295567467736	4.34039959683218	2.52156548006441	6.38888448591911	3.88812266405303	3.19268608999476	4.47819006022368	3.27314982583621	6.21828676933916	5.45059704472939	3.1002854263087	3.0451692409521	5.0752820682535	4.25020947533956	4.54984110118725	3.06624307652962	4.00970248469258	4.17505104076238	3.84435392862279	17.01712222885	6.83243854902698	10.8551327059822	3.57201513039018	3.90498173251504	6.03062928110122	3.40342444576999	4.34039959683218	3.59633109451809	7.4465903287148	19.5249086625752	7.29305238379284	5.91121087949525	3.95709158048856	2.24436348900622	5.7576729345733	16.3006118192142	6.15004768270718	2.3798381462903
0.895638012044735	0.372034251157044	1.76568636660248	2.25700779035273	0.895638012044735	2.042054667462	2.80633243774017	0.868079919366435	2.08982202810438	2.00297228148186	3.91521759550984	1.41673649177985	0.70934530553943	1.41673649177985	1.91922431152443	1.44679986561073	3.45460376074398	1.28145130954093	2.58920807118387	3.06624307652962	6.38888448591911	6.52536265918307	5.91121087949525	2.30758499573879	3.40342444576999	2.97351819998852	1.48317654794608	3.1002854263087	4.62149214215083	2.68691403613421	0.93544414591339	1.39719529878979	1.61214842168052	1.61214842168052	1.11610275347113	1.32931536524534	2.68691403613421	2.3798381462903	1.6837994626441	1.56096910670654
13.0763149758531	9.78036709152851	4.35877165861771	2.58920807118387	3.76167965058789	2.47196091324347	3.97663277347862	29.5560543974763	40.3037105420131	3.76167965058789	5.7576729345733	8.06074210840261	3.76167965058789	2.49150210623354	20.9579294818468	1.70985438663086	5.91121087949525	3.30106581582202	8.41899731322051	10.5685285421279	7.84578898551188	2.68691403613421	2.49150210623354	6.67890060410502	1.61214842168052	5.26635151082304	2.29094775712495	3.52284284737596	2.80633243774017	2.60423975809931	2.11370570842557	2.68691403613421	2.47196091324347	3.1829597043436	2.68691403613421	1.90526631653153	1.90526631653153	3.30106581582202	4.23935325701175	5.22726912484291
1.25389321686263	0.577188941095496	0.363096491369487	0.338352137883567	0.150467186023515	0.246905614131251	0.3150175076847	0.537382807226841	1.0150564136507	1.12361859692885	2.3798381462903	1.51444245673019	3.76167965058789	3.64226124898192	2.19838421138253	2.08982202810438	7.70248690358472	10.5685285421279	5.48130463371378	7.70248690358472	22.0326950963005	3.60814170566593	1.82710154457126	3.30106581582202	2.3937961412832	5.60413498965134	5.91121087949525	4.98998320996352	4.52936937519766	3.52284284737596	5.55295567467736	1.30507253183661	3.0451692409521	8.41899731322051	5.19470046985946	1.61214842168052	1.11610275347113	1.25389321686263	0.311116362078697	1.37331161846859
0.230306917382932	0.0488529824751674	0.230306917382932	0.752335930117577	0.107476561445368	0.383844862304886	0.0848499169305538	0.0948322600988543	0.0597092008029823	1.61214842168052	0.537382807226841	0.537382807226841	0.895638012044735	0.107476561445368	0.84445869707075	1.61214842168052	3.40342444576999	2.042054667462	7.34423169876683	3.76167965058789	5.91121087949525	1.85098522489245	3.40342444576999	2.3798381462903	1.21618214267127	8.06074210840262	5.60413498965134	7.20092961683967	3.17544386088588	4.3758314302757	9.49376292767419	4.83644526504157	15.5841014095784	14.5093357951247	18.8083982529394	27.4065231685689	2.92575083934613	6.34111712527672	4.3758314302757	3.97663277347862
1.45861047675857	0.997996641992705	3.0451692409521	3.76167965058789	4.11993485540578	1.76568636660248	1.61214842168052	0.997996641992705	1.22132456187918	1.11610275347113	2.68691403613421	2.042054667462	1.61214842168052	2.25700779035273	4.83644526504157	2.47196091324347	0.84445869707075	2.47196091324347	2.90186715902494	6.98597649394893	3.76167965058789	4.11993485540578	2.53337609121225	1.97040362649842	1.25389321686263	10.21027333731	7.70248690358472	2.6869140361342	0.967289053008314	2.68691403613421	1.18224217589905	1.39719529878979	1.61214842168052	0.84445869707075	0.537382807226841	0.341970877326172	1.02591263197851	3.40342444576999	1.30507253183661	0.372034251157044
6.747139690737	3.90498173251504	5.22726912484291	6.39974070424693	11.7149451975451	12.3598045662173	7.29305238379284	19.5249086625752	5.42268105474358	3.45460376074398	4.61017881989343	6.10662280939592	5.22726912484291	5.0752820682535	2.56047102266907	7.41588273973041	8.06074210840261	4.98998320996352	5.69625775660452	10.5685285421279	4.83644526504157	2.49150210623354	1.80181294187823	2.56749563452824	1.97040362649842	19.8831638673931	2.56749563452824	2.49150210623354	6.12616400238599	4.35877165861771	4.98998320996352	1.54892691494795	4.3758314302757	3.46856175573688	2.9349368702389	2.80633243774017	3.40342444576999	3.40342444576999	6.67890060410502	3.67900537255299
1.17428094912532	2.05469896880851	2.68691403613421	1.61214842168052	2.96974709256938	3.42227998286567	2.249046563579	2.83021611806136	3.59633109451809	2.52156548006441	5.43353727307139	4.1410086909833	12.1448514433266	4.01456567751817	13.8644764264525	5.19470046985946	6.98597649394893	3.84435392862279	6.747139690737	13.0763149758531	2.40030987227989	5.7576729345733	1.75233524095709	0.769764561703313	0.682621403774636	0.732794737127511	0.389139274198747	0.44392492770913	0.285841918737681	0.028283305643518	0.139321468540292	0.179127602408947	0.77621961043877	0.830500702077845	0.179127602408947	0.206685695087247	0.250778643372526	0.690920752148796	0.480816195939805	0.113990292442057
1.15153458691466	0.752335930117577	1.61214842168052	1.45861047675857	0.895638012044735	1.18224217589905	1.18224217589905	1.82710154457126	1.0150564136507	1.37331161846859	0.537382807226841	1.30507253183661	1.97040362649842	1.91922431152443	2.47196091324347	3.14752787090007	3.11682028191568	2.32865883131631	3.45460376074398	8.7772525180384	3.45460376074398	5.48130463371378	3.64226124898192	5.0513983879323	3.97663277347862	3.76167965058789	0.244264912375837	0.417964405620876	0.752335930117577	0.537382807226841	0.350467048191418	0.116822349397139	0.341970877326172	0.127948287434962	0.206685695087247	0.23644843517981	0.680684889153999	0.284496780296563	0.372034251157044	1.61214842168052
0.997996641992705	0.146558947425502	0.372034251157044	0.82021586366202	2.19838421138253	2.56749563452824	2.99398992597811	2.90186715902494	5.0513983879323	15.5841014095784	1.36412558757583	0.876782474949056	0.707082641087949	2.56749563452824	1.97040362649842	9.1355077228563	3.76167965058789	10.21027333731	13.7928253854889	2.35621692399461	3.18847132287926	3.67900537255299	9.1355077228563	2.042054667462	2.27354264595971	2.29609017633287	1.69482269971542	1.85098522489245	1.76568636660248	1.61214842168052	2.20924042971035	1.03342847543623	1.49273002007456	1.45861047675857	1.31903052682952	0.72704732742455	0.298546004014912	0.417964405620876	0.372034251157044	0.656801208832806
2.90186715902494	4.62149214215083	9.1355077228563	5.0513983879323	4.19158589636936	4.19158589636936	4.4065390192601	1.61214842168052	1.73156682328649	4.22229348535375	3.14752787090007	4.47819006022368	3.0451692409521	2.56749563452824	2.99398992597811	16.6588670240321	1.61214842168052	5.0513983879323	3.91521759550984	30.6308200119299	1.80756035158119	1.82710154457126	0.702731363296638	0.322429684336105	2.68691403613421	3.76167965058789	2.68691403613421	1.82710154457126	1.12361859692885	1.91922431152443	1.13447481525666	1.30507253183661	2.47196091324347	1.97040362649842	5.91121087949525	2.49150210623354	6.98597649394893	4.83644526504157	40.3037105420131	1.61214842168052
4.3758314302757	2.32865883131631	3.17544386088588	2.87657855633191	2.27747951634233	2.68691403613421	4.52936937519766	2.68691403613421	4.35877165861771	5.55295567467736	2.68691403613421	2.042054667462	6.34111712527672	5.48130463371378	3.11682028191568	2.3937961412832	2.29609017633287	1.86017125578522	2.99398992597811	5.19470046985946	8.7772525180384	1.83841486682867	2.12616675902794	6.26946608431315	8.82843183301239	4.22229348535375	3.0176111482738	3.63523663712275	5.0752820682535	1.24365735386783	1.53253615394321	5.12956315989257	11.0700858288729	9.59612155762216	6.98597649394893	5.08446809914627	7.34423169876683	8.53841571482647	5.48130463371378	3.4345770722759
2.49150210623354	3.52284284737596	3.45460376074398	2.68691403613421	11.2850389517637	10.5685285421279	2.11370570842557	1.77749697775032	4.83644526504157	3.97663277347862	1.94284553382012	1.73859143514566	4.22229348535375	6.7710233710582	5.7576729345733	3.64226124898192	2.20924042971035	6.12616400238599	6.06474882441721	2.78462000108454	10.9267837469458	5.14352115488548	6.55607024816746	1.97040362649842	1.41673649177985	1.19877703150603	2.68691403613421	3.97663277347862	5.14352115488548	8.21428005332457	5.91121087949525	3.66397368563755	2.43402800920393	4.05479754543889	14.1510805903068	6.55607024816746	34.9298824697447	7.63083586262114	20.5996742770289	4.3758314302757
3.76167965058789	4.83644526504157	2.68691403613421	1.61214842168052	0.690920752148796	0.537382807226841	0.690920752148796	1.76568636660248	1.61214842168052	0.537382807226841	1.61214842168052	0.107476561445368	0.230306917382932	3.0451692409521	1.45861047675857	1.0150564136507	1.61214842168052	0.537382807226841	0.383844862304886	1.61214842168052	11.2850389517637	3.40342444576999	2.25700779035273	1.45861047675857	0.950754197401334	0.656801208832806	1.45861047675857	1.25389321686263	1.85098522489245	4.11993485540578	1.76568636660248	11.2850389517637	2.042054667462	1.45861047675857	3.0451692409521	3.40342444576999	2.68691403613421	12.3598045662173	1.18224217589905	2.47196091324347
1.45861047675857	0.84445869707075	1.13447481525666	2.6869140361342	1.97040362649842	1.37331161846859	1.30507253183661	1.39719529878979	1.30507253183661	0.289359973122145	0.702731363296638	1.61214842168052	0.77621961043877	2.042054667462	2.07276225644639	0.537382807226841	1.61214842168052	3.52284284737596	5.91121087949525	3.11682028191568	5.91121087949525	4.83644526504157	1.70985438663086	3.76167965058789	0.868079919366435	1.85098522489245	2.08982202810438	1.0150564136507	1.45861047675857	4.83644526504157	3.33177340480641	2.47196091324347	4.83644526504157	1.51444245673019	2.44807723292228	2.3937961412832	2.1006782464322	4.83644526504157	2.60423975809931	3.76167965058789
9.25492612446226	66.0980852889015	5.61809298464425	7.70248690358472	3.76167965058789	8.52135594316848	4.26323693733294	5.67237407628332	5.45059704472939	4.83644526504157	8.98196977793434	4.83644526504157	3.83333069155147	4.00970248469258	8.06074210840261	8.41899731322051	2.11370570842557	3.95709158048856	3.92702820665768	4.09237676272748	5.67237407628332	2.19086836792481	0.916711847622258	0.574443690483865	0.179127602408947	0.192646666741698	0.12577044424458	0.322429684336105	0.62005708526174	0.197983139504626	0.244264912375837	0.537382807226841	0.537382807226841	1.61214842168052	0.895638012044735	0.690920752148796	0.537382807226841	0.537382807226841	0.895638012044735	0.383844862304886
0.203834857913629	0.895638012044735	2.56749563452824	2.3798381462903	6.12616400238599	4.3758314302757	9.1355077228563	4.98998320996352	5.48130463371378	2.20924042971035	1.36412558757583	2.88232596603487	4.3758314302757	19.8831638673931	5.91121087949525	10.9267837469458	44.6027729998278	4.83644526504157	12.0015493613995	3.76167965058789	6.34111712527672	4.68290732011961	4.23935325701175	8.70560147707482	8.92055459996556	3.37085579078655	5.45059704472939	6.21828676933916	1.89875258553484	1.75545050360768	2.56749563452824	1.37331161846859	0.435024177278871	0.606722524288369	0.989915697523128	2.44807723292228	0.680684889153999	0.680684889153999	1.39719529878979	1.39719529878979
0.84445869707075	0.537382807226841	0.537382807226841	0.752335930117577	0.372034251157044	0.537382807226841	1.39719529878979	1.91922431152443	3.40342444576999	2.3798381462903	0.92820666702818	1.31903052682952	3.97663277347862	3.11682028191568	1.36412558757583	2.90186715902494	2.07276225644639	2.78462000108454	2.68691403613421	4.05479754543889	6.21828676933916	11.6432941565816	3.76167965058789	7.70248690358472	6.7710233710582	3.76167965058789	2.29609017633287	9.85201813249209	4.7170268634356	2.47196091324347	3.07773789593554	2.56047102266907	4.52936937519766	5.61809298464425	4.3479154402899	4.00970248469258	3.2656339823785	3.51365681648319	7.29305238379284	4.22229348535375
4.25772531879728	7.90720416348066	53.2008979154573	12.3598045662173	7.75366621855871	3.07773789593554	7.63083586262114	3.07773789593554	6.7710233710582	3.52284284737596	4.83644526504157	7.20092961683967	15.9423566143963	4.3758314302757	2.19086836792481	2.88232596603487	1.90526631653153	5.55295567467736	3.76167965058789	4.83644526504157	2.3798381462903	5.26635151082304	2.3937961412832	1.80756035158119	25.2569919396615	3.76167965058789	8.06074210840262	5.69625775660452	4.3758314302757	2.56749563452824	4.4065390192601	3.54672652769715	3.76167965058789	2.68691403613421	5.91121087949525	1.30507253183661	2.56749563452824	2.68691403613421	1.54049738071694	2.852262592204
2.3937961412832	3.76167965058789	3.97663277347862	11.2850389517637	3.30106581582202	1.80756035158119	2.99398992597811	5.69625775660452	6.26946608431315	3.76167965058789	17.7336326384858	2.84045198105616	10.9267837469458	4.83644526504157	6.26946608431315	11.2850389517637	2.90186715902494	5.19470046985946	3.40342444576999	27.4065231685689	1.73156682328649	1.76568636660248	5.45059704472939	26.3317575541152	3.91521759550984	9.1355077228563	6.98597649394893	3.76167965058789	4.62149214215083	24.1822263252078	4.19158589636936	3.40342444576999	2.3937961412832	4.62149214215083	12.0015493613995	8.06074210840261	5.7576729345733	8.92055459996556	6.67890060410502	6.52536265918307
5.19470046985946	2.58920807118387	3.30106581582202	2.90186715902494	4.47819006022368	2.90186715902494	8.06074210840262	1.45861047675857	3.76167965058789	3.33177340480641	2.84045198105616	1.32554425782621	1.73156682328649	2.07276225644639	2.22630020136834	1.11059113493547	1.61214842168052	5.0513983879323	26.3317575541152	4.62149214215083	5.91121087949525	2.32865883131631	2.99398992597811	5.55295567467736	2.80633243774017	1.22132456187918	6.62772128913104	5.0513983879323	6.26946608431315	2.84045198105616	2.56749563452824	0.785405641331537	1.19877703150603	1.31903052682952	1.25389321686263	0.967289053008314	0.454708529191942	0.465731766263262	0.257009168673707	0.210280228914851
3.85938561553822	6.15004768270718	7.22481329716086	10.6401795830915	6.26946608431315	4.83644526504157	9.73259973088612	9.1355077228563	6.59515263414759	7.82190530519069	13.8644764264525	10.056735392388	5.12956315989257	5.55295567467736	6.50830288752507	4.90809630600515	3.40342444576999	4.42307387486708	2.54361195420705	13.0763149758531	5.29705909980743	4.05479754543889	4.15250351038923	4.11993485540578	6.7710233710582	4.3758314302757	2.75013554286677	5.0752820682535	4.25020947533956	2.75856507709778	3.06624307652962	2.11370570842557	3.52284284737596	11.6432941565816	3.17544386088588	2.11370570842557	7.84578898551188	1.77749697775032	0.600604313959411	0.407108187293061
[truncated: 485 more rows]
