# Supplementary material for: De novo DNA methyltransferase activity in colorectal cancer is directed towards H3K36me3 marked CpG islands
Source: Nat Commun. 2021 Jan 29;12:694. doi: 10.1038/s41467-020-20716-w (PMC7846778; doi:10.1038/s41467-020-20716-w)
Supplement: Supplementary file 4 — Source Data [file 41467_2020_20716_MOESM4_ESM.zip › source_data_for_figures/figure_5/panel_d/source_data_norm_heatmap.txt]

int..5000_.4750bp	int..4750_.4500bp	int..4500_.4250bp	int..4250_.4000bp	int..4000_.3750bp	int..3750_.3500bp	int..3500_.3250bp	int..3250_.3000bp	int..3000_.2750bp	int..2750_.2500bp	int..2500_.2250bp	int..2250_.2000bp	int..2000_.1750bp	int..1750_.1500bp	int..1500_.1250bp	int..1250_.1000bp	int..1000_.750bp	int..750_.500bp	int..500_.250bp	int..250_0bp	int.0_250bp	int.250_500bp	int.500_750bp	int.750_1000bp	int.1000_1250bp	int.1250_1500bp	int.1500_1750bp	int.1750_2000bp	int.2000_2250bp	int.2250_2500bp	int.2500_2750bp	int.2750_3000bp	int.3000_3250bp	int.3250_3500bp	int.3500_3750bp	int.3750_4000bp	int.4000_4250bp	int.4250_4500bp	int.4500_4750bp	int.4750_5000bp
2.86363288549797	1.89904075564602	14.9210345086473	5.87798329128531	1.3564576826043	5.87798329128531	9.49520377823011	2.2607628043405	1.3564576826043	2.2607628043405	6.78228841302151	1.3564576826043	0.753587601446834	0.27129153652086	0.581339006830415	0.813874609562581	1.05502264202557	1.84971502173314	1.17559665825706	0.813874609562581	2.98420690172946	2.98420690172946	9.49520377823011	9.49520377823011	4.97367816954911	2.13157635837819	1.3564576826043	1.3564576826043	2.2607628043405	4.06937304781291	2.44162382868774	0.863200343475465	0.813874609562581	2.2607628043405	1.10982901303988	1.3564576826043	6.78228841302151	0.813874609562581	6.78228841302151	0.27129153652086
4.97367816954911	1.89904075564602	17.6339498738559	2.51913569626513	1.3564576826043	0.813874609562581	2.44162382868774	4.06937304781291	6.78228841302151	4.61195612085463	4.06937304781291	1.3564576826043	1.3564576826043	14.9210345086473	1.3564576826043	0.521714493309347	0.452152560868101	1.3564576826043	0.452152560868101	3.1650679260767	1.3564576826043	2.2607628043405	1.3564576826043	0.863200343475465	0.398958141942442	3.1650679260767	0.813874609562581	1.3564576826043	1.3564576826043	1.3564576826043	1.3564576826043	1.3564576826043	0.452152560868101	0.452152560868101	0.581339006830415	1.3564576826043	1.3564576826043	0.813874609562581	4.06937304781291	0.104342898661869
0.863200343475465	1.3564576826043	4.06937304781291	4.06937304781291	4.06937304781291	3.29425437203902	3.29425437203902	5.23205106147374	2.98420690172946	1.74401702049125	0.452152560868101	1.3564576826043	0.939086087956824	0.521714493309347	1.03729116905035	0.968898344717358	4.97367816954911	4.06937304781291	3.68181370992596	1.65789272318304	2.44162382868774	1.3564576826043	0.813874609562581	0.581339006830415	0.27129153652086	0.369943004346628	0.616571673911046	0.452152560868101	4.06937304781291	1.3564576826043	0.150717520289367	0.452152560868101	1.3564576826043	4.06937304781291	2.2607628043405	1.3564576826043	1.3564576826043	0.27129153652086	1.3564576826043	0.452152560868101
1.3564576826043	1.05502264202557	6.78228841302151	0.753587601446834	0.193779668943472	1.3564576826043	1.3564576826043	0.27129153652086	1.3564576826043	1.3564576826043	0.369943004346628	0.452152560868101	0.27129153652086	3.1650679260767	1.3564576826043	2.2607628043405	1.05502264202557	2.51913569626513	0.863200343475465	2.2607628043405	5.87798329128531	2.2607628043405	1.74401702049125	1.3564576826043	0.863200343475465	25.7726959694817	10.0377868512718	10.0377868512718	17.6339498738559	4.37080808839164	3.1650679260767	10.5803699243136	36.6243574303162	7.32487148606323	9.49520377823011	7.5574070887954	12.2081191434387	11.665536070397	9.10764444034317	61.0405957171936
1.3564576826043	4.97367816954911	0.369943004346628	1.3564576826043	2.44162382868774	28.4856113346903	17.6339498738559	20.3468652390645	39.3372727955248	5.23205106147374	12.2081191434387	14.9210345086473	8.41003763214667	3.52678997477118	2.86363288549797	1.60308635216872	1.3564576826043	1.65789272318304	9.49520377823011	3.1650679260767	4.06937304781291	0.452152560868101	6.78228841302151	1.3564576826043	1.3564576826043	1.3564576826043	0.813874609562581	0.27129153652086	0.813874609562581	0.581339006830415	1.3564576826043	0.452152560868101	0.452152560868101	2.90669503415208	1.3564576826043	0.581339006830415	0.452152560868101	1.89904075564602	0.27129153652086	1.3564576826043
2.2607628043405	2.2607628043405	1.14777188528056	0.581339006830415	0.968898344717358	0.452152560868101	1.3564576826043	1.3564576826043	0.521714493309347	0.581339006830415	1.3564576826043	0.452152560868101	0.452152560868101	1.3564576826043	4.06937304781291	2.2607628043405	0.27129153652086	1.3564576826043	1.3564576826043	4.06937304781291	1.3564576826043	14.9210345086473	2.90669503415208	3.29425437203902	0.753587601446834	2.56219784491924	8.41003763214667	6.17941833186404	8.33252576456928	9.49520377823011	15.463617581689	7.68659353475771	7.16984775090845	18.5382549955921	12.2081191434387	4.37080808839164	44.763103525942	11.3038140217025	8.95262070518839	7.86745455910495
0.193779668943472	1.74401702049125	0.863200343475465	0.27129153652086	3.1650679260767	0.193779668943472	1.3564576826043	5.87798329128531	1.3564576826043	2.2607628043405	0.581339006830415	0.616571673911046	0.27129153652086	0.193779668943472	1.3564576826043	0.452152560868101	1.3564576826043	4.97367816954911	2.44162382868774	1.05502264202557	1.89904075564602	1.3564576826043	4.06937304781291	0.193779668943472	0.581339006830415	1.3564576826043	1.3564576826043	2.98420690172946	0.753587601446834	4.45693238569985	6.78228841302151	14.9210345086473	3.52678997477118	4.37080808839164	3.46650296665544	2.34297236086198	2.44162382868774	2.56219784491924	20.3468652390645	7.68659353475771
0.27129153652086	1.3564576826043	1.3564576826043	0.452152560868101	0.813874609562581	1.3564576826043	0.452152560868101	1.3564576826043	0.27129153652086	2.2607628043405	0.452152560868101	0.27129153652086	1.3564576826043	0.452152560868101	0.150717520289367	0.193779668943472	0.369943004346628	0.313028695985608	0.452152560868101	0.581339006830415	1.89904075564602	3.1650679260767	0.968898344717358	3.1650679260767	2.44162382868774	3.1650679260767	1.3564576826043	2.2607628043405	1.74401702049125	0.968898344717358	0.452152560868101	0.968898344717358	0.616571673911046	2.2607628043405	4.06937304781291	0.753587601446834	0.150717520289367	3.1650679260767	2.09634369129756	2.2607628043405
2.51913569626513	2.44162382868774	2.44162382868774	0.27129153652086	1.3564576826043	0.813874609562581	2.2607628043405	0.452152560868101	0.452152560868101	1.89904075564602	3.1650679260767	2.2607628043405	6.78228841302151	2.2607628043405	0.753587601446834	1.3564576826043	0.193779668943472	6.78228841302151	4.06937304781291	1.3564576826043	0.813874609562581	0.452152560868101	0.150717520289367	0.27129153652086	1.3564576826043	4.06937304781291	2.2607628043405	6.78228841302151	0.452152560868101	0.452152560868101	3.1650679260767	0.581339006830415	2.2607628043405	0.753587601446834	0.968898344717358	1.3564576826043	0.27129153652086	0.452152560868101	0.452152560868101	0.452152560868101
0.813874609562581	1.95932776376177	1.3564576826043	0.521714493309347	0.863200343475465	1.05502264202557	6.78228841302151	0.730400290633086	2.2607628043405	0.452152560868101	1.3564576826043	6.78228841302151	2.2607628043405	0.150717520289367	0.581339006830415	2.2607628043405	1.3564576826043	3.1650679260767	0.452152560868101	0.813874609562581	0.813874609562581	1.3564576826043	2.2607628043405	0.193779668943472	9.49520377823011	0.369943004346628	4.06937304781291	0.150717520289367	0.581339006830415	2.44162382868774	1.3564576826043	2.2607628043405	4.06937304781291	0.968898344717358	0.968898344717358	0.27129153652086	0.27129153652086	14.9210345086473	0.581339006830415	0.863200343475465
4.06937304781291	0.452152560868101	1.3564576826043	0.968898344717358	3.29425437203902	5.15453919389635	50.1889342563592	10.3995088999663	1.3564576826043	4.97367816954911	1.3564576826043	9.49520377823011	5.57654825070657	7.94496642668234	28.4856113346903	10.3995088999663	2.09634369129756	6.78228841302151	0.420969625635818	0.313028695985608	2.51913569626513	6.78228841302151	0.193779668943472	1.74401702049125	0.193779668943472	0.968898344717358	0.581339006830415	0.27129153652086	0.452152560868101	0.452152560868101	0.193779668943472	0.27129153652086	0.104342898661869	1.3564576826043	1.3564576826043	1.3564576826043	4.06937304781291	0.452152560868101	1.3564576826043	1.3564576826043
4.06937304781291	4.06937304781291	2.44162382868774	4.06937304781291	5.15453919389635	6.78228841302151	1.3564576826043	14.9210345086473	36.6243574303162	13.1124242651749	39.3372727955248	18.5382549955921	16.0062006547308	6.39472907513457	0.369943004346628	2.90669503415208	2.51913569626513	9.49520377823011	4.06937304781291	1.3564576826043	3.1650679260767	1.89904075564602	6.78228841302151	0.968898344717358	0.581339006830415	0.452152560868101	0.581339006830415	4.06937304781291	0.452152560868101	1.3564576826043	0.753587601446834	0.581339006830415	1.65789272318304	4.06937304781291	7.68659353475771	2.09634369129756	16.7296447521197	7.86745455910495	42.0501881607334	25.7726959694817
4.06937304781291	3.68181370992596	9.49520377823011	14.9210345086473	5.87798329128531	3.1650679260767	9.49520377823011	1.3564576826043	1.89904075564602	2.51913569626513	0.753587601446834	1.3564576826043	0.753587601446834	0.193779668943472	1.74401702049125	4.06937304781291	1.3564576826043	3.1650679260767	0.968898344717358	1.3564576826043	1.05502264202557	0.452152560868101	2.98420690172946	5.87798329128531	1.3564576826043	2.2607628043405	0.813874609562581	1.3564576826043	0.581339006830415	1.3564576826043	4.06937304781291	0.813874609562581	6.78228841302151	0.452152560868101	1.3564576826043	0.193779668943472	0.581339006830415	3.1650679260767	1.3564576826043	1.3564576826043
4.97367816954911	17.6339498738559	4.06937304781291	4.97367816954911	1.65789272318304	5.87798329128531	25.7726959694817	5.15453919389635	14.9210345086473	1.74401702049125	3.52678997477118	31.1985266998989	7.68659353475771	3.1650679260767	4.06937304781291	1.3564576826043	2.44162382868774	0.581339006830415	0.813874609562581	1.10982901303988	9.49520377823011	1.3564576826043	0.581339006830415	1.3564576826043	0.452152560868101	1.3564576826043	0.313028695985608	1.10982901303988	1.3564576826043	1.3564576826043	0.452152560868101	1.89904075564602	1.3564576826043	0.581339006830415	0.968898344717358	0.27129153652086	1.3564576826043	1.3564576826043	4.06937304781291	1.3564576826043
2.44162382868774	6.78228841302151	9.49520377823011	10.3995088999663	6.78228841302151	4.06937304781291	3.68181370992596	4.06937304781291	0.813874609562581	1.95932776376177	6.78228841302151	25.7726959694817	6.39472907513457	21.2511703608007	2.90669503415208	1.74401702049125	1.3564576826043	0.452152560868101	2.2607628043405	0.452152560868101	0.193779668943472	0.581339006830415	1.74401702049125	4.06937304781291	2.2607628043405	4.06937304781291	1.89904075564602	1.3564576826043	1.3564576826043	0.452152560868101	1.3564576826043	0.452152560868101	0.813874609562581	1.89904075564602	2.2607628043405	0.27129153652086	0.452152560868101	0.150717520289367	0.193779668943472	1.3564576826043
1.89904075564602	1.3564576826043	0.27129153652086	0.813874609562581	2.2607628043405	0.452152560868101	0.150717520289367	0.968898344717358	0.968898344717358	0.27129153652086	1.3564576826043	4.06937304781291	1.3564576826043	0.193779668943472	0.104342898661869	0.27129153652086	0.581339006830415	0.581339006830415	0.452152560868101	2.51913569626513	1.3564576826043	0.452152560868101	0.452152560868101	4.06937304781291	1.89904075564602	0.813874609562581	2.98420690172946	4.97367816954911	4.97367816954911	2.51913569626513	1.3564576826043	1.3564576826043	9.49520377823012	5.15453919389635	4.06937304781291	5.15453919389635	3.52678997477118	2.44162382868774	0.27129153652086	1.3564576826043
14.9210345086473	4.61195612085463	6.78228841302151	9.49520377823011	0.521714493309347	0.813874609562581	2.13157635837819	1.3564576826043	0.581339006830415	2.51913569626513	2.56219784491924	1.74401702049125	4.06937304781291	4.06937304781291	2.2607628043405	11.3038140217025	1.14777188528056	1.60308635216872	0.581339006830415	1.89904075564602	1.3564576826043	1.89904075564602	0.813874609562581	4.06937304781291	0.616571673911046	1.3564576826043	0.452152560868101	0.452152560868101	0.452152560868101	4.06937304781291	0.521714493309347	1.05502264202557	1.3564576826043	2.2607628043405	0.968898344717358	2.2607628043405	1.3564576826043	1.3564576826043	0.452152560868101	0.150717520289367
0.27129153652086	1.3564576826043	1.3564576826043	1.3564576826043	1.3564576826043	0.813874609562581	0.753587601446834	0.193779668943472	0.452152560868101	0.452152560868101	0.753587601446834	0.813874609562581	0.452152560868101	0.27129153652086	0.193779668943472	0.27129153652086	4.06937304781291	0.968898344717358	0.753587601446834	1.14777188528056	20.3468652390645	0.452152560868101	0.581339006830415	1.89904075564602	1.05502264202557	1.74401702049125	2.90669503415208	3.29425437203902	7.68659353475771	13.1124242651749	4.61195612085463	2.399886669223	3.29425437203902	2.13157635837819	0.753587601446834	2.51913569626513	1.05502264202557	4.61195612085463	4.06937304781291	4.06937304781291
4.06937304781291	0.123314334782209	0.369943004346628	0.968898344717358	0.813874609562581	0.813874609562581	1.3564576826043	4.06937304781291	1.3564576826043	0.452152560868101	6.78228841302151	1.3564576826043	0.753587601446834	1.3564576826043	1.89904075564602	0.581339006830415	2.2607628043405	6.78228841302151	0.581339006830415	1.3564576826043	2.2607628043405	7.68659353475771	20.3468652390645	14.9210345086473	11.3038140217025	4.06937304781291	18.5382549955921	7.32487148606323	8.41003763214667	44.763103525942	11.3038140217025	1.74401702049125	4.61195612085463	2.44162382868774	4.06937304781291	1.3564576826043	9.49520377823011	1.3564576826043	0.581339006830415	0.813874609562581
9.49520377823011	4.61195612085463	9.49520377823011	23.0597806042731	14.9210345086473	9.49520377823011	9.49520377823011	1.3564576826043	9.49520377823011	4.06937304781291	1.3564576826043	2.2607628043405	17.6339498738559	1.3564576826043	1.3564576826043	1.3564576826043	1.3564576826043	1.3564576826043	1.3564576826043	9.49520377823011	1.3564576826043	1.74401702049125	9.49520377823011	4.06937304781291	3.52678997477118	4.61195612085463	6.78228841302151	2.13157635837819	4.06937304781291	20.3468652390645	3.1650679260767	3.76793800723417	4.06937304781291	2.86363288549797	8.41003763214667	39.3372727955248	7.68659353475771	5.15453919389635	7.68659353475771	5.87798329128531
7.94496642668234	11.665536070397	42.0501881607334	6.17941833186404	39.3372727955248	3.46650296665544	3.1650679260767	14.0167293869111	6.17941833186404	23.0597806042731	2.44162382868774	25.7726959694817	3.1650679260767	4.06937304781291	0.27129153652086	2.44162382868774	0.939086087956824	2.51913569626513	1.19687442582733	3.76793800723417	0.968898344717358	1.74401702049125	2.13157635837819	2.44162382868774	13.1124242651749	6.48085337244278	2.51913569626513	4.06937304781291	5.87798329128531	2.51913569626513	4.97367816954911	1.89904075564602	4.06937304781291	1.3564576826043	0.968898344717358	1.3564576826043	0.633013585215341	0.379808151129204	0.369943004346628	0.452152560868101
1.3564576826043	1.3564576826043	1.3564576826043	9.49520377823011	1.05502264202557	17.6339498738559	0.753587601446834	0.27129153652086	0.452152560868101	1.3564576826043	1.3564576826043	0.813874609562581	12.2081191434387	1.3564576826043	1.89904075564602	2.44162382868774	0.968898344717358	0.813874609562581	0.104342898661869	1.84971502173314	1.89904075564602	2.13157635837819	1.3564576826043	3.52678997477118	1.60308635216872	6.23970533997979	10.0377868512718	6.78228841302151	14.0167293869111	12.7507022164804	11.1229529973553	7.86745455910495	10.3995088999663	7.32487148606323	33.9114420651076	6.78228841302151	12.2081191434387	8.59089865649391	5.61961039936068	1.17559665825706
7.68659353475771	3.1650679260767	1.3564576826043	0.27129153652086	5.15453919389635	23.0597806042731	5.87798329128531	4.06937304781291	9.49520377823012	8.33252576456928	6.00716973724762	2.51913569626513	3.1650679260767	1.65789272318304	5.87798329128531	3.52678997477118	4.06937304781291	0.968898344717358	0.452152560868101	4.97367816954911	1.3564576826043	0.27129153652086	0.313028695985608	0.78531760571828	1.3564576826043	0.968898344717358	0.452152560868101	1.3564576826043	0.968898344717358	1.3564576826043	0.452152560868101	2.2607628043405	0.813874609562581	0.452152560868101	0.27129153652086	4.06937304781291	0.452152560868101	1.3564576826043	1.3564576826043	0.452152560868101
3.52678997477118	5.23205106147374	11.3038140217025	8.59089865649391	3.52678997477118	3.08285836955523	5.87798329128531	9.49520377823012	5.69712226693807	6.23970533997979	13.1124242651749	55.6147649867764	2.51913569626513	12.2081191434387	12.2081191434387	2.13157635837819	2.44162382868774	4.84449172358679	6.78228841302151	1.74401702049125	4.06937304781291	1.3564576826043	1.95932776376177	0.813874609562581	1.3564576826043	1.05502264202557	3.1650679260767	0.452152560868101	0.452152560868101	0.452152560868101	4.06937304781291	4.06937304781291	0.813874609562581	0.968898344717358	1.3564576826043	4.06937304781291	1.3564576826043	1.3564576826043	1.3564576826043	1.3564576826043
3.1650679260767	2.44162382868774	5.87798329128531	6.78228841302151	0.452152560868101	12.2081191434387	0.452152560868101	2.2607628043405	1.3564576826043	0.968898344717358	0.452152560868101	4.06937304781291	1.3564576826043	0.452152560868101	1.3564576826043	1.3564576826043	0.813874609562581	1.3564576826043	0.452152560868101	0.581339006830415	6.78228841302151	0.452152560868101	1.3564576826043	2.2607628043405	2.2607628043405	1.3564576826043	2.2607628043405	9.49520377823011	4.06937304781291	2.51913569626513	6.78228841302151	3.1650679260767	1.3564576826043	33.9114420651076	5.15453919389635	1.3564576826043	4.97367816954911	5.15453919389635	25.7726959694817	17.6339498738559
9.49520377823011	3.52678997477118	1.3564576826043	1.3564576826043	2.44162382868774	5.87798329128531	3.29425437203902	0.968898344717358	3.1650679260767	1.3564576826043	4.45693238569985	3.29425437203902	1.3564576826043	7.68659353475771	1.89904075564602	1.89904075564602	2.44162382868774	4.06937304781291	1.05502264202557	0.369943004346628	1.3564576826043	1.65789272318304	4.84449172358679	6.00716973724762	12.2081191434387	3.68181370992596	0.939086087956824	4.06937304781291	7.32487148606323	1.65789272318304	1.89904075564602	1.05502264202557	1.65789272318304	0.968898344717358	4.06937304781291	1.74401702049125	4.06937304781291	2.98420690172946	2.44162382868774	25.7726959694817
2.13157635837819	4.06937304781291	6.78228841302151	1.10982901303988	0.452152560868101	2.2607628043405	1.3564576826043	0.968898344717358	1.05502264202557	2.2607628043405	0.813874609562581	0.813874609562581	1.3564576826043	0.123314334782209	0.616571673911046	4.06937304781291	0.452152560868101	1.3564576826043	1.3564576826043	4.06937304781291	4.06937304781291	5.87798329128531	1.3564576826043	6.78228841302151	20.3468652390645	20.3468652390645	4.06937304781291	13.1124242651749	5.15453919389635	36.6243574303162	14.9210345086473	20.3468652390645	3.1650679260767	4.97367816954911	25.7726959694817	6.23970533997979	4.97367816954911	3.1650679260767	8.59089865649391	4.97367816954911
14.9210345086473	1.65789272318304	2.2607628043405	1.3564576826043	0.581339006830415	2.51913569626513	1.3564576826043	1.3564576826043	0.27129153652086	0.813874609562581	0.753587601446834	1.3564576826043	4.06937304781291	0.452152560868101	1.3564576826043	0.452152560868101	0.753587601446834	1.3564576826043	1.89904075564602	4.06937304781291	1.05502264202557	0.753587601446834	2.44162382868774	0.616571673911046	2.44162382868774	2.98420690172946	2.2607628043405	0.452152560868101	1.3564576826043	3.1650679260767	0.452152560868101	1.89904075564602	6.23970533997979	7.68659353475771	1.65789272318304	9.49520377823011	4.06937304781291	4.06937304781291	1.3564576826043	2.2607628043405
0.193779668943472	1.3564576826043	1.89904075564602	1.10982901303988	1.3564576826043	4.06937304781291	1.3564576826043	1.3564576826043	1.3564576826043	0.193779668943472	0.813874609562581	4.61195612085463	2.2607628043405	4.06937304781291	2.2607628043405	4.06937304781291	1.3564576826043	0.813874609562581	0.27129153652086	0.813874609562581	1.3564576826043	1.10982901303988	3.29425437203902	6.78228841302151	1.05502264202557	4.06937304781291	12.2081191434387	4.06937304781291	4.06937304781291	9.49520377823011	3.1650679260767	12.2081191434387	1.3564576826043	0.452152560868101	1.3564576826043	0.452152560868101	1.3564576826043	1.3564576826043	0.452152560868101	12.2081191434387
1.3564576826043	0.452152560868101	1.3564576826043	1.3564576826043	4.97367816954911	5.87798329128531	17.6339498738559	7.32487148606323	4.06937304781291	4.06937304781291	4.06937304781291	8.59089865649391	8.59089865649391	4.45693238569985	6.00716973724762	4.84449172358679	1.3564576826043	2.2607628043405	1.03729116905035	0.581339006830415	0.813874609562581	0.369943004346628	0.452152560868101	2.2607628043405	14.9210345086473	1.10982901303988	1.84971502173314	1.65789272318304	14.9210345086473	3.52678997477118	1.3564576826043	9.49520377823011	4.06937304781291	1.3564576826043	4.97367816954911	9.49520377823011	4.06937304781291	0.968898344717358	5.69712226693807	6.23970533997979
6.78228841302151	1.3564576826043	0.813874609562581	0.193779668943472	1.3564576826043	0.27129153652086	1.3564576826043	1.3564576826043	1.3564576826043	1.3564576826043	1.3564576826043	0.581339006830415	0.968898344717358	2.90669503415208	2.2607628043405	1.14777188528056	1.3564576826043	9.49520377823011	1.3564576826043	3.1650679260767	1.89904075564602	14.9210345086473	1.3564576826043	4.45693238569985	9.49520377823012	6.78228841302151	7.86745455910495	19.4425601173283	8.72008510245623	12.7507022164804	69.1793418128194	24.8683908477455	12.2081191434387	7.32487148606323	14.0167293869111	20.3468652390645	5.15453919389635	5.69712226693807	7.68659353475771	7.68659353475771
4.61195612085463	4.97367816954911	33.9114420651076	55.6147649867764	23.0597806042731	42.0501881607334	10.3995088999663	11.3038140217025	4.84449172358679	17.6339498738559	17.6339498738559	5.15453919389635	2.51913569626513	10.3995088999663	6.23970533997979	2.83622969999081	1.3564576826043	2.56219784491924	1.89904075564602	2.2607628043405	1.3564576826043	2.2607628043405	2.44162382868774	6.78228841302151	7.68659353475771	9.49520377823011	2.44162382868774	3.1650679260767	1.3564576826043	6.78228841302151	2.13157635837819	2.98420690172946	1.89904075564602	4.06937304781291	6.78228841302151	9.49520377823011	2.98420690172946	3.52678997477118	6.78228841302151	1.3564576826043
1.3564576826043	0.581339006830415	4.06937304781291	0.452152560868101	0.452152560868101	1.3564576826043	0.193779668943472	1.3564576826043	4.06937304781291	1.3564576826043	23.0597806042731	5.87798329128531	0.452152560868101	0.27129153652086	0.150717520289367	0.0797916283884883	0.0713925096107527	1.3564576826043	0.581339006830415	2.98420690172946	2.2607628043405	1.3564576826043	0.968898344717358	4.97367816954911	23.0597806042731	1.74401702049125	6.23970533997979	2.34297236086198	2.90669503415208	23.0597806042731	5.87798329128531	12.2081191434387	5.87798329128531	3.44331565584169	8.59089865649391	17.6339498738559	14.9210345086473	4.06937304781291	2.2607628043405	6.78228841302151
0.27129153652086	1.89904075564602	1.3564576826043	0.27129153652086	0.452152560868101	1.3564576826043	0.968898344717358	1.05502264202557	0.753587601446834	6.78228841302151	1.3564576826043	0.813874609562581	0.27129153652086	1.3564576826043	0.452152560868101	0.452152560868101	0.813874609562581	0.863200343475465	9.49520377823011	12.2081191434387	5.87798329128531	0.753587601446834	2.13157635837819	0.581339006830415	12.2081191434387	3.68181370992596	9.49520377823011	13.1124242651749	8.41003763214667	4.06937304781291	7.32487148606323	12.2081191434387	5.15453919389635	25.7726959694817	10.3995088999663	39.3372727955248	16.7296447521197	47.4760188911506	11.3038140217025	17.6339498738559
9.49520377823012	5.87798329128531	9.49520377823011	8.59089865649391	1.95932776376177	9.49520377823012	5.61961039936068	7.68659353475771	1.3564576826043	1.3564576826043	6.78228841302151	4.06937304781291	13.1124242651749	3.76793800723417	4.84449172358679	80.0310032736538	10.0377868512718	9.49520377823011	3.08285836955523	1.10982901303988	3.29425437203902	14.9210345086473	2.98420690172946	0.968898344717358	0.581339006830415	1.89904075564602	4.97367816954911	0.813874609562581	1.3564576826043	0.452152560868101	1.3564576826043	1.3564576826043	3.1650679260767	0.813874609562581	9.49520377823011	4.06937304781291	3.29425437203902	3.29425437203902	5.69712226693807	1.05502264202557
6.78228841302151	1.3564576826043	1.17559665825706	4.06937304781291	1.3564576826043	2.2607628043405	4.06937304781291	0.452152560868101	0.813874609562581	1.3564576826043	1.3564576826043	4.06937304781291	1.3564576826043	1.3564576826043	1.05502264202557	1.05502264202557	1.3564576826043	1.3564576826043	2.2607628043405	1.3564576826043	6.78228841302151	6.78228841302151	0.104342898661869	0.239374885165465	1.3564576826043	0.150717520289367	1.3564576826043	0.452152560868101	0.452152560868101	0.813874609562581	1.3564576826043	4.06937304781291	0.193779668943472	0.452152560868101	0.753587601446834	0.27129153652086	0.452152560868101	0.452152560868101	2.2607628043405	1.3564576826043
18.5382549955921	44.763103525942	44.763103525942	7.94496642668234	4.37080808839164	31.1985266998989	12.2081191434387	10.3995088999663	13.8358683625639	19.4425601173283	14.3784514356056	13.7152943463324	6.78228841302151	71.892257178028	22.1554754825369	63.7535110824022	4.06937304781291	2.83622969999081	2.58960103042639	2.51913569626513	1.3564576826043	2.51913569626513	7.68659353475771	4.06937304781291	25.7726959694817	6.78228841302151	23.0597806042731	1.10982901303988	2.13157635837819	2.2607628043405	3.1650679260767	2.44162382868774	25.7726959694817	4.45693238569985	1.60308635216872	0.863200343475465	2.98420690172946	2.2607628043405	6.78228841302151	0.813874609562581
7.5574070887954	9.49520377823012	2.56219784491924	2.60857246654673	2.13157635837819	1.3564576826043	1.74401702049125	3.1650679260767	1.3564576826043	3.1650679260767	2.51913569626513	0.521714493309347	2.2607628043405	2.13157635837819	4.97367816954911	2.44162382868774	1.3564576826043	1.60308635216872	1.3564576826043	2.2607628043405	1.3564576826043	1.3564576826043	1.3564576826043	4.06937304781291	6.78228841302151	2.2607628043405	1.3564576826043	0.581339006830415	0.27129153652086	0.452152560868101	0.27129153652086	0.27129153652086	1.3564576826043	1.3564576826043	1.3564576826043	1.3564576826043	1.3564576826043	0.150717520289367	0.452152560868101	1.3564576826043
1.3564576826043	0.968898344717358	6.78228841302151	1.3564576826043	0.581339006830415	6.78228841302151	1.89904075564602	0.27129153652086	4.06937304781291	0.452152560868101	1.3564576826043	0.968898344717358	0.968898344717358	1.74401702049125	0.452152560868101	3.1650679260767	0.968898344717358	20.3468652390645	0.452152560868101	1.3564576826043	0.452152560868101	1.65789272318304	3.68181370992596	42.0501881607334	6.00716973724762	3.23462985851795	17.6339498738559	5.87798329128531	1.3564576826043	4.97367816954911	1.3564576826043	6.78228841302151	12.2081191434387	2.2607628043405	1.3564576826043	3.52678997477118	4.06937304781291	2.2607628043405	2.2607628043405	0.452152560868101
14.9210345086473	9.49520377823011	2.98420690172946	1.65789272318304	1.84971502173314	4.06937304781291	4.97367816954911	4.06937304781291	17.6339498738559	12.2081191434387	4.97367816954911	55.6147649867764	11.1229529973553	9.49520377823011	11.1229529973553	17.6339498738559	10.5803699243136	5.57654825070657	2.58960103042639	12.2081191434387	1.3564576826043	2.13157635837819	4.97367816954911	4.61195612085463	9.49520377823011	14.9210345086473	1.3564576826043	1.89904075564602	2.2607628043405	12.2081191434387	4.06937304781291	1.3564576826043	1.74401702049125	3.1650679260767	1.89904075564602	1.3564576826043	9.49520377823011	1.3564576826043	1.3564576826043	1.3564576826043
4.45693238569985	3.44331565584169	5.57654825070657	10.0377868512718	7.94496642668234	7.32487148606323	11.0454411297779	6.78228841302151	4.97367816954911	17.6339498738559	6.78228841302151	14.9210345086473	3.1650679260767	4.06937304781291	1.3564576826043	1.3564576826043	0.616571673911046	0.369943004346628	2.44162382868774	0.813874609562581	9.49520377823011	1.84971502173314	0.104342898661869	0.452152560868101	1.3564576826043	1.3564576826043	0.452152560868101	1.3564576826043	4.97367816954911	0.581339006830415	0.27129153652086	3.1650679260767	0.193779668943472	0.193779668943472	3.1650679260767	0.813874609562581	0.968898344717358	1.3564576826043	0.452152560868101	0.813874609562581
0.968898344717358	6.78228841302151	2.44162382868774	2.2607628043405	4.06937304781291	4.06937304781291	2.2607628043405	1.3564576826043	1.89904075564602	12.2081191434387	1.89904075564602	2.90669503415208	3.1650679260767	12.2081191434387	4.06937304781291	4.06937304781291	4.06937304781291	4.06937304781291	0.27129153652086	0.123314334782209	1.3564576826043	0.452152560868101	9.49520377823011	1.3564576826043	4.06937304781291	4.61195612085463	4.06937304781291	2.44162382868774	3.52678997477118	3.52678997477118	12.2081191434387	20.3468652390645	4.06937304781291	0.968898344717358	12.2081191434387	3.52678997477118	31.1985266998989	5.69712226693807	23.0597806042731	36.6243574303162
9.49520377823012	6.78228841302151	50.1889342563592	7.86745455910495	6.78228841302151	3.76793800723417	5.69712226693807	10.3995088999663	58.327680351985	7.68659353475771	4.97367816954911	4.45693238569985	5.69712226693807	13.1124242651749	11.3038140217025	10.0377868512718	8.59089865649391	12.2081191434387	5.27511321012784	9.49520377823011	31.1985266998989	4.45693238569985	7.32487148606323	1.95932776376177	2.98420690172946	3.68181370992596	39.3372727955248	4.84449172358679	3.52678997477118	5.87798329128531	4.06937304781291	5.61961039936068	1.89904075564602	44.763103525942	39.3372727955248	17.6339498738559	17.6339498738559	4.84449172358679	33.9114420651076	9.49520377823012
2.13157635837819	1.95932776376177	2.44162382868774	2.2607628043405	2.2607628043405	1.74401702049125	2.98420690172946	1.89904075564602	5.87798329128531	4.06937304781291	4.06937304781291	3.52678997477118	4.97367816954911	2.13157635837819	1.89904075564602	0.452152560868101	0.813874609562581	0.968898344717358	4.06937304781291	1.3564576826043	17.6339498738559	2.2607628043405	2.44162382868774	3.1650679260767	28.4856113346903	3.1650679260767	2.09634369129756	10.3995088999663	1.65789272318304	28.4856113346903	47.4760188911506	36.6243574303162	4.06937304781291	5.69712226693807	8.59089865649391	6.78228841302151	23.0597806042731	12.2081191434387	20.3468652390645	6.78228841302151
1.3564576826043	1.3564576826043	1.3564576826043	1.3564576826043	1.3564576826043	1.3564576826043	1.3564576826043	0.452152560868101	0.581339006830415	1.3564576826043	1.3564576826043	1.3564576826043	1.3564576826043	1.3564576826043	0.581339006830415	0.968898344717358	1.3564576826043	0.150717520289367	2.2607628043405	1.89904075564602	1.3564576826043	4.06937304781291	7.68659353475771	4.06937304781291	4.06937304781291	33.9114420651076	3.46650296665544	12.2081191434387	13.1124242651749	10.0377868512718	8.59089865649391	6.78228841302151	3.1650679260767	3.76793800723417	5.23205106147374	6.78228841302151	2.90669503415208	4.06937304781291	0.581339006830415	0.27129153652086
9.49520377823012	4.06937304781291	14.3784514356056	22.1554754825369	10.0377868512718	9.49520377823011	10.5803699243136	9.88276311611706	5.23205106147374	11.3038140217025	7.94496642668234	14.9210345086473	14.3784514356056	11.1229529973553	6.00716973724762	10.0377868512718	6.39472907513457	28.4856113346903	1.3564576826043	2.2607628043405	6.78228841302151	2.98420690172946	2.2607628043405	0.369943004346628	3.1650679260767	4.06937304781291	0.813874609562581	1.3564576826043	1.89904075564602	0.730400290633086	0.753587601446834	0.313028695985608	1.3564576826043	9.49520377823011	2.2607628043405	0.150717520289367	0.452152560868101	2.13157635837819	0.369943004346628	1.3564576826043
9.49520377823011	2.98420690172946	0.753587601446834	2.2607628043405	2.90669503415208	2.44162382868774	1.89904075564602	3.46650296665544	5.61961039936068	4.06937304781291	4.61195612085463	5.61961039936068	8.59089865649391	3.52678997477118	6.78228841302151	2.98420690172946	0.150717520289367	0.193779668943472	1.60308635216872	17.6339498738559	5.15453919389635	5.87798329128531	17.6339498738559	2.98420690172946	20.3468652390645	23.0597806042731	14.3784514356056	10.0377868512718	18.1765329468976	7.5574070887954	5.15453919389635	4.61195612085463	4.67224312897037	18.5382549955921	17.6339498738559	50.1889342563592	50.1889342563592	39.3372727955248	9.88276311611706	10.5803699243136
1.95932776376177	3.1650679260767	0.452152560868101	0.730400290633086	2.2607628043405	0.452152560868101	0.193779668943472	0.968898344717358	0.753587601446834	1.74401702049125	1.3564576826043	4.97367816954911	0.753587601446834	1.3564576826043	0.27129153652086	4.06937304781291	0.616571673911046	1.3564576826043	0.813874609562581	0.813874609562581	4.06937304781291	1.3564576826043	31.1985266998989	4.45693238569985	33.9114420651076	3.29425437203902	2.44162382868774	2.51913569626513	3.52678997477118	3.76793800723417	14.0167293869111	12.2081191434387	1.89904075564602	1.65789272318304	2.44162382868774	1.3564576826043	2.2607628043405	1.3564576826043	0.193779668943472	0.753587601446834
1.3564576826043	4.06937304781291	0.452152560868101	1.3564576826043	1.3564576826043	4.06937304781291	4.06937304781291	1.3564576826043	3.1650679260767	1.3564576826043	1.3564576826043	0.581339006830415	3.1650679260767	1.3564576826043	2.2607628043405	0.813874609562581	4.06937304781291	1.3564576826043	4.06937304781291	1.89904075564602	0.968898344717358	2.44162382868774	1.05502264202557	1.89904075564602	1.3564576826043	0.581339006830415	12.2081191434387	4.06937304781291	4.06937304781291	1.3564576826043	4.06937304781291	5.87798329128531	1.3564576826043	2.2607628043405	1.74401702049125	4.61195612085463	11.3038140217025	5.69712226693807	6.78228841302151	6.78228841302151
1.3564576826043	9.49520377823011	6.78228841302151	0.813874609562581	0.581339006830415	4.06937304781291	6.78228841302151	4.06937304781291	6.78228841302151	1.05502264202557	0.753587601446834	0.193779668943472	0.452152560868101	2.2607628043405	1.89904075564602	0.863200343475465	0.813874609562581	0.968898344717358	0.968898344717358	1.3564576826043	3.1650679260767	4.97367816954911	23.0597806042731	1.65789272318304	0.193779668943472	2.13157635837819	1.3564576826043	3.1650679260767	1.3564576826043	0.452152560868101	0.27129153652086	2.2607628043405	0.27129153652086	6.78228841302151	2.51913569626513	5.87798329128531	2.2607628043405	1.3564576826043	1.3564576826043	2.2607628043405
1.89904075564602	1.89904075564602	3.1650679260767	3.1650679260767	4.06937304781291	6.78228841302151	1.3564576826043	2.2607628043405	0.968898344717358	1.3564576826043	1.3564576826043	6.78228841302151	0.193779668943472	3.1650679260767	5.87798329128531	2.13157635837819	3.1650679260767	0.813874609562581	1.05502264202557	0.581339006830415	1.3564576826043	2.2607628043405	1.3564576826043	0.27129153652086	4.06937304781291	2.51913569626513	6.78228841302151	2.56219784491924	9.49520377823012	17.6339498738559	5.69712226693807	4.61195612085463	7.86745455910495	50.1889342563592	6.78228841302151	6.39472907513457	42.0501881607334	5.69712226693807	19.4425601173283	8.41003763214667
1.3564576826043	4.06937304781291	0.452152560868101	0.581339006830415	0.150717520289367	0.813874609562581	0.968898344717358	0.581339006830415	1.74401702049125	0.968898344717358	4.06937304781291	2.44162382868774	4.06937304781291	1.3564576826043	9.49520377823011	4.61195612085463	11.3038140217025	9.49520377823012	4.97367816954911	28.4856113346903	1.3564576826043	1.3564576826043	2.2607628043405	0.753587601446834	3.1650679260767	0.968898344717358	1.3564576826043	3.1650679260767	0.27129153652086	6.78228841302151	1.3564576826043	0.150717520289367	1.3564576826043	0.452152560868101	9.49520377823011	6.78228841302151	4.06937304781291	0.150717520289367	3.1650679260767	2.44162382868774
12.2081191434387	8.59089865649391	1.60308635216872	2.56219784491924	4.97367816954911	8.59089865649391	1.3564576826043	6.78228841302151	1.89904075564602	6.23970533997979	42.0501881607334	16.7296447521197	8.72008510245623	4.84449172358679	6.78228841302151	4.97367816954911	0.939086087956824	1.65789272318304	1.3564576826043	4.06937304781291	4.06937304781291	6.78228841302151	4.06937304781291	1.3564576826043	1.3564576826043	1.3564576826043	0.813874609562581	0.968898344717358	0.452152560868101	1.3564576826043	0.813874609562581	1.3564576826043	6.78228841302151	1.3564576826043	0.27129153652086	0.813874609562581	1.3564576826043	0.452152560868101	1.3564576826043	1.3564576826043
0.452152560868101	4.06937304781291	0.968898344717358	1.3564576826043	3.1650679260767	1.3564576826043	1.3564576826043	0.813874609562581	20.3468652390645	4.06937304781291	2.60857246654673	33.9114420651076	2.98420690172946	4.06937304781291	12.2081191434387	4.06937304781291	0.813874609562581	1.3564576826043	2.90669503415208	5.87798329128531	6.78228841302151	4.06937304781291	3.1650679260767	1.77382927725178	2.51913569626513	3.52678997477118	5.61961039936068	39.3372727955248	4.06937304781291	12.2081191434387	6.23970533997979	11.665536070397	10.3995088999663	4.06937304781291	4.06937304781291	4.97367816954911	1.3564576826043	1.89904075564602	1.74401702049125	1.3564576826043
4.06937304781291	3.1650679260767	0.452152560868101	1.3564576826043	6.78228841302151	1.3564576826043	0.452152560868101	1.3564576826043	9.49520377823011	1.3564576826043	1.3564576826043	1.3564576826043	1.3564576826043	1.3564576826043	6.78228841302151	3.1650679260767	1.74401702049125	1.3564576826043	1.05502264202557	1.05502264202557	1.3564576826043	2.13157635837819	8.59089865649391	3.68181370992596	8.41003763214667	4.45693238569985	2.399886669223	12.2081191434387	20.3468652390645	7.16984775090845	7.16984775090845	18.5382549955921	4.97367816954911	3.1650679260767	12.2081191434387	1.3564576826043	1.3564576826043	4.06937304781291	0.452152560868101	5.15453919389635
2.98420690172946	14.9210345086473	4.06937304781291	4.06937304781291	31.1985266998989	10.3995088999663	2.2607628043405	3.46650296665544	0.968898344717358	1.05502264202557	2.98420690172946	2.2607628043405	4.06937304781291	5.87798329128531	0.813874609562581	3.1650679260767	1.3564576826043	0.27129153652086	1.3564576826043	1.3564576826043	3.1650679260767	1.3564576826043	2.51913569626513	3.68181370992596	2.2607628043405	4.06937304781291	6.78228841302151	4.06937304781291	3.1650679260767	10.3995088999663	4.06937304781291	19.4425601173283	39.3372727955248	9.49520377823011	15.8253396303835	3.08285836955523	6.78228841302151	4.61195612085463	14.9210345086473	2.98420690172946
1.05502264202557	2.2607628043405	1.65789272318304	0.452152560868101	9.49520377823011	0.968898344717358	1.05502264202557	1.89904075564602	1.3564576826043	0.27129153652086	0.452152560868101	1.3564576826043	0.452152560868101	0.452152560868101	0.813874609562581	0.581339006830415	2.2607628043405	1.89904075564602	3.1650679260767	0.616571673911046	2.51913569626513	1.65789272318304	4.06937304781291	1.89904075564602	1.74401702049125	7.68659353475771	12.2081191434387	6.23970533997979	3.68181370992596	9.49520377823012	36.6243574303162	4.97367816954911	3.1650679260767	6.78228841302151	3.02594406119421	25.7726959694817	4.45693238569985	3.46650296665544	1.89904075564602	6.78228841302151
9.49520377823012	23.0597806042731	4.97367816954911	7.68659353475771	3.1650679260767	1.05502264202557	0.753587601446834	0.193779668943472	1.89904075564602	1.3564576826043	1.3564576826043	0.968898344717358	0.581339006830415	1.3564576826043	0.968898344717358	0.813874609562581	0.753587601446834	0.313028695985608	2.2607628043405	0.813874609562581	4.06937304781291	4.06937304781291	2.56219784491924	2.90669503415208	25.7726959694817	7.86745455910495	7.68659353475771	10.0377868512718	6.39472907513457	4.37080808839164	6.78228841302151	12.2081191434387	16.7296447521197	4.45693238569985	2.86363288549797	4.06937304781291	4.06937304781291	1.3564576826043	2.2607628043405	3.1650679260767
3.1650679260767	1.3564576826043	1.74401702049125	0.193779668943472	0.452152560868101	1.3564576826043	0.452152560868101	0.193779668943472	1.3564576826043	1.3564576826043	1.3564576826043	1.05502264202557	0.452152560868101	1.3564576826043	1.89904075564602	2.2607628043405	4.06937304781291	2.90669503415208	1.3564576826043	1.3564576826043	1.3564576826043	0.813874609562581	1.3564576826043	1.3564576826043	4.06937304781291	1.3564576826043	9.49520377823011	1.3564576826043	1.3564576826043	0.813874609562581	0.581339006830415	1.3564576826043	1.3564576826043	1.3564576826043	1.3564576826043	4.06937304781291	0.452152560868101	0.753587601446834	6.78228841302151	1.74401702049125
4.06937304781291	5.87798329128531	4.06937304781291	31.1985266998989	2.98420690172946	4.97367816954911	6.78228841302151	1.3564576826043	6.78228841302151	4.06937304781291	1.3564576826043	1.3564576826043	3.1650679260767	4.06937304781291	3.68181370992596	6.78228841302151	17.6339498738559	25.7726959694817	23.0597806042731	3.52678997477118	2.2607628043405	6.78228841302151	4.06937304781291	1.74401702049125	1.74401702049125	3.52678997477118	6.78228841302151	1.95932776376177	4.97367816954911	0.452152560868101	9.49520377823011	1.74401702049125	5.87798329128531	6.78228841302151	2.98420690172946	9.49520377823012	5.87798329128531	9.49520377823011	1.3564576826043	0.939086087956824
0.813874609562581	0.27129153652086	0.968898344717358	0.813874609562581	0.813874609562581	4.06937304781291	6.78228841302151	3.1650679260767	6.78228841302151	1.65789272318304	2.13157635837819	2.2607628043405	2.2607628043405	4.06937304781291	6.23970533997979	2.13157635837819	5.15453919389635	9.49520377823012	0.968898344717358	12.2081191434387	0.813874609562581	1.3564576826043	6.78228841302151	0.813874609562581	6.78228841302151	1.74401702049125	0.452152560868101	0.27129153652086	0.239374885165465	0.27129153652086	0.27129153652086	0.581339006830415	0.193779668943472	1.3564576826043	1.3564576826043	0.813874609562581	0.27129153652086	4.06937304781291	1.3564576826043	0.452152560868101
4.06937304781291	1.05502264202557	1.3564576826043	1.3564576826043	20.3468652390645	12.2081191434387	2.58960103042639	3.52678997477118	14.0167293869111	6.39472907513457	12.2081191434387	4.61195612085463	3.76793800723417	10.0377868512718	13.2932852895222	7.94496642668234	10.0377868512718	11.3038140217025	2.2607628043405	6.23970533997979	1.89904075564602	1.3564576826043	2.2607628043405	0.968898344717358	1.3564576826043	0.813874609562581	0.753587601446834	9.49520377823011	3.1650679260767	1.3564576826043	0.813874609562581	1.3564576826043	1.3564576826043	0.452152560868101	0.452152560868101	1.3564576826043	1.3564576826043	1.3564576826043	1.3564576826043	0.27129153652086
7.68659353475771	13.1124242651749	5.23205106147374	4.61195612085463	6.78228841302151	5.69712226693807	5.69712226693807	6.00716973724762	25.7726959694817	8.59089865649391	33.9114420651076	9.49520377823012	2.56219784491924	11.3038140217025	6.78228841302151	8.95262070518839	14.0167293869111	7.68659353475771	4.06937304781291	1.89904075564602	0.813874609562581	2.44162382868774	2.98420690172946	1.3564576826043	2.44162382868774	1.65789272318304	1.89904075564602	17.6339498738559	0.27129153652086	4.06937304781291	4.06937304781291	1.84971502173314	5.87798329128531	6.78228841302151	3.1650679260767	0.452152560868101	14.9210345086473	1.3564576826043	2.51913569626513	14.9210345086473
0.0904305121736201	1.3564576826043	5.87798329128531	4.06937304781291	2.90669503415208	7.32487148606323	11.1229529973553	7.32487148606323	2.51913569626513	3.68181370992596	5.87798329128531	5.15453919389635	5.87798329128531	4.97367816954911	1.65789272318304	6.78228841302151	7.32487148606323	3.23462985851795	1.84971502173314	14.9210345086473	4.06937304781291	1.89904075564602	1.03729116905035	2.2607628043405	2.98420690172946	1.74401702049125	1.3564576826043	0.813874609562581	0.27129153652086	0.581339006830415	0.27129153652086	2.2607628043405	0.150717520289367	1.3564576826043	1.3564576826043	0.581339006830415	2.13157635837819	3.32948703911965	4.97367816954911	2.2607628043405
2.13157635837819	0.581339006830415	1.89904075564602	0.452152560868101	1.3564576826043	2.2607628043405	1.3564576826043	1.3564576826043	0.813874609562581	0.452152560868101	6.78228841302151	4.97367816954911	2.44162382868774	0.452152560868101	3.1650679260767	1.3564576826043	0.968898344717358	2.98420690172946	2.13157635837819	1.3564576826043	1.89904075564602	0.452152560868101	0.150717520289367	0.452152560868101	0.813874609562581	2.2607628043405	2.2607628043405	2.2607628043405	0.581339006830415	0.581339006830415	1.3564576826043	1.74401702049125	1.3564576826043	12.2081191434387	4.97367816954911	4.06937304781291	3.1650679260767	4.06937304781291	1.05502264202557	1.74401702049125
1.3564576826043	12.2081191434387	3.1650679260767	1.3564576826043	2.2607628043405	1.3564576826043	9.49520377823011	4.06937304781291	6.78228841302151	39.3372727955248	0.968898344717358	5.23205106147374	6.39472907513457	4.97367816954911	4.06937304781291	2.90669503415208	1.89904075564602	4.06937304781291	1.3564576826043	4.06937304781291	2.51913569626513	2.44162382868774	6.78228841302151	0.813874609562581	1.89904075564602	0.27129153652086	0.813874609562581	4.06937304781291	1.3564576826043	0.452152560868101	0.193779668943472	0.813874609562581	1.3564576826043	2.2607628043405	0.193779668943472	1.3564576826043	0.123314334782209	0.753587601446834	1.05502264202557	0.193779668943472
7.32487148606323	7.5574070887954	2.90669503415208	7.68659353475771	39.3372727955248	2.90669503415208	1.3564576826043	12.2081191434387	12.2081191434387	6.23970533997979	4.84449172358679	20.3468652390645	4.06937304781291	14.9210345086473	1.89904075564602	3.1650679260767	4.06937304781291	6.78228841302151	4.06937304781291	5.87798329128531	1.3564576826043	1.3564576826043	1.89904075564602	0.753587601446834	0.150717520289367	1.3564576826043	4.06937304781291	0.150717520289367	1.3564576826043	1.3564576826043	0.813874609562581	3.1650679260767	0.313028695985608	1.3564576826043	0.813874609562581	4.06937304781291	1.3564576826043	3.52678997477118	1.74401702049125	1.3564576826043
3.1650679260767	7.68659353475771	5.15453919389635	8.59089865649391	2.2607628043405	0.753587601446834	1.05502264202557	1.89904075564602	0.27129153652086	1.3564576826043	1.3564576826043	1.74401702049125	4.06937304781291	2.2607628043405	4.45693238569985	6.39472907513457	4.06937304781291	5.61961039936068	7.68659353475771	2.56219784491924	5.87798329128531	1.3564576826043	2.44162382868774	1.05502264202557	1.3564576826043	0.581339006830415	1.3564576826043	0.0904305121736201	0.452152560868101	0.581339006830415	1.3564576826043	6.78228841302151	0.753587601446834	0.813874609562581	0.452152560868101	0.27129153652086	0.193779668943472	1.3564576826043	0.27129153652086	0.452152560868101
2.98420690172946	1.3564576826043	0.581339006830415	1.05502264202557	2.44162382868774	4.06937304781291	1.3564576826043	4.06937304781291	9.49520377823011	9.49520377823011	2.2607628043405	1.3564576826043	4.06937304781291	1.3564576826043	4.06937304781291	17.6339498738559	2.44162382868774	2.86363288549797	3.1650679260767	2.44162382868774	1.3564576826043	1.3564576826043	1.3564576826043	2.2607628043405	0.581339006830415	0.813874609562581	1.3564576826043	0.813874609562581	2.2607628043405	0.581339006830415	0.27129153652086	1.3564576826043	2.2607628043405	2.44162382868774	0.616571673911046	14.9210345086473	2.13157635837819	4.06937304781291	1.3564576826043	6.78228841302151
1.74401702049125	4.06937304781291	3.1650679260767	1.3564576826043	0.813874609562581	0.813874609562581	0.968898344717358	1.3564576826043	1.89904075564602	6.78228841302151	0.193779668943472	1.3564576826043	1.89904075564602	0.968898344717358	2.2607628043405	1.3564576826043	9.49520377823011	12.2081191434387	1.05502264202557	6.23970533997979	5.61961039936068	4.97367816954911	2.2607628043405	1.95932776376177	2.07990177999326	6.48085337244278	7.08372345360024	16.7296447521197	5.69712226693807	33.9114420651076	6.39472907513457	6.23970533997979	1.95932776376177	4.06937304781291	7.68659353475771	14.9210345086473	5.87798329128531	3.1650679260767	6.78228841302151	2.2607628043405
1.3564576826043	2.2607628043405	0.813874609562581	1.89904075564602	1.74401702049125	0.150717520289367	4.06937304781291	2.98420690172946	1.77382927725178	14.9210345086473	36.6243574303162	28.4856113346903	5.15453919389635	3.52678997477118	8.59089865649391	10.3995088999663	5.15453919389635	8.59089865649391	2.51913569626513	9.49520377823012	1.89904075564602	0.452152560868101	0.452152560868101	4.06937304781291	1.89904075564602	1.3564576826043	1.3564576826043	1.3564576826043	1.3564576826043	0.813874609562581	0.968898344717358	0.452152560868101	0.813874609562581	0.369943004346628	0.150717520289367	0.27129153652086	4.06937304781291	1.3564576826043	1.3564576826043	1.3564576826043
1.3564576826043	12.2081191434387	4.06937304781291	2.2607628043405	1.3564576826043	4.06937304781291	0.813874609562581	0.813874609562581	3.1650679260767	0.581339006830415	0.753587601446834	0.104342898661869	0.581339006830415	1.3564576826043	1.89904075564602	20.3468652390645	17.6339498738559	5.69712226693807	17.6339498738559	4.61195612085463	2.98420690172946	23.0597806042731	3.52678997477118	2.2607628043405	0.452152560868101	1.74401702049125	0.813874609562581	1.3564576826043	1.3564576826043	4.06937304781291	2.2607628043405	17.6339498738559	0.813874609562581	2.44162382868774	4.97367816954911	6.78228841302151	2.51913569626513	2.44162382868774	3.1650679260767	3.68181370992596
2.98420690172946	2.2607628043405	4.61195612085463	12.2081191434387	7.68659353475771	3.76793800723417	1.60308635216872	5.87798329128531	4.84449172358679	4.61195612085463	8.41003763214667	17.6339498738559	1.89904075564602	2.44162382868774	1.77382927725178	5.87798329128531	1.10982901303988	1.05502264202557	1.05502264202557	0.239374885165465	2.2607628043405	0.968898344717358	1.74401702049125	2.98420690172946	0.581339006830415	0.581339006830415	1.3564576826043	0.193779668943472	0.150717520289367	0.863200343475465	0.939086087956824	2.13157635837819	1.3564576826043	0.27129153652086	3.1650679260767	0.863200343475465	1.89904075564602	1.74401702049125	2.13157635837819	1.89904075564602
2.13157635837819	4.06937304781291	17.6339498738559	17.6339498738559	1.3564576826043	1.89904075564602	4.06937304781291	1.05502264202557	6.78228841302151	1.95932776376177	2.98420690172946	4.06937304781291	1.3564576826043	0.452152560868101	6.78228841302151	3.29425437203902	6.23970533997979	17.6339498738559	9.49520377823011	9.49520377823011	6.78228841302151	1.3564576826043	0.863200343475465	1.3564576826043	1.3564576826043	0.27129153652086	0.968898344717358	1.89904075564602	0.968898344717358	0.581339006830415	1.3564576826043	0.813874609562581	1.89904075564602	3.1650679260767	1.3564576826043	0.27129153652086	0.616571673911046	0.27129153652086	0.753587601446834	0.27129153652086
0.581339006830415	1.3564576826043	8.41003763214667	6.48085337244278	4.70770607492081	3.65200145316543	4.80925905650616	4.90411623710786	39.3372727955248	5.61961039936068	4.06937304781291	3.82274437824849	22.1554754825369	5.73885942640282	8.95262070518839	7.52217442171477	25.7726959694817	16.0062006547308	8.59089865649391	4.84449172358679	3.1650679260767	5.87798329128531	1.74401702049125	2.56219784491924	2.98420690172946	0.813874609562581	1.14777188528056	2.83622969999081	14.9210345086473	9.49520377823011	4.06937304781291	5.69712226693807	1.3564576826043	23.0597806042731	8.59089865649391	10.5803699243136	14.0167293869111	5.69712226693807	2.07990177999326	5.23205106147374
3.1650679260767	0.968898344717358	1.3564576826043	1.3564576826043	1.3564576826043	6.78228841302151	12.2081191434387	1.3564576826043	0.452152560868101	0.753587601446834	0.581339006830415	4.06937304781291	0.193779668943472	3.1650679260767	3.1650679260767	12.2081191434387	4.06937304781291	4.97367816954911	5.15453919389635	5.15453919389635	8.59089865649391	3.1650679260767	14.9210345086473	23.0597806042731	4.45693238569985	7.32487148606323	9.49520377823011	1.3564576826043	3.1650679260767	14.9210345086473	5.87798329128531	2.2607628043405	39.3372727955248	3.29425437203902	4.97367816954911	9.49520377823012	6.78228841302151	7.32487148606323	10.0377868512718	14.0167293869111
0.813874609562581	1.89904075564602	3.1650679260767	0.452152560868101	6.78228841302151	0.753587601446834	4.06937304781291	1.3564576826043	4.97367816954911	6.78228841302151	0.968898344717358	28.4856113346903	2.13157635837819	4.06937304781291	2.98420690172946	2.90669503415208	2.13157635837819	0.452152560868101	1.3564576826043	1.89904075564602	1.89904075564602	20.3468652390645	4.06937304781291	4.06937304781291	2.44162382868774	42.0501881607334	2.81725826387047	7.5574070887954	6.23970533997979	2.09634369129756	5.15453919389635	8.59089865649391	5.87798329128531	12.2081191434387	9.49520377823012	4.06937304781291	0.581339006830415	0.27129153652086	1.3564576826043	3.1650679260767
1.3564576826043	9.49520377823011	0.27129153652086	0.27129153652086	0.616571673911046	0.193779668943472	0.813874609562581	0.813874609562581	1.89904075564602	0.581339006830415	0.581339006830415	0.452152560868101	1.89904075564602	2.2607628043405	0.521714493309347	0.452152560868101	0.813874609562581	0.452152560868101	10.3995088999663	1.95932776376177	9.49520377823011	20.3468652390645	14.9210345086473	39.3372727955248	3.52678997477118	4.37080808839164	55.6147649867764	15.8253396303835	2.86363288549797	5.87798329128531	5.69712226693807	4.84449172358679	5.69712226693807	2.34297236086198	4.97367816954911	2.13157635837819	3.68181370992596	6.23970533997979	2.98420690172946	4.06937304781291
2.51913569626513	0.753587601446834	0.968898344717358	1.89904075564602	4.06937304781291	2.51913569626513	1.74401702049125	9.49520377823011	9.49520377823012	1.74401702049125	3.46650296665544	18.5382549955921	27.5813062129541	8.33252576456928	4.97367816954911	3.1650679260767	6.78228841302151	3.46650296665544	3.1650679260767	4.67224312897037	20.3468652390645	17.6339498738559	1.3564576826043	0.452152560868101	1.05502264202557	0.730400290633086	0.27129153652086	0.193779668943472	0.27129153652086	0.813874609562581	0.0904305121736201	1.3564576826043	1.3564576826043	0.104342898661869	1.3564576826043	1.3564576826043	0.452152560868101	6.78228841302151	4.06937304781291	1.3564576826043
3.1650679260767	4.06937304781291	1.3564576826043	0.753587601446834	2.13157635837819	6.78228841302151	2.90669503415208	2.98420690172946	2.2607628043405	0.27129153652086	20.3468652390645	2.13157635837819	1.3564576826043	0.452152560868101	2.13157635837819	4.06937304781291	1.74401702049125	2.2607628043405	0.27129153652086	0.813874609562581	1.74401702049125	1.05502264202557	2.90669503415208	1.3564576826043	1.3564576826043	0.968898344717358	12.2081191434387	3.52678997477118	1.74401702049125	2.2607628043405	1.3564576826043	2.2607628043405	1.3564576826043	1.74401702049125	0.939086087956824	0.452152560868101	1.3564576826043	1.05502264202557	1.74401702049125	1.3564576826043
0.968898344717358	1.3564576826043	0.452152560868101	1.3564576826043	0.452152560868101	0.27129153652086	0.581339006830415	0.193779668943472	6.78228841302151	4.06937304781291	2.2607628043405	1.3564576826043	14.9210345086473	0.753587601446834	6.78228841302151	2.2607628043405	1.3564576826043	4.06937304781291	1.3564576826043	1.89904075564602	0.452152560868101	1.3564576826043	1.3564576826043	2.44162382868774	1.98251507457552	1.65789272318304	2.56219784491924	2.13157635837819	3.68181370992596	4.97367816954911	4.06937304781291	17.6339498738559	4.06937304781291	1.65789272318304	0.968898344717358	3.52678997477118	4.06937304781291	1.10982901303988	4.06937304781291	5.69712226693807
1.74401702049125	1.3564576826043	2.2607628043405	0.813874609562581	1.3564576826043	0.123314334782209	0.313028695985608	1.05502264202557	2.44162382868774	0.753587601446834	2.13157635837819	0.150717520289367	0.27129153652086	1.10982901303988	1.3564576826043	1.3564576826043	0.27129153652086	1.3564576826043	1.3564576826043	4.06937304781291	0.813874609562581	0.813874609562581	0.193779668943472	4.97367816954911	0.813874609562581	7.68659353475771	1.65789272318304	0.452152560868101	0.150717520289367	0.27129153652086	0.968898344717358	0.813874609562581	0.581339006830415	0.452152560868101	0.813874609562581	0.193779668943472	0.968898344717358	5.87798329128531	1.3564576826043	3.1650679260767
0.968898344717358	4.61195612085463	1.89904075564602	1.95932776376177	5.87798329128531	3.1650679260767	1.95932776376177	0.581339006830415	0.150717520289367	0.452152560868101	1.3564576826043	3.1650679260767	0.968898344717358	4.06937304781291	1.95932776376177	4.97367816954911	4.61195612085463	3.52678997477118	17.6339498738559	4.06937304781291	4.97367816954911	2.44162382868774	0.369943004346628	2.2607628043405	1.74401702049125	3.52678997477118	1.3564576826043	6.78228841302151	2.44162382868774	0.813874609562581	0.968898344717358	4.06937304781291	1.3564576826043	1.3564576826043	0.452152560868101	1.3564576826043	0.452152560868101	4.06937304781291	1.3564576826043	4.06937304781291
17.6339498738559	23.0597806042731	6.78228841302151	0.452152560868101	0.968898344717358	25.7726959694817	4.45693238569985	23.0597806042731	4.06937304781291	8.59089865649391	8.59089865649391	1.3564576826043	2.2607628043405	14.9210345086473	2.2607628043405	0.27129153652086	4.06937304781291	6.78228841302151	1.3564576826043	0.452152560868101	0.452152560868101	4.06937304781291	0.581339006830415	0.452152560868101	0.452152560868101	0.452152560868101	0.813874609562581	0.863200343475465	2.44162382868774	4.06937304781291	1.3564576826043	1.3564576826043	0.968898344717358	0.123314334782209	0.813874609562581	4.97367816954911	6.78228841302151	3.52678997477118	6.78228841302151	3.52678997477118
2.98420690172946	0.150717520289367	0.616571673911046	2.13157635837819	1.74401702049125	1.74401702049125	1.3564576826043	2.44162382868774	1.3564576826043	1.3564576826043	2.2607628043405	3.1650679260767	1.3564576826043	14.9210345086473	2.51913569626513	2.86363288549797	4.45693238569985	2.51913569626513	0.356962548053764	0.313028695985608	0.0904305121736201	0.633013585215341	0.499747567275269	1.89904075564602	2.13157635837819	1.3564576826043	0.150717520289367	1.3564576826043	2.13157635837819	1.89904075564602	1.3564576826043	1.3564576826043	3.1650679260767	1.3564576826043	1.3564576826043	0.730400290633086	3.52678997477118	0.968898344717358	4.06937304781291	6.78228841302151
0.581339006830415	0.581339006830415	0.313028695985608	0.193779668943472	0.150717520289367	0.104342898661869	0.193779668943472	0.193779668943472	0.452152560868101	0.27129153652086	0.968898344717358	0.27129153652086	0.863200343475465	1.3564576826043	0.813874609562581	0.27129153652086	2.2607628043405	3.1650679260767	0.581339006830415	1.3564576826043	0.581339006830415	1.3564576826043	3.1650679260767	12.2081191434387	4.45693238569985	4.06937304781291	4.06937304781291	2.44162382868774	23.0597806042731	6.78228841302151	0.521714493309347	2.2607628043405	3.46650296665544	28.4856113346903	33.9114420651076	2.90669503415208	6.78228841302151	6.00716973724762	7.38515849417898	7.94496642668234
7.32487148606323	11.3038140217025	63.7535110824022	13.1124242651749	14.0167293869111	3.29425437203902	3.29425437203902	4.97367816954911	14.9210345086473	17.6339498738559	4.97367816954911	11.3038140217025	9.49520377823011	6.78228841302151	5.15453919389635	8.59089865649391	2.13157635837819	4.06937304781291	7.68659353475771	2.90669503415208	5.87798329128531	7.68659353475771	4.97367816954911	31.1985266998989	20.3468652390645	1.3564576826043	4.06937304781291	9.49520377823012	3.29425437203902	2.86363288549797	7.68659353475771	6.78228841302151	2.34297236086198	6.78228841302151	9.49520377823011	2.2607628043405	4.97367816954911	4.06937304781291	12.2081191434387	3.1650679260767
1.3564576826043	1.89904075564602	0.813874609562581	4.97367816954911	1.95932776376177	5.87798329128531	31.1985266998989	4.61195612085463	2.98420690172946	4.06937304781291	11.3038140217025	33.9114420651076	1.3564576826043	2.2607628043405	4.97367816954911	14.9210345086473	2.86363288549797	6.78228841302151	2.44162382868774	4.06937304781291	2.44162382868774	1.3564576826043	0.616571673911046	0.616571673911046	0.730400290633086	1.60308635216872	2.44162382868774	1.74401702049125	1.60308635216872	3.1650679260767	1.3564576826043	0.193779668943472	0.581339006830415	0.27129153652086	1.3564576826043	0.968898344717358	9.49520377823011	0.581339006830415	0.123314334782209	1.3564576826043
1.3564576826043	0.813874609562581	1.3564576826043	0.753587601446834	1.3564576826043	0.813874609562581	1.3564576826043	1.3564576826043	2.2607628043405	1.14777188528056	1.3564576826043	14.9210345086473	6.78228841302151	4.06937304781291	1.3564576826043	0.968898344717358	1.3564576826043	1.3564576826043	9.49520377823011	2.2607628043405	1.51604093938128	5.15453919389635	6.17941833186404	8.72008510245623	55.6147649867764	14.0167293869111	7.32487148606323	5.15453919389635	3.68181370992596	2.44162382868774	1.3564576826043	2.98420690172946	0.193779668943472	0.150717520289367	4.06937304781291	0.581339006830415	23.0597806042731	4.97367816954911	12.2081191434387	11.3038140217025
0.150717520289367	0.813874609562581	1.3564576826043	0.193779668943472	1.3564576826043	1.89904075564602	0.730400290633086	0.193779668943472	1.3564576826043	1.3564576826043	1.89904075564602	1.89904075564602	0.27129153652086	0.150717520289367	1.3564576826043	0.123314334782209	2.2607628043405	1.05502264202557	1.3564576826043	2.2607628043405	7.68659353475771	4.61195612085463	4.06937304781291	1.3564576826043	3.1650679260767	4.97367816954911	1.3564576826043	0.968898344717358	1.65789272318304	1.3564576826043	1.3564576826043	1.3564576826043	5.87798329128531	1.3564576826043	6.78228841302151	2.2607628043405	0.863200343475465	0.581339006830415	0.104342898661869	0.369943004346628
4.06937304781291	1.3564576826043	4.06937304781291	25.7726959694817	3.52678997477118	9.49520377823011	2.2607628043405	1.3564576826043	9.49520377823011	1.74401702049125	0.753587601446834	1.3564576826043	9.49520377823011	1.3564576826043	1.3564576826043	2.2607628043405	0.753587601446834	1.3564576826043	1.3564576826043	9.49520377823011	4.06937304781291	4.06937304781291	0.27129153652086	1.3564576826043	1.3564576826043	0.452152560868101	0.863200343475465	0.521714493309347	0.581339006830415	1.3564576826043	1.3564576826043	1.3564576826043	0.27129153652086	9.49520377823011	2.2607628043405	12.2081191434387	2.44162382868774	31.1985266998989	2.51913569626513	0.813874609562581
0.581339006830415	1.3564576826043	1.3564576826043	6.78228841302151	4.06937304781291	1.89904075564602	7.68659353475771	5.87798329128531	4.06937304781291	17.6339498738559	9.49520377823011	12.2081191434387	44.763103525942	4.45693238569985	8.95262070518839	4.84449172358679	6.23970533997979	4.06937304781291	6.78228841302151	0.452152560868101	6.78228841302151	3.68181370992596	2.2607628043405	13.1124242651749	2.98420690172946	2.98420690172946	7.68659353475771	5.87798329128531	11.3038140217025	4.61195612085463	39.3372727955248	5.69712226693807	4.97367816954911	0.813874609562581	2.98420690172946	1.89904075564602	2.13157635837819	3.1650679260767	1.3564576826043	0.813874609562581
2.56219784491924	3.68181370992596	3.68181370992596	1.3564576826043	1.10982901303988	4.97367816954911	14.9210345086473	5.87798329128531	1.3564576826043	3.1650679260767	2.44162382868774	1.95932776376177	0.813874609562581	0.452152560868101	2.2607628043405	1.3564576826043	1.3564576826043	2.44162382868774	1.05502264202557	1.74401702049125	17.6339498738559	4.06937304781291	9.49520377823011	4.06937304781291	2.44162382868774	2.2607628043405	12.2081191434387	3.1650679260767	3.1650679260767	4.06937304781291	1.3564576826043	1.3564576826043	17.6339498738559	2.98420690172946	1.3564576826043	4.06937304781291	5.15453919389635	4.06937304781291	3.29425437203902	15.8253396303835
6.78228841302151	1.74401702049125	4.06937304781291	12.2081191434387	3.1650679260767	12.2081191434387	5.87798329128531	6.78228841302151	14.9210345086473	4.06937304781291	4.06937304781291	6.78228841302151	4.06937304781291	17.6339498738559	2.44162382868774	2.44162382868774	0.813874609562581	1.3564576826043	1.3564576826043	9.49520377823011	3.52678997477118	6.78228841302151	12.2081191434387	4.06937304781291	17.6339498738559	4.97367816954911	1.3564576826043	4.06937304781291	6.78228841302151	1.89904075564602	1.3564576826043	1.89904075564602	1.05502264202557	4.97367816954911	3.1650679260767	12.2081191434387	20.3468652390645	2.86363288549797	23.0597806042731	4.06937304781291
0.813874609562581	0.452152560868101	1.89904075564602	0.753587601446834	0.813874609562581	1.10982901303988	1.65789272318304	8.59089865649391	2.2607628043405	2.2607628043405	0.616571673911046	0.581339006830415	0.398958141942442	3.52678997477118	1.3564576826043	4.06937304781291	6.78228841302151	3.1650679260767	4.97367816954911	8.59089865649391	2.90669503415208	2.2607628043405	1.3564576826043	1.89904075564602	4.06937304781291	2.2607628043405	4.06937304781291	1.3564576826043	0.813874609562581	0.27129153652086	4.97367816954911	3.1650679260767	2.2607628043405	1.3564576826043	0.193779668943472	0.27129153652086	0.813874609562581	4.06937304781291	1.3564576826043	0.27129153652086
4.06937304781291	1.3564576826043	4.06937304781291	4.06937304781291	3.1650679260767	1.89904075564602	4.06937304781291	0.616571673911046	0.193779668943472	6.78228841302151	5.87798329128531	9.49520377823011	2.2607628043405	1.05502264202557	0.452152560868101	2.2607628043405	1.3564576826043	1.3564576826043	6.78228841302151	9.49520377823011	1.3564576826043	1.3564576826043	0.452152560868101	0.27129153652086	4.06937304781291	3.1650679260767	12.2081191434387	12.2081191434387	5.87798329128531	4.06937304781291	1.3564576826043	0.581339006830415	2.2607628043405	1.3564576826043	1.74401702049125	9.49520377823011	3.1650679260767	1.3564576826043	0.968898344717358	12.2081191434387
9.49520377823011	13.1124242651749	1.95932776376177	14.9210345086473	1.3564576826043	4.97367816954911	0.581339006830415	5.23205106147374	5.15453919389635	0.452152560868101	1.3564576826043	4.06937304781291	1.3564576826043	4.06937304781291	5.87798329128531	1.89904075564602	2.2607628043405	0.813874609562581	2.2607628043405	3.1650679260767	4.97367816954911	2.13157635837819	0.27129153652086	4.06937304781291	4.06937304781291	3.1650679260767	3.52678997477118	1.3564576826043	3.1650679260767	2.98420690172946	2.2607628043405	8.59089865649391	8.59089865649391	0.939086087956824	2.13157635837819	2.2607628043405	6.78228841302151	2.56219784491924	12.2081191434387	4.97367816954911
1.89904075564602	4.06937304781291	1.3564576826043	0.813874609562581	0.452152560868101	0.193779668943472	0.968898344717358	2.2607628043405	2.98420690172946	2.98420690172946	2.13157635837819	3.1650679260767	1.3564576826043	1.65789272318304	5.87798329128531	0.968898344717358	0.581339006830415	0.27129153652086	4.06937304781291	20.3468652390645	1.89904075564602	3.1650679260767	1.3564576826043	3.1650679260767	1.3564576826043	0.313028695985608	1.3564576826043	1.3564576826043	0.813874609562581	1.3564576826043	9.49520377823011	3.1650679260767	0.581339006830415	1.3564576826043	1.3564576826043	4.06937304781291	0.193779668943472	0.863200343475465	2.2607628043405	3.1650679260767
0.813874609562581	0.193779668943472	0.753587601446834	4.06937304781291	0.813874609562581	3.1650679260767	0.452152560868101	0.123314334782209	2.2607628043405	1.3564576826043	0.452152560868101	4.06937304781291	0.452152560868101	0.452152560868101	0.813874609562581	1.3564576826043	1.3564576826043	1.3564576826043	4.06937304781291	1.3564576826043	0.27129153652086	0.753587601446834	1.3564576826043	2.2607628043405	1.89904075564602	0.193779668943472	1.3564576826043	2.2607628043405	2.2607628043405	0.581339006830415	0.193779668943472	0.27129153652086	0.123314334782209	0.27129153652086	0.452152560868101	0.193779668943472	0.27129153652086	1.3564576826043	4.06937304781291	1.3564576826043
28.4856113346903	25.7726959694817	25.7726959694817	14.9210345086473	4.61195612085463	3.1650679260767	6.78228841302151	47.4760188911506	4.61195612085463	9.49520377823011	7.68659353475771	7.32487148606323	15.8253396303835	25.7726959694817	2.2607628043405	0.813874609562581	12.2081191434387	0.581339006830415	1.3564576826043	2.44162382868774	1.3564576826043	20.3468652390645	10.5803699243136	14.9210345086473	14.0167293869111	3.52678997477118	4.97367816954911	8.59089865649391	20.3468652390645	4.06937304781291	3.68181370992596	4.06937304781291	12.2081191434387	9.49520377823011	9.49520377823011	4.06937304781291	1.3564576826043	2.2607628043405	1.3564576826043	0.753587601446834
4.06937304781291	4.97367816954911	2.44162382868774	6.78228841302151	9.49520377823011	0.968898344717358	5.15453919389635	2.2607628043405	0.968898344717358	9.49520377823011	2.90669503415208	0.753587601446834	1.89904075564602	5.87798329128531	9.49520377823011	2.90669503415208	20.3468652390645	6.78228841302151	1.3564576826043	4.06937304781291	2.98420690172946	2.2607628043405	2.86363288549797	3.46650296665544	20.3468652390645	1.3564576826043	2.44162382868774	3.1650679260767	14.9210345086473	3.23462985851795	3.76793800723417	1.95932776376177	1.3564576826043	4.97367816954911	10.3995088999663	9.49520377823012	9.49520377823012	5.15453919389635	9.49520377823011	25.7726959694817
2.98420690172946	2.2607628043405	9.49520377823011	3.52678997477118	4.97367816954911	0.452152560868101	2.2607628043405	2.2607628043405	9.49520377823011	2.2607628043405	9.49520377823011	1.3564576826043	2.44162382868774	12.2081191434387	2.51913569626513	0.813874609562581	2.13157635837819	2.2607628043405	3.52678997477118	4.06937304781291	9.49520377823011	9.49520377823011	1.89904075564602	4.06937304781291	6.23970533997979	5.87798329128531	3.1650679260767	2.44162382868774	1.89904075564602	4.06937304781291	1.3564576826043	1.65789272318304	4.61195612085463	1.3564576826043	4.06937304781291	4.06937304781291	2.51913569626513	2.51913569626513	4.06937304781291	6.78228841302151
6.78228841302151	0.27129153652086	12.2081191434387	3.1650679260767	1.3564576826043	6.78228841302151	3.1650679260767	1.3564576826043	2.2607628043405	0.452152560868101	1.3564576826043	1.3564576826043	9.49520377823011	1.3564576826043	1.3564576826043	1.3564576826043	1.3564576826043	0.452152560868101	0.968898344717358	1.05502264202557	0.813874609562581	1.3564576826043	1.3564576826043	0.581339006830415	0.452152560868101	4.06937304781291	6.78228841302151	1.3564576826043	1.3564576826043	0.452152560868101	1.3564576826043	4.06937304781291	1.3564576826043	2.44162382868774	0.452152560868101	12.2081191434387	12.2081191434387	4.06937304781291	2.2607628043405	1.3564576826043
13.1124242651749	16.7296447521197	8.41003763214667	6.78228841302151	14.9210345086473	4.06937304781291	6.78228841302151	10.5803699243136	14.0167293869111	44.763103525942	6.78228841302151	6.78228841302151	23.0597806042731	13.1124242651749	5.69712226693807	5.69712226693807	14.9210345086473	6.23970533997979	4.97367816954911	1.3564576826043	6.78228841302151	0.452152560868101	1.3564576826043	2.2607628043405	1.3564576826043	1.3564576826043	2.2607628043405	1.3564576826043	6.78228841302151	1.89904075564602	0.452152560868101	4.06937304781291	9.49520377823011	1.3564576826043	1.3564576826043	1.3564576826043	0.27129153652086	0.968898344717358	0.581339006830415	0.27129153652086
0.452152560868101	1.3564576826043	1.74401702049125	0.581339006830415	6.78228841302151	1.3564576826043	2.2607628043405	4.06937304781291	1.3564576826043	0.968898344717358	1.3564576826043	1.3564576826043	4.06937304781291	6.78228841302151	1.3564576826043	0.863200343475465	6.78228841302151	1.3564576826043	17.6339498738559	3.29425437203902	17.6339498738559	4.45693238569985	1.74401702049125	2.2607628043405	3.1650679260767	2.90669503415208	0.521714493309347	2.2607628043405	1.3564576826043	0.193779668943472	0.813874609562581	0.452152560868101	1.3564576826043	3.1650679260767	1.3564576826043	0.27129153652086	12.2081191434387	0.452152560868101	0.581339006830415	9.49520377823011
0.452152560868101	1.89904075564602	0.193779668943472	0.27129153652086	2.98420690172946	1.3564576826043	1.74401702049125	1.3564576826043	0.863200343475465	0.581339006830415	1.3564576826043	0.193779668943472	0.521714493309347	0.452152560868101	6.78228841302151	0.616571673911046	0.104342898661869	0.813874609562581	1.60308635216872	1.3564576826043	1.3564576826043	1.3564576826043	0.753587601446834	0.616571673911046	0.753587601446834	0.730400290633086	0.369943004346628	0.452152560868101	1.3564576826043	0.313028695985608	4.06937304781291	6.78228841302151	0.150717520289367	6.78228841302151	0.193779668943472	0.753587601446834	4.06937304781291	0.27129153652086	0.813874609562581	0.968898344717358
1.3564576826043	5.87798329128531	31.1985266998989	1.95932776376177	0.27129153652086	1.3564576826043	2.2607628043405	1.3564576826043	23.0597806042731	6.78228841302151	12.2081191434387	17.6339498738559	1.3564576826043	4.06937304781291	1.3564576826043	14.9210345086473	1.95932776376177	2.13157635837819	2.2607628043405	12.2081191434387	25.7726959694817	2.90669503415208	4.06937304781291	2.98420690172946	0.581339006830415	0.123314334782209	9.49520377823011	12.2081191434387	4.06937304781291	6.78228841302151	4.06937304781291	1.3564576826043	4.06937304781291	6.78228841302151	4.06937304781291	4.06937304781291	1.3564576826043	0.452152560868101	1.3564576826043	1.3564576826043
2.86363288549797	21.2511703608007	8.41003763214667	1.3564576826043	23.0597806042731	8.95262070518839	28.4856113346903	31.1985266998989	19.4425601173283	13.2932852895222	8.33252576456928	8.33252576456928	5.54914506519942	3.1650679260767	5.69712226693807	8.95262070518839	10.0377868512718	2.77750858818976	1.92759775949032	1.3564576826043	12.7507022164804	8.72008510245623	17.6339498738559	7.5574070887954	50.1889342563592	58.327680351985	36.6243574303162	5.15453919389635	5.87798329128531	20.3468652390645	2.51913569626513	17.6339498738559	20.3468652390645	10.3995088999663	2.90669503415208	4.06937304781291	1.89904075564602	4.06937304781291	2.44162382868774	4.06937304781291
3.52678997477118	1.3564576826043	8.59089865649391	4.45693238569985	2.98420690172946	4.06937304781291	11.3038140217025	1.95932776376177	4.61195612085463	20.3468652390645	7.68659353475771	1.3564576826043	3.52678997477118	6.78228841302151	10.3995088999663	4.61195612085463	1.05502264202557	3.1650679260767	1.89904075564602	1.89904075564602	2.98420690172946	0.753587601446834	1.10982901303988	1.3564576826043	5.15453919389635	7.68659353475771	3.52678997477118	7.68659353475771	7.68659353475771	5.15453919389635	4.97367816954911	3.1650679260767	4.06937304781291	1.89904075564602	0.968898344717358	14.9210345086473	4.61195612085463	4.97367816954911	17.6339498738559	1.89904075564602
1.89904075564602	0.150717520289367	2.44162382868774	1.89904075564602	1.89904075564602	0.27129153652086	2.2607628043405	3.1650679260767	4.06937304781291	0.452152560868101	4.06937304781291	33.9114420651076	50.1889342563592	17.6339498738559	8.72008510245623	50.1889342563592	9.49520377823012	20.3468652390645	10.3995088999663	11.3038140217025	4.61195612085463	31.1985266998989	2.98420690172946	2.56219784491924	0.452152560868101	3.1650679260767	0.616571673911046	2.44162382868774	6.78228841302151	12.2081191434387	4.06937304781291	6.78228841302151	6.78228841302151	6.78228841302151	1.3564576826043	1.3564576826043	1.3564576826043	1.3564576826043	0.452152560868101	2.2607628043405
1.3564576826043	0.27129153652086	0.27129153652086	0.193779668943472	0.813874609562581	1.3564576826043	0.27129153652086	0.452152560868101	0.27129153652086	0.27129153652086	1.3564576826043	6.78228841302151	1.3564576826043	0.193779668943472	2.2607628043405	0.452152560868101	1.3564576826043	4.06937304781291	5.87798329128531	14.9210345086473	4.06937304781291	4.06937304781291	4.06937304781291	4.06937304781291	0.104342898661869	2.44162382868774	4.06937304781291	1.3564576826043	0.452152560868101	0.313028695985608	9.49520377823011	0.452152560868101	0.27129153652086	0.452152560868101	0.753587601446834	1.3564576826043	0.27129153652086	0.150717520289367	1.3564576826043	2.2607628043405
5.87798329128531	0.452152560868101	1.3564576826043	1.3564576826043	1.65789272318304	1.89904075564602	4.06937304781291	6.78228841302151	3.1650679260767	6.78228841302151	3.1650679260767	4.06937304781291	4.06937304781291	3.1650679260767	1.3564576826043	3.1650679260767	4.06937304781291	6.78228841302151	2.44162382868774	2.2607628043405	4.06937304781291	1.3564576826043	6.78228841302151	0.813874609562581	0.813874609562581	0.452152560868101	1.05502264202557	0.452152560868101	4.06937304781291	4.06937304781291	6.78228841302151	1.3564576826043	2.2607628043405	0.452152560868101	1.89904075564602	0.452152560868101	3.1650679260767	1.3564576826043	4.06937304781291	1.3564576826043
1.3564576826043	1.3564576826043	2.13157635837819	1.3564576826043	4.06937304781291	0.616571673911046	0.968898344717358	9.49520377823011	0.813874609562581	0.581339006830415	0.813874609562581	4.06937304781291	3.29425437203902	0.968898344717358	0.452152560868101	6.78228841302151	3.1650679260767	2.2607628043405	2.44162382868774	0.753587601446834	0.813874609562581	0.27129153652086	0.27129153652086	1.3564576826043	0.452152560868101	1.3564576826043	2.2607628043405	9.49520377823011	0.452152560868101	0.452152560868101	0.616571673911046	0.369943004346628	1.05502264202557	4.06937304781291	0.813874609562581	1.3564576826043	1.3564576826043	1.3564576826043	4.06937304781291	6.78228841302151
1.3564576826043	3.1650679260767	1.05502264202557	1.89904075564602	6.78228841302151	9.49520377823011	0.753587601446834	2.44162382868774	1.89904075564602	1.89904075564602	0.968898344717358	2.13157635837819	1.89904075564602	3.52678997477118	6.78228841302151	1.3564576826043	2.2607628043405	2.90669503415208	3.1650679260767	2.90669503415208	4.61195612085463	1.65789272318304	2.44162382868774	2.44162382868774	2.13157635837819	1.89904075564602	4.06937304781291	1.05502264202557	3.29425437203902	0.813874609562581	9.49520377823011	3.1650679260767	0.968898344717358	0.581339006830415	1.89904075564602	0.753587601446834	2.90669503415208	2.2607628043405	3.29425437203902	3.68181370992596
7.32487148606323	25.7726959694817	25.7726959694817	9.49520377823011	5.87798329128531	20.3468652390645	33.9114420651076	7.68659353475771	4.84449172358679	5.27511321012784	2.44162382868774	1.89904075564602	4.06937304781291	5.87798329128531	20.3468652390645	0.968898344717358	0.452152560868101	4.97367816954911	4.06937304781291	1.89904075564602	0.452152560868101	0.369943004346628	0.968898344717358	1.3564576826043	1.3564576826043	0.452152560868101	1.89904075564602	9.49520377823011	1.3564576826043	1.3564576826043	0.753587601446834	0.753587601446834	1.05502264202557	1.3564576826043	0.452152560868101	0.452152560868101	1.3564576826043	4.06937304781291	1.3564576826043	1.3564576826043
9.49520377823011	4.06937304781291	4.06937304781291	0.150717520289367	1.3564576826043	2.2607628043405	2.44162382868774	12.2081191434387	2.2607628043405	4.06937304781291	17.6339498738559	1.3564576826043	23.0597806042731	12.2081191434387	1.74401702049125	3.1650679260767	1.3564576826043	1.89904075564602	6.78228841302151	4.97367816954911	6.78228841302151	9.49520377823011	28.4856113346903	9.49520377823011	4.06937304781291	1.3564576826043	9.49520377823011	6.78228841302151	1.3564576826043	4.06937304781291	1.3564576826043	0.452152560868101	4.06937304781291	14.9210345086473	12.2081191434387	9.49520377823011	2.90669503415208	9.49520377823011	4.06937304781291	1.3564576826043
2.2607628043405	3.52678997477118	8.59089865649391	5.87798329128531	5.87798329128531	4.97367816954911	2.90669503415208	2.98420690172946	14.9210345086473	2.13157635837819	1.3564576826043	2.2607628043405	5.87798329128531	4.97367816954911	2.44162382868774	1.74401702049125	5.87798329128531	1.3564576826043	5.87798329128531	3.52678997477118	5.15453919389635	9.49520377823011	2.2607628043405	4.06937304781291	2.44162382868774	4.97367816954911	2.51913569626513	0.193779668943472	0.369943004346628	2.2607628043405	1.89904075564602	0.581339006830415	0.452152560868101	0.27129153652086	0.813874609562581	1.3564576826043	1.3564576826043	0.581339006830415	0.369943004346628	3.68181370992596
2.98420690172946	2.98420690172946	6.78228841302151	1.14777188528056	1.74401702049125	0.813874609562581	0.581339006830415	0.581339006830415	1.74401702049125	0.813874609562581	1.3564576826043	1.3564576826043	4.06937304781291	1.3564576826043	4.06937304781291	2.44162382868774	4.97367816954911	2.90669503415208	1.3564576826043	6.23970533997979	4.84449172358679	2.80334587738222	9.49520377823011	31.1985266998989	5.15453919389635	5.15453919389635	3.1650679260767	2.19120087189926	1.3564576826043	0.27129153652086	0.813874609562581	0.753587601446834	0.581339006830415	0.753587601446834	1.74401702049125	1.3564576826043	0.968898344717358	0.27129153652086	1.3564576826043	9.49520377823011
4.97367816954911	8.59089865649391	2.98420690172946	12.2081191434387	10.3995088999663	17.6339498738559	31.1985266998989	6.39472907513457	12.2081191434387	6.23970533997979	20.3468652390645	7.68659353475771	36.6243574303162	8.95262070518839	15.8253396303835	17.6339498738559	20.3468652390645	2.44162382868774	2.2607628043405	1.05502264202557	3.29425437203902	1.95932776376177	9.49520377823012	17.6339498738559	3.52678997477118	2.51913569626513	4.97367816954911	23.0597806042731	12.2081191434387	9.49520377823011	9.49520377823012	25.7726959694817	23.0597806042731	6.23970533997979	28.4856113346903	17.6339498738559	2.51913569626513	3.1650679260767	9.49520377823012	5.69712226693807
0.581339006830415	0.581339006830415	0.27129153652086	0.27129153652086	0.27129153652086	3.1650679260767	0.581339006830415	0.452152560868101	1.3564576826043	4.06937304781291	1.05502264202557	2.2607628043405	1.3564576826043	1.3564576826043	0.452152560868101	0.193779668943472	0.150717520289367	0.193779668943472	9.49520377823011	0.581339006830415	0.452152560868101	0.27129153652086	1.3564576826043	6.78228841302151	2.2607628043405	0.452152560868101	1.3564576826043	0.27129153652086	1.65789272318304	1.74401702049125	1.3564576826043	1.3564576826043	0.193779668943472	1.3564576826043	1.3564576826043	0.452152560868101	1.3564576826043	0.27129153652086	1.3564576826043	0.581339006830415
1.10982901303988	0.877707912273372	1.3564576826043	1.3564576826043	1.3564576826043	0.452152560868101	1.74401702049125	1.3564576826043	0.581339006830415	9.49520377823011	1.3564576826043	1.3564576826043	0.813874609562581	0.813874609562581	6.78228841302151	2.2607628043405	3.1650679260767	0.616571673911046	1.3564576826043	0.939086087956824	1.3564576826043	2.2607628043405	4.06937304781291	1.89904075564602	2.98420690172946	2.44162382868774	1.89904075564602	3.46650296665544	1.74401702049125	1.89904075564602	1.74401702049125	3.1650679260767	0.813874609562581	0.581339006830415	1.65789272318304	1.89904075564602	1.3564576826043	0.813874609562581	0.27129153652086	9.49520377823011
2.44162382868774	5.15453919389635	3.29425437203902	3.52678997477118	5.87798329128531	12.2081191434387	2.13157635837819	5.69712226693807	3.1650679260767	1.74401702049125	3.68181370992596	4.06937304781291	1.3564576826043	2.44162382868774	2.98420690172946	7.32487148606323	3.52678997477118	1.3564576826043	6.78228841302151	2.51913569626513	2.98420690172946	1.3564576826043	0.452152560868101	0.452152560868101	0.27129153652086	4.06937304781291	2.13157635837819	2.2607628043405	0.813874609562581	0.452152560868101	1.74401702049125	2.2607628043405	4.06937304781291	3.1650679260767	1.3564576826043	1.3564576826043	1.3564576826043	1.89904075564602	0.452152560868101	9.49520377823011
1.3564576826043	0.753587601446834	0.452152560868101	0.968898344717358	2.2607628043405	1.3564576826043	0.193779668943472	0.452152560868101	0.813874609562581	1.74401702049125	0.452152560868101	1.3564576826043	4.06937304781291	0.968898344717358	0.452152560868101	1.05502264202557	0.863200343475465	0.313028695985608	0.813874609562581	0.813874609562581	4.06937304781291	3.1650679260767	0.813874609562581	2.13157635837819	17.6339498738559	3.29425437203902	5.87798329128531	0.813874609562581	1.3564576826043	6.78228841302151	6.78228841302151	2.2607628043405	0.581339006830415	0.813874609562581	4.06937304781291	0.193779668943472	0.452152560868101	0.813874609562581	1.3564576826043	0.753587601446834
1.3564576826043	1.3564576826043	4.06937304781291	9.49520377823011	0.452152560868101	1.3564576826043	1.3564576826043	1.3564576826043	1.3564576826043	4.97367816954911	20.3468652390645	3.52678997477118	28.4856113346903	10.3995088999663	7.32487148606323	6.78228841302151	12.2081191434387	6.78228841302151	1.89904075564602	1.89904075564602	23.0597806042731	12.2081191434387	12.2081191434387	20.3468652390645	7.68659353475771	20.3468652390645	2.98420690172946	1.05502264202557	0.616571673911046	1.89904075564602	14.9210345086473	2.51913569626513	2.2607628043405	20.3468652390645	6.00716973724762	3.29425437203902	0.753587601446834	5.87798329128531	6.78228841302151	4.06937304781291
10.270322454004	13.8358683625639	6.17941833186404	5.87798329128531	55.6147649867764	7.94496642668234	7.86745455910495	6.78228841302151	9.49520377823011	4.06937304781291	1.3564576826043	9.49520377823011	1.3564576826043	1.3564576826043	2.98420690172946	4.45693238569985	2.86363288549797	4.97367816954911	36.6243574303162	14.9210345086473	9.49520377823011	5.87798329128531	4.06937304781291	3.1650679260767	2.51913569626513	5.87798329128531	2.44162382868774	1.3564576826043	1.3564576826043	0.452152560868101	1.3564576826043	1.3564576826043	1.3564576826043	1.05502264202557	2.2607628043405	1.3564576826043	6.78228841302151	0.581339006830415	0.193779668943472	2.44162382868774
4.61195612085463	1.89904075564602	1.74401702049125	3.68181370992596	4.61195612085463	3.29425437203902	0.27129153652086	3.1650679260767	0.150717520289367	1.3564576826043	2.44162382868774	0.27129153652086	0.633013585215341	1.3564576826043	2.2607628043405	0.939086087956824	1.89904075564602	1.60308635216872	5.15453919389635	6.78228841302151	4.61195612085463	3.68181370992596	3.68181370992596	1.10982901303988	0.27129153652086	0.994735633909821	1.3564576826043	2.51913569626513	2.2607628043405	4.06937304781291	1.89904075564602	4.06937304781291	4.06937304781291	4.97367816954911	4.06937304781291	0.968898344717358	2.2607628043405	6.78228841302151	1.3564576826043	9.49520377823011
8.95262070518839	8.33252576456928	2.58960103042639	39.3372727955248	17.6339498738559	14.9210345086473	13.8358683625639	12.2081191434387	5.57654825070657	47.4760188911506	5.15453919389635	7.86745455910495	3.76793800723417	31.1985266998989	6.23970533997979	23.0597806042731	12.2081191434387	4.97367816954911	2.2607628043405	2.2607628043405	2.2607628043405	12.2081191434387	12.2081191434387	6.78228841302151	2.44162382868774	1.3564576826043	14.9210345086473	1.74401702049125	0.813874609562581	1.65789272318304	2.51913569626513	4.97367816954911	0.452152560868101	6.78228841302151	3.1650679260767	4.06937304781291	1.3564576826043	4.06937304781291	4.06937304781291	6.78228841302151
13.1124242651749	7.16984775090845	9.49520377823011	1.3564576826043	10.3995088999663	4.06937304781291	6.23970533997979	4.61195612085463	5.87798329128531	7.32487148606323	12.2081191434387	9.49520377823012	9.49520377823012	5.15453919389635	5.69712226693807	10.3995088999663	6.78228841302151	4.97367816954911	2.98420690172946	3.1650679260767	2.44162382868774	1.05502264202557	4.97367816954911	0.581339006830415	0.813874609562581	0.863200343475465	1.89904075564602	4.06937304781291	0.813874609562581	1.3564576826043	1.3564576826043	6.78228841302151	0.27129153652086	4.06937304781291	3.1650679260767	1.3564576826043	0.452152560868101	4.06937304781291	0.452152560868101	1.3564576826043
2.09634369129756	1.3564576826043	4.06937304781291	1.3564576826043	0.813874609562581	0.313028695985608	1.3564576826043	3.1650679260767	1.89904075564602	0.193779668943472	1.89904075564602	1.3564576826043	1.89904075564602	0.27129153652086	1.3564576826043	4.06937304781291	4.06937304781291	0.452152560868101	3.1650679260767	31.1985266998989	52.9018496215678	44.763103525942	8.33252576456928	47.4760188911506	11.3038140217025	8.59089865649391	9.49520377823012	10.3995088999663	4.06937304781291	31.1985266998989	2.98420690172946	3.68181370992596	0.452152560868101	9.49520377823011	0.863200343475465	2.13157635837819	6.78228841302151	9.49520377823011	4.97367816954911	6.78228841302151
4.06937304781291	2.98420690172946	1.3564576826043	2.98420690172946	0.521714493309347	1.05502264202557	2.44162382868774	17.6339498738559	13.1124242651749	9.49520377823012	2.44162382868774	6.78228841302151	2.13157635837819	3.1650679260767	7.68659353475771	4.97367816954911	4.97367816954911	4.06937304781291	1.3564576826043	1.74401702049125	0.753587601446834	1.3564576826043	0.193779668943472	2.44162382868774	1.3564576826043	1.3564576826043	0.813874609562581	4.06937304781291	4.06937304781291	0.863200343475465	1.3564576826043	0.27129153652086	1.89904075564602	0.730400290633086	1.74401702049125	3.52678997477118	1.3564576826043	1.3564576826043	3.1650679260767	6.78228841302151
1.3564576826043	2.2607628043405	1.3564576826043	0.452152560868101	0.813874609562581	1.3564576826043	0.813874609562581	1.3564576826043	1.3564576826043	1.3564576826043	1.3564576826043	0.452152560868101	1.3564576826043	0.193779668943472	1.3564576826043	4.06937304781291	1.3564576826043	1.3564576826043	1.3564576826043	2.13157635837819	1.3564576826043	9.49520377823011	4.06937304781291	3.1650679260767	6.78228841302151	1.3564576826043	1.3564576826043	0.813874609562581	17.6339498738559	14.9210345086473	4.06937304781291	1.3564576826043	1.3564576826043	4.06937304781291	0.27129153652086	3.52678997477118	0.521714493309347	1.05502264202557	0.753587601446834	6.78228841302151
4.06937304781291	4.06937304781291	23.0597806042731	39.3372727955248	3.52678997477118	7.68659353475771	12.2081191434387	1.3564576826043	9.49520377823012	10.3995088999663	7.68659353475771	17.6339498738559	10.3995088999663	4.61195612085463	4.61195612085463	25.7726959694817	28.4856113346903	8.59089865649391	1.74401702049125	5.69712226693807	2.44162382868774	5.69712226693807	14.9210345086473	3.29425437203902	8.59089865649391	12.2081191434387	4.06937304781291	4.06937304781291	3.1650679260767	20.3468652390645	3.1650679260767	4.06937304781291	3.1650679260767	1.89904075564602	0.452152560868101	0.753587601446834	2.2607628043405	2.13157635837819	2.2607628043405	1.3564576826043
0.27129153652086	3.1650679260767	4.97367816954911	4.06937304781291	6.78228841302151	1.3564576826043	6.78228841302151	14.9210345086473	0.753587601446834	1.65789272318304	1.3564576826043	6.78228841302151	1.3564576826043	3.1650679260767	2.2607628043405	14.9210345086473	2.44162382868774	0.452152560868101	9.49520377823011	4.06937304781291	6.78228841302151	9.49520377823012	0.581339006830415	1.3564576826043	1.3564576826043	2.2607628043405	6.78228841302151	2.90669503415208	2.2607628043405	12.2081191434387	2.2607628043405	1.10982901303988	1.3564576826043	0.193779668943472	1.3564576826043	2.2607628043405	1.3564576826043	0.452152560868101	1.3564576826043	4.06937304781291
12.2081191434387	15.8253396303835	6.23970533997979	36.6243574303162	10.5803699243136	7.38515849417898	10.3995088999663	5.61961039936068	8.95262070518839	4.06937304781291	11.3038140217025	11.4330004676648	9.49520377823011	8.41003763214667	15.8253396303835	17.6339498738559	8.95262070518839	50.1889342563592	11.665536070397	63.7535110824022	28.4856113346903	5.57654825070657	10.3995088999663	9.49520377823011	31.1985266998989	6.23970533997979	9.49520377823012	4.97367816954911	58.327680351985	14.0167293869111	4.97367816954911	5.87798329128531	1.3564576826043	1.3564576826043	16.7296447521197	11.8205598055518	58.327680351985	13.1124242651749	58.327680351985	63.7535110824022
4.06937304781291	1.89904075564602	0.968898344717358	2.2607628043405	1.89904075564602	6.78228841302151	6.78228841302151	1.3564576826043	4.06937304781291	6.78228841302151	9.49520377823011	0.452152560868101	4.06937304781291	6.78228841302151	6.78228841302151	1.3564576826043	1.3564576826043	0.813874609562581	1.74401702049125	17.6339498738559	31.1985266998989	2.44162382868774	3.1650679260767	4.06937304781291	6.78228841302151	2.2607628043405	1.3564576826043	4.06937304781291	2.2607628043405	0.581339006830415	0.193779668943472	1.89904075564602	2.2607628043405	3.1650679260767	0.753587601446834	1.3564576826043	0.452152560868101	2.2607628043405	0.193779668943472	0.452152560868101
6.78228841302151	4.97367816954911	0.753587601446834	2.51913569626513	5.87798329128531	7.68659353475771	7.68659353475771	6.78228841302151	12.2081191434387	14.0167293869111	1.3564576826043	2.13157635837819	9.49520377823011	3.1650679260767	5.87798329128531	14.9210345086473	1.3564576826043	3.1650679260767	2.2607628043405	14.9210345086473	9.49520377823012	6.78228841302151	14.9210345086473	0.813874609562581	2.44162382868774	1.65789272318304	9.49520377823011	4.97367816954911	0.968898344717358	1.89904075564602	3.52678997477118	4.97367816954911	5.69712226693807	4.06937304781291	2.90669503415208	25.7726959694817	12.2081191434387	21.2511703608007	61.0405957171936	8.95262070518839
0.27129153652086	1.3564576826043	4.06937304781291	1.3564576826043	0.150717520289367	1.74401702049125	2.2607628043405	1.3564576826043	3.1650679260767	1.56514347992804	3.1650679260767	20.3468652390645	11.3038140217025	25.7726959694817	1.65789272318304	0.581339006830415	0.27129153652086	0.452152560868101	0.452152560868101	4.06937304781291	1.3564576826043	0.581339006830415	0.27129153652086	0.452152560868101	0.452152560868101	4.06937304781291	1.89904075564602	1.89904075564602	0.813874609562581	6.78228841302151	4.97367816954911	3.1650679260767	2.2607628043405	1.3564576826043	0.27129153652086	1.10982901303988	2.44162382868774	4.06937304781291	6.78228841302151	6.78228841302151
1.3564576826043	7.68659353475771	11.665536070397	7.68659353475771	15.8253396303835	61.0405957171936	10.3995088999663	10.3995088999663	8.95262070518839	8.59089865649391	10.5803699243136	4.06937304781291	4.06937304781291	0.813874609562581	2.98420690172946	2.2607628043405	1.3564576826043	2.98420690172946	2.44162382868774	14.9210345086473	4.61195612085463	11.3038140217025	10.0377868512718	14.0167293869111	8.41003763214667	3.52678997477118	6.04240240432825	16.0062006547308	55.6147649867764	4.31600171737732	17.6339498738559	12.2081191434387	14.9210345086473	61.0405957171936	10.0377868512718	20.3468652390645	4.06937304781291	20.3468652390645	4.06937304781291	9.49520377823011
16.7296447521197	9.49520377823011	2.2607628043405	6.78228841302151	3.52678997477118	2.13157635837819	1.3564576826043	6.78228841302151	1.89904075564602	3.52678997477118	6.78228841302151	4.06937304781291	0.581339006830415	2.44162382868774	4.97367816954911	2.98420690172946	17.6339498738559	12.2081191434387	4.06937304781291	4.97367816954911	6.78228841302151	4.06937304781291	0.452152560868101	0.813874609562581	0.968898344717358	1.3564576826043	1.3564576826043	0.27129153652086	0.813874609562581	1.3564576826043	4.06937304781291	1.3564576826043	1.74401702049125	6.78228841302151	2.2607628043405	4.06937304781291	2.13157635837819	2.98420690172946	0.968898344717358	9.49520377823011
0.27129153652086	0.150717520289367	9.49520377823011	4.06937304781291	4.06937304781291	2.2607628043405	1.3564576826043	14.9210345086473	14.9210345086473	6.78228841302151	8.59089865649391	1.3564576826043	6.78228841302151	4.06937304781291	25.7726959694817	2.98420690172946	2.2607628043405	14.9210345086473	4.06937304781291	0.452152560868101	4.06937304781291	1.3564576826043	0.27129153652086	3.1650679260767	9.49520377823011	0.452152560868101	1.3564576826043	2.2607628043405	0.581339006830415	1.3564576826043	1.3564576826043	0.150717520289367	1.3564576826043	1.3564576826043	1.3564576826043	0.452152560868101	2.2607628043405	1.3564576826043	1.3564576826043	0.452152560868101
0.452152560868101	7.68659353475771	31.1985266998989	5.87798329128531	2.44162382868774	1.3564576826043	3.52678997477118	1.3564576826043	23.0597806042731	4.97367816954911	2.44162382868774	1.3564576826043	1.74401702049125	4.45693238569985	2.90669503415208	1.3564576826043	1.65789272318304	1.98251507457552	1.77382927725178	1.03729116905035	2.86363288549797	1.74401702049125	1.89904075564602	0.753587601446834	2.13157635837819	0.863200343475465	3.52678997477118	2.90669503415208	1.3564576826043	1.74401702049125	2.2607628043405	2.2607628043405	2.98420690172946	0.27129153652086	2.98420690172946	4.61195612085463	12.2081191434387	1.74401702049125	1.56514347992804	2.13157635837819
1.05502264202557	0.581339006830415	0.968898344717358	0.813874609562581	0.753587601446834	1.3564576826043	1.3564576826043	1.3564576826043	4.97367816954911	3.68181370992596	2.51913569626513	5.23205106147374	11.3038140217025	4.84449172358679	11.3038140217025	44.763103525942	6.39472907513457	4.06937304781291	7.68659353475771	12.2081191434387	0.968898344717358	4.45693238569985	6.78228841302151	17.6339498738559	5.69712226693807	33.9114420651076	6.78228841302151	5.87798329128531	4.61195612085463	7.68659353475771	9.49520377823012	4.45693238569985	3.1650679260767	4.06937304781291	0.369943004346628	23.0597806042731	1.89904075564602	4.06937304781291	0.616571673911046	1.3564576826043
12.2081191434387	2.98420690172946	4.61195612085463	4.97367816954911	4.97367816954911	2.51913569626513	2.98420690172946	2.51913569626513	17.6339498738559	2.51913569626513	2.2607628043405	2.44162382868774	4.97367816954911	3.68181370992596	2.13157635837819	4.06937304781291	0.452152560868101	3.1650679260767	12.2081191434387	6.78228841302151	5.23205106147374	2.58960103042639	9.49520377823011	17.6339498738559	2.56219784491924	3.1650679260767	0.813874609562581	8.59089865649391	28.4856113346903	23.0597806042731	6.78228841302151	4.06937304781291	11.3038140217025	3.52678997477118	0.863200343475465	1.3564576826043	4.06937304781291	4.06937304781291	4.06937304781291	12.2081191434387
6.78228841302151	0.581339006830415	0.968898344717358	0.452152560868101	0.150717520289367	4.06937304781291	2.44162382868774	1.74401702049125	1.3564576826043	1.89904075564602	0.369943004346628	1.89904075564602	4.06937304781291	0.581339006830415	0.369943004346628	2.2607628043405	2.98420690172946	1.74401702049125	3.52678997477118	16.7296447521197	6.78228841302151	8.59089865649391	6.78228841302151	25.7726959694817	25.7726959694817	3.29425437203902	2.2607628043405	2.13157635837819	1.3564576826043	1.74401702049125	2.98420690172946	2.44162382868774	2.13157635837819	2.44162382868774	1.74401702049125	4.06937304781291	1.3564576826043	2.51913569626513	1.65789272318304	1.74401702049125
5.69712226693807	7.32487148606323	5.87798329128531	3.1650679260767	4.97367816954911	6.23970533997979	6.23970533997979	2.2607628043405	1.74401702049125	2.90669503415208	2.56219784491924	1.3564576826043	9.49520377823011	20.3468652390645	1.89904075564602	6.78228841302151	9.49520377823011	4.06937304781291	1.95932776376177	4.67224312897037	13.1124242651749	36.6243574303162	4.06937304781291	4.61195612085463	1.3564576826043	4.06937304781291	6.23970533997979	9.49520377823012	2.13157635837819	1.3564576826043	6.78228841302151	5.87798329128531	7.68659353475771	13.1124242651749	1.3564576826043	5.87798329128531	6.78228841302151	2.44162382868774	9.49520377823011	4.06937304781291
4.97367816954911	2.44162382868774	1.3564576826043	2.2607628043405	7.68659353475771	1.95932776376177	4.37080808839164	6.00716973724762	7.94496642668234	18.5382549955921	14.9210345086473	47.4760188911506	5.27511321012784	7.68659353475771	17.6339498738559	10.5803699243136	8.41003763214667	4.97367816954911	4.06937304781291	5.15453919389635	4.06937304781291	31.1985266998989	6.78228841302151	7.68659353475771	9.49520377823011	12.2081191434387	6.78228841302151	17.6339498738559	2.51913569626513	5.15453919389635	3.52678997477118	8.59089865649391	0.813874609562581	6.78228841302151	3.1650679260767	1.3564576826043	2.44162382868774	2.90669503415208	2.98420690172946	0.968898344717358
0.214177528832258	0.863200343475465	1.05502264202557	0.813874609562581	6.78228841302151	0.27129153652086	0.581339006830415	0.968898344717358	0.968898344717358	2.2607628043405	0.452152560868101	0.193779668943472	0.813874609562581	1.3564576826043	1.3564576826043	1.74401702049125	1.3564576826043	0.813874609562581	2.2607628043405	6.78228841302151	0.968898344717358	1.89904075564602	1.3564576826043	1.10982901303988	9.49520377823011	0.123314334782209	0.27129153652086	2.2607628043405	1.3564576826043	9.49520377823011	0.27129153652086	1.3564576826043	1.65789272318304	0.27129153652086	0.813874609562581	0.581339006830415	0.452152560868101	2.44162382868774	0.150717520289367	0.813874609562581
0.813874609562581	4.06937304781291	2.98420690172946	2.98420690172946	14.0167293869111	14.0167293869111	17.6339498738559	11.8205598055518	6.00716973724762	4.97367816954911	5.87798329128531	5.87798329128531	6.78228841302151	4.06937304781291	14.9210345086473	14.9210345086473	4.56263038694174	4.06937304781291	4.06937304781291	4.61195612085463	5.15453919389635	6.39472907513457	7.5574070887954	7.16984775090845	7.16984775090845	7.68659353475771	12.2081191434387	2.2607628043405	4.97367816954911	5.15453919389635	5.87798329128531	33.9114420651076	5.87798329128531	3.76793800723417	36.6243574303162	10.0377868512718	7.94496642668234	6.78228841302151	9.49520377823011	6.78228841302151
0.193779668943472	0.27129153652086	1.3564576826043	0.452152560868101	0.27129153652086	0.813874609562581	1.3564576826043	2.2607628043405	1.3564576826043	0.452152560868101	0.150717520289367	0.581339006830415	1.3564576826043	1.3564576826043	0.150717520289367	0.813874609562581	0.27129153652086	4.06937304781291	1.10982901303988	0.581339006830415	1.89904075564602	4.06937304781291	1.3564576826043	0.968898344717358	1.3564576826043	2.2607628043405	1.3564576826043	2.98420690172946	0.813874609562581	1.3564576826043	1.3564576826043	1.3564576826043	0.452152560868101	4.06937304781291	4.06937304781291	4.06937304781291	1.3564576826043	0.452152560868101	0.452152560868101	0.452152560868101
0.753587601446834	1.3564576826043	4.06937304781291	6.78228841302151	0.123314334782209	0.452152560868101	0.27129153652086	1.3564576826043	0.521714493309347	0.27129153652086	1.3564576826043	0.452152560868101	4.06937304781291	4.06937304781291	2.51913569626513	3.1650679260767	0.968898344717358	1.89904075564602	2.2607628043405	2.2607628043405	6.78228841302151	0.813874609562581	4.06937304781291	1.3564576826043	4.06937304781291	1.3564576826043	1.3564576826043	0.27129153652086	9.49520377823011	1.3564576826043	1.74401702049125	1.3564576826043	0.27129153652086	1.05502264202557	0.452152560868101	1.3564576826043	1.89904075564602	3.1650679260767	0.813874609562581	1.3564576826043
14.0167293869111	23.0597806042731	28.4856113346903	8.59089865649391	1.10982901303988	3.52678997477118	31.1985266998989	12.2081191434387	2.2607628043405	14.9210345086473	2.51913569626513	2.13157635837819	6.78228841302151	4.06937304781291	2.98420690172946	0.581339006830415	1.65789272318304	6.78228841302151	6.78228841302151	12.2081191434387	4.06937304781291	8.59089865649391	14.9210345086473	3.52678997477118	4.06937304781291	2.2607628043405	12.2081191434387	2.2607628043405	1.89904075564602	0.452152560868101	4.06937304781291	4.06937304781291	4.06937304781291	2.2607628043405	4.97367816954911	1.3564576826043	6.78228841302151	4.06937304781291	4.06937304781291	7.68659353475771
5.05588772607058	10.270322454004	28.4856113346903	2.2607628043405	14.9210345086473	5.15453919389635	25.7726959694817	1.3564576826043	28.4856113346903	8.59089865649391	4.06937304781291	14.9210345086473	10.0377868512718	10.0377868512718	25.7726959694817	1.3564576826043	2.98420690172946	20.3468652390645	14.9210345086473	17.6339498738559	2.56219784491924	10.0377868512718	4.97367816954911	5.61961039936068	12.2081191434387	6.78228841302151	2.90669503415208	3.23462985851795	4.67224312897037	4.97367816954911	13.1124242651749	7.86745455910495	5.87798329128531	13.8358683625639	7.38515849417898	7.5574070887954	17.6339498738559	17.6339498738559	5.1128020344316	4.06937304781291
4.97367816954911	1.89904075564602	1.3564576826043	1.3564576826043	0.123314334782209	0.813874609562581	4.97367816954911	20.3468652390645	3.52678997477118	7.68659353475771	6.78228841302151	6.78228841302151	11.3038140217025	10.6578817918909	5.23205106147374	14.9210345086473	9.49520377823012	6.78228841302151	7.16984775090845	7.16984775090845	11.3038140217025	3.57611570868407	25.7726959694817	14.9210345086473	4.61195612085463	1.3564576826043	3.29425437203902	4.06937304781291	19.4425601173283	8.59089865649391	3.29425437203902	28.4856113346903	4.06937304781291	1.3564576826043	1.3564576826043	12.2081191434387	1.3564576826043	12.2081191434387	3.1650679260767	4.06937304781291
9.49520377823011	0.369943004346628	0.968898344717358	2.2607628043405	4.06937304781291	14.9210345086473	14.9210345086473	3.52678997477118	0.968898344717358	1.3564576826043	1.3564576826043	3.1650679260767	3.1650679260767	0.968898344717358	4.06937304781291	9.49520377823011	5.15453919389635	12.2081191434387	2.51913569626513	2.90669503415208	14.9210345086473	5.87798329128531	4.06937304781291	4.06937304781291	1.3564576826043	2.13157635837819	2.2607628043405	1.3564576826043	0.813874609562581	5.87798329128531	5.87798329128531	12.2081191434387	2.98420690172946	2.13157635837819	1.05502264202557	2.44162382868774	3.1650679260767	1.89904075564602	1.3564576826043	4.06937304781291
6.23970533997979	6.78228841302151	3.1650679260767	17.6339498738559	44.763103525942	4.06937304781291	4.97367816954911	14.9210345086473	23.0597806042731	4.61195612085463	6.23970533997979	5.69712226693807	6.23970533997979	33.9114420651076	4.84449172358679	2.13157635837819	6.39472907513457	6.00716973724762	31.1985266998989	2.90669503415208	28.4856113346903	17.6339498738559	7.68659353475771	8.59089865649391	6.78228841302151	4.06937304781291	5.87798329128531	5.87798329128531	9.49520377823011	14.9210345086473	3.52678997477118	1.89904075564602	3.52678997477118	1.89904075564602	0.27129153652086	1.89904075564602	4.06937304781291	9.49520377823011	1.3564576826043	1.3564576826043
0.813874609562581	0.27129153652086	0.452152560868101	12.2081191434387	9.49520377823011	2.2607628043405	1.3564576826043	6.78228841302151	1.3564576826043	1.3564576826043	6.78228841302151	0.813874609562581	0.452152560868101	0.27129153652086	0.452152560868101	5.87798329128531	9.49520377823011	1.95932776376177	2.13157635837819	4.97367816954911	4.97367816954911	6.78228841302151	1.3564576826043	6.78228841302151	3.1650679260767	1.74401702049125	4.06937304781291	4.06937304781291	4.06937304781291	3.68181370992596	2.51913569626513	14.9210345086473	2.44162382868774	1.3564576826043	3.1650679260767	1.3564576826043	2.44162382868774	0.968898344717358	9.49520377823011	1.3564576826043
0.939086087956824	0.581339006830415	2.2607628043405	0.813874609562581	2.98420690172946	1.3564576826043	1.89904075564602	3.52678997477118	3.52678997477118	1.74401702049125	1.3564576826043	2.2607628043405	2.2607628043405	2.44162382868774	1.3564576826043	1.3564576826043	0.27129153652086	4.97367816954911	4.97367816954911	2.13157635837819	1.89904075564602	1.3564576826043	1.3564576826043	6.78228841302151	3.1650679260767	6.78228841302151	1.3564576826043	1.3564576826043	0.968898344717358	14.9210345086473	0.452152560868101	0.452152560868101	0.193779668943472	0.581339006830415	0.616571673911046	0.27129153652086	1.3564576826043	1.05502264202557	0.813874609562581	1.3564576826043
0.581339006830415	1.3564576826043	4.06937304781291	1.3564576826043	1.3564576826043	1.3564576826043	0.968898344717358	1.3564576826043	4.06937304781291	0.581339006830415	0.968898344717358	0.581339006830415	12.2081191434387	9.49520377823011	3.1650679260767	1.89904075564602	4.06937304781291	5.87798329128531	2.98420690172946	6.78228841302151	2.51913569626513	8.59089865649391	6.23970533997979	3.1650679260767	0.581339006830415	0.968898344717358	0.452152560868101	0.150717520289367	1.3564576826043	0.452152560868101	0.813874609562581	1.74401702049125	1.3564576826043	1.3564576826043	0.581339006830415	1.3564576826043	2.2607628043405	0.581339006830415	2.44162382868774	0.968898344717358
1.89904075564602	1.3564576826043	4.06937304781291	0.968898344717358	9.49520377823011	1.3564576826043	3.1650679260767	1.89904075564602	2.90669503415208	4.06937304781291	7.32487148606323	42.0501881607334	8.59089865649391	2.90669503415208	42.0501881607334	9.49520377823012	3.68181370992596	14.9210345086473	9.49520377823012	8.59089865649391	3.1650679260767	8.59089865649391	25.7726959694817	8.59089865649391	2.2607628043405	2.13157635837819	2.98420690172946	3.46650296665544	17.6339498738559	7.68659353475771	7.68659353475771	5.69712226693807	3.32948703911965	7.68659353475771	1.89904075564602	2.44162382868774	0.452152560868101	6.78228841302151	2.2607628043405	1.3564576826043
4.06937304781291	2.2607628043405	0.813874609562581	17.6339498738559	4.06937304781291	2.44162382868774	12.2081191434387	3.52678997477118	2.90669503415208	2.90669503415208	4.06937304781291	2.399886669223	3.68181370992596	20.3468652390645	8.59089865649391	8.95262070518839	20.3468652390645	11.3038140217025	8.41003763214667	2.58960103042639	0.863200343475465	2.90669503415208	4.61195612085463	0.452152560868101	4.06937304781291	17.6339498738559	3.52678997477118	12.2081191434387	17.6339498738559	5.87798329128531	2.2607628043405	1.3564576826043	4.06937304781291	0.753587601446834	12.2081191434387	1.3564576826043	1.3564576826043	1.3564576826043	2.2607628043405	6.78228841302151
4.06937304781291	2.2607628043405	5.87798329128531	8.95262070518839	9.49520377823012	5.87798329128531	6.78228841302151	2.98420690172946	33.9114420651076	17.6339498738559	5.87798329128531	4.61195612085463	10.3995088999663	10.3995088999663	4.97367816954911	4.06937304781291	4.97367816954911	2.98420690172946	2.98420690172946	7.68659353475771	17.6339498738559	4.61195612085463	1.95932776376177	3.1650679260767	2.98420690172946	2.13157635837819	5.87798329128531	14.9210345086473	9.49520377823011	12.2081191434387	2.90669503415208	1.05502264202557	0.581339006830415	0.452152560868101	0.813874609562581	1.3564576826043	1.3564576826043	4.06937304781291	6.78228841302151	4.97367816954911
2.44162382868774	2.90669503415208	0.813874609562581	9.49520377823011	1.3564576826043	20.3468652390645	17.6339498738559	9.49520377823011	3.1650679260767	12.2081191434387	3.52678997477118	3.1650679260767	9.49520377823011	11.3038140217025	1.3564576826043	9.49520377823011	4.97367816954911	1.3564576826043	1.3564576826043	6.78228841302151	4.06937304781291	6.78228841302151	1.3564576826043	0.452152560868101	4.06937304781291	1.3564576826043	0.27129153652086	1.3564576826043	0.452152560868101	4.06937304781291	4.06937304781291	0.193779668943472	1.3564576826043	0.27129153652086	1.3564576826043	1.3564576826043	0.452152560868101	4.06937304781291	1.3564576826043	1.3564576826043
1.3564576826043	1.3564576826043	1.3564576826043	2.2607628043405	6.78228841302151	1.3564576826043	6.78228841302151	9.49520377823011	1.3564576826043	0.452152560868101	1.10982901303988	1.89904075564602	4.97367816954911	2.2607628043405	1.3564576826043	1.74401702049125	1.17559665825706	0.813874609562581	0.581339006830415	3.1650679260767	4.97367816954911	7.68659353475771	4.06937304781291	0.968898344717358	4.06937304781291	0.581339006830415	2.2607628043405	0.813874609562581	1.3564576826043	3.1650679260767	0.616571673911046	1.3564576826043	2.2607628043405	2.44162382868774	1.89904075564602	1.3564576826043	4.06937304781291	0.27129153652086	4.06937304781291	3.1650679260767
0.813874609562581	0.753587601446834	1.3564576826043	0.27129153652086	1.3564576826043	0.27129153652086	1.3564576826043	1.89904075564602	4.06937304781291	1.3564576826043	0.452152560868101	0.616571673911046	0.452152560868101	0.813874609562581	1.3564576826043	12.2081191434387	2.2607628043405	4.61195612085463	2.44162382868774	1.05502264202557	12.2081191434387	2.13157635837819	0.968898344717358	0.452152560868101	1.3564576826043	1.3564576826043	0.27129153652086	1.3564576826043	4.06937304781291	1.74401702049125	1.10982901303988	1.74401702049125	1.3564576826043	1.3564576826043	0.27129153652086	1.05502264202557	12.2081191434387	0.753587601446834	1.3564576826043	4.06937304781291
5.15453919389635	3.52678997477118	4.97367816954911	0.813874609562581	0.968898344717358	4.45693238569985	6.78228841302151	0.968898344717358	4.61195612085463	3.29425437203902	6.78228841302151	4.06937304781291	10.0377868512718	8.95262070518839	4.37080808839164	25.7726959694817	11.3038140217025	50.1889342563592	13.1124242651749	1.56514347992804	3.1650679260767	2.86363288549797	25.7726959694817	10.3995088999663	0.813874609562581	2.44162382868774	1.3564576826043	1.74401702049125	6.78228841302151	4.06937304781291	0.968898344717358	0.813874609562581	9.49520377823011	1.3564576826043	0.150717520289367	1.3564576826043	0.27129153652086	0.753587601446834	0.616571673911046	0.369943004346628
6.78228841302151	39.3372727955248	3.1650679260767	3.68181370992596	1.65789272318304	1.10982901303988	0.616571673911046	1.89904075564602	2.98420690172946	6.78228841302151	4.06937304781291	1.89904075564602	4.06937304781291	1.3564576826043	3.52678997477118	4.61195612085463	1.95932776376177	4.97367816954911	0.581339006830415	3.1650679260767	14.9210345086473	0.968898344717358	0.581339006830415	9.49520377823011	1.05502264202557	1.10982901303988	1.89904075564602	0.633013585215341	0.813874609562581	1.3564576826043	3.1650679260767	2.13157635837819	4.06937304781291	1.3564576826043	1.3564576826043	1.3564576826043	2.2607628043405	2.13157635837819	4.06937304781291	1.89904075564602
0.452152560868101	4.06937304781291	0.813874609562581	0.123314334782209	4.06937304781291	0.27129153652086	1.3564576826043	2.51913569626513	0.27129153652086	1.3564576826043	2.44162382868774	1.05502264202557	4.97367816954911	0.193779668943472	1.3564576826043	0.452152560868101	6.78228841302151	9.49520377823011	3.1650679260767	3.1650679260767	1.05502264202557	1.65789272318304	0.150717520289367	0.452152560868101	0.150717520289367	1.3564576826043	1.89904075564602	1.3564576826043	1.05502264202557	6.78228841302151	0.452152560868101	0.452152560868101	0.753587601446834	0.150717520289367	0.193779668943472	0.813874609562581	0.968898344717358	1.3564576826043	0.452152560868101	0.813874609562581
4.06937304781291	1.3564576826043	3.52678997477118	3.1650679260767	4.06937304781291	1.3564576826043	2.2607628043405	2.98420690172946	5.87798329128531	17.6339498738559	7.86745455910495	9.49520377823012	3.1650679260767	2.44162382868774	1.3564576826043	4.06937304781291	2.2607628043405	1.89904075564602	4.06937304781291	31.1985266998989	6.23970533997979	2.98420690172946	2.51913569626513	0.863200343475465	1.3564576826043	1.3564576826043	1.3564576826043	14.9210345086473	1.89904075564602	1.3564576826043	1.3564576826043	6.78228841302151	4.97367816954911	0.452152560868101	2.98420690172946	2.13157635837819	2.2607628043405	1.3564576826043	0.452152560868101	9.49520377823011
9.49520377823011	2.90669503415208	3.52678997477118	33.9114420651076	3.1650679260767	12.2081191434387	1.3564576826043	2.98420690172946	3.1650679260767	11.3038140217025	23.0597806042731	14.9210345086473	7.16984775090845	5.15453919389635	6.23970533997979	8.41003763214667	6.78228841302151	7.86745455910495	5.69712226693807	58.327680351985	18.5382549955921	6.78228841302151	25.7726959694817	10.3995088999663	6.00716973724762	1.89904075564602	3.46650296665544	7.68659353475771	4.84449172358679	4.45693238569985	2.56219784491924	9.49520377823011	8.33252576456928	58.327680351985	39.3372727955248	42.0501881607334	17.6339498738559	3.68181370992596	9.49520377823012	10.3995088999663
2.2607628043405	0.813874609562581	1.3564576826043	1.3564576826043	0.968898344717358	0.452152560868101	6.78228841302151	1.3564576826043	1.3564576826043	2.44162382868774	1.3564576826043	4.06937304781291	0.813874609562581	1.3564576826043	9.49520377823011	4.97367816954911	20.3468652390645	1.3564576826043	12.2081191434387	3.1650679260767	0.813874609562581	0.27129153652086	0.968898344717358	0.452152560868101	0.193779668943472	0.813874609562581	6.78228841302151	1.3564576826043	1.89904075564602	1.3564576826043	0.753587601446834	0.581339006830415	0.452152560868101	1.74401702049125	1.3564576826043	0.813874609562581	0.968898344717358	0.581339006830415	0.813874609562581	0.150717520289367
0.452152560868101	1.3564576826043	4.06937304781291	0.521714493309347	4.06937304781291	1.3564576826043	4.97367816954911	0.27129153652086	4.06937304781291	4.06937304781291	23.0597806042731	1.74401702049125	1.3564576826043	1.3564576826043	1.89904075564602	5.87798329128531	1.3564576826043	0.813874609562581	0.27129153652086	0.813874609562581	1.3564576826043	2.2607628043405	1.3564576826043	6.78228841302151	0.27129153652086	4.06937304781291	0.452152560868101	1.3564576826043	6.78228841302151	0.452152560868101	1.3564576826043	0.968898344717358	0.193779668943472	1.3564576826043	14.9210345086473	1.3564576826043	1.3564576826043	1.3564576826043	3.1650679260767	0.581339006830415
2.2607628043405	1.3564576826043	1.3564576826043	1.3564576826043	1.3564576826043	2.44162382868774	2.44162382868774	0.968898344717358	1.3564576826043	0.193779668943472	1.3564576826043	0.313028695985608	2.2607628043405	0.581339006830415	0.581339006830415	5.87798329128531	2.90669503415208	20.3468652390645	2.90669503415208	4.06937304781291	5.23205106147374	1.3564576826043	0.369943004346628	0.193779668943472	0.150717520289367	0.968898344717358	1.3564576826043	0.27129153652086	1.3564576826043	0.813874609562581	0.452152560868101	0.193779668943472	0.813874609562581	0.193779668943472	0.452152560868101	0.452152560868101	0.452152560868101	1.3564576826043	0.452152560868101	0.581339006830415
0.150717520289367	4.06937304781291	1.3564576826043	1.3564576826043	1.3564576826043	0.581339006830415	0.813874609562581	0.452152560868101	0.452152560868101	1.74401702049125	0.863200343475465	1.3564576826043	1.3564576826043	4.97367816954911	1.3564576826043	1.3564576826043	6.78228841302151	2.2607628043405	1.3564576826043	2.2607628043405	4.06937304781291	0.313028695985608	0.753587601446834	4.61195612085463	6.78228841302151	3.46650296665544	3.82274437824849	10.3995088999663	5.69712226693807	3.68181370992596	2.51913569626513	4.61195612085463	9.49520377823011	7.38515849417898	3.1650679260767	6.00716973724762	52.9018496215678	6.78228841302151	3.32948703911965	4.45693238569985
3.29425437203902	5.15453919389635	8.59089865649391	28.4856113346903	28.4856113346903	2.44162382868774	2.13157635837819	3.29425437203902	6.78228841302151	13.1124242651749	5.87798329128531	3.1650679260767	3.1650679260767	12.2081191434387	28.4856113346903	23.0597806042731	28.4856113346903	3.68181370992596	5.87798329128531	2.51913569626513	2.09634369129756	2.90669503415208	4.45693238569985	3.1650679260767	1.74401702049125	6.23970533997979	3.32948703911965	8.33252576456928	5.61961039936068	7.32487148606323	17.6339498738559	5.69712226693807	5.79577373476384	6.39472907513457	17.6339498738559	18.5382549955921	3.68181370992596	10.3995088999663	58.327680351985	18.5382549955921
17.6339498738559	0.452152560868101	0.813874609562581	1.3564576826043	0.813874609562581	2.90669503415208	1.89904075564602	1.74401702049125	1.89904075564602	0.581339006830415	4.97367816954911	3.1650679260767	2.98420690172946	6.00716973724762	6.23970533997979	6.78228841302151	2.44162382868774	5.69712226693807	5.87798329128531	8.59089865649391	4.84449172358679	3.46650296665544	12.2081191434387	4.45693238569985	4.61195612085463	3.46650296665544	14.9210345086473	2.56219784491924	2.98420690172946	0.27129153652086	5.87798329128531	1.60308635216872	0.753587601446834	1.74401702049125	4.06937304781291	4.61195612085463	0.452152560868101	1.65789272318304	1.3564576826043	0.27129153652086
4.06937304781291	0.813874609562581	1.3564576826043	4.06937304781291	1.3564576826043	6.78228841302151	4.06937304781291	1.3564576826043	9.49520377823011	6.78228841302151	1.3564576826043	6.78228841302151	4.06937304781291	4.06937304781291	4.97367816954911	1.60308635216872	2.13157635837819	1.89904075564602	2.51913569626513	5.87798329128531	20.3468652390645	14.9210345086473	5.87798329128531	1.3564576826043	3.52678997477118	9.49520377823011	1.05502264202557	1.14777188528056	2.44162382868774	0.27129153652086	2.2607628043405	1.3564576826043	0.27129153652086	1.3564576826043	0.452152560868101	0.813874609562581	4.06937304781291	0.452152560868101	1.3564576826043	0.753587601446834
12.2081191434387	1.89904075564602	1.65789272318304	33.9114420651076	33.9114420651076	8.33252576456928	7.68659353475771	2.2607628043405	3.52678997477118	2.80334587738222	5.69712226693807	12.2081191434387	50.1889342563592	6.78228841302151	4.84449172358679	5.23205106147374	5.87798329128531	11.3038140217025	28.4856113346903	3.52678997477118	0.581339006830415	0.968898344717358	2.90669503415208	4.97367816954911	3.52678997477118	6.78228841302151	3.1650679260767	5.69712226693807	6.78228841302151	14.0167293869111	15.8253396303835	4.06937304781291	4.06937304781291	20.3468652390645	9.49520377823011	4.06937304781291	2.44162382868774	7.08372345360024	13.8358683625639	61.0405957171936
4.06937304781291	5.87798329128531	4.06937304781291	4.06937304781291	1.3564576826043	9.49520377823011	6.78228841302151	3.1650679260767	1.89904075564602	3.1650679260767	17.6339498738559	3.1650679260767	2.98420690172946	1.89904075564602	2.98420690172946	1.74401702049125	3.1650679260767	4.06937304781291	0.452152560868101	4.06937304781291	1.3564576826043	4.06937304781291	14.9210345086473	12.2081191434387	11.3038140217025	3.29425437203902	6.78228841302151	8.59089865649391	52.9018496215678	31.1985266998989	4.61195612085463	5.61961039936068	11.3038140217025	2.98420690172946	1.3564576826043	1.89904075564602	1.74401702049125	0.813874609562581	2.98420690172946	1.3564576826043
0.452152560868101	1.3564576826043	1.3564576826043	0.193779668943472	1.3564576826043	1.3564576826043	0.581339006830415	0.452152560868101	0.452152560868101	0.452152560868101	4.06937304781291	4.06937304781291	6.78228841302151	1.3564576826043	1.3564576826043	0.813874609562581	0.150717520289367	0.193779668943472	0.968898344717358	0.193779668943472	0.616571673911046	1.3564576826043	2.44162382868774	1.74401702049125	2.44162382868774	2.98420690172946	1.10982901303988	1.3564576826043	0.452152560868101	1.3564576826043	2.2607628043405	0.813874609562581	1.3564576826043	4.06937304781291	4.06937304781291	1.3564576826043	1.3564576826043	2.2607628043405	1.3564576826043	1.3564576826043
1.3564576826043	6.78228841302151	20.3468652390645	4.61195612085463	5.69712226693807	7.68659353475771	4.61195612085463	1.3564576826043	1.84971502173314	8.59089865649391	31.1985266998989	9.49520377823012	5.15453919389635	6.78228841302151	13.1124242651749	3.32948703911965	9.49520377823012	9.49520377823012	9.49520377823012	2.44162382868774	4.06937304781291	2.90669503415208	7.68659353475771	9.49520377823012	12.2081191434387	14.0167293869111	6.23970533997979	33.9114420651076	6.23970533997979	17.6339498738559	1.3564576826043	9.49520377823012	36.6243574303162	6.23970533997979	50.1889342563592	15.8253396303835	7.32487148606323	8.95262070518839	19.4425601173283	12.2081191434387
2.90669503415208	3.52678997477118	11.3038140217025	28.4856113346903	4.97367816954911	10.3995088999663	10.3995088999663	6.23970533997979	6.00716973724762	7.32487148606323	4.61195612085463	6.78228841302151	4.06937304781291	5.69712226693807	3.29425437203902	4.45693238569985	3.46650296665544	10.3995088999663	5.23205106147374	36.6243574303162	2.399886669223	1.89904075564602	2.98420690172946	14.9210345086473	1.05502264202557	0.581339006830415	1.89904075564602	2.44162382868774	1.89904075564602	2.44162382868774	12.2081191434387	2.2607628043405	2.51913569626513	0.753587601446834	4.61195612085463	1.3564576826043	2.98420690172946	4.06937304781291	1.74401702049125	5.87798329128531
2.2607628043405	1.74401702049125	0.581339006830415	0.581339006830415	1.3564576826043	1.95932776376177	4.06937304781291	8.59089865649391	1.74401702049125	0.27129153652086	2.2607628043405	4.06937304781291	2.56219784491924	23.0597806042731	4.06937304781291	10.3995088999663	20.3468652390645	4.97367816954911	2.44162382868774	3.29425437203902	8.59089865649391	2.44162382868774	12.2081191434387	14.9210345086473	31.1985266998989	39.3372727955248	15.8253396303835	3.76793800723417	6.23970533997979	5.15453919389635	14.0167293869111	4.84449172358679	17.6339498738559	5.69712226693807	28.4856113346903	14.9210345086473	23.0597806042731	10.3995088999663	4.06937304781291	8.59089865649391
1.3564576826043	1.3564576826043	1.3564576826043	4.06937304781291	1.05502264202557	0.730400290633086	0.968898344717358	0.813874609562581	1.3564576826043	2.2607628043405	4.06937304781291	1.3564576826043	1.3564576826043	0.27129153652086	1.3564576826043	4.97367816954911	1.3564576826043	0.581339006830415	1.3564576826043	1.3564576826043	9.49520377823011	1.89904075564602	2.2607628043405	1.3564576826043	0.452152560868101	2.2607628043405	0.968898344717358	0.581339006830415	0.633013585215341	0.813874609562581	0.27129153652086	0.452152560868101	1.3564576826043	0.27129153652086	3.1650679260767	5.87798329128531	0.753587601446834	3.1650679260767	0.452152560868101	0.452152560868101
4.45693238569985	5.87798329128531	4.06937304781291	17.6339498738559	3.52678997477118	6.78228841302151	2.51913569626513	4.06937304781291	4.06937304781291	1.83520745293523	3.29425437203902	3.68181370992596	6.78228841302151	3.52678997477118	0.521714493309347	6.78228841302151	2.56219784491924	3.29425437203902	6.78228841302151	2.44162382868774	6.78228841302151	8.59089865649391	3.46650296665544	6.78228841302151	20.3468652390645	3.68181370992596	4.97367816954911	6.78228841302151	6.78228841302151	4.06937304781291	6.78228841302151	7.68659353475771	4.61195612085463	8.59089865649391	4.84449172358679	4.06937304781291	2.51913569626513	0.753587601446834	1.10982901303988	0.581339006830415
8.59089865649391	5.15453919389635	1.3564576826043	14.9210345086473	2.98420690172946	0.521714493309347	2.13157635837819	2.13157635837819	1.65789272318304	3.52678997477118	20.3468652390645	4.61195612085463	2.13157635837819	2.90669503415208	6.78228841302151	6.78228841302151	0.27129153652086	1.3564576826043	2.56219784491924	4.61195612085463	4.61195612085463	2.44162382868774	12.2081191434387	11.3038140217025	9.49520377823012	4.06937304781291	1.65789272318304	1.74401702049125	4.06937304781291	23.0597806042731	2.51913569626513	4.97367816954911	2.98420690172946	13.1124242651749	1.14777188528056	0.452152560868101	0.452152560868101	2.13157635837819	6.78228841302151	5.61961039936068
8.59089865649391	6.78228841302151	2.98420690172946	1.74401702049125	5.87798329128531	0.968898344717358	1.3564576826043	0.452152560868101	0.968898344717358	2.98420690172946	1.89904075564602	1.05502264202557	17.6339498738559	4.06937304781291	2.98420690172946	1.3564576826043	3.52678997477118	7.68659353475771	42.0501881607334	13.1124242651749	16.7296447521197	5.61961039936068	4.45693238569985	10.3995088999663	8.59089865649391	1.3564576826043	0.968898344717358	14.9210345086473	0.452152560868101	1.3564576826043	4.06937304781291	6.78228841302151	3.1650679260767	1.3564576826043	9.49520377823011	1.3564576826043	0.581339006830415	1.74401702049125	0.193779668943472	1.3564576826043
2.2607628043405	0.616571673911046	9.49520377823011	1.74401702049125	0.452152560868101	4.06937304781291	0.452152560868101	1.3564576826043	0.813874609562581	0.813874609562581	3.52678997477118	23.0597806042731	2.2607628043405	4.97367816954911	2.86363288549797	5.69712226693807	17.6339498738559	9.49520377823012	17.6339498738559	4.97367816954911	7.68659353475771	2.90669503415208	1.74401702049125	0.813874609562581	5.87798329128531	1.89904075564602	4.06937304781291	14.9210345086473	4.06937304781291	3.1650679260767	0.581339006830415	4.06937304781291	14.9210345086473	6.78228841302151	0.27129153652086	1.3564576826043	0.813874609562581	0.813874609562581	0.813874609562581	4.06937304781291
1.3564576826043	1.74401702049125	0.813874609562581	0.581339006830415	0.27129153652086	0.27129153652086	4.06937304781291	0.452152560868101	12.2081191434387	4.97367816954911	1.3564576826043	9.49520377823011	0.452152560868101	3.1650679260767	4.61195612085463	1.3564576826043	1.89904075564602	6.78228841302151	4.06937304781291	5.69712226693807	3.1650679260767	1.3564576826043	3.68181370992596	5.87798329128531	4.06937304781291	1.3564576826043	4.06937304781291	3.1650679260767	4.61195612085463	3.52678997477118	1.3564576826043	2.2607628043405	5.23205106147374	7.68659353475771	14.9210345086473	4.97367816954911	0.968898344717358	0.968898344717358	3.1650679260767	1.74401702049125
1.3564576826043	6.78228841302151	0.968898344717358	0.581339006830415	1.95932776376177	2.44162382868774	2.98420690172946	3.1650679260767	0.27129153652086	1.3564576826043	9.49520377823011	2.44162382868774	4.06937304781291	4.97367816954911	12.2081191434387	3.1650679260767	6.78228841302151	2.44162382868774	3.1650679260767	1.74401702049125	2.98420690172946	2.13157635837819	6.78228841302151	6.78228841302151	6.78228841302151	39.3372727955248	7.68659353475771	1.3564576826043	0.581339006830415	1.10982901303988	7.68659353475771	42.0501881607334	5.27511321012784	1.19687442582733	8.95262070518839	6.78228841302151	9.49520377823012	20.3468652390645	8.59089865649391	4.67224312897037
4.06937304781291	4.06937304781291	9.49520377823011	0.813874609562581	0.27129153652086	9.49520377823011	1.3564576826043	4.06937304781291	0.27129153652086	1.3564576826043	4.06937304781291	6.78228841302151	1.3564576826043	4.06937304781291	12.2081191434387	4.06937304781291	0.27129153652086	1.3564576826043	1.3564576826043	0.27129153652086	2.44162382868774	17.6339498738559	5.15453919389635	39.3372727955248	20.3468652390645	6.23970533997979	14.9210345086473	12.2081191434387	2.2607628043405	4.97367816954911	3.52678997477118	3.1650679260767	8.59089865649391	12.2081191434387	3.1650679260767	4.06937304781291	1.3564576826043	3.1650679260767	0.452152560868101	4.06937304781291
1.3564576826043	9.49520377823011	0.813874609562581	1.3564576826043	3.1650679260767	1.74401702049125	0.753587601446834	2.2607628043405	0.813874609562581	0.813874609562581	0.813874609562581	1.95932776376177	0.813874609562581	1.89904075564602	5.69712226693807	2.44162382868774	2.44162382868774	4.06937304781291	0.150717520289367	1.60308635216872	1.3564576826043	2.07990177999326	2.86363288549797	1.3564576826043	1.89904075564602	2.44162382868774	0.968898344717358	4.06937304781291	1.3564576826043	4.97367816954911	1.95932776376177	3.29425437203902	5.87798329128531	2.13157635837819	0.968898344717358	1.3564576826043	3.1650679260767	0.753587601446834	1.3564576826043	2.2607628043405
6.39472907513457	31.1985266998989	6.39472907513457	17.6339498738559	4.06937304781291	7.32487148606323	14.0167293869111	28.4856113346903	4.06937304781291	1.3564576826043	9.49520377823011	14.9210345086473	1.89904075564602	20.3468652390645	7.68659353475771	1.74401702049125	1.3564576826043	0.193779668943472	14.9210345086473	6.78228841302151	11.3038140217025	5.87798329128531	14.9210345086473	44.763103525942	10.3995088999663	6.78228841302151	4.61195612085463	5.69712226693807	4.06937304781291	0.813874609562581	2.2607628043405	3.52678997477118	2.13157635837819	5.87798329128531	1.74401702049125	0.968898344717358	0.753587601446834	2.13157635837819	2.2607628043405	1.05502264202557
15.8253396303835	7.08372345360024	5.27511321012784	8.95262070518839	47.4760188911506	6.00716973724762	5.27511321012784	36.6243574303162	33.9114420651076	4.06937304781291	8.59089865649391	6.23970533997979	7.68659353475771	20.3468652390645	4.61195612085463	11.3038140217025	69.1793418128194	4.06937304781291	5.69712226693807	4.97367816954911	0.813874609562581	6.78228841302151	3.52678997477118	9.49520377823011	12.2081191434387	2.13157635837819	1.60308635216872	1.3564576826043	4.06937304781291	6.78228841302151	1.3564576826043	2.13157635837819	5.87798329128531	4.06937304781291	2.90669503415208	1.95932776376177	6.78228841302151	12.2081191434387	4.06937304781291	1.89904075564602
1.05502264202557	0.753587601446834	4.06937304781291	1.3564576826043	4.06937304781291	6.78228841302151	0.452152560868101	0.813874609562581	1.3564576826043	0.813874609562581	1.3564576826043	1.3564576826043	1.3564576826043	14.9210345086473	5.87798329128531	1.3564576826043	1.3564576826043	0.452152560868101	1.3564576826043	15.8253396303835	28.4856113346903	2.90669503415208	14.9210345086473	9.49520377823012	12.2081191434387	5.15453919389635	4.97367816954911	0.813874609562581	0.452152560868101	0.968898344717358	1.3564576826043	1.3564576826043	4.06937304781291	0.452152560868101	1.3564576826043	0.27129153652086	0.452152560868101	1.3564576826043	2.2607628043405	2.2607628043405
1.89904075564602	2.2607628043405	1.05502264202557	1.3564576826043	0.968898344717358	0.452152560868101	0.452152560868101	14.9210345086473	0.813874609562581	0.452152560868101	0.27129153652086	1.3564576826043	1.3564576826043	4.06937304781291	1.3564576826043	2.2607628043405	0.27129153652086	1.3564576826043	2.2607628043405	4.06937304781291	14.9210345086473	6.78228841302151	7.68659353475771	6.23970533997979	3.68181370992596	8.95262070518839	12.2081191434387	20.3468652390645	3.29425437203902	7.86745455910495	5.69712226693807	6.78228841302151	12.2081191434387	3.1650679260767	7.32487148606323	6.23970533997979	17.6339498738559	20.3468652390645	4.06937304781291	25.7726959694817
2.2607628043405	2.2607628043405	4.06937304781291	3.1650679260767	3.1650679260767	1.3564576826043	1.3564576826043	12.2081191434387	0.27129153652086	1.3564576826043	0.452152560868101	0.452152560868101	1.3564576826043	2.2607628043405	6.78228841302151	4.06937304781291	6.78228841302151	0.581339006830415	4.06937304781291	6.78228841302151	0.968898344717358	4.06937304781291	4.06937304781291	0.452152560868101	0.176929262948387	0.581339006830415	1.3564576826043	0.813874609562581	3.1650679260767	1.05502264202557	0.813874609562581	0.968898344717358	1.3564576826043	0.813874609562581	2.2607628043405	4.06937304781291	1.3564576826043	1.3564576826043	1.3564576826043	2.2607628043405
0.521714493309347	0.813874609562581	0.193779668943472	0.369943004346628	6.78228841302151	1.3564576826043	1.3564576826043	2.98420690172946	3.52678997477118	1.05502264202557	0.452152560868101	4.06937304781291	4.06937304781291	2.2607628043405	1.3564576826043	1.74401702049125	4.06937304781291	25.7726959694817	33.9114420651076	39.3372727955248	39.3372727955248	5.69712226693807	4.06937304781291	0.369943004346628	1.95932776376177	1.3564576826043	0.753587601446834	0.939086087956824	2.44162382868774	2.98420690172946	1.74401702049125	0.968898344717358	1.89904075564602	3.1650679260767	1.77382927725178	25.7726959694817	3.32948703911965	3.76793800723417	1.60308635216872	4.45693238569985
2.15437396648919	3.29425437203902	8.95262070518839	14.0167293869111	16.7296447521197	19.4425601173283	24.8683908477455	39.3372727955248	11.3038140217025	4.06937304781291	25.7726959694817	23.0597806042731	2.44162382868774	3.1650679260767	3.1650679260767	2.44162382868774	2.2607628043405	3.1650679260767	0.581339006830415	1.3564576826043	1.05502264202557	1.89904075564602	3.52678997477118	0.813874609562581	0.813874609562581	2.98420690172946	1.89904075564602	2.2607628043405	2.2607628043405	2.13157635837819	0.813874609562581	0.0904305121736201	0.452152560868101	2.2607628043405	0.150717520289367	0.616571673911046	0.27129153652086	1.3564576826043	2.2607628043405	1.3564576826043
2.51913569626513	1.84971502173314	33.9114420651076	17.6339498738559	12.2081191434387	4.97367816954911	2.98420690172946	2.13157635837819	5.87798329128531	3.1650679260767	17.6339498738559	0.452152560868101	0.968898344717358	5.87798329128531	6.78228841302151	6.78228841302151	9.49520377823011	6.78228841302151	7.68659353475771	4.06937304781291	2.98420690172946	1.3564576826043	6.78228841302151	2.2607628043405	2.2607628043405	2.2607628043405	3.1650679260767	6.78228841302151	4.06937304781291	3.1650679260767	14.9210345086473	0.452152560868101	1.3564576826043	3.1650679260767	5.87798329128531	6.78228841302151	2.44162382868774	1.3564576826043	6.23970533997979	3.52678997477118
13.1124242651749	4.61195612085463	8.59089865649391	6.78228841302151	14.0167293869111	16.7296447521197	36.6243574303162	13.8358683625639	4.06937304781291	6.78228841302151	14.9210345086473	36.6243574303162	23.0597806042731	23.0597806042731	3.68181370992596	7.32487148606323	4.06937304781291	1.3564576826043	3.52678997477118	5.69712226693807	2.98420690172946	2.90669503415208	31.1985266998989	44.763103525942	14.9210345086473	4.37080808839164	2.44162382868774	17.6339498738559	8.59089865649391	4.84449172358679	2.90669503415208	2.98420690172946	0.616571673911046	4.84449172358679	4.84449172358679	1.74401702049125	0.813874609562581	1.3564576826043	1.3564576826043	0.968898344717358
1.65789272318304	6.78228841302151	14.9210345086473	4.06937304781291	4.97367816954911	9.49520377823011	4.06937304781291	9.49520377823011	1.3564576826043	4.06937304781291	2.98420690172946	3.52678997477118	4.06937304781291	2.51913569626513	2.98420690172946	2.2607628043405	4.97367816954911	2.98420690172946	4.06937304781291	9.49520377823011	5.87798329128531	1.10982901303988	6.78228841302151	7.68659353475771	2.86363288549797	14.9210345086473	1.3564576826043	1.3564576826043	6.78228841302151	2.44162382868774	3.1650679260767	6.78228841302151	17.6339498738559	1.3564576826043	0.813874609562581	2.2607628043405	12.2081191434387	3.1650679260767	6.78228841302151	17.6339498738559
2.98420690172946	1.65789272318304	1.3564576826043	4.06937304781291	2.90669503415208	3.1650679260767	0.581339006830415	1.74401702049125	2.51913569626513	1.74401702049125	2.44162382868774	1.3564576826043	2.44162382868774	4.06937304781291	0.27129153652086	2.98420690172946	0.753587601446834	3.1650679260767	5.87798329128531	4.06937304781291	2.51913569626513	20.3468652390645	7.32487148606323	2.44162382868774	6.78228841302151	12.2081191434387	5.15453919389635	1.95932776376177	3.1650679260767	12.2081191434387	3.52678997477118	3.1650679260767	2.90669503415208	7.68659353475771	21.2511703608007	7.32487148606323	3.68181370992596	6.78228841302151	4.61195612085463	8.59089865649391
0.452152560868101	0.813874609562581	0.452152560868101	0.150717520289367	2.2607628043405	0.27129153652086	0.150717520289367	0.27129153652086	6.78228841302151	4.06937304781291	0.27129153652086	0.27129153652086	1.3564576826043	4.06937304781291	1.89904075564602	2.2607628043405	4.06937304781291	4.06937304781291	4.06937304781291	0.452152560868101	1.3564576826043	1.3564576826043	2.2607628043405	2.2607628043405	4.06937304781291	0.813874609562581	0.581339006830415	4.06937304781291	4.06937304781291	2.2607628043405	3.1650679260767	0.27129153652086	0.968898344717358	1.89904075564602	0.369943004346628	0.452152560868101	0.813874609562581	0.813874609562581	3.1650679260767	12.2081191434387
1.3564576826043	0.581339006830415	6.78228841302151	1.3564576826043	3.1650679260767	6.78228841302151	1.3564576826043	4.06937304781291	1.3564576826043	2.44162382868774	1.3564576826043	1.3564576826043	0.616571673911046	1.3564576826043	1.3564576826043	1.3564576826043	1.3564576826043	1.3564576826043	1.65789272318304	2.13157635837819	6.78228841302151	0.813874609562581	3.1650679260767	8.59089865649391	1.3564576826043	1.3564576826043	4.06937304781291	4.06937304781291	8.59089865649391	5.15453919389635	7.68659353475771	1.3564576826043	13.1124242651749	71.892257178028	14.9210345086473	5.87798329128531	6.78228841302151	12.2081191434387	9.49520377823011	8.33252576456928
1.3564576826043	1.3564576826043	0.452152560868101	2.2607628043405	1.3564576826043	2.2607628043405	4.06937304781291	0.581339006830415	4.06937304781291	1.3564576826043	0.452152560868101	1.05502264202557	1.10982901303988	3.1650679260767	2.44162382868774	3.68181370992596	5.15453919389635	9.49520377823012	13.1124242651749	20.3468652390645	8.59089865649391	12.2081191434387	0.753587601446834	1.3564576826043	3.52678997477118	2.44162382868774	4.06937304781291	3.68181370992596	0.27129153652086	0.150717520289367	1.3564576826043	1.89904075564602	3.29425437203902	1.3564576826043	2.44162382868774	1.3564576826043	0.581339006830415	1.89904075564602	1.3564576826043	4.06937304781291
0.813874609562581	0.813874609562581	0.813874609562581	0.452152560868101	1.89904075564602	0.452152560868101	0.581339006830415	2.2607628043405	1.3564576826043	0.581339006830415	0.581339006830415	0.968898344717358	0.813874609562581	0.452152560868101	0.452152560868101	4.06937304781291	1.3564576826043	2.2607628043405	1.05502264202557	0.581339006830415	2.2607628043405	1.74401702049125	6.78228841302151	3.1650679260767	1.74401702049125	1.74401702049125	1.3564576826043	0.813874609562581	1.74401702049125	6.78228841302151	3.1650679260767	4.06937304781291	3.82274437824849	3.46650296665544	0.863200343475465	10.3995088999663	1.65789272318304	6.78228841302151	1.3564576826043	1.74401702049125
6.78228841302151	1.65789272318304	4.97367816954911	14.9210345086473	2.98420690172946	1.10982901303988	4.61195612085463	7.68659353475771	1.3564576826043	2.13157635837819	4.06937304781291	0.968898344717358	1.3564576826043	0.27129153652086	0.753587601446834	2.2607628043405	6.78228841302151	2.98420690172946	0.813874609562581	2.44162382868774	4.06937304781291	1.3564576826043	0.27129153652086	1.89904075564602	1.3564576826043	1.3564576826043	2.2607628043405	0.813874609562581	0.452152560868101	2.13157635837819	2.13157635837819	5.69712226693807	2.44162382868774	6.78228841302151	0.452152560868101	1.3564576826043	0.581339006830415	0.521714493309347	2.98420690172946	2.98420690172946
1.3564576826043	6.78228841302151	12.2081191434387	0.730400290633086	4.06937304781291	4.06937304781291	1.3564576826043	8.59089865649391	4.84449172358679	11.3038140217025	50.1889342563592	9.88276311611706	5.69712226693807	2.90669503415208	1.3564576826043	1.3564576826043	1.3564576826043	14.9210345086473	4.06937304781291	14.0167293869111	25.7726959694817	17.6339498738559	4.06937304781291	2.2607628043405	0.968898344717358	3.1650679260767	4.06937304781291	1.3564576826043	1.89904075564602	0.813874609562581	1.3564576826043	1.3564576826043	1.3564576826043	2.2607628043405	0.150717520289367	1.3564576826043	0.813874609562581	1.3564576826043	0.27129153652086	1.3564576826043
0.193779668943472	1.3564576826043	0.369943004346628	0.499747567275269	2.44162382868774	0.452152560868101	0.123314334782209	9.49520377823011	4.06937304781291	6.78228841302151	23.0597806042731	1.74401702049125	1.3564576826043	1.3564576826043	0.813874609562581	1.3564576826043	6.78228841302151	6.78228841302151	1.89904075564602	1.89904075564602	6.78228841302151	0.27129153652086	1.89904075564602	0.193779668943472	1.3564576826043	4.97367816954911	9.49520377823011	9.49520377823011	2.2607628043405	9.49520377823011	6.78228841302151	4.84449172358679	7.86745455910495	6.78228841302151	1.3564576826043	0.581339006830415	4.06937304781291	1.3564576826043	1.3564576826043	1.3564576826043
9.49520377823011	12.2081191434387	3.76793800723417	2.44162382868774	6.23970533997979	5.69712226693807	14.9210345086473	19.4425601173283	18.5382549955921	55.6147649867764	12.2081191434387	8.59089865649391	6.78228841302151	6.78228841302151	4.06937304781291	1.3564576826043	4.45693238569985	25.7726959694817	20.3468652390645	4.06937304781291	2.2607628043405	3.1650679260767	0.150717520289367	0.452152560868101	9.49520377823011	4.06937304781291	14.9210345086473	0.968898344717358	1.89904075564602	9.49520377823011	2.2607628043405	1.3564576826043	0.581339006830415	4.06937304781291	1.3564576826043	1.89904075564602	12.2081191434387	4.06937304781291	1.3564576826043	1.3564576826043
2.90669503415208	1.3564576826043	1.3564576826043	4.06937304781291	4.06937304781291	1.74401702049125	2.98420690172946	1.89904075564602	17.6339498738559	1.89904075564602	1.74401702049125	6.78228841302151	1.3564576826043	0.27129153652086	2.44162382868774	0.452152560868101	0.452152560868101	3.1650679260767	0.863200343475465	7.68659353475771	8.59089865649391	36.6243574303162	25.7726959694817	25.7726959694817	15.8253396303835	63.7535110824022	13.1124242651749	4.97367816954911	5.23205106147374	6.23970533997979	4.97367816954911	1.60308635216872	4.06937304781291	1.3564576826043	14.9210345086473	1.74401702049125	1.95932776376177	1.89904075564602	4.06937304781291	4.84449172358679
17.6339498738559	4.45693238569985	2.90669503415208	2.90669503415208	1.89904075564602	2.51913569626513	3.1650679260767	13.8358683625639	8.72008510245623	6.78228841302151	1.89904075564602	12.2081191434387	4.06937304781291	9.49520377823012	2.51913569626513	1.10982901303988	4.06937304781291	1.3564576826043	12.2081191434387	3.1650679260767	6.78228841302151	1.3564576826043	2.13157635837819	9.49520377823011	1.89904075564602	1.3564576826043	1.89904075564602	6.78228841302151	12.2081191434387	1.3564576826043	0.813874609562581	0.813874609562581	3.1650679260767	0.193779668943472	0.193779668943472	0.452152560868101	1.3564576826043	2.2607628043405	1.74401702049125	1.74401702049125
4.06937304781291	10.3995088999663	6.39472907513457	6.23970533997979	4.84449172358679	1.95932776376177	2.2607628043405	1.05502264202557	0.521714493309347	2.51913569626513	4.97367816954911	0.968898344717358	1.95932776376177	1.95932776376177	0.968898344717358	2.44162382868774	2.51913569626513	3.52678997477118	1.89904075564602	4.97367816954911	8.59089865649391	42.0501881607334	36.6243574303162	3.1650679260767	3.34592895042394	7.32487148606323	7.16984775090845	12.2081191434387	4.31600171737732	5.15453919389635	7.94496642668234	7.16984775090845	9.10764444034317	5.32148783175534	22.1554754825369	9.49520377823012	0.452152560868101	3.29425437203902	7.32487148606323	4.97367816954911
5.15453919389635	1.3564576826043	4.61195612085463	1.89904075564602	1.05502264202557	3.1650679260767	4.61195612085463	9.49520377823011	1.3564576826043	12.2081191434387	4.06937304781291	4.97367816954911	20.3468652390645	2.90669503415208	6.78228841302151	2.56219784491924	6.78228841302151	2.51913569626513	1.3564576826043	12.2081191434387	2.44162382868774	7.68659353475771	3.52678997477118	3.29425437203902	36.6243574303162	6.78228841302151	1.3564576826043	2.2607628043405	0.452152560868101	6.78228841302151	15.8253396303835	2.90669503415208	0.813874609562581	0.753587601446834	0.753587601446834	0.452152560868101	1.2136726633828	0.27129153652086	1.3564576826043	2.44162382868774
6.78228841302151	1.05502264202557	0.193779668943472	1.3564576826043	0.193779668943472	4.06937304781291	3.68181370992596	2.2607628043405	14.9210345086473	20.3468652390645	25.7726959694817	6.23970533997979	1.95932776376177	19.4425601173283	44.763103525942	5.61961039936068	2.98420690172946	8.59089865649391	3.68181370992596	5.15453919389635	2.83622969999081	1.95932776376177	2.98420690172946	2.90669503415208	4.31600171737732	7.68659353475771	2.98420690172946	1.3564576826043	4.06937304781291	0.813874609562581	3.1650679260767	0.369943004346628	0.813874609562581	2.2607628043405	9.49520377823011	1.3564576826043	0.193779668943472	0.813874609562581	0.193779668943472	6.78228841302151
1.3564576826043	0.452152560868101	0.452152560868101	4.06937304781291	1.3564576826043	1.3564576826043	4.06937304781291	0.452152560868101	1.3564576826043	1.3564576826043	0.452152560868101	0.813874609562581	0.813874609562581	4.06937304781291	0.27129153652086	1.89904075564602	12.2081191434387	0.581339006830415	4.06937304781291	0.813874609562581	14.9210345086473	7.68659353475771	13.1124242651749	11.3038140217025	2.13157635837819	1.3564576826043	1.3564576826043	2.13157635837819	3.1650679260767	6.78228841302151	23.0597806042731	28.4856113346903	3.68181370992596	3.52678997477118	8.59089865649391	5.69712226693807	2.90669503415208	10.3995088999663	4.06937304781291	1.74401702049125
5.27511321012784	5.23205106147374	4.61195612085463	6.78228841302151	17.6339498738559	12.2081191434387	50.1889342563592	9.49520377823012	8.41003763214667	14.9210345086473	11.3038140217025	9.49520377823011	14.9210345086473	8.33252576456928	8.33252576456928	19.4425601173283	17.6339498738559	8.95262070518839	23.0597806042731	4.97367816954911	28.4856113346903	6.23970533997979	10.3995088999663	33.9114420651076	10.5803699243136	28.4856113346903	7.32487148606323	7.68659353475771	5.87798329128531	4.97367816954911	2.13157635837819	0.452152560868101	28.4856113346903	3.1650679260767	1.3564576826043	9.49520377823011	0.452152560868101	0.452152560868101	0.452152560868101	0.813874609562581
5.69712226693807	10.0377868512718	10.0377868512718	2.53598610226022	2.31395722326616	1.3564576826043	13.8358683625639	7.5574070887954	17.6339498738559	7.5574070887954	52.9018496215678	58.327680351985	11.3038140217025	4.45693238569985	5.87798329128531	5.87798329128531	2.90669503415208	12.2081191434387	23.0597806042731	6.78228841302151	2.13157635837819	4.06937304781291	1.89904075564602	4.06937304781291	2.44162382868774	6.78228841302151	1.05502264202557	0.581339006830415	0.753587601446834	0.581339006830415	0.521714493309347	1.60308635216872	1.05502264202557	1.3564576826043	0.939086087956824	2.44162382868774	0.863200343475465	4.61195612085463	4.06937304781291	1.3564576826043
1.3564576826043	9.49520377823011	12.2081191434387	1.89904075564602	5.87798329128531	5.87798329128531	1.74401702049125	1.3564576826043	0.193779668943472	14.9210345086473	5.15453919389635	10.3995088999663	4.06937304781291	20.3468652390645	44.763103525942	10.3995088999663	6.78228841302151	6.78228841302151	4.06937304781291	2.90669503415208	0.813874609562581	2.2607628043405	4.97367816954911	2.13157635837819	5.87798329128531	0.968898344717358	0.813874609562581	1.3564576826043	1.74401702049125	2.2607628043405	0.863200343475465	2.44162382868774	2.13157635837819	9.49520377823011	4.06937304781291	0.27129153652086	0.730400290633086	3.1650679260767	4.06937304781291	2.2607628043405
2.86363288549797	17.6339498738559	2.2607628043405	1.3564576826043	6.78228841302151	12.2081191434387	10.0377868512718	6.78228841302151	3.76793800723417	4.06937304781291	7.68659353475771	9.49520377823012	8.95262070518839	28.4856113346903	31.1985266998989	14.9210345086473	6.78228841302151	0.813874609562581	4.06937304781291	1.89904075564602	5.87798329128531	4.06937304781291	1.3564576826043	1.3564576826043	6.78228841302151	9.49520377823011	0.968898344717358	1.3564576826043	1.3564576826043	1.3564576826043	4.06937304781291	12.2081191434387	4.61195612085463	5.87798329128531	9.49520377823011	6.78228841302151	4.06937304781291	3.29425437203902	3.52678997477118	1.3564576826043
0.968898344717358	1.3564576826043	1.3564576826043	9.49520377823011	9.49520377823011	14.9210345086473	4.06937304781291	2.2607628043405	1.3564576826043	0.452152560868101	6.78228841302151	6.78228841302151	0.813874609562581	6.78228841302151	3.1650679260767	4.97367816954911	2.44162382868774	1.05502264202557	4.97367816954911	9.49520377823011	1.3564576826043	1.3564576826043	3.1650679260767	4.61195612085463	2.98420690172946	0.193779668943472	1.3564576826043	4.06937304781291	3.1650679260767	6.78228841302151	0.193779668943472	0.813874609562581	1.3564576826043	0.452152560868101	2.2607628043405	0.193779668943472	1.89904075564602	1.3564576826043	1.3564576826043	4.06937304781291
1.89904075564602	0.968898344717358	0.452152560868101	0.581339006830415	4.06937304781291	1.3564576826043	0.813874609562581	3.1650679260767	1.3564576826043	0.863200343475465	1.3564576826043	6.78228841302151	9.49520377823011	25.7726959694817	3.1650679260767	4.97367816954911	6.78228841302151	12.2081191434387	2.44162382868774	20.3468652390645	16.7296447521197	13.1124242651749	1.89904075564602	3.1650679260767	3.29425437203902	6.78228841302151	3.52678997477118	2.13157635837819	4.97367816954911	9.49520377823012	1.3564576826043	12.2081191434387	7.68659353475771	6.23970533997979	6.78228841302151	4.45693238569985	10.3995088999663	5.87798329128531	5.15453919389635	23.0597806042731
0.452152560868101	1.74401702049125	12.2081191434387	1.3564576826043	2.98420690172946	0.27129153652086	4.06937304781291	1.3564576826043	1.3564576826043	0.968898344717358	1.89904075564602	2.2607628043405	2.44162382868774	0.452152560868101	0.813874609562581	4.06937304781291	2.2607628043405	1.3564576826043	6.78228841302151	12.2081191434387	13.1124242651749	12.2081191434387	6.78228841302151	5.87798329128531	14.9210345086473	3.02594406119421	2.90669503415208	2.98420690172946	3.52678997477118	2.2607628043405	1.3564576826043	1.3564576826043	2.2607628043405	9.49520377823011	3.1650679260767	0.581339006830415	4.06937304781291	3.1650679260767	0.193779668943472	6.78228841302151
1.05502264202557	1.3564576826043	1.3564576826043	1.3564576826043	1.3564576826043	0.813874609562581	0.813874609562581	0.968898344717358	1.89904075564602	6.78228841302151	3.1650679260767	4.06937304781291	17.6339498738559	1.3564576826043	1.3564576826043	6.78228841302151	1.89904075564602	0.581339006830415	4.97367816954911	9.49520377823012	3.52678997477118	8.59089865649391	2.13157635837819	3.52678997477118	8.95262070518839	5.61961039936068	11.3038140217025	33.9114420651076	25.7726959694817	7.68659353475771	8.59089865649391	2.98420690172946	4.06937304781291	6.78228841302151	1.3564576826043	0.452152560868101	1.3564576826043	0.452152560868101	3.1650679260767	1.3564576826043
1.3564576826043	12.2081191434387	4.97367816954911	4.06937304781291	4.61195612085463	0.730400290633086	12.2081191434387	33.9114420651076	8.59089865649391	0.813874609562581	4.97367816954911	1.89904075564602	4.84449172358679	7.5574070887954	5.23205106147374	6.00716973724762	5.87798329128531	6.23970533997979	3.1650679260767	1.05502264202557	5.23205106147374	4.45693238569985	4.31600171737732	9.49520377823011	5.23205106147374	8.59089865649391	2.44162382868774	8.59089865649391	1.3564576826043	0.753587601446834	4.06937304781291	31.1985266998989	11.3038140217025	2.56219784491924	3.1650679260767	1.3564576826043	1.3564576826043	1.3564576826043	1.3564576826043	2.44162382868774
0.813874609562581	0.863200343475465	1.10982901303988	1.3564576826043	0.581339006830415	0.616571673911046	0.123314334782209	0.123314334782209	0.150717520289367	1.3564576826043	0.616571673911046	0.581339006830415	6.78228841302151	1.3564576826043	0.452152560868101	0.452152560868101	1.74401702049125	0.863200343475465	4.06937304781291	0.968898344717358	6.78228841302151	9.49520377823011	2.56219784491924	1.3564576826043	0.123314334782209	0.193779668943472	0.753587601446834	4.06937304781291	1.3564576826043	0.581339006830415	0.813874609562581	2.2607628043405	1.74401702049125	1.3564576826043	1.74401702049125	0.452152560868101	2.44162382868774	2.13157635837819	1.05502264202557	12.2081191434387
4.06937304781291	1.3564576826043	14.9210345086473	2.90669503415208	14.9210345086473	2.56219784491924	4.06937304781291	0.452152560868101	0.369943004346628	2.51913569626513	6.78228841302151	1.3564576826043	1.3564576826043	1.3564576826043	0.452152560868101	1.3564576826043	0.730400290633086	2.98420690172946	6.78228841302151	3.1650679260767	6.78228841302151	2.2607628043405	12.2081191434387	6.78228841302151	0.968898344717358	6.78228841302151	2.2607628043405	6.78228841302151	6.78228841302151	1.74401702049125	2.98420690172946	2.44162382868774	2.98420690172946	2.44162382868774	17.6339498738559	2.98420690172946	8.59089865649391	8.59089865649391	3.46650296665544	6.00716973724762
1.3564576826043	4.06937304781291	1.3564576826043	2.44162382868774	3.52678997477118	3.29425437203902	12.2081191434387	2.2607628043405	3.1650679260767	14.9210345086473	2.44162382868774	0.452152560868101	2.2607628043405	0.813874609562581	1.89904075564602	1.74401702049125	2.51913569626513	4.97367816954911	1.3564576826043	0.863200343475465	17.6339498738559	1.3564576826043	0.968898344717358	0.753587601446834	0.27129153652086	0.581339006830415	1.3564576826043	1.3564576826043	2.2607628043405	0.452152560868101	0.581339006830415	1.3564576826043	1.05502264202557	9.49520377823011	1.3564576826043	0.452152560868101	1.3564576826043	1.3564576826043	1.3564576826043	1.3564576826043
3.52678997477118	2.51913569626513	1.89904075564602	3.1650679260767	9.49520377823011	4.97367816954911	0.27129153652086	3.1650679260767	4.06937304781291	1.3564576826043	5.87798329128531	4.06937304781291	7.68659353475771	5.87798329128531	2.98420690172946	4.06937304781291	2.86363288549797	1.89904075564602	6.78228841302151	1.65789272318304	4.97367816954911	12.2081191434387	1.05502264202557	1.3564576826043	1.89904075564602	4.06937304781291	1.3564576826043	2.2607628043405	0.452152560868101	0.452152560868101	1.3564576826043	1.89904075564602	17.6339498738559	1.89904075564602	1.3564576826043	0.813874609562581	2.2607628043405	0.452152560868101	1.3564576826043	1.3564576826043
2.34297236086198	1.65789272318304	3.1650679260767	4.06937304781291	4.06937304781291	0.813874609562581	0.581339006830415	1.3564576826043	0.813874609562581	6.78228841302151	2.44162382868774	2.44162382868774	0.753587601446834	1.3564576826043	9.49520377823012	7.86745455910495	5.69712226693807	13.1124242651749	33.9114420651076	9.10764444034317	7.32487148606323	2.86363288549797	8.59089865649391	5.69712226693807	5.87798329128531	1.05502264202557	1.3564576826043	0.968898344717358	4.97367816954911	0.813874609562581	1.3564576826043	0.813874609562581	1.3564576826043	1.3564576826043	1.89904075564602	1.3564576826043	0.813874609562581	2.44162382868774	0.753587601446834	4.06937304781291
1.3564576826043	4.06937304781291	4.06937304781291	1.3564576826043	6.78228841302151	9.49520377823011	4.06937304781291	0.452152560868101	12.2081191434387	0.813874609562581	0.813874609562581	2.2607628043405	0.813874609562581	4.06937304781291	9.49520377823011	3.1650679260767	1.3564576826043	9.49520377823011	1.3564576826043	9.49520377823011	1.3564576826043	0.968898344717358	3.52678997477118	2.44162382868774	1.3564576826043	1.3564576826043	0.452152560868101	3.1650679260767	0.452152560868101	1.3564576826043	0.753587601446834	0.452152560868101	1.3564576826043	1.3564576826043	1.3564576826043	1.3564576826043	1.3564576826043	0.193779668943472	0.581339006830415	1.3564576826043
8.59089865649391	14.9210345086473	31.1985266998989	14.9210345086473	2.34297236086198	5.27511321012784	5.87798329128531	8.95262070518839	7.68659353475771	17.6339498738559	6.23970533997979	17.6339498738559	14.0167293869111	5.15453919389635	2.13157635837819	39.3372727955248	6.23970533997979	14.9210345086473	4.06937304781291	2.56219784491924	2.44162382868774	2.90669503415208	9.49520377823011	1.3564576826043	1.3564576826043	0.813874609562581	2.44162382868774	2.51913569626513	0.452152560868101	0.369943004346628	1.3564576826043	2.44162382868774	1.3564576826043	0.313028695985608	4.97367816954911	1.65789272318304	14.9210345086473	0.968898344717358	0.968898344717358	1.3564576826043
1.3564576826043	5.15453919389635	5.57654825070657	33.9114420651076	23.0597806042731	39.3372727955248	9.49520377823012	36.6243574303162	9.49520377823011	31.1985266998989	6.78228841302151	3.68181370992596	17.6339498738559	1.3564576826043	3.1650679260767	2.98420690172946	6.78228841302151	17.6339498738559	33.9114420651076	4.45693238569985	4.45693238569985	3.1650679260767	12.2081191434387	4.06937304781291	4.06937304781291	2.90669503415208	6.78228841302151	1.3564576826043	1.3564576826043	0.813874609562581	1.3564576826043	6.78228841302151	1.10982901303988	0.581339006830415	1.3564576826043	4.06937304781291	1.3564576826043	0.452152560868101	0.27129153652086	0.581339006830415
14.9210345086473	1.74401702049125	1.3564576826043	14.9210345086473	3.1650679260767	9.49520377823011	0.813874609562581	1.3564576826043	1.3564576826043	4.06937304781291	2.07990177999326	3.68181370992596	9.49520377823012	12.2081191434387	2.44162382868774	4.06937304781291	9.49520377823011	36.6243574303162	11.1229529973553	18.1765329468976	23.0597806042731	7.32487148606323	3.68181370992596	3.52678997477118	1.89904075564602	1.3564576826043	1.3564576826043	0.968898344717358	1.74401702049125	2.09634369129756	0.939086087956824	0.558541398719418	2.51913569626513	3.1650679260767	2.13157635837819	2.51913569626513	1.3564576826043	1.3564576826043	0.616571673911046	1.14777188528056
1.3564576826043	1.14777188528056	6.78228841302151	1.3564576826043	0.753587601446834	1.74401702049125	1.10982901303988	2.2607628043405	0.581339006830415	0.452152560868101	1.3564576826043	3.1650679260767	1.3564576826043	2.2607628043405	2.2607628043405	0.581339006830415	0.813874609562581	12.2081191434387	3.1650679260767	25.7726959694817	1.89904075564602	2.13157635837819	20.3468652390645	8.59089865649391	0.968898344717358	0.813874609562581	1.89904075564602	2.44162382868774	4.06937304781291	12.2081191434387	4.06937304781291	1.3564576826043	0.968898344717358	1.3564576826043	2.2607628043405	0.27129153652086	0.616571673911046	4.06937304781291	6.78228841302151	4.06937304781291
12.2081191434387	4.06937304781291	5.69712226693807	5.87798329128531	2.98420690172946	4.84449172358679	1.60308635216872	12.2081191434387	3.68181370992596	4.06937304781291	10.3995088999663	7.32487148606323	6.23970533997979	1.65789272318304	9.49520377823011	1.10982901303988	2.98420690172946	3.46650296665544	8.72008510245623	10.0377868512718	5.69712226693807	1.3564576826043	2.2607628043405	4.06937304781291	4.06937304781291	3.68181370992596	4.61195612085463	25.7726959694817	4.06937304781291	3.29425437203902	2.13157635837819	1.3564576826043	3.1650679260767	4.97367816954911	2.2607628043405	1.3564576826043	0.452152560868101	1.3564576826043	0.27129153652086	4.06937304781291
2.51913569626513	4.06937304781291	1.74401702049125	4.06937304781291	4.06937304781291	0.863200343475465	1.3564576826043	1.89904075564602	5.15453919389635	2.58960103042639	6.23970533997979	33.9114420651076	12.2081191434387	3.68181370992596	2.13157635837819	6.78228841302151	4.06937304781291	3.29425437203902	2.51913569626513	6.78228841302151	18.5382549955921	42.0501881607334	14.9210345086473	4.06937304781291	5.15453919389635	17.6339498738559	4.06937304781291	4.06937304781291	11.3038140217025	20.3468652390645	10.3995088999663	11.3038140217025	33.9114420651076	4.97367816954911	1.3564576826043	1.74401702049125	5.69712226693807	28.4856113346903	2.44162382868774	7.68659353475771
0.452152560868101	1.3564576826043	0.193779668943472	0.452152560868101	0.27129153652086	4.06937304781291	0.27129153652086	0.581339006830415	1.3564576826043	1.3564576826043	0.753587601446834	0.968898344717358	2.2607628043405	1.3564576826043	3.1650679260767	1.3564576826043	2.2607628043405	1.3564576826043	2.98420690172946	3.68181370992596	6.78228841302151	5.69712226693807	4.45693238569985	9.49520377823012	3.29425437203902	3.52678997477118	4.06937304781291	3.1650679260767	1.65789272318304	4.97367816954911	5.87798329128531	1.74401702049125	9.49520377823012	10.3995088999663	6.78228841302151	1.95932776376177	28.4856113346903	4.97367816954911	4.06937304781291	2.44162382868774
4.97367816954911	5.87798329128531	3.52678997477118	1.95932776376177	1.65789272318304	3.1650679260767	0.968898344717358	1.05502264202557	1.3564576826043	1.89904075564602	0.968898344717358	14.9210345086473	1.74401702049125	1.95932776376177	4.06937304781291	6.78228841302151	5.69712226693807	2.98420690172946	4.06937304781291	1.74401702049125	3.1650679260767	1.95932776376177	7.68659353475771	0.863200343475465	1.89904075564602	0.27129153652086	0.863200343475465	1.3564576826043	1.05502264202557	2.44162382868774	5.87798329128531	1.89904075564602	4.06937304781291	4.06937304781291	1.89904075564602	1.3564576826043	4.97367816954911	3.52678997477118	2.98420690172946	1.3564576826043
0.193779668943472	0.452152560868101	6.78228841302151	2.2607628043405	3.1650679260767	0.452152560868101	0.452152560868101	4.06937304781291	4.97367816954911	1.3564576826043	0.452152560868101	2.2607628043405	1.3564576826043	1.3564576826043	3.52678997477118	1.3564576826043	0.633013585215341	6.78228841302151	3.1650679260767	5.87798329128531	2.09634369129756	3.68181370992596	8.59089865649391	5.87798329128531	1.3564576826043	0.452152560868101	4.06937304781291	4.97367816954911	0.730400290633086	4.97367816954911	4.06937304781291	0.730400290633086	17.6339498738559	6.78228841302151	2.98420690172946	0.730400290633086	1.3564576826043	1.3564576826043	1.3564576826043	0.813874609562581
0.813874609562581	0.581339006830415	0.753587601446834	0.521714493309347	6.78228841302151	1.3564576826043	1.3564576826043	0.150717520289367	0.452152560868101	2.44162382868774	1.3564576826043	6.78228841302151	2.2607628043405	1.74401702049125	1.3564576826043	1.3564576826043	1.3564576826043	1.74401702049125	2.98420690172946	2.98420690172946	25.7726959694817	10.3995088999663	9.49520377823011	5.87798329128531	4.06937304781291	3.1650679260767	0.813874609562581	0.616571673911046	1.3564576826043	0.616571673911046	0.581339006830415	2.44162382868774	0.753587601446834	0.193779668943472	0.150717520289367	0.193779668943472	1.3564576826043	0.968898344717358	2.98420690172946	6.78228841302151
3.1650679260767	0.452152560868101	6.78228841302151	1.3564576826043	0.581339006830415	0.452152560868101	1.3564576826043	4.06937304781291	6.78228841302151	9.49520377823011	1.3564576826043	0.452152560868101	4.06937304781291	4.97367816954911	3.1650679260767	4.06937304781291	1.3564576826043	9.49520377823011	2.2607628043405	4.06937304781291	1.3564576826043	1.3564576826043	4.06937304781291	1.3564576826043	8.59089865649391	12.2081191434387	6.78228841302151	12.2081191434387	6.78228841302151	10.3995088999663	7.86745455910495	50.1889342563592	6.23970533997979	4.45693238569985	36.6243574303162	50.1889342563592	15.8253396303835	7.86745455910495	17.6339498738559	4.06937304781291
0.968898344717358	2.2607628043405	0.369943004346628	0.813874609562581	1.3564576826043	0.27129153652086	3.1650679260767	1.10982901303988	1.3564576826043	1.95932776376177	5.87798329128531	0.452152560868101	2.44162382868774	2.98420690172946	2.2607628043405	7.68659353475771	4.61195612085463	3.52678997477118	0.753587601446834	3.1650679260767	2.2607628043405	2.2607628043405	2.2607628043405	4.06937304781291	1.89904075564602	20.3468652390645	1.89904075564602	6.78228841302151	4.06937304781291	0.452152560868101	12.2081191434387	5.87798329128531	8.59089865649391	1.3564576826043	0.813874609562581	1.3564576826043	2.2607628043405	1.3564576826043	1.3564576826043	0.968898344717358
2.44162382868774	2.13157635837819	5.87798329128531	2.2607628043405	2.98420690172946	4.06937304781291	14.9210345086473	4.06937304781291	9.49520377823011	4.06937304781291	7.68659353475771	2.83622969999081	4.97367816954911	6.78228841302151	2.90669503415208	3.52678997477118	3.52678997477118	9.49520377823012	3.68181370992596	5.15453919389635	8.59089865649391	14.9210345086473	6.78228841302151	28.4856113346903	23.0597806042731	2.98420690172946	4.06937304781291	9.49520377823011	4.97367816954911	4.06937304781291	20.3468652390645	4.06937304781291	6.00716973724762	3.52678997477118	13.1124242651749	7.68659353475771	4.06937304781291	9.49520377823012	5.69712226693807	4.61195612085463
2.44162382868774	12.2081191434387	6.78228841302151	3.1650679260767	0.452152560868101	2.44162382868774	17.6339498738559	1.95932776376177	2.51913569626513	0.398958141942442	0.730400290633086	1.3564576826043	5.15453919389635	3.29425437203902	1.56514347992804	5.87798329128531	0.581339006830415	7.68659353475771	5.15453919389635	4.97367816954911	4.84449172358679	7.32487148606323	14.0167293869111	9.88276311611706	3.57611570868407	8.95262070518839	6.23970533997979	4.84449172358679	1.74401702049125	1.3564576826043	3.1650679260767	3.1650679260767	2.51913569626513	0.581339006830415	3.1650679260767	6.78228841302151	1.3564576826043	2.51913569626513	2.13157635837819	2.90669503415208
2.44162382868774	6.78228841302151	6.78228841302151	4.97367816954911	4.06937304781291	3.52678997477118	12.2081191434387	1.89904075564602	1.3564576826043	4.06937304781291	1.3564576826043	1.3564576826043	1.3564576826043	4.06937304781291	14.9210345086473	6.23970533997979	4.61195612085463	33.9114420651076	9.49520377823012	5.27511321012784	2.399886669223	5.61961039936068	5.87798329128531	14.0167293869111	4.37080808839164	4.97367816954911	3.1650679260767	3.52678997477118	5.15453919389635	4.06937304781291	1.89904075564602	2.98420690172946	3.1650679260767	2.44162382868774	6.78228841302151	2.56219784491924	6.39472907513457	4.45693238569985	9.49520377823012	8.59089865649391
4.06937304781291	3.52678997477118	12.2081191434387	3.52678997477118	1.10982901303988	1.3564576826043	1.89904075564602	0.813874609562581	1.3564576826043	0.452152560868101	0.813874609562581	4.97367816954911	9.49520377823011	1.3564576826043	4.97367816954911	0.753587601446834	1.74401702049125	4.97367816954911	12.2081191434387	7.68659353475771	8.59089865649391	4.97367816954911	4.06937304781291	1.74401702049125	3.1650679260767	6.78228841302151	6.78228841302151	1.3564576826043	0.27129153652086	0.452152560868101	4.06937304781291	1.89904075564602	0.813874609562581	4.06937304781291	1.05502264202557	2.13157635837819	0.813874609562581	1.3564576826043	4.06937304781291	1.3564576826043
0.313028695985608	17.6339498738559	3.52678997477118	2.98420690172946	5.15453919389635	3.52678997477118	2.13157635837819	2.98420690172946	3.52678997477118	4.06937304781291	3.68181370992596	5.87798329128531	1.89904075564602	17.6339498738559	9.49520377823011	5.87798329128531	14.9210345086473	2.98420690172946	4.97367816954911	1.74401702049125	2.2607628043405	1.65789272318304	14.9210345086473	11.3038140217025	3.29425437203902	25.7726959694817	12.2081191434387	2.90669503415208	4.06937304781291	10.3995088999663	5.87798329128531	3.1650679260767	2.51913569626513	1.95932776376177	2.51913569626513	1.89904075564602	3.1650679260767	9.49520377823011	4.06937304781291	0.452152560868101
1.3564576826043	2.2607628043405	9.49520377823011	1.10982901303988	0.813874609562581	0.452152560868101	4.06937304781291	1.3564576826043	1.3564576826043	0.27129153652086	12.2081191434387	3.52678997477118	2.90669503415208	12.2081191434387	2.44162382868774	3.29425437203902	2.56219784491924	28.4856113346903	12.2081191434387	4.97367816954911	9.49520377823011	3.1650679260767	3.68181370992596	4.06937304781291	4.97367816954911	5.15453919389635	4.06937304781291	20.3468652390645	1.3564576826043	2.2607628043405	0.452152560868101	1.3564576826043	1.3564576826043	2.44162382868774	6.78228841302151	1.3564576826043	2.2607628043405	0.27129153652086	0.452152560868101	0.27129153652086
3.1650679260767	4.97367816954911	5.87798329128531	3.1650679260767	3.29425437203902	25.7726959694817	2.98420690172946	17.6339498738559	2.44162382868774	8.59089865649391	2.86363288549797	2.13157635837819	2.51913569626513	2.13157635837819	1.3564576826043	4.97367816954911	6.78228841302151	4.61195612085463	2.13157635837819	6.23970533997979	31.1985266998989	1.3564576826043	1.89904075564602	0.968898344717358	2.2607628043405	25.7726959694817	8.41003763214667	1.05502264202557	0.968898344717358	0.369943004346628	0.813874609562581	0.928102624939786	1.05502264202557	1.74401702049125	0.968898344717358	4.06937304781291	2.44162382868774	2.98420690172946	0.616571673911046	0.813874609562581
0.452152560868101	4.06937304781291	4.06937304781291	0.968898344717358	1.3564576826043	1.3564576826043	0.616571673911046	4.06937304781291	0.813874609562581	0.452152560868101	0.123314334782209	6.78228841302151	1.3564576826043	1.89904075564602	6.78228841302151	1.3564576826043	1.3564576826043	4.06937304781291	4.06937304781291	1.89904075564602	9.49520377823011	3.1650679260767	1.3564576826043	6.78228841302151	2.2607628043405	2.98420690172946	4.06937304781291	0.27129153652086	0.27129153652086	0.813874609562581	0.968898344717358	1.3564576826043	0.193779668943472	0.369943004346628	2.13157635837819	1.3564576826043	4.06937304781291	1.89904075564602	6.78228841302151	4.06937304781291
4.06937304781291	9.49520377823011	4.06937304781291	3.29425437203902	3.52678997477118	4.06937304781291	9.49520377823011	1.89904075564602	3.52678997477118	0.968898344717358	0.813874609562581	6.78228841302151	3.52678997477118	6.78228841302151	6.78228841302151	12.2081191434387	9.49520377823011	1.89904075564602	1.05502264202557	2.34297236086198	11.3038140217025	14.9210345086473	2.13157635837819	1.3564576826043	4.06937304781291	1.3564576826043	6.78228841302151	4.06937304781291	2.98420690172946	6.78228841302151	25.7726959694817	3.52678997477118	6.78228841302151	2.90669503415208	0.813874609562581	1.05502264202557	4.06937304781291	0.968898344717358	2.98420690172946	1.3564576826043
25.7726959694817	13.1124242651749	13.1124242651749	6.78228841302151	36.6243574303162	9.49520377823012	14.0167293869111	5.69712226693807	19.4425601173283	5.15453919389635	2.56219784491924	31.1985266998989	7.86745455910495	6.78228841302151	55.6147649867764	5.69712226693807	1.89904075564602	25.7726959694817	2.44162382868774	6.78228841302151	5.15453919389635	2.90669503415208	0.968898344717358	2.2607628043405	2.51913569626513	4.61195612085463	6.78228841302151	3.1650679260767	5.87798329128531	1.89904075564602	4.06937304781291	1.3564576826043	1.3564576826043	2.44162382868774	2.98420690172946	1.3564576826043	1.3564576826043	0.452152560868101	20.3468652390645	13.1124242651749
13.1124242651749	11.3038140217025	5.87798329128531	10.3995088999663	17.6339498738559	7.32487148606323	4.97367816954911	8.33252576456928	7.86745455910495	6.78228841302151	2.86363288549797	2.98420690172946	28.4856113346903	12.2081191434387	5.23205106147374	6.23970533997979	28.4856113346903	3.68181370992596	1.89904075564602	2.2607628043405	4.61195612085463	3.68181370992596	5.61961039936068	3.52678997477118	6.39472907513457	8.41003763214667	28.4856113346903	2.56219784491924	2.98420690172946	14.0167293869111	4.06937304781291	4.84449172358679	4.06937304781291	42.0501881607334	7.32487148606323	12.2081191434387	14.9210345086473	3.1650679260767	1.74401702049125	0.994735633909821
1.3564576826043	1.3564576826043	4.06937304781291	1.3564576826043	4.06937304781291	0.27129153652086	2.2607628043405	2.2607628043405	0.27129153652086	0.581339006830415	2.2607628043405	4.06937304781291	0.813874609562581	0.452152560868101	0.813874609562581	1.89904075564602	1.3564576826043	6.78228841302151	1.3564576826043	0.27129153652086	0.27129153652086	0.452152560868101	6.78228841302151	1.3564576826043	4.06937304781291	1.3564576826043	1.3564576826043	0.27129153652086	1.3564576826043	1.3564576826043	1.3564576826043	0.452152560868101	0.813874609562581	0.968898344717358	1.3564576826043	2.2607628043405	0.753587601446834	0.581339006830415	1.3564576826043	1.89904075564602
1.3564576826043	0.452152560868101	0.452152560868101	0.581339006830415	0.452152560868101	1.3564576826043	0.193779668943472	0.452152560868101	0.27129153652086	1.3564576826043	0.27129153652086	0.452152560868101	1.3564576826043	1.3564576826043	0.452152560868101	0.452152560868101	0.452152560868101	1.3564576826043	2.2607628043405	1.10982901303988	1.74401702049125	0.452152560868101	0.27129153652086	0.813874609562581	0.27129153652086	1.3564576826043	1.3564576826043	1.3564576826043	0.968898344717358	4.06937304781291	0.452152560868101	0.581339006830415	4.06937304781291	12.2081191434387	0.753587601446834	0.193779668943472	1.3564576826043	1.3564576826043	0.813874609562581	3.1650679260767
10.3995088999663	7.32487148606323	33.9114420651076	9.10764444034317	4.45693238569985	25.7726959694817	1.74401702049125	39.3372727955248	5.69712226693807	14.0167293869111	3.68181370992596	8.59089865649391	4.06937304781291	3.46650296665544	2.86363288549797	5.87798329128531	1.89904075564602	4.06937304781291	1.77382927725178	3.52678997477118	12.2081191434387	2.13157635837819	6.78228841302151	5.87798329128531	23.0597806042731	5.23205106147374	5.69712226693807	4.06937304781291	2.86363288549797	1.3564576826043	6.78228841302151	1.65789272318304	11.3038140217025	5.15453919389635	3.1650679260767	12.2081191434387	2.31395722326616	5.87798329128531	6.23970533997979	8.41003763214667
3.1650679260767	0.104342898661869	2.13157635837819	0.27129153652086	0.0904305121736201	0.753587601446834	0.452152560868101	0.150717520289367	0.813874609562581	0.27129153652086	0.452152560868101	0.27129153652086	2.44162382868774	2.44162382868774	0.452152560868101	1.3564576826043	3.1650679260767	0.753587601446834	0.452152560868101	0.150717520289367	1.3564576826043	0.581339006830415	1.3564576826043	0.813874609562581	0.123314334782209	0.27129153652086	0.452152560868101	0.452152560868101	0.753587601446834	0.27129153652086	0.452152560868101	0.150717520289367	0.753587601446834	6.78228841302151	0.452152560868101	0.123314334782209	0.452152560868101	0.452152560868101	0.452152560868101	1.3564576826043
1.3564576826043	0.27129153652086	0.150717520289367	0.616571673911046	6.78228841302151	1.3564576826043	0.452152560868101	0.313028695985608	12.2081191434387	1.60308635216872	0.813874609562581	4.06937304781291	0.452152560868101	0.616571673911046	1.74401702049125	2.09634369129756	0.968898344717358	4.06937304781291	2.90669503415208	3.52678997477118	3.1650679260767	5.87798329128531	6.78228841302151	4.06937304781291	5.69712226693807	3.68181370992596	2.51913569626513	9.49520377823011	1.3564576826043	2.98420690172946	4.06937304781291	0.452152560868101	1.89904075564602	2.51913569626513	2.2607628043405	9.49520377823012	8.59089865649391	5.87798329128531	6.78228841302151	14.9210345086473
0.27129153652086	0.813874609562581	2.90669503415208	0.150717520289367	1.60308635216872	1.74401702049125	0.369943004346628	1.3564576826043	0.27129153652086	1.3564576826043	0.452152560868101	1.3564576826043	6.78228841302151	3.68181370992596	1.3564576826043	25.7726959694817	23.0597806042731	14.9210345086473	4.06937304781291	2.58960103042639	7.32487148606323	0.863200343475465	1.56514347992804	2.86363288549797	6.17941833186404	4.06937304781291	2.98420690172946	6.00716973724762	47.4760188911506	5.23205106147374	10.0377868512718	15.8253396303835	3.1650679260767	10.3995088999663	33.9114420651076	7.32487148606323	5.87798329128531	1.3564576826043	1.3564576826043	4.97367816954911
3.1650679260767	2.51913569626513	0.27129153652086	12.2081191434387	5.69712226693807	2.44162382868774	8.59089865649391	15.8253396303835	6.39472907513457	13.1124242651749	7.08372345360024	14.0167293869111	15.8253396303835	9.49520377823012	2.2607628043405	55.6147649867764	13.8358683625639	39.3372727955248	23.0597806042731	4.06937304781291	4.61195612085463	4.06937304781291	0.813874609562581	2.13157635837819	2.2607628043405	1.74401702049125	1.3564576826043	1.84971502173314	4.06937304781291	1.3564576826043	0.753587601446834	2.13157635837819	1.56514347992804	0.863200343475465	1.65789272318304	1.77382927725178	12.2081191434387	2.13157635837819	2.44162382868774	3.52678997477118
8.59089865649391	9.49520377823012	4.06937304781291	36.6243574303162	8.95262070518839	50.1889342563592	42.0501881607334	8.95262070518839	4.61195612085463	23.0597806042731	39.3372727955248	47.4760188911506	33.9114420651076	6.78228841302151	7.68659353475771	9.49520377823011	8.59089865649391	17.6339498738559	5.87798329128531	5.87798329128531	8.59089865649391	4.06937304781291	4.06937304781291	4.61195612085463	10.3995088999663	5.87798329128531	1.89904075564602	5.87798329128531	0.27129153652086	0.813874609562581	2.98420690172946	6.78228841302151	0.753587601446834	4.06937304781291	0.27129153652086	1.3564576826043	1.3564576826043	6.78228841302151	0.27129153652086	1.3564576826043
0.968898344717358	0.616571673911046	1.65789272318304	3.1650679260767	0.813874609562581	3.1650679260767	1.3564576826043	1.05502264202557	1.3564576826043	2.51913569626513	1.3564576826043	17.6339498738559	0.193779668943472	0.753587601446834	1.74401702049125	1.74401702049125	1.89904075564602	1.74401702049125	1.74401702049125	2.90669503415208	0.968898344717358	0.369943004346628	1.74401702049125	0.150717520289367	7.68659353475771	1.3564576826043	1.3564576826043	1.3564576826043	0.123314334782209	0.123314334782209	0.27129153652086	0.193779668943472	0.369943004346628	0.27129153652086	1.10982901303988	0.863200343475465	1.3564576826043	0.150717520289367	0.968898344717358	0.123314334782209
0.813874609562581	6.78228841302151	0.27129153652086	1.89904075564602	1.3564576826043	3.1650679260767	7.68659353475771	4.06937304781291	1.3564576826043	1.3564576826043	2.2607628043405	0.968898344717358	1.3564576826043	1.3564576826043	4.06937304781291	4.06937304781291	1.3564576826043	1.3564576826043	1.3564576826043	1.3564576826043	6.78228841302151	1.3564576826043	0.581339006830415	2.44162382868774	2.44162382868774	4.06937304781291	17.6339498738559	9.49520377823011	0.753587601446834	1.05502264202557	0.863200343475465	0.193779668943472	0.150717520289367	1.3564576826043	1.3564576826043	1.3564576826043	9.49520377823012	1.77382927725178	1.3564576826043	2.90669503415208
2.90669503415208	4.84449172358679	3.52678997477118	14.9210345086473	1.95932776376177	4.06937304781291	8.59089865649391	3.52678997477118	3.1650679260767	6.78228841302151	6.78228841302151	20.3468652390645	11.3038140217025	12.2081191434387	2.60857246654673	4.67224312897037	15.8253396303835	5.61961039936068	6.23970533997979	7.16984775090845	42.0501881607334	42.0501881607334	42.0501881607334	6.78228841302151	10.0377868512718	10.3995088999663	20.3468652390645	14.0167293869111	1.95932776376177	1.89904075564602	9.49520377823011	2.51913569626513	4.06937304781291	14.9210345086473	2.98420690172946	3.29425437203902	1.65789272318304	4.06937304781291	14.9210345086473	3.1650679260767
0.581339006830415	0.452152560868101	1.3564576826043	4.06937304781291	6.78228841302151	9.49520377823011	1.3564576826043	0.452152560868101	4.06937304781291	4.97367816954911	3.1650679260767	4.06937304781291	0.813874609562581	9.49520377823011	2.2607628043405	4.06937304781291	1.3564576826043	1.3564576826043	4.06937304781291	1.3564576826043	8.59089865649391	12.2081191434387	6.78228841302151	12.2081191434387	6.78228841302151	10.3995088999663	7.86745455910495	50.1889342563592	6.23970533997979	4.45693238569985	36.6243574303162	50.1889342563592	15.8253396303835	7.86745455910495	14.9210345086473	4.06937304781291	1.3564576826043	12.2081191434387	1.3564576826043	23.0597806042731
1.3564576826043	1.3564576826043	1.3564576826043	4.06937304781291	4.06937304781291	6.78228841302151	5.15453919389635	0.863200343475465	3.1650679260767	9.49520377823011	1.3564576826043	0.633013585215341	4.06937304781291	4.06937304781291	2.86363288549797	17.6339498738559	2.2607628043405	1.74401702049125	4.06937304781291	8.59089865649391	4.06937304781291	0.616571673911046	4.06937304781291	2.44162382868774	5.69712226693807	7.86745455910495	6.23970533997979	0.452152560868101	2.98420690172946	4.06937304781291	2.90669503415208	17.6339498738559	2.13157635837819	1.56514347992804	3.1650679260767	5.87798329128531	5.87798329128531	9.49520377823011	5.87798329128531	6.23970533997979
4.06937304781291	4.06937304781291	9.49520377823011	4.06937304781291	1.3564576826043	2.2607628043405	5.87798329128531	14.9210345086473	0.633013585215341	1.74401702049125	0.27129153652086	0.616571673911046	0.452152560868101	0.150717520289367	1.3564576826043	1.3564576826043	0.452152560868101	1.3564576826043	2.98420690172946	1.95932776376177	4.06937304781291	5.61961039936068	6.78228841302151	1.3564576826043	17.6339498738559	3.46650296665544	8.41003763214667	5.61961039936068	1.77382927725178	4.06937304781291	1.3564576826043	3.52678997477118	1.89904075564602	1.3564576826043	4.06937304781291	4.06937304781291	2.2607628043405	0.452152560868101	12.2081191434387	6.78228841302151
2.44162382868774	4.06937304781291	6.78228841302151	4.06937304781291	9.49520377823011	5.87798329128531	1.89904075564602	1.3564576826043	2.2607628043405	2.2607628043405	4.06937304781291	1.3564576826043	1.3564576826043	1.89904075564602	2.2607628043405	1.3564576826043	6.78228841302151	17.6339498738559	20.3468652390645	2.98420690172946	2.98420690172946	14.9210345086473	14.9210345086473	1.89904075564602	20.3468652390645	1.3564576826043	1.3564576826043	14.9210345086473	2.2607628043405	0.813874609562581	2.44162382868774	1.3564576826043	1.3564576826043	2.2607628043405	1.3564576826043	0.581339006830415	0.452152560868101	4.06937304781291	1.3564576826043	6.78228841302151
0.581339006830415	0.813874609562581	0.813874609562581	3.1650679260767	3.52678997477118	1.89904075564602	1.60308635216872	2.98420690172946	17.6339498738559	6.78228841302151	4.61195612085463	12.2081191434387	2.56219784491924	1.74401702049125	4.06937304781291	9.49520377823011	7.32487148606323	1.95932776376177	2.98420690172946	2.2607628043405	20.3468652390645	2.58960103042639	2.56219784491924	4.97367816954911	0.813874609562581	1.3564576826043	0.813874609562581	0.193779668943472	1.3564576826043	4.06937304781291	1.3564576826043	1.3564576826043	1.05502264202557	17.6339498738559	4.97367816954911	2.44162382868774	0.968898344717358	0.452152560868101	5.15453919389635	1.3564576826043
9.49520377823011	3.1650679260767	0.968898344717358	2.44162382868774	1.89904075564602	0.813874609562581	1.3564576826043	0.813874609562581	4.06937304781291	1.3564576826043	1.3564576826043	14.9210345086473	4.06937304781291	2.2607628043405	0.813874609562581	1.3564576826043	1.3564576826043	1.3564576826043	17.6339498738559	4.97367816954911	0.968898344717358	1.89904075564602	1.3564576826043	1.89904075564602	20.3468652390645	1.3564576826043	4.06937304781291	4.06937304781291	0.452152560868101	1.05502264202557	0.813874609562581	4.06937304781291	0.968898344717358	5.15453919389635	4.06937304781291	3.1650679260767	1.3564576826043	4.06937304781291	1.3564576826043	6.78228841302151
0.452152560868101	2.2607628043405	2.2607628043405	0.581339006830415	1.3564576826043	0.452152560868101	0.581339006830415	0.313028695985608	1.3564576826043	4.06937304781291	1.3564576826043	0.813874609562581	1.05502264202557	0.369943004346628	0.968898344717358	0.813874609562581	0.27129153652086	0.150717520289367	1.3564576826043	4.06937304781291	2.2607628043405	2.2607628043405	1.3564576826043	1.3564576826043	4.06937304781291	4.06937304781291	4.06937304781291	1.89904075564602	3.1650679260767	4.06937304781291	1.3564576826043	2.2607628043405	1.3564576826043	14.9210345086473	0.27129153652086	0.452152560868101	0.27129153652086	0.968898344717358	1.3564576826043	0.27129153652086
0.813874609562581	1.3564576826043	1.3564576826043	1.3564576826043	0.813874609562581	1.3564576826043	1.3564576826043	0.452152560868101	1.89904075564602	2.2607628043405	2.44162382868774	33.9114420651076	4.06937304781291	10.5803699243136	9.49520377823011	23.0597806042731	4.06937304781291	2.2607628043405	4.06937304781291	1.3564576826043	2.2607628043405	0.863200343475465	12.2081191434387	3.52678997477118	0.813874609562581	1.74401702049125	9.49520377823011	12.2081191434387	2.44162382868774	12.2081191434387	17.6339498738559	4.06937304781291	1.3564576826043	0.616571673911046	3.52678997477118	2.98420690172946	2.2607628043405	1.3564576826043	2.2607628043405	4.06937304781291
2.98420690172946	9.49520377823011	0.753587601446834	0.193779668943472	0.753587601446834	0.968898344717358	1.3564576826043	4.06937304781291	1.3564576826043	0.27129153652086	0.813874609562581	0.813874609562581	1.89904075564602	3.1650679260767	3.1650679260767	0.616571673911046	4.97367816954911	1.3564576826043	0.753587601446834	4.06937304781291	4.06937304781291	1.3564576826043	1.3564576826043	6.78228841302151	1.3564576826043	1.3564576826043	2.86363288549797	4.06937304781291	2.2607628043405	2.98420690172946	4.06937304781291	1.3564576826043	6.78228841302151	1.3564576826043	6.78228841302151	1.3564576826043	4.06937304781291	1.3564576826043	0.813874609562581	0.616571673911046
2.13157635837819	1.3564576826043	4.97367816954911	1.05502264202557	2.2607628043405	1.3564576826043	2.2607628043405	2.98420690172946	5.87798329128531	15.8253396303835	7.32487148606323	23.0597806042731	16.7296447521197	14.9210345086473	4.45693238569985	14.9210345086473	2.83622969999081	8.41003763214667	7.68659353475771	17.6339498738559	2.98420690172946	14.9210345086473	2.2607628043405	1.3564576826043	0.581339006830415	1.65789272318304	1.3564576826043	4.06937304781291	17.6339498738559	6.78228841302151	2.90669503415208	3.68181370992596	33.9114420651076	6.23970533997979	9.49520377823012	11.3038140217025	20.3468652390645	1.3564576826043	5.87798329128531	6.78228841302151
2.98420690172946	0.616571673911046	2.13157635837819	0.753587601446834	0.581339006830415	0.968898344717358	9.49520377823011	2.51913569626513	1.05502264202557	6.23970533997979	1.74401702049125	2.51913569626513	39.3372727955248	4.37080808839164	3.1650679260767	1.65789272318304	2.98420690172946	11.3038140217025	6.78228841302151	4.06937304781291	10.3995088999663	12.2081191434387	5.23205106147374	2.86363288549797	2.13157635837819	4.06937304781291	1.74401702049125	1.95932776376177	3.29425437203902	12.2081191434387	39.3372727955248	23.0597806042731	2.13157635837819	4.06937304781291	3.52678997477118	9.49520377823011	14.9210345086473	5.69712226693807	4.06937304781291	2.34297236086198
1.60308635216872	2.44162382868774	0.753587601446834	1.3564576826043	0.813874609562581	6.78228841302151	1.3564576826043	12.2081191434387	4.06937304781291	2.90669503415208	3.1650679260767	1.3564576826043	2.51913569626513	0.968898344717358	2.44162382868774	12.2081191434387	3.68181370992596	10.3995088999663	18.5382549955921	3.08285836955523	14.0167293869111	7.68659353475771	4.97367816954911	2.90669503415208	1.89904075564602	2.98420690172946	4.06937304781291	2.2607628043405	4.06937304781291	4.97367816954911	4.06937304781291	2.2607628043405	0.123314334782209	1.74401702049125	1.3564576826043	1.3564576826043	0.452152560868101	4.06937304781291	6.78228841302151	1.3564576826043
2.44162382868774	0.581339006830415	4.06937304781291	0.452152560868101	0.968898344717358	1.05502264202557	1.89904075564602	12.2081191434387	0.193779668943472	0.452152560868101	1.89904075564602	4.06937304781291	12.2081191434387	2.98420690172946	2.44162382868774	0.452152560868101	1.95932776376177	2.2607628043405	6.78228841302151	1.3564576826043	3.1650679260767	0.863200343475465	4.97367816954911	6.78228841302151	3.1650679260767	0.813874609562581	0.730400290633086	0.452152560868101	0.581339006830415	2.2607628043405	0.558541398719418	0.581339006830415	0.27129153652086	2.44162382868774	0.452152560868101	2.2607628043405	0.452152560868101	0.753587601446834	2.2607628043405	2.98420690172946
1.3564576826043	0.813874609562581	0.813874609562581	1.3564576826043	1.3564576826043	0.813874609562581	1.3564576826043	1.3564576826043	1.89904075564602	0.813874609562581	2.2607628043405	0.813874609562581	1.3564576826043	20.3468652390645	20.3468652390645	12.2081191434387	4.06937304781291	1.3564576826043	1.3564576826043	6.78228841302151	12.2081191434387	0.452152560868101	0.369943004346628	5.87798329128531	4.97367816954911	6.78228841302151	3.1650679260767	6.78228841302151	5.15453919389635	4.06937304781291	4.06937304781291	4.06937304781291	12.2081191434387	1.3564576826043	1.89904075564602	3.52678997477118	5.87798329128531	4.06937304781291	13.1124242651749	2.90669503415208
2.56219784491924	3.29425437203902	33.9114420651076	14.9210345086473	13.1124242651749	5.69712226693807	47.4760188911506	6.78228841302151	12.2081191434387	12.2081191434387	7.68659353475771	31.1985266998989	14.9210345086473	6.00716973724762	4.06937304781291	15.8253396303835	10.5803699243136	31.1985266998989	6.00716973724762	7.32487148606323	9.49520377823011	6.23970533997979	2.399886669223	6.78228841302151	3.52678997477118	12.2081191434387	6.78228841302151	12.2081191434387	2.98420690172946	2.2607628043405	5.61961039936068	13.1124242651749	5.69712226693807	1.3564576826043	3.1650679260767	2.56219784491924	1.05502264202557	4.06937304781291	2.2607628043405	33.9114420651076
0.193779668943472	2.44162382868774	4.06937304781291	1.3564576826043	1.3564576826043	1.05502264202557	0.968898344717358	1.3564576826043	1.3564576826043	0.994735633909821	1.3564576826043	0.581339006830415	0.968898344717358	0.452152560868101	1.74401702049125	0.193779668943472	4.06937304781291	9.49520377823011	0.616571673911046	1.65789272318304	2.44162382868774	1.3564576826043	1.3564576826043	1.3564576826043	1.74401702049125	2.51913569626513	1.3564576826043	2.2607628043405	0.27129153652086	0.863200343475465	3.52678997477118	8.59089865649391	3.1650679260767	4.61195612085463	0.753587601446834	4.97367816954911	1.89904075564602	1.89904075564602	0.968898344717358	0.813874609562581
0.369943004346628	1.65789272318304	2.98420690172946	2.2607628043405	1.65789272318304	2.2607628043405	1.74401702049125	0.616571673911046	1.89904075564602	0.452152560868101	0.452152560868101	4.06937304781291	12.2081191434387	2.98420690172946	1.3564576826043	14.9210345086473	17.6339498738559	3.1650679260767	9.49520377823011	1.60308635216872	5.15453919389635	7.68659353475771	2.2607628043405	20.3468652390645	9.49520377823011	1.3564576826043	4.06937304781291	4.06937304781291	4.97367816954911	2.2607628043405	3.29425437203902	5.87798329128531	2.13157635837819	0.581339006830415	2.13157635837819	4.97367816954911	5.69712226693807	1.3564576826043	5.87798329128531	6.78228841302151
7.68659353475771	4.06937304781291	1.3564576826043	7.68659353475771	4.06937304781291	14.9210345086473	4.97367816954911	2.2607628043405	5.87798329128531	3.52678997477118	2.2607628043405	9.49520377823011	6.78228841302151	1.89904075564602	4.06937304781291	12.2081191434387	2.44162382868774	4.06937304781291	4.97367816954911	4.06937304781291	2.51913569626513	12.2081191434387	2.13157635837819	14.9210345086473	5.15453919389635	4.97367816954911	14.9210345086473	1.89904075564602	2.13157635837819	4.45693238569985	23.0597806042731	17.6339498738559	28.4856113346903	36.6243574303162	4.97367816954911	3.29425437203902	1.89904075564602	1.3564576826043	5.87798329128531	3.52678997477118
31.1985266998989	14.9210345086473	4.61195612085463	5.15453919389635	14.0167293869111	6.78228841302151	4.97367816954911	9.49520377823011	4.97367816954911	1.89904075564602	6.78228841302151	14.9210345086473	4.61195612085463	4.06937304781291	2.13157635837819	2.44162382868774	2.51913569626513	2.98420690172946	23.0597806042731	17.6339498738559	9.49520377823011	2.98420690172946	1.10982901303988	1.3564576826043	0.452152560868101	4.06937304781291	1.05502264202557	4.06937304781291	2.2607628043405	4.06937304781291	12.2081191434387	7.68659353475771	2.44162382868774	2.2607628043405	1.05502264202557	2.13157635837819	0.193779668943472	2.44162382868774	2.44162382868774	3.52678997477118
4.06937304781291	4.97367816954911	1.74401702049125	1.3564576826043	0.968898344717358	1.89904075564602	4.06937304781291	1.3564576826043	0.193779668943472	0.452152560868101	1.3564576826043	0.452152560868101	4.97367816954911	0.581339006830415	4.06937304781291	4.06937304781291	2.2607628043405	0.813874609562581	1.3564576826043	4.97367816954911	12.2081191434387	2.2607628043405	9.49520377823011	12.2081191434387	7.68659353475771	2.2607628043405	0.27129153652086	2.2607628043405	4.06937304781291	2.2607628043405	4.06937304781291	2.98420690172946	6.78228841302151	4.06937304781291	4.06937304781291	2.2607628043405	1.3564576826043	0.581339006830415	0.863200343475465	1.05502264202557
0.452152560868101	6.78228841302151	2.51913569626513	1.3564576826043	1.3564576826043	20.3468652390645	10.3995088999663	7.68659353475771	6.78228841302151	4.84449172358679	12.2081191434387	9.49520377823011	5.87798329128531	4.06937304781291	1.3564576826043	1.3564576826043	12.2081191434387	6.78228841302151	4.06937304781291	1.95932776376177	9.49520377823011	4.06937304781291	12.2081191434387	6.78228841302151	9.49520377823011	1.74401702049125	1.3564576826043	9.49520377823011	4.06937304781291	1.3564576826043	14.9210345086473	12.2081191434387	1.3564576826043	1.3564576826043	0.813874609562581	0.813874609562581	1.3564576826043	0.193779668943472	4.06937304781291	14.9210345086473
2.98420690172946	1.3564576826043	2.51913569626513	0.581339006830415	1.3564576826043	0.581339006830415	0.452152560868101	0.730400290633086	2.98420690172946	0.193779668943472	1.3564576826043	4.97367816954911	0.968898344717358	2.13157635837819	7.68659353475771	6.78228841302151	6.39472907513457	8.59089865649391	2.2607628043405	4.61195612085463	33.9114420651076	36.6243574303162	3.76793800723417	8.41003763214667	16.7296447521197	39.3372727955248	14.9210345086473	10.0377868512718	21.2511703608007	10.0377868512718	25.7726959694817	8.95262070518839	6.00716973724762	2.86363288549797	11.3038140217025	16.7296447521197	7.86745455910495	6.78228841302151	5.61961039936068	23.0597806042731
18.5382549955921	9.49520377823012	10.3995088999663	5.05588772607058	21.2511703608007	12.7507022164804	14.0167293869111	28.4856113346903	12.2081191434387	6.23970533997979	4.06937304781291	25.7726959694817	8.59089865649391	14.3784514356056	13.8358683625639	1.95932776376177	4.06937304781291	44.763103525942	63.7535110824022	77.3180879084452	11.1229529973553	10.3995088999663	4.06937304781291	33.9114420651076	16.7296447521197	14.9210345086473	22.1554754825369	19.4425601173283	12.2081191434387	16.7296447521197	7.16984775090845	9.49520377823011	7.86745455910495	10.3995088999663	1.3564576826043	1.3564576826043	8.59089865649391	7.16984775090845	11.3038140217025	11.3038140217025
0.193779668943472	1.3564576826043	9.49520377823011	12.2081191434387	1.3564576826043	1.3564576826043	1.3564576826043	3.52678997477118	0.968898344717358	1.3564576826043	4.06937304781291	0.193779668943472	4.06937304781291	4.06937304781291	4.06937304781291	1.3564576826043	1.3564576826043	0.968898344717358	0.753587601446834	2.44162382868774	6.78228841302151	1.3564576826043	0.581339006830415	1.3564576826043	0.27129153652086	4.06937304781291	0.813874609562581	0.452152560868101	1.3564576826043	0.452152560868101	2.2607628043405	0.813874609562581	1.3564576826043	0.813874609562581	0.616571673911046	4.06937304781291	1.3564576826043	1.3564576826043	4.06937304781291	6.78228841302151
1.3564576826043	0.452152560868101	1.3564576826043	0.27129153652086	1.3564576826043	0.27129153652086	4.06937304781291	1.3564576826043	0.193779668943472	1.3564576826043	0.753587601446834	0.27129153652086	0.150717520289367	1.3564576826043	4.06937304781291	0.813874609562581	1.3564576826043	1.3564576826043	4.06937304781291	3.1650679260767	2.2607628043405	4.06937304781291	1.3564576826043	1.3564576826043	1.3564576826043	2.44162382868774	0.369943004346628	14.9210345086473	2.44162382868774	1.3564576826043	4.97367816954911	6.78228841302151	0.753587601446834	2.90669503415208	1.74401702049125	3.29425437203902	6.78228841302151	1.3564576826043	2.44162382868774	1.89904075564602
9.49520377823011	6.78228841302151	5.87798329128531	3.46650296665544	14.9210345086473	4.61195612085463	2.81725826387047	1.77382927725178	1.3564576826043	1.89904075564602	4.06937304781291	9.49520377823011	4.97367816954911	2.51913569626513	6.00716973724762	4.06937304781291	6.78228841302151	2.90669503415208	4.84449172358679	10.3995088999663	20.3468652390645	7.32487148606323	5.15453919389635	12.2081191434387	44.763103525942	23.0597806042731	3.1650679260767	2.44162382868774	4.06937304781291	5.87798329128531	3.1650679260767	2.2607628043405	3.1650679260767	4.97367816954911	0.581339006830415	2.86363288549797	3.1650679260767	2.44162382868774	4.97367816954911	4.06937304781291
1.3564576826043	1.89904075564602	4.06937304781291	2.13157635837819	2.2607628043405	2.2607628043405	2.51913569626513	4.06937304781291	1.74401702049125	17.6339498738559	4.06937304781291	2.2607628043405	25.7726959694817	10.3995088999663	1.3564576826043	3.46650296665544	4.06937304781291	0.27129153652086	4.06937304781291	3.68181370992596	44.763103525942	5.23205106147374	3.52678997477118	0.581339006830415	1.14777188528056	2.2607628043405	4.06937304781291	6.39472907513457	4.61195612085463	33.9114420651076	7.86745455910495	2.56219784491924	31.1985266998989	8.95262070518839	8.59089865649391	1.3564576826043	1.05502264202557	3.1650679260767	0.968898344717358	12.2081191434387
0.452152560868101	0.150717520289367	0.193779668943472	0.581339006830415	0.753587601446834	3.1650679260767	0.313028695985608	0.0904305121736201	1.89904075564602	1.3564576826043	0.27129153652086	0.813874609562581	0.753587601446834	0.150717520289367	1.3564576826043	1.74401702049125	4.61195612085463	14.9210345086473	1.10982901303988	3.29425437203902	1.3564576826043	2.98420690172946	2.2607628043405	0.813874609562581	2.2607628043405	1.3564576826043	1.3564576826043	4.06937304781291	1.74401702049125	1.3564576826043	1.10982901303988	2.44162382868774	1.3564576826043	12.2081191434387	6.78228841302151	4.97367816954911	6.78228841302151	1.3564576826043	1.3564576826043	2.2607628043405
1.3564576826043	4.06937304781291	6.78228841302151	14.9210345086473	17.6339498738559	3.1650679260767	14.9210345086473	10.3995088999663	6.78228841302151	4.97367816954911	6.78228841302151	2.2607628043405	1.3564576826043	5.15453919389635	0.863200343475465	5.87798329128531	9.49520377823012	5.87798329128531	14.9210345086473	7.32487148606323	4.31600171737732	15.8253396303835	11.665536070397	10.3995088999663	14.0167293869111	21.2511703608007	18.5382549955921	8.33252576456928	55.6147649867764	7.16984775090845	4.06937304781291	1.3564576826043	1.3564576826043	0.193779668943472	2.13157635837819	5.69712226693807	11.1229529973553	6.23970533997979	6.23970533997979	21.2511703608007
0.452152560868101	0.452152560868101	1.3564576826043	4.06937304781291	0.452152560868101	1.3564576826043	2.2607628043405	4.06937304781291	2.2607628043405	0.452152560868101	0.581339006830415	0.813874609562581	0.27129153652086	1.3564576826043	1.3564576826043	0.813874609562581	4.06937304781291	2.2607628043405	2.2607628043405	0.939086087956824	2.51913569626513	1.3564576826043	14.9210345086473	12.2081191434387	0.452152560868101	0.753587601446834	0.581339006830415	0.27129153652086	1.05502264202557	0.813874609562581	4.97367816954911	1.05502264202557	3.1650679260767	1.05502264202557	1.3564576826043	1.89904075564602	0.968898344717358	1.89904075564602	1.3564576826043	23.0597806042731
1.05502264202557	0.27129153652086	0.193779668943472	0.968898344717358	1.3564576826043	0.193779668943472	2.2607628043405	0.753587601446834	0.452152560868101	0.313028695985608	1.3564576826043	0.150717520289367	6.78228841302151	4.06937304781291	1.3564576826043	1.89904075564602	2.90669503415208	3.1650679260767	0.123314334782209	0.968898344717358	0.968898344717358	14.9210345086473	25.7726959694817	1.89904075564602	4.06937304781291	12.2081191434387	14.9210345086473	12.2081191434387	1.3564576826043	0.813874609562581	0.753587601446834	0.968898344717358	4.97367816954911	0.193779668943472	1.89904075564602	1.3564576826043	0.581339006830415	0.452152560868101	0.452152560868101	3.1650679260767
1.3564576826043	0.369943004346628	1.3564576826043	0.452152560868101	0.452152560868101	0.581339006830415	4.06937304781291	1.89904075564602	2.98420690172946	4.06937304781291	1.3564576826043	12.2081191434387	14.9210345086473	23.0597806042731	25.7726959694817	3.29425437203902	20.3468652390645	2.44162382868774	7.68659353475771	2.98420690172946	3.1650679260767	4.97367816954911	6.78228841302151	39.3372727955248	52.9018496215678	9.10764444034317	36.6243574303162	4.06937304781291	17.6339498738559	47.4760188911506	6.00716973724762	39.3372727955248	66.4664264476108	16.7296447521197	42.0501881607334	10.5803699243136	9.88276311611706	15.463617581689	69.1793418128194	18.5382549955921
4.06937304781291	2.98420690172946	17.6339498738559	6.78228841302151	0.581339006830415	3.1650679260767	0.753587601446834	1.3564576826043	3.1650679260767	6.78228841302151	2.44162382868774	0.753587601446834	0.193779668943472	3.1650679260767	2.51913569626513	0.452152560868101	5.87798329128531	5.87798329128531	0.581339006830415	4.61195612085463	28.4856113346903	2.13157635837819	3.52678997477118	5.87798329128531	3.1650679260767	0.968898344717358	1.74401702049125	2.44162382868774	3.46650296665544	1.74401702049125	6.78228841302151	3.1650679260767	3.29425437203902	5.69712226693807	4.80925905650616	2.09634369129756	2.2607628043405	1.3564576826043	6.78228841302151	3.1650679260767
0.150717520289367	0.193779668943472	2.2607628043405	1.3564576826043	0.581339006830415	1.3564576826043	0.452152560868101	0.968898344717358	1.3564576826043	0.27129153652086	0.150717520289367	0.193779668943472	1.3564576826043	0.193779668943472	0.193779668943472	0.123314334782209	0.452152560868101	1.3564576826043	4.97367816954911	4.97367816954911	4.45693238569985	4.97367816954911	2.90669503415208	2.13157635837819	3.52678997477118	2.2607628043405	0.452152560868101	3.1650679260767	1.3564576826043	0.581339006830415	3.1650679260767	1.3564576826043	2.13157635837819	4.06937304781291	2.2607628043405	0.863200343475465	0.813874609562581	1.3564576826043	1.3564576826043	0.369943004346628
9.49520377823011	1.74401702049125	2.44162382868774	0.27129153652086	0.27129153652086	0.813874609562581	1.3564576826043	0.863200343475465	1.3564576826043	4.06937304781291	0.452152560868101	0.452152560868101	1.3564576826043	0.27129153652086	1.3564576826043	3.1650679260767	0.193779668943472	2.44162382868774	20.3468652390645	4.84449172358679	25.7726959694817	5.15453919389635	36.6243574303162	20.3468652390645	8.59089865649391	7.68659353475771	10.3995088999663	6.78228841302151	1.95932776376177	1.89904075564602	1.3564576826043	4.06937304781291	1.89904075564602	4.06937304781291	1.89904075564602	0.369943004346628	0.813874609562581	4.06937304781291	1.3564576826043	0.27129153652086
1.3564576826043	0.27129153652086	2.2607628043405	4.06937304781291	1.3564576826043	1.95932776376177	3.1650679260767	1.3564576826043	2.44162382868774	1.3564576826043	0.452152560868101	1.3564576826043	1.3564576826043	4.06937304781291	6.78228841302151	1.3564576826043	4.06937304781291	1.3564576826043	6.23970533997979	4.06937304781291	5.87798329128531	2.13157635837819	4.84449172358679	14.0167293869111	7.68659353475771	14.9210345086473	3.68181370992596	5.15453919389635	1.3564576826043	0.123314334782209	0.521714493309347	0.369943004346628	1.3564576826043	1.65789272318304	4.06937304781291	1.3564576826043	1.3564576826043	0.968898344717358	0.452152560868101	0.452152560868101
7.68659353475771	20.3468652390645	23.0597806042731	4.97367816954911	2.2607628043405	1.74401702049125	2.2607628043405	14.9210345086473	5.87798329128531	28.4856113346903	6.78228841302151	6.78228841302151	4.97367816954911	6.23970533997979	4.06937304781291	2.13157635837819	3.52678997477118	11.3038140217025	4.97367816954911	2.51913569626513	2.44162382868774	2.90669503415208	3.68181370992596	0.813874609562581	2.2607628043405	12.2081191434387	1.74401702049125	2.44162382868774	10.3995088999663	2.13157635837819	6.23970533997979	42.0501881607334	11.3038140217025	3.1650679260767	8.59089865649391	7.86745455910495	2.13157635837819	3.1650679260767	23.0597806042731	23.0597806042731
0.452152560868101	1.3564576826043	0.369943004346628	0.452152560868101	0.581339006830415	0.452152560868101	1.3564576826043	0.150717520289367	1.3564576826043	1.3564576826043	1.3564576826043	0.616571673911046	1.3564576826043	1.3564576826043	0.813874609562581	0.753587601446834	1.3564576826043	4.06937304781291	0.27129153652086	0.27129153652086	1.3564576826043	1.89904075564602	1.3564576826043	0.452152560868101	0.452152560868101	1.3564576826043	6.78228841302151	0.27129153652086	0.193779668943472	0.150717520289367	1.89904075564602	1.3564576826043	4.06937304781291	0.968898344717358	1.3564576826043	2.2607628043405	2.2607628043405	0.27129153652086	0.369943004346628	1.3564576826043
0.27129153652086	1.3564576826043	0.968898344717358	3.1650679260767	2.2607628043405	1.3564576826043	1.3564576826043	1.3564576826043	0.863200343475465	4.61195612085463	0.813874609562581	0.968898344717358	0.581339006830415	2.2607628043405	1.3564576826043	1.89904075564602	3.1650679260767	0.193779668943472	1.89904075564602	2.2607628043405	6.78228841302151	1.3564576826043	1.3564576826043	0.753587601446834	1.3564576826043	0.813874609562581	0.452152560868101	1.3564576826043	4.06937304781291	1.3564576826043	12.2081191434387	2.2607628043405	1.3564576826043	4.06937304781291	1.3564576826043	0.581339006830415	1.3564576826043	0.452152560868101	0.581339006830415	0.193779668943472
14.9210345086473	3.1650679260767	0.968898344717358	2.2607628043405	1.3564576826043	1.89904075564602	1.10982901303988	1.3564576826043	6.78228841302151	2.2607628043405	2.2607628043405	0.616571673911046	0.813874609562581	0.452152560868101	0.813874609562581	4.06937304781291	1.3564576826043	17.6339498738559	2.44162382868774	0.369943004346628	1.3564576826043	2.44162382868774	1.3564576826043	3.1650679260767	0.150717520289367	1.95932776376177	0.452152560868101	0.616571673911046	1.74401702049125	0.123314334782209	4.06937304781291	0.452152560868101	0.452152560868101	0.813874609562581	0.27129153652086	0.452152560868101	4.06937304781291	1.3564576826043	0.369943004346628	1.3564576826043
0.27129153652086	0.813874609562581	0.968898344717358	1.3564576826043	1.3564576826043	0.730400290633086	2.2607628043405	0.863200343475465	0.968898344717358	0.968898344717358	0.813874609562581	8.59089865649391	1.74401702049125	2.51913569626513	1.3564576826043	0.813874609562581	1.3564576826043	1.3564576826043	9.49520377823011	1.3564576826043	4.06937304781291	4.06937304781291	0.581339006830415	17.6339498738559	6.78228841302151	2.13157635837819	23.0597806042731	1.89904075564602	1.3564576826043	2.2607628043405	4.06937304781291	4.06937304781291	2.2607628043405	1.74401702049125	2.51913569626513	2.2607628043405	2.98420690172946	2.44162382868774	6.78228841302151	20.3468652390645
2.58960103042639	6.78228841302151	9.49520377823011	6.78228841302151	12.2081191434387	6.78228841302151	6.78228841302151	2.51913569626513	14.9210345086473	25.7726959694817	31.1985266998989	28.4856113346903	9.49520377823012	6.78228841302151	8.95262070518839	6.78228841302151	42.0501881607334	24.8683908477455	18.5382549955921	66.4664264476108	6.78228841302151	3.76793800723417	3.1650679260767	2.51913569626513	0.27129153652086	12.2081191434387	5.69712226693807	2.44162382868774	8.59089865649391	15.8253396303835	6.39472907513457	13.1124242651749	7.08372345360024	14.0167293869111	15.8253396303835	9.49520377823012	2.2607628043405	58.327680351985	13.8358683625639	39.3372727955248
0.193779668943472	0.452152560868101	6.78228841302151	1.3564576826043	1.3564576826043	2.2607628043405	0.452152560868101	0.581339006830415	1.3564576826043	1.3564576826043	1.3564576826043	6.78228841302151	0.27129153652086	2.2607628043405	5.87798329128531	4.06937304781291	0.27129153652086	3.1650679260767	4.97367816954911	2.2607628043405	4.97367816954911	1.3564576826043	4.06937304781291	1.3564576826043	9.49520377823011	3.1650679260767	0.968898344717358	6.78228841302151	12.2081191434387	9.49520377823011	3.1650679260767	1.05502264202557	1.3564576826043	0.27129153652086	0.452152560868101	1.3564576826043	4.06937304781291	4.06937304781291	1.3564576826043	0.616571673911046
1.3564576826043	1.3564576826043	2.2607628043405	4.06937304781291	2.2607628043405	0.123314334782209	0.452152560868101	6.78228841302151	3.52678997477118	0.27129153652086	6.78228841302151	0.968898344717358	1.3564576826043	0.313028695985608	1.74401702049125	1.3564576826043	7.68659353475771	3.1650679260767	1.89904075564602	8.59089865649391	25.7726959694817	2.44162382868774	1.3564576826043	0.968898344717358	0.193779668943472	0.452152560868101	5.87798329128531	4.97367816954911	4.06937304781291	1.3564576826043	4.06937304781291	4.06937304781291	1.3564576826043	6.78228841302151	0.968898344717358	6.78228841302151	1.3564576826043	0.452152560868101	0.813874609562581	0.452152560868101
0.813874609562581	0.813874609562581	0.813874609562581	1.89904075564602	0.452152560868101	0.452152560868101	2.2607628043405	4.06937304781291	1.3564576826043	12.2081191434387	2.44162382868774	8.59089865649391	1.3564576826043	1.74401702049125	7.86745455910495	5.15453919389635	5.54914506519942	9.49520377823011	23.0597806042731	6.23970533997979	3.52678997477118	4.06937304781291	3.29425437203902	0.452152560868101	1.3564576826043	0.968898344717358	0.968898344717358	0.369943004346628	3.1650679260767	1.3564576826043	1.3564576826043	1.3564576826043	0.27129153652086	1.3564576826043	3.1650679260767	1.3564576826043	0.581339006830415	3.1650679260767	9.49520377823011	12.2081191434387
0.753587601446834	4.06937304781291	0.813874609562581	0.968898344717358	1.3564576826043	0.27129153652086	4.06937304781291	0.452152560868101	1.3564576826043	0.452152560868101	1.3564576826043	4.97367816954911	2.2607628043405	1.3564576826043	4.97367816954911	9.49520377823011	1.3564576826043	6.78228841302151	14.9210345086473	2.44162382868774	1.3564576826043	0.730400290633086	6.23970533997979	3.1650679260767	1.05502264202557	2.51913569626513	1.05502264202557	5.87798329128531	3.1650679260767	5.87798329128531	4.61195612085463	2.98420690172946	4.97367816954911	3.52678997477118	4.06937304781291	1.3564576826043	2.13157635837819	4.06937304781291	2.44162382868774	1.3564576826043
3.1650679260767	1.3564576826043	0.452152560868101	6.78228841302151	0.452152560868101	1.3564576826043	2.2607628043405	3.1650679260767	0.27129153652086	0.452152560868101	1.3564576826043	1.3564576826043	1.3564576826043	0.753587601446834	1.3564576826043	2.44162382868774	4.06937304781291	4.06937304781291	2.98420690172946	3.68181370992596	17.6339498738559	1.89904075564602	0.581339006830415	1.3564576826043	8.59089865649391	2.98420690172946	2.90669503415208	2.98420690172946	3.1650679260767	2.44162382868774	4.06937304781291	23.0597806042731	5.87798329128531	3.52678997477118	1.3564576826043	3.1650679260767	12.2081191434387	5.15453919389635	3.52678997477118	1.74401702049125
0.452152560868101	0.813874609562581	1.3564576826043	4.06937304781291	6.78228841302151	1.3564576826043	4.06937304781291	0.813874609562581	0.452152560868101	0.968898344717358	1.3564576826043	1.3564576826043	0.369943004346628	0.398958141942442	0.863200343475465	1.3564576826043	0.193779668943472	0.452152560868101	0.27129153652086	3.1650679260767	12.2081191434387	1.3564576826043	9.49520377823011	14.9210345086473	7.68659353475771	9.49520377823011	4.06937304781291	4.06937304781291	4.61195612085463	28.4856113346903	13.1124242651749	1.84971502173314	1.74401702049125	23.0597806042731	9.49520377823012	1.3564576826043	1.3564576826043	9.49520377823011	4.06937304781291	6.78228841302151
0.581339006830415	0.581339006830415	0.27129153652086	6.78228841302151	0.581339006830415	1.3564576826043	2.44162382868774	1.3564576826043	6.78228841302151	3.52678997477118	0.452152560868101	0.313028695985608	0.813874609562581	2.2607628043405	1.89904075564602	4.97367816954911	10.3995088999663	14.9210345086473	17.6339498738559	6.23970533997979	25.7726959694817	2.13157635837819	0.452152560868101	0.452152560868101	1.3564576826043	4.06937304781291	0.813874609562581	0.452152560868101	0.813874609562581	0.452152560868101	1.3564576826043	4.06937304781291	4.06937304781291	1.3564576826043	4.06937304781291	1.3564576826043	1.3564576826043	2.2607628043405	0.193779668943472	0.150717520289367
1.3564576826043	3.1650679260767	1.74401702049125	0.730400290633086	1.3564576826043	1.3564576826043	3.1650679260767	1.10982901303988	1.3564576826043	1.3564576826043	2.13157635837819	3.1650679260767	6.78228841302151	4.61195612085463	3.1650679260767	0.939086087956824	1.3564576826043	4.97367816954911	12.2081191434387	20.3468652390645	11.3038140217025	6.23970533997979	14.0167293869111	12.2081191434387	9.49520377823011	1.3564576826043	0.27129153652086	3.1650679260767	25.7726959694817	5.87798329128531	2.2607628043405	1.74401702049125	1.3564576826043	0.939086087956824	0.994735633909821	4.06937304781291	1.3564576826043	2.51913569626513	0.813874609562581	2.2607628043405
6.78228841302151	5.69712226693807	10.3995088999663	4.45693238569985	7.68659353475771	23.0597806042731	3.76793800723417	2.13157635837819	4.06937304781291	4.80925905650616	8.41003763214667	7.86745455910495	7.16984775090845	2.51913569626513	4.06937304781291	6.78228841302151	6.78228841302151	1.3564576826043	1.74401702049125	31.1985266998989	3.52678997477118	4.97367816954911	4.06937304781291	12.2081191434387	4.06937304781291	17.6339498738559	6.78228841302151	7.68659353475771	4.61195612085463	1.60308635216872	1.3564576826043	2.98420690172946	1.89904075564602	6.78228841302151	4.06937304781291	1.74401702049125	0.313028695985608	0.730400290633086	0.813874609562581	1.3564576826043
2.98420690172946	1.05502264202557	1.89904075564602	5.87798329128531	2.98420690172946	2.90669503415208	20.3468652390645	7.32487148606323	2.44162382868774	4.06937304781291	12.2081191434387	4.61195612085463	1.95932776376177	1.89904075564602	4.97367816954911	4.97367816954911	4.06937304781291	4.61195612085463	7.68659353475771	21.2511703608007	7.32487148606323	4.06937304781291	7.68659353475771	5.15453919389635	25.7726959694817	6.78228841302151	5.87798329128531	7.68659353475771	3.52678997477118	1.74401702049125	20.3468652390645	6.78228841302151	6.78228841302151	4.06937304781291	0.27129153652086	1.3564576826043	1.56514347992804	1.56514347992804	1.17559665825706	0.753587601446834
9.49520377823012	5.87798329128531	1.74401702049125	5.87798329128531	5.15453919389635	4.61195612085463	2.2607628043405	3.1650679260767	9.49520377823012	8.95262070518839	3.68181370992596	2.86363288549797	3.68181370992596	6.78228841302151	7.86745455910495	18.5382549955921	2.86363288549797	1.65789272318304	4.06937304781291	9.49520377823011	28.4856113346903	2.56219784491924	0.753587601446834	9.49520377823011	1.3564576826043	1.3564576826043	6.78228841302151	6.78228841302151	1.3564576826043	3.1650679260767	2.2607628043405	5.87798329128531	1.3564576826043	3.52678997477118	0.968898344717358	0.633013585215341	0.616571673911046	0.863200343475465	1.3564576826043	1.89904075564602
1.3564576826043	1.3564576826043	1.3564576826043	0.27129153652086	0.452152560868101	1.3564576826043	1.3564576826043	0.27129153652086	1.3564576826043	1.05502264202557	0.581339006830415	0.452152560868101	0.813874609562581	0.369943004346628	1.89904075564602	4.06937304781291	1.3564576826043	0.581339006830415	0.193779668943472	3.1650679260767	4.61195612085463	9.49520377823011	9.49520377823011	0.581339006830415	1.3564576826043	1.3564576826043	1.89904075564602	0.813874609562581	0.452152560868101	1.89904075564602	0.27129153652086	1.05502264202557	1.89904075564602	1.3564576826043	2.2607628043405	0.968898344717358	2.98420690172946	1.3564576826043	0.813874609562581	1.3564576826043
6.78228841302151	1.3564576826043	0.813874609562581	1.3564576826043	5.87798329128531	1.3564576826043	1.3564576826043	1.3564576826043	2.2607628043405	4.06937304781291	4.97367816954911	31.1985266998989	6.23970533997979	9.49520377823012	6.23970533997979	14.9210345086473	36.6243574303162	23.0597806042731	50.1889342563592	47.4760188911506	17.6339498738559	1.65789272318304	1.3564576826043	1.65789272318304	0.968898344717358	1.89904075564602	2.2607628043405	1.74401702049125	0.313028695985608	0.313028695985608	0.369943004346628	2.2607628043405	2.44162382868774	1.3564576826043	3.1650679260767	12.2081191434387	1.3564576826043	9.49520377823011	1.3564576826043	0.813874609562581
1.3564576826043	3.1650679260767	1.3564576826043	0.452152560868101	3.1650679260767	4.97367816954911	12.2081191434387	1.3564576826043	2.44162382868774	3.29425437203902	5.23205106147374	7.68659353475771	6.78228841302151	23.0597806042731	3.68181370992596	3.1650679260767	11.3038140217025	17.6339498738559	6.78228841302151	20.3468652390645	3.52678997477118	6.78228841302151	0.813874609562581	1.3564576826043	0.27129153652086	4.06937304781291	4.06937304781291	0.452152560868101	1.74401702049125	0.968898344717358	1.3564576826043	1.3564576826043	2.44162382868774	1.3564576826043	0.813874609562581	0.813874609562581	0.452152560868101	9.49520377823011	2.98420690172946	7.68659353475771
2.2607628043405	0.452152560868101	0.452152560868101	3.1650679260767	1.74401702049125	0.521714493309347	1.89904075564602	2.2607628043405	0.452152560868101	0.452152560868101	0.581339006830415	1.3564576826043	4.06937304781291	1.3564576826043	0.193779668943472	0.581339006830415	1.3564576826043	0.813874609562581	4.06937304781291	0.968898344717358	4.06937304781291	0.193779668943472	2.2607628043405	0.581339006830415	4.06937304781291	1.3564576826043	0.581339006830415	6.78228841302151	0.813874609562581	0.193779668943472	0.193779668943472	0.27129153652086	1.3564576826043	2.13157635837819	0.452152560868101	0.104342898661869	0.968898344717358	2.44162382868774	4.06937304781291	0.27129153652086
0.27129153652086	0.452152560868101	2.2607628043405	1.89904075564602	0.452152560868101	0.452152560868101	6.78228841302151	1.3564576826043	0.27129153652086	0.452152560868101	1.3564576826043	0.27129153652086	1.3564576826043	1.3564576826043	1.3564576826043	4.06937304781291	4.06937304781291	2.44162382868774	0.27129153652086	1.3564576826043	2.2607628043405	9.49520377823011	0.813874609562581	2.98420690172946	4.97367816954911	1.60308635216872	1.60308635216872	1.95932776376177	1.3564576826043	0.813874609562581	1.3564576826043	1.3564576826043	4.06937304781291	0.813874609562581	6.78228841302151	0.813874609562581	2.44162382868774	0.27129153652086	0.452152560868101	1.3564576826043
4.06937304781291	0.863200343475465	1.74401702049125	0.193779668943472	1.89904075564602	2.51913569626513	4.06937304781291	0.813874609562581	1.3564576826043	9.49520377823011	3.1650679260767	6.78228841302151	0.813874609562581	0.633013585215341	6.78228841302151	2.98420690172946	2.13157635837819	3.1650679260767	2.44162382868774	23.0597806042731	4.61195612085463	2.98420690172946	1.89904075564602	1.3564576826043	1.05502264202557	0.968898344717358	1.3564576826043	0.753587601446834	1.89904075564602	3.1650679260767	0.581339006830415	1.3564576826043	0.968898344717358	0.521714493309347	2.2607628043405	4.97367816954911	1.3564576826043	4.06937304781291	0.581339006830415	1.3564576826043
6.78228841302151	12.2081191434387	33.9114420651076	5.69712226693807	2.90669503415208	4.06937304781291	12.2081191434387	6.39472907513457	17.6339498738559	8.95262070518839	5.69712226693807	20.3468652390645	8.59089865649391	8.59089865649391	1.89904075564602	31.1985266998989	5.61961039936068	4.61195612085463	2.51913569626513	3.29425437203902	3.29425437203902	12.2081191434387	2.98420690172946	0.452152560868101	14.9210345086473	4.06937304781291	1.3564576826043	4.97367816954911	5.15453919389635	2.13157635837819	0.452152560868101	1.3564576826043	1.3564576826043	2.2607628043405	2.2607628043405	9.49520377823011	1.3564576826043	1.3564576826043	0.452152560868101	5.87798329128531
6.78228841302151	4.06937304781291	4.06937304781291	6.78228841302151	28.4856113346903	11.3038140217025	42.0501881607334	4.06937304781291	23.0597806042731	10.3995088999663	11.3038140217025	1.95932776376177	5.23205106147374	11.3038140217025	2.56219784491924	2.2607628043405	7.68659353475771	2.44162382868774	2.13157635837819	5.87798329128531	4.06937304781291	3.52678997477118	5.87798329128531	4.06937304781291	6.78228841302151	1.89904075564602	1.05502264202557	10.3995088999663	1.89904075564602	4.06937304781291	2.44162382868774	1.65789272318304	1.3564576826043	2.90669503415208	6.78228841302151	6.78228841302151	2.90669503415208	5.87798329128531	4.97367816954911	2.90669503415208
0.581339006830415	1.74401702049125	1.89904075564602	0.813874609562581	0.452152560868101	1.3564576826043	1.3564576826043	4.06937304781291	1.3564576826043	1.3564576826043	1.3564576826043	1.3564576826043	1.3564576826043	9.49520377823012	9.49520377823011	1.3564576826043	1.3564576826043	7.68659353475771	28.4856113346903	12.2081191434387	7.32487148606323	4.61195612085463	1.05502264202557	4.06937304781291	12.2081191434387	4.97367816954911	3.52678997477118	3.29425437203902	7.68659353475771	4.84449172358679	6.78228841302151	14.0167293869111	5.23205106147374	7.68659353475771	12.2081191434387	23.0597806042731	4.97367816954911	0.753587601446834	0.813874609562581	0.813874609562581
1.3564576826043	4.06937304781291	1.3564576826043	0.452152560868101	1.3564576826043	4.06937304781291	2.13157635837819	4.06937304781291	4.06937304781291	3.52678997477118	4.06937304781291	9.49520377823011	7.68659353475771	4.06937304781291	5.69712226693807	9.49520377823012	17.6339498738559	5.69712226693807	6.78228841302151	7.68659353475771	2.51913569626513	4.97367816954911	2.13157635837819	3.29425437203902	0.968898344717358	0.813874609562581	0.753587601446834	0.968898344717358	4.06937304781291	4.06937304781291	0.27129153652086	0.452152560868101	0.813874609562581	1.89904075564602	1.14777188528056	0.452152560868101	0.813874609562581	1.3564576826043	0.968898344717358	4.06937304781291
0.968898344717358	1.3564576826043	1.3564576826043	0.452152560868101	4.06937304781291	1.3564576826043	1.10982901303988	4.06937304781291	1.3564576826043	2.44162382868774	4.06937304781291	1.3564576826043	0.813874609562581	1.95932776376177	4.97367816954911	6.78228841302151	0.452152560868101	6.78228841302151	2.2607628043405	3.52678997477118	23.0597806042731	3.52678997477118	2.2607628043405	4.06937304781291	9.49520377823011	5.15453919389635	4.97367816954911	0.452152560868101	1.3564576826043	1.3564576826043	2.2607628043405	12.2081191434387	1.3564576826043	12.2081191434387	12.2081191434387	3.1650679260767	0.753587601446834	0.813874609562581	4.97367816954911	2.44162382868774
1.89904075564602	2.2607628043405	1.3564576826043	0.27129153652086	1.3564576826043	0.452152560868101	4.06937304781291	6.78228841302151	0.813874609562581	2.2607628043405	3.1650679260767	9.49520377823011	4.06937304781291	3.1650679260767	6.78228841302151	3.68181370992596	2.51913569626513	1.3564576826043	25.7726959694817	4.61195612085463	2.90669503415208	3.1650679260767	17.6339498738559	2.98420690172946	2.2607628043405	4.97367816954911	0.616571673911046	0.452152560868101	2.44162382868774	0.863200343475465	0.313028695985608	2.2607628043405	0.452152560868101	0.813874609562581	0.313028695985608	3.1650679260767	4.06937304781291	0.27129153652086	0.452152560868101	1.3564576826043
3.68181370992596	11.3038140217025	5.69712226693807	0.616571673911046	2.56219784491924	3.52678997477118	14.9210345086473	14.9210345086473	1.3564576826043	4.06937304781291	4.06937304781291	3.1650679260767	4.06937304781291	14.9210345086473	25.7726959694817	6.23970533997979	23.0597806042731	7.68659353475771	4.97367816954911	6.78228841302151	1.3564576826043	1.3564576826043	1.3564576826043	0.753587601446834	0.813874609562581	0.813874609562581	4.06937304781291	4.97367816954911	4.97367816954911	12.2081191434387	12.2081191434387	6.78228841302151	2.98420690172946	0.452152560868101	2.2607628043405	14.9210345086473	5.87798329128531	1.3564576826043	7.68659353475771	9.49520377823011
0.452152560868101	0.813874609562581	1.3564576826043	0.863200343475465	1.3564576826043	5.87798329128531	4.45693238569985	2.60857246654673	3.46650296665544	3.1650679260767	3.32948703911965	16.7296447521197	5.69712226693807	6.23970533997979	7.68659353475771	4.97367816954911	16.7296447521197	6.39472907513457	6.23970533997979	33.9114420651076	14.9210345086473	2.98420690172946	4.06937304781291	0.994735633909821	1.10982901303988	0.616571673911046	0.616571673911046	1.10982901303988	2.2607628043405	0.616571673911046	0.968898344717358	0.813874609562581	0.150717520289367	0.150717520289367	0.193779668943472	1.05502264202557	0.581339006830415	0.616571673911046	3.52678997477118	0.813874609562581
1.3564576826043	1.3564576826043	0.452152560868101	0.753587601446834	0.968898344717358	4.06937304781291	0.27129153652086	0.753587601446834	0.813874609562581	0.813874609562581	0.452152560868101	4.06937304781291	0.452152560868101	1.3564576826043	0.27129153652086	0.452152560868101	1.3564576826043	3.1650679260767	3.1650679260767	0.452152560868101	2.44162382868774	4.97367816954911	1.3564576826043	12.2081191434387	2.2607628043405	2.2607628043405	1.3564576826043	0.813874609562581	4.97367816954911	1.3564576826043	0.193779668943472	0.27129153652086	1.3564576826043	2.2607628043405	0.968898344717358	2.2607628043405	1.3564576826043	1.3564576826043	0.150717520289367	0.968898344717358
2.51913569626513	1.3564576826043	4.06937304781291	4.06937304781291	25.7726959694817	2.13157635837819	2.2607628043405	5.87798329128531	6.78228841302151	4.06937304781291	1.05502264202557	9.49520377823011	5.15453919389635	4.06937304781291	17.6339498738559	1.95932776376177	5.27511321012784	12.2081191434387	1.3564576826043	5.23205106147374	44.763103525942	3.76793800723417	5.69712226693807	44.763103525942	28.4856113346903	10.3995088999663	8.59089865649391	11.1229529973553	23.0597806042731	10.3995088999663	14.0167293869111	7.5574070887954	16.7296447521197	13.1124242651749	25.7726959694817	52.9018496215678	6.17941833186404	16.7296447521197	58.327680351985	8.95262070518839
5.87798329128531	4.06937304781291	3.1650679260767	0.581339006830415	2.2607628043405	4.06937304781291	17.6339498738559	20.3468652390645	14.9210345086473	1.3564576826043	0.369943004346628	0.813874609562581	1.3564576826043	0.521714493309347	1.14777188528056	2.2607628043405	1.3564576826043	2.44162382868774	3.29425437203902	7.16984775090845	5.57654825070657	4.37080808839164	5.61961039936068	5.61961039936068	5.05588772607058	7.86745455910495	4.61195612085463	25.7726959694817	11.3038140217025	16.7296447521197	4.84449172358679	10.3995088999663	4.37080808839164	2.51913569626513	4.97367816954911	14.9210345086473	1.89904075564602	4.97367816954911	6.78228841302151	0.968898344717358
12.2081191434387	4.97367816954911	5.15453919389635	4.06937304781291	2.2607628043405	12.2081191434387	2.90669503415208	5.87798329128531	4.06937304781291	4.61195612085463	5.87798329128531	3.46650296665544	2.86363288549797	4.61195612085463	9.49520377823011	9.49520377823011	4.97367816954911	23.0597806042731	5.87798329128531	2.44162382868774	2.2607628043405	0.452152560868101	4.97367816954911	1.3564576826043	2.2607628043405	4.06937304781291	1.84971502173314	3.1650679260767	9.49520377823011	9.49520377823011	0.581339006830415	3.52678997477118	4.06937304781291	1.3564576826043	4.06937304781291	1.3564576826043	6.78228841302151	2.2607628043405	4.06937304781291	4.06937304781291
1.77382927725178	4.97367816954911	2.2607628043405	6.78228841302151	4.06937304781291	50.1889342563592	5.15453919389635	1.84971502173314	4.06937304781291	3.68181370992596	2.13157635837819	7.68659353475771	5.69712226693807	4.61195612085463	2.2607628043405	20.3468652390645	7.32487148606323	2.51913569626513	11.3038140217025	8.59089865649391	12.7507022164804	6.00716973724762	7.08372345360024	5.15453919389635	3.02594406119421	9.49520377823011	13.8358683625639	6.39472907513457	16.5487837277725	7.27554575215035	26.6770010912179	58.327680351985	2.83622969999081	6.00716973724762	10.0377868512718	10.0377868512718	9.49520377823011	18.5382549955921	15.8253396303835	2.34297236086198
3.29425437203902	2.56219784491924	1.3564576826043	5.69712226693807	5.87798329128531	20.3468652390645	2.2607628043405	1.3564576826043	1.3564576826043	1.3564576826043	3.52678997477118	1.3564576826043	1.05502264202557	9.49520377823011	0.968898344717358	2.98420690172946	1.3564576826043	3.1650679260767	4.06937304781291	10.3995088999663	8.59089865649391	4.06937304781291	8.59089865649391	4.61195612085463	5.69712226693807	7.32487148606323	4.06937304781291	6.78228841302151	4.45693238569985	10.3995088999663	5.15453919389635	2.51913569626513	5.15453919389635	1.3564576826043	3.1650679260767	1.3564576826043	3.1650679260767	0.753587601446834	1.89904075564602	3.1650679260767
3.1650679260767	0.813874609562581	9.49520377823011	3.52678997477118	6.78228841302151	6.78228841302151	1.65789272318304	0.813874609562581	0.813874609562581	1.3564576826043	6.78228841302151	2.51913569626513	1.3564576826043	0.813874609562581	6.78228841302151	1.3564576826043	2.98420690172946	0.939086087956824	5.87798329128531	19.4425601173283	10.270322454004	12.8109892245962	26.6770010912179	7.5574070887954	4.67224312897037	4.25023407216015	7.52217442171477	9.49520377823011	16.7296447521197	6.00716973724762	12.2081191434387	2.2607628043405	3.1650679260767	12.2081191434387	1.3564576826043	2.44162382868774	6.78228841302151	1.3564576826043	4.61195612085463	2.98420690172946
10.3995088999663	13.1124242651749	6.23970533997979	6.78228841302151	2.83622969999081	36.6243574303162	4.84449172358679	6.00716973724762	58.327680351985	10.5803699243136	13.1124242651749	3.29425437203902	10.0377868512718	5.69712226693807	9.49520377823012	6.23970533997979	7.32487148606323	14.9210345086473	4.06937304781291	6.78228841302151	6.78228841302151	4.37080808839164	3.29425437203902	1.3564576826043	2.2607628043405	1.05502264202557	3.1650679260767	1.3564576826043	2.51913569626513	0.616571673911046	1.89904075564602	3.1650679260767	2.98420690172946	1.14777188528056	0.753587601446834	2.2607628043405	2.2607628043405	4.61195612085463	1.89904075564602	6.78228841302151
0.968898344717358	2.44162382868774	1.3564576826043	1.3564576826043	9.49520377823011	1.3564576826043	3.29425437203902	4.06937304781291	4.06937304781291	4.97367816954911	0.813874609562581	1.3564576826043	1.3564576826043	0.753587601446834	3.52678997477118	4.06937304781291	6.78228841302151	0.813874609562581	7.68659353475771	4.06937304781291	20.3468652390645	6.78228841302151	0.813874609562581	0.313028695985608	1.3564576826043	4.97367816954911	2.44162382868774	1.3564576826043	3.1650679260767	14.9210345086473	2.44162382868774	4.97367816954911	4.06937304781291	2.44162382868774	1.3564576826043	0.452152560868101	1.65789272318304	0.813874609562581	0.27129153652086	4.06937304781291
0.150717520289367	6.78228841302151	3.1650679260767	0.863200343475465	1.3564576826043	0.939086087956824	2.44162382868774	1.3564576826043	0.27129153652086	1.3564576826043	0.581339006830415	0.452152560868101	2.2607628043405	1.3564576826043	0.968898344717358	5.87798329128531	1.3564576826043	0.616571673911046	4.06937304781291	5.15453919389635	8.59089865649391	3.1650679260767	2.2607628043405	2.2607628043405	2.90669503415208	2.19120087189926	9.49520377823011	2.90669503415208	2.44162382868774	3.32948703911965	7.32487148606323	8.59089865649391	9.49520377823012	5.23205106147374	5.15453919389635	3.29425437203902	6.78228841302151	11.3038140217025	33.9114420651076	12.2081191434387
2.44162382868774	2.2607628043405	1.89904075564602	12.2081191434387	4.06937304781291	2.44162382868774	4.61195612085463	4.61195612085463	4.06937304781291	1.74401702049125	0.968898344717358	6.78228841302151	0.193779668943472	6.78228841302151	1.3564576826043	2.2607628043405	0.968898344717358	1.05502264202557	4.06937304781291	9.49520377823011	28.4856113346903	6.78228841302151	10.3995088999663	4.61195612085463	0.968898344717358	1.74401702049125	1.89904075564602	0.581339006830415	9.49520377823011	1.74401702049125	2.44162382868774	0.968898344717358	0.558541398719418	2.44162382868774	2.98420690172946	9.49520377823012	0.813874609562581	3.1650679260767	4.06937304781291	0.968898344717358
7.5574070887954	8.95262070518839	9.49520377823012	39.3372727955248	1.95932776376177	2.44162382868774	47.4760188911506	14.9210345086473	6.39472907513457	12.2081191434387	2.2607628043405	11.3038140217025	5.15453919389635	3.29425437203902	4.06937304781291	2.90669503415208	3.29425437203902	5.69712226693807	36.6243574303162	5.69712226693807	36.6243574303162	8.59089865649391	11.3038140217025	8.59089865649391	4.97367816954911	7.68659353475771	0.753587601446834	4.61195612085463	2.44162382868774	1.10982901303988	8.59089865649391	3.1650679260767	0.452152560868101	1.3564576826043	1.3564576826043	0.968898344717358	1.74401702049125	3.52678997477118	1.3564576826043	1.3564576826043
0.27129153652086	1.3564576826043	1.10982901303988	1.3564576826043	4.97367816954911	1.89904075564602	1.3564576826043	2.2607628043405	6.78228841302151	7.68659353475771	23.0597806042731	8.59089865649391	5.15453919389635	5.69712226693807	31.1985266998989	20.3468652390645	11.3038140217025	1.65789272318304	12.2081191434387	17.6339498738559	8.59089865649391	3.1650679260767	6.78228841302151	2.90669503415208	3.52678997477118	4.61195612085463	17.6339498738559	4.06937304781291	1.3564576826043	0.150717520289367	0.968898344717358	2.44162382868774	2.13157635837819	0.813874609562581	0.123314334782209	1.3564576826043	0.939086087956824	2.2607628043405	1.3564576826043	0.581339006830415
1.3564576826043	0.813874609562581	0.452152560868101	1.89904075564602	0.452152560868101	0.581339006830415	4.06937304781291	6.23970533997979	5.15453919389635	14.9210345086473	0.193779668943472	5.15453919389635	4.61195612085463	6.78228841302151	8.41003763214667	8.41003763214667	7.16984775090845	25.7726959694817	14.3784514356056	19.4425601173283	5.69712226693807	2.86363288549797	2.09634369129756	1.3564576826043	1.3564576826043	3.1650679260767	4.06937304781291	4.06937304781291	1.3564576826043	5.15453919389635	14.9210345086473	0.813874609562581	0.27129153652086	0.452152560868101	2.2607628043405	2.2607628043405	0.813874609562581	4.06937304781291	2.44162382868774	9.49520377823011
0.968898344717358	0.753587601446834	0.968898344717358	0.581339006830415	0.104342898661869	0.813874609562581	0.123314334782209	1.3564576826043	0.452152560868101	2.2607628043405	2.2607628043405	0.813874609562581	0.150717520289367	0.968898344717358	0.753587601446834	9.49520377823011	2.44162382868774	2.13157635837819	0.27129153652086	1.3564576826043	5.69712226693807	4.45693238569985	4.97367816954911	2.86363288549797	3.1650679260767	5.87798329128531	1.05502264202557	1.3564576826043	0.452152560868101	2.90669503415208	3.52678997477118	1.3564576826043	1.3564576826043	0.968898344717358	1.89904075564602	0.150717520289367	0.452152560868101	0.581339006830415	2.2607628043405	0.369943004346628
6.78228841302151	6.78228841302151	3.1650679260767	3.1650679260767	4.06937304781291	2.2607628043405	4.06937304781291	2.51913569626513	13.1124242651749	7.32487148606323	14.9210345086473	14.9210345086473	6.78228841302151	2.98420690172946	8.59089865649391	12.2081191434387	6.78228841302151	4.06937304781291	5.15453919389635	8.59089865649391	6.78228841302151	4.06937304781291	4.06937304781291	4.97367816954911	5.87798329128531	5.69712226693807	2.86363288549797	2.83622969999081	4.97367816954911	2.2607628043405	1.3564576826043	1.3564576826043	14.9210345086473	3.52678997477118	2.98420690172946	2.51913569626513	1.05502264202557	9.49520377823012	9.49520377823011	31.1985266998989
4.97367816954911	9.49520377823012	5.69712226693807	4.06937304781291	2.2607628043405	0.813874609562581	9.49520377823011	9.49520377823011	18.5382549955921	4.06937304781291	13.1124242651749	3.76793800723417	2.44162382868774	7.68659353475771	5.69712226693807	5.23205106147374	33.9114420651076	7.68659353475771	9.49520377823012	4.06937304781291	3.68181370992596	14.9210345086473	1.3564576826043	0.813874609562581	0.581339006830415	0.863200343475465	0.968898344717358	1.89904075564602	0.452152560868101	0.452152560868101	1.3564576826043	1.05502264202557	3.68181370992596	2.51913569626513	4.06937304781291	1.3564576826043	6.78228841302151	1.3564576826043	1.3564576826043	0.193779668943472
8.59089865649391	6.78228841302151	2.51913569626513	8.59089865649391	8.41003763214667	6.39472907513457	12.2081191434387	5.23205106147374	4.84449172358679	5.69712226693807	14.9210345086473	2.90669503415208	1.3564576826043	2.2607628043405	1.89904075564602	2.51913569626513	2.51913569626513	1.05502264202557	1.3564576826043	2.13157635837819	2.86363288549797	1.3564576826043	6.00716973724762	7.32487148606323	31.1985266998989	14.9210345086473	3.1650679260767	2.2607628043405	1.3564576826043	1.3564576826043	1.3564576826043	6.78228841302151	3.1650679260767	2.98420690172946	0.813874609562581	0.452152560868101	4.06937304781291	4.06937304781291	0.968898344717358	3.1650679260767
6.78228841302151	0.968898344717358	1.3564576826043	1.3564576826043	3.52678997477118	6.78228841302151	14.9210345086473	25.7726959694817	3.68181370992596	1.3564576826043	1.3564576826043	1.65789272318304	4.06937304781291	14.0167293869111	13.1124242651749	5.27511321012784	4.67224312897037	20.3468652390645	6.23970533997979	16.7296447521197	44.763103525942	6.23970533997979	5.15453919389635	12.2081191434387	6.23970533997979	4.61195612085463	16.7296447521197	11.1229529973553	7.68659353475771	2.34297236086198	5.87798329128531	3.52678997477118	0.452152560868101	0.730400290633086	1.3564576826043	1.3564576826043	1.74401702049125	3.52678997477118	3.1650679260767	1.89904075564602
9.49520377823011	6.78228841302151	0.968898344717358	2.2607628043405	2.2607628043405	4.06937304781291	2.2607628043405	2.2607628043405	1.89904075564602	6.78228841302151	2.2607628043405	4.06937304781291	3.1650679260767	1.3564576826043	2.2607628043405	1.3564576826043	6.78228841302151	17.6339498738559	2.56219784491924	5.302516395635	5.61961039936068	3.02594406119421	3.1650679260767	1.89904075564602	2.98420690172946	2.90669503415208	3.52678997477118	4.97367816954911	1.3564576826043	0.581339006830415	4.06937304781291	4.06937304781291	2.98420690172946	10.3995088999663	1.89904075564602	3.68181370992596	5.69712226693807	50.1889342563592	10.3995088999663	4.06937304781291
0.452152560868101	2.2607628043405	2.2607628043405	0.27129153652086	1.3564576826043	2.2607628043405	1.65789272318304	1.10982901303988	3.52678997477118	2.44162382868774	12.2081191434387	17.6339498738559	2.34297236086198	2.98420690172946	3.52678997477118	8.59089865649391	33.9114420651076	6.78228841302151	12.2081191434387	44.763103525942	11.3038140217025	7.68659353475771	6.78228841302151	9.49520377823011	25.7726959694817	9.49520377823012	5.87798329128531	5.15453919389635	1.74401702049125	5.57654825070657	5.69712226693807	4.06937304781291	9.49520377823011	5.15453919389635	23.0597806042731	31.1985266998989	5.61961039936068	7.32487148606323	12.2081191434387	10.3995088999663
2.2607628043405	0.813874609562581	4.45693238569985	2.13157635837819	10.3995088999663	2.2607628043405	14.9210345086473	9.49520377823012	12.2081191434387	0.813874609562581	0.452152560868101	12.2081191434387	4.06937304781291	2.51913569626513	1.3564576826043	2.09634369129756	3.76793800723417	15.8253396303835	14.9210345086473	2.34297236086198	9.49520377823012	14.0167293869111	39.3372727955248	6.39472907513457	10.0377868512718	12.2081191434387	11.3038140217025	5.69712226693807	13.1124242651749	4.06937304781291	2.51913569626513	16.7296447521197	11.1229529973553	5.23205106147374	4.37080808839164	4.84449172358679	2.81725826387047	1.74401702049125	11.3038140217025	9.49520377823011
0.452152560868101	0.452152560868101	6.78228841302151	9.49520377823011	0.452152560868101	0.452152560868101	4.06937304781291	6.78228841302151	4.06937304781291	1.3564576826043	5.87798329128531	4.06937304781291	3.1650679260767	1.89904075564602	0.813874609562581	4.97367816954911	1.89904075564602	3.1650679260767	20.3468652390645	4.97367816954911	4.06937304781291	12.2081191434387	1.3564576826043	0.813874609562581	2.44162382868774	0.813874609562581	0.581339006830415	0.369943004346628	0.452152560868101	1.3564576826043	9.49520377823011	3.1650679260767	6.78228841302151	1.3564576826043	0.813874609562581	1.89904075564602	1.3564576826043	1.3564576826043	9.49520377823011	0.193779668943472
23.0597806042731	4.97367816954911	28.4856113346903	17.6339498738559	4.97367816954911	4.06937304781291	9.49520377823011	2.2607628043405	4.06937304781291	1.3564576826043	1.3564576826043	4.97367816954911	1.3564576826043	6.78228841302151	9.49520377823011	4.06937304781291	9.49520377823011	6.78228841302151	1.3564576826043	6.78228841302151	5.87798329128531	0.813874609562581	3.29425437203902	1.3564576826043	2.2607628043405	1.3564576826043	1.3564576826043	2.2607628043405	0.452152560868101	0.581339006830415	1.3564576826043	0.452152560868101	1.3564576826043	0.452152560868101	0.581339006830415	0.27129153652086	1.3564576826043	2.2607628043405	3.1650679260767	4.06937304781291
2.44162382868774	1.3564576826043	4.06937304781291	2.2607628043405	2.98420690172946	3.1650679260767	1.95932776376177	1.74401702049125	17.6339498738559	25.7726959694817	10.3995088999663	23.0597806042731	14.9210345086473	4.61195612085463	2.2607628043405	0.452152560868101	9.49520377823011	12.2081191434387	23.0597806042731	9.49520377823012	47.4760188911506	6.23970533997979	4.84449172358679	9.49520377823012	7.86745455910495	10.5803699243136	6.23970533997979	28.4856113346903	0.968898344717358	6.78228841302151	0.753587601446834	2.44162382868774	0.813874609562581	0.813874609562581	1.3564576826043	2.2607628043405	0.968898344717358	3.1650679260767	6.78228841302151	4.06937304781291
6.78228841302151	2.13157635837819	0.813874609562581	1.3564576826043	4.06937304781291	4.06937304781291	0.27129153652086	4.97367816954911	5.87798329128531	12.2081191434387	1.89904075564602	2.56219784491924	55.6147649867764	21.2511703608007	4.61195612085463	5.15453919389635	5.87798329128531	23.0597806042731	3.52678997477118	2.81725826387047	8.95262070518839	2.90669503415208	25.7726959694817	1.3564576826043	0.813874609562581	1.3564576826043	6.78228841302151	36.6243574303162	4.45693238569985	7.86745455910495	3.46650296665544	2.98420690172946	4.06937304781291	1.3564576826043	2.2607628043405	3.68181370992596	9.49520377823011	9.49520377823011	17.6339498738559	12.2081191434387
4.06937304781291	1.3564576826043	0.968898344717358	1.3564576826043	4.06937304781291	4.06937304781291	0.193779668943472	1.3564576826043	5.87798329128531	1.3564576826043	2.44162382868774	0.968898344717358	17.6339498738559	20.3468652390645	0.193779668943472	1.3564576826043	7.68659353475771	6.78228841302151	6.78228841302151	6.78228841302151	10.3995088999663	9.49520377823011	44.763103525942	4.45693238569985	31.1985266998989	8.59089865649391	4.06937304781291	11.3038140217025	3.29425437203902	4.61195612085463	7.68659353475771	4.61195612085463	4.06937304781291	6.78228841302151	6.00716973724762	42.0501881607334	12.2081191434387	14.9210345086473	4.06937304781291	23.0597806042731
0.968898344717358	1.89904075564602	8.41003763214667	12.2081191434387	33.9114420651076	5.69712226693807	4.06937304781291	3.1650679260767	4.06937304781291	0.452152560868101	2.90669503415208	5.69712226693807	14.9210345086473	16.7296447521197	5.69712226693807	2.2607628043405	6.39472907513457	4.37080808839164	6.78228841302151	10.3995088999663	28.4856113346903	6.78228841302151	12.2081191434387	14.9210345086473	15.8253396303835	39.3372727955248	20.3468652390645	4.06937304781291	7.68659353475771	3.29425437203902	6.17941833186404	17.6339498738559	6.78228841302151	1.3564576826043	1.3564576826043	1.3564576826043	1.3564576826043	6.78228841302151	20.3468652390645	4.06937304781291
6.78228841302151	4.97367816954911	6.78228841302151	12.2081191434387	20.3468652390645	20.3468652390645	5.87798329128531	3.52678997477118	4.97367816954911	2.51913569626513	6.78228841302151	1.89904075564602	4.06937304781291	1.3564576826043	6.78228841302151	4.61195612085463	1.95932776376177	10.3995088999663	3.52678997477118	6.78228841302151	9.49520377823011	9.49520377823011	6.78228841302151	2.44162382868774	0.813874609562581	0.813874609562581	1.3564576826043	6.78228841302151	4.45693238569985	2.90669503415208	2.90669503415208	4.61195612085463	1.84971502173314	17.6339498738559	3.52678997477118	1.3564576826043	3.29425437203902	3.1650679260767	2.2607628043405	2.44162382868774
9.49520377823012	3.52678997477118	4.06937304781291	14.9210345086473	17.6339498738559	7.68659353475771	2.90669503415208	17.6339498738559	5.15453919389635	25.7726959694817	9.49520377823012	17.6339498738559	0.753587601446834	0.753587601446834	0.616571673911046	3.1650679260767	1.3564576826043	1.3564576826043	1.3564576826043	0.813874609562581	0.452152560868101	1.89904075564602	4.97367816954911	0.452152560868101	6.78228841302151	1.3564576826043	0.813874609562581	1.3564576826043	1.3564576826043	2.98420690172946	2.2607628043405	4.06937304781291	2.44162382868774	1.3564576826043	4.06937304781291	0.452152560868101	0.27129153652086	2.2607628043405	0.150717520289367	0.452152560868101
14.9210345086473	25.7726959694817	11.3038140217025	2.2607628043405	0.452152560868101	1.3564576826043	1.3564576826043	1.3564576826043	0.193779668943472	6.78228841302151	1.65789272318304	1.3564576826043	4.06937304781291	1.3564576826043	2.98420690172946	1.10982901303988	17.6339498738559	10.3995088999663	17.6339498738559	14.9210345086473	20.3468652390645	7.68659353475771	2.44162382868774	0.581339006830415	2.2607628043405	0.968898344717358	1.3564576826043	0.452152560868101	1.3564576826043	2.13157635837819	0.968898344717358	1.3564576826043	1.3564576826043	1.3564576826043	1.3564576826043	0.27129153652086	1.3564576826043	1.3564576826043	1.3564576826043	0.27129153652086
10.5803699243136	5.69712226693807	4.84449172358679	5.69712226693807	19.4425601173283	8.59089865649391	2.86363288549797	1.74401702049125	2.13157635837819	0.968898344717358	3.1650679260767	4.97367816954911	4.61195612085463	4.56263038694174	5.57654825070657	6.78228841302151	4.84449172358679	2.2607628043405	4.06937304781291	36.6243574303162	11.3038140217025	14.9210345086473	6.23970533997979	4.61195612085463	6.78228841302151	2.51913569626513	0.863200343475465	1.3564576826043	2.2607628043405	1.3564576826043	4.06937304781291	3.1650679260767	1.3564576826043	1.3564576826043	4.06937304781291	1.3564576826043	0.753587601446834	0.753587601446834	2.2607628043405	4.06937304781291
3.1650679260767	2.2607628043405	2.90669503415208	0.452152560868101	1.3564576826043	1.3564576826043	2.44162382868774	0.369943004346628	14.9210345086473	2.44162382868774	1.3564576826043	4.97367816954911	6.78228841302151	1.05502264202557	2.90669503415208	2.13157635837819	3.29425437203902	6.78228841302151	1.3564576826043	2.44162382868774	1.3564576826043	4.97367816954911	1.3564576826043	1.89904075564602	12.2081191434387	12.2081191434387	1.89904075564602	1.89904075564602	3.1650679260767	0.452152560868101	0.452152560868101	1.74401702049125	0.813874609562581	4.06937304781291	0.616571673911046	0.452152560868101	0.27129153652086	0.193779668943472	1.65789272318304	1.05502264202557
11.3038140217025	4.06937304781291	14.9210345086473	7.86745455910495	14.9210345086473	9.49520377823011	6.78228841302151	4.61195612085463	3.52678997477118	25.7726959694817	23.0597806042731	7.86745455910495	6.23970533997979	9.49520377823011	1.84971502173314	4.61195612085463	3.1650679260767	2.2607628043405	1.89904075564602	4.97367816954911	14.9210345086473	23.0597806042731	17.6339498738559	31.1985266998989	20.3468652390645	14.9210345086473	25.7726959694817	23.0597806042731	7.68659353475771	4.06937304781291	4.06937304781291	12.2081191434387	4.06937304781291	17.6339498738559	13.1124242651749	36.6243574303162	10.3995088999663	5.87798329128531	23.0597806042731	1.3564576826043
0.193779668943472	1.3564576826043	1.05502264202557	0.452152560868101	3.1650679260767	1.3564576826043	2.44162382868774	2.2607628043405	6.78228841302151	2.2607628043405	2.98420690172946	0.581339006830415	3.1650679260767	1.3564576826043	0.581339006830415	1.3564576826043	1.3564576826043	0.581339006830415	2.44162382868774	2.2607628043405	4.97367816954911	3.1650679260767	2.44162382868774	9.49520377823011	1.65789272318304	1.3564576826043	2.44162382868774	2.2607628043405	1.3564576826043	0.313028695985608	0.581339006830415	0.27129153652086	2.2607628043405	0.452152560868101	2.2607628043405	0.27129153652086	3.1650679260767	0.27129153652086	0.452152560868101	0.27129153652086
11.3038140217025	23.0597806042731	4.45693238569985	4.06937304781291	6.23970533997979	7.32487148606323	7.68659353475771	1.95932776376177	28.4856113346903	36.6243574303162	8.72008510245623	4.37080808839164	3.68181370992596	3.1650679260767	17.6339498738559	9.49520377823012	8.59089865649391	11.3038140217025	2.98420690172946	14.9210345086473	8.95262070518839	12.2081191434387	1.3564576826043	4.06937304781291	3.1650679260767	4.06937304781291	1.3564576826043	0.27129153652086	0.863200343475465	0.369943004346628	0.753587601446834	2.44162382868774	1.89904075564602	1.89904075564602	0.123314334782209	2.44162382868774	6.78228841302151	0.452152560868101	1.3564576826043	1.3564576826043
10.0377868512718	2.98420690172946	12.2081191434387	4.06937304781291	1.3564576826043	4.06937304781291	1.3564576826043	4.06937304781291	6.17941833186404	9.49520377823011	8.41003763214667	6.23970533997979	6.23970533997979	1.3564576826043	3.52678997477118	23.0597806042731	25.7726959694817	23.0597806042731	7.68659353475771	2.58960103042639	5.27511321012784	23.0597806042731	0.452152560868101	3.76793800723417	2.44162382868774	2.09634369129756	16.7296447521197	7.32487148606323	2.58960103042639	7.32487148606323	11.3038140217025	6.78228841302151	7.68659353475771	6.78228841302151	4.06937304781291	10.0377868512718	4.61195612085463	9.49520377823011	8.41003763214667	7.68659353475771
0.369943004346628	0.813874609562581	2.2607628043405	1.3564576826043	4.06937304781291	14.9210345086473	0.452152560868101	0.581339006830415	0.452152560868101	1.3564576826043	1.3564576826043	0.813874609562581	4.06937304781291	0.27129153652086	0.27129153652086	0.581339006830415	1.3564576826043	0.452152560868101	0.968898344717358	5.87798329128531	23.0597806042731	2.09634369129756	4.97367816954911	1.89904075564602	5.87798329128531	5.87798329128531	2.86363288549797	3.52678997477118	14.9210345086473	3.52678997477118	6.78228841302151	3.1650679260767	4.97367816954911	0.581339006830415	1.89904075564602	0.813874609562581	0.193779668943472	1.3564576826043	1.3564576826043	3.1650679260767
1.3564576826043	2.2607628043405	2.2607628043405	1.3564576826043	1.89904075564602	2.2607628043405	1.3564576826043	0.452152560868101	0.452152560868101	0.452152560868101	1.3564576826043	4.06937304781291	1.3564576826043	0.369943004346628	0.452152560868101	0.452152560868101	0.313028695985608	0.581339006830415	0.813874609562581	1.3564576826043	2.2607628043405	12.2081191434387	0.27129153652086	4.06937304781291	14.9210345086473	9.49520377823011	4.06937304781291	1.89904075564602	0.813874609562581	0.452152560868101	0.813874609562581	2.98420690172946	2.2607628043405	6.78228841302151	0.193779668943472	2.2607628043405	0.813874609562581	2.2607628043405	0.581339006830415	1.3564576826043
4.61195612085463	2.2607628043405	2.44162382868774	4.97367816954911	6.78228841302151	2.2607628043405	31.1985266998989	4.61195612085463	12.2081191434387	5.61961039936068	15.8253396303835	4.06937304781291	3.46650296665544	3.68181370992596	6.78228841302151	5.23205106147374	1.84971502173314	10.3995088999663	6.78228841302151	5.69712226693807	6.23970533997979	7.68659353475771	4.06937304781291	2.86363288549797	1.65789272318304	2.98420690172946	9.49520377823011	6.78228841302151	4.06937304781291	1.3564576826043	1.05502264202557	1.74401702049125	6.78228841302151	2.2607628043405	4.06937304781291	1.05502264202557	0.104342898661869	0.27129153652086	1.3564576826043	0.968898344717358
11.3038140217025	19.4425601173283	6.78228841302151	4.06937304781291	8.59089865649391	6.17941833186404	7.94496642668234	11.665536070397	47.4760188911506	10.5803699243136	23.0597806042731	4.97367816954911	42.0501881607334	6.23970533997979	11.3038140217025	42.0501881607334	7.86745455910495	25.7726959694817	4.06937304781291	7.68659353475771	4.97367816954911	2.44162382868774	0.968898344717358	3.1650679260767	23.0597806042731	2.2607628043405	4.06937304781291	3.1650679260767	0.452152560868101	0.452152560868101	0.452152560868101	0.581339006830415	0.968898344717358	0.581339006830415	1.3564576826043	4.06937304781291	1.3564576826043	0.581339006830415	1.3564576826043	1.3564576826043
2.13157635837819	1.65789272318304	4.45693238569985	4.67224312897037	5.15453919389635	44.763103525942	12.7507022164804	11.4330004676648	14.9210345086473	6.48085337244278	26.6770010912179	9.88276311611706	11.0454411297779	66.4664264476108	10.0377868512718	10.3995088999663	2.90669503415208	6.23970533997979	12.2081191434387	58.327680351985	2.2607628043405	4.06937304781291	1.60308635216872	5.69712226693807	4.37080808839164	12.2081191434387	1.05502264202557	6.78228841302151	1.3564576826043	5.69712226693807	7.86745455910495	6.78228841302151	4.97367816954911	2.44162382868774	2.98420690172946	4.06937304781291	2.2607628043405	3.52678997477118	4.97367816954911	3.52678997477118
0.452152560868101	0.27129153652086	1.3564576826043	0.753587601446834	0.27129153652086	0.27129153652086	4.06937304781291	1.3564576826043	4.06937304781291	0.753587601446834	2.90669503415208	2.90669503415208	4.06937304781291	12.2081191434387	0.813874609562581	6.78228841302151	2.44162382868774	2.98420690172946	6.78228841302151	3.1650679260767	4.06937304781291	6.78228841302151	17.6339498738559	17.6339498738559	3.1650679260767	5.87798329128531	1.65789272318304	0.813874609562581	1.3564576826043	4.06937304781291	17.6339498738559	3.52678997477118	3.1650679260767	2.13157635837819	17.6339498738559	4.97367816954911	20.3468652390645	4.61195612085463	6.78228841302151	1.95932776376177
8.41003763214667	12.2081191434387	7.94496642668234	9.49520377823011	5.69712226693807	7.32487148606323	23.9640857260093	7.68659353475771	61.0405957171936	33.9114420651076	4.61195612085463	25.7726959694817	10.3995088999663	12.2081191434387	11.3038140217025	8.59089865649391	4.97367816954911	14.9210345086473	9.49520377823012	6.78228841302151	5.69712226693807	20.3468652390645	14.9210345086473	5.69712226693807	2.44162382868774	4.06937304781291	0.813874609562581	2.2607628043405	0.616571673911046	0.581339006830415	0.813874609562581	1.3564576826043	0.452152560868101	1.3564576826043	4.06937304781291	1.3564576826043	0.813874609562581	0.813874609562581	0.616571673911046	0.193779668943472
1.3564576826043	6.78228841302151	0.813874609562581	1.3564576826043	1.3564576826043	1.3564576826043	1.3564576826043	0.863200343475465	0.753587601446834	0.27129153652086	1.3564576826043	0.193779668943472	0.813874609562581	0.813874609562581	1.3564576826043	1.3564576826043	4.06937304781291	3.1650679260767	3.1650679260767	2.2607628043405	14.9210345086473	5.87798329128531	1.65789272318304	0.813874609562581	1.3564576826043	0.939086087956824	2.90669503415208	1.74401702049125	1.3564576826043	0.27129153652086	0.813874609562581	1.3564576826043	0.581339006830415	3.52678997477118	4.06937304781291	1.95932776376177	2.44162382868774	0.813874609562581	0.369943004346628	0.968898344717358
1.05502264202557	0.521714493309347	5.87798329128531	0.452152560868101	4.06937304781291	1.74401702049125	1.05502264202557	1.05502264202557	5.87798329128531	6.78228841302151	9.49520377823011	4.97367816954911	1.3564576826043	2.44162382868774	1.3564576826043	0.968898344717358	2.44162382868774	0.581339006830415	3.1650679260767	2.44162382868774	1.65789272318304	1.3564576826043	1.3564576826043	2.44162382868774	2.51913569626513	12.2081191434387	1.3564576826043	6.78228841302151	4.06937304781291	9.49520377823011	1.3564576826043	4.06937304781291	2.13157635837819	1.74401702049125	1.89904075564602	3.1650679260767	3.52678997477118	12.2081191434387	5.15453919389635	5.87798329128531
4.06937304781291	1.3564576826043	1.3564576826043	3.29425437203902	0.452152560868101	0.968898344717358	0.193779668943472	0.863200343475465	2.44162382868774	0.968898344717358	0.753587601446834	3.1650679260767	4.06937304781291	4.06937304781291	6.23970533997979	1.74401702049125	1.05502264202557	1.3564576826043	5.23205106147374	12.2081191434387	7.32487148606323	6.78228841302151	1.3564576826043	12.2081191434387	2.90669503415208	17.6339498738559	4.45693238569985	10.0377868512718	18.5382549955921	6.78228841302151	6.00716973724762	9.49520377823011	8.95262070518839	7.68659353475771	4.06937304781291	58.327680351985	13.1124242651749	6.78228841302151	7.68659353475771	4.45693238569985
1.3564576826043	1.74401702049125	1.3564576826043	0.27129153652086	1.3564576826043	1.3564576826043	1.3564576826043	1.3564576826043	2.2607628043405	0.452152560868101	4.06937304781291	0.813874609562581	1.3564576826043	1.3564576826043	1.3564576826043	1.74401702049125	2.13157635837819	2.90669503415208	9.49520377823012	4.97367816954911	9.49520377823011	12.2081191434387	4.06937304781291	17.6339498738559	2.98420690172946	2.44162382868774	4.06937304781291	1.3564576826043	1.3564576826043	0.968898344717358	0.27129153652086	2.44162382868774	4.61195612085463	3.52678997477118	4.97367816954911	20.3468652390645	8.59089865649391	6.78228841302151	3.1650679260767	2.98420690172946
1.3564576826043	2.98420690172946	3.52678997477118	14.9210345086473	6.78228841302151	3.1650679260767	4.06937304781291	2.44162382868774	3.1650679260767	0.753587601446834	0.581339006830415	0.813874609562581	3.1650679260767	17.6339498738559	1.95932776376177	17.6339498738559	1.3564576826043	0.581339006830415	4.06937304781291	3.1650679260767	10.3995088999663	1.89904075564602	4.06937304781291	1.10982901303988	3.1650679260767	1.3564576826043	1.74401702049125	1.56514347992804	0.968898344717358	0.753587601446834	2.13157635837819	9.49520377823012	4.97367816954911	1.3564576826043	1.3564576826043	1.3564576826043	1.3564576826043	4.06937304781291	1.3564576826043	0.581339006830415
5.87798329128531	1.3564576826043	5.87798329128531	2.2607628043405	1.77382927725178	1.3564576826043	1.89904075564602	1.05502264202557	3.1650679260767	3.1650679260767	0.813874609562581	1.65789272318304	4.97367816954911	23.0597806042731	11.3038140217025	7.86745455910495	14.9210345086473	31.1985266998989	16.7296447521197	3.52678997477118	14.9210345086473	4.06937304781291	2.98420690172946	1.05502264202557	14.9210345086473	3.1650679260767	2.51913569626513	4.06937304781291	1.3564576826043	2.13157635837819	0.939086087956824	0.193779668943472	3.1650679260767	4.06937304781291	2.51913569626513	6.78228841302151	4.06937304781291	2.44162382868774	1.3564576826043	20.3468652390645
0.452152560868101	1.10982901303988	0.581339006830415	1.74401702049125	1.10982901303988	0.813874609562581	3.1650679260767	2.44162382868774	0.813874609562581	3.1650679260767	4.61195612085463	3.29425437203902	8.59089865649391	1.3564576826043	4.06937304781291	3.08285836955523	7.86745455910495	3.08285836955523	11.3038140217025	4.84449172358679	2.81725826387047	2.2607628043405	17.6339498738559	1.3564576826043	4.06937304781291	0.193779668943472	2.90669503415208	4.06937304781291	4.61195612085463	4.84449172358679	2.13157635837819	2.51913569626513	1.3564576826043	2.44162382868774	1.89904075564602	12.2081191434387	2.2607628043405	1.3564576826043	1.05502264202557	1.65789272318304
31.1985266998989	3.68181370992596	7.32487148606323	1.84971502173314	5.23205106147374	3.52678997477118	2.90669503415208	3.52678997477118	4.61195612085463	7.68659353475771	8.59089865649391	4.06937304781291	7.86745455910495	4.67224312897037	3.68181370992596	31.1985266998989	1.74401702049125	3.52678997477118	5.61961039936068	5.87798329128531	7.68659353475771	2.86363288549797	0.968898344717358	3.68181370992596	31.1985266998989	20.3468652390645	9.49520377823012	4.84449172358679	4.61195612085463	10.3995088999663	14.9210345086473	6.78228841302151	36.6243574303162	4.06937304781291	2.13157635837819	1.10982901303988	0.123314334782209	1.3564576826043	0.968898344717358	6.78228841302151
3.1650679260767	1.74401702049125	0.968898344717358	2.2607628043405	1.3564576826043	4.06937304781291	0.452152560868101	1.3564576826043	0.813874609562581	0.27129153652086	1.3564576826043	4.06937304781291	0.813874609562581	9.49520377823011	6.78228841302151	6.78228841302151	1.89904075564602	6.78228841302151	1.89904075564602	2.44162382868774	1.3564576826043	0.313028695985608	1.3564576826043	17.6339498738559	6.78228841302151	0.193779668943472	0.452152560868101	0.581339006830415	0.616571673911046	0.968898344717358	0.813874609562581	0.452152560868101	0.193779668943472	0.369943004346628	0.968898344717358	1.3564576826043	2.13157635837819	1.3564576826043	2.2607628043405	1.3564576826043
1.3564576826043	0.452152560868101	0.730400290633086	0.813874609562581	1.3564576826043	1.3564576826043	1.3564576826043	1.3564576826043	14.9210345086473	4.06937304781291	0.581339006830415	0.968898344717358	0.369943004346628	1.3564576826043	2.2607628043405	2.2607628043405	3.1650679260767	2.2607628043405	1.3564576826043	2.2607628043405	1.3564576826043	4.06937304781291	0.452152560868101	2.2607628043405	3.1650679260767	1.3564576826043	0.968898344717358	3.1650679260767	2.2607628043405	2.2607628043405	1.3564576826043	1.3564576826043	0.813874609562581	0.150717520289367	1.3564576826043	0.813874609562581	1.3564576826043	0.452152560868101	1.3564576826043	0.452152560868101
8.41003763214667	4.84449172358679	14.9210345086473	4.56263038694174	7.32487148606323	4.45693238569985	14.0167293869111	6.00716973724762	5.15453919389635	25.7726959694817	5.69712226693807	31.1985266998989	2.58960103042639	42.0501881607334	4.06937304781291	4.06937304781291	1.95932776376177	44.763103525942	4.97367816954911	7.86745455910495	6.39472907513457	4.56263038694174	4.06937304781291	3.1650679260767	1.65789272318304	4.06937304781291	14.0167293869111	3.82274437824849	9.49520377823011	28.4856113346903	10.3995088999663	9.49520377823012	1.3564576826043	5.87798329128531	4.06937304781291	4.06937304781291	1.3564576826043	4.06937304781291	13.1124242651749	5.15453919389635
6.78228841302151	2.98420690172946	20.3468652390645	2.51913569626513	1.95932776376177	3.1650679260767	4.06937304781291	1.3564576826043	1.3564576826043	3.1650679260767	4.06937304781291	4.06937304781291	0.193779668943472	1.74401702049125	2.13157635837819	12.2081191434387	17.6339498738559	17.6339498738559	1.89904075564602	1.3564576826043	2.44162382868774	1.3564576826043	1.3564576826043	0.27129153652086	1.3564576826043	9.49520377823011	4.06937304781291	1.3564576826043	2.44162382868774	0.452152560868101	4.06937304781291	17.6339498738559	17.6339498738559	1.3564576826043	4.97367816954911	12.2081191434387	4.06937304781291	1.74401702049125	2.90669503415208	1.89904075564602
0.452152560868101	12.2081191434387	4.84449172358679	6.39472907513457	71.892257178028	8.89233369707265	33.0071369433713	58.327680351985	8.59089865649391	10.0377868512718	14.9210345086473	4.06937304781291	9.49520377823011	9.49520377823012	17.6339498738559	4.06937304781291	17.6339498738559	0.452152560868101	5.15453919389635	10.270322454004	22.1554754825369	8.89233369707265	5.61961039936068	10.3995088999663	6.39472907513457	11.3038140217025	4.61195612085463	4.97367816954911	12.2081191434387	14.9210345086473	0.968898344717358	12.2081191434387	2.44162382868774	0.968898344717358	2.98420690172946	1.3564576826043	0.863200343475465	2.44162382868774	1.3564576826043	1.3564576826043
1.3564576826043	1.3564576826043	0.968898344717358	6.78228841302151	1.3564576826043	4.06937304781291	17.6339498738559	1.05502264202557	17.6339498738559	4.97367816954911	4.06937304781291	10.3995088999663	6.78228841302151	4.45693238569985	5.15453919389635	3.46650296665544	13.1124242651749	36.6243574303162	2.2607628043405	5.15453919389635	5.87798329128531	2.51913569626513	4.06937304781291	1.65789272318304	1.3564576826043	1.3564576826043	0.616571673911046	0.193779668943472	3.1650679260767	1.3564576826043	0.813874609562581	4.06937304781291	2.2607628043405	0.753587601446834	1.3564576826043	1.3564576826043	6.78228841302151	1.60308635216872	12.2081191434387	0.813874609562581
9.49520377823011	12.2081191434387	5.87798329128531	20.3468652390645	20.3468652390645	9.49520377823011	3.1650679260767	4.06937304781291	20.3468652390645	4.06937304781291	20.3468652390645	9.49520377823011	4.61195612085463	1.3564576826043	8.95262070518839	1.67562419615826	4.45693238569985	7.32487148606323	10.3995088999663	11.3038140217025	20.3468652390645	9.49520377823011	6.78228841302151	20.3468652390645	1.3564576826043	1.89904075564602	2.98420690172946	5.87798329128531	0.27129153652086	1.3564576826043	6.78228841302151	9.49520377823011	9.49520377823011	4.06937304781291	1.95932776376177	0.813874609562581	2.44162382868774	7.32487148606323	2.13157635837819	4.06937304781291
0.123314334782209	0.104342898661869	0.452152560868101	0.968898344717358	0.813874609562581	1.3564576826043	0.581339006830415	4.06937304781291	0.968898344717358	3.1650679260767	0.968898344717358	4.06937304781291	6.78228841302151	5.87798329128531	1.3564576826043	3.52678997477118	8.59089865649391	6.78228841302151	36.6243574303162	11.3038140217025	3.1650679260767	9.49520377823012	6.78228841302151	6.78228841302151	1.3564576826043	1.74401702049125	1.3564576826043	1.74401702049125	2.51913569626513	20.3468652390645	4.06937304781291	2.2607628043405	6.78228841302151	14.9210345086473	6.78228841302151	4.37080808839164	12.2081191434387	7.86745455910495	6.00716973724762	14.0167293869111
1.74401702049125	36.6243574303162	4.97367816954911	8.41003763214667	50.1889342563592	8.95262070518839	14.9210345086473	4.45693238569985	10.3995088999663	8.59089865649391	6.23970533997979	3.68181370992596	14.0167293869111	7.68659353475771	4.06937304781291	31.1985266998989	33.9114420651076	14.9210345086473	4.06937304781291	23.0597806042731	2.98420690172946	10.3995088999663	7.68659353475771	7.32487148606323	4.61195612085463	14.0167293869111	1.89904075564602	3.29425437203902	7.68659353475771	1.60308635216872	0.928102624939786	2.56219784491924	2.44162382868774	3.1650679260767	0.968898344717358	0.27129153652086	0.452152560868101	1.05502264202557	2.13157635837819	4.06937304781291
0.813874609562581	4.06937304781291	3.1650679260767	4.06937304781291	4.06937304781291	3.1650679260767	1.3564576826043	1.3564576826043	2.98420690172946	3.1650679260767	6.78228841302151	4.06937304781291	0.813874609562581	2.2607628043405	1.65789272318304	2.44162382868774	6.78228841302151	1.3564576826043	2.09634369129756	3.1650679260767	12.2081191434387	9.49520377823011	0.27129153652086	1.3564576826043	4.06937304781291	1.3564576826043	0.581339006830415	1.3564576826043	2.98420690172946	1.3564576826043	0.813874609562581	4.06937304781291	0.369943004346628	0.753587601446834	0.369943004346628	2.98420690172946	1.74401702049125	3.1650679260767	1.3564576826043	3.1650679260767
3.1650679260767	3.1650679260767	4.97367816954911	14.9210345086473	9.49520377823011	2.2607628043405	1.3564576826043	3.1650679260767	0.452152560868101	2.98420690172946	7.68659353475771	5.87798329128531	5.87798329128531	4.61195612085463	2.13157635837819	7.86745455910495	15.8253396303835	5.69712226693807	31.1985266998989	25.7726959694817	6.78228841302151	9.49520377823012	3.52678997477118	4.97367816954911	2.2607628043405	1.3564576826043	0.452152560868101	1.3564576826043	0.452152560868101	4.06937304781291	2.2607628043405	0.863200343475465	1.89904075564602	20.3468652390645	3.29425437203902	0.863200343475465	1.84971502173314	1.3564576826043	1.10982901303988	6.23970533997979
8.59089865649391	8.41003763214667	5.87798329128531	9.49520377823012	6.23970533997979	9.49520377823011	2.51913569626513	3.1650679260767	3.1650679260767	2.13157635837819	2.13157635837819	0.150717520289367	1.3564576826043	2.98420690172946	1.77382927725178	2.44162382868774	17.6339498738559	17.6339498738559	1.65789272318304	6.78228841302151	6.23970533997979	5.57654825070657	14.0167293869111	36.6243574303162	9.49520377823012	11.3038140217025	55.6147649867764	6.23970533997979	13.1124242651749	9.49520377823012	4.31600171737732	14.0167293869111	6.00716973724762	7.86745455910495	12.2081191434387	9.49520377823012	23.0597806042731	25.7726959694817	15.8253396303835	12.2081191434387
6.78228841302151	1.3564576826043	4.06937304781291	0.968898344717358	0.452152560868101	0.581339006830415	3.1650679260767	0.813874609562581	2.2607628043405	2.51913569626513	0.968898344717358	0.452152560868101	0.968898344717358	0.813874609562581	1.3564576826043	2.51913569626513	4.06937304781291	1.65789272318304	2.86363288549797	15.8253396303835	5.15453919389635	6.78228841302151	4.06937304781291	25.7726959694817	9.49520377823012	8.95262070518839	16.7296447521197	3.29425437203902	4.06937304781291	3.82274437824849	3.29425437203902	13.2932852895222	7.32487148606323	4.37080808839164	16.7296447521197	6.23970533997979	8.41003763214667	5.23205106147374	3.68181370992596	4.97367816954911
2.2607628043405	1.89904075564602	1.3564576826043	25.7726959694817	25.7726959694817	9.49520377823011	1.3564576826043	4.97367816954911	4.06937304781291	2.2607628043405	2.2607628043405	3.52678997477118	3.29425437203902	1.3564576826043	2.98420690172946	1.3564576826043	2.98420690172946	2.98420690172946	2.2607628043405	2.98420690172946	10.3995088999663	3.29425437203902	3.52678997477118	9.49520377823011	0.753587601446834	0.581339006830415	2.44162382868774	1.3564576826043	0.452152560868101	1.3564576826043	0.27129153652086	0.813874609562581	0.193779668943472	1.3564576826043	1.3564576826043	2.2607628043405	4.06937304781291	2.2607628043405	1.3564576826043	1.3564576826043
11.665536070397	6.78228841302151	23.0597806042731	11.8205598055518	6.78228841302151	10.6578817918909	23.9640857260093	11.0023789811238	11.0454411297779	38.4329676737886	45.6674086476782	31.1985266998989	16.5487837277725	13.8358683625639	33.9114420651075	99.021410830114	9.10764444034317	6.04240240432825	5.27511321012784	6.04240240432825	11.3038140217025	10.3995088999663	1.65789272318304	4.06937304781291	2.51913569626513	2.2607628043405	1.3564576826043	0.214177528832258	0.968898344717358	2.2607628043405	4.06937304781291	0.452152560868101	0.452152560868101	0.27129153652086	0.813874609562581	1.3564576826043	9.49520377823011	0.193779668943472	1.3564576826043	1.3564576826043
6.78228841302151	10.3995088999663	7.86745455910495	50.1889342563592	6.23970533997979	4.45693238569985	36.6243574303162	50.1889342563592	15.8253396303835	7.86745455910495	14.9210345086473	4.06937304781291	1.3564576826043	12.2081191434387	2.2607628043405	23.0597806042731	12.2081191434387	6.23970533997979	3.1650679260767	5.87798329128531	3.52678997477118	12.2081191434387	2.2607628043405	4.06937304781291	3.52678997477118	7.32487148606323	14.9210345086473	50.1889342563592	7.68659353475771	3.1650679260767	3.52678997477118	6.78228841302151	4.06937304781291	4.06937304781291	2.2607628043405	4.06937304781291	1.3564576826043	2.44162382868774	4.06937304781291	1.3564576826043
5.69712226693807	3.1650679260767	4.06937304781291	5.69712226693807	4.45693238569985	6.78228841302151	2.98420690172946	3.1650679260767	5.23205106147374	10.3995088999663	4.06937304781291	2.34297236086198	7.32487148606323	10.0377868512718	2.86363288549797	7.68659353475771	9.49520377823012	5.87798329128531	12.2081191434387	36.6243574303162	8.72008510245623	13.1124242651749	13.1124242651749	3.76793800723417	5.69712226693807	13.1124242651749	8.41003763214667	2.51913569626513	6.48085337244278	8.41003763214667	1.84971502173314	4.61195612085463	7.32487148606323	2.90669503415208	14.0167293869111	28.4856113346903	10.3995088999663	11.3038140217025	4.06937304781291	2.44162382868774
1.60308635216872	9.49520377823011	1.3564576826043	2.90669503415208	4.37080808839164	4.61195612085463	9.49520377823012	14.9210345086473	10.3995088999663	1.3564576826043	1.3564576826043	2.2607628043405	13.1124242651749	1.89904075564602	9.49520377823011	12.2081191434387	4.06937304781291	4.06937304781291	2.09634369129756	9.49520377823011	14.9210345086473	20.3468652390645	20.3468652390645	4.61195612085463	12.2081191434387	6.00716973724762	4.84449172358679	12.2081191434387	4.06937304781291	4.97367816954911	4.06937304781291	4.06937304781291	6.78228841302151	6.78228841302151	4.06937304781291	6.78228841302151	1.3564576826043	2.51913569626513	4.06937304781291	4.06937304781291
6.78228841302151	9.49520377823011	12.2081191434387	4.06937304781291	4.06937304781291	4.06937304781291	1.3564576826043	4.06937304781291	9.49520377823011	4.06937304781291	1.3564576826043	0.813874609562581	1.3564576826043	3.52678997477118	4.97367816954911	2.98420690172946	2.44162382868774	2.2607628043405	2.13157635837819	28.4856113346903	2.09634369129756	4.45693238569985	3.68181370992596	20.3468652390645	5.15453919389635	6.78228841302151	2.90669503415208	6.78228841302151	0.452152560868101	0.581339006830415	23.0597806042731	9.49520377823012	3.52678997477118	2.2607628043405	9.49520377823011	23.0597806042731	1.89904075564602	0.452152560868101	1.3564576826043	1.89904075564602
0.27129153652086	1.05502264202557	1.3564576826043	1.3564576826043	1.3564576826043	1.3564576826043	0.813874609562581	0.27129153652086	0.968898344717358	2.2607628043405	0.452152560868101	4.97367816954911	6.78228841302151	1.89904075564602	6.78228841302151	5.23205106147374	1.65789272318304	4.06937304781291	39.3372727955248	13.1124242651749	47.4760188911506	7.68659353475771	3.29425437203902	4.97367816954911	1.3564576826043	0.452152560868101	1.3564576826043	1.3564576826043	0.452152560868101	1.3564576826043	1.3564576826043	0.813874609562581	2.44162382868774	5.87798329128531	1.89904075564602	1.3564576826043	1.3564576826043	9.49520377823011	1.3564576826043	1.3564576826043
0.239374885165465	1.74401702049125	1.3564576826043	0.452152560868101	1.3564576826043	1.3564576826043	1.3564576826043	0.27129153652086	0.863200343475465	0.753587601446834	0.968898344717358	1.89904075564602	0.452152560868101	0.581339006830415	0.863200343475465	14.9210345086473	2.90669503415208	0.813874609562581	2.2607628043405	2.86363288549797	0.730400290633086	0.27129153652086	2.2607628043405	0.27129153652086	0.150717520289367	0.369943004346628	0.863200343475465	3.1650679260767	4.06937304781291	6.78228841302151	4.97367816954911	0.452152560868101	0.968898344717358	3.1650679260767	1.3564576826043	1.3564576826043	1.3564576826043	1.89904075564602	1.3564576826043	0.753587601446834
17.6339498738559	17.6339498738559	1.3564576826043	4.61195612085463	2.44162382868774	2.98420690172946	11.3038140217025	8.59089865649391	20.3468652390645	25.7726959694817	14.9210345086473	1.89904075564602	5.87798329128531	1.05502264202557	1.3564576826043	0.150717520289367	5.69712226693807	5.87798329128531	2.98420690172946	10.3995088999663	4.06937304781291	20.3468652390645	3.52678997477118	5.87798329128531	5.15453919389635	4.06937304781291	6.78228841302151	1.3564576826043	1.3564576826043	1.3564576826043	1.3564576826043	2.2607628043405	0.452152560868101	1.3564576826043	1.3564576826043	6.78228841302151	1.3564576826043	2.2607628043405	6.78228841302151	2.44162382868774
4.37080808839164	6.78228841302151	4.06937304781291	28.4856113346903	4.97367816954911	4.06937304781291	4.06937304781291	2.13157635837819	6.39472907513457	7.68659353475771	7.32487148606323	3.1650679260767	14.9210345086473	1.3564576826043	2.51913569626513	2.44162382868774	12.2081191434387	17.6339498738559	3.1650679260767	2.44162382868774	1.3564576826043	2.13157635837819	10.3995088999663	3.52678997477118	3.68181370992596	2.13157635837819	0.452152560868101	0.813874609562581	9.49520377823011	4.97367816954911	3.68181370992596	4.45693238569985	6.23970533997979	12.2081191434387	9.49520377823011	5.69712226693807	10.0377868512718	10.3995088999663	3.46650296665544	9.49520377823011
4.45693238569985	12.2081191434387	6.78228841302151	3.29425437203902	6.78228841302151	6.78228841302151	1.3564576826043	5.61961039936068	6.00716973724762	8.59089865649391	3.1650679260767	9.49520377823012	14.9210345086473	3.52678997477118	3.29425437203902	18.7191160199394	18.1765329468976	9.24857510866569	16.7296447521197	8.41003763214667	9.49520377823011	55.6147649867764	44.763103525942	6.00716973724762	3.1650679260767	12.2081191434387	5.23205106147374	3.57611570868407	0.27129153652086	1.3564576826043	4.06937304781291	0.730400290633086	0.452152560868101	2.98420690172946	2.51913569626513	1.74401702049125	2.13157635837819	2.98420690172946	5.87798329128531	0.616571673911046
2.2607628043405	0.452152560868101	0.452152560868101	1.3564576826043	4.06937304781291	0.968898344717358	0.753587601446834	1.89904075564602	1.3564576826043	1.3564576826043	4.06937304781291	0.581339006830415	2.2607628043405	0.452152560868101	1.3564576826043	1.3564576826043	14.9210345086473	14.9210345086473	5.61961039936068	5.61961039936068	7.16984775090845	25.7726959694817	20.3468652390645	4.06937304781291	2.90669503415208	14.9210345086473	1.89904075564602	1.60308635216872	1.89904075564602	4.06937304781291	0.813874609562581	2.44162382868774	1.74401702049125	1.89904075564602	17.6339498738559	8.59089865649391	1.89904075564602	1.89904075564602	4.97367816954911	8.59089865649391
20.3468652390645	1.3564576826043	1.3564576826043	1.3564576826043	0.27129153652086	0.369943004346628	2.09634369129756	0.369943004346628	1.3564576826043	4.97367816954911	3.46650296665544	1.89904075564602	0.813874609562581	1.3564576826043	4.06937304781291	1.3564576826043	0.27129153652086	2.2607628043405	0.813874609562581	3.1650679260767	6.78228841302151	2.98420690172946	2.98420690172946	1.3564576826043	4.06937304781291	3.1650679260767	1.3564576826043	0.813874609562581	2.2607628043405	14.9210345086473	1.89904075564602	12.2081191434387	14.9210345086473	14.9210345086473	1.3564576826043	4.06937304781291	2.2607628043405	4.06937304781291	3.1650679260767	2.98420690172946
2.44162382868774	2.44162382868774	1.3564576826043	9.49520377823011	1.14777188528056	6.78228841302151	1.95932776376177	5.15453919389635	4.06937304781291	0.452152560868101	0.104342898661869	1.89904075564602	2.13157635837819	1.95932776376177	2.51913569626513	2.2607628043405	4.06937304781291	2.34297236086198	3.76793800723417	9.49520377823012	4.61195612085463	4.61195612085463	5.69712226693807	2.51913569626513	1.3564576826043	1.3564576826043	4.06937304781291	3.68181370992596	4.84449172358679	3.29425437203902	1.89904075564602	0.27129153652086	1.89904075564602	6.78228841302151	1.3564576826043	0.150717520289367	1.3564576826043	5.87798329128531	0.968898344717358	1.3564576826043
6.78228841302151	2.2607628043405	1.3564576826043	9.49520377823011	5.87798329128531	3.1650679260767	31.1985266998989	5.69712226693807	1.3564576826043	1.89904075564602	2.34297236086198	1.3564576826043	5.69712226693807	5.87798329128531	12.2081191434387	9.49520377823011	5.15453919389635	5.15453919389635	4.06937304781291	6.78228841302151	20.3468652390645	11.3038140217025	5.15453919389635	2.2607628043405	3.1650679260767	9.49520377823011	12.2081191434387	1.3564576826043	4.06937304781291	9.49520377823011	2.2607628043405	2.2607628043405	6.78228841302151	1.3564576826043	0.813874609562581	1.3564576826043	1.3564576826043	6.78228841302151	1.3564576826043	0.150717520289367
8.33252576456928	39.3372727955248	3.82274437824849	9.49520377823011	12.2081191434387	5.57654825070657	15.8253396303835	13.1124242651749	7.86745455910495	0.452152560868101	36.6243574303162	1.3564576826043	11.3038140217025	6.00716973724762	14.0167293869111	17.6339498738559	5.15453919389635	3.52678997477118	10.0377868512718	6.39472907513457	5.87798329128531	28.4856113346903	17.6339498738559	7.68659353475771	5.69712226693807	1.3564576826043	17.6339498738559	3.52678997477118	2.51913569626513	16.7296447521197	6.78228841302151	33.9114420651076	1.95932776376177	2.44162382868774	2.51913569626513	1.98251507457552	8.41003763214667	4.45693238569985	5.15453919389635	23.0597806042731
4.06937304781291	14.9210345086473	6.78228841302151	4.97367816954911	12.2081191434387	2.2607628043405	0.813874609562581	2.2607628043405	2.2607628043405	9.49520377823011	3.1650679260767	6.78228841302151	9.49520377823011	1.3564576826043	33.9114420651076	5.69712226693807	4.06937304781291	0.452152560868101	4.06937304781291	2.44162382868774	6.78228841302151	23.0597806042731	2.2607628043405	1.3564576826043	2.2607628043405	1.3564576826043	0.813874609562581	1.74401702049125	4.06937304781291	1.3564576826043	0.452152560868101	0.452152560868101	0.193779668943472	1.3564576826043	0.27129153652086	4.06937304781291	1.3564576826043	1.3564576826043	1.3564576826043	0.863200343475465
9.49520377823011	1.3564576826043	2.44162382868774	1.3564576826043	8.59089865649391	10.3995088999663	6.78228841302151	4.06937304781291	0.813874609562581	1.95932776376177	1.89904075564602	12.2081191434387	1.74401702049125	1.3564576826043	2.13157635837819	2.44162382868774	2.51913569626513	8.59089865649391	2.34297236086198	4.61195612085463	28.4856113346903	14.0167293869111	63.7535110824022	50.1889342563592	9.49520377823011	8.72008510245623	3.29425437203902	23.0597806042731	31.1985266998989	28.4856113346903	11.3038140217025	7.32487148606323	28.4856113346903	12.2081191434387	2.13157635837819	20.3468652390645	28.4856113346903	31.1985266998989	10.3995088999663	16.7296447521197
12.2081191434387	1.3564576826043	1.3564576826043	2.2607628043405	1.89904075564602	6.78228841302151	1.89904075564602	1.3564576826043	0.369943004346628	3.1650679260767	2.2607628043405	1.3564576826043	2.44162382868774	0.813874609562581	4.97367816954911	12.2081191434387	20.3468652390645	1.95932776376177	4.97367816954911	5.87798329128531	3.29425437203902	2.90669503415208	4.97367816954911	2.51913569626513	2.2607628043405	5.15453919389635	1.05502264202557	4.97367816954911	4.97367816954911	20.3468652390645	1.65789272318304	3.1650679260767	12.2081191434387	3.1650679260767	2.98420690172946	2.13157635837819	20.3468652390645	1.3564576826043	0.968898344717358	1.3564576826043
10.0377868512718	23.0597806042731	8.95262070518839	2.98420690172946	3.52678997477118	20.3468652390645	20.3468652390645	28.4856113346903	5.15453919389635	6.78228841302151	2.13157635837819	2.56219784491924	5.15453919389635	6.78228841302151	3.1650679260767	4.06937304781291	10.3995088999663	36.6243574303162	20.3468652390645	14.9210345086473	28.4856113346903	25.7726959694817	14.9210345086473	25.7726959694817	14.9210345086473	6.23970533997979	2.13157635837819	9.49520377823011	12.2081191434387	9.49520377823011	20.3468652390645	12.2081191434387	36.6243574303162	4.61195612085463	20.3468652390645	20.3468652390645	1.3564576826043	4.97367816954911	8.59089865649391	2.44162382868774
0.813874609562581	0.813874609562581	0.452152560868101	4.06937304781291	0.581339006830415	1.3564576826043	0.452152560868101	1.89904075564602	1.3564576826043	1.3564576826043	6.78228841302151	28.4856113346903	9.49520377823012	11.3038140217025	5.87798329128531	12.2081191434387	1.3564576826043	0.452152560868101	9.49520377823012	5.87798329128531	50.1889342563592	12.2081191434387	5.87798329128531	6.78228841302151	2.98420690172946	12.2081191434387	7.68659353475771	4.61195612085463	6.78228841302151	6.78228841302151	1.3564576826043	1.89904075564602	8.59089865649391	1.3564576826043	4.06937304781291	4.06937304781291	4.97367816954911	2.44162382868774	1.3564576826043	9.49520377823011
0.150717520289367	0.968898344717358	2.90669503415208	2.86363288549797	1.3564576826043	9.49520377823011	1.05502264202557	4.97367816954911	2.98420690172946	20.3468652390645	1.3564576826043	1.05502264202557	0.193779668943472	1.3564576826043	4.06937304781291	9.49520377823011	2.56219784491924	2.2607628043405	5.87798329128531	25.7726959694817	3.1650679260767	3.29425437203902	4.06937304781291	4.97367816954911	2.2607628043405	2.13157635837819	1.3564576826043	1.3564576826043	1.3564576826043	1.3564576826043	1.3564576826043	4.06937304781291	0.452152560868101	9.49520377823011	10.3995088999663	4.06937304781291	12.2081191434387	1.89904075564602	2.2607628043405	4.06937304781291
1.3564576826043	2.2607628043405	2.2607628043405	1.89904075564602	3.52678997477118	4.06937304781291	2.13157635837819	20.3468652390645	5.23205106147374	4.61195612085463	14.9210345086473	7.68659353475771	4.97367816954911	1.3564576826043	2.2607628043405	5.15453919389635	6.23970533997979	58.327680351985	8.59089865649391	2.98420690172946	4.06937304781291	4.06937304781291	8.59089865649391	39.3372727955248	9.49520377823012	1.95932776376177	1.89904075564602	33.9114420651076	4.97367816954911	6.23970533997979	4.06937304781291	7.86745455910495	6.23970533997979	16.7296447521197	9.49520377823012	2.98420690172946	5.87798329128531	2.2607628043405	3.52678997477118	5.15453919389635
4.06937304781291	1.3564576826043	1.74401702049125	4.06937304781291	0.452152560868101	4.06937304781291	2.2607628043405	4.06937304781291	3.29425437203902	11.1229529973553	19.4425601173283	6.23970533997979	10.3995088999663	9.49520377823012	25.7726959694817	1.95932776376177	3.08285836955523	4.31600171737732	7.68659353475771	4.37080808839164	6.78228841302151	3.1650679260767	9.49520377823011	20.3468652390645	12.2081191434387	6.23970533997979	4.06937304781291	4.06937304781291	2.98420690172946	4.06937304781291	3.68181370992596	5.15453919389635	3.68181370992596	7.16984775090845	6.23970533997979	3.1650679260767	1.3564576826043	1.19687442582733	2.56219784491924	1.89904075564602
4.06937304781291	5.87798329128531	15.8253396303835	15.8253396303835	8.41003763214667	14.0167293869111	20.3468652390645	3.08285836955523	6.00716973724762	16.7296447521197	8.95262070518839	17.6339498738559	8.41003763214667	3.52678997477118	4.06937304781291	3.11187350715105	14.9210345086473	14.0167293869111	5.69712226693807	8.72008510245623	6.39472907513457	39.3372727955248	14.9210345086473	9.49520377823011	17.6339498738559	6.23970533997979	8.59089865649391	12.2081191434387	5.57654825070657	14.0167293869111	3.57611570868407	6.78228841302151	7.32487148606323	9.49520377823012	6.78228841302151	4.61195612085463	2.51913569626513	2.98420690172946	3.46650296665544	1.77382927725178
4.45693238569985	33.9114420651076	31.1985266998989	17.6339498738559	3.1650679260767	7.68659353475771	2.98420690172946	10.3995088999663	8.59089865649391	6.23970533997979	4.61195612085463	14.9210345086473	2.2607628043405	2.56219784491924	7.68659353475771	1.60308635216872	0.839711898755044	2.19120087189926	2.13157635837819	3.1650679260767	1.3564576826043	0.452152560868101	0.452152560868101	0.753587601446834	1.65789272318304	2.98420690172946	6.78228841302151	1.89904075564602	3.1650679260767	14.9210345086473	8.59089865649391	5.23205106147374	14.0167293869111	13.1124242651749	7.32487148606323	10.3995088999663	3.29425437203902	14.0167293869111	10.3995088999663	33.9114420651076
1.3564576826043	14.9210345086473	12.2081191434387	4.06937304781291	1.3564576826043	1.3564576826043	0.452152560868101	5.23205106147374	0.968898344717358	0.27129153652086	0.452152560868101	0.452152560868101	3.1650679260767	8.59089865649391	3.1650679260767	17.6339498738559	4.97367816954911	23.0597806042731	20.3468652390645	2.98420690172946	6.78228841302151	20.3468652390645	2.98420690172946	2.56219784491924	6.78228841302151	4.06937304781291	1.3564576826043	1.89904075564602	1.89904075564602	2.51913569626513	0.369943004346628	3.1650679260767	1.3564576826043	0.452152560868101	1.3564576826043	1.3564576826043	1.74401702049125	1.3564576826043	12.2081191434387	5.87798329128531
1.3564576826043	5.87798329128531	4.97367816954911	14.9210345086473	1.74401702049125	3.68181370992596	1.3564576826043	5.15453919389635	8.59089865649391	8.59089865649391	10.3995088999663	20.3468652390645	36.6243574303162	5.87798329128531	4.97367816954911	4.06937304781291	2.51913569626513	7.68659353475771	5.87798329128531	25.7726959694817	1.65789272318304	2.51913569626513	0.753587601446834	11.3038140217025	25.7726959694817	4.97367816954911	3.68181370992596	3.52678997477118	12.2081191434387	8.59089865649391	2.98420690172946	12.2081191434387	4.06937304781291	2.44162382868774	5.15453919389635	6.78228841302151	5.15453919389635	42.0501881607334	3.57611570868407	25.7726959694817
0.968898344717358	2.13157635837819	1.3564576826043	0.968898344717358	7.68659353475771	1.3564576826043	1.05502264202557	2.90669503415208	4.06937304781291	2.51913569626513	20.3468652390645	2.51913569626513	0.753587601446834	1.3564576826043	6.78228841302151	0.968898344717358	9.49520377823012	17.6339498738559	9.49520377823012	8.89233369707265	5.15453919389635	4.97367816954911	5.87798329128531	6.78228841302151	4.06937304781291	2.2607628043405	2.34297236086198	1.65789272318304	2.34297236086198	7.68659353475771	23.0597806042731	20.3468652390645	1.3564576826043	0.813874609562581	1.3564576826043	0.813874609562581	4.06937304781291	1.89904075564602	1.3564576826043	2.44162382868774
6.78228841302151	0.581339006830415	0.581339006830415	0.452152560868101	9.49520377823011	3.52678997477118	0.452152560868101	1.89904075564602	3.1650679260767	1.3564576826043	1.3564576826043	0.452152560868101	0.452152560868101	1.3564576826043	6.78228841302151	14.9210345086473	3.52678997477118	10.3995088999663	33.9114420651076	17.6339498738559	3.29425437203902	7.68659353475771	1.05502264202557	2.13157635837819	1.89904075564602	6.78228841302151	7.68659353475771	1.3564576826043	2.2607628043405	3.68181370992596	4.97367816954911	1.74401702049125	3.68181370992596	6.78228841302151	8.59089865649391	17.6339498738559	2.13157635837819	11.3038140217025	7.68659353475771	4.06937304781291
0.452152560868101	1.3564576826043	0.27129153652086	1.3564576826043	2.2607628043405	1.89904075564602	0.27129153652086	0.452152560868101	1.3564576826043	0.27129153652086	0.813874609562581	1.3564576826043	1.3564576826043	6.78228841302151	1.3564576826043	1.3564576826043	4.06937304781291	3.1650679260767	8.59089865649391	4.06937304781291	23.0597806042731	2.44162382868774	2.2607628043405	4.06937304781291	1.3564576826043	0.452152560868101	23.0597806042731	17.6339498738559	1.3564576826043	4.06937304781291	0.452152560868101	12.2081191434387	2.44162382868774	3.29425437203902	3.1650679260767	5.69712226693807	12.2081191434387	1.3564576826043	1.95932776376177	1.89904075564602
13.2932852895222	58.327680351985	25.7726959694817	7.16984775090845	6.23970533997979	10.0377868512718	31.1985266998989	5.69712226693807	8.59089865649391	4.06937304781291	55.6147649867764	14.9210345086473	2.98420690172946	6.78228841302151	1.3564576826043	1.3564576826043	12.2081191434387	9.19376873765138	23.9640857260093	14.0167293869111	58.327680351985	58.327680351985	39.3372727955248	9.49520377823012	10.5803699243136	7.94496642668234	7.94496642668234	4.37080808839164	47.4760188911506	74.6051725432366	52.9018496215678	16.7296447521197	13.1124242651749	11.665536070397	3.1650679260767	5.87798329128531	4.06937304781291	8.59089865649391	11.1229529973553	6.39472907513457
0.521714493309347	2.2607628043405	6.78228841302151	1.3564576826043	0.27129153652086	2.2607628043405	1.3564576826043	6.78228841302151	0.581339006830415	2.44162382868774	7.68659353475771	2.13157635837819	2.2607628043405	4.06937304781291	1.89904075564602	0.813874609562581	9.49520377823011	4.97367816954911	3.52678997477118	3.68181370992596	9.49520377823012	8.59089865649391	5.69712226693807	11.3038140217025	3.52678997477118	12.2081191434387	8.59089865649391	5.15453919389635	2.44162382868774	2.2607628043405	7.68659353475771	6.78228841302151	6.78228841302151	1.74401702049125	4.06937304781291	12.2081191434387	1.65789272318304	14.9210345086473	4.06937304781291	2.44162382868774
1.89904075564602	3.68181370992596	4.06937304781291	2.09634369129756	10.3995088999663	3.1650679260767	28.4856113346903	10.3995088999663	14.9210345086473	6.78228841302151	1.3564576826043	6.78228841302151	4.06937304781291	4.61195612085463	4.06937304781291	4.06937304781291	9.49520377823012	4.61195612085463	18.5382549955921	16.7296447521197	4.61195612085463	6.23970533997979	9.49520377823011	1.3564576826043	0.452152560868101	2.34297236086198	11.3038140217025	17.6339498738559	14.9210345086473	13.1124242651749	14.0167293869111	33.0071369433713	18.5382549955921	6.78228841302151	6.78228841302151	13.1124242651749	11.3038140217025	1.3564576826043	11.3038140217025	4.06937304781291
4.06937304781291	3.29425437203902	2.56219784491924	9.49520377823012	4.06937304781291	0.452152560868101	1.3564576826043	6.78228841302151	6.78228841302151	1.3564576826043	1.3564576826043	6.78228841302151	7.68659353475771	7.86745455910495	28.4856113346903	6.78228841302151	39.3372727955248	7.32487148606323	5.69712226693807	3.44331565584169	9.49520377823011	9.49520377823011	6.78228841302151	6.78228841302151	2.90669503415208	5.87798329128531	3.52678997477118	8.59089865649391	8.41003763214667	6.78228841302151	1.89904075564602	1.3564576826043	9.49520377823011	7.32487148606323	2.58960103042639	13.1124242651749	3.29425437203902	2.09634369129756	1.3564576826043	4.06937304781291
1.3564576826043	4.06937304781291	25.7726959694817	1.3564576826043	1.14777188528056	33.9114420651076	6.78228841302151	31.1985266998989	14.0167293869111	6.78228841302151	8.59089865649391	50.1889342563592	13.2932852895222	6.78228841302151	0.452152560868101	6.78228841302151	0.968898344717358	2.2607628043405	17.6339498738559	15.8253396303835	4.06937304781291	7.86745455910495	18.5382549955921	9.10764444034317	4.06937304781291	2.83622969999081	4.06937304781291	3.1650679260767	2.13157635837819	1.3564576826043	1.3564576826043	0.813874609562581	0.863200343475465	1.10982901303988	1.05502264202557	0.369943004346628	1.05502264202557	0.452152560868101	3.1650679260767	1.89904075564602
6.78228841302151	9.49520377823011	0.452152560868101	1.89904075564602	17.6339498738559	2.2607628043405	2.51913569626513	0.521714493309347	0.730400290633086	1.89904075564602	4.61195612085463	3.29425437203902	1.56514347992804	3.52678997477118	0.968898344717358	7.68659353475771	4.61195612085463	5.87798329128531	4.84449172358679	6.78228841302151	14.0167293869111	9.10764444034317	3.57611570868407	8.41003763214667	6.78228841302151	4.84449172358679	1.74401702049125	1.3564576826043	3.1650679260767	3.1650679260767	2.13157635837819	0.581339006830415	1.89904075564602	5.87798329128531	1.3564576826043	3.52678997477118	2.13157635837819	2.51913569626513	4.06937304781291	2.44162382868774
4.61195612085463	4.06937304781291	25.7726959694817	4.06937304781291	12.2081191434387	2.44162382868774	10.3995088999663	39.3372727955248	6.78228841302151	13.1124242651749	3.52678997477118	0.939086087956824	12.2081191434387	4.06937304781291	6.78228841302151	23.0597806042731	20.3468652390645	19.4425601173283	4.61195612085463	3.29425437203902	20.3468652390645	28.4856113346903	6.78228841302151	0.968898344717358	2.13157635837819	6.78228841302151	6.78228841302151	2.2607628043405	4.06937304781291	6.78228841302151	6.78228841302151	4.06937304781291	4.06937304781291	0.27129153652086	0.27129153652086	2.2607628043405	1.74401702049125	0.27129153652086	0.813874609562581	14.9210345086473
4.06937304781291	1.3564576826043	4.06937304781291	3.1650679260767	0.452152560868101	1.14777188528056	0.813874609562581	4.06937304781291	1.3564576826043	4.06937304781291	2.2607628043405	4.06937304781291	9.49520377823011	1.74401702049125	5.87798329128531	6.78228841302151	9.49520377823012	4.37080808839164	14.0167293869111	8.95262070518839	18.5382549955921	10.3995088999663	1.95932776376177	4.61195612085463	6.78228841302151	3.29425437203902	4.06937304781291	1.89904075564602	1.3564576826043	1.3564576826043	0.968898344717358	1.65789272318304	0.452152560868101	1.3564576826043	12.2081191434387	3.1650679260767	9.49520377823011	2.2607628043405	4.06937304781291	9.49520377823011
0.369943004346628	0.150717520289367	1.3564576826043	0.452152560868101	0.753587601446834	0.452152560868101	6.78228841302151	12.2081191434387	1.3564576826043	0.581339006830415	1.3564576826043	4.06937304781291	0.753587601446834	0.753587601446834	0.452152560868101	1.95932776376177	36.6243574303162	4.06937304781291	5.69712226693807	4.67224312897037	25.7726959694817	5.87798329128531	3.68181370992596	25.7726959694817	0.753587601446834	1.65789272318304	0.968898344717358	0.193779668943472	0.813874609562581	4.06937304781291	2.2607628043405	1.05502264202557	0.452152560868101	0.581339006830415	1.3564576826043	0.123314334782209	0.581339006830415	0.123314334782209	0.193779668943472	1.3564576826043
1.74401702049125	6.39472907513457	0.813874609562581	2.2607628043405	6.78228841302151	4.06937304781291	1.3564576826043	5.15453919389635	31.1985266998989	2.2607628043405	4.06937304781291	2.2607628043405	12.2081191434387	1.3564576826043	6.78228841302151	0.813874609562581	5.87798329128531	17.6339498738559	9.49520377823011	2.98420690172946	4.97367816954911	28.4856113346903	23.0597806042731	4.06937304781291	11.3038140217025	12.2081191434387	4.06937304781291	4.06937304781291	4.97367816954911	20.3468652390645	0.452152560868101	0.813874609562581	2.2607628043405	3.1650679260767	12.2081191434387	4.06937304781291	4.06937304781291	6.78228841302151	5.15453919389635	9.49520377823012
0.581339006830415	1.3564576826043	9.49520377823011	4.06937304781291	4.61195612085463	2.2607628043405	1.3564576826043	1.3564576826043	2.2607628043405	1.89904075564602	1.3564576826043	0.939086087956824	1.3564576826043	1.3564576826043	0.452152560868101	3.1650679260767	1.3564576826043	4.06937304781291	4.06937304781291	8.59089865649391	4.06937304781291	4.45693238569985	4.06937304781291	3.29425437203902	1.74401702049125	1.3564576826043	0.313028695985608	1.65789272318304	4.97367816954911	2.2607628043405	1.3564576826043	0.452152560868101	1.3564576826043	1.3564576826043	1.89904075564602	0.968898344717358	6.78228841302151	1.3564576826043	0.452152560868101	1.74401702049125
1.3564576826043	0.193779668943472	0.813874609562581	4.06937304781291	0.193779668943472	1.3564576826043	6.78228841302151	0.813874609562581	1.74401702049125	0.581339006830415	1.3564576826043	1.3564576826043	0.452152560868101	1.3564576826043	4.97367816954911	6.78228841302151	4.97367816954911	1.74401702049125	4.06937304781291	7.86745455910495	6.78228841302151	0.616571673911046	1.3564576826043	1.3564576826043	0.369943004346628	0.581339006830415	0.27129153652086	0.968898344717358	1.3564576826043	0.452152560868101	6.78228841302151	1.3564576826043	2.2607628043405	1.3564576826043	1.3564576826043	1.3564576826043	0.968898344717358	3.1650679260767	6.78228841302151	1.3564576826043
4.06937304781291	17.6339498738559	2.98420690172946	14.9210345086473	6.78228841302151	14.9210345086473	2.98420690172946	14.9210345086473	2.90669503415208	6.78228841302151	12.2081191434387	7.16984775090845	2.56219784491924	23.0597806042731	2.98420690172946	4.06937304781291	4.97367816954911	12.2081191434387	17.6339498738559	33.9114420651076	6.78228841302151	28.4856113346903	9.49520377823012	4.06937304781291	3.29425437203902	2.13157635837819	14.9210345086473	1.3564576826043	4.97367816954911	1.3564576826043	1.3564576826043	4.06937304781291	2.13157635837819	2.90669503415208	5.87798329128531	2.56219784491924	8.59089865649391	8.59089865649391	9.49520377823012	6.23970533997979
0.452152560868101	3.52678997477118	0.753587601446834	1.3564576826043	1.89904075564602	4.06937304781291	5.87798329128531	3.1650679260767	0.813874609562581	1.3564576826043	0.813874609562581	1.10982901303988	1.89904075564602	2.98420690172946	0.369943004346628	4.06937304781291	4.06937304781291	4.06937304781291	12.2081191434387	1.89904075564602	12.2081191434387	2.90669503415208	4.61195612085463	6.78228841302151	4.45693238569985	5.87798329128531	4.97367816954911	2.44162382868774	1.95932776376177	7.68659353475771	3.1650679260767	0.968898344717358	4.97367816954911	4.06937304781291	1.95932776376177	1.65789272318304	20.3468652390645	2.56219784491924	3.1650679260767	14.9210345086473
1.3564576826043	1.74401702049125	2.44162382868774	9.49520377823011	1.3564576826043	12.2081191434387	2.2607628043405	3.52678997477118	20.3468652390645	2.90669503415208	11.3038140217025	4.06937304781291	2.51913569626513	4.97367816954911	3.52678997477118	4.06937304781291	14.9210345086473	8.59089865649391	3.29425437203902	2.83622969999081	3.32948703911965	4.45693238569985	7.86745455910495	4.61195612085463	4.06937304781291	6.78228841302151	4.06937304781291	1.3564576826043	9.49520377823011	9.49520377823011	2.51913569626513	2.86363288549797	12.2081191434387	3.52678997477118	8.41003763214667	5.87798329128531	2.2607628043405	4.06937304781291	4.06937304781291	1.3564576826043
1.95932776376177	25.7726959694817	4.06937304781291	2.98420690172946	0.452152560868101	2.2607628043405	2.2607628043405	3.52678997477118	0.452152560868101	6.78228841302151	4.97367816954911	2.44162382868774	2.56219784491924	1.89904075564602	1.3564576826043	1.3564576826043	6.78228841302151	0.452152560868101	1.89904075564602	1.89904075564602	2.13157635837819	1.3564576826043	20.3468652390645	3.1650679260767	4.06937304781291	1.89904075564602	0.863200343475465	2.44162382868774	1.3564576826043	2.44162382868774	0.581339006830415	1.3564576826043	3.52678997477118	5.87798329128531	5.87798329128531	1.89904075564602	0.452152560868101	2.2607628043405	0.581339006830415	0.452152560868101
8.95262070518839	9.49520377823011	1.3564576826043	1.3564576826043	1.3564576826043	1.3564576826043	1.3564576826043	8.59089865649391	3.68181370992596	3.29425437203902	14.0167293869111	5.23205106147374	4.06937304781291	4.06937304781291	1.74401702049125	2.44162382868774	1.3564576826043	1.3564576826043	2.2607628043405	1.3564576826043	1.3564576826043	4.06937304781291	20.3468652390645	4.97367816954911	3.1650679260767	6.78228841302151	6.78228841302151	5.15453919389635	3.29425437203902	4.06937304781291	17.6339498738559	1.3564576826043	0.27129153652086	4.06937304781291	4.06937304781291	0.193779668943472	0.521714493309347	1.3564576826043	14.9210345086473	12.2081191434387
0.968898344717358	0.123314334782209	0.193779668943472	0.813874609562581	0.813874609562581	1.3564576826043	1.3564576826043	0.452152560868101	0.452152560868101	0.813874609562581	0.968898344717358	0.813874609562581	3.1650679260767	2.2607628043405	2.56219784491924	12.2081191434387	3.1650679260767	4.06937304781291	3.46650296665544	63.7535110824022	13.1124242651749	2.2607628043405	1.3564576826043	3.29425437203902	1.89904075564602	2.2607628043405	2.44162382868774	3.52678997477118	1.3564576826043	1.3564576826043	0.813874609562581	2.44162382868774	2.13157635837819	6.78228841302151	0.452152560868101	0.452152560868101	0.27129153652086	0.452152560868101	0.27129153652086	2.2607628043405
1.95932776376177	2.83622969999081	1.3564576826043	7.86745455910495	20.3468652390645	4.06937304781291	2.98420690172946	1.74401702049125	2.2607628043405	5.87798329128531	9.49520377823011	0.813874609562581	3.52678997477118	6.78228841302151	1.89904075564602	4.06937304781291	0.968898344717358	3.29425437203902	6.78228841302151	9.49520377823011	47.4760188911506	21.2511703608007	13.1124242651749	4.37080808839164	5.87798329128531	4.06937304781291	2.2607628043405	1.10982901303988	3.32948703911965	9.49520377823011	3.76793800723417	4.37080808839164	4.06937304781291	11.3038140217025	6.23970533997979	3.52678997477118	12.2081191434387	4.97367816954911	12.2081191434387	8.59089865649391
7.32487148606323	28.4856113346903	3.68181370992596	3.68181370992596	0.616571673911046	2.44162382868774	2.44162382868774	2.44162382868774	1.3564576826043	2.2607628043405	2.90669503415208	8.59089865649391	4.84449172358679	9.49520377823011	44.763103525942	8.59089865649391	8.41003763214667	7.5574070887954	15.8253396303835	7.16984775090845	4.67224312897037	10.3995088999663	7.68659353475771	20.3468652390645	2.44162382868774	4.06937304781291	8.59089865649391	25.7726959694817	4.61195612085463	14.0167293869111	14.9210345086473	4.06937304781291	11.1229529973553	23.0597806042731	11.3038140217025	15.8253396303835	7.5574070887954	5.27511321012784	4.97367816954911	13.1124242651749
1.05502264202557	2.98420690172946	0.863200343475465	1.95932776376177	0.313028695985608	4.61195612085463	1.74401702049125	7.68659353475771	5.15453919389635	6.39472907513457	10.3995088999663	10.3995088999663	1.67562419615826	6.23970533997979	3.46650296665544	6.78228841302151	2.86363288549797	2.34297236086198	5.23205106147374	7.86745455910495	7.5574070887954	6.00716973724762	10.5803699243136	13.1124242651749	8.41003763214667	8.59089865649391	1.84971502173314	5.69712226693807	2.13157635837819	1.3564576826043	0.581339006830415	6.78228841302151	3.29425437203902	12.2081191434387	2.44162382868774	6.78228841302151	1.74401702049125	1.3564576826043	4.06937304781291	2.2607628043405
5.15453919389635	4.06937304781291	11.3038140217025	1.3564576826043	5.61961039936068	10.3995088999663	1.74401702049125	0.730400290633086	17.6339498738559	2.13157635837819	2.86363288549797	0.968898344717358	0.452152560868101	4.06937304781291	7.68659353475771	5.15453919389635	4.97367816954911	3.1650679260767	5.87798329128531	4.61195612085463	55.6147649867764	5.73885942640282	11.3038140217025	4.45693238569985	4.06937304781291	4.61195612085463	11.665536070397	4.84449172358679	2.98420690172946	7.32487148606323	23.0597806042731	3.29425437203902	5.69712226693807	8.41003763214667	9.49520377823012	3.32948703911965	6.78228841302151	4.37080808839164	14.0167293869111	4.45693238569985
1.3564576826043	0.150717520289367	1.3564576826043	12.2081191434387	3.1650679260767	0.863200343475465	1.3564576826043	2.2607628043405	4.06937304781291	2.2607628043405	0.452152560868101	9.49520377823011	2.2607628043405	6.78228841302151	2.98420690172946	5.87798329128531	1.3564576826043	1.3564576826043	3.1650679260767	6.78228841302151	7.68659353475771	4.06937304781291	0.27129153652086	6.78228841302151	2.44162382868774	1.3564576826043	2.2607628043405	1.74401702049125	2.2607628043405	1.89904075564602	2.2607628043405	0.452152560868101	1.3564576826043	4.06937304781291	1.3564576826043	1.3564576826043	1.3564576826043	0.369943004346628	1.3564576826043	1.89904075564602
10.3995088999663	6.78228841302151	4.06937304781291	1.3564576826043	1.3564576826043	4.06937304781291	14.9210345086473	4.97367816954911	3.52678997477118	31.1985266998989	6.78228841302151	10.3995088999663	2.51913569626513	28.4856113346903	36.6243574303162	36.6243574303162	10.3995088999663	15.8253396303835	20.3468652390645	2.399886669223	16.7296447521197	4.06937304781291	3.1650679260767	1.95932776376177	0.813874609562581	1.3564576826043	1.3564576826043	1.89904075564602	0.452152560868101	6.78228841302151	9.49520377823011	1.3564576826043	0.452152560868101	2.2607628043405	1.3564576826043	1.3564576826043	1.3564576826043	0.813874609562581	1.3564576826043	1.3564576826043
2.98420690172946	20.3468652390645	20.3468652390645	23.0597806042731	3.1650679260767	2.2607628043405	4.06937304781291	5.87798329128531	9.49520377823012	4.06937304781291	5.69712226693807	2.56219784491924	1.60308635216872	6.23970533997979	4.06937304781291	1.95932776376177	2.56219784491924	14.0167293869111	4.61195612085463	12.2081191434387	2.51913569626513	3.68181370992596	6.78228841302151	3.1650679260767	5.15453919389635	9.49520377823012	25.7726959694817	2.2607628043405	4.61195612085463	9.49520377823011	12.2081191434387	12.2081191434387	1.3564576826043	3.1650679260767	3.52678997477118	28.4856113346903	4.06937304781291	0.813874609562581	10.3995088999663	3.1650679260767
4.84449172358679	1.3564576826043	6.23970533997979	4.06937304781291	3.1650679260767	9.49520377823012	6.78228841302151	8.59089865649391	4.67224312897037	5.69712226693807	4.97367816954911	12.2081191434387	14.9210345086473	1.3564576826043	1.3564576826043	4.06937304781291	0.813874609562581	2.2607628043405	0.452152560868101	3.52678997477118	19.4425601173283	8.95262070518839	14.9210345086473	6.78228841302151	6.78228841302151	25.7726959694817	4.06937304781291	1.89904075564602	1.3564576826043	1.3564576826043	0.452152560868101	1.74401702049125	1.3564576826043	0.27129153652086	1.3564576826043	0.452152560868101	4.06937304781291	1.3564576826043	0.452152560868101	1.3564576826043
11.3038140217025	4.61195612085463	2.90669503415208	1.3564576826043	4.06937304781291	4.06937304781291	3.29425437203902	11.3038140217025	14.0167293869111	10.0377868512718	4.97367816954911	4.97367816954911	4.06937304781291	6.23970533997979	8.59089865649391	9.49520377823012	33.9114420651076	8.41003763214667	10.5803699243136	14.9210345086473	14.0167293869111	42.0501881607334	14.9210345086473	4.97367816954911	4.61195612085463	10.3995088999663	6.17941833186404	8.41003763214667	6.78228841302151	1.3564576826043	1.3564576826043	1.3564576826043	1.3564576826043	6.78228841302151	12.2081191434387	1.3564576826043	6.78228841302151	4.97367816954911	12.2081191434387	12.2081191434387
4.06937304781291	2.90669503415208	2.56219784491924	4.84449172358679	4.06937304781291	5.87798329128531	14.9210345086473	5.57654825070657	13.8358683625639	42.0501881607334	18.5382549955921	14.3784514356056	8.95262070518839	7.68659353475771	42.0501881607334	6.78228841302151	4.97367816954911	9.49520377823011	7.68659353475771	2.98420690172946	1.89904075564602	4.06937304781291	10.3995088999663	11.1229529973553	7.86745455910495	5.87798329128531	15.8253396303835	14.0167293869111	14.9210345086473	4.97367816954911	4.80925905650616	6.39472907513457	12.2081191434387	10.3995088999663	4.97367816954911	12.2081191434387	1.3564576826043	3.1650679260767	6.78228841302151	5.87798329128531
9.49520377823011	1.89904075564602	4.06937304781291	0.452152560868101	0.452152560868101	1.89904075564602	0.193779668943472	14.9210345086473	4.97367816954911	1.3564576826043	0.150717520289367	9.49520377823011	0.452152560868101	1.89904075564602	0.863200343475465	2.2607628043405	1.3564576826043	1.3564576826043	1.60308635216872	9.49520377823012	3.68181370992596	1.53731870695154	1.3564576826043	0.369943004346628	2.44162382868774	1.60308635216872	1.3564576826043	0.863200343475465	4.06937304781291	1.3564576826043	1.3564576826043	1.3564576826043	1.3564576826043	1.3564576826043	1.3564576826043	1.3564576826043	1.3564576826043	1.3564576826043	1.3564576826043	1.3564576826043
3.1650679260767	14.9210345086473	1.3564576826043	2.98420690172946	3.1650679260767	1.3564576826043	5.23205106147374	52.9018496215678	2.44162382868774	4.97367816954911	1.3564576826043	6.78228841302151	61.0405957171936	7.68659353475771	12.2081191434387	1.3564576826043	3.29425437203902	7.68659353475771	5.23205106147374	3.29425437203902	6.78228841302151	3.1650679260767	1.3564576826043	4.97367816954911	14.0167293869111	8.33252576456928	55.6147649867764	36.6243574303162	10.3995088999663	1.3564576826043	4.97367816954911	12.2081191434387	7.68659353475771	12.2081191434387	1.74401702049125	1.74401702049125	1.3564576826043	14.9210345086473	1.3564576826043	4.06937304781291
1.3564576826043	9.49520377823011	1.3564576826043	1.3564576826043	2.2607628043405	1.3564576826043	6.78228841302151	0.27129153652086	2.2607628043405	6.78228841302151	1.05502264202557	4.06937304781291	1.65789272318304	1.3564576826043	0.452152560868101	0.968898344717358	0.863200343475465	0.369943004346628	2.44162382868774	3.29425437203902	6.78228841302151	4.06937304781291	28.4856113346903	2.44162382868774	4.06937304781291	1.3564576826043	1.89904075564602	9.49520377823011	1.3564576826043	0.968898344717358	2.2607628043405	0.968898344717358	5.87798329128531	1.74401702049125	0.813874609562581	2.2607628043405	2.51913569626513	1.10982901303988	1.3564576826043	0.369943004346628
1.3564576826043	1.74401702049125	1.05502264202557	9.49520377823011	4.06937304781291	3.1650679260767	1.74401702049125	0.813874609562581	1.3564576826043	0.813874609562581	1.3564576826043	1.10982901303988	0.193779668943472	0.813874609562581	1.3564576826043	1.74401702049125	1.84971502173314	2.2607628043405	1.3564576826043	4.97367816954911	4.06937304781291	0.753587601446834	4.06937304781291	6.78228841302151	1.60308635216872	0.968898344717358	0.193779668943472	0.452152560868101	0.813874609562581	3.29425437203902	0.813874609562581	2.98420690172946	3.52678997477118	4.06937304781291	2.98420690172946	3.52678997477118	0.813874609562581	1.3564576826043	1.3564576826043	4.06937304781291
4.97367816954911	18.5382549955921	8.41003763214667	14.0167293869111	2.90669503415208	14.9210345086473	6.78228841302151	17.6339498738559	3.52678997477118	5.69712226693807	4.61195612085463	2.44162382868774	2.13157635837819	3.46650296665544	2.98420690172946	2.13157635837819	1.3564576826043	0.813874609562581	4.97367816954911	1.77382927725178	2.51913569626513	0.616571673911046	0.452152560868101	0.150717520289367	0.753587601446834	0.753587601446834	4.06937304781291	1.89904075564602	0.863200343475465	1.3564576826043	1.3564576826043	4.06937304781291	4.06937304781291	6.78228841302151	5.87798329128531	12.2081191434387	6.78228841302151	9.49520377823011	6.78228841302151	1.3564576826043
6.78228841302151	4.06937304781291	1.3564576826043	1.3564576826043	0.813874609562581	1.3564576826043	1.3564576826043	1.3564576826043	0.753587601446834	2.2607628043405	9.49520377823011	6.78228841302151	0.27129153652086	0.452152560868101	0.452152560868101	0.27129153652086	1.3564576826043	2.44162382868774	1.3564576826043	0.813874609562581	4.06937304781291	9.49520377823011	1.89904075564602	4.06937304781291	1.3564576826043	6.78228841302151	0.27129153652086	1.3564576826043	25.7726959694817	4.06937304781291	1.3564576826043	1.3564576826043	9.49520377823011	4.06937304781291	2.2607628043405	4.06937304781291	1.3564576826043	2.2607628043405	0.452152560868101	6.78228841302151
0.813874609562581	4.06937304781291	4.06937304781291	2.2607628043405	2.2607628043405	4.06937304781291	4.06937304781291	4.06937304781291	14.9210345086473	1.89904075564602	12.2081191434387	9.49520377823012	8.95262070518839	36.6243574303162	2.90669503415208	14.9210345086473	10.3995088999663	1.98251507457552	6.78228841302151	6.23970533997979	11.3038140217025	1.3564576826043	3.1650679260767	5.23205106147374	0.968898344717358	3.1650679260767	9.49520377823011	2.44162382868774	4.06937304781291	4.06937304781291	4.97367816954911	0.452152560868101	0.452152560868101	0.452152560868101	2.90669503415208	16.7296447521197	11.1229529973553	1.3564576826043	4.06937304781291	4.97367816954911
2.2607628043405	0.581339006830415	4.06937304781291	1.3564576826043	1.74401702049125	4.06937304781291	2.44162382868774	1.74401702049125	1.74401702049125	2.98420690172946	4.06937304781291	2.2607628043405	2.98420690172946	0.813874609562581	0.813874609562581	0.123314334782209	1.3564576826043	17.6339498738559	6.78228841302151	8.59089865649391	14.0167293869111	1.74401702049125	1.3564576826043	6.78228841302151	1.89904075564602	0.193779668943472	4.06937304781291	0.813874609562581	0.813874609562581	6.78228841302151	0.193779668943472	0.753587601446834	2.51913569626513	6.78228841302151	0.27129153652086	9.49520377823011	1.89904075564602	5.87798329128531	4.06937304781291	4.06937304781291
2.2607628043405	1.3564576826043	0.150717520289367	1.3564576826043	0.452152560868101	1.3564576826043	1.3564576826043	1.3564576826043	0.813874609562581	1.3564576826043	2.44162382868774	0.452152560868101	0.863200343475465	4.97367816954911	12.2081191434387	6.78228841302151	0.968898344717358	1.10982901303988	25.7726959694817	4.06937304781291	4.06937304781291	1.05502264202557	3.1650679260767	1.3564576826043	2.13157635837819	1.3564576826043	0.753587601446834	1.3564576826043	1.89904075564602	1.3564576826043	0.452152560868101	1.3564576826043	1.3564576826043	0.753587601446834	0.813874609562581	0.813874609562581	2.2607628043405	4.06937304781291	0.452152560868101	4.06937304781291
1.89904075564602	2.98420690172946	6.78228841302151	6.78228841302151	1.3564576826043	4.06937304781291	4.06937304781291	4.97367816954911	1.3564576826043	0.753587601446834	4.06937304781291	0.813874609562581	1.3564576826043	3.68181370992596	3.46650296665544	33.9114420651076	4.06937304781291	1.3564576826043	14.9210345086473	8.59089865649391	11.3038140217025	4.06937304781291	7.68659353475771	20.3468652390645	17.6339498738559	14.9210345086473	1.3564576826043	9.49520377823012	47.4760188911506	9.49520377823012	36.6243574303162	9.49520377823011	17.6339498738559	55.6147649867764	9.10764444034317	10.5803699243136	42.0501881607334	2.44162382868774	6.78228841302151	14.0167293869111
4.06937304781291	0.452152560868101	2.13157635837819	9.49520377823011	6.23970533997979	4.84449172358679	5.69712226693807	31.1985266998989	1.74401702049125	5.69712226693807	8.59089865649391	9.49520377823011	5.15453919389635	7.32487148606323	5.87798329128531	6.23970533997979	6.78228841302151	6.78228841302151	4.61195612085463	44.763103525942	28.4856113346903	23.0597806042731	1.3564576826043	2.13157635837819	23.0597806042731	1.3564576826043	1.89904075564602	0.27129153652086	1.3564576826043	4.06937304781291	1.3564576826043	1.3564576826043	0.452152560868101	2.2607628043405	0.813874609562581	1.3564576826043	0.452152560868101	1.3564576826043	0.193779668943472	0.150717520289367
1.3564576826043	4.06937304781291	0.452152560868101	2.2607628043405	0.150717520289367	4.06937304781291	0.581339006830415	3.1650679260767	1.3564576826043	1.3564576826043	1.3564576826043	1.3564576826043	1.3564576826043	6.78228841302151	3.1650679260767	6.78228841302151	6.78228841302151	1.3564576826043	0.581339006830415	0.813874609562581	0.581339006830415	1.3564576826043	0.27129153652086	1.3564576826043	1.3564576826043	1.3564576826043	4.06937304781291	2.2607628043405	1.3564576826043	0.813874609562581	1.3564576826043	1.89904075564602	1.74401702049125	1.3564576826043	0.27129153652086	0.968898344717358	1.05502264202557	1.3564576826043	1.3564576826043	6.78228841302151
0.452152560868101	0.452152560868101	0.452152560868101	2.44162382868774	4.06937304781291	1.3564576826043	1.3564576826043	0.27129153652086	1.3564576826043	4.97367816954911	12.2081191434387	1.3564576826043	1.3564576826043	9.49520377823011	3.1650679260767	1.60308635216872	8.59089865649391	7.68659353475771	4.97367816954911	10.3995088999663	0.968898344717358	3.1650679260767	42.0501881607334	12.2081191434387	1.3564576826043	1.3564576826043	4.06937304781291	5.69712226693807	12.2081191434387	6.78228841302151	4.06937304781291	11.3038140217025	36.6243574303162	3.52678997477118	0.968898344717358	4.06937304781291	1.3564576826043	1.3564576826043	1.3564576826043	1.3564576826043
6.78228841302151	5.87798329128531	5.69712226693807	4.06937304781291	1.74401702049125	4.97367816954911	4.84449172358679	4.45693238569985	2.56219784491924	1.3564576826043	1.74401702049125	3.1650679260767	0.813874609562581	0.753587601446834	17.6339498738559	8.59089865649391	3.46650296665544	2.19120087189926	10.0377868512718	8.72008510245623	9.49520377823011	15.8253396303835	2.98420690172946	3.1650679260767	0.452152560868101	0.581339006830415	1.89904075564602	0.813874609562581	1.3564576826043	1.3564576826043	3.1650679260767	1.89904075564602	0.813874609562581	1.3564576826043	1.3564576826043	6.78228841302151	1.3564576826043	1.3564576826043	1.3564576826043	4.06937304781291
2.2607628043405	0.193779668943472	1.3564576826043	0.27129153652086	3.1650679260767	4.06937304781291	1.3564576826043	6.78228841302151	0.193779668943472	1.3564576826043	0.27129153652086	0.452152560868101	4.06937304781291	1.3564576826043	1.3564576826043	0.813874609562581	0.813874609562581	4.06937304781291	1.3564576826043	1.3564576826043	2.51913569626513	20.3468652390645	1.89904075564602	0.452152560868101	6.78228841302151	6.78228841302151	4.06937304781291	2.13157635837819	4.06937304781291	4.06937304781291	10.3995088999663	5.61961039936068	3.52678997477118	5.87798329128531	2.90669503415208	7.86745455910495	13.1124242651749	10.3995088999663	9.49520377823012	12.2081191434387
3.29425437203902	2.56219784491924	1.95932776376177	2.44162382868774	1.3564576826043	1.3564576826043	1.3564576826043	1.89904075564602	2.44162382868774	3.52678997477118	42.0501881607334	12.2081191434387	9.49520377823011	9.49520377823011	17.6339498738559	4.97367816954911	3.52678997477118	25.7726959694817	12.2081191434387	20.3468652390645	9.49520377823012	5.87798329128531	5.87798329128531	4.61195612085463	2.2607628043405	9.49520377823011	1.3564576826043	2.98420690172946	4.06937304781291	4.06937304781291	1.3564576826043	0.452152560868101	4.06937304781291	4.06937304781291	4.06937304781291	0.968898344717358	1.3564576826043	0.753587601446834	0.813874609562581	0.753587601446834
23.0597806042731	12.2081191434387	15.8253396303835	13.1124242651749	14.0167293869111	6.23970533997979	55.6147649867764	7.68659353475771	3.68181370992596	10.3995088999663	12.2081191434387	2.86363288549797	9.49520377823011	9.49520377823011	3.29425437203902	1.89904075564602	6.78228841302151	1.3564576826043	4.61195612085463	6.78228841302151	5.61961039936068	4.61195612085463	3.1650679260767	7.86745455910495	13.1124242651749	5.15453919389635	5.69712226693807	47.4760188911506	55.6147649867764	1.10982901303988	3.1650679260767	12.2081191434387	16.7296447521197	4.84449172358679	10.0377868512718	12.2081191434387	3.1650679260767	2.98420690172946	4.97367816954911	4.61195612085463
0.27129153652086	0.193779668943472	0.452152560868101	1.3564576826043	0.27129153652086	1.3564576826043	6.78228841302151	1.3564576826043	1.3564576826043	1.3564576826043	0.452152560868101	1.3564576826043	0.452152560868101	0.813874609562581	0.27129153652086	0.521714493309347	1.3564576826043	2.2607628043405	0.753587601446834	1.3564576826043	4.06937304781291	1.3564576826043	0.150717520289367	4.06937304781291	1.3564576826043	0.27129153652086	1.3564576826043	0.813874609562581	0.452152560868101	0.27129153652086	0.452152560868101	1.3564576826043	6.78228841302151	0.452152560868101	0.27129153652086	0.452152560868101	4.06937304781291	4.06937304781291	0.193779668943472	0.150717520289367
0.968898344717358	0.581339006830415	1.3564576826043	0.813874609562581	0.452152560868101	2.2607628043405	6.78228841302151	1.3564576826043	1.3564576826043	6.78228841302151	0.452152560868101	0.452152560868101	12.2081191434387	12.2081191434387	4.97367816954911	2.44162382868774	4.97367816954911	17.6339498738559	10.3995088999663	7.16984775090845	22.1554754825369	17.6339498738559	5.15453919389635	4.97367816954911	2.90669503415208	5.87798329128531	6.78228841302151	17.6339498738559	4.06937304781291	7.68659353475771	5.87798329128531	4.06937304781291	1.65789272318304	3.29425437203902	3.1650679260767	1.3564576826043	0.452152560868101	4.06937304781291	4.61195612085463	1.3564576826043
31.1985266998989	14.0167293869111	9.49520377823012	7.32487148606323	5.15453919389635	23.0597806042731	9.49520377823012	39.3372727955248	12.2081191434387	7.86745455910495	31.1985266998989	9.49520377823012	33.9114420651076	5.61961039936068	5.23205106147374	8.95262070518839	1.65789272318304	3.68181370992596	11.3038140217025	7.68659353475771	39.3372727955248	13.1124242651749	2.90669503415208	17.6339498738559	3.52678997477118	2.44162382868774	6.78228841302151	4.61195612085463	1.3564576826043	1.3564576826043	4.97367816954911	2.51913569626513	6.78228841302151	4.06937304781291	3.1650679260767	1.74401702049125	6.78228841302151	1.3564576826043	4.06937304781291	1.89904075564602
1.74401702049125	0.968898344717358	1.3564576826043	0.581339006830415	1.3564576826043	0.813874609562581	0.150717520289367	0.150717520289367	0.813874609562581	1.3564576826043	4.06937304781291	3.44331565584169	2.2607628043405	2.44162382868774	0.150717520289367	0.753587601446834	2.44162382868774	1.3564576826043	4.06937304781291	28.4856113346903	11.1229529973553	5.23205106147374	2.44162382868774	4.06937304781291	4.06937304781291	4.06937304781291	2.44162382868774	8.59089865649391	1.77382927725178	2.51913569626513	2.44162382868774	4.06937304781291	7.86745455910495	4.97367816954911	20.3468652390645	4.06937304781291	3.46650296665544	3.68181370992596	3.52678997477118	6.78228841302151
7.86745455910495	9.49520377823012	4.06937304781291	3.1650679260767	4.06937304781291	7.68659353475771	6.39472907513457	3.29425437203902	4.06937304781291	3.76793800723417	10.3995088999663	4.06937304781291	6.78228841302151	25.7726959694817	12.7507022164804	8.72008510245623	6.28903107389267	16.7296447521197	18.5382549955921	15.8253396303835	8.95262070518839	4.80925905650616	3.57611570868407	4.61195612085463	4.06937304781291	2.13157635837819	4.67224312897037	2.51913569626513	1.3564576826043	17.6339498738559	14.9210345086473	1.3564576826043	2.2607628043405	0.968898344717358	0.452152560868101	0.27129153652086	0.581339006830415	0.27129153652086	0.193779668943472	0.753587601446834
1.3564576826043	1.3564576826043	3.52678997477118	20.3468652390645	1.3564576826043	14.9210345086473	8.59089865649391	42.0501881607334	14.9210345086473	2.13157635837819	4.06937304781291	4.06937304781291	1.3564576826043	1.3564576826043	1.3564576826043	1.3564576826043	1.3564576826043	1.3564576826043	1.3564576826043	6.78228841302151	11.3038140217025	14.0167293869111	2.90669503415208	8.41003763214667	7.86745455910495	14.9210345086473	39.3372727955248	10.3995088999663	2.51913569626513	11.3038140217025	3.52678997477118	2.98420690172946	2.51913569626513	1.3564576826043	2.2607628043405	4.97367816954911	1.3564576826043	0.581339006830415	4.97367816954911	2.2607628043405
5.15453919389635	2.2607628043405	6.78228841302151	14.9210345086473	2.2607628043405	4.97367816954911	17.6339498738559	6.78228841302151	4.97367816954911	4.97367816954911	12.2081191434387	17.6339498738559	4.06937304781291	3.52678997477118	6.78228841302151	4.06937304781291	4.97367816954911	0.968898344717358	1.3564576826043	9.49520377823012	14.9210345086473	1.3564576826043	9.49520377823011	1.3564576826043	1.3564576826043	1.3564576826043	4.06937304781291	5.87798329128531	1.89904075564602	4.06937304781291	9.49520377823011	5.87798329128531	0.452152560868101	1.95932776376177	3.52678997477118	4.06937304781291	6.78228841302151	0.193779668943472	2.13157635837819	1.3564576826043
14.0167293869111	11.3038140217025	31.1985266998989	17.6339498738559	12.2081191434387	9.49520377823011	12.2081191434387	4.06937304781291	4.06937304781291	12.2081191434387	1.3564576826043	1.3564576826043	39.3372727955248	6.39472907513457	13.1124242651749	42.0501881607334	4.06937304781291	20.3468652390645	12.2081191434387	11.665536070397	11.3038140217025	5.69712226693807	0.452152560868101	1.3564576826043	1.3564576826043	1.89904075564602	6.78228841302151	1.3564576826043	1.3564576826043	2.44162382868774	1.95932776376177	2.2607628043405	4.06937304781291	4.61195612085463	1.3564576826043	10.3995088999663	6.00716973724762	5.69712226693807	4.06937304781291	14.9210345086473
4.06937304781291	6.23970533997979	4.45693238569985	31.1985266998989	11.1229529973553	5.69712226693807	5.61961039936068	18.5382549955921	3.46650296665544	5.23205106147374	8.59089865649391	5.69712226693807	42.0501881607334	20.3468652390645	36.6243574303162	82.7439186388624	8.95262070518839	5.87798329128531	6.23970533997979	7.68659353475771	6.78228841302151	15.8253396303835	14.0167293869111	88.1697493692796	7.94496642668234	3.46650296665544	33.9114420651076	9.49520377823012	6.78228841302151	6.78228841302151	6.00716973724762	4.45693238569985	2.2607628043405	2.2607628043405	6.78228841302151	5.23205106147374	1.74401702049125	5.87798329128531	2.47354048004314	4.31600171737732
0.813874609562581	0.27129153652086	0.452152560868101	1.89904075564602	4.06937304781291	17.6339498738559	2.44162382868774	14.9210345086473	6.78228841302151	1.65789272318304	2.2607628043405	1.95932776376177	5.15453919389635	5.69712226693807	4.06937304781291	3.29425437203902	20.3468652390645	6.23970533997979	3.1650679260767	3.52678997477118	3.68181370992596	1.89904075564602	2.98420690172946	1.3564576826043	1.10982901303988	2.98420690172946	5.69712226693807	5.69712226693807	6.39472907513457	13.2932852895222	3.46650296665544	4.06937304781291	10.0377868512718	8.95262070518839	6.78228841302151	2.86363288549797	17.6339498738559	21.2511703608007	3.76793800723417	28.4856113346903
3.68181370992596	3.52678997477118	1.3564576826043	1.60308635216872	1.74401702049125	1.89904075564602	1.3564576826043	2.13157635837819	1.56514347992804	2.98420690172946	2.44162382868774	0.193779668943472	8.59089865649391	3.68181370992596	7.68659353475771	4.97367816954911	1.3564576826043	4.06937304781291	31.1985266998989	39.3372727955248	20.3468652390645	4.06937304781291	7.32487148606323	69.1793418128194	7.32487148606323	10.3995088999663	4.56263038694174	3.76793800723417	5.61961039936068	36.6243574303162	36.6243574303162	6.78228841302151	4.97367816954911	14.9210345086473	6.00716973724762	2.56219784491924	3.68181370992596	3.1650679260767	0.813874609562581	1.3564576826043
0.27129153652086	6.78228841302151	3.1650679260767	6.78228841302151	5.87798329128531	0.968898344717358	1.89904075564602	3.1650679260767	0.193779668943472	0.452152560868101	6.78228841302151	6.78228841302151	1.3564576826043	9.49520377823011	1.74401702049125	20.3468652390645	8.59089865649391	20.3468652390645	6.78228841302151	25.7726959694817	6.78228841302151	11.3038140217025	7.68659353475771	9.49520377823012	23.0597806042731	9.49520377823012	8.59089865649391	3.52678997477118	3.1650679260767	4.06937304781291	1.3564576826043	0.863200343475465	0.581339006830415	6.78228841302151	0.968898344717358	0.452152560868101	3.1650679260767	1.3564576826043	3.1650679260767	3.1650679260767
2.13157635837819	0.616571673911046	1.3564576826043	2.98420690172946	2.44162382868774	5.69712226693807	2.98420690172946	1.3564576826043	0.730400290633086	4.61195612085463	0.581339006830415	0.193779668943472	6.78228841302151	1.56514347992804	1.60308635216872	17.6339498738559	1.10982901303988	1.3564576826043	17.6339498738559	5.23205106147374	6.78228841302151	1.14777188528056	3.52678997477118	2.2607628043405	4.06937304781291	52.9018496215678	12.2081191434387	6.78228841302151	8.59089865649391	2.2607628043405	6.78228841302151	7.86745455910495	8.95262070518839	8.59089865649391	4.06937304781291	3.1650679260767	1.74401702049125	0.369943004346628	4.06937304781291	2.98420690172946
1.3564576826043	9.49520377823011	2.2607628043405	4.97367816954911	4.45693238569985	8.95262070518839	44.763103525942	7.32487148606323	7.32487148606323	33.9114420651076	17.6339498738559	11.3038140217025	6.78228841302151	4.67224312897037	36.6243574303162	4.06937304781291	0.813874609562581	1.3564576826043	1.65789272318304	14.9210345086473	28.4856113346903	1.74401702049125	12.2081191434387	6.78228841302151	2.13157635837819	4.06937304781291	3.1650679260767	1.3564576826043	4.06937304781291	4.06937304781291	1.3564576826043	1.3564576826043	0.581339006830415	0.452152560868101	0.581339006830415	2.98420690172946	1.3564576826043	3.1650679260767	2.13157635837819	1.89904075564602
4.06937304781291	0.968898344717358	0.616571673911046	1.3564576826043	0.193779668943472	0.27129153652086	1.3564576826043	0.27129153652086	0.27129153652086	1.3564576826043	0.27129153652086	4.06937304781291	1.3564576826043	6.78228841302151	2.2607628043405	2.2607628043405	1.05502264202557	1.3564576826043	1.74401702049125	23.0597806042731	7.32487148606323	10.0377868512718	11.3038140217025	5.87798329128531	39.3372727955248	33.9114420651076	11.3038140217025	5.87798329128531	1.3564576826043	3.1650679260767	3.76793800723417	14.0167293869111	23.0597806042731	8.41003763214667	6.23970533997979	1.60308635216872	0.521714493309347	1.89904075564602	2.51913569626513	1.3564576826043
0.27129153652086	0.813874609562581	4.06937304781291	1.3564576826043	1.3564576826043	2.13157635837819	23.0597806042731	1.89904075564602	0.452152560868101	6.78228841302151	6.23970533997979	8.41003763214667	2.90669503415208	3.68181370992596	4.97367816954911	6.78228841302151	5.61961039936068	4.06937304781291	5.87798329128531	4.06937304781291	5.23205106147374	39.3372727955248	11.3038140217025	9.49520377823012	17.6339498738559	3.52678997477118	8.59089865649391	3.29425437203902	3.68181370992596	3.1650679260767	5.69712226693807	12.2081191434387	7.32487148606323	8.95262070518839	23.0597806042731	2.13157635837819	10.3995088999663	3.29425437203902	5.69712226693807	7.68659353475771
42.0501881607334	4.45693238569985	2.98420690172946	39.3372727955248	3.1650679260767	0.581339006830415	2.44162382868774	17.6339498738559	4.06937304781291	23.0597806042731	5.15453919389635	28.4856113346903	6.00716973724762	28.4856113346903	3.52678997477118	2.2607628043405	3.29425437203902	7.68659353475771	31.1985266998989	6.78228841302151	19.4425601173283	36.6243574303162	4.97367816954911	4.06937304781291	9.49520377823011	2.13157635837819	1.95932776376177	4.97367816954911	10.3995088999663	5.69712226693807	11.3038140217025	3.32948703911965	4.06937304781291	10.3995088999663	8.59089865649391	28.4856113346903	11.3038140217025	4.84449172358679	2.09634369129756	2.56219784491924
12.2081191434387	31.1985266998989	6.78228841302151	7.86745455910495	25.7726959694817	1.3564576826043	4.97367816954911	3.68181370992596	6.23970533997979	6.23970533997979	4.61195612085463	4.67224312897037	33.9114420651076	5.69712226693807	10.5803699243136	5.23205106147374	4.06937304781291	5.69712226693807	20.3468652390645	4.06937304781291	2.2607628043405	4.06937304781291	6.78228841302151	1.3564576826043	1.3564576826043	9.49520377823011	0.813874609562581	1.95932776376177	0.193779668943472	4.06937304781291	12.2081191434387	2.2607628043405	2.2607628043405	0.193779668943472	0.581339006830415	1.89904075564602	1.89904075564602	0.452152560868101	0.452152560868101	0.27129153652086
9.49520377823011	1.3564576826043	2.2607628043405	2.2607628043405	2.98420690172946	9.49520377823012	5.23205106147374	4.84449172358679	4.45693238569985	9.49520377823012	2.51913569626513	4.97367816954911	4.06937304781291	2.44162382868774	1.95932776376177	3.1650679260767	6.78228841302151	2.13157635837819	9.49520377823012	36.6243574303162	5.69712226693807	2.90669503415208	25.7726959694817	7.68659353475771	4.06937304781291	3.1650679260767	0.813874609562581	0.968898344717358	1.89904075564602	0.452152560868101	1.3564576826043	0.521714493309347	2.2607628043405	1.98251507457552	3.68181370992596	17.6339498738559	3.1650679260767	20.3468652390645	6.78228841302151	0.27129153652086
2.2607628043405	3.34592895042394	1.3564576826043	31.1985266998989	12.2081191434387	25.7726959694817	2.09634369129756	3.1650679260767	3.76793800723417	11.3038140217025	2.2607628043405	3.52678997477118	3.29425437203902	3.1650679260767	25.7726959694817	9.49520377823012	11.3038140217025	17.6339498738559	3.68181370992596	3.29425437203902	28.4856113346903	12.2081191434387	1.3564576826043	6.78228841302151	3.1650679260767	1.74401702049125	0.753587601446834	2.44162382868774	1.10982901303988	1.10982901303988	1.89904075564602	0.813874609562581	0.27129153652086	3.1650679260767	0.27129153652086	1.3564576826043	1.3564576826043	1.3564576826043	1.3564576826043	6.78228841302151
2.13157635837819	2.44162382868774	4.06937304781291	1.3564576826043	1.89904075564602	3.29425437203902	2.13157635837819	7.68659353475771	4.06937304781291	4.06937304781291	1.3564576826043	1.89904075564602	1.3564576826043	4.06937304781291	1.3564576826043	1.3564576826043	1.3564576826043	1.3564576826043	0.813874609562581	4.97367816954911	3.52678997477118	2.86363288549797	2.2607628043405	6.78228841302151	1.3564576826043	2.90669503415208	4.06937304781291	2.90669503415208	2.51913569626513	0.813874609562581	0.863200343475465	2.44162382868774	1.89904075564602	0.863200343475465	1.3564576826043	1.3564576826043	1.89904075564602	1.74401702049125	25.7726959694817	9.49520377823011
47.4760188911506	39.3372727955248	3.1650679260767	1.3564576826043	9.49520377823011	1.3564576826043	1.89904075564602	6.78228841302151	12.2081191434387	13.1124242651749	12.2081191434387	5.61961039936068	2.13157635837819	1.3564576826043	5.87798329128531	2.44162382868774	3.1650679260767	3.1650679260767	12.2081191434387	12.2081191434387	14.9210345086473	6.78228841302151	2.2607628043405	2.2607628043405	1.3564576826043	0.968898344717358	1.3564576826043	6.78228841302151	0.452152560868101	1.3564576826043	2.44162382868774	6.78228841302151	1.89904075564602	0.581339006830415	0.452152560868101	6.78228841302151	1.3564576826043	0.753587601446834	1.74401702049125	4.06937304781291
1.95932776376177	1.89904075564602	1.3564576826043	4.06937304781291	3.52678997477118	6.78228841302151	1.65789272318304	3.52678997477118	1.89904075564602	6.78228841302151	28.4856113346903	4.97367816954911	33.9114420651076	8.95262070518839	5.69712226693807	4.06937304781291	18.5382549955921	11.3038140217025	11.3038140217025	8.59089865649391	4.06937304781291	12.2081191434387	8.59089865649391	4.06937304781291	1.3564576826043	6.78228841302151	23.0597806042731	33.9114420651076	14.0167293869111	14.0167293869111	7.68659353475771	25.7726959694817	4.06937304781291	1.3564576826043	4.06937304781291	2.2607628043405	9.49520377823011	1.3564576826043	1.3564576826043	0.968898344717358
0.813874609562581	0.452152560868101	6.78228841302151	0.581339006830415	0.581339006830415	1.3564576826043	0.581339006830415	0.581339006830415	1.3564576826043	0.581339006830415	0.452152560868101	0.452152560868101	0.813874609562581	0.581339006830415	3.1650679260767	0.452152560868101	1.3564576826043	1.3564576826043	0.193779668943472	0.581339006830415	2.56219784491924	9.49520377823011	3.1650679260767	1.3564576826043	0.616571673911046	1.3564576826043	0.813874609562581	1.3564576826043	1.3564576826043	0.452152560868101	1.3564576826043	0.452152560868101	0.452152560868101	0.193779668943472	0.581339006830415	0.369943004346628	0.27129153652086	0.452152560868101	4.06937304781291	0.452152560868101
0.581339006830415	0.968898344717358	1.3564576826043	4.06937304781291	9.49520377823011	4.06937304781291	1.3564576826043	0.581339006830415	0.27129153652086	1.89904075564602	2.44162382868774	0.581339006830415	6.78228841302151	2.2607628043405	2.51913569626513	3.1650679260767	6.78228841302151	5.23205106147374	9.49520377823012	15.8253396303835	18.5382549955921	8.41003763214667	2.51913569626513	13.1124242651749	13.1124242651749	11.665536070397	9.49520377823011	10.0377868512718	5.15453919389635	55.6147649867764	11.3038140217025	2.98420690172946	3.1650679260767	6.00716973724762	2.15437396648919	4.56263038694174	5.87798329128531	3.82274437824849	9.49520377823012	28.4856113346903
0.27129153652086	1.3564576826043	0.753587601446834	1.3564576826043	2.98420690172946	1.89904075564602	0.193779668943472	14.9210345086473	0.452152560868101	1.74401702049125	1.65789272318304	1.89904075564602	0.994735633909821	1.05502264202557	4.06937304781291	1.89904075564602	1.3564576826043	1.89904075564602	2.2607628043405	12.2081191434387	4.06937304781291	2.2607628043405	2.90669503415208	5.69712226693807	2.44162382868774	3.1650679260767	1.3564576826043	4.06937304781291	0.753587601446834	12.2081191434387	0.968898344717358	5.15453919389635	3.29425437203902	2.98420690172946	0.968898344717358	6.78228841302151	4.06937304781291	1.3564576826043	1.3564576826043	2.2607628043405
1.3564576826043	1.3564576826043	1.3564576826043	0.730400290633086	1.74401702049125	14.9210345086473	1.3564576826043	0.452152560868101	2.2607628043405	4.06937304781291	0.452152560868101	2.2607628043405	1.89904075564602	2.2607628043405	1.3564576826043	4.97367816954911	4.06937304781291	6.78228841302151	23.0597806042731	2.86363288549797	3.52678997477118	2.13157635837819	2.98420690172946	9.49520377823012	9.49520377823012	3.68181370992596	3.1650679260767	23.0597806042731	2.98420690172946	2.13157635837819	4.06937304781291	1.3564576826043	1.74401702049125	1.3564576826043	0.452152560868101	4.97367816954911	1.3564576826043	1.3564576826043	0.813874609562581	6.78228841302151
2.44162382868774	1.3564576826043	0.452152560868101	1.3564576826043	0.581339006830415	0.193779668943472	0.968898344717358	1.3564576826043	1.3564576826043	0.581339006830415	1.3564576826043	1.3564576826043	0.581339006830415	0.27129153652086	0.616571673911046	0.753587601446834	1.3564576826043	20.3468652390645	10.3995088999663	4.06937304781291	1.95932776376177	28.4856113346903	12.2081191434387	5.87798329128531	3.46650296665544	0.863200343475465	4.06937304781291	1.89904075564602	0.369943004346628	0.813874609562581	1.3564576826043	0.27129153652086	1.89904075564602	1.3564576826043	0.452152560868101	1.3564576826043	0.452152560868101	0.104342898661869	1.3564576826043	2.2607628043405
1.3564576826043	6.78228841302151	1.3564576826043	0.968898344717358	6.78228841302151	1.3564576826043	14.0167293869111	2.44162382868774	1.89904075564602	4.97367816954911	2.2607628043405	6.78228841302151	4.06937304781291	2.44162382868774	9.49520377823011	0.813874609562581	5.87798329128531	7.68659353475771	20.3468652390645	1.84971502173314	3.32948703911965	6.39472907513457	4.61195612085463	3.68181370992596	8.59089865649391	2.13157635837819	6.78228841302151	5.87798329128531	1.89904075564602	1.3564576826043	1.3564576826043	4.61195612085463	3.29425437203902	6.78228841302151	2.2607628043405	5.15453919389635	2.90669503415208	36.6243574303162	14.0167293869111	12.2081191434387
1.89904075564602	0.753587601446834	4.06937304781291	1.56514347992804	2.58960103042639	22.1554754825369	8.41003763214667	33.9114420651076	2.58960103042639	25.7726959694817	14.9210345086473	1.3564576826043	2.98420690172946	5.15453919389635	6.78228841302151	2.56219784491924	4.06937304781291	3.1650679260767	1.3564576826043	3.1650679260767	7.68659353475771	14.9210345086473	4.06937304781291	1.3564576826043	0.581339006830415	0.616571673911046	4.06937304781291	17.6339498738559	0.813874609562581	0.452152560868101	1.74401702049125	0.123314334782209	0.0904305121736201	0.452152560868101	0.581339006830415	0.994735633909821	0.968898344717358	0.150717520289367	0.581339006830415	1.3564576826043
6.78228841302151	4.06937304781291	1.3564576826043	1.3564576826043	9.49520377823011	6.78228841302151	4.06937304781291	1.3564576826043	1.3564576826043	1.3564576826043	1.3564576826043	1.3564576826043	12.2081191434387	1.3564576826043	1.3564576826043	4.06937304781291	12.2081191434387	4.97367816954911	6.78228841302151	23.0597806042731	9.49520377823011	4.06937304781291	6.78228841302151	1.3564576826043	4.06937304781291	9.49520377823011	12.2081191434387	1.3564576826043	9.49520377823011	6.78228841302151	6.78228841302151	9.49520377823011	6.78228841302151	12.2081191434387	3.1650679260767	3.1650679260767	1.3564576826043	5.87798329128531	9.49520377823011	4.06937304781291
3.1650679260767	2.51913569626513	33.9114420651076	7.68659353475771	0.452152560868101	2.86363288549797	17.6339498738559	1.3564576826043	2.13157635837819	1.65789272318304	0.753587601446834	3.1650679260767	6.78228841302151	9.49520377823011	3.52678997477118	2.2607628043405	0.753587601446834	4.06937304781291	6.00716973724762	13.2932852895222	12.2081191434387	4.06937304781291	14.9210345086473	1.98251507457552	4.97367816954911	9.49520377823012	4.61195612085463	0.369943004346628	1.05502264202557	6.78228841302151	3.68181370992596	7.68659353475771	7.68659353475771	0.78531760571828	1.65789272318304	4.97367816954911	3.52678997477118	0.521714493309347	2.13157635837819	1.95932776376177
4.61195612085463	31.1985266998989	4.84449172358679	4.06937304781291	2.90669503415208	12.2081191434387	4.61195612085463	5.87798329128531	4.06937304781291	5.15453919389635	3.52678997477118	3.1650679260767	8.59089865649391	2.98420690172946	3.68181370992596	4.45693238569985	4.61195612085463	36.6243574303162	5.15453919389635	13.1124242651749	42.0501881607334	18.5382549955921	4.67224312897037	6.78228841302151	14.9210345086473	11.1229529973553	7.5574070887954	9.49520377823011	4.06937304781291	47.4760188911506	9.49520377823012	33.9114420651076	12.2081191434387	14.9210345086473	2.2607628043405	7.32487148606323	12.2081191434387	28.4856113346903	10.3995088999663	8.59089865649391
1.74401702049125	2.44162382868774	1.05502264202557	5.15453919389635	1.77382927725178	6.23970533997979	8.95262070518839	5.79577373476384	6.23970533997979	7.5574070887954	55.6147649867764	5.27511321012784	25.7726959694817	10.3995088999663	31.1985266998989	6.78228841302151	5.87798329128531	8.59089865649391	1.65789272318304	3.29425437203902	36.6243574303162	2.98420690172946	5.15453919389635	1.05502264202557	6.23970533997979	6.78228841302151	6.78228841302151	2.56219784491924	2.56219784491924	0.968898344717358	14.9210345086473	4.06937304781291	1.95932776376177	5.15453919389635	2.98420690172946	3.1650679260767	20.3468652390645	4.06937304781291	3.1650679260767	3.1650679260767
0.452152560868101	4.06937304781291	1.3564576826043	0.27129153652086	0.27129153652086	0.452152560868101	0.27129153652086	0.813874609562581	6.78228841302151	2.2607628043405	1.89904075564602	2.98420690172946	8.59089865649391	2.98420690172946	4.06937304781291	5.87798329128531	2.44162382868774	2.2607628043405	5.23205106147374	1.83520745293523	33.9114420651076	9.49520377823011	10.3995088999663	14.0167293869111	23.0597806042731	10.3995088999663	3.76793800723417	2.34297236086198	1.74401702049125	3.68181370992596	2.44162382868774	1.3564576826043	9.49520377823011	17.6339498738559	4.06937304781291	12.2081191434387	25.7726959694817	4.97367816954911	2.2607628043405	6.78228841302151
1.89904075564602	4.06937304781291	4.06937304781291	4.06937304781291	3.1650679260767	4.06937304781291	14.9210345086473	3.52678997477118	2.34297236086198	1.74401702049125	2.44162382868774	2.2607628043405	9.49520377823011	7.68659353475771	8.59089865649391	12.2081191434387	12.2081191434387	1.3564576826043	0.581339006830415	2.2607628043405	31.1985266998989	13.1124242651749	4.31600171737732	1.89904075564602	6.00716973724762	5.87798329128531	23.0597806042731	23.0597806042731	3.29425437203902	6.78228841302151	2.399886669223	4.06937304781291	9.49520377823012	4.06937304781291	2.2607628043405	6.23970533997979	7.86745455910495	12.2081191434387	5.69712226693807	36.6243574303162
4.06937304781291	4.06937304781291	4.97367816954911	2.98420690172946	1.89904075564602	4.06937304781291	3.1650679260767	1.05502264202557	0.863200343475465	1.89904075564602	1.3564576826043	9.49520377823012	2.86363288549797	5.15453919389635	4.06937304781291	12.2081191434387	3.52678997477118	11.3038140217025	13.1124242651749	7.16984775090845	14.9210345086473	7.86745455910495	14.9210345086473	5.61961039936068	39.3372727955248	55.6147649867764	20.3468652390645	9.49520377823011	4.84449172358679	36.6243574303162	2.34297236086198	2.13157635837819	5.87798329128531	9.49520377823012	5.15453919389635	5.69712226693807	8.59089865649391	10.3995088999663	5.15453919389635	2.2607628043405
0.452152560868101	1.3564576826043	0.581339006830415	2.44162382868774	2.51913569626513	17.6339498738559	4.97367816954911	4.06937304781291	8.95262070518839	3.29425437203902	5.87798329128531	20.3468652390645	5.87798329128531	3.29425437203902	2.399886669223	5.87798329128531	4.45693238569985	4.06937304781291	2.98420690172946	20.3468652390645	10.3995088999663	1.89904075564602	14.9210345086473	4.06937304781291	4.06937304781291	1.3564576826043	12.2081191434387	4.06937304781291	2.13157635837819	1.74401702049125	4.97367816954911	4.06937304781291	0.581339006830415	0.27129153652086	1.89904075564602	4.06937304781291	0.452152560868101	0.150717520289367	0.193779668943472	1.3564576826043
8.72008510245623	9.10764444034317	4.97367816954911	15.8253396303835	6.23970533997979	4.45693238569985	17.6339498738559	3.1650679260767	17.6339498738559	4.06937304781291	6.39472907513457	4.97367816954911	13.1124242651749	3.68181370992596	4.06937304781291	2.2607628043405	13.1124242651749	4.06937304781291	6.78228841302151	5.69712226693807	12.7507022164804	22.1554754825369	7.32487148606323	6.48085337244278	10.5803699243136	2.51913569626513	2.90669503415208	2.56219784491924	3.29425437203902	13.1124242651749	3.68181370992596	0.968898344717358	1.3564576826043	2.2607628043405	1.3564576826043	1.60308635216872	17.6339498738559	4.06937304781291	1.3564576826043	1.3564576826043
1.65789272318304	0.616571673911046	2.90669503415208	3.29425437203902	8.59089865649391	2.98420690172946	2.13157635837819	4.61195612085463	4.45693238569985	7.32487148606323	9.49520377823011	6.17941833186404	14.9210345086473	66.4664264476108	13.8358683625639	15.8253396303835	4.84449172358679	7.5574070887954	9.49520377823011	14.9210345086473	11.665536070397	6.00716973724762	4.67224312897037	6.78228841302151	8.72008510245623	6.23970533997979	25.7726959694817	77.3180879084452	7.02891708258593	7.86745455910495	8.41003763214667	21.2511703608007	10.5803699243136	44.763103525942	8.41003763214667	12.7507022164804	8.41003763214667	3.76793800723417	4.45693238569985	3.68181370992596
2.44162382868774	5.23205106147374	7.86745455910495	10.0377868512718	9.49520377823011	8.59089865649391	4.45693238569985	12.7507022164804	11.1229529973553	23.0597806042731	8.95262070518839	5.27511321012784	18.5382549955921	5.69712226693807	9.49520377823011	8.33252576456928	7.32487148606323	15.8253396303835	61.0405957171936	13.8358683625639	2.83622969999081	9.49520377823011	4.67224312897037	4.06937304781291	7.86745455910495	2.13157635837819	1.95932776376177	5.69712226693807	1.3564576826043	3.68181370992596	4.97367816954911	1.3564576826043	1.89904075564602	1.3564576826043	0.452152560868101	2.13157635837819	0.813874609562581	3.52678997477118	3.68181370992596	3.68181370992596
22.1554754825369	13.2932852895222	7.38515849417898	10.5803699243136	7.08372345360024	2.90669503415208	5.69712226693807	7.94496642668234	5.87798329128531	2.10484812817909	1.78481274026882	1.3564576826043	15.463617581689	7.16984775090845	12.2081191434387	7.5574070887954	52.9018496215678	52.9018496215678	4.06937304781291	6.23970533997979	14.9210345086473	5.87798329128531	4.06937304781291	14.9210345086473	8.59089865649391	6.78228841302151	2.51913569626513	4.97367816954911	2.44162382868774	3.1650679260767	2.44162382868774	1.3564576826043	1.05502264202557	0.968898344717358	0.753587601446834	0.581339006830415	0.863200343475465	1.60308635216872	1.10982901303988	1.2136726633828
12.2081191434387	4.61195612085463	2.90669503415208	1.3564576826043	3.1650679260767	14.9210345086473	1.3564576826043	0.581339006830415	6.78228841302151	4.97367816954911	1.3564576826043	1.3564576826043	0.452152560868101	4.06937304781291	6.78228841302151	1.3564576826043	9.49520377823011	20.3468652390645	5.87798329128531	9.49520377823011	9.49520377823011	4.45693238569985	25.7726959694817	20.3468652390645	9.49520377823011	20.3468652390645	31.1985266998989	31.1985266998989	1.3564576826043	4.61195612085463	2.90669503415208	1.3564576826043	6.78228841302151	7.16984775090845	3.1650679260767	6.23970533997979	42.0501881607334	23.0597806042731	6.78228841302151	5.23205106147374
24.8683908477455	13.1124242651749	66.4664264476108	7.32487148606323	61.0405957171936	14.0167293869111	74.6051725432366	14.9210345086473	14.3784514356056	8.33252576456928	8.95262070518839	11.3038140217025	2.98420690172946	6.23970533997979	4.06937304781291	5.87798329128531	20.3468652390645	1.89904075564602	12.2081191434387	4.06937304781291	4.97367816954911	4.06937304781291	2.98420690172946	4.97367816954911	25.7726959694817	7.68659353475771	8.59089865649391	33.9114420651076	3.1650679260767	12.2081191434387	13.1124242651749	4.06937304781291	3.1650679260767	28.4856113346903	7.68659353475771	12.2081191434387	8.59089865649391	5.15453919389635	28.4856113346903	23.0597806042731
23.0597806042731	7.86745455910495	7.5574070887954	6.78228841302151	5.57654825070657	8.95262070518839	4.67224312897037	7.68659353475771	7.68659353475771	5.15453919389635	8.41003763214667	10.3995088999663	12.2081191434387	20.3468652390645	4.56263038694174	14.9210345086473	2.98420690172946	2.51913569626513	3.1650679260767	6.00716973724762	9.10764444034317	33.9114420651076	2.86363288549797	20.3468652390645	5.69712226693807	12.2081191434387	11.665536070397	3.76793800723417	23.0597806042731	3.68181370992596	9.49520377823012	2.44162382868774	1.84971502173314	11.665536070397	6.78228841302151	7.86745455910495	66.4664264476108	6.39472907513457	6.78228841302151	4.06937304781291
20.3468652390645	5.15453919389635	6.78228841302151	5.87798329128531	10.3995088999663	14.9210345086473	20.3468652390645	5.15453919389635	9.49520377823011	12.2081191434387	3.52678997477118	0.452152560868101	12.2081191434387	12.2081191434387	9.49520377823011	5.87798329128531	2.98420690172946	12.2081191434387	22.1554754825369	42.0501881607334	11.1229529973553	8.41003763214667	25.7726959694817	23.0597806042731	5.15453919389635	3.1650679260767	5.87798329128531	4.97367816954911	1.89904075564602	0.452152560868101	6.78228841302151	1.3564576826043	1.3564576826043	0.27129153652086	4.06937304781291	6.78228841302151	0.813874609562581	1.89904075564602	8.59089865649391	2.98420690172946
2.2607628043405	4.06937304781291	0.813874609562581	6.78228841302151	1.3564576826043	2.2607628043405	0.452152560868101	0.452152560868101	0.27129153652086	1.3564576826043	3.1650679260767	0.452152560868101	6.78228841302151	0.452152560868101	0.581339006830415	1.3564576826043	1.3564576826043	4.06937304781291	6.78228841302151	6.78228841302151	1.3564576826043	0.452152560868101	5.87798329128531	3.1650679260767	3.1650679260767	1.3564576826043	1.3564576826043	4.06937304781291	2.13157635837819	4.06937304781291	0.452152560868101	4.06937304781291	1.3564576826043	3.1650679260767	10.3995088999663	14.9210345086473	9.49520377823012	14.9210345086473	10.3995088999663	4.06937304781291
1.89904075564602	6.78228841302151	9.49520377823011	0.27129153652086	4.97367816954911	3.1650679260767	1.95932776376177	2.2607628043405	1.89904075564602	2.2607628043405	0.150717520289367	3.52678997477118	1.74401702049125	1.74401702049125	2.44162382868774	3.1650679260767	4.06937304781291	0.813874609562581	1.3564576826043	3.52678997477118	1.3564576826043	0.452152560868101	2.44162382868774	4.06937304781291	1.3564576826043	0.813874609562581	0.150717520289367	0.452152560868101	0.150717520289367	1.3564576826043	0.27129153652086	0.581339006830415	0.521714493309347	0.581339006830415	0.968898344717358	1.89904075564602	1.3564576826043	1.89904075564602	1.89904075564602	1.3564576826043
2.13157635837819	2.2607628043405	12.2081191434387	2.2607628043405	12.2081191434387	4.06937304781291	36.6243574303162	7.86745455910495	2.51913569626513	2.2607628043405	9.49520377823011	4.06937304781291	1.74401702049125	6.78228841302151	6.78228841302151	1.3564576826043	9.49520377823011	9.49520377823011	4.06937304781291	7.86745455910495	11.3038140217025	3.68181370992596	5.69712226693807	3.46650296665544	7.68659353475771	20.3468652390645	4.61195612085463	4.06937304781291	4.61195612085463	4.31600171737732	6.00716973724762	8.41003763214667	1.74401702049125	4.06937304781291	3.1650679260767	1.3564576826043	36.6243574303162	6.78228841302151	1.3564576826043	5.69712226693807
1.3564576826043	4.06937304781291	0.369943004346628	0.616571673911046	0.452152560868101	1.3564576826043	0.581339006830415	0.718124655496395	0.27129153652086	1.3564576826043	0.27129153652086	0.813874609562581	2.13157635837819	1.3564576826043	1.89904075564602	14.9210345086473	3.1650679260767	20.3468652390645	1.3564576826043	17.6339498738559	4.06937304781291	8.59089865649391	2.44162382868774	3.1650679260767	4.61195612085463	20.3468652390645	4.06937304781291	2.98420690172946	4.06937304781291	3.1650679260767	1.3564576826043	1.3564576826043	0.813874609562581	0.521714493309347	1.74401702049125	2.13157635837819	4.06937304781291	1.74401702049125	2.98420690172946	1.95932776376177
17.6339498738559	4.45693238569985	3.52678997477118	9.49520377823012	2.90669503415208	2.51913569626513	3.52678997477118	4.97367816954911	4.97367816954911	4.97367816954911	8.59089865649391	2.13157635837819	12.2081191434387	7.32487148606323	11.3038140217025	11.3038140217025	9.49520377823011	7.94496642668234	5.61961039936068	2.90669503415208	3.1650679260767	8.41003763214667	44.763103525942	8.59089865649391	14.9210345086473	9.49520377823011	2.2607628043405	4.06937304781291	12.2081191434387	7.68659353475771	6.78228841302151	6.78228841302151	2.2607628043405	4.06937304781291	2.44162382868774	2.44162382868774	4.06937304781291	1.3564576826043	0.452152560868101	4.06937304781291
4.06937304781291	3.52678997477118	6.78228841302151	4.06937304781291	0.27129153652086	1.3564576826043	20.3468652390645	9.49520377823011	12.2081191434387	3.1650679260767	9.49520377823011	1.3564576826043	9.49520377823011	9.49520377823012	6.23970533997979	1.3564576826043	2.2607628043405	2.13157635837819	4.06937304781291	2.13157635837819	0.753587601446834	1.3564576826043	3.1650679260767	12.2081191434387	4.06937304781291	3.1650679260767	0.581339006830415	6.78228841302151	4.06937304781291	4.06937304781291	0.193779668943472	1.3564576826043	2.2607628043405	2.2607628043405	1.3564576826043	1.3564576826043	0.452152560868101	1.3564576826043	0.968898344717358	1.3564576826043
20.3468652390645	14.9210345086473	2.44162382868774	3.52678997477118	1.74401702049125	6.23970533997979	1.74401702049125	4.61195612085463	3.68181370992596	6.78228841302151	1.3564576826043	6.78228841302151	20.3468652390645	20.3468652390645	3.29425437203902	1.3564576826043	1.05502264202557	6.78228841302151	4.97367816954911	7.86745455910495	14.0167293869111	10.0377868512718	4.06937304781291	7.68659353475771	28.4856113346903	4.84449172358679	2.86363288549797	4.84449172358679	20.3468652390645	6.78228841302151	4.61195612085463	4.06937304781291	2.86363288549797	5.87798329128531	9.49520377823012	2.2607628043405	9.49520377823012	2.56219784491924	9.49520377823012	4.45693238569985
1.3564576826043	1.3564576826043	0.452152560868101	0.150717520289367	1.3564576826043	1.3564576826043	4.06937304781291	1.3564576826043	0.452152560868101	5.15453919389635	2.98420690172946	1.10982901303988	1.3564576826043	0.813874609562581	0.939086087956824	0.968898344717358	6.78228841302151	7.32487148606323	3.76793800723417	12.2081191434387	13.1124242651749	9.10764444034317	4.84449172358679	31.1985266998989	14.0167293869111	7.32487148606323	13.2932852895222	5.15453919389635	2.2607628043405	10.3995088999663	5.57654825070657	1.95932776376177	3.68181370992596	2.2607628043405	2.34297236086198	6.78228841302151	5.15453919389635	2.90669503415208	4.06937304781291	0.521714493309347
14.0167293869111	11.3038140217025	11.1229529973553	7.86745455910495	13.1124242651749	20.3468652390645	5.69712226693807	8.41003763214667	85.456834004071	14.0167293869111	39.3372727955248	9.10764444034317	4.61195612085463	1.3564576826043	25.7726959694817	36.6243574303162	55.6147649867764	3.1650679260767	5.69712226693807	4.45693238569985	1.95932776376177	1.3564576826043	1.3564576826043	1.3564576826043	12.2081191434387	3.1650679260767	2.2607628043405	0.452152560868101	0.452152560868101	2.2607628043405	0.968898344717358	0.27129153652086	1.3564576826043	1.89904075564602	1.3564576826043	0.813874609562581	1.3564576826043	2.2607628043405	2.90669503415208	4.06937304781291
5.87798329128531	23.0597806042731	4.06937304781291	9.49520377823011	2.2607628043405	6.78228841302151	1.3564576826043	4.06937304781291	0.452152560868101	0.452152560868101	1.3564576826043	0.813874609562581	4.06937304781291	2.98420690172946	1.3564576826043	1.3564576826043	20.3468652390645	14.9210345086473	9.49520377823012	4.45693238569985	11.3038140217025	5.87798329128531	6.78228841302151	2.51913569626513	1.3564576826043	1.3564576826043	4.97367816954911	28.4856113346903	3.1650679260767	0.968898344717358	4.06937304781291	11.3038140217025	8.41003763214667	1.3564576826043	3.52678997477118	1.3564576826043	1.3564576826043	9.49520377823011	4.06937304781291	0.581339006830415
9.49520377823011	8.59089865649391	47.4760188911506	55.6147649867764	23.0597806042731	2.2607628043405	20.3468652390645	31.1985266998989	6.78228841302151	50.1889342563592	50.1889342563592	4.06937304781291	11.665536070397	28.4856113346903	20.3468652390645	7.68659353475771	39.3372727955248	6.78228841302151	0.813874609562581	5.87798329128531	6.78228841302151	6.78228841302151	5.15453919389635	4.06937304781291	9.49520377823012	1.89904075564602	4.06937304781291	1.89904075564602	1.89904075564602	6.78228841302151	0.27129153652086	3.1650679260767	4.06937304781291	1.3564576826043	1.3564576826043	0.452152560868101	2.98420690172946	14.9210345086473	3.1650679260767	12.2081191434387
1.3564576826043	2.98420690172946	1.3564576826043	4.06937304781291	1.3564576826043	2.2607628043405	0.581339006830415	1.3564576826043	4.06937304781291	3.1650679260767	4.06937304781291	0.452152560868101	1.3564576826043	0.452152560868101	1.3564576826043	0.813874609562581	6.78228841302151	0.452152560868101	1.3564576826043	4.06937304781291	0.968898344717358	6.78228841302151	1.3564576826043	1.3564576826043	1.3564576826043	0.968898344717358	0.753587601446834	1.3564576826043	0.27129153652086	6.78228841302151	3.1650679260767	0.581339006830415	0.452152560868101	0.968898344717358	0.581339006830415	0.452152560868101	1.89904075564602	4.06937304781291	1.3564576826043	2.2607628043405
11.3038140217025	14.9210345086473	6.78228841302151	2.98420690172946	9.49520377823011	6.78228841302151	5.15453919389635	4.06937304781291	2.2607628043405	6.78228841302151	2.44162382868774	5.87798329128531	4.06937304781291	4.06937304781291	8.59089865649391	4.84449172358679	2.58960103042639	5.15453919389635	4.06937304781291	9.49520377823011	3.1650679260767	20.3468652390645	20.3468652390645	2.44162382868774	3.1650679260767	0.452152560868101	4.06937304781291	1.74401702049125	2.2607628043405	4.06937304781291	2.56219784491924	1.89904075564602	9.49520377823011	9.49520377823011	0.27129153652086	2.13157635837819	6.78228841302151	1.3564576826043	4.06937304781291	1.3564576826043
10.3995088999663	1.65789272318304	2.2607628043405	1.3564576826043	2.2607628043405	4.97367816954911	1.3564576826043	1.3564576826043	1.3564576826043	0.369943004346628	2.2607628043405	0.753587601446834	4.97367816954911	4.97367816954911	0.968898344717358	0.27129153652086	6.78228841302151	1.89904075564602	6.78228841302151	25.7726959694817	5.87798329128531	3.1650679260767	0.813874609562581	0.968898344717358	0.581339006830415	3.52678997477118	2.44162382868774	4.97367816954911	3.1650679260767	3.1650679260767	4.06937304781291	0.968898344717358	0.939086087956824	1.3564576826043	0.313028695985608	6.78228841302151	9.49520377823011	0.521714493309347	1.3564576826043	1.84971502173314
1.3564576826043	9.49520377823011	5.87798329128531	6.78228841302151	4.06937304781291	4.97367816954911	1.3564576826043	3.1650679260767	1.74401702049125	6.78228841302151	1.89904075564602	9.49520377823011	1.89904075564602	5.87798329128531	9.49520377823011	1.3564576826043	1.74401702049125	2.2607628043405	1.3564576826043	3.1650679260767	4.06937304781291	4.06937304781291	0.452152560868101	0.27129153652086	6.78228841302151	1.3564576826043	1.95932776376177	2.2607628043405	2.2607628043405	2.2607628043405	6.78228841302151	2.98420690172946	9.49520377823011	1.3564576826043	1.3564576826043	6.78228841302151	6.78228841302151	6.78228841302151	1.3564576826043	6.78228841302151
13.2932852895222	8.33252576456928	7.68659353475771	4.06937304781291	4.06937304781291	4.06937304781291	14.9210345086473	3.1650679260767	4.97367816954911	6.78228841302151	14.9210345086473	4.06937304781291	6.78228841302151	2.09634369129756	5.302516395635	5.15453919389635	3.1650679260767	0.813874609562581	2.51913569626513	3.46650296665544	4.97367816954911	6.78228841302151	8.41003763214667	7.5574070887954	3.29425437203902	1.3564576826043	1.3564576826043	1.84971502173314	5.87798329128531	2.51913569626513	1.14777188528056	3.1650679260767	4.06937304781291	10.3995088999663	14.0167293869111	7.16984775090845	7.5574070887954	15.8253396303835	12.2081191434387	4.06937304781291
0.753587601446834	1.3564576826043	6.78228841302151	3.52678997477118	1.3564576826043	0.616571673911046	2.51913569626513	1.65789272318304	2.2607628043405	1.3564576826043	0.753587601446834	1.05502264202557	3.52678997477118	4.97367816954911	2.44162382868774	0.452152560868101	0.452152560868101	2.2607628043405	9.49520377823012	12.2081191434387	42.0501881607334	8.59089865649391	20.3468652390645	5.69712226693807	0.863200343475465	1.3564576826043	0.813874609562581	0.813874609562581	4.06937304781291	1.89904075564602	1.05502264202557	1.05502264202557	1.10982901303988	0.813874609562581	0.452152560868101	6.78228841302151	2.2607628043405	0.452152560868101	0.581339006830415	0.813874609562581
0.452152560868101	1.3564576826043	2.51913569626513	6.78228841302151	2.44162382868774	1.10982901303988	1.89904075564602	0.452152560868101	1.3564576826043	0.452152560868101	1.3564576826043	6.78228841302151	5.15453919389635	17.6339498738559	6.78228841302151	4.97367816954911	4.97367816954911	10.3995088999663	4.06937304781291	20.3468652390645	14.9210345086473	6.23970533997979	13.1124242651749	14.0167293869111	25.7726959694817	6.39472907513457	5.05588772607058	2.56219784491924	1.3564576826043	13.1124242651749	3.29425437203902	11.1229529973553	23.9640857260093	5.61961039936068	4.06937304781291	4.06937304781291	4.06937304781291	14.9210345086473	8.59089865649391	6.23970533997979
3.1650679260767	0.813874609562581	4.06937304781291	1.14777188528056	0.863200343475465	1.3564576826043	0.27129153652086	1.05502264202557	1.3564576826043	12.2081191434387	4.97367816954911	2.2607628043405	3.1650679260767	3.1650679260767	1.3564576826043	0.616571673911046	3.1650679260767	2.2607628043405	1.89904075564602	4.97367816954911	4.97367816954911	1.3564576826043	0.813874609562581	1.05502264202557	0.968898344717358	0.452152560868101	0.968898344717358	3.1650679260767	1.3564576826043	1.74401702049125	0.581339006830415	1.3564576826043	2.44162382868774	1.3564576826043	1.3564576826043	4.06937304781291	9.49520377823011	1.3564576826043	1.05502264202557	0.27129153652086
2.51913569626513	17.6339498738559	0.27129153652086	0.27129153652086	1.3564576826043	2.2607628043405	1.3564576826043	1.89904075564602	2.2607628043405	1.3564576826043	0.753587601446834	1.3564576826043	12.2081191434387	0.968898344717358	1.3564576826043	1.77382927725178	2.44162382868774	4.45693238569985	3.29425437203902	5.15453919389635	36.6243574303162	5.69712226693807	5.15453919389635	4.06937304781291	4.06937304781291	3.1650679260767	1.3564576826043	0.968898344717358	0.968898344717358	14.9210345086473	2.2607628043405	1.3564576826043	3.1650679260767	1.3564576826043	0.581339006830415	1.3564576826043	0.753587601446834	0.452152560868101	0.581339006830415	1.3564576826043
7.68659353475771	6.23970533997979	3.46650296665544	7.86745455910495	7.68659353475771	13.1124242651749	14.9210345086473	0.452152560868101	4.45693238569985	5.15453919389635	2.13157635837819	7.68659353475771	5.87798329128531	6.78228841302151	4.45693238569985	1.3564576826043	11.3038140217025	7.68659353475771	1.89904075564602	4.61195612085463	28.4856113346903	33.9114420651076	23.0597806042731	17.6339498738559	1.3564576826043	0.27129153652086	2.98420690172946	6.23970533997979	1.89904075564602	17.6339498738559	2.13157635837819	5.15453919389635	2.44162382868774	0.452152560868101	1.3564576826043	0.452152560868101	1.3564576826043	2.44162382868774	9.49520377823011	4.06937304781291
25.7726959694817	12.2081191434387	5.87798329128531	12.2081191434387	10.3995088999663	15.8253396303835	6.39472907513457	7.16984775090845	39.3372727955248	15.8253396303835	10.0377868512718	52.9018496215678	11.1229529973553	8.33252576456928	17.6339498738559	14.0167293869111	21.2511703608007	15.8253396303835	6.39472907513457	14.9210345086473	6.23970533997979	6.78228841302151	8.59089865649391	19.4425601173283	42.0501881607334	5.69712226693807	28.4856113346903	8.41003763214667	22.1554754825369	7.5574070887954	9.49520377823011	17.6339498738559	6.78228841302151	80.0310032736538	6.23970533997979	19.4425601173283	21.2511703608007	31.1985266998989	12.2081191434387	82.7439186388624
1.3564576826043	0.813874609562581	4.61195612085463	3.29425437203902	2.44162382868774	2.44162382868774	4.97367816954911	4.06937304781291	7.68659353475771	5.15453919389635	4.61195612085463	1.3564576826043	3.29425437203902	6.78228841302151	14.9210345086473	5.87798329128531	4.61195612085463	2.13157635837819	5.69712226693807	39.3372727955248	6.78228841302151	4.84449172358679	3.82274437824849	2.58960103042639	2.86363288549797	1.56514347992804	0.193779668943472	1.3564576826043	1.3564576826043	1.3564576826043	3.52678997477118	5.87798329128531	1.3564576826043	1.3564576826043	17.6339498738559	1.3564576826043	2.2607628043405	2.44162382868774	3.1650679260767	8.41003763214667
8.33252576456928	7.32487148606323	42.0501881607334	8.59089865649391	7.86745455910495	1.05502264202557	7.32487148606323	23.0597806042731	1.3564576826043	2.2607628043405	6.78228841302151	1.65789272318304	3.68181370992596	3.29425437203902	0.27129153652086	4.06937304781291	39.3372727955248	7.32487148606323	31.1985266998989	4.84449172358679	39.3372727955248	4.06937304781291	9.49520377823011	8.59089865649391	7.32487148606323	4.06937304781291	7.86745455910495	6.78228841302151	28.4856113346903	9.49520377823012	5.15453919389635	4.84449172358679	33.9114420651076	15.8253396303835	6.78228841302151	8.41003763214667	14.9210345086473	6.78228841302151	2.2607628043405	4.06937304781291
7.86745455910495	25.7726959694817	12.2081191434387	14.3784514356056	12.2081191434387	9.49520377823011	9.49520377823011	4.80925905650616	2.44162382868774	39.3372727955248	7.16984775090845	5.79577373476384	1.82826905046667	1.53731870695154	2.2607628043405	17.0913668008142	9.49520377823011	11.665536070397	7.86745455910495	52.9018496215678	55.6147649867764	4.61195612085463	9.49520377823012	17.6339498738559	5.87798329128531	4.06937304781291	9.49520377823011	6.78228841302151	6.78228841302151	2.98420690172946	2.44162382868774	2.44162382868774	1.89904075564602	1.89904075564602	1.3564576826043	1.3564576826043	0.616571673911046	0.581339006830415	0.452152560868101	0.863200343475465
0.452152560868101	0.616571673911046	0.452152560868101	0.193779668943472	0.813874609562581	0.581339006830415	2.2607628043405	0.863200343475465	0.968898344717358	7.68659353475771	6.78228841302151	2.13157635837819	17.6339498738559	4.97367816954911	0.581339006830415	1.3564576826043	2.98420690172946	12.2081191434387	4.06937304781291	9.49520377823012	20.3468652390645	25.7726959694817	6.78228841302151	17.6339498738559	8.59089865649391	5.61961039936068	2.98420690172946	3.52678997477118	5.69712226693807	2.13157635837819	1.84971502173314	2.13157635837819	2.44162382868774	2.98420690172946	2.98420690172946	1.95932776376177	2.2607628043405	0.452152560868101	4.06937304781291	3.1650679260767
3.1650679260767	4.61195612085463	1.3564576826043	1.60308635216872	3.68181370992596	4.97367816954911	6.78228841302151	4.97367816954911	1.3564576826043	1.3564576826043	3.1650679260767	12.2081191434387	3.68181370992596	0.968898344717358	4.06937304781291	12.2081191434387	9.49520377823011	1.3564576826043	1.74401702049125	4.97367816954911	4.06937304781291	6.23970533997979	9.49520377823011	3.57611570868407	6.78228841302151	1.3564576826043	2.34297236086198	8.41003763214667	14.9210345086473	2.56219784491924	14.9210345086473	36.6243574303162	31.1985266998989	7.68659353475771	15.8253396303835	14.3784514356056	47.4760188911506	7.32487148606323	12.7507022164804	15.8253396303835
6.78228841302151	12.2081191434387	5.69712226693807	5.23205106147374	3.52678997477118	1.3564576826043	3.1650679260767	4.97367816954911	14.9210345086473	3.68181370992596	2.51913569626513	1.60308635216872	3.1650679260767	1.3564576826043	2.51913569626513	4.45693238569985	3.29425437203902	1.3564576826043	3.1650679260767	3.52678997477118	4.06937304781291	17.6339498738559	3.68181370992596	6.23970533997979	5.87798329128531	9.49520377823012	6.78228841302151	12.2081191434387	2.44162382868774	4.06937304781291	2.51913569626513	3.29425437203902	2.98420690172946	6.78228841302151	6.23970533997979	2.51913569626513	20.3468652390645	1.84971502173314	3.52678997477118	4.06937304781291
2.44162382868774	4.06937304781291	2.13157635837819	3.1650679260767	0.581339006830415	1.3564576826043	5.15453919389635	1.05502264202557	1.65789272318304	0.753587601446834	1.3564576826043	3.1650679260767	17.6339498738559	3.52678997477118	2.44162382868774	2.44162382868774	5.87798329128531	3.32948703911965	17.6339498738559	11.3038140217025	31.1985266998989	4.06937304781291	10.3995088999663	12.2081191434387	23.0597806042731	4.61195612085463	2.98420690172946	2.90669503415208	4.61195612085463	5.69712226693807	4.97367816954911	6.78228841302151	2.51913569626513	6.78228841302151	4.06937304781291	4.06937304781291	1.95932776376177	4.06937304781291	6.78228841302151	9.49520377823011
1.3564576826043	1.89904075564602	1.3564576826043	1.3564576826043	1.3564576826043	0.581339006830415	0.813874609562581	0.813874609562581	0.968898344717358	0.452152560868101	0.27129153652086	0.452152560868101	4.06937304781291	0.27129153652086	1.3564576826043	0.452152560868101	6.78228841302151	3.1650679260767	2.44162382868774	10.3995088999663	5.87798329128531	4.06937304781291	8.59089865649391	0.968898344717358	3.1650679260767	3.1650679260767	4.61195612085463	20.3468652390645	6.78228841302151	3.52678997477118	20.3468652390645	5.15453919389635	6.78228841302151	6.78228841302151	6.78228841302151	1.89904075564602	1.3564576826043	0.452152560868101	6.78228841302151	0.813874609562581
11.3038140217025	5.15453919389635	4.06937304781291	20.3468652390645	8.59089865649391	12.2081191434387	3.76793800723417	52.9018496215678	18.5382549955921	8.95262070518839	5.27511321012784	14.9210345086473	11.3038140217025	3.1650679260767	3.68181370992596	8.41003763214667	5.69712226693807	4.84449172358679	14.9210345086473	25.7726959694817	39.3372727955248	11.3038140217025	8.95262070518839	5.69712226693807	0.452152560868101	7.68659353475771	2.98420690172946	1.3564576826043	3.1650679260767	8.59089865649391	11.3038140217025	7.5574070887954	22.1554754825369	13.1124242651749	7.16984775090845	20.3468652390645	14.0167293869111	23.0597806042731	20.3468652390645	9.49520377823012
2.90669503415208	18.5382549955921	23.9640857260093	5.27511321012784	18.5382549955921	20.3468652390645	8.59089865649391	5.87798329128531	6.78228841302151	1.95932776376177	2.51913569626513	12.2081191434387	25.7726959694817	3.29425437203902	23.0597806042731	7.86745455910495	11.3038140217025	63.7535110824022	15.8253396303835	39.3372727955248	7.68659353475771	5.69712226693807	3.52678997477118	4.06937304781291	23.0597806042731	14.9210345086473	11.3038140217025	12.2081191434387	6.78228841302151	4.61195612085463	10.3995088999663	2.13157635837819	14.9210345086473	6.78228841302151	2.90669503415208	4.06937304781291	7.68659353475771	4.06937304781291	8.59089865649391	20.3468652390645
1.3564576826043	5.87798329128531	6.78228841302151	0.452152560868101	4.06937304781291	4.61195612085463	3.52678997477119	6.48085337244278	9.49520377823011	4.56263038694174	14.0167293869111	20.3468652390645	9.49520377823012	6.23970533997979	55.6147649867764	31.1985266998989	13.1124242651749	10.3995088999663	5.69712226693807	3.52678997477118	20.3468652390645	4.06937304781291	1.3564576826043	4.06937304781291	2.56219784491924	4.97367816954911	2.98420690172946	6.78228841302151	6.78228841302151	12.2081191434387	5.87798329128531	4.06937304781291	28.4856113346903	9.49520377823011	5.23205106147374	1.3564576826043	4.97367816954911	3.68181370992596	7.94496642668234	31.1985266998989
1.3564576826043	1.65789272318304	8.59089865649391	4.37080808839164	4.06937304781291	2.2607628043405	4.06937304781291	12.2081191434387	1.3564576826043	2.2607628043405	3.1650679260767	1.74401702049125	4.06937304781291	4.06937304781291	20.3468652390645	5.69712226693807	9.49520377823012	14.9210345086473	50.1889342563592	15.8253396303835	15.8253396303835	3.52678997477118	6.23970533997979	5.87798329128531	1.3564576826043	0.813874609562581	0.863200343475465	1.89904075564602	14.9210345086473	2.07990177999326	5.87798329128531	8.59089865649391	5.87798329128531	9.49520377823012	7.68659353475771	1.3564576826043	3.1650679260767	1.3564576826043	1.3564576826043	12.2081191434387
4.97367816954911	4.84449172358679	5.15453919389635	3.08285836955523	2.56219784491924	28.4856113346903	9.49520377823012	2.98420690172946	1.05502264202557	8.59089865649391	4.61195612085463	3.32948703911965	4.97367816954911	1.89904075564602	4.06937304781291	4.06937304781291	3.1650679260767	3.1650679260767	5.15453919389635	4.97367816954911	4.06937304781291	1.3564576826043	6.78228841302151	1.3564576826043	2.98420690172946	2.98420690172946	1.3564576826043	1.74401702049125	17.6339498738559	3.1650679260767	1.05502264202557	6.78228841302151	2.90669503415208	1.3564576826043	2.90669503415208	4.97367816954911	4.06937304781291	1.3564576826043	0.104342898661869	0.813874609562581
1.65789272318304	2.09634369129756	3.52678997477118	1.3564576826043	3.52678997477118	20.3468652390645	3.52678997477118	7.68659353475771	9.49520377823012	9.49520377823011	12.2081191434387	1.3564576826043	4.06937304781291	5.87798329128531	1.3564576826043	4.45693238569985	4.45693238569985	1.89904075564602	1.89904075564602	6.23970533997979	3.52678997477118	6.78228841302151	2.98420690172946	3.1650679260767	0.863200343475465	2.44162382868774	6.78228841302151	4.06937304781291	1.3564576826043	1.3564576826043	13.1124242651749	5.87798329128531	8.59089865649391	12.2081191434387	9.49520377823011	2.44162382868774	14.9210345086473	25.7726959694817	7.68659353475771	9.49520377823011
1.3564576826043	1.3564576826043	1.89904075564602	4.06937304781291	4.06937304781291	1.3564576826043	1.3564576826043	4.97367816954911	0.813874609562581	1.3564576826043	1.3564576826043	6.78228841302151	4.06937304781291	0.452152560868101	1.3564576826043	4.06937304781291	1.74401702049125	0.452152560868101	4.97367816954911	3.52678997477118	17.6339498738559	4.06937304781291	2.60857246654673	6.23970533997979	1.3564576826043	3.52678997477118	4.61195612085463	9.49520377823012	1.3564576826043	1.3564576826043	6.78228841302151	14.9210345086473	4.06937304781291	0.753587601446834	0.753587601446834	6.78228841302151	1.3564576826043	4.06937304781291	4.06937304781291	12.2081191434387
9.49520377823012	2.56219784491924	8.95262070518839	33.9114420651076	2.56219784491924	2.98420690172946	1.65789272318304	2.44162382868774	4.06937304781291	9.49520377823011	14.9210345086473	4.06937304781291	6.78228841302151	5.69712226693807	25.7726959694817	6.23970533997979	10.3995088999663	12.2081191434387	12.2081191434387	10.3995088999663	39.3372727955248	9.49520377823012	9.49520377823012	3.52678997477118	6.78228841302151	3.52678997477118	5.69712226693807	1.3564576826043	2.2607628043405	3.46650296665544	8.59089865649391	14.9210345086473	5.87798329128531	13.1124242651749	1.65789272318304	5.69712226693807	1.95932776376177	7.32487148606323	14.9210345086473	7.32487148606323
4.06937304781291	1.74401702049125	1.89904075564602	17.6339498738559	3.1650679260767	1.89904075564602	2.44162382868774	0.813874609562581	1.3564576826043	1.3564576826043	1.89904075564602	1.3564576826043	1.89904075564602	7.68659353475771	3.1650679260767	17.6339498738559	5.87798329128531	2.51913569626513	3.52678997477118	1.65789272318304	17.6339498738559	12.2081191434387	3.68181370992596	4.37080808839164	1.3564576826043	7.32487148606323	4.06937304781291	6.23970533997979	11.3038140217025	6.78228841302151	1.3564576826043	2.90669503415208	1.05502264202557	2.90669503415208	1.3564576826043	1.3564576826043	0.313028695985608	0.193779668943472	1.3564576826043	0.968898344717358
1.3564576826043	0.452152560868101	0.27129153652086	0.452152560868101	0.27129153652086	0.581339006830415	2.2607628043405	0.193779668943472	0.150717520289367	1.05502264202557	0.968898344717358	2.44162382868774	0.968898344717358	4.06937304781291	0.581339006830415	0.452152560868101	0.27129153652086	2.2607628043405	4.97367816954911	7.68659353475771	6.78228841302151	14.9210345086473	14.9210345086473	1.3564576826043	8.59089865649391	2.13157635837819	0.863200343475465	0.27129153652086	36.6243574303162	5.61961039936068	6.00716973724762	23.0597806042731	3.1650679260767	3.52678997477118	1.3564576826043	4.97367816954911	9.49520377823012	2.44162382868774	2.98420690172946	4.06937304781291
1.3564576826043	1.05502264202557	2.2607628043405	0.968898344717358	2.13157635837819	4.06937304781291	3.52678997477118	3.52678997477118	1.3564576826043	3.1650679260767	2.44162382868774	9.49520377823011	10.3995088999663	0.452152560868101	5.87798329128531	2.13157635837819	1.3564576826043	1.74401702049125	3.52678997477118	5.87798329128531	17.6339498738559	33.9114420651076	4.61195612085463	2.2607628043405	0.813874609562581	3.68181370992596	5.69712226693807	5.87798329128531	0.813874609562581	0.968898344717358	6.78228841302151	1.3564576826043	0.581339006830415	1.74401702049125	5.15453919389635	3.52678997477118	1.3564576826043	12.2081191434387	6.78228841302151	1.95932776376177
12.2081191434387	8.59089865649391	4.97367816954911	9.49520377823012	4.06937304781291	15.8253396303835	50.1889342563592	25.7726959694817	1.65789272318304	55.6147649867764	8.95262070518839	9.49520377823012	7.68659353475771	20.3468652390645	1.3564576826043	4.06937304781291	4.06937304781291	17.6339498738559	4.06937304781291	23.0597806042731	36.6243574303162	6.78228841302151	5.87798329128531	5.87798329128531	4.97367816954911	2.51913569626513	2.2607628043405	12.2081191434387	7.68659353475771	36.6243574303162	4.45693238569985	4.84449172358679	8.59089865649391	6.00716973724762	7.86745455910495	20.3468652390645	15.8253396303835	4.61195612085463	3.52678997477118	3.68181370992596
1.3564576826043	9.49520377823011	1.3564576826043	2.98420690172946	7.16984775090845	13.1124242651749	4.67224312897037	5.69712226693807	2.86363288549797	4.61195612085463	5.69712226693807	9.49520377823011	7.5574070887954	3.32948703911965	6.39472907513457	36.6243574303162	2.2607628043405	7.68659353475771	4.61195612085463	2.2607628043405	4.97367816954911	4.06937304781291	4.06937304781291	14.9210345086473	6.78228841302151	3.1650679260767	4.06937304781291	6.78228841302151	0.452152560868101	1.3564576826043	0.452152560868101	1.3564576826043	0.452152560868101	1.3564576826043	6.78228841302151	1.89904075564602	0.753587601446834	1.3564576826043	0.753587601446834	1.3564576826043
0.193779668943472	1.89904075564602	1.3564576826043	6.78228841302151	12.2081191434387	1.3564576826043	4.06937304781291	0.581339006830415	4.61195612085463	2.44162382868774	3.52678997477118	1.3564576826043	9.49520377823011	4.06937304781291	2.13157635837819	7.32487148606323	6.78228841302151	3.76793800723417	25.7726959694817	14.9210345086473	6.00716973724762	17.6339498738559	16.7296447521197	5.23205106147374	8.59089865649391	4.97367816954911	0.581339006830415	6.78228841302151	0.616571673911046	1.3564576826043	6.78228841302151	1.89904075564602	4.06937304781291	2.2607628043405	14.9210345086473	1.74401702049125	2.44162382868774	1.3564576826043	0.193779668943472	0.813874609562581
3.1650679260767	2.2607628043405	4.06937304781291	2.2607628043405	14.9210345086473	1.3564576826043	9.49520377823011	1.3564576826043	1.74401702049125	4.06937304781291	2.2607628043405	2.2607628043405	0.730400290633086	3.52678997477118	4.06937304781291	0.452152560868101	4.06937304781291	8.59089865649391	4.84449172358679	14.0167293869111	6.23970533997979	7.68659353475771	2.09634369129756	14.9210345086473	14.0167293869111	3.29425437203902	2.98420690172946	12.2081191434387	1.3564576826043	1.3564576826043	1.3564576826043	4.97367816954911	5.87798329128531	5.87798329128531	2.13157635837819	4.06937304781291	4.06937304781291	2.98420690172946	2.2607628043405	1.3564576826043
3.68181370992596	7.16984775090845	9.49520377823012	4.06937304781291	8.59089865649391	4.61195612085463	2.2607628043405	0.968898344717358	9.49520377823011	4.45693238569985	2.98420690172946	1.3564576826043	7.68659353475771	20.3468652390645	2.98420690172946	14.9210345086473	25.7726959694817	1.3564576826043	7.68659353475771	3.52678997477118	2.90669503415208	2.51913569626513	1.89904075564602	9.49520377823011	1.3564576826043	1.3564576826043	0.452152560868101	4.06937304781291	4.06937304781291	1.3564576826043	1.3564576826043	6.78228841302151	0.863200343475465	2.2607628043405	1.3564576826043	4.97367816954911	0.730400290633086	2.98420690172946	3.1650679260767	1.3564576826043
1.3564576826043	2.44162382868774	39.3372727955248	8.41003763214667	3.1650679260767	1.74401702049125	2.51913569626513	1.3564576826043	23.0597806042731	2.2607628043405	6.78228841302151	2.90669503415208	0.968898344717358	4.06937304781291	6.78228841302151	23.0597806042731	2.90669503415208	1.3564576826043	5.87798329128531	6.78228841302151	12.2081191434387	1.05502264202557	6.78228841302151	4.61195612085463	3.68181370992596	17.6339498738559	2.44162382868774	5.27511321012784	6.78228841302151	1.56514347992804	5.23205106147374	50.1889342563592	4.67224312897037	5.69712226693807	47.4760188911506	31.1985266998989	10.3995088999663	7.68659353475771	12.7507022164804	23.9640857260093
9.49520377823011	2.44162382868774	2.51913569626513	1.3564576826043	1.3564576826043	1.74401702049125	2.44162382868774	3.1650679260767	0.813874609562581	1.3564576826043	2.2607628043405	0.968898344717358	3.1650679260767	9.49520377823011	2.98420690172946	2.44162382868774	2.2607628043405	2.44162382868774	1.10982901303988	1.74401702049125	14.9210345086473	2.2607628043405	3.52678997477118	0.813874609562581	0.581339006830415	1.3564576826043	1.3564576826043	0.452152560868101	0.193779668943472	1.3564576826043	1.89904075564602	0.27129153652086	1.3564576826043	2.98420690172946	14.9210345086473	4.61195612085463	2.98420690172946	12.2081191434387	1.65789272318304	7.68659353475771
4.06937304781291	14.9210345086473	1.3564576826043	4.06937304781291	17.6339498738559	4.97367816954911	2.51913569626513	2.98420690172946	4.97367816954911	6.78228841302151	4.06937304781291	1.3564576826043	1.3564576826043	4.45693238569985	7.68659353475771	2.98420690172946	8.59089865649391	3.52678997477118	2.44162382868774	2.13157635837819	4.97367816954911	31.1985266998989	9.49520377823011	3.46650296665544	3.52678997477118	4.06937304781291	1.3564576826043	4.06937304781291	20.3468652390645	5.15453919389635	11.3038140217025	3.52678997477118	3.08285836955523	12.2081191434387	8.59089865649391	6.23970533997979	7.68659353475771	7.68659353475771	1.89904075564602	9.49520377823012
1.74401702049125	7.68659353475771	1.3564576826043	1.3564576826043	1.3564576826043	0.452152560868101	0.452152560868101	1.3564576826043	2.44162382868774	3.1650679260767	1.3564576826043	6.78228841302151	1.74401702049125	2.51913569626513	6.23970533997979	4.97367816954911	0.813874609562581	3.29425437203902	3.52678997477118	13.1124242651749	8.41003763214667	8.95262070518839	1.3564576826043	17.6339498738559	1.3564576826043	4.61195612085463	11.3038140217025	7.68659353475771	9.49520377823011	6.23970533997979	4.97367816954911	4.97367816954911	3.1650679260767	3.29425437203902	1.3564576826043	3.52678997477118	7.32487148606323	25.7726959694817	6.00716973724762	13.1124242651749
66.4664264476108	6.78228841302151	5.79577373476384	6.78228841302151	4.97367816954911	2.83622969999081	3.65200145316543	10.0377868512718	12.2081191434387	7.32487148606323	6.78228841302151	1.95932776376177	6.00716973724762	2.35595281715484	1.14777188528056	3.68181370992596	5.87798329128531	10.3995088999663	15.463617581689	7.68659353475771	4.06937304781291	0.813874609562581	1.05502264202557	3.1650679260767	1.3564576826043	0.193779668943472	0.452152560868101	1.05502264202557	6.78228841302151	0.813874609562581	4.06937304781291	1.3564576826043	4.06937304781291	1.3564576826043	0.452152560868101	1.3564576826043	0.452152560868101	0.581339006830415	1.3564576826043	1.89904075564602
0.753587601446834	1.3564576826043	2.2607628043405	1.3564576826043	1.3564576826043	2.98420690172946	4.06937304781291	0.813874609562581	17.6339498738559	14.9210345086473	4.06937304781291	5.87798329128531	11.3038140217025	1.3564576826043	1.3564576826043	6.78228841302151	33.9114420651076	39.3372727955248	20.3468652390645	23.0597806042731	25.7726959694817	20.3468652390645	8.41003763214667	4.84449172358679	3.76793800723417	9.49520377823012	36.6243574303162	7.5574070887954	36.6243574303162	2.2607628043405	3.76793800723417	0.581339006830415	1.3564576826043	8.59089865649391	8.59089865649391	3.29425437203902	3.1650679260767	4.06937304781291	9.49520377823011	6.78228841302151
1.3564576826043	1.89904075564602	0.452152560868101	4.06937304781291	2.2607628043405	0.27129153652086	1.3564576826043	4.06937304781291	1.3564576826043	4.06937304781291	4.06937304781291	1.3564576826043	4.06937304781291	3.52678997477118	4.97367816954911	3.1650679260767	1.89904075564602	5.23205106147374	12.2081191434387	31.1985266998989	4.61195612085463	39.3372727955248	3.29425437203902	25.7726959694817	14.9210345086473	14.9210345086473	17.6339498738559	14.9210345086473	6.78228841302151	20.3468652390645	25.7726959694817	6.39472907513457	4.06937304781291	12.2081191434387	7.68659353475771	0.27129153652086	4.06937304781291	17.6339498738559	8.95262070518839	28.4856113346903
5.23205106147374	22.1554754825369	14.9210345086473	4.97367816954911	12.2081191434387	23.0597806042731	10.3995088999663	8.59089865649391	4.06937304781291	5.69712226693807	5.87798329128531	8.59089865649391	9.49520377823012	36.6243574303162	13.2932852895222	4.06937304781291	4.06937304781291	1.3564576826043	1.3564576826043	4.06937304781291	2.98420690172946	9.49520377823011	2.98420690172946	1.95932776376177	5.87798329128531	1.3564576826043	12.2081191434387	1.3564576826043	2.44162382868774	2.90669503415208	4.97367816954911	2.90669503415208	2.98420690172946	4.61195612085463	9.49520377823011	4.06937304781291	6.78228841302151	1.65789272318304	6.78228841302151	4.97367816954911
25.7726959694817	4.61195612085463	4.97367816954911	4.06937304781291	3.1650679260767	0.968898344717358	1.3564576826043	1.89904075564602	3.52678997477118	14.9210345086473	2.09634369129756	1.3564576826043	7.68659353475771	3.1650679260767	6.78228841302151	4.06937304781291	1.3564576826043	12.2081191434387	3.68181370992596	9.49520377823012	5.69712226693807	2.51913569626513	4.61195612085463	20.3468652390645	1.89904075564602	4.06937304781291	4.06937304781291	5.87798329128531	2.2607628043405	1.74401702049125	4.06937304781291	4.61195612085463	0.452152560868101	1.05502264202557	8.41003763214667	20.3468652390645	4.06937304781291	5.87798329128531	3.23462985851795	4.06937304781291
1.3564576826043	1.3564576826043	4.06937304781291	0.27129153652086	0.193779668943472	1.3564576826043	4.06937304781291	1.74401702049125	1.3564576826043	2.2607628043405	6.78228841302151	12.2081191434387	14.9210345086473	4.06937304781291	2.98420690172946	0.452152560868101	3.1650679260767	1.3564576826043	1.3564576826043	14.9210345086473	12.2081191434387	1.89904075564602	1.3564576826043	2.2607628043405	0.813874609562581	4.06937304781291	0.813874609562581	2.2607628043405	0.863200343475465	3.52678997477118	1.74401702049125	0.813874609562581	1.89904075564602	0.581339006830415	0.452152560868101	0.581339006830415	1.3564576826043	2.2607628043405	0.581339006830415	9.49520377823011
12.2081191434387	0.452152560868101	4.06937304781291	8.59089865649391	11.3038140217025	4.61195612085463	6.39472907513457	16.7296447521197	4.06937304781291	4.45693238569985	11.3038140217025	6.48085337244278	17.6339498738559	1.3564576826043	9.49520377823011	42.0501881607334	42.0501881607334	20.3468652390645	2.2607628043405	13.1124242651749	23.0597806042731	8.59089865649391	5.15453919389635	1.65789272318304	2.2607628043405	9.49520377823011	20.3468652390645	0.813874609562581	3.29425437203902	5.87798329128531	5.15453919389635	14.9210345086473	1.3564576826043	1.3564576826043	6.78228841302151	5.15453919389635	4.61195612085463	2.98420690172946	3.1650679260767	0.581339006830415
4.31600171737732	4.79281714520187	20.3468652390645	19.4425601173283	8.72008510245623	10.5803699243136	13.1124242651749	21.2511703608007	21.2511703608007	5.61961039936068	7.68659353475771	2.44162382868774	4.06937304781291	4.45693238569985	11.1229529973553	11.665536070397	2.58960103042639	28.4856113346903	9.49520377823011	7.16984775090845	6.78228841302151	6.23970533997979	36.6243574303162	13.1124242651749	2.56219784491924	2.86363288549797	4.97367816954911	4.67224312897037	6.00716973724762	4.97367816954911	2.09634369129756	2.2607628043405	0.27129153652086	1.3564576826043	23.0597806042731	42.0501881607334	6.78228841302151	85.456834004071	55.6147649867764	7.86745455910495
2.2607628043405	4.06937304781291	0.27129153652086	0.27129153652086	2.90669503415208	12.2081191434387	5.15453919389635	31.1985266998989	5.87798329128531	1.3564576826043	1.3564576826043	5.87798329128531	4.06937304781291	7.68659353475771	12.2081191434387	2.2607628043405	3.68181370992596	2.90669503415208	5.23205106147374	2.399886669223	2.98420690172946	5.15453919389635	25.7726959694817	1.74401702049125	8.59089865649391	3.76793800723417	4.06937304781291	1.3564576826043	5.87798329128531	1.3564576826043	1.3564576826043	1.3564576826043	0.730400290633086	0.452152560868101	9.49520377823011	0.313028695985608	1.14777188528056	2.98420690172946	2.98420690172946	0.813874609562581
10.3995088999663	5.69712226693807	14.0167293869111	18.5382549955921	47.4760188911506	9.49520377823012	52.9018496215678	5.61961039936068	15.8253396303835	6.00716973724762	12.2081191434387	6.78228841302151	3.52678997477118	5.27511321012784	5.69712226693807	10.3995088999663	8.41003763214667	11.3038140217025	25.7726959694817	4.61195612085463	12.2081191434387	12.2081191434387	7.68659353475771	5.27511321012784	5.15453919389635	3.68181370992596	4.06937304781291	7.68659353475771	25.7726959694817	4.67224312897037	5.61961039936068	6.78228841302151	5.69712226693807	14.9210345086473	31.1985266998989	1.3564576826043	4.06937304781291	2.2607628043405	4.97367816954911	2.44162382868774
5.87798329128531	6.78228841302151	5.15453919389635	28.4856113346903	4.97367816954911	3.1650679260767	2.19120087189926	1.3564576826043	20.3468652390645	25.7726959694817	5.69712226693807	2.90669503415208	4.06937304781291	6.39472907513457	4.67224312897037	10.0377868512718	4.84449172358679	7.86745455910495	6.78228841302151	23.0597806042731	4.61195612085463	3.52678997477118	2.98420690172946	1.89904075564602	17.6339498738559	6.78228841302151	4.97367816954911	4.06937304781291	4.97367816954911	3.29425437203902	4.06937304781291	4.06937304781291	14.9210345086473	28.4856113346903	3.46650296665544	4.61195612085463	4.06937304781291	3.68181370992596	14.9210345086473	3.1650679260767
9.49520377823011	4.97367816954911	4.61195612085463	25.7726959694817	4.61195612085463	15.8253396303835	4.61195612085463	12.2081191434387	7.86745455910495	3.68181370992596	5.87798329128531	2.2607628043405	12.2081191434387	4.06937304781291	1.95932776376177	3.52678997477118	5.15453919389635	6.78228841302151	36.6243574303162	14.9210345086473	8.33252576456928	25.7726959694817	6.78228841302151	20.3468652390645	1.3564576826043	1.3564576826043	9.49520377823011	4.06937304781291	1.3564576826043	0.753587601446834	0.753587601446834	4.06937304781291	1.65789272318304	0.452152560868101	1.89904075564602	0.968898344717358	0.452152560868101	1.3564576826043	0.452152560868101	1.89904075564602
1.89904075564602	1.89904075564602	2.44162382868774	3.1650679260767	0.753587601446834	0.581339006830415	0.581339006830415	4.61195612085463	4.97367816954911	5.15453919389635	3.68181370992596	12.2081191434387	4.06937304781291	4.61195612085463	2.13157635837819	4.97367816954911	4.97367816954911	2.51913569626513	3.68181370992596	5.15453919389635	4.45693238569985	10.3995088999663	0.968898344717358	2.44162382868774	36.6243574303162	8.59089865649391	5.15453919389635	8.59089865649391	20.3468652390645	2.98420690172946	13.1124242651749	25.7726959694817	25.7726959694817	8.59089865649391	2.2607628043405	1.65789272318304	20.3468652390645	4.97367816954911	4.06937304781291	4.06937304781291
6.78228841302151	0.193779668943472	1.3564576826043	4.06937304781291	0.452152560868101	1.3564576826043	1.3564576826043	0.581339006830415	0.150717520289367	0.27129153652086	0.452152560868101	1.3564576826043	0.616571673911046	0.581339006830415	1.3564576826043	1.3564576826043	1.89904075564602	5.87798329128531	20.3468652390645	7.68659353475771	12.2081191434387	14.9210345086473	2.90669503415208	1.74401702049125	6.78228841302151	0.753587601446834	4.61195612085463	4.06937304781291	1.3564576826043	23.0597806042731	1.3564576826043	14.9210345086473	1.95932776376177	3.52678997477118	6.78228841302151	6.78228841302151	6.78228841302151	1.60308635216872	1.65789272318304	1.3564576826043
[truncated: 478 more rows]
