# Supplementary material for: De novo DNA methyltransferase activity in colorectal cancer is directed towards H3K36me3 marked CpG islands
Source: Nat Commun. 2021 Jan 29;12:694. doi: 10.1038/s41467-020-20716-w (PMC7846778; doi:10.1038/s41467-020-20716-w)
Supplement: Supplementary file 4 — Source Data [file 41467_2020_20716_MOESM4_ESM.zip › source_data_for_figures/figure_5/panel_e/source_data_histogram_h3k36me3_peaks.txt]

x_values	y_values
-3.24875541475568	1.71361552059462e-05
-3.22752647074105	2.20471271292293e-05
-3.20629752672642	2.81087053163887e-05
-3.1850685827118	3.55207664548746e-05
-3.16383963869717	4.45028814979177e-05
-3.14261069468255	5.53115007999478e-05
-3.12138175066792	6.87427536966636e-05
-3.1001528066533	8.46922448715759e-05
-3.07892386263867	0.000103457908161111
-3.05769491862405	0.00012534026641012
-3.03646597460942	0.000150637198993776
-3.0152370305948	0.000179638372917447
-2.99400808658017	0.00021321556601907
-2.97277914256555	0.000251482815644578
-2.95155019855092	0.000294244482212864
-2.9303212545363	0.000341597385562499
-2.90909231052167	0.000393569818549475
-2.88786336650704	0.000450113667690727
-2.86663442249242	0.000511269419607766
-2.84540547847779	0.000577241342414581
-2.82417653446317	0.000646762805965342
-2.80294759044854	0.000719272701901371
-2.78171864643392	0.000794106394245982
-2.76048970241929	0.000870500075899053
-2.73926075840467	0.000947596165132479
-2.71803181439004	0.00102413329788822
-2.69680287037542	0.00109873931307933
-2.67557392636079	0.00117033607927858
-2.65434498234617	0.00123781683612823
-2.63311603833154	0.00130009077554837
-2.61188709431691	0.00135610215689409
-2.59065815030229	0.00140419999641762
-2.56942920628766	0.00144257546180656
-2.54820026227304	0.00147166733466999
-2.52697131825841	0.00149096798351152
-2.50574237424379	0.00150012843011156
-2.48451343022916	0.00149896510381412
-2.46328448621454	0.00148746522964811
-2.44205554219991	0.00146383220617118
-2.42082659818529	0.00143055822160972
-2.39959765417066	0.00138850965482047
-2.37836871015604	0.00133848976003428
-2.35713976614141	0.00128141408518488
-2.33591082212678	0.00121829414268414
-2.31468187811216	0.00114985392937974
-2.29345293409753	0.00107774180853202
-2.27222399008291	0.00100368153813727
-2.25099504606828	0.000928823648056702
-2.22976610205366	0.000854282148151603
-2.20853715803903	0.000781122386614707
-2.18730821402441	0.000710404487000993
-2.16607927000978	0.00064400539487464
-2.14485032599516	0.000582172399899205
-2.12362138198053	0.000525575844291855
-2.10239243796591	0.000474805787809172
-2.08116349395128	0.000430375643373939
-2.05993454993666	0.000392726267154433
-2.03870560592203	0.000363332385935895
-2.0174766619074	0.000342116889327383
-1.99624771789278	0.000328709048497012
-1.97501877387815	0.000323282406299192
-1.95378982986353	0.000325978010783287
-1.9325608858489	0.000336907274396279
-1.91133194183428	0.000356570765325281
-1.89010299781965	0.000386090190270477
-1.86887405380503	0.000423994248849113
-1.8476451097904	0.000470245722033748
-1.82641616577578	0.000524770656682891
-1.80518722176115	0.000587455120050581
-1.78395827774653	0.000658141989305349
-1.7627293337319	0.000737950474278699
-1.74150038971727	0.00082545234905416
-1.72027144570265	0.000919923734858821
-1.69904250168802	0.00102095115325469
-1.6778135576734	0.00112807992760169
-1.65658461365877	0.00124082012414084
-1.63535566964415	0.00135901873325046
-1.61412672562952	0.0014821819356596
-1.5928977816149	0.00160908238250292
-1.57166883760027	0.00173924939994883
-1.55043989358565	0.00187226944647587
-1.52921094957102	0.00200780116897768
-1.5079820055564	0.00214559047799178
-1.48675306154177	0.00228596699666065
-1.46552411752714	0.00242861488460142
-1.44429517351252	0.00257381319644806
-1.42306622949789	0.00272202882979245
-1.40183728548327	0.00287389450021998
-1.38060834146864	0.0030302105277883
-1.35937939745402	0.00319279649285055
-1.33815045343939	0.00336334280441556
-1.31692150942477	0.00354269318466533
-1.29569256541014	0.00373240333030447
-1.27446362139552	0.00393411690576675
-1.25323467738089	0.00414954387836664
-1.23200573336627	0.00438083901100868
-1.21077678935164	0.0046335284349952
-1.18954784533701	0.00490611057639456
-1.16831890132239	0.00520011874250964
-1.14708995730776	0.00551693346562035
-1.12586101329314	0.00585775342240027
-1.10463206927851	0.00622356708619199
-1.08340312526389	0.00661911818599585
-1.06217418124926	0.00704272546995244
-1.04094523723464	0.00749228302220595
-1.01971629322001	0.00796724729604879
-0.998487349205386	0.00846675013831803
-0.977258405190761	0.00898960481524456
-0.956029461176136	0.00953541095931836
-0.93480051716151	0.0101037232073046
-0.913571573146885	0.010688584660806
-0.892342629132259	0.0112875777938291
-0.871113685117634	0.0118982016415422
-0.849884741103009	0.0125179210900997
-0.828655797088384	0.0131442171087922
-0.807426853073758	0.0137747996934028
-0.786197909059133	0.0144062726553783
-0.764968965044508	0.0150367460409909
-0.743740021029882	0.0156647933244401
-0.722511077015257	0.016289334497643
-0.701282133000631	0.0169096555312368
-0.680053188986006	0.0175250426626166
-0.658824244971381	0.0181356870865498
-0.637595300956755	0.0187430439815285
-0.61636635694213	0.0193482495680727
-0.595137412927504	0.0199526872041408
-0.573908468912879	0.0205579435533042
-0.552679524898254	0.0211657627127656
-0.531450580883628	0.0217796174894916
-0.510221636869003	0.0224008239883941
-0.488992692854378	0.0230310881063852
-0.467763748839752	0.0236720030900221
-0.446534804825127	0.0243250068755252
-0.425305860810501	0.0249913662793205
-0.404076916795876	0.0256741290722934
-0.382847972781251	0.0263740892443932
-0.361619028766625	0.027090410154769
-0.340390084752	0.0278236744259746
-0.319161140737374	0.0285744718727497
-0.297932196722749	0.0293434504654255
-0.276703252708124	0.0301319762884349
-0.255474308693498	0.030944850254898
-0.234245364678873	0.0317799213457428
-0.213016420664248	0.0326391378087188
-0.191787476649622	0.0335248347860492
-0.170558532634997	0.0344397383266123
-0.149329588620372	0.0353869630876079
-0.128100644605746	0.0363766904575616
-0.106871700591121	0.0374109628694643
-0.0856427565764957	0.0384916156952066
-0.0644138125618703	0.0396229209536266
-0.0431848685472449	0.0408090672591185
-0.0219559245326195	0.0420540574439029
-0.000726980517994136	0.0433658770597142
0.0205019634966312	0.0447550872290925
0.0417309075112566	0.0462133232114032
0.062959851525882	0.0477415159499751
0.0841887955405074	0.0493396686076454
0.105417739555133	0.0510068085591144
0.126646683569758	0.0527409475495912
0.147875627584384	0.0545500405745505
0.169104571599009	0.0564174685143292
0.190333515613634	0.0583350942175141
0.21156245962826	0.0602960018715225
0.232791403642885	0.0622926200646908
0.25402034765751	0.0643168368405058
0.275249291672136	0.0663607775411803
0.296478235686761	0.0684122097703193
0.317707179701387	0.0704602511731788
0.338936123716012	0.0724966869048201
0.360165067730637	0.0745137935493527
0.381394011745263	0.0765044430027634
0.402622955759888	0.0784620926844219
0.423851899774514	0.0803711301300195
0.445080843789139	0.0822352262081283
0.466309787803764	0.084051605619939
0.487538731818389	0.0858183587837071
0.508767675833015	0.0875343992035982
0.52999661984764	0.0891994154845386
0.551225563862265	0.0908073503788268
0.572454507876891	0.092362111670566
0.593683451891516	0.0938704433558211
0.614912395906142	0.0953347051813691
0.636141339920767	0.0967575131610539
0.657370283935392	0.0981416935607784
0.678599227950018	0.0994890796489026
0.699828171964643	0.100799185994717
0.721057115979268	0.102082145045393
0.742286059993894	0.103341557855478
0.763515004008519	0.104581236879899
0.784743948023145	0.105805242118645
0.80597289203777	0.107017917908083
0.827201836052395	0.108224165112652
0.848430780067021	0.109431879084015
0.869659724081646	0.110647341353894
0.890888668096272	0.111876906026558
0.912117612110897	0.113127287824392
0.933346556125522	0.11440551865526
0.954575500140148	0.115722144972254
0.975804444154773	0.117091291022803
0.997033388169398	0.118514781859603
1.01826233218402	0.119999670622609
1.03949127619865	0.121552570871379
1.06072022021327	0.123179533881204
1.0819491642279	0.124885926675744
1.10317810824253	0.126694090452538
1.12440705225715	0.128592606679391
1.14563599627178	0.130580417863012
1.1668649402864	0.132657279076271
1.18809388430103	0.134821671373921
1.20932282831565	0.137070792584087
1.23055177233028	0.1394081781807
1.2517807163449	0.14182627257967
1.27300966035953	0.144307675983486
1.29423860437415	0.146843681987964
1.31546754838878	0.149424794591734
1.3366964924034	0.152040847393631
1.35792543641803	0.154681223473488
1.37915438043266	0.157333351440143
1.40038332444728	0.159980734243616
1.42161226846191	0.162612346302852
1.44284121247653	0.165217569237973
1.46407015649116	0.167786328120099
1.48529910050578	0.170309225206699
1.50652804452041	0.172768632679559
1.52775698853503	0.175157993185822
1.54898593254966	0.177477187832299
1.57021487656428	0.179722701012668
1.59144382057891	0.181892458755201
1.61267276459353	0.183985875933064
1.63390170860816	0.186000751519486
1.65513065262278	0.187931724764634
1.67635959663741	0.189798379773723
1.69758854065204	0.191608055069239
1.71881748466666	0.193369423942432
1.74004642868129	0.195092398251516
1.76127537269591	0.196788024226064
1.78250431671054	0.198469211994377
1.80373326072516	0.200155478758989
1.82496220473979	0.201861306241722
1.84619114875441	0.203600591893586
1.86742009276904	0.205387085001676
1.88864903678366	0.207234189240392
1.90987798079829	0.209161792984554
1.93110692481291	0.211191950149064
1.95233586882754	0.213322998877136
1.97356481284217	0.215562690500856
1.99479375685679	0.217917072938581
2.01602270087142	0.220390388039413
2.03725164488604	0.222984980646278
2.05848058890067	0.225725589187101
2.07970953291529	0.22858488983257
2.10093847692992	0.231554915480657
2.12216742094454	0.234628076319584
2.14339636495917	0.237795239461879
2.16462530897379	0.241045895027614
2.18585425298842	0.24437435302524
2.20708319700304	0.247762048899705
2.22831214101767	0.251187615631978
2.2495410850323	0.254637722742804
2.27077002904692	0.258099387842682
2.29199897306155	0.261560173906032
2.31322791707617	0.265007929536341
2.3344568610908	0.268424137691809
2.35568580510542	0.271803224214654
2.37691474912005	0.275138142540771
2.39814369313467	0.278422981680813
2.4193726371493	0.281652885820346
2.44060158116392	0.284823960257758
2.46183052517855	0.28792355892027
2.48305946919317	0.290952903737039
2.5042884132078	0.293915033998724
2.52551735722243	0.296807977245694
2.54674630123705	0.299629508202966
2.56797524525168	0.302377022236792
2.5892041892663	0.305043161404457
2.61043313328093	0.307612305511681
2.63166207729555	0.310092858155302
2.65289102131018	0.312479209621164
2.6741199653248	0.314765372234965
2.69534890933943	0.316945119591012
2.71657785335405	0.319012136739476
2.73780679736868	0.320937082589486
2.7590357413833	0.322729258243691
2.78026468539793	0.324389853738335
2.80149362941256	0.325915836603285
2.82272257342718	0.32730538712236
2.84395151744181	0.328557989617785
2.86518046145643	0.329663184463058
2.88640940547106	0.330618061635362
2.90763834948568	0.331446759727517
2.92886729350031	0.332155358543851
2.95009623751493	0.332750685496037
2.97132518152956	0.333240091051803
2.99255412554418	0.333631211617851
3.01378306955881	0.333914352748033
3.03501201357343	0.334116369277172
3.05624095758806	0.334243185978983
3.07746990160268	0.334298398938303
3.09869884561731	0.334283984153471
3.11992778963194	0.334200143140172
3.14115673364656	0.334035745166695
3.16238567766119	0.33378474105667
3.18361462167581	0.33344668342268
3.20484356569044	0.333011826438338
3.22607250970506	0.332468938001312
3.24730145371969	0.331805518310644
3.26853039773431	0.3310043000632
3.28975934174894	0.330019235714298
3.31098828576356	0.328863109871902
3.33221722977819	0.327522284281118
3.35344617379281	0.325984100171767
3.37467511780744	0.324237139905352
3.39590406182207	0.322271475925915
3.41713300583669	0.320042746220216
3.43836194985132	0.317563420115526
3.45959089386594	0.314848526659992
3.48081983788057	0.31189911193778
3.50204878189519	0.308718464962884
3.52327772590982	0.305312056269277
3.54450666992444	0.301675467253039
3.56573561393907	0.297800765462085
3.58696455795369	0.293737354434815
3.60819350196832	0.289499384020855
3.62942244598294	0.285101891675676
3.65065138999757	0.280560586094423
3.6718803340122	0.275891630917849
3.69310927802682	0.271095053264352
3.71433822204145	0.266208631765752
3.73556716605607	0.261251613160283
3.7567961100707	0.2562384880423
3.77802505408532	0.251182855681276
3.79925399809995	0.246097321365686
3.82048294211457	0.240992960145582
3.8417118861292	0.235883208268185
3.86294083014382	0.230778009010871
3.88416977415845	0.22568385880911
3.90539871817307	0.220606163304157
3.9266276621877	0.215549311602264
3.94785660620233	0.210516759027649
3.96908555021695	0.205517707169635
3.99031449423158	0.200548222902445
4.0115434382462	0.195609414769919
4.03277238226083	0.190702383599218
4.05400132627545	0.185828277701688
4.07523027029008	0.180988417258473
4.0964592143047	0.176189437283537
4.11768815831933	0.171433709474901
4.13891710233395	0.166721004676621
4.16014604634858	0.162055303007677
4.1813749903632	0.157441198297245
4.20260393437783	0.152883864696021
4.22383287839245	0.148391255691094
4.24506182240708	0.143983278409366
4.2662907664217	0.139654390725035
4.28751971043633	0.135411163183612
4.30874865445096	0.131259943387113
4.32997759846558	0.127206721771377
4.35120654248021	0.123256999681455
4.37243548649483	0.119434031553864
4.39366443050946	0.115731873898213
4.41489337452408	0.112145455924826
4.43612231853871	0.108675646515765
4.45735126255333	0.105322250532737
4.47858020656796	0.10208401685664
4.49980915058258	0.0989657719033821
4.52103809459721	0.0959725328986181
4.54226703861183	0.0930812386274479
4.56349598262646	0.0902862839327608
4.58472492664109	0.0875816331062449
4.60595387065571	0.084960942379048
4.62718281467034	0.0824176834214162
4.64841175868496	0.0799572847379811
4.66964070269959	0.0775599399868106
4.69086964671421	0.0752179108939336
4.71209859072884	0.0729260458716464
4.73332753474346	0.0706797734241067
4.75455647875809	0.0684751542623803
4.77578542277271	0.066312477097077
4.79701436678734	0.0641896116657392
4.81824331080196	0.062100796215162
4.83947225481659	0.060045713270697
4.86070119883122	0.0580246546831852
4.88193014284584	0.0560384738076599
4.90315908686047	0.0540887099564338
4.92438803087509	0.0521862900504905
4.94561697488972	0.0503256589730979
4.96684591890434	0.0485094261096992
4.98807486291897	0.0467402728174736
5.00930380693359	0.045020893585339
5.03053275094822	0.0433539396267669
5.05176169496284	0.041749816399331
5.07299063897747	0.0402092898665826
5.09421958299209	0.0387291877567313
5.11544852700672	0.0373111273793884
5.13667747102135	0.035956457919299
5.15790641503597	0.0346662602915959
5.1791353590506	0.0334439136215516
5.20036430306522	0.0322997928413232
5.22159324707985	0.0312217448462676
5.24282219109447	0.0302096577018523
5.2640511351091	0.0292632516295322
5.28528007912372	0.0283820886482945
5.30650902313835	0.0275655802292151
5.32773796715297	0.026823544517893
5.3489669111676	0.0261474558882036
5.37019585518222	0.0255323876739491
5.39142479919685	0.0249768022418001
5.41265374321148	0.0244788917393645
5.4338826872261	0.0240365456129868
5.45511163124073	0.0236508965629878
5.47634057525535	0.0233215807388057
5.49756951926998	0.0230367138953899
5.5187984632846	0.0227920076178836
5.54002740729923	0.0225827064274831
5.56125635131385	0.0224036026341383
5.58248529532848	0.0222490568183527
5.6037142393431	0.0221147286323515
5.62494318335773	0.0219889662189933
5.64617212737235	0.021864678653596
5.66740107138698	0.0217351872758479
5.68863001540161	0.0215939503667164
5.70985895941623	0.0214346676978999
5.73108790343086	0.0212480280240544
5.75231684744548	0.0210264665210557
5.77354579146011	0.0207690249071962
5.79477473547473	0.0204726921330237
5.81600367948936	0.0201353727020489
5.83723262350398	0.019755920800283
5.85846156751861	0.0193336868329777
5.87969051153323	0.0188620241354603
5.90091945554786	0.018352862081007
5.92214839956248	0.0178098458772615
5.94337734357711	0.0172373001926908
5.96460628759174	0.0166401318577439
5.98583523160636	0.016023729241502
6.00706417562099	0.0153931975505284
6.02829311963561	0.0147576421435723
6.04952206365024	0.0141240138023971
6.07075100766486	0.0134979775408471
6.09197995167949	0.0128848702922173
6.11320889569411	0.0122896246522662
6.13443783970874	0.0117179523884863
6.15566678372336	0.0111783681299989
6.17689572773799	0.010669351102863
6.19812467175261	0.0101927918661951
6.21935361576724	0.00974995411575271
6.24058255978187	0.00934149300638152
6.26181150379649	0.0089674772774276
6.28304044781111	0.00863305449791242
6.30426939182574	0.00833219241873822
6.32549833584036	0.00806132315336997
6.34672727985499	0.00781824702537066
6.36795622386962	0.00760050787641721
6.38918516788424	0.0074054403492886
6.41041411189887	0.00723148345439915
6.43164305591349	0.00707554665781029
6.45287199992812	0.00693182700361673
6.47410094394274	0.00679743532274335
6.49532988795737	0.00666958260136061
6.51655883197199	0.00654560833249223
6.53778777598662	0.00642300748510364
6.55901672000124	0.00629862172188955
6.58024566401587	0.00617021523505469
6.60147460803049	0.00603623885420792
6.62270355204512	0.00589537909079693
6.64393249605975	0.00574658369596162
6.66516144007437	0.00558906324817612
6.686390384089	0.00542120889781303
6.70761932810362	0.00524288382953269
6.72884827211825	0.00505537852158557
6.75007721613287	0.00485916077141035
6.7713061601475	0.00465488930321532
6.79253510416212	0.00444339645364518
6.81376404817675	0.00422558072735363
6.83499299219137	0.00400209000079239
6.856221936206	0.00377552743785228
6.87745088022062	0.0035472508450122
6.89867982423525	0.00331863787991741
6.91990876824988	0.00309106748386986
6.9411377122645	0.00286590178444296
6.96236665627913	0.00264529456415759
6.98359560029375	0.0024306496544917
7.00482454430838	0.00222274184217007
7.026053488323	0.0020225441174809
7.04728243233763	0.00183091659564271
7.06851137635225	0.0016486009571954
7.08974032036688	0.00147677694593842
7.1109692643815	0.00131728100040045
7.13219820839613	0.00116860629007652
7.15342715241075	0.00103084828911725
7.17465609642538	0.000903991447301019
7.19588504044001	0.000787915789346927
7.21711398445463	0.000682403948344087
7.23834292846926	0.000588911461762903
7.25957187248388	0.000505427902389977
7.28080081649851	0.000431013550103299
7.30202976051313	0.000365123093786654
7.32325870452776	0.000307183292947804
7.34448764854238	0.000256601521752831
7.36571659255701	0.00021329301431661
7.38694553657163	0.00017671540954629
7.40817448058626	0.000145367894165028
7.42940342460088	0.000118698220656016
7.45063236861551	9.61810829904968e-05
7.47186131263014	7.73208801133954e-05
7.49309025664476	6.16541307252053e-05
7.51431920065939	4.92284394470925e-05
7.53554814467401	3.9008934069821e-05
7.55677708868864	3.06575295825479e-05
7.57800603270326	2.38905009575501e-05
7.59923497671789	1.84555121708126e-05
