# Supplementary material for: De novo DNA methyltransferase activity in colorectal cancer is directed towards H3K36me3 marked CpG islands
Source: Nat Commun. 2021 Jan 29;12:694. doi: 10.1038/s41467-020-20716-w (PMC7846778; doi:10.1038/s41467-020-20716-w)
Supplement: Supplementary file 4 — Source Data [file 41467_2020_20716_MOESM4_ESM.zip › source_data_for_figures/figure_5/panel_e/source_data_histogram_h3k4me3_peaks.txt]

x_values	y_values
-5.26435226980669	1.83574324562711e-06
-5.24340877895771	2.35585315062554e-06
-5.22246528810872	3.01744000742741e-06
-5.20152179725974	3.85234419829968e-06
-5.18057830641076	4.87582386354154e-06
-5.15963481556177	6.1192942765477e-06
-5.13869132471279	7.61705224113237e-06
-5.11774783386381	9.40619767127065e-06
-5.09680434301482	1.15436826179173e-05
-5.07586085216584	1.41434134926029e-05
-5.05491736131686	1.71895899030756e-05
-5.03397387046787	2.07289685346671e-05
-5.01303037961889	2.48081621237536e-05
-4.99208688876991	2.94729182394131e-05
-4.97114339792092	3.47673683976768e-05
-4.95019990707194	4.08729520940223e-05
-4.92925641622296	4.77285203585982e-05
-4.90831292537397	5.53334965297288e-05
-4.88736943452499	6.37044312239556e-05
-4.86642594367601	7.28492992554835e-05
-4.84548245282702	8.27667982597135e-05
-4.82453896197804	9.35266369924452e-05
-4.80359547112906	0.000105091002916824
-4.78265198028008	0.000117324935692096
-4.76170848943109	0.000130172546454274
-4.74076499858211	0.000143569096552431
-4.71982150773313	0.000157442060353488
-4.69887801688414	0.000171721319428116
-4.67793452603516	0.000186340765430233
-4.65699103518618	0.000201137185713362
-4.63604754433719	0.000216030067645851
-4.61510405348821	0.000230945870941337
-4.59416056263923	0.000245820178236143
-4.57321707179024	0.000260599802362382
-4.55227358094126	0.000275217803131467
-4.53133009009228	0.000289678541127103
-4.51038659924329	0.000304006870449787
-4.48944310839431	0.000318240210047444
-4.46849961754533	0.000332434750211506
-4.44755612669634	0.000346664774167069
-4.42661263584736	0.00036105072652139
-4.40566914499838	0.000375762963072114
-4.38472565414939	0.000390912198368945
-4.36378216330041	0.00040663107229593
-4.34283867245143	0.000423052776562952
-4.32189518160244	0.000440308161690851
-4.30095169075346	0.000458544467959538
-4.28000819990448	0.000478119903455803
-4.25906470905549	0.00049891892720933
-4.23812121820651	0.000521011692195092
-4.21717772735753	0.000544451873342728
-4.19623423650854	0.000569277104424688
-4.17529074565956	0.000595509657058555
-4.15434725481058	0.000623394054812257
-4.13340376396159	0.000652767037753625
-4.11246027311261	0.000683527630556096
-4.09151678226363	0.000715663567752251
-4.07057329141464	0.00074916836241851
-4.04962980056566	0.000784044678680416
-4.02868630971668	0.000820435266528075
-4.00774281886769	0.0008584803816486
-3.98679932801871	0.000898063211178327
-3.96585583716973	0.000939288076795327
-3.94491234632074	0.000982282301977593
-3.92396885547176	0.00102719510912723
-3.90302536462278	0.00107421332350694
-3.88208187377379	0.00112409200753521
-3.86113838292481	0.00117657521215751
-3.84019489207583	0.00123186961460065
-3.81925140122684	0.00129017364614777
-3.79830791037786	0.00135167183357483
-3.77736441952888	0.00141652914250735
-3.75642092867989	0.00148545041658642
-3.73547743783091	0.00155824944476404
-3.71453394698193	0.0016346742860999
-3.69359045613294	0.0017146792038661
-3.67264696528396	0.00179816511136387
-3.65170347443498	0.00188497826624627
-3.63075998358599	0.00197511461021091
-3.60981649273701	0.00206837700212005
-3.58887300188803	0.00216391368247845
-3.56792951103904	0.00226131013738607
-3.54698602019006	0.0023601198872592
-3.52604252934108	0.00245987135565821
-3.50509903849209	0.00256007506138457
-3.48415554764311	0.00266004935499221
-3.46321205679413	0.00275921065260593
-3.44226856594514	0.00285711944432768
-3.42132507509616	0.00295337719976132
-3.40038158424718	0.00304763512897214
-3.3794380933982	0.00313960170674461
-3.35849460254921	0.00322866571351908
-3.33755111170023	0.00331483700263986
-3.31660762085125	0.00339836279167336
-3.29566413000226	0.00347935642950999
-3.27472063915328	0.00355801262867216
-3.2537771483043	0.00363460504199865
-3.23283365745531	0.00370941381167744
-3.21189016660633	0.00378294880317107
-3.19094667575735	0.00385603146313146
-3.17000318490836	0.00392923905313317
-3.14905969405938	0.0040031745583365
-3.1281162032104	0.00407845813642098
-3.10717271236141	0.00415571863713704
-3.08622922151243	0.00423634041623168
-3.06528573066345	0.00432057491159426
-3.04434223981446	0.00440894171862301
-3.02339874896548	0.0045019805387416
-3.0024552581165	0.00460020376442772
-2.98151176726751	0.00470409706455354
-2.96056827641853	0.00481501366822978
-2.93962478556955	0.00493335590421724
-2.91868129472056	0.00505893339704524
-2.89773780387158	0.00519216380017994
-2.8767943130226	0.00533347023622565
-2.85585082217361	0.00548328494198174
-2.83490733132463	0.00564254495486017
-2.81396384047565	0.00581310647632964
-2.79302034962666	0.00599385251107791
-2.77207685877768	0.00618527115432473
-2.7511333679287	0.00638784384760241
-2.73018987707971	0.00660203716322821
-2.70924638623073	0.00682829422613715
-2.68830289538175	0.00706962378369582
-2.66735940453276	0.00732429604555494
-2.64641591368378	0.00759215885568084
-2.6254724228348	0.00787335670001367
-2.60452893198581	0.00816796368789255
-2.58358544113683	0.00847598643498661
-2.56264195028785	0.00879894758946246
-2.54169845943886	0.00913654308647038
-2.52075496858988	0.00948716742080787
-2.4998114777409	0.00985071401870264
-2.47886798689191	0.0102271293962203
-2.45792449604293	0.0106164341671538
-2.43698100519395	0.0110192690511744
-2.41603751434496	0.011438082836054
-2.39509402349598	0.0118709616519403
-2.374150532647	0.0123186299857482
-2.35320704179801	0.0127819546723188
-2.33226355094903	0.0132619289968294
-2.31132006010005	0.0137596540976826
-2.29037656925106	0.0142802270782944
-2.26943307840208	0.0148224346411804
-2.2484895875531	0.0153865567611777
-2.22754609670411	0.0159735164227877
-2.20660260585513	0.0165840375260943
-2.18565911500615	0.0172186043877002
-2.16471562415716	0.017879977570619
-2.14377213330818	0.0185680187856323
-2.1228286424592	0.0192788445483558
-2.10188515161021	0.020011187619962
-2.08094166076123	0.0207634697204632
-2.05999816991225	0.0215338380287116
-2.03905467906327	0.0223205555802177
-2.01811118821428	0.0231228828185096
-1.9971676973653	0.0239353292298098
-1.97622420651632	0.0247558386590995
-1.95528071566733	0.0255826471854952
-1.93433722481835	0.0264143673743532
-1.91339373396937	0.027250070788395
-1.89245024312038	0.0280902222459247
-1.8715067522714	0.0289354663390592
-1.85056326142242	0.0297875577305033
-1.82961977057343	0.0306492415944225
-1.80867627972445	0.031524037465853
-1.78773278887547	0.0324162196248652
-1.76678929802648	0.0333337349137866
-1.7458458071775	0.0342862859526306
-1.72490231632852	0.0352775096457559
-1.70395882547953	0.0363143975059182
-1.68301533463055	0.037404066233219
-1.66207184378157	0.0385536393699129
-1.64112835293258	0.0397712342567673
-1.6201848620836	0.0410805965626946
-1.59924137123462	0.0424728671001259
-1.57829788038563	0.0439528323172152
-1.55735438953665	0.0455244282742984
-1.53641089868767	0.0471906783407824
-1.51546740783868	0.048953637681889
-1.4945239169897	0.0508301713300532
-1.47358042614072	0.0528097085905144
-1.45263693529173	0.0548835396115566
-1.43169344444275	0.0570485206904104
-1.41074995359377	0.059300721340037
-1.38980646274478	0.0616355198708036
-1.3688629718958	0.0640534697695593
-1.34791948104682	0.0665509207246335
-1.32697599019783	0.0691107419520109
-1.30603249934885	0.0717273137095892
-1.28508900849987	0.0743954123575815
-1.26414551765088	0.0771103516684694
-1.2432020268019	0.0798682176362372
-1.22225853595292	0.0826742790610511
-1.20131504510393	0.0855180157559291
-1.18037155425495	0.0883998712984077
-1.15942806340597	0.0913215244590755
-1.13848457255698	0.0942858870041557
-1.117541081708	0.0972970921616743
-1.09659759085902	0.100369992035869
-1.07565410001003	0.10351060491581
-1.05471060916105	0.106723200056669
-1.03376711831207	0.110016855149918
-1.01282362746308	0.113401121044587
-0.991880136614101	0.116885878210967
-0.970936645765118	0.120490003299942
-0.949993154916134	0.124238197460671
-0.929049664067152	0.128122034532333
-0.908106173218168	0.132150163162059
-0.887162682369184	0.136330490076096
-0.866219191520202	0.140670084737414
-0.845275700671218	0.145175089178352
-0.824332209822235	0.149889224596196
-0.803388718973252	0.154780453427714
-0.782445228124268	0.159848441931411
-0.761501737275285	0.165093325784926
-0.740558246426302	0.170514036533313
-0.719614755577318	0.176108308487494
-0.698671264728335	0.181895295296052
-0.677727773879352	0.187859164167571
-0.656784283030368	0.193977597262442
-0.635840792181385	0.200242633593084
-0.614897301332402	0.206645434435242
-0.593953810483419	0.213176353635849
-0.573010319634435	0.219831012214719
-0.552066828785452	0.226605449767856
-0.531123337936469	0.233467718822685
-0.510179847087485	0.240405718936497
-0.489236356238503	0.247407305481395
-0.468292865389519	0.254460400937632
-0.447349374540535	0.261553106177755
-0.426405883691553	0.26867616481748
-0.405462392842569	0.275810782818783
-0.384518901993586	0.28294676266512
-0.363575411144603	0.290075264622331
-0.342631920295619	0.297188298355052
-0.321688429446636	0.304278761133525
-0.300744938597653	0.311335946241817
-0.279801447748669	0.31835389417149
-0.258857956899686	0.325332365679307
-0.237914466050703	0.332268845944714
-0.216970975201719	0.339161495939272
-0.196027484352737	0.346009067983611
-0.175083993503753	0.352808668603581
-0.15414050265477	0.359553565814663
-0.133197011805787	0.366252023058304
-0.112253520956803	0.372903677715662
-0.0913100301078202	0.379507802580687
-0.0703665392588366	0.386063160893832
-0.049423048409853	0.39256786012414
-0.0284795575608703	0.39900731868912
-0.00753606671188667	0.405383940477857
0.0134074241370969	0.411692729877627
0.0343509149860797	0.417925170163147
0.0552944058350633	0.424070980504432
0.076237896684046	0.430118013705242
0.0971813875330296	0.436036276360005
0.118124878382013	0.441800457374047
0.139068369230996	0.447402988004697
0.16001186007998	0.452821115514913
0.180955350928962	0.458030332143867
0.201898841777946	0.463004551120628
0.22284233262693	0.4677059933987
0.243785823475912	0.472047409032379
0.264729314324896	0.476051051180348
0.285672805173879	0.479688178261583
0.306616296022862	0.482931071061236
0.327559786871846	0.485753448043422
0.348503277720829	0.488130878434383
0.369446768569812	0.489950844931112
0.390390259418796	0.491255154254962
0.411333750267779	0.492054391674688
0.432277241116762	0.492341187941253
0.453220731965746	0.492112167241247
0.474164222814728	0.491367981301687
0.495107713663712	0.490062467061789
0.516051204512695	0.488198861795494
0.536994695361678	0.48585809878124
0.557938186210662	0.483059003561481
0.578881677059645	0.479822609480001
0.599825167908628	0.476171757525659
0.620768658757612	0.47212283544047
0.641712149606595	0.467642996826435
0.662655640455578	0.462838393557077
0.683599131304562	0.457733445455183
0.704542622153545	0.452351578028575
0.725486113002528	0.446715041346806
0.746429603851511	0.44084475023101
0.767373094700495	0.434727847053901
0.788316585549478	0.428411138271273
0.809260076398461	0.421921628650014
0.830203567247445	0.415272747764164
0.851147058096427	0.408476846730947
0.872090548945411	0.401545339268264
0.893034039794395	0.394478805649337
0.913977530643377	0.387285754341507
0.934921021492361	0.379992838254784
0.955864512341345	0.372609413542839
0.976808003190327	0.365144852949389
0.997751494039311	0.357608593933533
1.01869498488829	0.35000969475848
1.03963847573728	0.34235050177205
1.06058196658626	0.334654551373614
1.08152545743524	0.326931744753777
1.10246894828423	0.319191950440223
1.12341243913321	0.311444961188477
1.14435592998219	0.303700451651139
1.16529942083118	0.295972020143068
1.18624291168016	0.288271115035918
1.20718640252914	0.280605439116813
1.22812989337813	0.272983378435266
1.24907338422711	0.265413013999337
1.27001687507609	0.257902117786269
1.29096036592508	0.250464151487911
1.31190385677406	0.243114504013204
1.33284734762304	0.235849368396459
1.35379083847203	0.228674875903134
1.37473432932101	0.221596836317338
1.39567782016999	0.214620730465195
1.41662131101898	0.207751701994244
1.43756480186796	0.201021475606526
1.45850829271694	0.194409962069375
1.47945178356593	0.187920443848033
1.50039527441491	0.181556086552572
1.52133876526389	0.175319664249511
1.54228225611288	0.169213562353273
1.56322574696186	0.163259499943957
1.58416923781084	0.157451015120998
1.60511272865983	0.15177797613296
1.62605621950881	0.146240993720543
1.64699971035779	0.140840423632559
1.66794320120678	0.135576389851899
1.68888669205576	0.130457785233141
1.70983018290474	0.125497430784262
1.73077367375373	0.120672396968774
1.75171716460271	0.115981992424469
1.77266065545169	0.111425422652453
1.79360414630068	0.107001795219115
1.81454763714966	0.102710123992184
1.83549112799864	0.0985770700662094
1.85643461884762	0.0945748233778887
1.87737810969661	0.0907000930102629
1.89832160054559	0.0869514118085473
1.91926509139457	0.0833272248142171
1.94020858224356	0.0798258923979394
1.96115207309254	0.0764616211993921
1.98209556394152	0.0732270774162123
2.00303905479051	0.070108823794596
2.02398254563949	0.0671049057033546
2.04492603648847	0.0642133387277321
2.06586952733746	0.0614321148724124
2.08681301818644	0.0587648849818911
2.10775650903542	0.0562217492295854
2.12869999988441	0.0537815963158199
2.14964349073339	0.0514423343007442
2.17058698158237	0.0492018397029598
2.19153047243136	0.0470579487064196
2.21247396328034	0.0450084478844606
2.23341745412932	0.0430689892773305
2.25436094497831	0.0412202340890873
2.27530443582729	0.0394571503549199
2.29624792667627	0.0377770550075386
2.31719141752526	0.0361771521022654
2.33813490837424	0.0346545318615667
2.35907839922322	0.0332146813849785
2.38002189007221	0.0318519323287626
2.40096538092119	0.0305550319021525
2.42190887177017	0.0293206129338975
2.44285236261916	0.0281452804258466
2.46379585346814	0.0270256322485923
2.48473934431712	0.0259602692482179
2.50568283516611	0.0249517445724803
2.52662632601509	0.0239871231724776
2.54756981686407	0.0230634353765877
2.56851330771306	0.022177885105675
2.58945679856204	0.0213278682055509
2.61040028941102	0.0205109898351133
2.63134378026001	0.0197304776854268
2.65228727110899	0.0189793673582687
2.67323076195797	0.0182551116967585
2.69417425280696	0.0175566043554053
2.71511774365594	0.0168829752770143
2.73606123450492	0.016233579171122
2.75700472535391	0.0156105756625477
2.77794821620289	0.0150139650935086
2.79889170705187	0.0144409455241896
2.81983519790086	0.0138916283145437
2.84077868874984	0.0133661593032661
2.86172217959882	0.0128646889718038
2.88266567044781	0.0123880509221709
2.90360916129679	0.0119403918103966
2.92455265214577	0.011516673172113
2.94549614299476	0.0111165284329909
2.96643963384374	0.0107394181684239
2.98738312469272	0.0103846243021509
3.00832661554171	0.0100512463037192
3.02927010639069	0.00974145552493304
3.05021359723967	0.00945084274229464
3.07115708808865	0.00917681744149595
3.09210057893764	0.00891773059083389
3.11304406978662	0.00867187487904367
3.13398756063561	0.00843751260630396
3.15493105148459	0.0082136294275993
3.17587454233357	0.00799813322632245
3.19681803318255	0.00778829315193528
3.21776152403154	0.00758279238916747
3.23870501488052	0.00738048270625278
3.25964850572951	0.00718039703825488
3.28059199657849	0.00698177420072861
3.30153548742747	0.0067841299846898
3.32247897827645	0.00658702189037933
3.34342246912544	0.00639048184101607
3.36436595997442	0.00619469185927475
3.38530945082341	0.00599996570140249
3.40625294167239	0.00580672987321505
3.42719643252137	0.00561598741256277
3.44813992337035	0.00542834207777307
3.46908341421934	0.00524426994849736
3.49002690506832	0.00506435944826218
3.5109703959173	0.00488916217174133
3.53191388676629	0.00471918071254545
3.55285737761527	0.00455538126236089
3.57380086846425	0.00439858466851788
3.59474435931324	0.00424816780901448
3.61568785016222	0.00410425456516306
3.6366313410112	0.00396689900312789
3.65757483186019	0.00383609001483267
3.67851832270917	0.00371178723722719
3.69946181355815	0.00359518874971984
3.72040530440714	0.00348462391910043
3.74134879525612	0.00337985315259403
3.7622922861051	0.00328061577052914
3.78323577695409	0.00318663376280585
3.80417926780307	0.00309761527838828
3.82512275865205	0.00301390334481977
3.84606624950104	0.00293469974642068
3.86700974035002	0.00285933517360938
3.887953231199	0.00278748602184965
3.90889672204799	0.00271882675021688
3.92984021289697	0.00265303081392316
3.95078370374595	0.00258992474900116
3.97172719459494	0.00252923271352568
3.99267068544392	0.00247025023340478
4.0136141762929	0.00241267572516642
4.03455766714189	0.00235622097112419
4.05550115799087	0.00230061362209162
4.07644464883985	0.00224559971105869
4.09738813968884	0.00219096097408243
4.11833163053782	0.00213638870731265
4.1392751213868	0.0020817356150975
4.16021861223579	0.00202688580557338
4.18116210308477	0.00197175226161863
4.20210559393375	0.00191627634197843
4.22304908478274	0.00186037591059473
4.24399257563172	0.00180408335240062
4.2649360664807	0.00174747087763384
4.28587955732969	0.00169059167738211
4.30682304817867	0.00163350970231643
4.32776653902765	0.0015762968295869
4.34871002987664	0.00151903326084289
4.36965352072562	0.00146183164208805
4.3905970115746	0.00140477279776103
4.41154050242358	0.00134792400079743
4.43248399327257	0.00129134695402807
4.45342748412155	0.00123509787306501
4.47437097497054	0.00117922774054954
4.49531446581952	0.00112388646764764
4.5162579566685	0.00106904773407016
4.53720144751748	0.00101474723171863
4.55814493836647	0.000961032668826159
4.57908842921545	0.000907956537512751
4.60003192006444	0.000855577323008873
4.62097541091342	0.000804074603020617
4.6419189017624	0.000753539055667143
4.66286239261138	0.000703985598555485
4.68380588346037	0.000655513971501781
4.70474937430935	0.00060822972235753
4.72569286515834	0.000562242885557327
4.74663635600732	0.000517743024285676
4.7675798468563	0.000475089825806848
4.78852333770528	0.000434132844261368
4.80946682855427	0.000394969945488204
4.83041031940325	0.000357689163572069
4.85135381025223	0.000322367169883764
4.87229730110122	0.000289067823482548
4.8932407919502	0.000258257772534125
4.91418428279918	0.00022961999051934
4.93512777364817	0.000203085597919521
4.95607126449715	0.00017863582346446
4.97701475534613	0.000156236627648939
4.99795824619512	0.000135839414178826
5.0189017370441	0.000117595767239106
5.03984522789308	0.000101379494356924
5.06078871874207	8.68784914542949e-05
5.08173220959105	7.39914390247795e-05
5.10267570044003	6.26124729035423e-05
5.12361919128902	5.26325466018979e-05
5.144562682138	4.39825995612281e-05
5.16550617298698	3.6692508426254e-05
5.18644966383597	3.0408170957416e-05
5.20739315468495	2.50274724215442e-05
5.22833664553393	2.04530281201811e-05
5.24928013638292	1.65926544469859e-05
5.2702236272319	1.33597907361725e-05
5.29116711808088	1.07555969625612e-05
5.31211060892987	8.61058090268068e-06
5.33305409977885	6.84115058575548e-06
5.35399759062783	5.39293819361756e-06
5.37494108147682	4.21724428380241e-06
5.3958845723258	3.27079420790592e-06
5.41682806317478	2.53092388409475e-06
5.43777155402377	1.95631631916663e-06
