# Supplementary material for: De novo DNA methyltransferase activity in colorectal cancer is directed towards H3K36me3 marked CpG islands
Source: Nat Commun. 2021 Jan 29;12:694. doi: 10.1038/s41467-020-20716-w (PMC7846778; doi:10.1038/s41467-020-20716-w)
Supplement: Supplementary file 4 — Source Data [file 41467_2020_20716_MOESM4_ESM.zip › source_data_for_figures/figure_5/panel_b/source_data_norm_h3k36me3.txt]

0.402772142857143
0.93856380952381
0.950915476190476
0.816784761904762
0.783044285714286
0.271996428571429
0.338545476190476
0.700188095238095
0.827101666666667
0.969517380952381
0.981856904761905
0.976773571428571
0.890786904761905
0.884845714285714
0.974157857142857
0.871935
0.825297619047619
0.864760714285714
0.98518
0.780209761904762
0.932116428571429
0.842180714285714
0.988201428571429
0.981553095238095
0.439877380952381
0.898027619047619
0.732027142857143
0.942259285714286
0.850841904761905
0.798354523809524
0.983889047619048
0.946801904761905
0.670664523809524
0.970406666666667
0.91681380952381
0.366925714285714
0.135064761904762
0.649815238095238
0.960393095238095
0.952095714285714
0.950301904761905
0.492369047619048
0.896422857142857
0.343889761904762
0.937932857142857
0.972767857142857
0.558099285714286
0.872490714285714
0.981156097560976
0.835042857142857
0.940051904761905
0.988519285714286
0.758757857142857
0.750428095238095
0.937062380952381
0.96158
0.910996666666667
0.44719119047619
0.528271666666667
0.933354047619048
0.987748333333333
0.976515238095238
0.685423333333333
0.890047380952381
0.92568619047619
0.631025714285714
0.384206666666667
0.776793095238095
0.985304047619048
0.840708571428571
0.970032619047619
0.898804523809524
0.867046666666667
0.568015238095238
0.975170952380952
0.805472857142857
0.974905952380952
0.90318
0.834817380952381
0.910301666666667
0.912115
0.340050714285714
0.983110238095238
0.943944523809524
0.711953809523809
0.415066666666667
0.804950238095238
0.979821904761905
0.853401428571429
0.915393571428571
0.770475952380952
0.885170952380952
0.863867857142857
0.983516666666667
0.954912857142857
0.751562857142857
0.200454047619048
0.940719047619048
0.922150952380952
0.529650476190476
0.924139047619048
0.948628095238095
0.881123571428571
0.289500952380952
0.820401428571429
0.894642857142857
0.899979268292683
0.664585952380952
0.0635921428571429
0.930834285714286
0.925887857142857
0.859784523809524
0.948467619047619
0.918543095238095
0.804647380952381
0.86633
0.359985952380952
0.927491666666667
0.620151904761905
0.496911428571429
0.576131428571429
0.904338333333333
0.750892857142857
0.803902619047619
0.989495238095238
0.967570476190476
0.394822857142857
0.935757142857143
0.904626190476191
0.790755
0.899187142857143
0.893948095238095
0.926587380952381
0.323975476190476
0.829781428571429
0.982457142857143
0.933450238095238
0.906280714285714
0.900121666666667
0.891847142857143
0.881453571428571
0.922893095238095
0.883967619047619
0.930817380952381
0.866983571428571
0.497053571428571
0.978284523809524
0.572706666666667
0.924164523809524
0.94656880952381
0.981085714285714
0.884795
0.756142380952381
0.935546428571429
0.850434523809524
0.936418333333333
0.906662619047619
0.864798095238095
0.269469523809524
0.809293095238095
0.577374761904762
0.975471666666667
0.980009047619048
0.821314761904762
0.250395238095238
0.947950476190476
0.64751619047619
0.110059523809524
0.418485952380952
0.497162380952381
0.967171904761905
0.840933333333333
0.970555476190476
0.977536904761905
0.966669523809524
0.932606428571429
0.781037380952381
0.860824523809524
0.769409761904762
0.71153
0.942093095238095
0.914717380952381
0.980234047619048
0.908879523809524
0.836958095238095
0.947549047619048
0.0233997619047619
0.941419285714286
0.98658619047619
0.902852142857143
0.905310238095238
0.859357619047619
0.47764119047619
0.82476380952381
0.956669047619048
0.625067619047619
0.932942380952381
0.985128571428571
0.984035714285714
0.880554047619048
0.538908571428571
0.551993095238095
0.941742619047619
0.933516666666667
0.889660714285714
0.887232380952381
0.350352857142857
0.691063333333333
0.310086904761905
0.936295714285714
0.857854285714286
0.371493571428571
0.942420238095238
0.956293571428571
0.366136904761905
0.976772619047619
0.700103571428571
0.933179047619048
0.946162857142857
0.943271666666667
0.985632142857143
0.975473571428571
0.915815238095238
0.960839523809524
0.571310952380952
0.8899535
0.868979523809524
0.977039523809524
0.558002857142857
0.895916190476191
0.973182619047619
0.851928571428571
0.343872380952381
0.900639523809524
0.984898095238095
0.975816190476191
0.98798880952381
0.0583847619047619
0.918224761904762
0.941772142857143
0.851174285714286
0.956626428571429
0.87994
0.226872857142857
0.966184761904762
0.932990476190476
0.872413333333333
0.90232619047619
0.742143095238095
0.922835714285714
0.973057857142857
0.366705476190476
0.942009047619048
0.924109285714286
0.551967619047619
0.741541666666667
0.988500476190476
0.871658333333333
0.72533
0.928711666666667
0.946813095238095
0.281965238095238
0.771315
0.847107380952381
0.637847857142857
0.845744761904762
0.706276190476191
0.854653333333333
0.906607619047619
0.709487142857143
0.877169523809524
0.976313095238095
0.30781619047619
0.213890714285714
0.787537142857143
0.670331666666667
0.900723333333333
0.983096666666667
0.590535238095238
0.736218571428571
0.943143095238095
0.762776428571429
0.90496619047619
0.689708333333333
0.95624880952381
0.938585238095238
0.930557619047619
0.833966428571429
0.708694523809524
0.954160238095238
0.475242380952381
0.986700238095238
0.922339523809524
0.917765952380952
0.556504761904762
0.63570380952381
0.466155
0.87685619047619
0.879300238095238
0.564133571428571
0.984818095238095
0.927850952380952
0.801678333333333
0.503376904761905
0.247537857142857
0.71772880952381
0.982773571428571
0.983924523809524
0.932635238095238
0.761666666666667
0.928806190476191
0.953648571428571
0.770355238095238
0.866913095238095
0.869207619047619
0.937996666666667
0.903961666666667
0.947562380952381
0.988455238095238
0.930383095238095
0.44311380952381
0.898625952380952
0.983947380952381
0.408383333333333
0.91769880952381
0.93863
0.915491428571429
0.869401428571429
0.830568333333333
0.596217142857143
0.805830952380952
0.978915
0.978742380952381
0.666615714285714
0.915867380952381
0.288813095238095
0.97322119047619
0.943993571428571
0.985415238095238
0.953859285714286
0.965649761904762
0.980909761904762
0.972284523809524
0.468978333333333
0.913008571428571
0.638432857142857
0.611585714285714
0.983457857142857
0.434437857142857
0.812416666666667
0.944632380952381
0.806101428571429
0.754585476190476
0.84552119047619
0.759578333333333
0.703315952380952
0.946665476190476
0.907652380952381
0.899468571428571
0.786830714285714
0.236338095238095
0.913919285714286
0.927277857142857
0.87683619047619
0.446990714285714
0.939970952380952
0.985827142857143
0.735742857142857
0.869869523809524
0.739308333333333
0.945250952380952
0.976497857142857
0.974564285714286
0.861558333333333
0.922459761904762
0.985954285714286
0.937523333333333
0.859774523809524
0.864757857142857
0.830501904761905
0.684759047619048
0.928340238095238
0.985409047619048
0.669904523809524
0.269749523809524
0.795661428571429
0.827645
0.915703809523809
0.979900476190476
0.291802380952381
0.985925952380952
0.924443095238095
0.862535
0.940674285714286
0.941196190476191
0.972539523809524
0.93498
0.835271666666667
0.913044285714286
0.934545
0.889539761904762
0.867312142857143
0.551683809523809
0.273272142857143
0.96071
0.946579761904762
0.483484047619048
0.810225238095238
0.718746666666667
0.985250714285714
0.929718333333333
0.393239523809524
0.931577142857143
0.901141904761905
0.492015238095238
0.922252619047619
0.953561666666667
0.902258571428571
0.936515
0.868455476190476
0.656295238095238
0.896852380952381
0.88599119047619
0.865530238095238
0.924189523809524
0.595983571428571
0.929104761904762
0.771717380952381
0.907868095238095
0.0266052380952381
0.55039
0.762889523809524
0.92155
0.76993380952381
0.842211666666667
0.350345476190476
0.59689
0.631066428571429
0.916782380952381
0.959377142857143
0.377978333333333
0.883837857142857
0.829560476190476
0.714567619047619
0.908602619047619
0.961563333333333
0.933102142857143
0.908547142857143
0.855418571428571
0.863745238095238
0.550789285714286
0.755050476190476
0.914822142857143
0.960577857142857
0.895962619047619
0.911418571428571
0.972092380952381
0.844230238095238
0.946101904761905
0.988381904761905
0.941308333333333
0.940903095238095
0.984241428571429
0.946697619047619
0.970429047619048
0.866912857142857
0.355121428571429
0.863829047619048
0.40322
0.92301
0.944802142857143
0.415962380952381
0.382802142857143
0.920245238095238
0.580187857142857
0.94685
0.864012619047619
0.867344761904762
0.981723095238095
0.941604761904762
0.381628333333333
0.900115952380952
0.941767380952381
0.784053333333333
0.235632142857143
0.361612857142857
0.541130714285714
0.83206380952381
0.959863571428571
0.939685952380952
0.690422380952381
0.948547142857143
0.396144523809524
0.371048095238095
0.857045952380952
0.851964523809524
0.292910476190476
0.741210952380952
0.936870952380952
0.624391190476191
0.858337619047619
0.925636904761905
0.815964523809524
0.984720714285714
0.921170238095238
0.902105476190476
0.876894864864865
0.774932142857143
0.739134047619048
0.872245714285714
0.908550238095238
0.27034119047619
0.942815476190476
0.557487142857143
0.94032619047619
0.983360714285714
0.987458333333333
0.107693095238095
0.851468095238095
0.947645238095238
0.850488571428571
0.413223095238095
0.892262619047619
0.833002619047619
0.925450952380952
0.89103
0.888855476190476
0.945375952380952
0.976766428571429
0.984369523809524
0.720976666666667
0.777890238095238
0.974710238095238
0.977998571428571
0.879324523809524
0.0433702380952381
0.873032380952381
0.986687142857143
0.941553095238095
0.949590476190476
0.979378571428571
0.967986428571429
0.865686666666667
0.933983095238095
0.559655952380952
0.15750380952381
0.804182142857143
0.889459761904762
0.490696666666667
0.892471428571429
0.937055
0.899937380952381
0.0717321951219512
0.949343333333333
0.338391428571429
0.484710476190476
0.97915880952381
0.782091904761905
0.500158571428571
0.982574523809524
0.976333333333333
0.953491666666667
0.914030714285714
0.518250952380952
0.96707880952381
0.476102142857143
0.984846428571429
0.969740476190476
0.813285476190476
0.932429285714286
0.772287142857143
0.140643095238095
0.792812380952381
0.987663571428571
0.327611666666667
0.904856904761905
0.46491380952381
0.904516904761905
0.937120952380952
0.820167380952381
0.83650619047619
0.363910714285714
0.978193095238095
0.62761380952381
0.511395714285714
0.931777857142857
0.763217857142857
0.935301428571429
0.967170714285714
0.922724761904762
0.0395866666666667
0.664075714285714
0.913186904761905
0.863987857142857
0.822131904761905
0.792616666666667
0.862445714285714
0.968646428571429
0.984358571428571
0.897258571428571
0.855629761904762
0.975141428571429
0.811754761904762
0.910804761904762
0.75542
0.528621428571429
0.0666045238095238
0.820833333333333
0.817134285714286
0.772321904761905
0.842332619047619
0.928635238095238
0.899629761904762
0.92194619047619
0.86857
0.0691302380952381
0.904605714285714
0.38628
0.84546380952381
0.948747619047619
0.249231428571429
0.926598333333333
0.852630952380952
0.89709380952381
0.0855871428571429
0.226194761904762
0.936569761904762
0.873116428571429
0.692522857142857
0.379369047619048
0.872674047619048
0.966985
0.985565476190476
0.97577880952381
0.877530714285714
0.315358571428571
0.90873619047619
0.955513809523809
0.951638333333333
0.907126428571429
0.985594047619048
0.275910952380952
0.96387619047619
0.096865
0.686196666666667
0.598643333333333
0.948154285714286
0.98845119047619
0.871208333333333
0.820509761904762
0.883604285714286
0.890746904761905
0.977395476190476
0.88368119047619
0.936391428571429
0.516854285714286
0.365332619047619
0.645808571428571
0.0634
0.90809880952381
0.881795714285714
0.979951904761905
0.807598095238095
0.59848119047619
0.425444047619048
0.915751904761905
0.0640707142857143
0.985627619047619
0.924179047619048
0.719717142857143
0.985627380952381
0.941173333333333
0.928826666666667
0.780486190476191
0.980585476190476
0.809946904761905
0.844922857142857
0.688462380952381
0.870424761904762
0.967111666666667
0.744529285714286
0.510183095238095
0.961768333333333
0.137665
0.963515476190476
0.80982380952381
0.929081666666667
0.839780238095238
0.982202380952381
0.671365
0.943382380952381
0.40410119047619
0.950039047619048
0.938012142857143
0.569924761904762
0.9626025
0.933832619047619
0.848121904761905
0.987412619047619
0.974835238095238
0.916853333333333
0.842580952380952
0.849768095238095
0.945935952380952
0.938180476190476
0.159012380952381
0.338634523809524
0.96036880952381
0.77644
0.98359119047619
0.46688880952381
0.89728880952381
0.988419761904762
0.429359761904762
0.270020714285714
0.334898333333333
0.638881190476191
0.877258571428571
0.985741666666667
0.855160714285714
0.601103333333333
0.82241
0.333905476190476
0.862454523809524
0.748067619047619
0.953234285714286
0.872654047619048
0.914120714285714
0.885877380952381
0.667819285714286
0.982257142857143
0.0350452380952381
0.914868571428571
0.724279285714286
0.329472142857143
0.935118095238095
0.949451666666667
0.440717380952381
0.920463095238095
0.404336904761905
0.560212619047619
0.769560952380952
0.969733333333333
0.677829047619048
0.949020952380952
0.96359380952381
0.971638333333333
0.947912857142857
0.0185109523809524
0.988917857142857
0.893149523809524
0.888109523809524
0.965377619047619
0.929595714285714
0.967595476190476
0.695064285714286
0.969435952380952
0.745122142857143
0.982835238095238
0.932191428571429
0.875438809523809
0.886084761904762
0.949900238095238
0.579281904761905
0.879823571428571
0.98815119047619
0.824280238095238
0.747272142857143
0.63029119047619
0.943868095238095
0.982939047619048
0.959766904761905
0.878775952380952
0.96462380952381
0.973482619047619
0.880925238095238
0.0710188095238095
0.334439523809524
0.0222597619047619
0.914172857142857
0.857651666666667
0.603798333333333
0.761999047619048
0.973322619047619
0.775936904761905
0.816756666666667
0.782890238095238
0.933203571428571
0.886550714285714
0.567010238095238
0.972430714285714
0.883334285714286
0.736148571428571
0.795953095238095
0.899827619047619
0.83540119047619
0.829035
0.893304047619048
0.962952857142857
0.974750487804878
0.928645952380952
0.954013333333333
0.19915619047619
0.920150476190476
0.887019285714286
0.401119047619048
0.315150714285714
0.969602857142857
0.969793095238095
0.508285
0.806022380952381
0.442010952380952
0.854924285714286
0.949025952380952
0.24312119047619
0.874988095238095
0.966148571428571
0.847041190476191
0.0989238095238095
0.948502619047619
0.126600238095238
0.96547119047619
0.839995238095238
0.929307142857143
0.982886190476191
0.820262857142857
0.96081119047619
0.952833333333333
0.391796666666667
0.971488571428571
0.986134761904762
0.768388095238095
0.498369285714286
0.786130952380952
0.228107857142857
0.848713809523809
0.863608571428571
0.908827380952381
0.931411666666667
0.938797619047619
0.832127619047619
0.848158571428571
0.947380238095238
0.157417380952381
0.658105476190476
0.953006904761905
0.486837857142857
0.902066666666667
0.900795952380952
0.738383095238095
0.88440119047619
0.794834761904762
0.41431619047619
0.887112619047619
0.906330952380952
0.62260380952381
0.980802142857143
0.578762619047619
0.977057857142857
0.770711428571429
0.887109285714286
0.278587380952381
0.856114285714286
0.821043333333333
0.867555238095238
0.735525238095238
0.922630238095238
0.983783571428571
0.884355
0.815305952380952
0.0582347619047619
0.133950476190476
0.909504523809524
0.608890714285714
0.911196666666667
0.944316904761905
0.800538095238095
0.27393619047619
0.964794285714286
0.339349761904762
0.965563333333333
0.073065
0.795957857142857
0.724078571428571
0.715537857142857
0.900500952380952
0.697926428571429
0.92247
0.959292380952381
0.726166428571429
0.922164285714286
0.943751904761905
0.971503095238095
0.258785476190476
0.897785238095238
0.885280476190476
0.981297857142857
0.591250952380952
0.98219619047619
0.969542857142857
0.972284285714286
0.929171666666667
0.602422380952381
0.930432380952381
0.602918333333333
0.827539761904762
0.899099523809524
0.895102380952381
0.964399761904762
0.884770714285714
0.746902142857143
0.766805
0.36247880952381
0.878529047619048
0.733802142857143
0.778613095238095
0.824263571428571
0.690780476190476
0.935195714285714
0.790455238095238
0.53396425
0.948958095238095
0.874260238095238
0.886788095238095
0.974142619047619
0.962560714285714
0.885117857142857
0.257851904761905
0.858243571428571
0.954462142857143
0.874138095238095
0.835942619047619
0.851610714285714
0.784293095238095
0.34519380952381
0.966985
0.917943095238095
0.658511904761905
0.762541190476191
0.893465952380952
0.761366666666667
0.817600238095238
0.972439047619048
0.91253
0.500555
0.987947380952381
0.892765
0.688376904761905
0.909292619047619
0.85502
0.842145
0.87832
0.392886428571429
0.96347619047619
0.791521190476191
0.635985952380952
0.73248
0.591815
0.918966428571429
0.746511428571429
0.845601428571429
0.984120714285714
0.408635238095238
0.93933
0.602833809523809
0.937462142857143
0.862027619047619
0.816878333333333
0.919544761904762
0.980903333333333
0.674308333333333
0.668381904761905
0.779690714285714
0.939653095238095
0.687705714285714
0.921881904761905
0.942924523809524
0.850926428571429
0.780484047619048
0.987686585365854
0.659746666666667
0.852224285714286
0.65976
0.312420476190476
0.767563333333333
0.887862857142857
0.846746904761905
0.977817142857143
0.496004761904762
0.851591904761905
0.763542380952381
0.590535952380952
0.842695
0.888984523809524
0.254345476190476
0.90871119047619
0.972706666666667
0.92375880952381
0.212926666666667
0.762271666666667
0.879523333333333
0.938339047619048
0.610466666666667
0.837000714285714
0.941422619047619
0.673184761904762
0.298979523809524
0.984546904761905
0.81554619047619
0.965441666666667
0.571461904761905
0.772684285714286
0.850236666666667
0.959880714285714
0.965822380952381
0.910202619047619
0.808353333333333
0.654346666666667
0.910199761904762
0.976559523809524
0.763445
0.503357619047619
0.861460952380952
0.685992857142857
0.937579523809524
0.722294285714286
0.809386904761905
0.724055
0.90242619047619
0.709360714285714
0.908819761904762
0.98989619047619
0.953997857142857
0.0610697619047619
0.914317380952381
0.977565238095238
0.60969880952381
0.90141
0.836685714285714
0.971519285714286
0.50072380952381
0.982001428571429
0.706826428571429
0.726771428571429
0.342285952380952
0.955077142857143
0.812356904761905
0.449551904761905
0.841417619047619
0.895159761904762
0.47089880952381
0.872288333333333
0.875219047619048
0.586660714285714
0.744450476190476
0.987139285714286
0.926450952380952
0.786705
0.884899285714286
0.552794285714286
0.385807619047619
0.859068571428571
0.0368840476190476
0.72554880952381
0.984791666666667
0.960079285714286
0.655421190476191
0.979373571428571
0.928077857142857
0.562409761904762
0.985271666666667
0.654300238095238
0.747061904761905
0.875908571428571
0.977693333333333
0.771046904761905
0.0467542857142857
0.867133095238095
0.950977619047619
0.780812380952381
0.966987857142857
0.925196190476191
0.91793880952381
0.970487380952381
0.937497142857143
0.941271666666667
0.948088333333333
0.943083571428571
0.974254047619048
0.340885238095238
0.790129523809524
0.687344523809524
0.929700476190476
0.986644285714286
0.64675619047619
0.984501428571429
0.850086904761905
0.978581904761905
0.98346619047619
0.92454
0.902567619047619
0.687442619047619
0.351500714285714
0.815644047619048
0.95320119047619
0.907489285714286
0.461341428571429
0.963615
0.915996666666667
0.87145619047619
0.561944047619048
0.832015476190476
0.36384880952381
0.805647857142857
0.716945714285714
0.824067142857143
0.490552857142857
0.984995476190476
0.939600476190476
0.932055952380952
0.914235238095238
0.896878571428571
0.387631428571429
0.64955
0.129373095238095
0.598649285714286
0.764485238095238
0.942140952380952
0.708347380952381
0.611255
0.936025
0.979475
0.75675380952381
0.931025714285714
0.905899523809524
0.951023809523809
0.97535119047619
0.96147380952381
0.647964523809524
0.967037142857143
0.112083095238095
0.950959523809524
0.801263809523809
0.971087142857143
0.940318571428571
0.971466666666667
0.595515
0.860566904761905
0.916751666666667
0.975632380952381
0.58554119047619
0.945987619047619
0.960005238095238
0.947052142857143
0.861298333333333
0.68412119047619
0.97706619047619
0.918265952380952
0.206975714285714
0.416249523809524
0.967865238095238
0.974488333333333
0.762684523809524
0.982578095238095
0.988357619047619
0.915187619047619
0.909962380952381
0.373063095238095
0.950676904761905
0.960658333333333
0.032632619047619
0.777875238095238
0.472247142857143
0.941351904761905
0.918795952380952
0.312720714285714
0.782887380952381
0.987615
0.767609761904762
0.84629880952381
0.915713095238095
0.899187380952381
0.0926242857142857
0.981570952380952
0.670875
0.220422619047619
0.192093095238095
0.977142857142857
0.97083119047619
0.745955952380952
0.213089761904762
0.951637804878049
0.672547619047619
0.918924047619048
0.88096119047619
0.20190880952381
0.907747142857143
0.976858571428571
0.655448095238095
0.863572380952381
0.685380238095238
0.970867380952381
0.963925238095238
0.852179285714286
0.971027857142857
0.0312390476190476
0.379553095238095
0.983376904761905
0.78904119047619
0.696442380952381
0.589994285714286
0.829032857142857
0.879040714285714
0.540552142857143
0.300617857142857
0.791333333333333
0.822597380952381
0.802675
0.754666666666667
0.983969047619048
0.672943809523809
0.942968333333333
0.982562380952381
0.456971666666667
0.932509285714286
0.626777619047619
0.854525952380952
0.918565714285714
0.965683333333333
0.966017619047619
0.884520952380952
0.889042619047619
0.886371190476191
0.713732142857143
0.906201190476191
0.982548571428571
0.822881666666667
0.897225476190476
0.987550238095238
0.942760476190476
0.796315952380952
0.98513119047619
0.972449285714286
0.903309761904762
0.903190238095238
0.343383571428571
0.849570714285714
0.97397380952381
0.235653571428571
0.469944285714286
0.693135714285714
0.92785
0.926969523809524
0.833604047619048
0.768937380952381
0.921287142857143
0.956904285714286
0.985334285714286
0.931985238095238
0.483812619047619
0.346021666666667
0.893642619047619
0.952071666666667
0.50558619047619
0.873331904761905
0.987894523809524
0.723092142857143
0.960007857142857
0.817875714285714
0.983985238095238
0.982259761904762
0.52605
0.887196666666667
0.953778571428571
0.668223095238095
0.643751666666667
0.913665
0.940509761904762
0.976550714285714
0.72445619047619
0.950662380952381
0.922544523809524
0.950000952380952
0.904944285714286
0.902260952380952
0.389953095238095
0.983668095238095
0.976241190476191
0.978413571428571
0.919332380952381
0.987840238095238
0.272647142857143
0.942984047619048
0.750144761904762
0.881691904761905
0.982634285714286
0.0891104761904762
0.643002619047619
0.983660714285714
0.98182619047619
0.774656904761905
0.604594047619048
0.982707619047619
0.937188333333333
0.28693619047619
0.945830238095238
0.0147211904761905
0.655740476190476
0.881518333333333
0.982974523809524
0.333514523809524
0.95219880952381
0.838854523809524
0.951162619047619
0.929286904761905
0.987555238095238
0.953859761904762
0.908837857142857
0.108145476190476
0.419746666666667
0.87419880952381
0.899868333333333
0.898547380952381
0.926791666666667
0.913108333333333
0.78928119047619
0.897634285714286
0.974709761904762
0.984191666666667
0.875195952380952
0.266759523809524
0.578227857142857
0.775464047619048
0.980837619047619
0.898412857142857
0.976697380952381
0.870319285714286
0.0322497619047619
0.791167619047619
0.957348571428571
0.906913571428571
0.868732142857143
0.662235
0.403938333333333
0.915225476190476
0.757962619047619
0.978108571428571
0.160299523809524
0.968279285714286
0.172549285714286
0.882099761904762
0.354962380952381
0.909515952380952
0.69944119047619
0.312977857142857
0.928124047619048
0.859633333333333
0.655034285714286
0.885391428571429
0.556725714285714
0.968325714285714
0.831852619047619
0.333487857142857
0.848515476190476
0.890853095238095
0.408276904761905
0.84873380952381
0.704416428571429
0.89232
0.0449952380952381
0.693549761904762
0.565850238095238
0.920970238095238
0.944136428571429
0.610233095238095
0.199023095238095
0.931614047619048
0.426842619047619
0.908983571428571
0.976370476190476
0.284624285714286
0.941529761904762
0.903391428571429
0.93597880952381
0.889033333333333
0.338695
0.763491190476191
0.959991904761905
0.948877142857143
0.956860952380952
0.561772142857143
0.87889119047619
0.904800238095238
0.923477619047619
0.296063333333333
0.97852619047619
0.70402880952381
0.897699285714286
0.558703095238095
0.820207857142857
0.750729285714286
0.77792875
0.844117857142857
0.798240238095238
0.984018809523809
0.972946428571429
0.871441428571429
0.956591666666667
0.943630952380952
0.707704047619048
0.799856904761905
0.872463333333333
0.161422380952381
0.717627142857143
0.211318333333333
0.187219523809524
0.727772619047619
0.896588333333333
0.87977
0.533447380952381
0.928455714285714
0.985116904761905
0.965708571428571
0.800276428571429
0.945736428571429
0.715411666666667
0.920466904761905
0.904274047619048
0.862078095238095
0.936584285714286
0.954272857142857
0.75486119047619
0.409955
0.778651428571429
0.986758571428571
0.20807880952381
0.973222142857143
0.979411666666667
0.935108809523809
0.693675714285714
0.548537619047619
0.689205238095238
0.959214047619048
0.947367619047619
0.32284619047619
0.944554761904762
0.970450476190476
0.870645952380952
0.95364119047619
0.982407619047619
0.524843809523809
0.858486666666667
0.411054285714286
0.693981904761905
0.505049761904762
0.0784714285714286
0.220193333333333
0.599771428571429
0.980103333333333
0.198149285714286
0.932857857142857
0.951230952380952
0.482433333333333
0.877577142857143
0.982338809523809
0.562165714285714
0.31075619047619
0.878285714285714
0.489618333333333
0.623241666666667
0.916572380952381
0.887110714285714
0.685881904761905
0.928459047619048
0.987770238095238
0.875081428571429
0.801036428571429
0.237473571428571
0.886137380952381
0.922653809523809
0.962084285714286
0.778320238095238
0.884561666666667
0.909099047619048
0.958707142857143
0.875149523809524
0.913951904761905
0.258864761904762
0.882043333333333
0.94877619047619
0.710499047619048
0.323966666666667
0.954168333333333
0.98785
0.956404761904762
0.772485238095238
0.927955476190476
0.807685476190476
0.0923228571428571
0.653292857142857
0.949785952380952
0.598955
0.349639761904762
0.936106428571429
0.797292619047619
0.935790238095238
0.83175619047619
0.777242857142857
0.711505476190476
0.930866428571429
0.933332142857143
0.878982142857143
0.964612619047619
0.983951904761905
0.980558571428571
0.979200952380952
0.823425238095238
0.803054523809524
0.278476428571429
0.851592619047619
0.582384285714286
0.859150952380952
0.692525714285714
0.282698571428571
0.0766730952380952
0.927832619047619
0.955815
0.875776904761905
0.645228333333333
0.980269047619048
0.857319047619048
0.977931904761905
0.925251428571429
0.939559047619048
0.673952142857143
0.306801666666667
0.223359523809524
0.880479761904762
0.887004523809524
0.836062857142857
0.867175
0.89226119047619
0.986420238095238
0.956174285714286
0.896089523809524
0.918177619047619
0.410219523809524
0.925613333333333
0.840642380952381
0.734646666666667
0.932637380952381
0.881251666666667
0.899719761904762
0.131398947368421
0.420624523809524
0.859914047619048
0.058662619047619
0.931839523809524
0.921376428571429
0.978945238095238
0.942315476190476
0.572169285714286
0.816689523809524
0.881596428571429
0.60826619047619
0.980591666666667
0.986384761904762
0.885754285714286
0.659690714285714
0.959912380952381
0.602640714285714
0.928073571428571
0.873477619047619
0.982169047619048
0.847994523809524
0.944962142857143
0.934978095238095
0.840892380952381
0.977949523809524
0.94968119047619
0.128702380952381
0.602792857142857
0.862653571428571
0.952709761904762
0.891385
0.923035952380952
0.981945
0.786088333333333
0.961563095238095
0.975878095238095
0.79250880952381
0.824658333333333
0.258150476190476
0.979688571428571
0.722107619047619
0.972868809523809
0.811313333333333
0.950101428571429
0.116307857142857
0.234435714285714
0.533249285714286
0.299222142857143
0.982928095238095
0.888835
0.961805952380952
0.906189285714286
0.889700476190476
0.922440476190476
0.979503571428571
0.813030714285714
0.580329523809524
0.0291233333333333
0.902788333333333
0.626401666666667
0.876216428571429
0.866476428571429
0.978361904761905
0.329358095238095
0.915809523809524
0.980782619047619
0.972883333333333
0.548178333333333
0.889037142857143
0.56893119047619
0.95767119047619
0.932686666666667
0.8424403125
0.855262619047619
0.756674285714286
0.988056904761905
0.976547857142857
0.925700952380952
0.905159285714286
0.287653333333333
0.893460238095238
0.964705
0.624771904761905
0.943341904761905
0.68689619047619
0.903301666666667
0.973393809523809
0.980390714285714
0.955273333333333
0.938231904761905
0.96962619047619
0.942612619047619
0.91119619047619
0.770685476190476
0.826212380952381
0.948087380952381
0.022002619047619
0.841764047619048
0.939867142857143
0.625763571428571
0.669401904761905
0.901572857142857
0.567905476190476
0.959216904761905
0.677045
0.980727142857143
0.0312652380952381
0.907191666666667
0.93048119047619
0.799493333333333
0.953834761904762
0.981946428571429
0.950934285714286
0.951591666666667
0.696429523809524
0.984266666666667
0.985889285714286
0.918541428571429
0.877427857142857
0.918787857142857
0.933251904761905
0.808387619047619
0.860454285714286
0.709052857142857
0.85811619047619
0.872782619047619
0.968641428571429
0.750793095238095
0.870343571428571
0.48355119047619
0.984550952380952
0.863180952380952
0.472959285714286
0.891702619047619
0.936249285714286
0.280848571428571
0.289752142857143
0.205918333333333
0.568308333333333
0.904506904761905
0.903929285714286
0.484787857142857
0.944037142857143
0.941890714285714
0.447290952380952
0.571997857142857
0.159183333333333
0.815551428571429
0.370862857142857
0.80230380952381
0.978629523809524
0.16396880952381
0.892679285714286
0.972744523809524
0.556862142857143
0.906205
0.950264047619048
0.881751904761905
0.982116666666667
0.788661904761905
0.865333333333333
0.40439119047619
0.982177380952381
0.983145714285714
0.349769285714286
0.547268095238095
0.918880476190476
0.793705952380952
0.956399285714286
0.984124047619048
0.928198571428571
0.922955952380952
0.979020714285714
0.865980714285714
0.896837619047619
0.965343809523809
0.938670952380952
0.737348095238095
0.97856380952381
0.356409523809524
0.932732380952381
0.820430952380952
0.889758809523809
0.985118571428571
0.923515952380952
0.376649761904762
0.926451666666667
0.987502857142857
0.987260476190476
0.919406666666667
0.687840238095238
0.924211666666667
0.431560952380952
0.843212142857143
0.805728095238095
0.402813095238095
0.979074523809524
0.964477380952381
0.921876190476191
0.984541666666667
0.434308095238095
0.912887857142857
0.662912857142857
0.728735
0.790549761904762
0.915937380952381
0.982719285714286
0.929171428571429
0.985603095238095
0.511422619047619
0.985005
0.988348095238095
0.976155714285714
0.510310714285714
0.95447380952381
0.848747619047619
0.983260238095238
0.954835476190476
0.949781666666667
0.355446666666667
0.746989523809524
0.974003571428571
0.963369285714286
0.98152619047619
0.672449761904762
0.984107857142857
0.971277857142857
0.984714047619048
0.94427619047619
0.0743845238095238
0.846220714285714
0.0392121428571429
0.89473
0.924703333333333
0.275899285714286
0.940017857142857
0.935706190476191
0.851048571428571
0.971118333333333
0.974117619047619
0.940000238095238
0.930321904761905
0.932473333333333
0.745199523809524
0.891411428571429
0.819545476190476
0.764990952380952
0.930581428571429
0.984712380952381
0.94662
0.552540476190476
0.731487857142857
0.944755476190476
0.878501428571429
0.518671428571429
0.764921428571429
0.679270714285714
0.967281428571429
0.951997619047619
0.956729285714286
0.922265714285714
0.387329285714286
0.668662142857143
0.960008333333333
0.969763095238095
0.638452380952381
0.903149285714286
0.919188571428571
0.500280238095238
0.864713333333333
0.900170238095238
0.912751904761905
0.401554761904762
0.984715
0.983093333333333
0.62015880952381
0.887085714285714
0.805134761904762
0.366760952380952
0.183042380952381
0.787679047619048
0.885847380952381
0.211382380952381
0.884527857142857
0.881570714285714
0.437294285714286
0.610648333333333
0.786477380952381
0.978618571428571
0.933058809523809
0.891106428571429
0.715029047619048
0.935531428571429
0.872270476190476
0.699032619047619
0.834065714285714
0.215312380952381
0.911983095238095
0.972820238095238
0.887842380952381
0.916302619047619
0.899207142857143
0.923272619047619
0.816612142857143
0.474497619047619
0.842405476190476
0.670212857142857
0.941445238095238
0.962980952380952
0.909241904761905
0.919047073170732
0.563978571428571
0.966899047619048
0.874985
0.939352619047619
0.795071428571429
0.682455238095238
0.765942380952381
0.711726904761905
0.937764761904762
0.959159047619048
0.940075952380952
0.985025238095238
0.978344761904762
0.938309761904762
0.938206666666667
0.928361904761905
0.935479047619048
0.72919380952381
0.977687619047619
0.964764285714286
0.405992142857143
0.819756904761905
0.920906428571429
0.957636190476191
0.834590238095238
0.536682142857143
0.37698
0.914159285714286
0.616898095238095
0.674535952380952
0.656710476190476
0.964399047619048
0.980326904761905
0.883740952380952
0.944785476190476
0.913947380952381
0.950570238095238
0.967574285714286
0.956545714285714
0.425110476190476
0.214954047619048
0.939627380952381
0.943245
0.910641904761905
0.948004523809524
0.930916428571429
0.972948333333333
0.838692857142857
0.941496904761905
0.907938571428571
0.983235238095238
0.141067619047619
0.409650714285714
0.876660952380952
0.665304523809524
0.445306428571429
0.548079761904762
0.834481428571429
0.659673333333333
0.774667857142857
0.943275
0.982045952380952
0.91654880952381
0.982370952380952
0.813331904761905
0.601494523809524
0.836822857142857
0.718240952380952
0.833286904761905
0.808913571428571
0.884683095238095
0.777163571428571
0.734714523809524
0.870724047619048
0.804826666666667
0.987795714285714
0.845547380952381
0.693085
0.938410714285714
0.40475119047619
0.907224285714286
0.986409761904762
0.440739761904762
0.963951904761905
0.782886428571429
0.900344285714286
0.94932119047619
0.76046619047619
0.910467380952381
0.984267619047619
0.637705238095238
0.877293095238095
0.973226666666667
0.553126666666667
0.363244523809524
0.906023095238095
0.981615238095238
0.275413095238095
0.249296666666667
0.931723095238095
0.98596
0.929259523809524
0.368914285714286
0.197918095238095
0.958797380952381
0.910918095238095
0.840527142857143
0.362198095238095
0.958205952380952
0.980933809523809
0.437995
0.787519047619048
0.959979285714286
0.859266666666667
0.667996904761905
0.920242380952381
0.834591428571429
0.651918571428571
0.567468095238095
0.951814761904762
0.80315619047619
0.868348571428571
0.952626666666667
0.732888095238095
0.888660238095238
0.566385
0.950825714285714
0.90670380952381
0.925395476190476
0.823661904761905
0.806280476190476
0.759492380952381
0.583070952380952
0.715624761904762
0.740482380952381
0.596785952380952
0.969501904761905
0.605958333333333
0.864191428571429
0.988458333333333
0.618609523809524
0.83559619047619
0.444367380952381
0.0869835714285714
0.960385714285714
0.962632619047619
0.934443095238095
0.72711
0.863338809523809
0.953846666666667
0.696216904761905
0.933025714285714
0.32074
0.852382380952381
0.929571190476191
0.686153095238095
0.101105952380952
0.952154523809524
0.917032857142857
0.984336428571429
0.524027142857143
0.734720714285714
0.842996904761905
0.487807142857143
0.983189523809524
0.501733571428571
0.570790476190476
0.492363571428571
0.628455238095238
0.92355880952381
0.986743095238095
0.760546904761905
0.913955952380952
0.984870238095238
0.849208095238095
0.916639523809524
0.959080714285714
0.979702619047619
0.763492857142857
0.171860714285714
0.514089523809524
0.867570952380952
0.437669285714286
0.973103333333333
0.847453333333333
0.950183571428571
0.438621666666667
0.844400238095238
0.954266428571429
0.628613095238095
0.940014047619048
0.961932142857143
0.278769285714286
0.198095238095238
0.887239047619048
0.310897619047619
0.983728571428571
0.12647380952381
0.958725238095238
0.984100476190476
0.781012857142857
0.986737142857143
0.616617380952381
0.74825880952381
0.460413095238095
0.886342857142857
0.595847380952381
0.870706428571429
0.604559761904762
0.93204
0.33706619047619
0.840753095238095
0.879496428571429
0.935233571428571
0.0334085714285714
0.942828095238095
0.923438333333333
0.867636666666667
0.777869761904762
0.389754523809524
0.857020714285714
0.885783095238095
0.338531904761905
0.975191904761905
0.985200238095238
0.936603095238095
0.915659047619048
0.32187
0.378379285714286
0.979117380952381
0.930985238095238
0.892996904761905
0.452410238095238
0.809108095238095
0.128625476190476
0.881431666666667
0.366211904761905
0.915530476190476
0.974555476190476
0.733784285714286
0.0836414285714286
0.685349523809524
0.834382380952381
0.79608380952381
0.970865714285714
0.942081666666667
0.978364523809524
0.314723571428571
0.787025
0.973824285714286
0.538233571428571
0.325690238095238
0.380344047619048
0.866749047619048
0.972795714285714
0.145646428571429
0.171346904761905
0.636903571428571
0.553611666666667
0.73815
0.978452142857143
0.988118333333333
0.985542619047619
0.950166904761905
0.914500238095238
0.931280238095238
0.651872142857143
0.897430714285714
0.352259285714286
0.789097857142857
0.982617857142857
0.979254047619048
0.825141428571429
0.889957380952381
0.856010714285714
0.908658571428571
0.979334634146341
0.988255714285714
0.984537857142857
0.6492
0.193367857142857
0.944694761904762
0.298099761904762
0.976901428571429
0.980712142857143
0.939354523809524
0.988689523809524
0.988201666666667
0.549652142857143
0.594733333333333
0.917713571428571
0.905286428571429
0.0516688095238095
0.922067380952381
0.692697619047619
0.939774761904762
0.835037619047619
0.733945952380952
0.904607380952381
0.874175
0.7879
0.463640476190476
0.32445619047619
0.958877380952381
0.795172619047619
0.282774285714286
0.830460714285714
0.877275
0.741365476190476
0.983008095238095
0.969466428571429
0.969522380952381
0.979775476190476
0.507782380952381
0.97785880952381
0.951589761904762
0.904013333333333
0.641872857142857
0.949165714285714
0.91278
0.461513809523809
0.933880714285714
0.981882142857143
0.943517142857143
0.74978619047619
0.0339692857142857
0.973870952380952
0.788579523809524
0.226746904761905
0.741868333333333
0.87860619047619
0.952212619047619
0.895532380952381
0.91583619047619
0.765207619047619
0.873966190476191
0.866981428571429
0.899044523809524
0.962907380952381
0.581240476190476
0.646097619047619
0.563739047619048
0.862000714285714
0.983205
0.987295952380952
0.978091428571429
0.748217619047619
0.963401428571429
0.95266119047619
0.636723333333333
0.05992
0.909871904761905
0.630622619047619
0.861719523809524
