# Supplementary material for: De novo DNA methyltransferase activity in colorectal cancer is directed towards H3K36me3 marked CpG islands
Source: Nat Commun. 2021 Jan 29;12:694. doi: 10.1038/s41467-020-20716-w (PMC7846778; doi:10.1038/s41467-020-20716-w)
Supplement: Supplementary file 4 — Source Data [file 41467_2020_20716_MOESM4_ESM.zip › source_data_for_figures/figure_5/panel_b/source_data_tumour_h3k4me3.txt]

0.0146087719298246
0.0278485964912281
0.470738245614035
0.0174375438596491
0.0469750584795322
0.0273171929824561
0.0243484750733138
0.0129388011695906
0.0381273684210526
0.0253691520467836
0.0533145321637427
0.512263713450292
0.0456540350877193
0.0482702631578947
0.24225418128655
0.0805979239766082
0.514311257309942
0.026374269005848
0.261684649122807
0.085342485380117
0.0506782748538012
0.044842865497076
0.0316238888888889
0.0589624561403509
0.0564854970760234
0.0243448245614035
0.0196725438596491
0.0259159356725146
0.0816587134502924
0.0759744444444444
0.0540215789473684
0.0252773684210526
0.0730229239766082
0.0453219590643275
0.0339772514619883
0.0287966666666667
0.0239063742690058
0.0394552046783626
0.0882420760233918
0.0414940350877193
0.182596023391813
0.046419269005848
0.208894574780059
0.0910644152046784
0.224558040935673
0.0687512865497076
0.0164513742690058
0.0441959064327485
0.0944495906432748
0.0585166081871345
0.030891081871345
0.0755769883040936
0.0594766959064328
0.131331461988304
0.0335636257309942
0.0448709649122807
0.0361129239766082
0.0252836257309942
0.0233103801169591
0.0757262280701754
0.447706959064328
0.0157114035087719
0.0326672222222222
0.0247680409356725
0.0851930701754386
0.227195087719298
0.0365094444444444
0.0323058187134503
0.0127886257309942
0.0630394444444444
0.249003976608187
0.0505961695906433
0.0514841812865497
0.103524088235294
0.0857818713450292
0.0137486257309942
0.62721798245614
0.0161872222222222
0.0474675438596491
0.0696219005847953
0.0513358479532164
0.176849064327485
0.0229287426900585
0.0353023684210526
0.0447866666666667
0.0346144444444444
0.664989210526316
0.0532137426900585
0.037080730994152
0.574527192982456
0.330212865497076
0.0792988888888889
0.103693888888889
0.0135872807017544
0.10045985380117
0.292462134502924
0.0696930994152047
0.0426441228070175
0.0289702046783626
0.0178888011695906
0.0305236842105263
0.0163318713450292
0.162100526315789
0.0617843567251462
0.216065438596491
0.0291356432748538
0.0406595906432749
0.0552103801169591
0.024252514619883
0.409530438596491
0.0173323099415205
0.40706149122807
0.107282602339181
0.0595575730994152
0.0728365497076023
0.0603166666666667
0.0483063157894737
0.0773662647058824
0.159534502923977
0.0821454093567252
0.560754883040936
0.0509845321637427
0.0556087134502924
0.0188968421052632
0.171856812865497
0.0388986257309942
0.0452229532163743
0.0113329239766082
0.063617514619883
0.0159847076023392
0.0680860233918129
0.0146844444444444
0.0160801461988304
0.0152455555555556
0.0507618421052632
0.0273324561403509
0.0285248538011696
0.048156432748538
0.0219327859237537
0.0956621637426901
0.179303157894737
0.0267551754385965
0.060941432748538
0.0183145906432749
0.0158756432748538
0.172679736842105
0.0377108479532164
0.0523298538011696
0.0236348538011696
0.0220585087719298
0.01548
0.0573033333333333
0.0657491812865497
0.0959148830409357
0.129140058479532
0.072622134502924
0.110114590643275
0.0136090350877193
0.0919811988304094
0.388814883040936
0.0751026608187134
0.0327963157894737
0.0138266666666667
0.0185496198830409
0.0294677777777778
0.0606634210526316
0.41392485380117
0.0360984795321637
0.0161828947368421
0.0517916666666667
0.0295664912280702
0.0312009064327485
0.0199619005847953
0.0212652923976608
0.374435263157895
0.114165584795322
0.0168261403508772
0.0245041812865497
0.0156936549707602
0.221854619883041
0.0548482456140351
0.0163751461988304
0.315843362573099
0.180581111111111
0.0564009941520468
0.0172676246334311
0.0176824269005848
0.0807398538011696
0.0827994444444444
0.304476081871345
0.0509725438596491
0.0331056140350877
0.0857897660818713
0.0191833625730994
0.0749943274853801
0.0667253801169591
0.0663045321637427
0.0244819590643275
0.136178245614035
0.0292127485380117
0.426979239766082
0.0126595321637427
0.0232237426900585
0.026371432748538
0.0703332748538012
0.10415298245614
0.0825956432748538
0.0167443567251462
0.038800701754386
0.0798894444444444
0.349775321637427
0.0876480116959064
0.0361422807017544
0.0471825730994152
0.133755380116959
0.0277028362573099
0.0349704678362573
0.105475643274854
0.0358458187134503
0.236361871345029
0.527827719298246
0.424160439882698
0.573249093567252
0.0295362573099415
0.153869970760234
0.0284926023391813
0.0477204385964912
0.167578976608187
0.0589307602339181
0.0388448245614035
0.0914701461988304
0.0732139169139466
0.0386190935672515
0.0250916081871345
0.0329121929824561
0.118590584795322
0.535195555555556
0.0283947368421053
0.0516716374269006
0.0259858187134503
0.033508216374269
0.0286770467836257
0.0718034502923977
0.0351052046783626
0.0523005555555556
0.0335839473684211
0.0213531286549708
0.0339859356725146
0.0492019883040936
0.0425750439882698
0.0180747953216374
0.015837485380117
0.0308092105263158
0.368032631578947
0.0447366959064327
0.0217890058479532
0.0567610233918129
0.0569272222222222
0.291319941520468
0.0268809941520468
0.034358216374269
0.0514002631578947
0.0300688304093567
0.0212139766081871
0.0253013450292398
0.0172806140350877
0.0411821929824561
0.0175311403508772
0.263882953216374
0.0423288304093567
0.181459298245614
0.216009532163743
0.0330504093567251
0.0505436549707602
0.0247059356725146
0.0705411403508772
0.0553473099415205
0.204185935672515
0.57082798245614
0.0163342105263158
0.0333791228070175
0.0102687426900585
0.016189298245614
0.0131741520467836
0.0165742105263158
0.197907046783626
0.025275701754386
0.0825885087719298
0.103150941176471
0.0299143859649123
0.0748957894736842
0.0277335380116959
0.0218637719298246
0.491734239766082
0.0510192397660819
0.0852244152046784
0.678805
0.0248130116959064
0.0145421929824561
0.0561204385964912
0.405343771929825
0.0253570760233918
0.0181781286549708
0.0434491520467836
0.0332419883040936
0.026689706744868
0.0202980116959064
0.018714298245614
0.160334473684211
0.092138567251462
0.635023771929825
0.0918148245614035
0.0199370967741935
0.0444403801169591
0.0392176900584795
0.0408669883040936
0.0250502923976608
0.0688944736842105
0.0428089473684211
0.471923391812866
0.0480394736842105
0.209603567251462
0.135485760233918
0.412603245614035
0.0402141228070175
0.0166597368421053
0.27605581871345
0.726736315789474
0.0163883918128655
0.615285935672515
0.0926479532163743
0.0208414619883041
0.198165701754386
0.0713891228070175
0.0359647368421053
0.0474331578947368
0.0140281578947368
0.0150165497076023
0.0308101169590643
0.0239323099415205
0.0167819590643275
0.0161948830409357
0.0431300292397661
0.0353031578947368
0.021071081871345
0.0257345321637427
0.0209229239766082
0.116750906432749
0.624250467836257
0.0535126315789474
0.0217121637426901
0.0853479239766082
0.32548985380117
0.0330427192982456
0.528898596491228
0.400852485380117
0.0443659941520468
0.042261081871345
0.787745233918129
0.0527649122807018
0.0640559941520468
0.0181253801169591
0.066314649122807
0.0399027192982456
0.0393563450292398
0.023066783625731
0.0734599707602339
0.0758349122807018
0.0462449415204678
0.0215110233918129
0.0297144736842105
0.0657539473684211
0.408520584795322
0.0718185380116959
0.0658090615835777
0.138309502923977
0.309256842105263
0.0162899122807018
0.0202290935672515
0.168168245614035
0.025584649122807
0.0177809064327485
0.0241999122807018
0.0159625438596491
0.0263271929824561
0.0488631578947368
0.0825309356725146
0.0532040643274854
0.0326162865497076
0.0321965497076023
0.0570615497076023
0.247467222222222
0.0444050584795322
0.564400935672515
0.513720263157895
0.190737485380117
0.0794897953216374
0.474908859649123
0.0152859941520468
0.0635654385964912
0.101094824561404
0.0165925730994152
0.034858567251462
0.056705
0.0474225730994152
0.0201064619883041
0.0177673099415205
0.0197799707602339
0.0374931578947368
0.0250106725146199
0.0614147953216374
0.0141688888888889
0.0159307602339181
0.0198861695906433
0.0165620175438597
0.0671033625730994
0.0287837134502924
0.0860777777777778
0.182168801169591
0.051021081871345
0.177951988304094
0.0235895614035088
0.0421294736842105
0.0196605263157895
0.0546152046783626
0.0649716666666667
0.569795730994152
0.0338060233918129
0.173270701754386
0.0246184210526316
0.0174731286549708
0.0526843274853801
0.0304521052631579
0.0591351169590643
0.242605935672515
0.0166479824561403
0.0419994152046784
0.0739264619883041
0.0776316666666667
0.281583128654971
0.234450701754386
0.0362643567251462
0.0663311695906433
0.26440567251462
0.0329778947368421
0.0964346783625731
0.0268988011695906
0.106574415204678
0.0262547660818713
0.19085932748538
0.36080081871345
0.0367307894736842
0.655780935672515
0.0140229824561404
0.0201676900584795
0.105963362573099
0.0371709064327485
0.227640789473684
0.0413808187134503
0.0971771929824561
0.0515241228070175
0.0629112865497076
0.0140448538011696
0.0188463742690058
0.787719824561404
0.0133614912280702
0.145024415204678
0.0480479532163743
0.126341140350877
0.347811111111111
0.172285350877193
0.0215018713450292
0.0288361403508772
0.0384794444444444
0.0697358771929825
0.0739439473684211
0.0604940058479532
0.0178716081871345
0.57948865497076
0.0483326900584795
0.575978888888889
0.194915409356725
0.0335106140350877
0.0252656432748538
0.0301606140350877
0.215943742690058
0.0443284210526316
0.0515225730994152
0.0204561111111111
0.132903098591549
0.045833216374269
0.0797944444444444
0.0201569590643275
0.0192085087719298
0.0599191520467836
0.0434926023391813
0.0251745029239766
0.164176081871345
0.114508333333333
0.0465328362573099
0.066377514619883
0.126514122807018
0.0393436549707602
0.0755212865497076
0.587929766081871
0.034152485380117
0.0628633333333333
0.0558963450292398
0.131160087719298
0.0520711988304094
0.02828
0.0691080116959064
0.0653771637426901
0.0350539473684211
0.0575623684210526
0.357929473684211
0.0324116959064327
0.0399793255131965
0.0326573976608187
0.21624581871345
0.0575710233918129
0.030984269005848
0.0346605847953216
0.0366102046783626
0.0196723684210526
0.485337660818713
0.0292580409356725
0.0953528362573099
0.160301461988304
0.0160906725146199
0.0472336842105263
0.103719239766082
0.225296578947368
0.0264165789473684
0.0206359064327485
0.0383181578947368
0.0368880701754386
0.0282061403508772
0.0446006140350877
0.136012134502924
0.22242514619883
0.449492192982456
0.0209051461988304
0.302473099415205
0.244643157894737
0.0444193567251462
0.0236469005847953
0.22322985380117
0.154157456140351
0.0141771929824561
0.0422980409356725
0.123443070175439
0.0351299122807018
0.241645204678363
0.0189603216374269
0.451951812865497
0.0645102339181287
0.201385964912281
0.0128238304093567
0.0582849415204678
0.0623089473684211
0.0173005555555556
0.0565323099415205
0.0178597660818713
0.131204444444444
0.0403748245614035
0.130806988304094
0.0214369298245614
0.105216900584795
0.0455573823529412
0.0618575438596491
0.310956403508772
0.0465752046783626
0.0160689473684211
0.109167339181287
0.0493290058479532
0.0324464035087719
0.014749269005848
0.0173815789473684
0.0588587426900585
0.107747192982456
0.0464221637426901
0.163022105263158
0.0262874269005848
0.0297462280701754
0.0771376608187135
0.115129470588235
0.0342928070175439
0.0974469883040936
0.0263033333333333
0.0148703216374269
0.0279545321637427
0.0153903801169591
0.0181838304093567
0.0511631578947368
0.124545584795322
0.0151213450292398
0.0200131578947368
0.073746783625731
0.0199492105263158
0.0481564619883041
0.0371604385964912
0.463844473684211
0.680593040935673
0.0633837426900585
0.0199762573099415
0.0445530994152047
0.0513924561403509
0.085248947368421
0.0141629824561404
0.0509525730994152
0.541315614035088
0.184598713450292
0.127884824561404
0.34908418128655
0.491941549707602
0.0408683625730994
0.034545730994152
0.0308148093841642
0.0766242397660819
0.333588304093567
0.0412622222222222
0.0229847076023392
0.0156056140350877
0.0311699707602339
0.0593722222222222
0.0192963742690058
0.0287247076023392
0.0323317543859649
0.0288056725146199
0.0624704678362573
0.0724062573099415
0.022301783625731
0.0331226315789474
0.220425701754386
0.0342652339181287
0.145949211469534
0.0439759941520468
0.0245928947368421
0.0197747368421053
0.0239550877192982
0.107064239766082
0.468400964912281
0.0690894134897361
0.0388735087719298
0.0749866374269006
0.377832368421053
0.0481021052631579
0.129206695906433
0.0652637134502924
0.0161969005847953
0.0371378070175439
0.022237134502924
0.0545873391812865
0.082765350877193
0.134065380116959
0.0313388011695906
0.0828355263157895
0.0662149707602339
0.0252752046783626
0.0207566374269006
0.0678686257309942
0.0363857602339181
0.0286783918128655
0.092947485380117
0.0477108187134503
0.0440443274853801
0.0538343859649123
0.219367280701754
0.0554710233918129
0.0545878947368421
0.0266689766081871
0.0482268713450292
0.0155436257309942
0.0139040643274854
0.525089385964912
0.0141753216374269
0.258521725146199
0.0166416666666667
0.0790898830409357
0.0168062865497076
0.0231084210526316
0.0775049122807017
0.0219779532163743
0.0789666959064328
0.254277485380117
0.0221527485380117
0.0189870175438597
0.062407485380117
0.554800789473684
0.618753888888889
0.0423390935672515
0.254686871345029
0.0813490058479532
0.035172134502924
0.102761286549708
0.0429459649122807
0.0521203216374269
0.295490233918129
0.0342735087719298
0.0487205263157895
0.0293189473684211
0.219996929824561
0.0137370467836257
0.0957480116959064
0.20824201754386
0.14923567251462
0.290462543859649
0.0170816959064327
0.08545
0.0995109064327485
0.0248566666666667
0.0214729824561403
0.0241047368421053
0.0110357894736842
0.024218918128655
0.0488456432748538
0.0197435964912281
0.0136681871345029
0.135332961876833
0.0652962865497076
0.133208976608187
0.528297222222222
0.126201929824561
0.187214502923977
0.100023333333333
0.0388159941520468
0.0511856304985337
0.0722338596491228
0.10465067251462
0.0458662280701754
0.0364039766081871
0.0240623391812866
0.0432926023391813
0.492732748538012
0.0401481871345029
0.426913976608187
0.0274697660818713
0.450070526315789
0.180199035087719
0.123839210526316
0.012215
0.0145699415204678
0.308847777777778
0.0993557894736842
0.459830906432749
0.393083918128655
0.042561432748538
0.0510370760233918
0.0596596783625731
0.0187461403508772
0.0298003801169591
0.0222590058479532
0.0189250584795322
0.34129298245614
0.0768814912280702
0.0167565204678363
0.412146549707602
0.0706273391812866
0.0673124561403509
0.0329076608187134
0.0390550877192982
0.0215375438596491
0.1629
0.0604963157894737
0.0315771052631579
0.187162543859649
0.0524418713450292
0.0190922807017544
0.167066959064327
0.112820029239766
0.0309242105263158
0.0300640350877193
0.0648049122807018
0.0228186257309942
0.0640837134502924
0.171125438596491
0.0343906140350877
0.446050906432749
0.0234348830409357
0.0293721052631579
0.265197426900585
0.0336112865497076
0.237133801169591
0.0323282748538012
0.0256823099415205
0.0205320175438596
0.0453252046783626
0.077342865497076
0.0335700292397661
0.0678990935672515
0.207942785923754
0.0418688304093567
0.484742894736842
0.0274385964912281
0.0178272807017544
0.0431712280701754
0.0255794444444444
0.0242683918128655
0.0840869590643275
0.0167768713450292
0.177562192982456
0.0927015838509317
0.0384523099415205
0.0251468421052632
0.023847134502924
0.0232674269005848
0.0375427777777778
0.220702134502924
0.0287361403508772
0.491952456140351
0.0395303216374269
0.0419593859649123
0.0187437719298246
0.0204404385964912
0.0183007602339181
0.112588128654971
0.0179384795321637
0.0180306140350877
0.093903567251462
0.0820254970760234
0.0518438888888889
0.314827470588235
0.0395979239766082
0.0163946198830409
0.0311000292397661
0.0268074561403509
0.017933567251462
0.027792865497076
0.176526374269006
0.673132105263158
0.060303431085044
0.0106486257309942
0.200053801169591
0.0616395321637427
0.0198902339181287
0.0537870467836257
0.0866401461988304
0.0167904970760234
0.0700892397660819
0.656022222222222
0.0191455847953216
0.462751725146199
0.0293733918128655
0.418401198830409
0.0746848245614035
0.46621014619883
0.0460891812865497
0.0207540935672515
0.0533117543859649
0.0486517543859649
0.0702428070175439
0.0148659356725146
0.0387104970760234
0.0385675730994152
0.549974210526316
0.0303956432748538
0.0310190935672515
0.293613830409357
0.0188962865497076
0.0598332748538012
0.0447209064327485
0.0422699707602339
0.0280670467836257
0.0451379532163743
0.527776286549708
0.0519552046783626
0.0141425730994152
0.0799686257309942
0.303229795321637
0.0364090643274854
0.235343099415205
0.017773216374269
0.107497368421053
0.015537514619883
0.196832514619883
0.028308567251462
0.0253074561403509
0.0418811403508772
0.393638713450292
0.0473716959064327
0.0155330116959064
0.0497761111111111
0.0560362280701754
0.0940259064327485
0.045396081871345
0.153093684210526
0.0445311111111111
0.0408812280701754
0.624738274853801
0.0661380701754386
0.0201124561403509
0.0288320175438596
0.421255994152047
0.0318236842105263
0.0791838888888889
0.117109590643275
0.0384552631578947
0.0167964619883041
0.0338521052631579
0.0543029824561404
0.207147807017544
0.0213434210526316
0.0631894444444445
0.0258336257309942
0.0593920760233918
0.0179473976608187
0.0527843274853801
0.0168469883040936
0.127681461988304
0.105761608187135
0.0204088011695906
0.0487473684210526
0.0127432748538012
0.0212602631578947
0.224976228070175
0.0292662573099415
0.034257134502924
0.0189680409356725
0.0590390058479532
0.339704356725146
0.106777953216374
0.0252549122807018
0.079980701754386
0.0204803801169591
0.0504102923976608
0.035455
0.0421576608187135
0.293990701754386
0.0276916666666667
0.0152047368421053
0.0166293567251462
0.0661845906432749
0.0571021052631579
0.0322763742690058
0.0533299122807018
0.0209128947368421
0.218431871345029
0.0356065497076023
0.0241441228070175
0.034730701754386
0.0493234502923977
0.0175270175438597
0.0401572514619883
0.31692865497076
0.037814298245614
0.074027865497076
0.0271839766081871
0.0566037134502924
0.0147536363636364
0.0263268713450292
0.0669490350877193
0.0280159649122807
0.149594678362573
0.0714328445747801
0.037209649122807
0.245000497076023
0.0512509356725146
0.0216140350877193
0.0216567543859649
0.0226481578947368
0.0316159649122807
0.403047777777778
0.0273544152046784
0.0444894444444444
0.105013684210526
0.565827339181287
0.0247397076023392
0.478563505154639
0.0424875659824047
0.020401432748538
0.053349269005848
0.0160385380116959
0.0471461695906433
0.601570789473684
0.0186852647058824
0.735829093567251
0.0462586549707602
0.0935435380116959
0.748183099415205
0.0186087134502924
0.0415779239766082
0.0386878947368421
0.348979766081871
0.417370321637427
0.0482319005847953
0.0722519298245614
0.0639833918128655
0.0128157894736842
0.0539986549707602
0.0432669005847953
0.0381090935672515
0.0467326315789474
0.0455926315789474
0.527805760233918
0.0264058479532164
0.0389352046783626
0.179305175438597
0.0315138596491228
0.0883233333333333
0.302234824561403
0.0184682748538012
0.295815409356725
0.0130289473684211
0.0847469590643275
0.0602490643274854
0.0329369298245614
0.0390511988304094
0.60592081871345
0.0924141228070175
0.0472609941520468
0.378681988304094
0.0136868128654971
0.0461071929824561
0.0756018128654971
0.0221498245614035
0.199667660818713
0.415952105263158
0.107831783625731
0.0383892105263158
0.0266395029239766
0.0247966666666667
0.0485083918128655
0.0401008187134503
0.231103684210526
0.0288427192982456
0.0537123099415205
0.136404649122807
0.0298584210526316
0.0568921052631579
0.0255673976608187
0.0244921929824561
0.0606314035087719
0.083183567251462
0.096702134502924
0.153818245614035
0.282299707602339
0.0178353801169591
0.131366666666667
0.0645301169590643
0.0211397368421053
0.0352538596491228
0.038428918128655
0.571160760233918
0.0273377777777778
0.0287427192982456
0.0205881286549708
0.030576081871345
0.0376936842105263
0.0408066081871345
0.0463823976608187
0.0356454093567251
0.0121851169590643
0.0156334502923977
0.0908644152046784
0.448867426900585
0.0762640643274854
0.0332589736070381
0.0503299707602339
0.0179663742690058
0.0903470175438597
0.0626739473684211
0.319543918128655
0.0316499707602339
0.0575831578947368
0.0853415497076023
0.133464941520468
0.0244639766081871
0.0255304970760234
0.0848073099415205
0.0468622807017544
0.19575634502924
0.0312102923976608
0.080584649122807
0.0561940058479532
0.0769774561403509
0.0717160233918129
0.0177698538011696
0.0491353801169591
0.0445131286549708
0.0462909649122807
0.0661750877192982
0.101438391812865
0.052903216374269
0.031809649122807
0.0893377192982456
0.21490269005848
0.0636634210526316
0.0967177192982456
0.0510535964912281
0.446973947368421
0.0422037426900585
0.0537709064327485
0.0297817251461988
0.0163050292397661
0.0240933040935673
0.414648859649123
0.0668849122807018
0.0460525730994152
0.0247635380116959
0.0291311111111111
0.0267572807017544
0.0114214912280702
0.0365740935672515
0.0465734795321637
0.165129766081871
0.029077514619883
0.020294649122807
0.120264532163743
0.0890535964912281
0.0138052923976608
0.0214597076023392
0.0588712573099415
0.04227
0.0347804678362573
0.576007105263158
0.0468441228070175
0.0371540350877193
0.0866764035087719
0.0680311111111111
0.0134126023391813
0.0178430409356725
0.048023918128655
0.0384016959064327
0.015849298245614
0.0384959941520468
0.0828764035087719
0.0512704093567251
0.103791549707602
0.0397942397660819
0.0294117543859649
0.0149854385964912
0.0167829824561403
0.0889528362573099
0.0225704385964912
0.0307018713450292
0.0169149707602339
0.409721169590643
0.135295526315789
0.134284473684211
0.286625058479532
0.0687951785714286
0.0277438888888889
0.190123157894737
0.0169029239766082
0.0471862573099415
0.0738240350877193
0.096387134502924
0.0873359356725146
0.0235786257309942
0.221194590643275
0.059042134502924
0.0320037719298246
0.0146670467836257
0.0460039766081871
0.22273100591716
0.0153616374269006
0.0400755263157895
0.0143843567251462
0.0239386549707602
0.0282388304093567
0.0193221637426901
0.0631132748538012
0.0187227777777778
0.294370555555556
0.026624649122807
0.271365233918129
0.0440612573099415
0.416082631578947
0.114661140350877
0.0298223099415205
0.0714747076023392
0.174900321637427
0.0347234502923977
0.0212279239766082
0.0167146783625731
0.180932368421053
0.0144431578947368
0.191175409356725
0.0412166081871345
0.0342044444444444
0.043751081871345
0.0383433333333333
0.0465482456140351
0.406715906432749
0.234993888888889
0.654421608187134
0.0224935087719298
0.0242526608187135
0.102270643274854
0.0530403801169591
0.0719026608187135
0.0754399415204678
0.0205890643274854
0.0148867251461988
0.0375436257309942
0.0236950292397661
0.0384466081871345
0.0244786257309942
0.272679649122807
0.0766810526315789
0.528713713450292
0.291817923976608
0.0370440350877193
0.0977904985337243
0.051374269005848
0.0155927192982456
0.0255580701754386
0.0388278947368421
0.0294870467836257
0.258194035087719
0.0186394152046784
0.0410862865497076
0.018201432748538
0.0428100292397661
0.0628485964912281
0.0941424561403509
0.0220299122807018
0.0333052631578947
0.220649561403509
0.0608811695906433
0.0444935087719298
0.0221083040935672
0.0402975730994152
0.468066432748538
0.377799851632047
0.0659349415204678
0.032946081871345
0.0268613157894737
0.0194570175438596
0.0115972222222222
0.0234366081871345
0.0665114912280702
0.275491432748538
0.0114035380116959
0.0812062280701754
0.0173508479532164
0.0724923099415205
0.269098888888889
0.0596693859649123
0.0582396783625731
0.0153011988304094
0.0874746198830409
0.157321432748538
0.0484444736842105
0.0205216666666667
0.0614102339181287
0.154475789473684
0.0601535087719298
0.0559902923976608
0.0672144152046784
0.110433216374269
0.0487840643274854
0.0635464619883041
0.0487635087719298
0.0471312573099415
0.0285283918128655
0.632452660818713
0.0444870760233918
0.0604845321637427
0.0270646198830409
0.167100776699029
0.0607073684210526
0.068404269005848
0.107078684210526
0.0894175438596491
0.0228152046783626
0.23598293255132
0.0249514035087719
0.0343155263157895
0.125958947368421
0.0842819005847953
0.0485080994152047
0.133701023391813
0.038652865497076
0.164677339181287
0.159824736842105
0.0461613450292398
0.0251706725146199
0.353454824561404
0.0327762573099415
0.0863128070175439
0.0678689766081871
0.0340515497076023
0.0195068128654971
0.281756812865497
0.016825701754386
0.0400323976608187
0.170945321637427
0.0376560526315789
0.0337088011695906
0.183313958944282
0.057299269005848
0.0751896198830409
0.0605928947368421
0.457639210526316
0.033148567251462
0.0191711403508772
0.0590704385964912
0.198612602339181
0.0478048830409357
0.0502640350877193
0.0160295614035088
0.0250283333333333
0.0422847076023392
0.0168654970760234
0.074992514619883
0.0357816081871345
0.0610116374269006
0.0509737719298246
0.219273888888889
0.0860938888888889
0.0955300588235294
0.0470739473684211
0.0109270760233918
0.110845877192982
0.0391061583577713
0.611615087719298
0.0563300292397661
0.459017514619883
0.184004152046784
0.0254819590643275
0.148879239766082
0.533279356725146
0.0229097660818713
0.0417868128654971
0.21045716374269
0.0375056140350877
0.090172485380117
0.0675780994152047
0.0382832748538012
0.0493172807017544
0.0431643567251462
0.0330336257309942
0.166318859649123
0.0625429239766082
0.0410739766081871
0.171091725146199
0.0345562573099415
0.0229675730994152
0.0340523976608187
0.0172265395894428
0.0237508479532164
0.0469799122807018
0.0288180116959064
0.0519752631578947
0.0270780994152047
0.034585701754386
0.13096081871345
0.017186432748538
0.0753209649122807
0.0529138011695906
0.0932959356725146
0.168899912280702
0.0319186549707602
0.117496900584795
0.0564486549707602
0.082174298245614
0.0675920175438596
0.0546412865497076
0.0379311403508772
0.0216173391812866
0.0163891228070175
0.0485779824561404
0.153292953216374
0.0392783918128655
0.024369269005848
0.038786052631579
0.0429787426900585
0.042712865497076
0.0166868713450292
0.385476140350877
0.26981283625731
0.182384532163743
0.383947865497076
0.118950906432749
0.0143904970760234
0.181222807017544
0.0232199122807018
0.375160380116959
0.0634523460410557
0.364107426900585
0.199023976608187
0.043206783625731
0.0369948245614035
0.045204649122807
0.018259649122807
0.0146178070175439
0.0179678070175439
0.0267123976608187
0.0386955847953216
0.0400021929824561
0.0474831871345029
0.317150321637427
0.0162748245614035
0.650949883040936
0.030647485380117
0.323856754385965
0.0597041812865497
0.0212370760233918
0.0379595321637427
0.0507191520467836
0.255193625730994
0.0205289473684211
0.0317944152046784
0.0202966081871345
0.017321783625731
0.0552730116959064
0.10643418128655
0.924985730994152
0.0484712865497076
0.02521
0.0348944152046784
0.0614079532163743
0.0457152923976608
0.441529590643275
0.0277895029239766
0.234328830409357
0.0351099122807018
0.0931716374269006
0.217354590643275
0.185403479532164
0.0413228070175439
0.0436235087719298
0.0288441228070175
0.0479776023391813
0.158416959064327
0.0204594444444444
0.0479255847953216
0.134965828025478
0.0306354093567251
0.108940760233918
0.111224941520468
0.248624692082111
0.0439087719298246
0.556806257309941
0.151948304093567
0.0680687426900585
0.0154951461988304
0.0415999122807018
0.0271528070175439
0.026976275659824
0.072534269005848
0.135022280701754
0.0626770467836257
0.211566783625731
0.0122878362573099
0.266298713450292
0.0198131286549708
0.0281490643274854
0.271788128654971
0.144992807017544
0.0193204678362573
0.0423286842105263
0.0650001461988304
0.0685323391812866
0.0775469883040936
0.540038187134503
0.0406239766081871
0.0778521238938053
0.419425994152047
0.145722777777778
0.0164916081871345
0.600285760233918
0.0218727485380117
0.0290197368421053
0.0359367543859649
0.0323428070175439
0.0965687426900585
0.0263247076023392
0.034235730994152
0.017483216374269
0.76238014619883
0.0404314912280702
0.0239160233918129
0.0294656140350877
0.068193567251462
0.467998099415205
0.0531304970760234
0.0361743859649123
0.0425744736842105
0.225569941520468
0.347409883040936
0.0200445614035088
0.0217824561403509
0.0813552339181287
0.0572647953216374
0.0927274269005848
0.170962573099415
0.0264899122807018
0.275296081871345
0.0440731871345029
0.0262412280701754
0.043907134502924
0.0385061111111111
0.0385803801169591
0.0249899122807018
0.102951608187135
0.0238509064327485
0.0467003801169591
0.0912265204678363
0.24516485380117
0.0759444444444444
0.0720647660818713
0.0761557894736842
0.140290526315789
0.120252076023392
0.0811645614035088
0.0186882456140351
0.0840172514619883
0.560439415204678
0.15933634502924
0.078646432748538
0.0184806725146199
0.0551284795321637
0.0390409356725146
0.0362196783625731
0.0326887134502924
0.312086198830409
0.0331528947368421
0.0523274269005848
0.038821081871345
0.0964082748538012
0.0330055131964809
0.0253504385964912
0.112492719298246
0.0382548538011696
0.031120730994152
0.0653315497076023
0.0624958479532164
0.143407046783626
0.0418061988304094
0.0191715497076023
0.138673011695906
0.0533577485380117
0.0300473099415205
0.0186602631578947
0.0747483918128655
0.034381783625731
0.019335219941349
0.0172543859649123
0.213760526315789
0.047431052631579
0.134142631578947
0.0465759356725146
0.018743216374269
0.0342261695906433
0.0204597953216374
0.0174953801169591
0.20319769005848
0.113405730994152
0.0480249415204678
0.108489502923977
0.0789366081871345
0.0451079532163743
0.0306048538011696
0.0453931871345029
0.0251848245614035
0.414987602339181
0.0149998245614035
0.175761812865497
0.303620789473684
0.0709411695906433
0.0352300877192982
0.0198063742690058
0.247660730994152
0.0849555263157895
0.0448672222222222
0.309441461988304
0.0173758187134503
0.0306981286549708
0.0529042105263158
0.103428538011696
0.0511265789473684
0.0593445029239766
0.604461023391813
0.210310058479532
0.498916725146199
0.071024298245614
0.0334241520467836
0.0378311403508772
0.340346725146199
0.0599065204678363
0.0899722807017544
0.0580444444444444
0.0165892105263158
0.0644963049853372
0.0190884210526316
0.0599163742690058
0.091062134502924
0.0298849707602339
0.0334079472140762
0.0463452339181287
0.251065701754386
0.207598888888889
0.0446062865497076
0.0628026608187135
0.0111126023391813
0.0244941520467836
0.0607104385964912
0.0780081578947368
0.495544356725146
0.0169828070175439
0.0324334795321637
0.0669516374269006
0.0299576608187135
0.0162930994152047
0.0375397660818713
0.366080614035088
0.0718045906432749
0.0151745614035088
0.0895223391812865
0.0508301169590643
0.0443440350877193
0.0677454678362573
0.0406105278592375
0.129578918128655
0.210982719298246
0.0412364619883041
0.440765029239766
0.0118195321637427
0.0136852923976608
0.036406052631579
0.175974707602339
0.0637189766081871
0.0366079824561404
0.227029064327485
0.0373770175438597
0.34221581871345
0.0259422807017544
0.0135949853372434
0.0570923976608187
0.241391871345029
0.0237318128654971
0.0414854970760234
0.0146395029239766
0.225041315789474
0.100201578947368
0.0629815497076023
0.048477134502924
0.0835651612903226
0.0560428070175439
0.0207583040935673
0.0396420760233918
0.030837514619883
0.023007514619883
0.026161783625731
0.0397069005847953
0.246386374269006
0.52050514619883
0.0137199122807018
0.321901432748538
0.0282222807017544
0.0187879178885631
0.105073333333333
0.0248876900584795
0.069788567251462
0.0169862573099415
0.101411407624633
0.0227061695906433
0.33031745508982
0.11990634502924
0.0856161988304094
0.317105438596491
0.174953918128655
0.0629179239766082
0.0155149122807018
0.0282661695906433
0.0144022222222222
0.257993801169591
0.0268720760233918
0.0900814035087719
0.0189652046783626
0.0757637426900585
0.034952865497076
0.0409471637426901
0.054750350877193
0.0579544152046784
0.233774005847953
0.0529923976608187
0.12234149122807
0.0842304385964912
0.0191763157894737
0.0966473099415205
0.0374079239766082
0.0187374269005848
0.0381967543859649
0.182531520467836
0.0442585087719298
0.0560770967741935
0.0125359941520468
0.0860821929824561
0.165953742690058
0.0619235964912281
0.0787769005847953
0.0586397368421053
0.0286642105263158
0.0488661695906433
0.114235584795322
0.0740685923753666
0.0382323099415205
0.0361864619883041
0.0502448245614035
0.0610012573099415
0.0546251754385965
0.504321168831169
0.0198440643274854
0.0160044444444444
0.0289895614035088
0.234883333333333
0.0379452046783626
0.0354930409356725
0.0570399415204678
0.075991432748538
0.0319100292397661
0.0565896783625731
0.0240202923976608
0.019253216374269
0.455167076023392
0.0632067251461988
0.330213859649123
0.679471812865497
0.408423479532164
0.204289
0.0825608187134503
0.0313014619883041
0.061005730994152
0.0906217251461988
0.0263662573099415
0.351399590643275
0.0628402923976608
0.132635789473684
0.0429856140350877
0.0742218713450292
0.0750955263157895
0.156797456140351
0.0162863450292398
0.0354277192982456
0.098708216374269
0.0191923391812866
0.0676022807017544
0.313934766081871
0.0397994736842105
0.0225788304093567
0.0152464912280702
0.0174415204678363
0.0599684502923977
0.064004649122807
0.0866701461988304
0.0195664619883041
0.036787865497076
0.397745467836257
0.0530813742690058
0.0773062573099415
0.0657668421052632
0.0744597953216374
0.106197514619883
0.948963684210526
0.0174259064327485
0.040892514619883
0.564145116959064
0.0408006140350877
0.0568244736842105
0.0228135964912281
0.097211783625731
0.0153364912280702
0.0153084502923977
0.0421013450292398
0.029660350877193
0.407780701754386
0.339543742690058
0.153588216374269
0.309619084507042
0.0238135087719298
0.0282661988304094
0.0181926315789474
0.396297953216374
0.0275441812865497
0.0359209941520468
0.250848304093567
0.052990701754386
0.021936432748538
0.0614719883040936
0.0697917251461988
0.0156990935672515
0.0806269590643275
0.0525031578947368
0.0448033333333333
0.0321269883040936
0.0210651169590643
0.0180852923976608
0.041722082111437
0.0202476900584795
0.0360152631578947
0.12323918128655
0.0670395321637427
0.0178714619883041
0.0207778362573099
0.0586155847953216
0.137295380116959
0.147770380116959
0.484888362573099
0.325778099415205
0.0573897368421053
0.0235936549707602
0.195160730994152
0.0352104385964912
0.0285169005847953
0.0176702046783626
0.593395292397661
0.0509666959064327
0.235384707602339
0.0711389473684211
0.170253976608187
0.0181350292397661
0.0595953801169591
0.0762746783625731
0.197053333333333
0.238466432748538
0.0686018713450292
0.043325730994152
0.0182266959064327
0.0217383333333333
0.0190176315789474
0.0816598830409357
0.0173261403508772
0.0197946783625731
0.0864545321637427
0.186457807017544
0.0490172807017544
0.0495378005865103
0.0154674561403509
0.16298918128655
0.0141015497076023
0.0471294152046784
0.0162073976608187
0.0740070175438596
0.0589011988304094
0.0438534795321637
0.0368181871345029
0.0969202339181287
0.0186877485380117
0.0195314035087719
0.0590286257309942
0.0188428070175439
0.0509531578947368
0.0430333625730994
0.0687320760233918
0.0378665204678363
0.0342225438596491
0.0330745614035088
0.0668442105263158
0.0301040935672515
0.027797514619883
0.0691937719298246
0.0366033040935673
0.0232079824561403
0.0182531871345029
0.093252485380117
0.392945
0.0472612573099415
0.031224649122807
0.0600940350877193
0.0135131578947368
0.0129134210526316
0.0158062865497076
0.0188376900584795
0.0432942105263158
0.026166783625731
0.0204330994152047
0.0672097660818713
0.0720204385964912
0.0435749560117302
0.0812774269005848
0.0525363157894737
0.0581888011695906
0.0575545321637427
0.0691716959064328
0.0131572514619883
0.0279044736842105
0.0428638011695906
0.0134085380116959
0.0157340350877193
0.100911140350877
0.0426931578947368
0.545573245614035
0.0586220760233918
0.0255660526315789
0.0624922514619883
0.0269950292397661
0.238427865497076
0.772126315789474
0.536430964912281
0.0411854678362573
0.0143980409356725
0.0726809356725146
0.0795939705882353
0.507458742690059
0.108426286549708
0.0327331871345029
0.0169910233918129
0.326155409356725
0.0455622514619883
0.082353567251462
0.0759169883040936
0.177336950146628
0.0153863742690058
0.497783479532164
0.0320135964912281
0.0123027777777778
0.0249837426900585
0.037305
0.112170116959064
0.0188215497076023
0.0284815204678363
0.0187361988304094
0.0143949415204678
0.0510194705882353
0.0904380116959064
0.433371315789474
0.0137760233918129
0.0506524269005848
0.0546467251461988
0.309410438596491
0.141883011695906
0.0297141228070175
0.379344883040936
0.133591695906433
0.0286690935672515
0.0701159941520468
0.0387166081871345
0.0263464912280702
0.0237585964912281
0.289245760233918
0.0645962573099415
0.068917134502924
0.0896692397660819
0.024765350877193
0.0482259649122807
0.0316842105263158
0.111172573099415
0.0134076900584795
0.044685701754386
0.0210459941520468
0.0340076900584795
0.0551763742690058
0.0140723391812865
0.0918279239766082
0.042782865497076
0.0339701754385965
0.0289280701754386
0.0204144444444444
0.027049269005848
0.0624274561403509
0.0316671052631579
0.0176373099415205
0.183574590643275
0.373999821428571
0.0217988011695906
0.0210346783625731
0.117879298245614
0.538536549707602
0.0481594444444444
0.270301578947368
0.0170328070175439
0.163868421052632
0.0277735964912281
0.0272063450292398
0.0819505263157895
0.0434145906432749
0.0507593859649123
0.0236625730994152
0.0138440350877193
0.0447093859649123
0.0554976900584795
0.0513085380116959
0.113022807017544
0.0342921637426901
0.0460278947368421
0.0462942397660819
0.0204897368421053
0.0713269208211144
0.022321081871345
0.0185515204678363
0.0250782748538012
0.201048304093567
0.0883462573099415
0.0163613450292398
0.0444021637426901
0.559417222222222
0.0119351461988304
0.19084269005848
0.0398818128654971
0.338454152046784
0.0153209941520468
0.0568624561403509
0.0399562573099415
0.0123261111111111
0.0638104970760234
0.0111769883040936
0.0246215497076023
0.0964451461988304
0.0180895029239766
0.0220189766081871
0.0287538888888889
0.168016257309942
0.412530438596491
0.0365756432748538
0.0232511988304094
0.029894298245614
0.0943450584795322
0.0529021052631579
0.146730643274854
0.0185109356725146
0.0722795614035088
0.406420497076023
0.0441603216374269
0.0200087134502924
0.0410645614035088
0.497976929824561
0.0337169590643275
0.0639093786982249
0.0321772807017544
0.146461580882353
0.0939651533742331
0.14642788856305
0.744839766081871
0.051049649122807
0.0308593567251462
0.12865081871345
0.0602193567251462
0.0217075730994152
0.0378533040935672
0.0286298538011696
0.0319220467836257
0.0535323099415205
0.0295469590643275
0.191599912280702
0.0460234795321637
0.0378342397660819
0.0500176900584795
0.0855762573099415
0.297893479532164
0.0188599415204678
0.0410597660818713
0.0362581286549708
0.0188235380116959
0.399177456140351
0.0200894736842105
0.151956081871345
0.0872726023391813
0.0760650584795322
0.20920432748538
0.0651474269005848
0.0524543274853801
0.0546568713450292
0.052385350877193
0.0196158187134503
0.0465267251461988
0.0210754970760234
0.018763216374269
0.0574979532163743
0.021894298245614
0.0448113742690058
0.0514593859649123
0.150051169590643
0.0262539473684211
0.251071783625731
0.0563690058479532
0.324828538011696
0.0115747076023392
0.073029269005848
0.0345714912280702
0.0501004385964912
0.0162098830409357
0.291338070175439
0.0543384502923977
0.266275409356725
0.0736047953216374
0.0475523099415205
0.0695497660818713
0.214296695906433
0.214560789473684
0.0410358187134503
0.0234009941520468
0.371474634146341
0.0152731871345029
0.0790572222222222
0.284793567251462
0.0899878947368421
0.0300801169590643
0.0361947076023392
0.0507880116959064
0.0240804093567251
0.0876098538011696
0.0355281578947368
0.128479649122807
0.0394470175438596
0.0372983918128655
0.0332729532163743
0.0843961111111111
0.193619707602339
0.0596319005847953
0.0639754678362573
0.0143560233918129
0.0565642397660819
0.0438731286549708
0.23861865497076
0.186036783625731
0.0550848245614035
0.021688216374269
0.0545141812865497
0.23428269005848
0.0323823684210526
0.223647573099415
0.0203943567251462
0.0178179532163743
0.0489523684210526
0.0141655263157895
0.037995350877193
0.0177836549707602
0.0608588304093567
0.0683424046920821
0.182254649122807
0.0506335380116959
0.0177978362573099
0.149363976608187
0.0351330701754386
0.0498919883040936
0.0415858771929825
0.0307280116959064
0.0156271637426901
0.0144583625730994
0.0169023976608187
0.0341059356725146
0.0503337426900585
0.22997269005848
0.179931140350877
0.210085175438597
0.0728500292397661
0.0405821052631579
0.0391775730994152
0.0614359649122807
0.0579167251461988
0.415238216374269
0.150543362573099
0.0335011988304094
0.109034356725146
0.406952134502924
0.027071783625731
0.0245587134502924
0.0184088888888889
0.0421283625730994
0.0424183040935672
0.0148838011695906
0.0150988888888889
0.0131223391812866
0.0157766959064327
0.152899385964912
0.0501105555555556
0.086965
0.217269532163743
0.211193567251462
0.0284216374269006
0.0348629824561403
0.048609649122807
0.176023742690058
0.0630633625730994
0.0186152339181287
0.0200113450292398
0.0165249122807018
0.038702134502924
0.178721257309942
0.193346052631579
0.0481315497076023
0.189202807017544
0.02006
0.046787514619883
0.0140102339181287
0.0340436842105263
0.0836526035502959
0.253102485380117
0.0502302923976608
0.0291236842105263
0.100993421052632
0.0171558771929825
0.0792496198830409
0.0690761111111111
0.0172594736842105
0.0197919005847953
0.0889140058479532
0.0254412865497076
0.0130853801169591
0.144732251461988
0.240221403508772
0.0152095906432749
0.0437551461988304
0.0673537426900585
0.035547008797654
0.734605906432749
0.0682412865497076
0.102988274853801
0.0369183918128655
0.0473460526315789
0.0175634210526316
0.0439233333333333
0.0332319298245614
0.0531021052631579
0.0413519590643275
0.0174317543859649
0.192022543859649
0.690769649122807
0.501324473684211
0.0305158187134503
0.043906432748538
0.415131549707602
0.0626504970760234
0.0325307602339181
0.0756491520467836
0.202322894736842
0.0347266374269006
0.0481624561403509
0.0246102923976608
0.642444385964912
0.0609902046783626
0.0394518713450292
0.0292178070175439
0.0975988011695906
0.0879994444444444
0.0237883918128655
0.078730350877193
0.177801637426901
0.417171695906433
0.0140969883040936
0.0285181871345029
0.0632476608187135
0.0208227485380117
0.074595
0.317579064327485
0.113708187134503
0.0114002631578947
0.090088216374269
0.0499016666666667
0.0164153801169591
0.0659950877192982
0.0210422514619883
0.120376637426901
0.0326754093567251
0.0579678947368421
0.0897629239766082
0.0163386257309942
0.0472488596491228
0.0281125438596491
0.596409239766082
0.265428216374269
0.0455605555555556
0.503188421052632
0.0345536549707602
0.127449736842105
0.0136410526315789
0.0732499415204678
0.0487161403508772
0.0281024269005848
0.0479766081871345
0.029706081871345
0.0182093567251462
0.0637822222222222
0.0216896783625731
0.0710796783625731
0.0946188888888889
0.235539152046784
0.0574331578947368
0.120903450292398
0.111460087719298
0.0187714912280702
0.0361161111111111
0.0343874269005848
0.195990760233918
0.0549854385964912
0.119017865497076
0.567773128654971
0.0357361988304094
0.197808187134503
0.0452744152046784
0.0806642397660819
0.164638859649123
0.315312953216374
0.124979502923977
0.0197591812865497
0.0907087719298246
0.0574762865497076
0.0410007602339181
0.0528432456140351
0.0785143859649123
0.0239561695906433
0.0153601754385965
0.047182134502924
0.338137397660819
0.0177657894736842
0.265374619883041
0.0301859064327485
0.0162574561403509
0.0408975073313783
0.0939726900584795
0.0306983040935673
0.020810730994152
0.0409205555555556
0.0215422807017544
0.0153960233918129
0.0275965204678363
0.277426315789474
0.0494441228070175
0.0379828947368421
0.0158786842105263
0.133892397660819
0.258372748538012
0.0997032748538012
0.0442616374269006
0.04445
0.0240585380116959
0.512238040935672
0.0305425730994152
0.0575885337243402
0.0449833918128655
0.0784636257309941
0.117571286549708
0.071341783625731
0.253351198830409
0.0697959649122807
0.0209832456140351
0.299319239766082
0.496528713450292
0.0577372807017544
0.0712410233918129
0.0199145029239766
0.0190915789473684
0.547709444444444
0.0225350584795322
0.0265444444444444
0.226550994152047
0.0128860526315789
0.0373486549707602
0.0185598538011696
0.0152684502923977
0.0534147368421053
0.0517103216374269
0.0809849707602339
0.0294020467836257
0.0230088888888889
0.0389713742690058
0.0133726608187135
0.042221432748538
0.173439064327485
0.390620847953216
0.403401315789474
0.0699333918128655
0.0342199707602339
0.048215701754386
0.170433284457478
0.0415790643274854
0.0490998830409357
0.035473918128655
0.0278541520467836
0.0640977485380117
0.0472470760233918
0.0254985964912281
0.0742042397660819
0.0333563742690058
0.022683918128655
0.0465857894736842
0.0421039766081871
0.0352870760233918
0.146227660818713
0.0220097076023392
0.104699269005848
0.0281155263157895
0.254743830409357
0.0528427485380117
0.0247573020527859
0.017236715542522
0.0161226023391813
0.0902144152046784
0.0660477192982456
0.0626381578947368
0.145803596491228
0.0500762463343108
0.274576900584795
0.0201341812865497
0.0686333040935673
0.022647134502924
0.330535292397661
0.209668567251462
0.0191711111111111
0.0605491520467836
0.0251628070175439
0.151699766081871
0.0145691228070175
0.138815350877193
0.020740350877193
0.0429105847953216
0.218115847953216
0.0497218713450292
0.0772586842105263
0.207978625730994
0.64677081871345
0.0250924561403509
0.0698761403508772
0.209901228070175
0.0357532456140351
0.0619554385964912
0.0172355263157895
0.0301420467836257
0.0316540643274854
0.0379431578947368
0.0614455555555556
0.0469109649122807
0.0579273684210526
0.0515833918128655
0.0496088596491228
0.12815769005848
0.0526408771929825
0.0152319590643275
0.0289201169590643
0.138218040935673
0.0529459356725146
0.0166961695906433
0.018367514619883
0.350506135693215
0.0176766374269006
0.0403118421052632
0.0360132748538012
0.101451111111111
0.018236081871345
0.0541947660818713
0.088550730994152
0.0379133040935673
0.0234827485380117
0.0907739473684211
0.0483900584795322
0.187512865497076
0.128553724340176
0.254876140350877
0.013658918128655
0.0970167543859649
0.0127590350877193
0.624444619883041
0.0139123976608187
0.0399748245614035
0.0395449122807018
0.0157061403508772
0.06565
0.0709467251461988
0.263384890510949
0.0156880701754386
0.0680252339181287
0.0444332748538012
0.026483918128655
0.0479380701754386
0.108205
0.071009298245614
0.0535816374269006
0.532204385964912
0.0196214035087719
0.0213739473684211
0.0183263157894737
0.037929269005848
0.0392863450292398
0.0207834795321637
0.062577865497076
0.0498989766081871
0.177719970760234
0.202354926686217
0.0599276608187135
0.0379890935672515
0.0120312280701754
0.0442537426900585
0.0724287134502924
0.0777723391812866
0.0131855847953216
0.0235908187134503
0.0361011695906433
0.0480546783625731
0.0340416081871345
0.0171168713450292
0.0657668713450292
0.110129210526316
0.0721908235294118
0.0327436842105263
0.0619493567251462
0.0126758771929825
0.0685402046783626
0.0742882456140351
0.0296258479532164
0.0219566959064328
0.0394001754385965
0.157281169590643
0.0637615789473684
0.120200233918129
0.0137852046783626
0.0185869005847953
0.131778245614035
0.0370093274853801
0.0430374486803519
0.0477041520467836
0.0813538596491228
0.0415854678362573
0.0747071637426901
0.0181851461988304
0.0354365789473684
0.0503572514619883
0.0265360526315789
0.35675649122807
0.0142557184750733
0.0375564619883041
0.43558798245614
0.0752315204678363
0.0484054385964912
0.0336669883040936
0.0325340935672515
0.400081725146199
0.41212225308642
0.124890994152047
0.0205728070175439
0.0387205555555556
0.0206716081871345
0.0855680409356725
0.110226725146199
0.0395797076023392
0.170024005847953
0.0714395321637427
0.041125730994152
0.065948216374269
0.194363888888889
0.52959865497076
0.0384918128654971
0.406749736842105
0.0192743274853801
0.0169637134502924
0.0150770760233918
0.261657660818713
0.0346988888888889
0.053925
0.261348304093567
0.0208851754385965
0.0555003216374269
0.271870087719298
0.029866783625731
0.0625133333333333
0.0382760526315789
0.0158134795321637
0.650919093567251
0.0246761111111111
0.0270005263157895
0.0256166959064328
0.0400752339181287
0.0120237426900585
0.0583969005847953
0.0150299707602339
0.0320045321637427
0.351516228070175
0.0488721637426901
0.0416846198830409
0.169185906432749
0.112168742690058
0.0293681578947368
0.0386188011695906
0.034166081871345
0.0540733333333333
0.36888581871345
0.427125350877193
0.12271769005848
0.457773363914373
0.0548084795321637
0.26290634502924
0.0691240350877193
0.0398480116959064
0.0172756598240469
0.0108947076023392
0.0827103225806452
0.576596842105263
0.217559649122807
0.0892676023391813
0.336195847953216
0.0328862280701754
0.0191770467836257
0.15289216374269
0.0139216959064327
0.0570335087719298
0.0306028947368421
0.0870540058479532
0.0257233918128655
0.0141537426900585
0.0840868128654971
0.358156578947368
0.0268445614035088
0.0205479239766082
0.0192664912280702
0.0629257309941521
0.0994238011695906
0.104986871345029
0.0138942397660819
0.0443640350877193
0.0447724561403509
0.0574127485380117
0.155067953216374
0.130154532163743
0.0573800877192982
0.0186800292397661
0.0244408771929825
0.0441619590643275
0.415623742690058
0.0163469883040936
0.0404087134502924
0.0199211403508772
0.319046111111111
0.0328297076023392
0.0192465497076023
0.156273304093567
0.0641865497076023
0.0549546783625731
0.0144154385964912
0.116214502923977
0.0378949415204678
0.274688128654971
0.29887216374269
0.0621931286549708
0.0367161111111111
0.122358040935673
0.317664883040936
0.0174761403508772
0.0534618128654971
0.135826783625731
0.127648450292398
0.170233216374269
0.0418744736842105
0.0266348830409357
0.0408270467836257
0.0193722222222222
0.0279790058479532
0.0801412573099415
0.127665760233918
0.0144664912280702
0.0215498538011696
0.0208154252199413
0.0334028070175439
0.0273683918128655
0.0154700292397661
0.0514034210526316
0.0230532748538012
0.107575526315789
0.0233130409356725
0.0367892397660819
0.0954961695906433
0.0559083040935673
0.0167999415204678
0.0346147076023392
0.0430790935672515
0.0133205263157895
0.0329494444444444
0.22942716374269
0.0344696198830409
0.0732038304093567
0.0487579824561404
0.0295976315789474
0.456792719298246
0.0664564912280702
0.152675204678363
0.217276520467836
0.0274801461988304
0.0465616766467066
0.0475570760233918
0.0453830116959064
0.125697807017544
0.190600087719298
0.0640849122807018
0.0151755847953216
0.0278287719298246
0.0151152339181287
0.014985350877193
0.0785595614035088
0.0335325438596491
0.0162010233918129
0.329575350877193
0.0378504093567251
0.0154280701754386
0.304715935672515
0.0392186842105263
0.365100116959064
0.0605821052631579
0.0177926315789474
0.0525327192982456
0.252559619883041
0.0151361988304094
0.0396940935672515
0.0548338888888889
0.0313342105263158
0.0602768421052632
0.0160635087719298
0.0178647076023392
0.354902602339181
0.0528642105263158
0.0648947660818713
0.019376432748538
0.0200779532163743
0.0174905263157895
0.233522105263158
0.0203987134502924
0.606707339181286
0.0141481578947368
0.0273244152046784
0.173787573099415
0.0171646198830409
0.130185877192982
0.0281540935672515
0.0564487426900585
0.041094649122807
0.097508064516129
0.0321558771929825
0.0170981871345029
0.0354914035087719
0.0110241520467836
0.162138888888889
0.0204038888888889
0.060255
0.28983298245614
0.156217719298246
0.0786541812865497
0.0117103519061584
0.0469477777777778
0.0135670760233918
0.0481823976608187
0.0320849415204678
0.0198266959064328
0.0849306725146199
0.115107692307692
0.532649035087719
0.0127365789473684
0.203006812865497
0.350184633431085
0.0133503216374269
0.0386542105263158
0.0163659941520468
0.0620486842105263
0.0565918713450292
0.211488888888889
0.029092485380117
0.621780175438597
0.168269619883041
0.0328994736842105
0.0743352046783626
0.0155062573099415
0.0352079824561404
0.0368081578947368
0.658295116959064
0.0161800292397661
0.0373707309941521
0.0269734897360704
0.0601002923976608
0.326609736842105
0.104756959064327
0.0785791812865497
0.142095409356725
0.0321088888888889
0.0391573099415205
0.0591823391812865
0.0161411111111111
0.0613566666666667
0.0545656725146199
0.0198540350877193
0.0343953801169591
0.0293301169590643
0.0263374269005848
0.0211919005847953
0.205307046783626
0.0445219298245614
0.0663009649122807
0.347563070175439
0.0455178070175439
0.571313684210526
0.0200459064327485
0.0345890058479532
0.044199269005848
0.0275764912280702
0.0625834795321637
0.0706989473684211
0.0230809356725146
0.0361653801169591
0.423948128654971
0.170963538011696
0.0324774561403509
0.0681108187134503
0.0160022807017544
0.0148588596491228
0.193653070175439
0.0668083625730994
0.225055175438596
0.0378292105263158
0.645744502923977
0.061665
0.410938128654971
0.0468571052631579
0.0954962865497076
0.0272390058479532
0.0177128947368421
0.0395231871345029
0.0518426023391813
0.676370087719298
0.0773848245614035
0.0365888888888889
0.078784269005848
0.128364532163743
0.0450458771929825
0.045986783625731
0.240843713450292
0.0422772807017544
0.0268734502923977
0.614452076023392
0.0751406725146199
0.0184759356725146
0.0264266081871345
0.41976730994152
0.057751432748538
0.016676432748538
0.548779678362573
0.270088187134503
0.0556734795321637
0.674854005847953
0.0184293274853801
0.0425766081871345
0.0939884502923977
0.0910410233918129
0.0673211988304094
0.107935
0.0296656140350877
0.0278811403508772
0.0107626900584795
0.0224561695906433
0.0395944152046784
0.0307361988304094
0.142290701754386
0.0288330409356725
0.18812230994152
0.139295789473684
0.0606994428152493
0.0138116959064327
0.0211163157894737
0.0920912865497076
0.0463458187134503
0.0520680994152047
0.0219192105263158
0.162970555555556
0.668148479532164
0.0159048830409357
0.0653838304093567
0.0822147076023392
0.187752923976608
0.046661432748538
0.015069649122807
0.0409480701754386
0.0331624633431085
0.0333995906432749
0.0158811695906433
0.111031228070175
0.0168996783625731
0.138911140350877
0.062083216374269
0.228748479532164
0.0218366374269006
0.0312168713450292
0.0636697953216374
0.0374940058479532
0.0580123099415205
0.10645918128655
0.0812566666666667
0.0468908479532164
0.0206065204678363
0.0456421407624633
0.0675516959064327
0.128588888888889
0.232578976608187
0.0389666959064328
0.0218880701754386
0.0124202046783626
0.25244730994152
0.044203918128655
0.369315380116959
0.0596454385964912
0.0590515835777126
0.0918661111111111
0.0346183625730994
0.0322764619883041
0.0762733333333333
0.0830241228070175
0.0605954385964912
0.0353961403508772
0.100449502923977
0.0518863157894737
0.130463596491228
0.0423521637426901
0.107255730994152
0.0565309356725146
0.655535204678363
0.0456418713450292
0.0567114035087719
0.071095
0.0624948823529412
0.0301604093567251
0.012211081871345
0.116725614035088
0.0411945029239766
0.0687118128654971
0.0404251754385965
0.030608216374269
0.0234920760233918
0.0241505847953216
0.0737251169590643
0.123064298245614
0.026307485380117
0.0264225730994152
0.0227641812865497
0.0469619298245614
0.0544066666666667
0.0265315497076023
0.0171287719298246
0.0413624561403509
0.075841081871345
0.0436033918128655
0.113603245614035
0.0145580701754386
0.0211550292397661
0.0162205263157895
0.0790452339181286
0.0402357894736842
0.0314240643274854
0.036714269005848
0.0520360526315789
0.0240590058479532
0.045430350877193
0.0153027485380117
0.0851253801169591
0.0299044444444444
0.0986320760233918
0.0183852631578947
0.468875321637427
0.0414880994152047
0.0488939473684211
0.0459826900584795
0.103779590643275
0.11652701754386
0.038619298245614
0.0154810526315789
0.0975692397660819
0.0118277777777778
0.150437602339181
0.460361198830409
0.0505299415204678
0.0148127192982456
0.604431578947368
0.0406914619883041
0.349043538011696
0.40777932748538
0.0279837719298246
0.0247725730994152
0.0731934210526316
0.0471827777777778
0.0311347660818713
0.156598976608187
0.0566321929824561
0.026688216374269
0.0693383625730994
0.0664314619883041
0.0357428070175439
0.0407196198830409
0.0201985964912281
0.0340949707602339
0.0808392397660819
0.020114269005848
0.32302850877193
0.0440836549707602
0.0189223684210526
0.0291755263157895
0.0330938596491228
0.044220701754386
0.0418038304093567
0.073161081871345
0.288684707602339
0.0365158771929825
0.102372251461988
0.046003724340176
0.0557423391812866
0.0375729532163743
0.0238262865497076
0.0669340935672515
0.0727114035087719
0.0429379824561404
0.0486169298245614
0.0190526900584795
0.0373063157894737
0.0379698830409357
0.256272719298246
0.0141171052631579
0.0259334210526316
0.145505847953216
0.124464970760234
0.0288975730994152
0.0460208187134503
0.443971286549708
0.045124649122807
0.0231263450292398
0.0172670175438597
0.0450312865497076
0.0203246198830409
0.239960058479532
0.0254770760233918
0.44335918128655
0.0186171052631579
0.240194970760234
0.0137052046783626
0.0967334502923977
0.200925116959064
0.0429761403508772
0.0770392397660819
0.0487703801169591
0.0120035087719298
0.0422784210526316
0.0437117251461988
0.0653230701754386
0.0557108479532164
0.0151790935672515
0.0867941228070175
0.19735365497076
0.122519941520468
0.0377254970760234
0.134832543859649
0.0451157894736842
0.0590321637426901
0.0731826315789474
0.0281319590643275
0.0294912280701754
0.0453873099415205
0.0384730409356725
0.516225175438596
0.417118130563798
0.0300816666666667
0.0266936842105263
0.0127662865497076
0.0315333431085044
0.649959064327485
0.018658918128655
0.0528433918128655
0.0281720467836257
0.0208844444444444
0.134872777777778
0.44689634502924
0.0488901754385965
0.0612235380116959
0.0425458187134503
0.0170988011695906
0.0806690577507599
0.0191868713450292
0.301416783625731
0.0158827192982456
0.168207894736842
0.0376687719298246
0.101391257309942
0.0174280116959064
0.0380608479532164
0.264672222222222
0.0876944444444444
0.042355701754386
0.0146229824561404
0.0159433333333333
0.0313958479532164
0.0210833333333333
0.0684080409356725
0.0962515249266862
0.166716127946128
0.0502241520467836
0.0582092105263158
0.0417941520467836
0.048432865497076
0.0630362573099415
0.0264590643274854
0.0528753801169591
0.0429085964912281
0.203371520467836
0.0327288011695906
0.0458902923976608
0.0290616959064328
0.136878801169591
0.0668416959064328
0.165965105105105
0.104800906432749
0.0391623391812866
0.0138963157894737
0.099938216374269
0.0180444152046784
0.0400787719298246
0.840502894736842
0.0595247660818713
0.0416171385542169
0.0235868713450292
0.211341198830409
0.0370065497076023
0.0370590350877193
0.0696156432748538
0.364470029239766
0.0634085964912281
0.0155180116959064
0.185626023391813
0.156688479532164
0.076057865497076
0.250705526315789
0.0847715204678363
0.0462761988304094
0.0457252631578947
0.603719941520468
0.0621724561403509
0.0580995321637427
0.0462308479532164
0.13644
0.0175217251461988
0.0878121929824561
0.0558192397660819
0.0600670467836257
0.0584898245614035
0.0335255263157895
0.211869912280702
0.627025994152047
0.0383797660818713
0.0238399122807018
0.0575172222222222
0.34612865497076
0.0159604678362573
0.0214056725146199
0.0141483040935673
0.0149543274853801
0.0777174561403509
0.0265487272727273
0.0154913157894737
0.0430673099415205
0.230583011695906
0.0351556140350877
0.0193403216374269
0.0334129824561403
0.0141686842105263
0.0182717251461988
0.0233849122807018
0.0474028362573099
0.0419956011730205
0.0424891520467836
0.108022514619883
0.0171341228070175
0.494127134502924
0.0470667251461988
0.021257865497076
0.169567390029326
0.289651461988304
0.0268976023391813
0.0233205263157895
0.0677311403508772
0.0918762865497076
0.436561959064327
0.0842049122807018
0.021178216374269
0.0953288888888889
0.178293918128655
0.0422833918128655
0.0153655555555556
0.578283684210526
0.138697573099415
0.0119569005847953
0.017466081871345
0.0508635087719298
0.0405513450292398
0.024415350877193
0.0697953216374269
0.0387159064327485
0.0230647953216374
0.410771081871345
0.0174590643274854
0.0185170175438596
0.033162514619883
0.28105201754386
0.199182280701754
0.535322397660819
0.253984502923977
0.441095029239766
0.0256185087719298
0.0616623976608187
0.0517467543859649
0.278506549707602
0.0295991228070175
0.0369324561403509
0.290813304093567
0.126982631578947
0.0393111111111111
0.0222769883040936
0.0532411111111111
0.154821900584795
0.0362452923976608
0.0703418128654971
0.568694473684211
0.0668047076023392
0.0595732456140351
0.0174904970760234
0.0143561111111111
0.208997222222222
0.783342748538012
0.0133727777777778
0.0279883918128655
0.0235737426900585
0.0861839402985075
0.0732174561403509
0.0706053801169591
0.0767994736842105
0.0163438888888889
0.0147404093567251
0.0235197076023392
0.0229817543859649
0.0166804970760234
0.0348952923976608
0.299247953216374
0.0329338304093567
0.0233170760233918
0.109793333333333
0.0175928947368421
0.0803343274853801
0.0579932456140351
0.0649933040935673
0.614474619883041
0.373626959064327
0.203286988304094
0.0505801169590643
0.0752868421052632
0.0255487719298246
0.0670773391812866
0.0478619005847953
0.242123391812865
0.210677360703812
0.0172954385964912
0.0562712573099415
0.0598476900584795
0.0467103216374269
0.0902977777777778
0.016641432748538
0.0135071637426901
0.0407923976608187
0.287467339181287
0.101974736842105
0.0168574561403509
0.0567779824561404
0.0230882456140351
0.025966081871345
0.171443421052632
0.14846
0.027281432748538
0.0448270467836257
0.377280350877193
0.0244293274853801
0.0357843859649123
0.0310412280701754
0.0253458771929825
0.0857779532163743
0.0711571052631579
0.0174127192982456
0.163638947368421
0.146619795321637
0.0340824269005848
0.167338099415205
0.424233976608187
0.0245983040935673
0.0450083625730994
0.0161498538011696
0.0462451461988304
0.0273638011695906
0.0618181578947368
0.020069269005848
0.0628554970760234
0.0161495321637427
0.0175873684210526
0.0152321994134897
0.0390651169590643
0.019746783625731
0.0164577485380117
0.0419518421052632
0.36918514619883
0.247702719298246
0.282060292397661
0.0201322222222222
0.0138110526315789
0.0436612573099415
0.412092514619883
0.0462945906432749
0.0214890058479532
0.0630965789473684
0.0565706140350877
0.0393284795321637
0.0107784210526316
0.0574150877192982
0.0308791812865497
0.0175551169590643
0.231661023391813
0.0384311695906433
0.866615835866261
0.167984795321637
0.0573469298245614
0.035013216374269
0.039259649122807
0.0809505847953216
0.619671783625731
0.0397814619883041
0.0131257602339181
0.0244268713450292
0.0295218421052632
0.0327888888888889
0.19630701754386
0.0436397953216374
0.0901530116959064
0.049184649122807
0.819558333333333
0.100708333333333
0.0250970175438596
0.19879783625731
0.0569296198830409
0.0431851754385965
0.0335879239766082
0.0393558479532164
0.0353482456140351
0.281776754385965
0.0333947953216374
0.0451024561403509
0.0219816374269006
0.0156833625730994
0.10596365497076
0.264928801169591
0.0203637426900585
0.0327148538011696
0.0245734502923977
0.0350172222222222
0.031331495601173
0.0520831871345029
0.0344623976608187
0.0233550877192982
0.0864130701754386
0.0430509064327485
0.342961959064327
0.0155524269005848
0.241823713450292
0.0677000584795322
0.0281741228070175
0.0653972807017544
0.0153351754385965
0.110344678362573
0.0495096198830409
0.0605516081871345
0.0507723976608187
0.052527514619883
0.0178580116959064
0.379981900584795
0.14026716374269
0.0145366666666667
0.027237865497076
0.0292304385964912
0.0176761695906433
0.511024590643275
0.0592045906432749
0.219402280701754
0.0819717251461988
0.0293951754385965
0.031444649122807
0.0757464035087719
0.0148233137829912
0.039165701754386
0.017112485380117
0.113633362573099
0.0156822807017544
0.166978742690058
0.0329552492668622
0.0344441520467836
0.324216871345029
0.156341432748538
0.0378217543859649
0.0180442397660819
0.0584231871345029
0.272221520467836
0.116603187134503
0.0204192105263158
0.20592935483871
0.0374654093567251
0.113156754385965
0.0383309356725146
0.0420190350877193
0.0225087426900585
0.367598932038835
0.0438672807017544
0.0264048245614035
0.0267220760233918
0.0374585087719298
0.0538418713450292
0.0489452923976608
0.0852948830409357
0.0555182748538012
0.0410901754385965
0.163085233918129
0.0187055263157895
0.0492396783625731
0.0197090058479532
0.035631432748538
0.0264083625730994
0.0239139766081871
0.286367631578947
0.0152169590643275
0.337581988304094
0.212756783625731
0.0358556725146199
0.0204795321637427
0.0485780116959064
0.0521806725146199
0.197419561403509
0.0208815497076023
0.661100994152047
0.0385744736842105
0.0312857602339181
0.33757350877193
0.0377761111111111
0.0372120467836257
0.0528549122807018
0.032680730994152
0.0789350292397661
0.0648037134502924
0.036537134502924
0.0645799122807018
0.0442369005847953
0.0264015497076023
0.048153918128655
0.0870706140350877
0.147749678362573
0.437904035087719
0.18921567251462
0.0684440058479532
0.0410974561403509
0.0384814076246334
0.0313458479532164
0.305730730994152
0.029936432748538
0.159971052631579
0.0994493567251462
0.046793918128655
0.0568545029239766
0.0140711988304094
0.226718304093567
0.0435244281524927
0.0392226315789474
0.0762005847953216
0.0200404678362573
0.0859065204678363
0.471212251461988
0.77255769005848
0.0388968128654971
0.0266880116959064
0.197211315789474
0.205806374269006
0.037702485380117
0.369018040935673
0.0868547660818713
0.0386916374269006
0.0141257894736842
0.252596257309942
0.026528216374269
0.015080350877193
0.0373750292397661
0.315208099415205
0.562539005847953
0.12019918128655
0.136314356725146
0.0205008771929825
0.019842134502924
0.0370659064327485
0.0788288304093567
0.0169547368421053
0.0618237426900585
0.0560367543859649
0.0151102923976608
0.225325175438596
0.32012514619883
0.0384520760233918
0.0550024269005848
0.438036783625731
0.0201298538011696
0.0602080116959064
0.610606871345029
0.0153923684210526
0.123152447129909
0.0168339473684211
0.181671403508772
0.275847543859649
0.0327760703812317
0.0447442105263158
0.155810521472393
0.0120537426900585
0.0881531286549708
0.212202076023392
0.0120802339181287
0.0430315497076023
0.103835497076023
0.633169941520468
0.0118850877192982
0.0235249415204678
0.0467089766081871
0.0769418713450292
0.127195380116959
0.0189826315789474
0.0840578947368421
0.0899989473684211
0.0416470760233918
0.0152524269005848
0.0709754970760234
0.0604757894736842
0.0692118421052632
0.0550756725146199
0.195266198830409
0.0110164035087719
0.0930595321637427
0.0781326608187135
0.0749915789473684
0.102479883040936
0.0329500584795322
0.0927572807017544
0.0581343274853801
0.0446304678362573
0.0312970467836257
0.0740042397660819
0.0231741812865497
0.0153068128654971
0.0405591495601173
0.079358567251462
0.0913583625730994
0.0307680701754386
0.0877806140350877
0.0701138011695906
0.060688216374269
0.0346999415204678
0.226648011695906
0.021200701754386
0.021730350877193
0.0224719298245614
0.0473170760233918
0.0313619590643275
0.365651725146199
0.0395197953216374
0.0537925438596491
0.0402123684210526
0.0341614619883041
0.0247484795321637
0.0194980409356725
0.017411783625731
0.0307383333333333
0.256423538011696
0.0182618421052632
0.0134818713450292
0.781271666666667
0.0448083040935673
0.468395233918129
0.0400041228070175
0.0310661695906433
0.0303804678362573
0.0936549085365854
0.0230488888888889
0.0232620760233918
0.061852134502924
0.209306900584795
0.0415914619883041
0.0609058479532164
0.0397888304093567
0.0338484795321637
0.021150701754386
0.0746512280701754
0.0966441520467836
0.0360704678362573
0.0614111988304094
0.013451432748538
0.55132783625731
0.0260629824561403
0.599396637426901
0.0521616666666667
0.0233646198830409
0.029453216374269
0.641047485380117
0.0506873976608187
0.0685475730994152
0.0406023099415205
0.0547520760233918
0.0266429239766082
0.168604122807018
0.0401058771929825
0.449624941520468
0.804550906432749
0.0651850292397661
0.0367108187134503
0.0150899415204678
0.376644502923977
0.0350482456140351
0.0634853801169591
0.021371788856305
0.0177723976608187
0.0535318128654971
0.0350301461988304
0.0379609064327485
0.0198547076023392
0.172607631578947
0.0201580701754386
0.0281345906432749
0.0666795029239766
0.0401489473684211
0.0162259941520468
0.0536271929824561
0.20883716374269
0.0513631871345029
0.0337771052631579
0.0253107602339181
0.264560584795322
0.0268388304093567
0.498679415204678
0.0282959064327485
0.0567896198830409
0.043705701754386
0.0733902339181287
0.0165029239766082
0.20597178041543
0.0205986257309942
0.0513937134502924
0.016802134502924
0.0379474269005848
0.119910263157895
0.0351853801169591
0.217143859649123
0.096361432748538
0.0434270467836257
0.356567251461988
0.68839581871345
0.048375350877193
0.0272796198830409
0.0168974269005848
0.0143136257309942
0.0501052339181287
0.0239100584795322
0.411018830409357
0.077962514619883
0.0409347660818713
0.369911286549708
0.00939152046783626
0.079297485380117
0.0445430994152047
0.0432959356725146
0.031902865497076
0.292548684210526
0.0432948830409357
0.083704269005848
0.0197566374269006
0.0511738304093567
0.0403311111111111
0.0120102631578947
0.018587134502924
0.123563274853801
0.019790730994152
0.0613286842105263
0.0153468128654971
0.0549119590643275
0.015167485380117
0.119493596491228
0.0229150877192982
0.0280063742690058
0.839930701754386
0.0339134795321637
0.0956063450292398
0.0208739473684211
0.028807865497076
0.0144680994152047
0.220223333333333
0.344286520467836
0.0400102046783626
0.21518716374269
0.360554415204678
0.0142474269005848
0.185732046783626
0.0690259356725146
0.0350449415204678
0.0672990350877193
0.119146023391813
0.0318599707602339
0.050172485380117
0.0874498245614035
0.0158445906432749
0.066035701754386
0.0222794736842105
0.0221601461988304
0.068762514619883
0.197823479532164
0.217455409356725
0.0335794736842105
0.0251299122807018
0.0500126023391813
0.0197045614035088
0.0486283333333333
0.319624795321637
0.0174583333333333
0.174241608187134
0.0333117251461988
0.0245827192982456
0.0160779532163743
0.0614861111111111
0.0230852631578947
0.0221050584795322
0.0458449415204678
0.0117899122807018
0.0383683040935673
0.0371548245614035
0.0953388011695906
0.0476135483870968
0.0342734795321637
0.0241378947368421
0.0286138596491228
0.0499020467836257
0.0617021052631579
0.0219367543859649
0.0177289473684211
0.0304625730994152
0.0238463450292398
0.0798391520467836
0.0214799415204678
0.0256727777777778
0.0916283333333333
0.0411558479532164
0.0219931578947368
0.569484415204678
0.0202137426900585
0.254847046783626
0.0269950292397661
0.0163829532163743
0.0268231286549708
0.0323123099415205
0.0555928070175439
0.0540208771929825
0.0137826608187134
0.0200354093567251
0.0194170760233918
0.0569541228070175
0.0142852339181287
0.0142299415204678
0.0155456140350877
0.0206851754385965
0.0249315204678363
0.0763913157894737
0.0455389766081871
0.0557174269005848
0.0272441812865497
0.0150654970760234
0.464375175438596
0.104177134502924
0.158440175438596
0.25397432748538
0.0514133625730994
0.025707514619883
0.0631474269005848
0.0420692397660819
0.743378538011696
0.393337280701754
0.0227940643274854
0.0182191812865497
0.0984200877192982
0.239138421052632
0.0962598830409357
0.0389769208211144
0.0148486549707602
0.0902266081871345
0.0447320175438597
0.0455464912280702
0.200983918128655
0.025092865497076
0.0467845029239766
0.0190821637426901
0.0239899415204678
0.0303515497076023
0.022689649122807
0.0974493274853801
0.138727222222222
0.0573127192982456
0.0638208187134503
0.0443913450292398
0.0296716081871345
0.125634035087719
0.0586009356725146
0.0614928947368421
0.0486043859649123
0.0226063742690058
0.36901649122807
0.0626418421052632
0.0336955555555556
0.0408604093567251
0.0193430701754386
0.0245454970760234
0.108934649122807
0.0480865789473684
0.0943408771929825
0.0452054385964912
0.085440350877193
0.0214542105263158
0.162713362573099
0.0206519590643275
0.447685467836257
0.0142591812865497
0.0209699122807018
0.0244101169590643
0.0192540058479532
0.0372035087719298
0.0395666959064327
0.0148754970760234
0.206137046783626
0.037586783625731
0.0343805555555556
0.0874284502923977
0.0546920467836257
0.022295350877193
0.0389363157894737
0.461094824561403
0.0554565497076023
0.0168631871345029
0.0384883333333333
0.0113359064327485
0.105128450292398
0.183516403508772
0.0209604093567251
0.0189698830409357
0.0649788596491228
0.0238311695906433
0.0200183918128655
0.0693695029239766
0.0160933040935673
0.048892134502924
0.0706266959064328
0.0487616374269006
0.027784269005848
0.0389389473684211
0.114964152046784
0.0480929824561404
0.0655701169590643
0.155573771929825
0.0751157894736842
0.014098918128655
0.562151432748538
0.0191532456140351
0.019893918128655
0.0327374561403509
0.224352953216374
0.0358348538011696
0.0686515204678363
0.0378499415204678
0.0190343274853801
0.0477473976608187
0.042975701754386
0.0562598538011696
0.0849652339181287
0.0290627777777778
0.0460466374269006
0.0561745614035088
0.0496880701754386
0.0110361111111111
0.0324937719298246
0.017659298245614
0.0858442105263158
0.0154564912280702
0.0217000584795322
0.0567500584795322
0.0222862865497076
0.0575362280701754
0.016435
0.097523918128655
0.0524490643274854
0.0408270760233918
0.0866847368421053
0.0700760526315789
0.0707727192982456
0.0391378362573099
0.0242429824561404
0.0963047660818713
0.0381743859649123
0.0909117251461988
0.330663859649123
0.0206049707602339
0.0450205847953216
0.0151680994152047
0.166547076023392
0.0587930701754386
0.0111329239766082
0.0174046783625731
0.333964649122807
0.0293265204678363
0.0162969883040936
0.016487134502924
0.0824005555555556
0.258307631578947
0.102945555555556
0.121128333333333
0.0151764035087719
0.0255236842105263
0.0147904385964912
0.626819269005848
0.0208552339181287
0.0222678947368421
0.0250997368421053
0.0291795029239766
0.177631608187134
0.13663216374269
0.0355587426900585
0.0184605263157895
0.165052566371681
0.0461637134502924
0.020777865497076
0.0189611111111111
0.0364583333333333
0.0462945321637427
0.030291432748538
0.166811198830409
0.0195444736842105
0.0739833333333333
0.266412134502924
0.0708676023391813
0.165235584795322
0.019883567251462
0.0242835380116959
0.0361533333333333
0.0712819298245614
0.0155281286549708
0.0283259941520468
0.092632485380117
0.0166065789473684
0.0270602923976608
0.0355859356725146
0.0255806725146199
0.343865906432749
0.0471968713450292
0.0632404093567251
0.0178027777777778
0.0576390058479532
0.0178804678362573
0.0315489473684211
0.0284327485380117
0.201059298245614
0.0138131578947368
0.0628308187134503
0.0177111111111111
0.127205087719298
0.0810027192982456
0.560744707602339
0.0394690643274854
0.0728767543859649
0.0754490350877193
0.133971608187134
0.103943830409357
0.0181822222222222
0.246705701754386
0.107299239766082
0.0182047953216374
0.0299233333333333
0.104295
0.038544298245614
0.0212926023391813
0.145805935672515
0.0241829532163743
0.0200402631578947
0.196714532163743
0.0185435964912281
0.0449990350877193
0.0491553216374269
0.0075509649122807
0.456595847953216
0.0215754093567251
0.026079269005848
0.015065350877193
0.020198216374269
0.0164550584795322
0.0370891520467836
0.0222230994152047
0.0455869005847953
0.0399114035087719
0.0208226023391813
0.0290785380116959
0.0319662865497076
0.375062485380117
0.0122166081871345
0.0163149415204678
0.304200409356725
0.067292485380117
0.148420935672515
0.0722855263157895
0.0244171052631579
0.0781665789473684
0.0659528947368421
0.067057514619883
0.0530327485380117
0.070257514619883
0.0166627777777778
0.11368216374269
0.0722938888888889
0.147396520467836
0.0559537426900585
0.0915758771929824
0.0911241228070175
0.0217228947368421
0.166648157894737
0.0179829532163743
0.0312725730994152
0.0183462573099415
0.0441347368421053
0.015151081871345
0.0642264619883041
0.0692285380116959
0.0150564035087719
0.0710639766081871
0.343983888888889
0.0594925730994152
0.363292280701754
0.0276280116959064
0.0149527485380117
0.603133947368421
0.0547984795321637
0.0157329824561404
0.0571160526315789
0.0243863157894737
0.0544630409356725
0.0154528070175439
0.624253274853801
0.0369269298245614
0.0276161988304094
0.0494500292397661
0.0426140350877193
0.060655
0.0416849122807018
0.0256268713450292
0.387658479532164
0.516707339181287
0.0338905263157895
0.098862865497076
0.602144415204678
0.209245497076023
0.0538040935672515
0.0182477777777778
0.0640257602339181
0.0242544444444444
0.012037485380117
0.0412905263157895
0.0344729239766082
0.468783187134503
0.0317441812865497
0.0213601461988304
0.0196948245614035
0.0792368128654971
0.0451841520467836
0.45736432748538
0.067876432748538
0.0331526900584795
0.0942617455621302
0.0455652923976608
0.041952865497076
0.0254551754385965
0.0305843567251462
0.0309116666666667
0.164188274853801
0.0348580116959064
0.107968859649123
0.0286983918128655
0.256597865497076
0.10575216374269
0.0412995029239766
0.607065964912281
0.0341854678362573
0.0426184210526316
0.0147565497076023
0.0630454678362573
0.118446111111111
0.311234356725146
0.0230081578947368
0.0233926900584795
0.159531871345029
0.264760877192982
0.0783554093567252
0.0653888269794721
0.263396520467836
0.0502219005847953
0.0263530116959064
0.0930003801169591
0.0284222222222222
0.0672782748538012
0.0140531871345029
0.0159849415204678
0.0211857894736842
0.0283727192982456
0.159335292397661
0.0359552631578947
0.154497192982456
0.038573216374269
0.0605930409356725
0.0659095321637427
0.0467516959064328
0.019951081871345
0.0166022514619883
0.0176164912280702
0.045475073313783
0.677311842105263
0.0530168421052632
0.046427514619883
0.32048298245614
0.0139918128654971
0.520902339181287
0.0337663157894737
0.0174116959064327
0.0368895614035088
0.0640811988304094
0.0665965789473684
0.159331461988304
0.0390845321637427
0.0762564619883041
0.101444210526316
0.0563587426900585
0.0216180409356725
0.120857573099415
0.832889590643275
0.0319799707602339
0.0411308479532164
0.0524769298245614
0.023010350877193
0.0505507894736842
0.0573584210526316
0.0627493859649123
0.0322349122807018
0.0147526023391813
0.0339108771929825
0.0622800584795322
0.0289985964912281
0.0152323976608187
0.407653947368421
0.374763830409357
0.0508980409356725
0.0228061403508772
0.145824824561403
0.0292102046783626
0.0627156432748538
0.0555264912280702
0.0863938416422287
0.0155111111111111
0.029815730994152
0.0353909064327485
0.0254510233918129
0.045430701754386
0.528461695906433
0.441892602339181
0.0138074269005848
0.084657865497076
0.0978781286549708
0.0440750292397661
0.0367163157894737
0.0794089473684211
0.141246812865497
0.0443045321637427
0.810614122807018
0.0261433625730994
0.268467456140351
0.0299029532163743
0.275886929824561
0.0640492397660819
0.52703850877193
0.0530813157894737
0.0204479824561404
0.465354707602339
0.0965154970760234
0.0288011695906433
0.0226809064327485
0.0207405263157895
0.214020526315789
0.034624649122807
0.0348987134502924
0.0365340643274854
0.0478355555555556
0.0190593859649123
0.0146890058479532
0.0469688596491228
0.0447377485380117
0.0368070760233918
0.0175072807017544
0.0447774561403509
0.0188718128654971
0.0325563742690059
0.039134298245614
0.0604833918128655
0.0269177777777778
0.255089356725146
0.516583040935673
0.062976432748538
0.0274429532163743
0.0333002339181287
0.0163200877192982
0.0386540643274854
0.195708538011696
0.224419298245614
0.096882485380117
0.0100220467836257
0.0984790935672515
0.0436571052631579
0.0581450877192982
0.088976783625731
0.0423931871345029
0.0144856432748538
0.0764458479532164
0.0470541812865497
0.0531860233918129
0.654485409356725
0.0446614912280702
0.0737172807017544
0.0152593567251462
0.0465269298245614
0.0321519298245614
0.055135730994152
0.0325754093567251
0.0627400877192982
0.115096441176471
0.0648984795321637
0.0149605847953216
0.0183334795321637
0.0238826315789474
0.0530988304093567
0.0187645614035088
0.037332134502924
0.112257748538012
0.0179964912280702
0.0721712280701754
0.0190834795321637
0.0520558479532164
0.0165059064327485
0.0418198830409357
0.0432811988304094
0.150965994152047
0.0286095321637427
0.0197124561403509
0.27474014619883
0.0413000584795322
0.0471800584795322
0.52966365497076
0.0389526315789474
0.0422056725146199
0.118570292397661
0.0295094736842105
0.0631786257309942
0.0183952046783626
0.0219681871345029
0.0237947953216374
0.0196196783625731
0.0887194152046784
0.0397319590643275
0.0858572781065089
0.498941666666667
0.0209930701754386
0.129320087719298
0.210029385964912
0.0312719005847953
0.0480450292397661
0.0740834795321637
0.05027
0.0335169590643275
0.0445688011695906
0.227621432748538
0.0216548830409357
0.0338213742690058
0.81336283625731
0.113243216374269
0.0429733918128655
0.23920798245614
0.0349416959064328
0.579871374269006
0.0940609941520468
0.0450520760233918
0.015676783625731
0.0675180701754386
0.0864963235294118
0.551343040935673
0.0200358771929825
0.0135769298245614
0.021768567251462
0.0202631286549708
0.0528515497076023
0.0700714912280702
0.0521265789473684
0.0282006725146199
0.0129661403508772
0.0145476608187134
0.0183748093841642
0.0232470760233918
0.0893861111111111
0.0238654678362573
0.0156045029239766
0.0848366959064328
0.0408994152046784
0.0253174269005848
0.0345746198830409
0.0401710233918129
0.285488099415205
0.105432807017544
0.140208362573099
0.0238082456140351
0.0431934795321637
0.142228099415205
0.0280420760233918
0.132680760233918
0.190387573099415
0.0701054678362573
0.0158238888888889
0.0888993841642229
0.0329088304093567
0.163216549707602
0.0193382748538012
0.0514176315789474
0.0528108187134503
0.024780350877193
0.0327425438596491
0.112529120234604
0.0438660233918129
0.0347893859649123
0.0316331578947368
0.0885691228070176
0.0442997660818713
0.0455315204678363
0.0272276900584795
0.0551677485380117
0.105937485380117
0.0380148973607038
0.0538828947368421
0.213980058479532
0.0142008187134503
0.0273547953216374
0.0838931871345029
0.446698918128655
0.0245766959064327
0.125249502923977
0.0278270467836257
0.184143362573099
0.198415
0.138843859649123
0.040083567251462
0.0153611111111111
0.0934169005847953
0.340784649122807
0.0179259356725146
0.165178596491228
0.0750979239766082
0.0332475438596491
0.111739269005848
0.0700236549707602
0.381078859649123
0.107529444444444
0.0598383333333333
0.0190622514619883
0.0576233625730994
0.0293063450292398
0.432605923753666
0.0734940350877193
0.286588771929825
0.106444707602339
0.0194841228070175
0.0626125438596491
0.0297864619883041
0.29883798245614
0.343464385964912
0.281138918128655
0.0415309064327485
0.0901845029239766
0.0243264035087719
0.0402065204678363
0.147602222222222
0.0163831286549708
0.672216578947368
0.0504052923976608
0.026649269005848
0.0402411111111111
0.493306871345029
0.261745964912281
0.0318273099415205
0.0321597953216374
0.0667769590643275
0.0402527192982456
0.280891929824561
0.0575627485380117
0.0731852631578947
0.0115735964912281
0.0355369590643275
0.0413273684210526
0.244363245614035
0.179511081871345
0.0346011111111111
0.370022735294118
0.0142687134502924
0.0510653801169591
0.18389730994152
0.0480666959064327
0.0931040058479532
0.0451121929824561
0.127458801169591
0.0430316666666667
0.0475387719298246
0.0410212865497076
0.0340630701754386
0.264439356725146
0.0356908479532164
0.184057953216374
0.15644769005848
0.0587862865497076
0.0494790350877193
0.0550542105263158
0.122852397660819
0.0187065789473684
0.0561955131964809
0.0137487134502924
0.471846608187134
0.178434005847953
0.0164705847953216
0.0472645321637427
0.26214581871345
0.0526190643274854
0.0150793274853801
0.0233881286549708
0.22172798245614
0.0964073391812865
0.0488150877192982
0.0740104385964912
0.314181520467836
0.0523765204678363
0.0424676315789474
0.348712543859649
0.0394119298245614
0.0155836257309942
0.0397733625730994
0.144250643274854
0.30538
0.139634093567251
0.0549339766081871
0.0487063742690058
0.0280163157894737
0.0595734502923977
0.0616627192982456
0.34948514619883
0.552437076023392
0.0379875730994152
0.0181717543859649
0.0744378947368421
0.0220447076023392
0.0246833918128655
0.0439048538011696
0.104180497076023
0.0164899122807018
0.0783336842105263
0.0788326900584795
0.286692046783626
0.098371432748538
0.0223018421052632
0.0271315497076023
0.0506345029239766
0.0203854385964912
0.0147325438596491
0.249518216374269
0.0183966862170088
0.0217218128654971
0.0596573099415205
0.118516988304094
0.0978817251461988
0.0178349122807018
0.0125117543859649
0.0498749415204678
0.0173775730994152
0.195619795321637
0.229418216374269
0.0310989766081871
0.0522873976608187
0.0533747076023392
0.0368268713450292
0.016155701754386
0.0176660526315789
0.0140048830409357
0.0586677777777778
0.0615685380116959
0.0266993274853801
0.0128206140350877
0.130097456140351
0.0136330701754386
0.0171074780058651
0.0456699415204678
0.17178730994152
0.422099005847953
0.0465638304093567
0.0161089766081871
0.0146049415204678
0.444878625730994
0.237496842105263
0.260315701754386
0.0308052046783626
0.111514385964912
0.0328195321637427
0.0381154093567251
0.152097865497076
0.0730738888888889
0.0298233625730994
0.356187456140351
0.0867902339181287
0.695010467836257
0.0997783333333333
0.0558400292397661
0.0468112865497076
0.0601761695906433
0.122780730994152
0.0578653216374269
0.15529701754386
0.0167455555555556
0.073401052631579
0.0237524269005848
0.234994210526316
0.0137788596491228
0.0310427485380117
0.0349912865497076
0.0953140350877193
0.0436655555555556
0.0294188596491228
0.0782095906432749
0.0341650584795322
0.112421403508772
0.0359373099415205
0.0417469883040936
0.0461321929824561
0.253688333333333
0.0260442397660819
0.0468102631578947
0.101133040935673
0.246178274853801
0.0308208187134503
0.0736231871345029
0.0272401461988304
0.561401228070175
0.278062280701754
0.0323937719298246
0.0665847660818713
0.443384532163743
0.0356822222222222
0.0222035964912281
0.0193545614035088
0.0411211111111111
0.0424911403508772
0.054850350877193
0.323144941520468
0.0216651754385965
0.242986257309942
0.0403647076023392
0.0218966374269006
0.0497351169590643
0.0255102339181287
0.054778918128655
0.0947550877192982
0.0623970674486804
0.240094005847953
0.0243113157894737
0.0584362865497076
0.0123960526315789
0.0400104093567251
0.0348152339181287
0.019244269005848
0.0666318421052632
0.0881187134502924
0.0433694444444444
0.0411069005847953
0.0604121929824561
0.0322770760233918
0.0412781286549708
0.0587226315789474
0.0896523391812866
0.0560214912280702
0.0311149122807018
0.0373786549707602
0.461526286549708
0.0231002923976608
0.0551006725146199
0.0141695321637427
0.0613438888888889
0.046394269005848
0.020468216374269
0.0696691228070176
0.0372893567251462
0.414643479532164
0.112048859649123
0.0642654970760234
0.0566837426900585
0.0299116374269006
0.0546583333333333
0.045292865497076
0.0258939766081871
0.077625701754386
0.0206100292397661
0.0432546783625731
0.0262061988304094
0.387753947368421
0.0161444152046784
0.055042134502924
0.0425130409356725
0.283190233918129
0.0563946783625731
0.344899064327485
0.0457265204678363
0.0912163450292398
0.015629269005848
0.0453031286549708
0.0385862280701754
0.396421725146199
0.0621338888888889
0.0371437134502924
0.027012485380117
0.0373487134502924
0.046153216374269
0.0785752339181287
0.0237421052631579
0.0844909649122807
0.0166200292397661
0.0708716959064327
0.0542412573099415
0.0247578070175439
0.0554091788856305
0.0126419298245614
0.0453237719298246
0.0136671052631579
0.0892017251461988
0.54787230994152
0.0705574269005848
0.0186555263157895
0.0170418768328446
0.0319187719298246
0.0150476900584795
0.052022134502924
0.0431655847953216
0.0182511111111111
0.0547100877192982
0.01738
0.031585701754386
0.0300239766081871
0.23191783625731
0.09245
0.0217266081871345
0.309116403508772
0.0183598538011696
0.014817865497076
0.0513840643274854
0.0571983625730994
0.0706941228070175
0.0355078362573099
0.0669537719298246
0.0259452046783626
0.35284649122807
0.0138158771929825
0.045982485380117
0.0865771052631579
0.0171174269005848
0.0257817543859649
0.0376949707602339
0.0389038011695906
0.042644298245614
0.0449379532163743
0.768173830409357
0.0418307602339181
0.0310504970760234
0.0777634502923977
0.0444854385964912
0.0264235380116959
0.0501126900584795
0.0215252923976608
0.263104122807018
0.0861098245614035
0.0584922514619883
0.0333361988304094
0.218578011695906
0.359543304093567
0.027896432748538
0.123809678362573
0.0276840350877193
0.0646078362573099
0.0270302631578947
0.0147616959064327
0.0272866666666667
0.135333128654971
0.029024649122807
0.0293925730994152
0.0247145906432749
0.0512173976608187
0.0416813450292398
0.0974042397660819
0.0188330116959064
0.0747900292397661
0.61835298245614
0.0693579824561403
0.0342522222222222
0.124675964912281
0.171278771929825
0.0750270760233918
0.0275197660818713
0.0581019883040936
0.0518762865497076
0.0206270760233918
0.170659532163743
0.408294239766082
0.0821476900584795
0.042538216374269
0.0445746783625731
0.0514730409356725
0.0238658479532164
0.0284949707602339
0.414278538011696
0.0470933625730994
0.166749152046784
0.30486769005848
0.02467
0.121908333333333
0.0354616666666667
0.143755614035088
0.305955350877193
0.0424383333333333
0.0406980409356725
0.0521798830409357
0.0445771637426901
0.0339687134502924
0.0523480938416422
0.0247319590643275
0.0511326023391813
0.250082251461988
0.0829623753665689
0.0756726900584795
0.03531642228739
0.0312697660818713
0.0379590058479532
0.186131228070175
0.013094298245614
0.0559703801169591
0.299145309734513
0.381573391812865
0.0121113742690058
0.0301763450292398
0.0875422807017544
0.0162702046783626
0.0187396783625731
0.129223947368421
0.22946581871345
0.0152734795321637
0.0128902046783626
0.0371828947368421
0.0205560233918129
0.150734005847953
0.106386443768997
0.131885233918129
0.0272486549707602
0.347530204678363
0.0304701461988304
0.0429735380116959
0.049464298245614
0.276154590643275
0.0408893859649123
0.0155654385964912
0.0185104970760234
0.0488387134502924
0.0216333625730994
0.0124621637426901
0.0938414619883041
0.0215311403508772
0.0676329532163743
0.283483333333333
0.035655701754386
0.0936463157894737
0.0215571052631579
0.0245678070175439
0.0228339766081871
0.0290914912280702
0.101473684210526
0.0381895029239766
0.0194313742690058
0.0310351754385965
0.0318211403508772
0.0421730409356725
0.0382488888888889
0.0396111403508772
0.0534635964912281
0.0436140643274854
0.0360385416666667
0.0272880994152047
0.0125161290322581
0.0304943567251462
0.0406204970760234
0.450351578947368
0.0203799707602339
0.0190652923976608
0.0589701169590643
0.598768040935672
0.0228929239766082
0.0159569883040936
0.072918918128655
0.0281010850439883
0.0965202046783626
0.0248901169590643
0.0149038011695906
0.0348662865497076
0.450542807017544
0.0554144444444444
0.0544373976608187
0.0711056140350877
0.0754107894736842
0.0232294444444444
0.0204853216374269
0.0905164035087719
0.0310592105263158
0.0651303216374269
0.0659185964912281
0.177128830409357
0.0676016666666667
0.443231725146199
0.0299441520467836
0.442581871345029
0.028536081871345
0.0397735380116959
0.0155153801169591
0.0147702339181287
0.0313470175438596
0.0432205263157895
0.0444335380116959
0.0364431286549708
0.0323084795321637
0.0389147076023392
0.061153216374269
0.019806081871345
0.0152874561403509
0.0153477192982456
0.510153040935672
0.126425233918129
0.0170500292397661
0.0234763742690058
0.0454585757575758
0.0227424561403509
0.0272549415204678
0.0584413157894737
0.0736512865497076
0.0491626315789474
0.0927484795321637
0.0308191812865497
0.0611340762463343
0.0211216081871345
0.0173588304093567
0.240389561403509
0.196664649122807
0.0151337719298246
0.0303776608187135
0.0405995029239766
0.155078888888889
0.0351472514619883
0.0665465497076023
0.0658327777777778
0.205942397660819
0.0126090058479532
0.0206436842105263
0.0327084210526316
0.246635906432749
0.0710236842105263
0.0227608187134503
0.0175199415204678
0.0643940058479532
0.0256913742690058
0.0381961111111111
0.644385584795322
0.046011081871345
0.0856849707602339
0.0441372807017544
0.202129824561404
0.0306236549707602
0.450540204678363
0.0492162280701754
0.0265777192982456
0.456096929824561
0.067080701754386
0.443682280701754
0.0336127777777778
0.0478353801169591
0.0273032748538012
0.0385012573099415
0.0237240350877193
0.650128216374269
0.0635666374269006
0.0160974269005848
0.031896783625731
0.0494818128654971
0.289308801169591
0.573738859649123
0.0344072222222222
0.0881383040935673
0.260716959064327
0.019999649122807
0.0948834795321637
0.0343999122807018
0.0864142690058479
0.196328479532164
0.0316751461988304
0.0266827485380117
0.837537953216374
0.0256713742690058
0.0608965789473684
0.02252
0.322056461988304
0.034590350877193
0.227235116959064
0.0567901461988304
0.0518404970760234
0.0235550877192982
0.234959093567251
0.57000649122807
0.0442814912280702
0.0183259356725146
0.0714924561403509
0.0688216374269006
0.0936305555555556
0.24353418128655
0.137300029239766
0.0478748245614035
0.0445530701754386
0.022057865497076
0.056376081871345
0.416622894736842
0.0360555555555556
0.0171720760233918
0.0816901169590643
0.0389583870967742
0.0468658479532164
0.741189064327485
0.219709649122807
0.040424269005848
0.0433828947368421
0.212812953216374
0.0471566666666667
0.0268487719298246
0.0550519590643275
0.0416199122807018
0.269662339181287
0.0695796783625731
0.0830252631578947
0.0433323976608187
0.0529447214076246
0.160754590643275
0.0529032456140351
0.0418296198830409
0.119913947368421
0.0165470467836257
0.019305350877193
0.0476955847953216
0.0283025438596491
0.15399649122807
0.0385253216374269
0.0581652046783626
0.222277748538012
0.724121695906433
0.0238117251461988
0.372072894736842
0.0203484795321637
0.0292377485380117
0.0360923099415205
0.0245976900584795
0.0148384502923977
0.514709356725146
0.0145958187134503
0.0351840350877193
0.050905701754386
0.0799004385964912
0.0487258479532164
0.0566864912280702
0.0415792105263158
0.0514072807017544
0.0403002046783626
0.101231140350877
0.038007134502924
0.0470399122807018
0.0223525730994152
0.0312726608187135
0.0554677192982456
0.159066568914956
0.0841286257309942
0.175651812865497
0.0723768421052632
0.179213128654971
0.0409481578947368
0.0205704970760234
0.031146432748538
0.110578126984127
0.0507175438596491
0.0501902923976608
0.0233672222222222
0.128365643274854
0.0208818713450292
0.0219002923976608
0.0299914035087719
0.0283283625730994
0.0855240643274854
0.510726111111111
0.0158590643274854
0.0560523391812865
0.258625233918129
0.0688554970760234
0.0221372807017544
0.115393011695906
0.0533325730994152
0.0340062573099415
0.0229036549707602
0.163085029239766
0.0120808187134503
0.182881520467836
0.0124633040935673
0.0139150877192982
0.0656866374269006
0.0317726608187135
0.0700692961876833
0.0642715497076023
0.0506869883040936
0.0194706140350877
0.0451990643274854
0.0241397953216374
0.175576052631579
0.0386430409356725
0.0405583625730994
0.0372618421052632
0.18105432748538
0.0851311403508772
0.0464798245614035
0.162940701754386
0.165141812865497
0.0712698830409357
0.0195506725146199
0.241348070175439
0.0233399707602339
0.0985544736842105
0.0728319298245614
0.14627850877193
0.0348345614035088
0.502041140350877
0.0292373684210526
0.19313014619883
0.366046052631579
0.0388711695906433
0.0135618128654971
0.386771754385965
0.347086988304094
0.0292798830409357
0.0658880994152047
0.0252649415204678
0.0250394736842105
0.0490766470588235
0.0245600584795322
0.169850292397661
0.0352988304093567
0.0359035964912281
0.0559435380116959
0.0781506140350877
0.0816921929824561
0.409417368421053
0.0541726023391813
0.0423451461988304
0.0423825513196481
0.0153477485380117
0.0979959941520468
0.0283561111111111
0.323292573099415
0.0451585380116959
0.258711198830409
0.0373681871345029
0.23883716374269
0.0590438888888889
0.0595263450292398
0.0399248245614035
0.361332397660819
0.0741163157894737
0.112556637426901
0.0240972514619883
0.0821459356725146
0.0584265497076023
0.32939269005848
0.624522777777778
0.219854502923977
0.181956520467836
0.0212680409356725
0.035293216374269
0.0353647953216374
0.218272660818713
0.0474893841642229
0.0383305263157895
0.0185161403508772
0.0222879824561404
0.105534444444444
0.0494472222222222
0.079065
0.147670029239766
0.147863391812866
0.0515680994152047
0.0286495029239766
0.0609211111111111
0.0587838596491228
0.439874532163743
0.0201010233918129
0.0390780409356725
0.167491286549708
0.597027105263158
0.0505469883040936
0.0531171637426901
0.0668579532163743
0.512896666666667
0.0631207894736842
0.284588801169591
0.0131099415204678
0.0590232456140351
0.0158805263157895
0.0223212573099415
0.016872134502924
0.0250499707602339
0.0117362573099415
0.0226426315789474
0.0875472727272727
0.459152485380117
0.0160064619883041
0.041178918128655
0.213696169590643
0.0131331286549708
0.0184885380116959
0.0580681578947368
0.0851924269005848
0.108878245614035
0.0857983333333333
0.0504334210526316
0.0893149122807017
0.0196944736842105
0.018875350877193
0.050825350877193
0.0358341520467836
0.0176305847953216
0.0193766568914956
0.0333432748538012
0.0348472514619883
0.219616520467836
0.0381016666666667
0.0967907602339181
0.0224622222222222
0.0819716959064327
0.146649385964912
0.0382694152046784
0.0173174561403509
0.0636049122807018
0.111877485380117
0.0354410233918129
0.113037894736842
0.0267433333333333
0.0149483040935673
0.159352076023392
0.0498256432748538
0.0333462865497076
0.0406304093567251
0.218500906432749
0.0536128070175439
0.50662985380117
0.128333918128655
0.181158128654971
0.0677416374269006
0.0173146198830409
0.0187216081871345
0.0418681578947368
0.16822701754386
0.0146923976608187
0.0221050292397661
0.0401437426900585
0.310441695906433
0.0338666666666667
0.0283161988304094
0.0148154678362573
0.035392134502924
0.0946881871345029
0.302352192982456
0.0125856432748538
0.0517960526315789
0.15017514619883
0.25685798245614
0.0803694736842105
0.0374501169590643
0.0398358771929825
0.043736432748538
0.0776401754385965
0.0474934795321637
0.0300781578947368
0.0963497953216374
0.0258660526315789
0.0939027485380117
0.028340701754386
0.0902846198830409
0.0892819298245614
0.27812783625731
0.428848245614035
0.029345701754386
0.0299440058479532
0.0450585087719298
0.0264436842105263
0.0244644736842105
0.042726432748538
0.0411258187134503
0.0353051754385965
0.0435375730994152
0.0198329239766082
0.0152022514619883
0.0707328070175439
0.0296231578947368
0.033319649122807
0.0614665789473684
0.131308187134503
0.0178650292397661
0.0526538596491228
0.0690608504398827
0.057529649122807
0.0527704678362573
0.0299901754385965
0.0587964619883041
0.175504356725146
0.292425
0.0116116959064327
0.0601300292397661
0.544635204678363
0.0403666666666667
0.0436499122807018
0.0390641228070175
0.032907485380117
0.0467278070175439
0.0274450877192982
0.0792342105263158
0.0596738888888889
0.0994814912280702
0.483492339181287
0.167399649122807
0.015029298245614
0.0200634502923977
0.0924933968253968
0.0555995906432749
0.0607902631578947
0.0515609941520468
0.334138801169591
0.0294264619883041
0.0153928070175439
0.0455440058479532
0.0283121929824561
0.0228240175953079
0.0542011111111111
0.0308645906432749
0.0401604678362573
0.0346017251461988
0.025397134502924
0.0787426315789474
0.0126212865497076
0.247669005847953
0.394823801169591
0.061662991202346
0.0242085087719298
0.646583801169591
0.0430709649122807
0.113521023391813
0.195247192982456
0.179065877192982
0.0172595029239766
0.0491211403508772
0.0487605847953216
0.0319262280701754
0.0317650292397661
0.588638713450292
0.0317674561403509
0.0196310526315789
0.0698950292397661
0.0605932456140351
0.0352711111111111
0.0207083625730994
0.0139192397660819
0.0550699122807018
0.0454503801169591
0.0144001754385965
0.184678596491228
0.153177280701754
0.28465149122807
0.0595451461988304
0.0216366666666667
0.0613637134502924
0.0153875438596491
0.0273533333333333
0.473983274853801
0.0764420467836257
0.220138742690058
0.10124769005848
0.0188481578947368
0.151026198830409
0.041093947368421
0.0615674269005848
0.0233999707602339
0.0745607624633431
0.0274824561403509
0.152984824561403
0.318856374269006
0.0271953216374269
0.0290209941520468
0.0322511403508772
0.0325524561403509
0.0202216959064327
0.0344448245614035
0.0254862865497076
0.0856773684210526
0.0197390058479532
0.0408277192982456
0.393088859649123
0.0513065497076023
0.0249975438596491
0.0534940643274854
0.0475945906432749
0.0352764912280702
0.117726403508772
0.0253026900584795
0.0235814035087719
0.273223918128655
0.0264127192982456
0.0277516666666667
0.0143830994152047
0.0232881286549708
0.491740643274854
0.0653033918128655
0.133448801169591
0.0179252923976608
0.0613053801169591
0.0293591812865497
0.0323281871345029
0.0180085964912281
0.228877514619883
0.109195350877193
0.12979283625731
0.0311447368421053
0.0144720467836257
0.0228026315789474
0.0158718128654971
0.0336807894736842
0.144732514619883
0.0484797368421053
0.0210970175438597
0.021588567251462
0.0217302631578947
0.12892979020979
0.0156445906432749
0.284970760233918
0.0483350292397661
0.105843830409357
0.0193212573099415
0.249728040935673
0.0345183625730994
0.0454195029239766
0.0372559356725146
0.100530730994152
0.0148662865497076
0.417579883040936
0.0497316374269006
0.0264285087719298
0.278611140350877
0.0601291228070175
0.0308032748538012
0.0914311695906433
0.0563493567251462
0.0889049415204678
0.0537015204678363
0.0226351169590643
0.162495058479532
0.0549308771929825
0.0222644736842105
0.0416891228070175
0.290721725146199
0.0744027777777778
0.603972719298246
0.547428157894737
0.0333314035087719
0.146298245614035
0.0315400584795322
0.38907985380117
0.510564912280702
0.0325540058479532
0.0251390350877193
0.108842953216374
0.200491842105263
0.0295141520467836
0.676905116959064
0.579755233918129
0.0791343859649123
0.0839423099415205
0.0540187426900585
0.0503718713450292
0.193292222222222
0.0106733333333333
0.222592573099415
0.276761754385965
0.0196106432748538
0.141783450292398
0.0718750877192983
0.0345813157894737
0.414672602339181
0.101989970760234
0.0155125438596491
0.0555818128654971
0.0168687134502924
0.698500994152047
0.470293274853801
0.0231146198830409
0.0598418421052632
0.032229649122807
0.0389475516224189
0.0529016081871345
0.0801436842105263
0.0471904970760234
0.0488365789473684
0.130101374269006
0.411719064327485
0.0498847953216374
0.0773084795321637
0.25419216374269
0.0164047076023392
0.126016725146199
0.42424730994152
0.126243421052632
0.101213859649123
0.232364064327485
0.242141959064327
0.0222055555555556
0.0168321052631579
0.0172808771929825
0.075777514619883
0.0138727192982456
0.0362561290322581
0.0307725438596491
0.275587719298246
0.0522199122807018
0.403724210526316
0.100774970760234
0.182827368421053
0.0852342815249267
0.0214373976608187
0.0776782748538012
0.0689612865497076
0.0391442105263158
0.0223995906432749
0.0819479824561404
0.126202368421053
0.0391136257309942
0.0367769590643275
0.0472491520467836
0.0207125438596491
0.0486712573099415
0.0752280994152047
0.474636959064327
0.0582888011695906
0.0265004970760234
0.147163918128655
0.0430090350877193
0.269841871345029
0.0174581871345029
0.122673596491228
0.020613216374269
0.738734064327485
0.11233146627566
0.036719269005848
0.0484706432748538
0.0190776023391813
0.204800409356725
0.0575620467836257
0.0502683625730994
0.0931105555555556
0.0178589473684211
0.506954093567251
0.0182379824561404
0.437051988304094
0.448842923976608
0.0975354678362573
0.0783753216374269
0.0293072222222222
0.0355773099415205
0.0365481286549708
0.0324545906432749
0.0332349415204678
0.0461254678362573
0.316896988304094
0.0532084210526316
0.0630044444444444
0.0705972222222222
0.0468808187134503
0.0270229824561404
0.133941843971631
0.0424120175438596
0.0634958479532164
0.0419945614035088
0.0362441520467836
0.153278157894737
0.0368619298245614
0.142830438596491
0.0163780116959064
0.0590043567251462
0.0161492105263158
0.0143193274853801
0.42632418128655
0.0253495321637427
0.680570058479532
0.0369204970760234
0.0546026315789474
0.0339354970760234
0.21402783625731
0.0560230701754386
0.621222602339181
0.0306626900584795
0.0194234210526316
0.0252771052631579
0.0401999707602339
0.0225259356725146
0.0366180116959064
0.0213765204678363
0.0463376900584795
0.0452862865497076
0.0684279824561403
0.0957356140350877
0.0815093274853801
0.0524401754385965
0.154589941520468
0.0968386257309942
0.0161816374269006
0.0143610233918129
0.41230201754386
0.0619628362573099
0.0115677777777778
0.0594676900584795
0.117296549707602
0.0312017543859649
0.0277705263157895
0.0384033333333333
0.0635780409356725
0.0321284795321637
0.154310029239766
0.0533336842105263
0.0869209941520468
0.370806198830409
0.419386169590643
0.221613274853801
0.0946830994152047
0.0455701461988304
0.0626105847953216
0.0604556725146199
0.0330287134502924
0.0342790935672515
0.221105409356725
0.0542973099415205
0.0804644152046784
0.213303099415205
0.0136639473684211
0.0250837719298246
0.0414675730994152
0.0480376315789474
0.0261149122807018
0.0563154093567251
0.139627777777778
0.0240405263157895
0.161390614035088
0.391092251461988
0.013821783625731
0.0877965204678363
0.0349308771929825
0.024634269005848
0.0171338596491228
0.012093567251462
0.0289228947368421
0.0511015789473684
0.0393077485380117
0.313514649122807
0.0457040935672515
0.0355480409356725
0.016486081871345
0.0116363157894737
0.0462215204678363
0.101595204678363
0.0308209064327485
0.0790215497076023
0.0264229532163743
0.0228550584795322
0.0485761988304094
0.017274649122807
0.167741228070175
0.0768827777777778
0.0322791228070175
0.0851376608187134
0.416841578947368
0.0402695321637427
0.0527213157894737
0.0571788596491228
0.0153078885630499
0.0406511988304094
0.147768830409357
0.508329561403509
0.419588099415205
0.028316432748538
0.0207190058479532
0.0185464619883041
0.0255115789473684
0.100447339181287
0.034833
0.0219955847953216
0.145297046783626
0.0542549707602339
0.0255623684210526
0.291991315789474
0.0157111111111111
0.0728676900584795
0.0374031871345029
0.0214992105263158
0.069165350877193
0.0531006432748538
0.0519093859649123
0.0587561988304094
0.232004239766082
0.193165409356725
0.0704124561403509
0.344517514619883
0.0220041812865497
0.0452679239766082
0.263380233918129
0.159724795321637
0.0723464035087719
0.0682637134502924
0.112599561403509
0.0290754970760234
0.0394239473684211
0.306728976608187
0.0450966374269006
0.0611641812865497
0.0205283918128655
0.0277098830409357
0.257049122807018
0.0525267251461988
0.0132559941520468
0.0261384210526316
0.0277744152046784
0.0415230994152047
0.0159310233918129
0.041454649122807
0.0472413157894737
0.937871257309941
0.0176530701754386
0.0264461583577713
0.0597929532163743
0.287931461988304
0.0167159064327485
0.492886988304094
0.020303216374269
0.0518549707602339
0.0188277192982456
0.0418471637426901
0.0438376315789474
0.555187397660819
0.0959634502923977
0.0258484502923977
0.0475226315789474
0.0229873391812866
0.0350193859649123
0.0162084502923977
0.291030292397661
0.0415829532163743
0.121885029239766
0.0287978947368421
0.0506071929824561
0.111776198830409
0.0550481578947368
0.0719458187134503
0.0552799122807018
0.053933918128655
0.0336838888888889
0.0224032456140351
0.108274356725146
0.0815841812865497
0.441898567251462
0.0309271637426901
0.0352328362573099
0.195592134502924
0.343277456140351
0.0358580701754386
0.0215268128654971
0.389969415204678
0.0167273976608187
0.0384416959064327
0.103900058479532
0.518944152046784
0.0143864035087719
0.0171320175438596
0.0198579765395894
0.0294676315789474
0.0373247660818713
0.0214857602339181
0.320911111111111
0.0313294152046784
0.634850789473684
0.304393245614035
0.0357536257309942
0.0327702046783626
0.0640285087719298
0.0211552339181287
0.0238906140350877
0.0352229532163743
0.0642500292397661
0.528190614035088
0.0541662865497076
0.487320935672515
0.0465869590643275
0.246213304093567
0.101396929824561
0.0440909941520468
0.230099444444444
0.0810560526315789
0.0420334795321637
0.112321695906433
0.0324668128654971
0.0672453801169591
0.145076871345029
0.0684279239766082
0.0183140935672515
0.0214492397660819
0.0457447368421053
0.0256515789473684
0.414514707602339
0.0209814035087719
0.0155538888888889
0.0412265789473684
0.0513536549707602
0.0163939473684211
0.0560225730994152
0.0500983333333333
0.0620183040935673
0.0167445906432749
0.0811960526315789
0.0454947660818713
0.0233681578947368
0.0529233040935672
0.0623769590643275
0.0315150877192982
0.045440730994152
0.0316917543859649
0.0334900584795322
0.0472854970760234
0.0440868421052632
0.51208552631579
0.347966140350877
0.0186081286549708
0.0174204970760234
0.025764269005848
0.0326824269005848
0.0253666374269006
0.0942662280701754
0.0952317543859649
0.0160757894736842
0.037394298245614
0.0192323684210526
0.416912865497076
0.0230990058479532
0.0141999707602339
0.167291695906433
0.035205730994152
0.0323581578947368
0.020597134502924
0.0478674561403509
0.356958859649123
0.0216328445747801
0.0386820175438597
0.0222790058479532
0.0135375730994152
0.0178534210526316
0.0780435087719298
0.0362997953216374
0.0386086257309942
0.0799662280701754
0.344666374269006
0.036257485380117
0.0201199122807018
0.0147632456140351
0.0664402046783626
0.0142668128654971
0.0501476900584795
0.10608432748538
0.274235
0.0349285964912281
0.0777050292397661
0.0330630409356725
0.022707134502924
0.0496051169590643
0.0339443274853801
0.509165760233918
0.0279490643274854
0.0794126900584795
0.455255701754386
0.0655013157894737
0.0155497953216374
0.210477923976608
0.0943609649122807
0.036368567251462
0.0533960233918129
0.0419201169590643
0.0163049415204678
0.0177926023391813
0.219786432748538
0.0579227777777778
0.0158407602339181
0.0699672807017544
0.164398713450292
0.139290467836257
0.0264560233918129
0.067386081871345
0.0465645029239766
0.0541241812865497
0.0174597953216374
0.0462601461988304
0.141845
0.0125042397660819
0.074570350877193
0.0313651754385965
0.0168353216374269
0.021527514619883
0.0383033040935673
0.0498394444444444
0.0459878070175439
0.0249437426900585
0.227355614035088
0.0159564035087719
0.0390286549707602
0.132286900584795
0.0891756725146199
0.089795701754386
0.0720483918128655
0.0831682748538012
0.0223429824561404
0.0347709356725146
0.0707402064896755
0.022275350877193
0.0278161695906433
0.0330983625730994
0.113485486725664
0.117694298245614
0.0568869590643275
0.0172695614035088
0.0184154678362573
0.622558888888889
0.0486734502923977
0.0148009649122807
0.359139005847953
0.129950789473684
0.0395475730994152
0.0553011403508772
0.0239575438596491
0.0234723684210526
0.0454458771929825
0.257396754385965
0.0157107917888563
0.0129835380116959
0.208553684210526
0.0301047076023392
0.0205809941520468
0.0721364035087719
0.0166164035087719
0.132168479532164
0.0557690643274854
0.0188008771929825
0.0416194444444444
0.0154078070175439
0.131984035087719
0.100866052631579
0.042743431085044
0.501773274853801
0.0414732748538012
0.0540125730994152
0.0546223099415205
0.0746248830409357
0.0520955847953216
0.0505496783625731
0.0132738888888889
0.0149085964912281
0.0148247368421053
0.0736217543859649
0.120908567251462
0.0455809064327485
0.0333906432748538
0.0538931286549708
0.0171999707602339
0.140937396825397
0.017263431085044
0.0367399707602339
0.0219681286549708
0.0183578362573099
0.0969187719298246
0.141896666666667
0.153364473684211
0.0687247076023392
0.0292602339181287
0.273526081871345
0.257106725146199
0.018545701754386
0.0122458187134503
0.0765305263157895
0.0482702631578947
0.0783447368421053
0.026796783625731
0.0194472222222222
0.0172041520467836
0.551512543859649
0.0467146198830409
0.0949385380116959
0.17647283625731
0.0745220234604106
0.0260739473684211
0.046436943620178
0.283937748538012
0.583562543859649
0.212149035087719
0.018278216374269
0.0532585087719298
0.0401716666666667
0.0175683040935673
0.254776695906433
0.0636283333333333
0.185803567251462
0.0187274561403509
0.62029365497076
0.216206842105263
0.136720789473684
0.192480681114551
0.284030204678363
0.0511406432748538
0.0267845029239766
0.288729910447761
0.0441684210526316
0.0422675438596491
0.0323995307917889
0.433611929824561
0.0510482748538012
0.0275574561403509
0.0655737719298246
0.0411685380116959
0.0828471929824561
0.0233323099415205
0.0559528362573099
0.0377119883040936
0.125864444444444
0.0477029824561404
0.365653801169591
0.0191997368421053
0.0321462573099415
0.0516985964912281
0.0734402631578947
0.0717751754385965
0.0322020760233918
0.0161895029239766
0.0167983625730994
0.120132573099415
0.0542519883040936
0.173439532163743
0.016002514619883
0.0445411403508772
0.0726472222222222
0.0530711988304094
0.0426401461988304
0.0758006725146199
0.0691238011695906
0.114271578947368
0.0361546198830409
0.0214095029239766
0.215455204678363
0.0507928947368421
0.0772714912280702
0.0341781286549708
0.0217742397660819
0.0257567543859649
0.0271028070175439
0.0337165789473684
0.258345116959064
0.115348888888889
0.209912923976608
0.0319662573099415
0.0922667251461988
0.0940407894736842
0.0557970175438596
0.373742514619883
0.241871549707602
0.405511461988304
0.0389580409356725
0.0374068421052632
0.0726338596491228
0.0164122807017544
0.0700236842105263
0.17452081871345
0.0190427485380117
0.0307854093567251
0.036387485380117
0.0446331871345029
0.259835321637427
0.0412474561403509
0.0850667543859649
0.0249200877192982
0.15952783625731
0.0508979824561403
0.0371132456140351
0.0493919005847953
0.261551578947368
0.0240144868035191
0.115600789473684
0.036912134502924
0.260982543859649
0.232180031746032
0.101240935672515
0.0124261403508772
0.0433882748538012
0.0569508479532164
0.106018830409357
0.0573441228070175
0.0327618713450292
0.104064619883041
0.0163640643274854
0.0220361403508772
0.258855029239766
0.0513002339181287
0.547050701754386
0.0382027777777778
0.238715321637427
0.0347052046783626
0.0257890935672515
0.172698333333333
0.106805175438596
0.0471774269005848
0.0203941812865497
0.0579249707602339
0.0217876900584795
0.038631783625731
0.0189092105263158
0.055553918128655
0.0605190643274854
0.057395701754386
0.0359600292397661
0.105624738562092
0.325818713450292
0.449572602339181
0.0672185380116959
0.0247538011695906
0.0643470175438596
0.0430900292397661
0.0296308187134503
0.138936111111111
0.0480059941520468
0.313089298245614
0.0563249707602339
0.0914012573099415
0.0369554970760234
0.0295455263157895
0.215826959064327
0.0474835380116959
0.0250761111111111
0.400761023391813
0.0383364619883041
0.0257671637426901
0.0384932456140351
0.0216319298245614
0.0167965395894428
0.177982807017544
0.670652631578947
0.0807248830409357
0.0705703801169591
0.0219464035087719
0.0260940350877193
0.019104649122807
0.0488237719298246
0.0386668713450292
0.0134153801169591
0.0118704093567251
0.0481502046783626
0.562064736842105
0.152524166666667
0.0479558479532164
0.0343199707602339
0.206260497076023
0.0386386257309941
0.0155192397660819
0.0291972807017544
0.0183890935672515
0.458167222222222
0.0415364912280702
0.0914897368421053
0.0380679532163743
0.0500860526315789
0.0198400584795322
0.0499122807017544
0.0280533040935673
0.421616023391813
0.0174364035087719
0.0644405263157895
0.0257815204678363
0.0783238888888889
0.0567984795321637
0.0330139473684211
0.0322436842105263
0.126843859649123
0.0269368713450292
0.0320927777777778
0.0972834210526316
0.0295744736842105
0.0497474561403509
0.0740624269005848
0.0463924269005848
0.0621119298245614
0.0294261988304094
0.232358771929825
0.0898637719298246
0.0223461988304094
0.0177538709677419
0.0471073976608187
0.0459075438596491
0.123565438596491
0.162197894736842
0.366329152046784
0.0119736950146628
0.0294972514619883
0.0269469883040936
0.0763970175438596
0.711045
0.0771399707602339
0.412624093567251
0.538956842105263
0.0149536549707602
0.191982777777778
0.0320229532163743
0.0488012865497076
0.0207985964912281
0.0254404678362573
0.0811097953216374
0.0732935087719298
0.0187068713450292
0.593526627565982
0.171386432748538
0.0242325438596491
0.0125083625730994
0.187888040935673
0.160163830409357
0.0305761695906433
0.0355683625730994
0.312433479532164
0.0294750292397661
0.12178216374269
0.0215560233918129
0.0205815204678363
0.0909479239766082
0.0738869590643275
0.0404466959064327
0.0332743859649123
0.0478092105263158
0.579084502923977
0.0457093274853801
0.27615649122807
0.053789649122807
0.0411657894736842
0.0294910526315789
0.0452340935672515
0.0648978947368421
0.017392514619883
0.053150701754386
0.0587470175438597
0.0527976315789474
0.0500860703812317
0.0348124269005848
0.059113567251462
0.115915964912281
0.0396603216374269
0.140595584795322
0.0277009064327485
0.333285380116959
0.0212499415204678
0.0705067251461988
0.0253409356725146
0.0167844444444444
0.061964649122807
0.0237463157894737
0.0203211988304094
0.259229035087719
0.0708269883040936
0.0157233625730994
0.185596432748538
0.575048387096774
0.0383441520467836
0.198264707602339
0.0948439473684211
0.0883430409356725
0.0238611988304094
0.509463771929825
0.158004005847953
0.0280276900584795
0.03581
0.0250931578947368
0.221615877192982
0.0375295906432749
0.0484143274853801
0.0330528947368421
0.107096608187134
0.0263120467836257
0.0337754385964912
0.0329476023391813
0.0306795321637427
0.161215701754386
0.239971257309942
0.028929269005848
0.0971108187134503
0.0288980116959064
0.0224498245614035
0.018595350877193
0.0277493274853801
0.0437994444444444
0.0972799122807017
0.019396783625731
0.0525872514619883
0.0274672807017544
0.562619707602339
0.0512053216374269
0.084725701754386
0.0309956140350877
0.0129148830409357
0.161092807017544
0.0346864619883041
0.0432320760233918
0.0139054093567251
0.0170078070175439
0.0600249122807018
0.0561914912280702
0.0173179824561404
0.0506860526315789
0.0104957894736842
0.106833304093567
0.0573483918128655
0.125703274853801
0.0270894736842105
0.44958985380117
0.0232348245614035
0.0163026315789474
0.0189611111111111
0.0451089473684211
0.018214269005848
0.0482819298245614
0.143596754385965
0.0687083918128655
0.0892785964912281
0.0808858187134503
0.030520701754386
0.152865935672515
0.0222794152046784
0.514728391812865
0.0243425730994152
0.190587280701754
0.0168694444444444
0.387714385964912
0.0381687426900585
0.075976783625731
0.0152080116959064
0.0235142397660819
0.0576934502923977
0.131265789473684
0.0387805555555556
0.0621837719298246
0.0202325438596491
0.0356510526315789
0.0514064035087719
0.0478595614035088
0.0497570467836257
0.0481526023391813
0.0729830701754386
0.211595730994152
0.0815708771929824
0.392687631578947
0.452418245614035
0.044647865497076
0.026789649122807
0.658522631578947
0.0894276315789474
0.108376198830409
0.111867514619883
0.0440838596491228
0.349016052631579
0.0416545906432749
0.0292230409356725
0.0167026023391813
0.0432525730994152
0.0485894444444444
0.0190155847953216
0.015867865497076
0.288086052631579
0.0166095906432749
0.430849619883041
0.105078391812865
0.0428251461988304
0.0467598826979472
0.0767777192982456
0.039214269005848
0.0265302631578947
0.0278053216374269
0.0191527192982456
0.614560210843374
0.0930807309941521
0.0177688011695906
0.0412020467836257
0.146485877192982
0.425193128654971
0.0414624269005848
0.0203149122807018
0.0419858187134503
0.307602280701754
0.0445409649122807
0.0165045906432749
0.0388582748538012
0.0259323099415205
0.0308201754385965
0.041305701754386
0.114118421052632
0.0320981871345029
0.0612186257309942
0.0493238596491228
0.0177006432748538
0.0803107894736842
0.0246919298245614
0.0374500877192982
0.0238850292397661
0.0165715497076023
0.165205204678363
0.029261081871345
0.179163216374269
0.0191652923976608
0.454962280701754
0.0463116666666667
0.0191131871345029
0.0433968713450292
0.0335423099415205
0.0856569590643275
0.0542283333333333
0.0852394152046784
0.0264311111111111
0.284326169590643
0.0433737719298246
0.0281343859649123
0.036137865497076
0.0814947660818713
0.0388191520467836
0.216064766081871
0.0250671052631579
0.0217926023391813
0.327297189349112
0.0207421637426901
0.0137002923976608
0.201956988304094
0.22640350877193
0.022140350877193
0.0206142105263158
0.0312203801169591
0.103720233918129
0.0632705555555556
0.0195236549707602
0.0217254970760234
0.164531520467836
0.327556988304094
0.0494134502923977
0.0888395906432749
0.0204742105263158
0.0136411695906433
0.0514494444444444
0.027520730994152
0.492179883040936
0.0286256140350877
0.0315928070175439
0.0589843859649123
0.0153906725146199
0.0228820175438596
0.0203431286549708
0.262618011695906
0.0804433918128655
0.0996171929824561
0.0388643274853801
0.0170521052631579
0.0147305555555556
0.0239319590643275
0.0165541520467836
0.0879630701754386
0.0558316176470588
0.504204385964912
0.15231418128655
0.0780306140350877
0.0362637134502924
0.0707089473684211
0.20993701754386
0.0169165204678363
0.0357796783625731
0.0297908771929825
0.0528797076023392
0.014792865497076
0.0601525730994152
0.0201288596491228
0.0428187134502924
0.0696064619883041
0.0171106725146199
0.0159078947368421
0.0883565204678363
0.0413796198830409
0.657702514619883
0.155167741935484
0.036655701754386
0.0673544736842105
0.0218174561403509
0.0737148830409357
0.201110791788856
0.64877298245614
0.0181772807017544
0.0219182456140351
0.0221551754385965
0.0480191520467836
0.0589090935672515
0.0677579532163743
0.0282211111111111
0.0444864035087719
0.0577044444444444
0.179661198830409
0.0887948245614035
0.0247910526315789
0.312270906432749
0.0562287719298246
0.0506695321637427
0.0546438304093567
0.0486438304093567
0.0156036549707602
0.0903096783625731
0.0372711403508772
0.449657894736842
0.0678331871345029
0.144935994152047
0.314327368421053
0.559932748538012
0.0280657184750733
0.0790097660818713
0.0141171929824561
0.177698128654971
0.118785584795322
0.0482880701754386
0.0544494444444444
0.0719809064327485
0.0408201754385965
0.468335526315789
0.261143684210526
0.023744298245614
0.0389053958944282
0.215614561403509
0.116424736842105
0.105887923976608
0.114257280701754
0.0281283918128655
0.0187240058479532
0.0368278947368421
0.0501576023391813
0.203244005847953
0.0882273099415205
0.085087865497076
0.0341515497076023
0.0151663157894737
0.0788843274853801
0.0259321052631579
0.208708157894737
0.149171023391813
0.104522660818713
0.0163008479532164
0.125025175438596
0.0690157894736842
0.0327626315789474
0.0598328070175439
0.0218872514619883
0.102025847953216
0.0131399122807018
0.0172333333333333
0.0369949122807018
0.045509298245614
0.0167033918128655
0.0465449122807018
0.0240269298245614
0.0170176315789474
0.181292339181287
0.0414464035087719
0.168854912280702
0.0450485923753666
0.0499597953216374
0.0354869298245614
0.0390863157894737
0.199998284023669
0.0151187719298246
0.0155533918128655
0.223759152046784
0.201572953216374
0.0579913742690059
0.0289302923976608
0.0520503216374269
0.0542481871345029
0.034269298245614
0.0180097368421053
0.0413608771929825
0.044559269005848
0.0217208187134503
0.0582901461988304
0.0214375438596491
0.025071081871345
0.283628274853801
0.0204532456140351
0.0266215204678363
0.280890087719298
0.0152063450292398
0.0139713450292398
0.0165997076023392
0.0238684210526316
0.0120663742690058
0.0216490935672515
0.102255409356725
0.175146228070175
0.0162548830409357
0.53949701754386
0.0173398538011696
0.0284557894736842
0.075619298245614
0.0413161988304094
0.0409595029239766
0.0201765204678363
0.0319761988304094
0.0391748830409357
0.0617942397660819
0.0330449415204678
0.268603976608187
0.017614298245614
0.221949473684211
0.0663281286549708
0.198904122807018
0.52116081871345
0.13143134502924
0.0150808771929825
0.0139971052631579
0.0387156432748538
0.0755803801169591
0.127889824561404
0.0282957602339181
0.0648853216374269
0.190414122807018
0.0298120175438596
0.0178649415204678
0.0232340935672515
0.0266609356725146
0.0794680701754386
0.0937408187134503
0.0211903216374269
0.0332193567251462
0.034446275659824
0.308219473684211
0.260397426900585
0.0567799415204678
0.0375620175438596
0.108286988304094
0.709093157894737
0.0331901754385965
0.351615906432749
0.278106129032258
0.0729672222222222
0.079409649122807
0.0443645029239766
0.0449279824561404
0.0196070175438596
0.0254003801169591
0.0151565789473684
0.0811094736842105
0.0313233333333333
0.0147769005847953
0.0178604678362573
0.284959970760234
0.356621198830409
0.0158538011695906
0.110929532163743
0.0266748245614035
0.522917660818713
0.0753838011695906
0.0296447368421053
0.0458093859649123
0.0293635964912281
0.0262400584795322
0.0253597660818713
0.343524590643275
0.448506023391813
0.0796381286549708
0.0416755847953216
0.0232096783625731
0.0390262573099415
0.0680393859649123
0.0190104678362573
0.0167582456140351
0.0740760233918129
0.0466640350877193
0.224275643274854
0.0678322514619883
0.0316257894736842
0.015820701754386
0.549379619883041
0.0347542105263158
0.0194428070175439
0.375612923976608
0.034708216374269
0.116329411764706
0.271185321637427
0.028222485380117
0.139763684210526
0.0481311988304094
0.0324239473684211
0.221719473684211
0.0184366374269006
0.065676052631579
0.0153831286549708
0.118464152046784
0.0176129532163743
0.0414719883040936
0.55482701754386
0.385230029239766
0.0272166959064327
0.120323450292398
0.0377507602339181
0.0362681871345029
0.474541403508772
0.0890529532163743
0.0500017251461988
0.642749882697947
0.0984795029239766
0.0365773684210526
0.523046608187135
0.0394147953216374
0.112401315789474
0.233307222222222
0.0687709970674487
0.503367046783626
0.0269472222222222
0.157598625730994
0.0470080116959064
0.146891023391813
0.204691461988304
0.44123649122807
0.202364415204678
0.0286613450292398
0.665829210526316
0.0862851169590643
0.0145431578947368
0.0265901169590643
0.0764714912280702
0.0342044736842105
0.0860910526315789
0.0310276608187134
0.0309214912280702
0.174652485380117
0.0446943567251462
0.0189789473684211
0.245579970760234
0.0485556432748538
0.459256871345029
0.0349893567251462
0.392118187134503
0.0491478070175439
0.0515202923976608
0.0249841520467836
0.0161289766081871
0.0353952339181287
0.0233092105263158
0.154998333333333
0.0279063157894737
0.117258771929825
0.0365355263157895
0.0205945321637427
0.0790817251461988
0.0478288304093567
0.17763216374269
0.462783771929825
0.143152485380117
0.038261783625731
0.0759155197132616
0.116078947368421
0.0472449707602339
0.0546169883040936
0.0518194736842105
0.113606520467836
0.095570350877193
0.0438334210526316
0.0458269590643275
0.0701736257309942
0.0325255263157895
0.0636873391812866
0.028727485380117
0.0692588011695906
0.0254067543859649
0.0148445321637427
0.0516967251461988
0.0208393274853801
0.139003864306785
0.2082965625
0.0204437134502924
0.165302573099415
0.284095029239766
0.073057865497076
0.0859157566765579
0.127202602339181
0.11992798245614
0.0985462865497076
0.0198993274853801
0.0377357894736842
0.0135175730994152
0.0213931871345029
0.0510852631578947
0.0312080409356725
0.054185730994152
0.105918538011696
0.0222804385964912
0.282770467836257
0.0426322807017544
0.040197514619883
0.0338645906432749
0.0278572222222222
0.0250538888888889
0.0540468128654971
0.0505352339181287
0.0126732456140351
0.0258858771929825
0.0130396198830409
0.0428570760233918
0.0372267251461988
0.0204733040935673
0.0207177192982456
0.0130900584795322
0.0169864035087719
0.0530036842105263
0.0577622807017544
0.329400087719298
0.024455350877193
0.0141029239766082
0.0353596198830409
0.0301180351906158
0.0174928070175439
0.0702252046783626
0.0246021637426901
0.0846999122807018
0.034828947368421
0.0840280116959064
0.0842080994152047
0.0243131578947368
0.179541023391813
0.0184315497076023
0.0546405263157895
0.0205340935672515
0.0239399707602339
0.0214794444444444
0.0437702046783626
0.0535659064327485
0.0194104385964912
0.0642462280701754
0.016922485380117
0.0222360526315789
0.256869619883041
0.0549243274853801
0.0523301461988304
0.234405087719298
0.0548757602339181
0.0174065497076023
0.0130533625730994
0.105418011695906
0.0194672807017544
0.0344652631578947
0.30215567251462
0.0391430701754386
0.0335412573099415
0.0397252923976608
0.0285827777777778
0.079927865497076
0.187104454277286
0.0518159356725146
0.0348977485380117
0.0558785087719298
0.399199912280702
0.0650367251461988
0.0302896198830409
0.0482466959064327
0.0224500292397661
0.0663211403508772
0.0212191520467836
0.476843245614035
0.0677150584795322
0.0347154385964912
0.601813625730994
0.0232207602339181
0.013204298245614
0.0479396198830409
0.0235146783625731
0.0175797368421053
0.0216228947368421
0.0786419298245614
0.0199983040935673
0.0211878947368421
0.692084064327485
0.0161108771929825
0.0278094444444444
0.084292485380117
0.075272865497076
0.0513952631578947
0.0413476315789474
0.0543612280701754
0.0411485380116959
0.243805263157895
0.0176121052631579
0.0238444444444444
0.191353538011696
0.0251439473684211
0.0618954385964912
0.0317285964912281
0.0652525438596491
0.0630650292397661
0.0242814035087719
0.0175756140350877
0.220081666666667
0.0307084502923977
0.0620481578947368
0.165812018348624
0.0112601169590643
0.31893985380117
0.0475596198830409
0.0380577485380117
0.577233830409357
0.0252992082111437
0.0411346783625731
0.0250041228070175
0.296166812865497
0.249155058479532
0.102073137829912
0.0735979239766082
0.0464128362573099
0.193808479532164
0.559290233918129
0.0660761403508772
0.0153772807017544
0.0904852339181287
0.0630026023391813
0.166521403508772
0.0581633040935673
0.0251472807017544
0.10511134502924
0.014522514619883
0.0307488011695906
0.21921298245614
0.0444860233918129
0.315103888888889
0.0890580994152047
0.0506368421052632
0.48527418128655
0.0781280116959064
0.0575739473684211
0.159577719298246
0.0555085380116959
0.0285956432748538
0.0169084502923977
0.0897266374269006
0.366564473684211
0.0185819298245614
0.215983859649123
0.197221403508772
0.0148488596491228
0.0408677192982456
0.039095
0.117340204678363
0.0112789473684211
0.120775643274854
0.0192611695906433
0.0160736549707602
0.0200307624633431
0.0678067543859649
0.0245195614035088
0.0144993859649123
0.112803040935673
0.0143430701754386
0.0502276608187135
0.43203149122807
0.654584970760234
0.216847368421053
0.0160565789473684
0.0318033918128655
0.173154707602339
0.544208391812866
0.384710935672515
0.0496117543859649
0.103539152046784
0.162022894736842
0.171434707602339
0.0363288596491228
0.0938804970760234
0.0628963742690059
0.0129393567251462
0.111881432748538
0.29813514619883
0.0630697953216374
0.0273978947368421
0.196315906432749
0.0525384210526316
0.305462456140351
0.219824795321637
0.241036900584795
0.35856485380117
0.0409601169590643
0.0376311403508772
0.0724330409356725
0.121526783625731
0.177613771929825
0.0281645614035088
0.0121681871345029
0.314020263157895
0.0340543567251462
0.0173152046783626
0.102921900584795
0.396557953216374
0.146333245614035
0.16366350877193
0.60348418128655
0.0384345161290323
0.616515877192983
0.154334415204678
0.0411558771929825
0.0525370175438597
0.0329680994152047
0.049512485380117
0.0236019590643275
0.0928069298245614
0.0539586549707602
0.0560491812865497
0.374953216374269
0.429117426900585
0.420865497076023
0.0708288596491228
0.028864298245614
0.0390466666666667
0.0363933333333333
0.0781661356932153
0.0307779239766082
0.0547399415204678
0.0283242815249267
0.502730847953216
0.0605815497076023
0.0792903216374269
0.10829298245614
0.0300030116959064
0.093062514619883
0.0508873976608187
0.0224893859649123
0.0130704678362573
0.0435730994152047
0.0173204385964912
0.66053730994152
0.099923216374269
0.049902134502924
0.157795701754386
0.0175258479532164
0.0209027485380117
0.019678918128655
0.0535194736842105
0.215340380116959
0.38266365497076
0.0307840350877193
0.080854269005848
0.0639916081871345
0.0939050304878049
0.0241442397660819
0.0145755555555556
0.0762548830409357
0.0360887426900585
0.0147045906432749
0.0188244444444444
0.0629290935672515
0.0626086257309942
0.0209605555555556
0.026112485380117
0.499320292397661
0.0175840350877193
0.0365169883040936
0.235287339181287
0.0184315789473684
0.0408032456140351
0.0163911988304094
0.275574035087719
0.393598859649123
0.0772167251461988
0.176211403508772
0.027026432748538
0.0116802046783626
0.0553547368421053
0.070710350877193
0.273080321637427
0.0330323167155425
0.041392485380117
0.0859135087719298
0.0193584502923977
0.0382168128654971
0.0416900292397661
0.0559518128654971
0.0664485087719298
0.0360561403508772
0.0534730409356725
0.20975432748538
0.0438395321637427
0.404114239766082
0.0448378947368421
0.0240249707602339
0.0345236549707602
0.0273793274853801
0.0322374269005848
0.0531609064327485
0.0217114035087719
0.0599718421052632
0.65345298245614
0.0148501754385965
0.026836432748538
0.198368245614035
0.0750459941520468
0.0223408771929825
0.105085263157895
0.0605699707602339
0.134550643274854
0.017544298245614
0.0436617251461988
0.0615718128654971
0.266322280701754
0.0180855263157895
0.543632602339181
0.119128713450292
0.197882660818713
0.0330391520467836
0.0533783333333333
0.0402304678362573
0.113363274853801
0.0485140058479532
0.0204266959064327
0.408033157894737
0.0282573391812866
0.561598918128655
0.0174728362573099
0.0539697076023392
0.066818947368421
0.0522639766081871
0.021852514619883
0.0747886094674556
0.0539503801169591
0.0202126315789474
0.0311089473684211
0.0672876023391813
0.0293354678362573
0.0184942397660819
0.145435204678363
0.419589502923977
0.0292658187134503
0.126007192982456
0.0153104678362573
0.0632469005847953
0.0210777777777778
0.0251724269005848
0.0137513742690058
0.13348918128655
0.0346781871345029
0.0332676023391813
0.0180876608187134
0.0509690058479532
0.206450087719298
0.0686421637426901
0.214868859649123
0.0124387134502924
0.154890877192982
0.0420647953216374
0.208511026392962
0.0339147660818713
0.0489567251461988
0.261954473684211
0.0465904385964912
0.023077514619883
0.013417134502924
0.0214375730994152
0.610465263157895
0.0778672807017544
0.0268838596491228
0.0150197368421053
0.0170468128654971
0.0284576608187135
0.0554873099415205
0.016020146627566
0.0353104093567251
0.0972930952380952
0.0679357602339181
0.0178493859649123
0.0386130994152047
0.10427298245614
0.216773567251462
0.0147020175438596
0.0172078947368421
0.0637059649122807
0.088861432748538
0.027202865497076
0.0326764619883041
0.0987891228070175
0.192775964912281
0.378081169590643
0.0607699707602339
0.362509795321637
0.0768706725146199
0.0849487719298246
0.0189311695906433
0.0467661988304094
0.296764356725146
0.087634649122807
0.0369481578947368
0.0526902046783626
0.0380509356725146
0.0344533333333333
0.427984736842105
0.019032514619883
0.0596760233918129
0.174388074534161
0.0439949707602339
0.0134205278592375
0.0257675438596491
0.0254170467836257
0.0610090643274854
0.0198419005847953
0.030461432748538
0.0178099707602339
0.0224086549707602
0.038151432748538
0.0150929239766082
0.0313578362573099
0.0145970467836257
0.0659576315789474
0.0243695029239766
0.0206703216374269
0.121509298245614
0.0237997076023392
0.0315383625730994
0.020387514619883
0.0805389766081871
0.0316981286549708
0.0598725438596491
0.0134980116959064
0.282092368421053
0.0239619005847953
0.0288153079178886
0.270173274853801
0.0196097660818713
0.017528216374269
0.0621438888888889
0.128437456140351
0.0335969883040936
0.0598449415204678
0.0545880409356725
0.0630423099415205
0.0207542105263158
0.0260094736842105
0.0402651754385965
0.189849502923977
0.0632928947368421
0.0154520467836257
0.0192612280701754
0.044734649122807
0.0156240058479532
0.0398356725146199
0.0177397953216374
0.0285045321637427
0.0201359356725146
0.0893075730994152
0.24837149122807
0.021380701754386
0.0210110526315789
0.0153173684210526
0.0362691228070175
0.0490871637426901
0.099781432748538
0.143004766081871
0.0296280116959064
0.191718391812865
0.348398362573099
0.420948538011696
0.304218362573099
0.0226232456140351
0.0314878947368421
0.0505695906432749
0.686072631578947
0.0660356140350877
0.0284222807017544
0.241069736070381
0.0395163157894737
0.0121198538011696
0.140691315789474
0.060955
0.0344493274853801
0.0389116666666667
0.0133871929824561
0.0344902631578947
0.0282047368421053
0.0145203801169591
0.0273165789473684
0.144956257309942
0.225562251461988
0.0621358771929825
0.471242865497076
0.0358071637426901
0.652986520467836
0.0976905847953216
0.434438099415205
0.0570456725146199
0.0436445614035088
0.0627271052631579
0.0521551169590643
0.0321629239766082
0.017827485380117
0.260140701754386
0.358519678362573
0.017047485380117
0.0552052631578947
0.0455073313782991
0.170170350877193
0.0298597953216374
0.0279594152046784
0.0962783040935672
0.065776783625731
0.0752224269005848
0.0250585087719298
0.423473567251462
0.292635058479532
0.0213632748538012
0.465724269005848
0.435720263157895
0.0569887719298246
0.014453567251462
0.0333686257309942
0.0312660233918129
0.545388128654971
0.043734269005848
0.108025263157895
0.220908245614035
0.287087339181287
0.0394133625730994
0.0701490058479532
0.139527543859649
0.0238180994152047
0.0347197660818713
0.78758014619883
0.259467192982456
0.0452988888888889
0.0759481286549708
0.0938351461988304
0.0264503801169591
0.0453901461988304
0.0577133625730994
0.576849561403509
0.0203223976608187
0.0324574269005848
0.035882485380117
0.0197486549707602
0.0523664619883041
0.0381286257309942
0.0298865204678363
0.0181746198830409
0.194090321637427
0.418161205357143
0.0248552631578947
0.0154590935672515
0.0272917251461988
0.0463836549707602
0.0292636549707602
0.0337304093567251
0.485927280701754
0.084831081871345
0.0160437426900585
0.45026081871345
0.367605116959064
0.0764170760233918
0.588019736842105
0.0444981578947368
0.116982251461988
0.0334641812865497
0.0530741228070175
0.0273259941520468
0.0253610233918129
0.149184941520468
0.0214070175438596
0.063770350877193
0.103234356725146
0.0421588011695906
0.073148567251462
0.0482104970760234
0.734762748538012
0.0441934210526316
0.0151295321637427
0.0285653801169591
0.395121608187134
0.208165526315789
0.0405006725146199
0.0528844736842105
0.0357814912280702
0.223956608187135
0.0205571052631579
0.142930380116959
0.0455991812865497
0.224548333333333
0.0300717543859649
0.321241783625731
0.0172339473684211
0.354421929824561
0.0360180116959064
0.0565622807017544
0.0470218475073314
0.0113572222222222
0.0260655847953216
0.0126557602339181
0.0266286549707602
0.0333750292397661
0.270156812865497
0.0644126023391813
0.0346001754385965
0.0659722222222222
0.0441340350877193
0.503685701754386
0.0613294444444444
0.0383228947368421
0.207858128654971
0.202989093567251
0.163022352941176
0.045189269005848
0.0189618421052632
0.0165033333333333
0.0727577777777778
0.255815087719298
0.070377134502924
0.0219814035087719
0.0657757894736842
0.0823138011695906
0.149277602339181
0.0172172807017544
0.0295211111111111
0.316650175438596
0.0252414035087719
0.0199357894736842
0.0377243274853801
0.0520861988304094
0.0242181286549708
0.040223567251462
0.165805409356725
0.45412514619883
0.0168323976608187
0.0214572514619883
0.0592611988304094
0.424913391812865
0.0242194736842105
0.0339905555555556
0.523084035087719
0.466624561403509
0.0336655263157895
0.0356086549707602
0.0386814035087719
0.0464613450292398
0.0887338888888889
0.422466900584795
0.0777418128654971
0.0440172807017544
0.0191786842105263
0.0303507602339181
0.112903567251462
0.0248958479532164
0.221970380116959
0.260880292397661
0.162458801169591
0.0214300584795322
0.048081432748538
0.0204770467836257
0.0158459649122807
0.0407503801169591
0.0321155847953216
0.0539959356725146
0.307395497076023
0.0137141812865497
0.0541739473684211
0.0207201754385965
0.0444616081871345
0.0180489766081871
0.0484756432748538
0.0407247076023392
0.029212485380117
0.487624678362573
0.017715730994152
0.0534241520467836
0.0362752339181287
0.0485789473684211
0.0267243274853801
0.0170481286549708
0.0470004678362573
0.357605906432749
0.256796900584795
0.0488556725146199
0.0516233333333333
0.0366360526315789
0.242491608187134
0.030272485380117
0.0321285964912281
0.0232118421052632
0.0450680701754386
0.0209731286549708
0.208588596491228
0.105194795321637
0.0553081286549708
0.0933448538011696
0.0443361695906433
0.544324298245614
0.0540308187134503
0.00985486803519062
0.048426081871345
0.0393629239766082
0.0388353801169591
0.0405181286549708
0.0346861695906433
0.458044502923977
0.0193882697947214
0.013772134502924
0.0263829239766082
0.0698398538011696
0.0367294152046784
0.0617959941520468
0.285029064327485
0.0412762865497076
0.0310864619883041
0.281758538011696
0.0443583625730994
0.0210314619883041
0.0152454093567251
0.0218150877192982
0.0207651461988304
0.0768654385964912
0.0273262280701754
0.392335760233918
0.100136432748538
0.0198082748538012
0.0763845906432749
0.15578634502924
0.14948067251462
0.0177673976608187
0.026760730994152
0.12452701754386
0.292271812865497
0.064368567251462
0.0801958479532164
0.0452467251461988
0.103956988304094
0.248781257309942
0.0439236842105263
0.0140195614035088
0.0512836842105263
0.0251858771929825
0.0504288596491228
0.0857216666666667
0.0795909064327485
0.0272830994152047
0.134095789473684
0.024701081871345
0.0192933333333333
0.129070909090909
0.0489888888888889
0.0412927485380117
0.211084912280702
0.0170573099415205
0.0113708479532164
0.0173749415204678
0.124324590643275
0.0554711403508772
0.030226783625731
0.0559583918128655
0.0317593859649123
0.0179293274853801
0.0684058479532164
0.0194730994152047
0.364787105263158
0.279207485380117
0.129615906432749
0.0388772807017544
0.0380829532163743
0.0657749707602339
0.0174112280701754
0.368248479532164
0.0182222222222222
0.0136348830409357
0.309374356725146
0.0614650292397661
0.309628245614035
0.196657228915663
0.357936198830409
0.0752934210526316
0.442846754385965
0.251962397660819
0.0471075438596491
0.0816714619883041
0.0262608187134503
0.0276971637426901
0.0166707917888563
0.0234986549707602
0.0653066568914956
0.0431839766081871
0.0151010233918129
0.0380316081871345
0.0692358479532164
0.0683494736842105
0.0447312865497076
0.0146720760233918
0.0184014912280702
0.119261403508772
0.0483548830409357
0.421052368421053
0.0642543859649123
0.0615471637426901
0.0514735964912281
0.0268270467836257
0.0250315497076023
0.223906520467836
0.0197003801169591
0.0166115789473684
0.0756340058479532
0.126757456140351
0.0250558771929825
0.0877342105263158
0.127751900584795
0.262314356725146
0.0604365789473684
0.0341337719298246
0.0290680409356725
0.0160518128654971
0.0771830701754386
0.0343275730994152
0.0537200586510264
0.0154093274853801
0.021737865497076
0.0719752631578947
0.0479459649122807
0.0264076315789474
0.0129474561403509
0.0470169298245614
0.0718468128654971
0.0451718421052632
0.917664005847953
0.526434005847953
0.062920701754386
0.0187634502923977
0.0273002339181287
0.244575789473684
0.22052269005848
0.0334819005847953
0.395269210526316
0.0229327777777778
0.0540206725146199
0.0466666666666667
0.0241528947368421
0.604623976608187
0.0334171052631579
0.0220317543859649
0.0417499415204678
0.26911932748538
0.0997224561403509
0.0490949707602339
0.877159766081871
0.0508108479532164
0.426400584795322
0.0264723976608187
0.0277404678362573
0.0557169298245614
0.0178530994152047
0.0249224561403509
0.0289000584795322
0.0483711403508772
0.0187299415204678
0.0683199122807018
0.0185076608187134
0.038807514619883
0.0312087719298246
0.054734269005848
0.558388830409357
0.0502815204678363
0.0132868128654971
0.0256299122807018
0.0808818421052632
0.0457788888888889
0.0258701169590643
0.169626286549708
0.491521959064327
0.0618732456140351
0.0451256725146199
0.0386590350877193
0.169838859649123
0.135768976608187
0.0321578362573099
0.0111562280701754
0.0622971260997067
0.0144270175438596
0.28061081871345
0.021164269005848
0.0938553801169591
0.0833620467836257
0.152945584795322
0.0421622807017544
0.0133548538011696
0.084625730994152
0.0400054385964912
0.0449680409356725
0.0679988304093567
0.0158376900584795
0.128785701754386
0.201386812865497
0.00895336257309941
0.0380543274853801
0.284411081871345
0.0303858771929825
0.0159226023391813
0.545867134502924
0.053984649122807
0.0171172514619883
0.0172023976608187
0.177338099415205
0.0419266666666667
0.0621147076023392
0.0412697660818713
0.800927777777778
0.0508487426900585
0.0106697953216374
0.0352737134502924
0.0269344444444444
0.0160777485380117
0.0425162865497076
0.0948208187134503
0.0122075438596491
0.0638223391812865
0.030781783625731
0.0201966959064327
0.086529269005848
0.552655350877193
0.0794733040935672
0.0347704970760234
0.0324840935672515
0.038090350877193
0.0563644444444444
0.0781812280701754
0.0763380409356725
0.0780163742690058
0.273356812865497
0.0452722807017544
0.0246686257309942
0.204847923976608
0.0324206158357771
0.0364422514619883
0.102748625730994
0.256223011695906
0.41048365497076
0.0404290643274854
0.141792777777778
0.0596951461988304
0.337960643274854
0.29773418128655
0.0141762170087977
0.404176549707602
0.0781723099415205
0.0207714035087719
0.371973567251462
0.0517543274853801
0.636176549707602
0.0151617251461988
0.0432465789473684
0.0214843567251462
0.0807402346041056
0.0910379532163743
0.0345644736842105
0.0432663450292398
0.048575350877193
0.653807777777778
0.0829208187134503
0.0400653801169591
0.0972430994152047
0.0581997953216374
0.0484502923976608
0.205406461988304
0.330450760233918
0.0240750584795322
0.33796298245614
0.0217328947368421
0.203351754385965
0.159099502923977
0.265578801169591
0.0239175438596491
0.0451070467836257
0.0487123391812865
0.0213652339181287
0.125780789473684
0.0496066959064327
0.0469499122807018
0.0150454678362573
0.0375291812865497
0.589927573099415
0.234091198830409
0.0200035087719298
0.714016900584795
0.0322610233918129
0.112733888888889
0.0344386257309942
0.0856575438596491
0.0301951461988304
0.0400878947368421
0.0477731871345029
0.0242754093567251
0.0768505847953216
0.0819148830409357
0.0562843859649123
0.0143366374269006
0.0309939766081871
0.0706930409356725
0.0185941812865497
0.0595348538011696
0.0265716666666667
0.0935846198830409
0.0555035964912281
0.0392461111111111
0.220179502923977
0.0128024561403509
0.136575467836257
0.0486852631578947
0.603180467836257
0.26476052631579
0.44942730994152
0.0814230409356725
0.0593555263157895
0.183539766081871
0.104676695906433
0.0713598538011696
0.0198123099415205
0.105824444444444
0.0189407894736842
0.0125040350877193
0.409688187134503
0.462547426900585
0.23459216374269
0.0352776315789474
0.018443216374269
0.0338576315789474
0.132433274853801
0.0453354093567251
0.0585569590643275
0.0733032748538012
0.0183464912280702
0.0807834210526316
0.537988070175439
0.0164693567251462
0.0126580409356725
0.0173360233918129
0.0137454385964912
0.0223138011695906
0.0357413450292398
0.0632333625730994
0.18872269005848
0.0362177777777778
0.0406358771929825
0.0811508771929825
0.032017514619883
0.0791869590643275
0.048788216374269
0.0319187134502924
0.0574849122807018
0.0331592105263158
0.0186848245614035
0.0158315204678363
0.0466095321637427
0.0187630701754386
0.0208717543859649
0.0913002923976608
0.0256000877192982
0.0660961988304094
0.0342362865497076
0.534084766081871
0.0800617595307918
0.189523128654971
0.285796959064328
0.0311086257309942
0.0155330409356725
0.0163733918128655
0.461886549707602
0.0166845029239766
0.0156440643274854
0.0552492105263158
0.145223099415205
0.0836483625730994
0.0421983040935673
0.0474157602339181
0.06136
0.0194158187134503
0.0387029239766082
0.0477653801169591
0.0549280701754386
0.247907076023392
0.0236088011695906
0.0533995906432749
0.0148794736842105
0.0463448830409357
0.196819093567251
0.0602043859649123
0.0246563157894737
0.0240345906432749
0.0262587719298246
0.020278211143695
0.0292083625730994
0.0559865497076023
0.0196334795321637
0.47407769005848
0.235372573099415
0.274423684210526
0.0477408479532164
0.0597611988304094
0.0219551169590643
0.0189208771929825
0.0272928070175439
0.0542748245614035
0.276398070175439
0.0229132748538012
0.0328396783625731
0.0325661111111111
0.0250695029239766
0.0222699415204678
0.018761783625731
0.048545730994152
0.206852339181287
0.0805724269005848
0.0171984795321637
0.316787456140351
0.195257485380117
0.243128625730994
0.295983099415205
0.0348091228070175
0.056879298245614
0.0665063157894737
0.0826755555555556
0.215600760233918
0.0285041812865497
0.0191244736842105
0.0161156725146199
0.0600007894736842
0.0140609941520468
0.172151637426901
0.160951374269006
0.0545333918128655
0.0168851169590643
0.258111111111111
0.0160972807017544
0.0335593859649123
0.0670090643274854
0.0170600292397661
0.0316106140350877
0.29949918128655
0.0587668128654971
0.027711935483871
0.0535817515923567
0.0465673684210526
0.0247540058479532
0.244174005847953
0.0162289473684211
0.0196393274853801
0.0984794444444444
0.0336018128654971
0.0215011988304094
0.0539152339181287
0.0571776900584795
0.107737222222222
0.0300418713450292
0.0359135964912281
0.0612360233918129
0.0113956725146199
0.0552030994152047
0.223010555555556
0.0479623976608187
0.0730583918128655
0.527569444444444
0.0338880701754386
0.556214824561403
0.274077865497076
0.0435758771929825
0.268826374269006
0.0554807894736842
0.0452284210526316
0.025913216374269
0.0900878070175439
0.040272485380117
0.0164712280701754
0.0528790350877193
0.0419273391812865
0.103418801169591
0.0204833040935673
0.0119984210526316
0.0225137426900585
0.0621508479532164
0.0120365204678363
0.0148365789473684
0.0740165497076023
0.131824005847953
0.0726177485380117
0.176430526315789
0.0477371929824561
0.0716750584795322
0.214769912280702
0.0180365204678363
0.0851248830409357
0.0440208479532164
0.0345563742690058
0.0663426900584795
0.0415061111111111
0.0605817543859649
0.192336666666667
0.0199883333333333
0.0440352492668622
0.0378885380116959
0.0185432456140351
0.459087719298246
0.10987701754386
0.0520670175438597
0.251132192982456
0.0461997660818713
0.0260035380116959
0.0193516081871345
0.518505497076023
0.11806514619883
0.0191763157894737
0.0391486549707602
0.210305584795322
0.285910087719298
0.57537485380117
0.733161666666667
0.0694842105263158
0.0468497368421053
0.267323684210526
0.0203302339181287
0.0577830994152047
0.0978573099415205
0.0423431871345029
0.548854736842105
0.0243483040935673
0.0686465497076023
0.119750380116959
0.450058684210526
0.0152280701754386
0.553996842105263
0.0526149415204678
0.0439480701754386
0.0374900292397661
0.269928538011696
0.263110789473684
0.30966649122807
0.0218284502923977
0.565077543859649
0.177807134502924
0.0191921637426901
0.0501226023391813
0.0399002631578947
0.304610877192982
0.020329269005848
0.578422894736842
0.303053888888889
0.275718391812866
0.0799439473684211
0.0316446198830409
0.386874920127796
0.0512890935672515
0.0554666374269006
0.0234314035087719
0.0152326900584795
0.0593228362573099
0.0134724561403509
0.260097602339181
0.0836393859649123
0.076739649122807
0.0216721929824561
0.0194890350877193
0.0881122514619883
0.0412784502923977
0.0480762573099415
0.0380082456140351
0.0248326900584795
0.0575458187134503
0.0447300292397661
0.0280026608187134
0.0734510233918129
0.022668567251462
0.0269786842105263
0.039356081871345
0.0331498538011696
0.266665058479532
0.569679415204678
0.321098362573099
0.0868181578947368
0.0360980701754386
0.0145937134502924
0.0125916374269006
0.0279623099415205
0.0193147368421053
0.0434716959064327
0.0732319005847953
0.034703947368421
0.253815175438596
0.0167602631578947
0.0668158479532164
0.042993216374269
0.0492516959064327
0.231046900584795
0.238520964912281
0.0168030116959064
0.0423866081871345
0.320051286549708
0.0714478947368421
0.057213567251462
0.294203187134503
0.0646121052631579
0.0157903801169591
0.42161134502924
0.0173740643274854
0.0356812280701754
0.060673216374269
0.0176023099415205
0.0135652339181287
0.0865800877192982
0.0412337426900585
0.167046461988304
0.0383493567251462
0.0385050292397661
0.0380081547619048
0.45086783625731
0.0188195321637427
0.0193259064327485
0.0370612573099415
0.238037046783626
0.701173713450292
0.0479526023391813
0.1990896
0.0269780116959064
0.0470115204678363
0.0272552631578947
0.025983284457478
0.283498216374269
0.037741783625731
0.0603327777777778
0.057325701754386
0.0207673684210526
0.019238216374269
0.024434649122807
0.0456448245614035
0.0560363742690058
0.0531147076023392
0.138967894736842
0.0577761111111111
0.0355499122807018
0.216407076023392
0.232360555555556
0.0601059649122807
0.243478888888889
0.335240409356725
0.0463105263157895
0.0161223976608187
0.0230884210526316
0.0696288304093567
0.369953859649123
0.0250741812865497
0.0195750292397661
0.199263128654971
0.0135517302052786
0.484972046783626
0.598881549707602
0.0193711403508772
0.0167098830409357
0.0285603801169591
0.0309404385964912
0.0287264619883041
0.0404156140350877
0.0772334795321637
0.0316343859649123
0.0625416666666667
0.305486198830409
0.0221939766081871
0.14667783625731
0.0493087976539589
0.0536676900584795
0.0359627485380117
0.0153658479532164
0.0479323976608187
0.0345759356725146
0.232262923976608
0.348531374269006
0.105370029239766
0.0224810526315789
0.0754458771929825
0.0367930409356725
0.0743105263157895
0.0235240643274854
0.0815864912280702
0.0767702923976608
0.148594941520468
0.0172961111111111
0.0419700877192982
0.0342215789473684
0.684476169590643
0.0688671929824561
0.0363712865497076
0.0367671637426901
0.0451836257309942
0.165649707602339
0.0560811403508772
0.0287031671554252
0.0243621637426901
0.164154356725146
0.0453502046783626
0.0463499122807018
0.0388140643274854
0.0843531871345029
0.635640730994152
0.0172665204678363
0.168498684210526
0.0998469590643275
0.307916081871345
0.0620115204678363
0.543267719298246
0.271445964912281
0.0506047368421053
0.0360070467836257
0.0489683918128655
0.017924298245614
0.0178136842105263
0.147910497076023
0.0682833918128655
0.0336182456140351
0.215650526315789
0.0258108187134503
0.0445226900584795
0.0125071052631579
0.141797076023392
0.158879269005848
0.18385634502924
0.0199570760233918
0.0139683333333333
0.051547514619883
0.0281905263157895
0.0335202631578947
0.0291395029239766
0.0343804385964912
0.0970218713450292
0.0878188304093567
0.0511855263157895
0.0483713450292398
0.0366665789473684
0.0551230409356725
0.184728625730994
0.352089298245614
0.0181224561403509
0.0153636842105263
0.0642100877192982
0.133508450292398
0.0711524561403509
0.0400572222222222
0.0854826023391813
0.0317167251461988
0.0667590643274854
0.0179740643274854
0.0161811403508772
0.0338797368421053
0.0368377126099707
0.0928714619883041
0.072225730994152
0.0386128947368421
0.0953294736842105
0.339939970760234
0.27647701754386
0.0465519883040936
0.026003567251462
0.152857807017544
0.0477364912280702
0.178654152046784
0.0166119005847953
0.248350263157895
0.0479391520467836
0.0518255555555556
0.0398799707602339
0.0702043567251462
0.0426261695906433
0.581111140350877
0.0222836549707602
0.0407696783625731
0.0279706725146199
0.0887861988304094
0.0558734795321637
0.0449089473684211
0.0248745029239766
0.0304608187134503
0.0165235964912281
0.042985366568915
0.0538111695906433
0.0263835380116959
0.017532865497076
0.39330918128655
0.0369118128654971
0.0709245614035088
0.0896192105263158
0.187747631578947
0.319456111111111
0.121121725146199
0.337913538011696
0.327359356725146
0.015939298245614
0.0250027485380117
0.0776553216374269
0.0496717543859649
0.0629893567251462
0.904606754385965
0.158321257309942
0.043026081871345
0.0506183625730994
0.0863925730994152
0.0253976315789474
0.110732660818713
0.0262771637426901
0.137284005847953
0.0357425730994152
0.0257959356725146
0.0408527777777778
0.0999306725146199
0.0403714035087719
0.0533074561403509
0.246812748538012
0.0652933040935672
0.0187076023391813
0.178725877192982
0.0970677485380117
0.108066403508772
0.0296751754385965
0.0852429824561404
0.020532514619883
0.0174824561403509
0.0202951754385965
0.110581461988304
0.0461091812865497
0.0423976608187134
0.0355161403508772
0.0343297368421053
0.0494275730994152
0.0619563450292398
0.041556783625731
0.0186279532163743
0.0177114035087719
0.0278079239766082
0.0505179824561404
0.180661900584795
0.0163740643274854
0.0166665789473684
0.165474707602339
0.0386491520467836
0.0358704678362573
0.0321655263157895
0.0520978070175439
0.0241469005847953
0.0448911111111111
0.154308011695906
0.0652015204678363
0.0225427192982456
0.0221250292397661
0.121494064327485
0.047206783625731
0.0332933040935673
0.0692536257309942
0.319768216374269
0.012605350877193
0.120677134502924
0.0829557894736842
0.0564747660818713
0.41488730994152
0.0303413157894737
0.0275854385964912
0.0746724269005848
0.0456549415204678
0.511388304093567
0.0381918768328446
0.0464266666666667
0.0264901461988304
0.032640730994152
0.029788567251462
0.0375320467836257
0.0629070467836257
0.0584661988304094
0.0155977485380117
0.0221997360703812
0.123161461988304
0.0487745614035088
0.0312368713450292
0.0135231286549708
0.0137691520467836
0.193361140350877
0.535653625730994
0.215474532163743
0.0250620175438597
0.0498852046783626
0.482039152046784
0.0190830701754386
0.0157511111111111
0.0367846783625731
0.0182105263157895
0.0226659941520468
0.0839477485380117
0.0254375438596491
0.0400941812865497
0.0121746783625731
0.0187269005847953
0.0226553801169591
0.0252374269005848
0.016951081871345
0.0207053216374269
0.0358485964912281
0.0353514619883041
0.071623567251462
0.0324897953216374
0.0362545614035088
0.0766891228070175
0.113393070175439
0.0367771052631579
0.037145350877193
0.0394511403508772
0.0498008771929825
0.332149649122807
0.44695081871345
0.0200648245614035
0.0215337134502924
0.043136275659824
0.046361783625731
0.0153520175438596
0.324626052631579
0.0147980409356725
0.359247543859649
0.0609115789473684
0.0380312573099415
0.0313655555555556
0.0590202046783626
0.0951187426900585
0.0387832456140351
0.0344909649122807
0.0177516666666667
0.0157775438596491
0.0565313742690058
0.0113782456140351
0.0309829532163743
0.0602450877192982
0.0235119883040936
0.0517146198830409
0.111312426900585
0.141914736842105
0.0216106140350877
0.0798640350877193
0.0132196783625731
0.0232948830409357
0.52647201754386
0.0288673099415205
0.019915350877193
0.0307882388059702
0.0762383333333333
0.0192890935672515
0.0443976608187134
0.0550755847953216
0.0493926023391813
0.157850321637427
0.0650999415204678
0.555346081871345
0.445146842105263
0.0329142397660819
0.0160169883040936
0.0193976023391813
0.0982568128654971
0.643364736842105
0.0155554385964912
0.0583885588235294
0.0710693274853801
0.0358563157894737
0.0423970467836257
0.113204005847953
0.0196984502923977
0.128629356725146
0.0769510526315789
0.0356272222222222
0.306827543859649
0.071762134502924
0.0388666959064327
0.0306715204678363
0.0466773976608187
0.0367072807017544
0.0287199415204678
0.0188369005847953
0.077172865497076
0.0142799707602339
0.0675395906432749
0.104294005847953
0.0559391228070175
0.0311140935672515
0.0153016959064327
0.0334917251461988
0.0992871052631579
0.0356778070175439
0.562251257309942
0.036373216374269
0.171087368421053
0.047012134502924
0.0131671637426901
0.00953266081871345
0.0595180701754386
0.0351475438596491
0.0125280701754386
0.0591714035087719
0.0461866959064327
0.0468666959064327
0.0295382748538012
0.120856637426901
0.258270263157895
0.0147530409356725
0.430005760233918
0.038718216374269
0.0486671929824561
0.0893513742690058
0.0269562280701754
0.0157573391812866
0.0392488888888889
0.364093801169591
0.0176914912280702
0.340332777777778
0.0819730994152047
0.0750298245614035
0.0229189473684211
0.0956033918128655
0.0391449415204678
0.0612068713450292
0.0513166081871345
0.0236065497076023
0.0153402046783626
0.0579522514619883
0.0281387426900585
0.0532438304093567
0.0439570175438596
0.837340760233918
0.0201765497076023
0.76405485380117
0.0144199122807018
0.164304093567251
0.0908013157894737
0.0322276608187134
0.013357134502924
0.0192831578947368
0.0398558771929825
0.0133311403508772
0.0416580409356725
0.0334557894736842
0.496482852941176
0.0429111988304094
0.0340468421052632
0.0261390935672515
0.051182134502924
0.287210614035088
0.238723245614035
0.0434328947368421
0.082693947368421
0.0280485380116959
0.0454042105263158
0.0262374561403509
0.0199616081871345
0.0235854970760234
0.408876959064327
0.0369234210526316
0.0341842397660819
0.0338334210526316
0.238876198830409
0.303868391812866
0.0578345029239766
0.0869764619883041
0.0288978947368421
0.642004707602339
0.0584129532163743
0.0249899122807018
0.0148765789473684
0.0177818713450292
0.0626039473684211
0.0508742105263158
0.0205593274853801
0.424123771929825
0.0349407894736842
0.0170226315789474
0.175398391812865
0.0209960233918129
0.111035380116959
0.0327098245614035
0.0540466374269006
0.0474155555555556
0.0129359356725146
0.0581786176470588
0.0990917543859649
0.0557405847953216
0.184134707602339
0.166097748538012
0.0399997368421053
0.250563888888889
0.0570900584795322
0.0312977485380117
0.590589561403509
0.0821335964912281
0.032644649122807
0.172213128654971
0.0505726608187134
0.354642719298246
0.0470246198830409
0.0233862280701754
0.0154572222222222
0.0173676608187135
0.500632192982456
0.0357604970760234
0.0415104385964912
0.01806
0.0211320467836257
0.0471383040935673
0.0766879824561403
0.0249306725146199
0.120567953216374
0.0141122222222222
0.0395371637426901
0.0276641228070175
0.336855873605948
0.151411858108108
0.417703538011696
0.415796052631579
0.0106084502923977
0.04051
0.429934444444444
0.038912485380117
0.0148223391812866
0.0161440058479532
0.0438339766081871
0.282932280701754
0.0133606725146199
0.0680120760233918
0.288150847953216
0.0404114035087719
0.0368029239766082
0.426307631578947
0.0344533040935672
0.0396415204678363
0.279975467836257
0.0584341520467836
0.0521377192982456
0.0658256140350877
0.0668309649122807
0.0291666959064327
0.0484059356725146
0.0194781871345029
0.134636111111111
0.0383041520467836
0.0349384502923977
0.282120204678363
0.0404692105263158
0.0195303216374269
0.0717459649122807
0.0196877192982456
0.0375536257309942
0.0910379532163743
0.0587795029239766
0.0551262280701754
0.0153255263157895
0.0187139766081871
0.180531030042918
0.015037134502924
0.181592573099415
0.192658538011696
0.0306088011695906
0.0380540058479532
0.0645884795321637
0.0436766081871345
0.0810766666666667
0.0148626023391813
0.0181612280701754
0.0182238888888889
0.131012426900585
0.0285023976608187
0.0499778947368421
0.0246283333333333
0.0356469298245614
0.0179980701754386
0.391236169590643
0.0429959941520468
0.0259694152046784
0.139888479532164
0.111228888888889
0.0733834210526316
0.319994707602339
0.0249589766081871
0.0422080994152047
0.0434717543859649
0.0346829824561403
0.0710702339181287
0.0609115789473684
0.0784879532163743
0.0572873684210526
0.0779376023391813
0.225443450292398
0.0351444736842105
0.0146196198830409
0.629180877192982
0.0720933625730994
0.0484683625730994
0.0413704678362573
0.031123567251462
0.381215497076023
0.321617719298246
0.0589130701754386
0.0212432456140351
0.0140653801169591
0.358715087719298
0.091035701754386
0.103729239766082
0.0504173607038123
0.0364177485380117
0.0181586549707602
0.141165379746835
0.0292494444444444
0.0434970760233918
0.0879694152046784
0.0251454093567251
0.599386432748538
0.0971743274853801
0.0158735380116959
0.0277080409356725
0.0220420760233918
0.0728273099415205
0.180786169590643
0.049027514619883
0.0970495906432749
0.0474101169590643
0.0736440935672515
0.0169255847953216
0.0428779824561403
0.0381483625730994
0.0266566374269006
0.0358596783625731
0.0305985380116959
0.12316014619883
0.0170742397660819
0.0528504970760234
0.0297076023391813
0.021141432748538
0.0308319005847953
0.0567301169590643
0.0227411695906433
0.243918099415205
0.0567886842105263
0.0479308479532164
0.22373730994152
0.245409298245614
0.0634916666666667
0.0257503801169591
0.0445702046783626
0.0713619005847953
0.0364251754385965
0.524932309941521
0.0908722807017544
0.263180175438597
0.0221511988304094
0.0195471929824561
0.051147514619883
0.0212917543859649
0.0180090643274854
0.0575711403508772
0.133134502923977
0.018905350877193
0.394702368421053
0.357756539589443
0.0299759356725146
0.0456719005847953
0.0470611111111111
0.0514569298245614
0.0807318713450292
0.128123421052632
0.0956003529411765
0.088135701754386
0.039208567251462
0.011505701754386
0.0175607602339181
0.0451193859649123
0.0512935087719298
0.0210099122807018
0.0171360526315789
0.0780433040935672
0.0590023099415205
0.0888501169590643
0.0278425438596491
0.0198204385964912
0.0632220467836257
0.0252684502923977
0.079671432748538
0.223983859649123
0.0610270467836257
0.0186816666666667
0.154677543859649
0.0142835087719298
0.0184526315789474
0.026072134502924
0.132652865497076
0.0727873391812865
0.11301798245614
0.0483800877192982
0.48980014619883
0.0397602046783626
0.0296301461988304
0.275446198830409
0.0139259356725146
0.0294890935672515
0.014518918128655
0.0733962573099415
0.0141683040935673
0.0287845029239766
0.0604266666666667
0.0400459941520468
0.0140163450292398
0.0520487426900585
0.0224640350877193
0.0148842105263158
0.0482718421052632
0.0251994444444444
0.0152677192982456
0.133859298245614
0.0594624269005848
0.0506525438596491
0.0902172807017544
0.0963159649122807
0.0493679532163743
0.0306728070175439
0.0333096783625731
0.0208616374269006
0.24285350877193
0.101042192982456
0.0229205847953216
0.155747192982456
0.0490070760233918
0.0250524561403509
0.0167298245614035
0.130104239766082
0.0127498538011696
0.0769791228070175
0.0561655555555556
0.0347124561403509
0.0376616959064328
0.0575125438596491
0.342159766081871
0.0794023976608187
0.0787580701754386
0.0223031578947368
0.0170021929824561
0.0953820467836257
0.430734795321637
0.0568991228070175
0.0303959941520468
0.0224631578947368
0.0212967543859649
0.0203954970760234
0.0157273684210526
0.714497339181287
0.0275116666666667
0.205407046783626
0.0357945029239766
0.0276498538011696
0.179656304985337
0.0399559064327485
0.020924298245614
0.012745701754386
0.0199470760233918
0.420658479532164
0.0249614619883041
0.0376172514619883
0.029909269005848
0.0310998245614035
0.290641608187135
0.0551049122807018
0.0136237426900585
0.0258843567251462
0.0612430409356725
0.548732339181286
0.0548106725146199
0.0781654385964912
0.0341446198830409
0.284963128654971
0.0285286549707602
0.0351274561403509
0.055778567251462
0.0813975438596491
0.0193938888888889
0.0385916081871345
0.0395147076023392
0.0124515497076023
0.0251670760233918
0.0351619298245614
0.0904948245614035
0.0219465497076023
0.116293011695906
0.259593391812866
0.0403113742690058
0.306351286549708
0.0200048830409357
0.276391900584795
0.141818801169591
0.0949391495601173
0.0301727777777778
0.165079678362573
0.0228769883040936
0.027444269005848
0.0373011695906433
0.11634230994152
0.297020701754386
0.0425597953216374
0.0211940350877193
0.0462899415204678
0.0782506725146199
0.0137397660818713
0.665602953216374
0.493080058479532
0.072853918128655
0.0485864035087719
0.02928
0.0410264035087719
0.0423410233918129
0.236390116959064
0.0178540935672515
0.254160760233918
0.0919984210526316
0.0240645614035088
0.0325481871345029
0.0731967251461988
0.0189247660818713
0.0176403801169591
0.0141582456140351
0.0174998830409357
0.0446185964912281
0.0276589766081871
0.053962865497076
0.0651606725146199
0.0396639766081871
0.0297343274853801
0.0370356432748538
0.039363567251462
0.024002134502924
0.501151286549708
0.0217776023391813
0.0943037134502924
0.0974961403508772
0.0293628070175439
0.0390978947368421
0.0219485087719298
0.027707514619883
0.0870340058479532
0.09181
0.139455058823529
0.0370821929824561
0.0399384502923977
0.174335789473684
0.0278509649122807
0.0842621052631579
0.48822014619883
0.0129573976608187
0.0474695321637427
0.0132334502923977
0.0943385380116959
0.0203940643274854
0.581337222222222
0.0426687719298246
0.0321987134502924
0.0681949415204678
0.162710175438597
0.0660514035087719
0.117469239766082
0.0379523391812865
0.0198176900584795
0.126096169590643
0.0307616374269006
0.0148371637426901
0.0948750292397661
0.0175878947368421
0.199998040935673
0.0159776900584795
0.170078245614035
0.0276309064327485
0.127280497076023
0.0289576900584795
0.0748329532163743
0.165611608187134
0.456579385964912
0.0567234795321637
0.112268765432099
0.0441452339181287
0.135970555555556
0.0946877245508982
0.0761316129032258
0.55535932748538
0.0548301461988304
0.0423233333333333
0.0144258064516129
0.327222251461988
0.0366107602339181
0.0508653216374269
0.0308478362573099
0.049766081871345
0.0175860233918129
0.264695116959064
0.116305321637427
0.145173333333333
0.0411185964912281
0.0323120175438597
0.0173856432748538
0.0170197368421053
0.0125503801169591
0.0136874561403509
0.0235416959064327
0.0676869298245614
0.0240979532163743
0.0364089766081871
0.0342922807017544
0.0143851461988304
0.0356559941520468
0.016069298245614
0.581998099415205
0.0471069005847953
0.181105263157895
0.026396432748538
0.0569758771929825
0.0540823684210526
0.0575844152046784
0.0702372514619883
0.121212573099415
0.150490847953216
0.0229599415204678
0.418323479532164
0.0168937134502924
0.0919557309941521
0.195427631578947
0.082154298245614
0.0226960233918129
0.150100409356725
0.0198221052631579
0.0449994444444444
0.12313918128655
0.277121198830409
0.0941671929824561
0.0150881871345029
0.115403391812865
0.0517909356725146
0.0924426315789474
0.0600909941520468
0.428959093567251
0.0468281578947368
0.020283216374269
0.0345730409356725
0.239125526315789
0.0454350292397661
0.0417976900584795
0.0187410526315789
0.0736004093567251
0.0144476023391813
0.0922641812865497
0.182553801169591
0.306704152046784
0.0726826023391813
0.0355352046783626
0.0788495029239766
0.0948563157894737
0.0484963157894737
0.170625906432749
0.24182201754386
0.0431013742690059
0.0634829824561404
0.02668
0.0311100293255132
0.0560892397660819
0.0226049415204678
0.0440903216374269
0.129929269005848
0.0385908479532164
0.14062581871345
0.0377445029239766
0.0341644444444444
0.0328981286549708
0.0268820760233918
0.0448483918128655
0.0659035087719298
0.214790409356725
0.0486784210526316
0.0514799707602339
0.015920350877193
0.181198070175439
0.0796575730994152
0.0375698830409357
0.0741313742690058
0.376427894736842
0.0177218421052632
0.0971550292397661
0.0250471637426901
0.352496169590643
0.0388987426900585
0.0310599415204678
0.318779532163743
0.0447018128654971
0.0123027777777778
0.0294744444444444
0.0189715789473684
0.015984649122807
0.0129685964912281
0.116849736842105
0.0483878362573099
0.0183598245614035
0.031104269005848
0.0360158479532164
0.0676084210526316
0.0470993274853801
0.0738313450292398
0.626848333333333
0.41577269005848
0.0318720467836257
0.065985701754386
0.0258735087719298
0.650207076023392
0.0431511988304094
0.0360245906432749
0.0170788011695906
0.0467747076023392
0.172951052631579
0.0413437719298246
0.11247634502924
0.0135433625730994
0.168853625730994
0.0228737426900585
0.0274069005847953
0.26676798245614
0.0258938596491228
0.37273865497076
0.489523771929825
0.0230843859649123
0.217389707602339
0.0476583040935672
0.508779707602339
0.0571669883040936
0.0167040058479532
0.36423634502924
0.0693137719298246
0.0149673391812865
0.0604325438596491
0.269580614035088
0.203666754385965
0.27603418128655
0.0293634502923977
0.0391090935672515
0.205306871345029
0.094756783625731
0.0429530994152047
0.0167200292397661
0.016772485380117
0.598380263157895
0.0550105263157895
0.0381211111111111
0.0644115497076023
0.215979795321637
0.0385720467836257
0.214127456140351
0.0178501461988304
0.0369411403508772
0.024553567251462
0.107654239766082
0.0493839766081871
0.0493484795321637
0.0176157894736842
0.275136461988304
0.0303019005847953
0.0414771929824561
0.446100087719298
0.019510730994152
0.523157514619883
0.0518283625730994
0.0152620175438596
0.031522514619883
0.068631081871345
0.0986638019169329
0.0143604385964912
0.0401137719298246
0.0181394428152493
0.0462142105263158
0.0314659356725146
0.130031959064327
0.0406702046783626
0.0311066959064327
0.0713876315789474
0.314433011695906
0.066546052631579
0.0799013742690058
0.0374843274853801
0.173181052631579
0.0607214619883041
0.0421684210526316
0.0444794444444444
0.0267733918128655
0.168046228070175
0.0334970467836257
0.0171357602339181
0.0853554385964912
0.351578914956012
0.012409298245614
0.0264262280701754
0.0164349707602339
0.036725350877193
0.0525206725146199
0.0729519883040936
0.0196658479532164
0.0540347076023392
0.0252458771929825
0.0219987719298246
0.0446123684210526
0.103474005847953
0.0446241228070175
0.0281129532163743
0.0205904678362573
0.0640096198830409
0.0383565204678363
0.0227048538011696
0.36993865497076
0.0883103636363636
0.0510419883040936
0.0449289766081871
0.0515855263157895
0.0875342397660819
0.0840245906432749
0.0564819298245614
0.0890895906432749
0.026335701754386
0.0386980701754386
0.0149802339181287
0.0427803801169591
0.185761374269006
0.0215637426900585
0.0180719883040936
0.0534354093567251
0.0212307602339181
0.290912719298246
0.0402897953216374
0.053618918128655
0.0204485964912281
0.0920622222222222
0.0476148538011696
0.0542459649122807
0.350613567251462
0.0259722222222222
0.0187949707602339
0.0180620175438596
0.0134367543859649
0.0608841812865497
0.0364795029239766
0.487048713450292
0.0459137134502924
0.016286783625731
0.0363143988269795
0.0180277777777778
0.114483976608187
0.0815577485380117
0.130665526315789
0.0251737134502924
0.0623085087719298
0.0430221052631579
0.0342861111111111
0.0995134795321637
0.0390120467836257
0.0727032748538012
0.0190798538011696
0.0687564619883041
0.252997514619883
0.0150623976608187
0.0540727192982456
0.0129149707602339
0.139174532163743
0.0346399122807018
0.0518282456140351
0.112493070175439
0.0642849122807018
0.190380701754386
0.259782105263158
0.135252046783626
0.0607578362573099
0.0466030994152047
0.366299736842105
0.0521756432748538
0.106606900584795
0.224595350877193
0.032109649122807
0.0329238304093567
0.0322958479532164
0.412764707602339
0.0415316959064327
0.149875292397661
0.0843936842105263
0.18933269005848
0.0230115204678363
0.0333698830409357
0.0639300292397661
0.0324652631578947
0.0146740643274854
0.0559176315789474
0.0218067251461988
0.0710774561403509
0.0544037134502924
0.346217251461988
0.332831578947368
0.0190738596491228
0.0252461695906433
0.018598216374269
0.40901716374269
0.018996783625731
0.0845482748538012
0.024630730994152
0.0441422807017544
0.06785
0.0120204985337243
0.0268828362573099
0.0516102046783626
0.0521052046783626
0.028547134502924
0.0377407038123167
0.036814269005848
0.13584783625731
0.415349239766082
0.0103400584795322
0.154287923976608
0.0665058479532164
0.0834111403508772
0.0836884639498433
0.0141858187134503
0.0396833333333333
0.408064912280702
0.0188348538011696
0.138461403508772
0.0131378070175439
0.0329636842105263
0.0179745906432749
0.0219469883040936
0.0410595321637427
0.0310277192982456
0.0570161988304094
0.044558216374269
0.0777606140350877
0.0342946198830409
0.0365144444444444
0.0289140350877193
0.0458855555555556
0.0575733333333333
0.016187514619883
0.0468876315789474
0.120376501547988
0.356503918128655
0.055352514619883
0.808335087719298
0.0258485380116959
0.497340906432749
0.0163949707602339
0.0522567251461988
0.245034795321637
0.198703011695906
0.0346240643274854
0.256156169590643
0.0558894444444444
0.169040643274854
0.0357113157894737
0.0180301461988304
0.014319649122807
0.0232675438596491
0.0192173391812865
0.0251226900584795
0.0466964035087719
0.0294649707602339
0.063442865497076
0.0157908479532164
0.0477427485380117
0.0363590058479532
0.0445023167155425
0.0735809356725146
0.0336809064327485
0.021904649122807
0.0172759649122807
0.0201501169590643
0.0707058187134503
0.0350235380116959
0.0697275730994152
0.0159676315789474
0.0260974561403509
0.0147073684210526
0.017253216374269
0.352271052631579
0.0416105263157895
0.246484239766082
0.016965350877193
0.0166872140762463
0.0186466959064327
0.0138206140350877
0.115104122807018
0.0607468713450292
0.0453506140350877
0.0832045321637427
0.112479824561404
0.263827192982456
0.0493340935672515
0.0460464619883041
0.50177701754386
0.0359207894736842
0.022659298245614
0.0885934210526316
0.0448258771929825
0.0187290058479532
0.139067748538012
0.0238759064327485
0.057678918128655
0.226686052631579
0.039621081871345
0.349773596491228
0.0210219883040936
0.293476140350877
0.0601558187134503
0.0320507602339181
0.0399779532163743
0.0595038304093567
0.076644649122807
0.136194502923977
0.0935869005847953
0.0313459941520468
0.27656201754386
0.0174445321637427
0.0407051169590643
0.0513676608187135
0.0238230116959064
0.0167874561403509
0.0703044736842105
0.0333519883040936
0.0144159649122807
0.0282216374269006
0.0394719298245614
0.0441720467836257
0.611505087719298
0.358946432748538
0.26788769005848
0.0193225438596491
0.0172814619883041
0.0189817251461988
0.0145856432748538
0.0351740935672515
0.0219200877192982
0.0296969005847953
0.131383128654971
0.0126509356725146
0.0403878070175439
0.189035263157895
0.0804987426900585
0.0176413157894737
0.101115555555556
0.0285835964912281
0.0534626900584795
0.0723829532163743
0.0105659941520468
0.033527865497076
0.0885713157894737
0.0437704385964912
0.0312755555555556
0.614741637426901
0.0260435190615836
0.569014707602339
0.483419736842105
0.182896520467836
0.0297861111111111
0.0152443274853801
0.0308533918128655
0.0352476315789474
0.0445130701754386
0.0969633918128655
0.109058070175439
0.084768216374269
0.0235086257309942
0.0504017543859649
0.0167157602339181
0.032975350877193
0.0261453216374269
0.0151721637426901
0.281237894736842
0.0475269005847953
0.0301870760233918
0.0834310526315789
0.0199014912280702
0.0459709941520468
0.0572873391812865
0.0555203801169591
0.0124951461988304
0.0474610233918129
0.497103011695906
0.0117063157894737
0.0623776608187135
0.0184748538011696
0.0412426900584795
0.396924883040936
0.0136491812865497
0.278364152046784
0.0421211988304094
0.209786545454545
0.0481592105263158
0.0169963450292398
0.0189118713450292
0.166430409356725
0.0128904093567251
0.233302894736842
0.171695555555556
0.031467865497076
0.100439210526316
0.208823888888889
0.032309269005848
0.024348918128655
0.0345279824561404
0.120570701754386
0.182903333333333
0.195506871345029
0.451362046783626
0.0421867251461988
0.0387391812865497
0.0670143274853801
0.0958389442815249
0.0312924269005848
0.0490293567251462
0.018107514619883
0.04759
0.433331023391813
0.0289368128654971
0.508516520467836
0.0221970175438596
0.0175731578947368
0.0721966959064328
0.268322485380117
0.0481058771929825
0.0282049122807018
0.176472514619883
0.0356583918128655
0.333284883040936
0.485030263157895
0.131642485380117
0.0205903216374269
0.0323184502923977
0.0290503225806452
0.036632485380117
0.0508339766081871
0.0367307602339181
0.0148219298245614
0.0177663157894737
0.0275854970760234
0.0272695614035088
0.0323666374269006
0.0624440350877193
0.221495087719298
0.0491677192982456
0.0161802923976608
0.0824744444444444
0.0273891812865497
0.466019210526316
0.159414064327485
0.220327397660819
0.281218918128655
0.046689269005848
0.18228365497076
0.142977105263158
0.147748596491228
0.0257440350877193
0.0258197953216374
0.102789736842105
0.139012573099415
0.051727485380117
0.0593349415204678
0.140675497076023
0.0193265789473684
0.201162222222222
0.357233567251462
0.617496988304094
0.118438011695906
0.10043134502924
0.020627134502924
0.0827561403508772
0.0804533040935673
0.0415171637426901
0.0418866959064327
0.0112874269005848
0.233741637426901
0.0525663742690058
0.0257297660818713
0.0287611695906433
0.234613859649123
0.259165
0.523275935672515
0.0727083333333333
0.0197557894736842
0.32313932748538
0.0546018421052632
0.595362894736842
0.171661461988304
0.0345859064327485
0.0647583625730994
0.179548848484848
0.162741725146199
0.196395526315789
0.280122953216374
0.0148519298245614
0.0565749707602339
0.0761822807017544
0.163421900584795
0.0124928362573099
0.0661577777777778
0.0447330116959064
0.043055
0.177158304093567
0.25449701754386
0.106733040935673
0.0643041812865497
0.0346887719298246
0.0897673391812865
0.192046257309942
0.371287192982456
0.0452088304093567
0.0237050292397661
0.016583567251462
0.025845730994152
0.0349437719298246
0.0119012280701754
0.09548
0.0151680409356725
0.017613918128655
0.166221374269006
0.0242535087719298
0.595069005847953
0.0402862280701754
0.388279532163743
0.024913567251462
0.0346936842105263
0.229621111111111
0.0679853801169591
0.0166770175438597
0.0342155263157895
0.0297343859649123
0.0429587426900585
0.0818789766081871
0.0902001461988304
0.19340701754386
0.0399347076023392
0.0295560233918129
0.0432064035087719
0.130364619883041
0.0222929239766082
0.019987865497076
0.0687859356725146
0.0283602631578947
0.0157870760233918
0.250701666666667
0.0340694152046784
0.307530321637427
0.0443475438596491
0.025608567251462
0.0296370760233918
0.0643223099415205
0.0193244736842105
0.0527286549707602
0.0179836842105263
0.0258734795321637
0.0176658479532164
0.0572026315789474
0.0179396480938416
0.0240752923976608
0.0118108771929825
0.130052192982456
0.0612555263157895
0.0494856432748538
0.14268365497076
0.0467171052631579
0.0245021929824561
0.0442850292397661
0.0256909941520468
0.0873300292397661
0.614400233918129
0.0310016374269006
0.0127225438596491
0.0145886257309942
0.0167199707602339
0.0184574561403509
0.0781003801169591
0.0479266666666667
0.271501023391813
0.10992865497076
0.0335083333333333
0.141662719298246
0.0133872222222222
0.0547745906432749
0.0323597368421053
0.110721023391813
0.120676842105263
0.0982434502923977
0.0586333040935672
0.568139883040936
0.0220594152046784
0.0325686549707602
0.0195668713450292
0.0461416374269006
0.0208327777777778
0.0778857309941521
0.0478022222222222
0.0133539766081871
0.107584473684211
0.132026754385965
0.0500154970760234
0.0330765497076023
0.040734269005848
0.0548776608187135
0.0243218128654971
0.0328254970760234
0.0370883333333333
0.0970458771929825
0.0519734210526316
0.0159956140350877
0.0678411695906433
0.224016374269006
0.0330272514619883
0.190247046783626
0.0162569005847953
0.0189053216374269
0.0476505555555556
0.0172662573099415
0.0187293859649123
0.395353304093567
0.149257251461988
0.0346337719298246
0.0460514912280702
0.0281111111111111
0.157143011695906
0.0178366081871345
0.0448445321637427
0.0410461988304094
0.0402234210526316
0.030744298245614
0.0515611988304094
0.0283863157894737
0.312921900584795
0.101367134502924
0.0977478484848485
0.0214580701754386
0.0283033040935673
0.0761599415204678
0.0443624269005848
0.797392660818713
0.099976432748538
0.0216164619883041
0.0484075438596491
0.0800994736842105
0.0166511988304094
0.0888852339181287
0.11279932748538
0.016027514619883
0.0671624561403509
0.0546595906432749
0.0560310526315789
0.0152172807017544
0.0638403801169591
0.118549766081871
0.288122631578947
0.600690350877193
0.0513082748538012
0.067943947368421
0.0227362573099415
0.0267929824561404
0.0648265497076023
0.121929766081871
0.0466423976608187
0.0266552631578947
0.388650994152047
0.0175910526315789
0.0219345906432749
0.0303204970760234
0.0372088011695906
0.0574019883040936
0.0469161695906433
0.0315535380116959
0.0407194736842105
0.0718478070175439
0.0199434502923977
0.0224741520467836
0.204018538011696
0.0412125730994152
0.0341895614035088
0.0167973684210526
0.0326012280701754
0.023093918128655
0.105499736842105
0.0394500879765396
0.158099210526316
0.0545434210526316
0.0342647953216374
0.0248605555555556
0.0208101461988304
0.0153212865497076
0.0148394736842105
0.0118995029239766
0.0550047953216374
0.0788177192982456
0.0134768421052632
0.0309963450292398
0.0145926023391813
0.0231274269005848
0.556260789473684
0.0158387719298246
0.0255438596491228
0.0141563450292398
0.0365328070175439
0.120590029239766
0.0204169298245614
0.138831315789474
0.0150670467836257
0.023691432748538
0.0852436549707602
0.0879560526315789
0.0506900292397661
0.0322389766081871
0.0276409649122807
0.0836804093567251
0.0524166666666667
0.0747845614035088
0.034262865497076
0.209487953216374
0.35060298245614
0.488138567251462
0.0216213742690058
0.0205082748538012
0.0449712280701754
0.0153311143695015
0.0259741812865497
0.102334707602339
0.0255549415204678
0.0483780409356725
0.278112046783626
0.225675058479532
0.267629970760234
0.494726988304094
0.215974152046784
0.063926052631579
0.0663723391812865
0.0864956725146199
0.0949309941520468
0.0294061695906433
0.0632908187134503
0.0560670760233918
0.563565877192982
0.514072894736842
0.0368322514619883
0.0139569590643275
0.0766710526315789
0.0379986842105263
0.0278311111111111
0.619954824561403
0.0651272807017544
0.0193285087719298
0.180377485380117
0.0403502339181287
0.0708620467836257
0.0368432748538012
0.0597547660818713
0.180373450292398
0.18873149122807
0.26659365497076
0.0183938011695906
0.0546278070175439
0.135215497076023
0.0124722514619883
0.0180113157894737
0.0165145906432749
0.0562103216374269
0.013836432748538
0.0223455847953216
0.225426842105263
0.116332602339181
0.36010230994152
0.0248844444444444
0.0566854385964912
0.0129070467836257
0.0956376023391813
0.209218596491228
0.311040438596491
0.0717994152046784
0.301320263157895
0.201381608187134
0.11953850877193
0.0601168421052632
0.0678690643274854
0.0800533918128655
0.0502262865497076
0.579061578947368
0.0251728947368421
0.024429298245614
0.0238281871345029
0.074651783625731
0.0318758479532164
0.282250467836257
0.0250752339181287
0.0641206432748538
0.159957076023392
0.0341068713450292
0.0137504385964912
0.0195300584795322
0.443403187134503
0.023588216374269
0.243781783625731
0.0381623391812866
0.0349939766081871
0.0456589473684211
0.186996432748538
0.142500233918129
0.0241155847953216
0.242501900584795
0.325393333333333
0.0303052631578947
0.291851140350877
0.264101959064327
0.0159900584795322
0.166781578947368
0.0728339766081871
0.0710092397660819
0.0174211695906433
0.0933470760233918
0.0833535380116959
0.013965350877193
0.220952192982456
0.306381695906433
0.0141588304093567
0.0235345029239766
0.0453405847953216
0.0222885380116959
0.0623110526315789
0.211756617647059
0.622301900584795
0.0366135087719298
0.0328406725146199
0.0451045321637427
0.0368741520467836
0.0837656725146199
0.0634549415204678
0.259822748538012
0.193883157894737
0.22957134502924
0.038317134502924
0.12467649122807
0.0176034795321637
0.0157586257309942
0.262161900584795
0.151352748538012
0.0176841520467836
0.0185190350877193
0.0693383625730994
0.266858918128655
0.0345979532163743
0.274254883040936
0.0855095614035088
0.120046568914956
0.264735584795322
0.16111865497076
0.0217838304093567
0.0134669883040936
0.0479860233918129
0.021551783625731
0.0338238888888889
0.0595656140350877
0.0376391812865497
0.0337729239766082
0.210065994152047
0.0312680701754386
0.0388979532163743
0.479516140350877
0.0391955847953216
0.121333304093567
0.0396259356725146
0.0340727485380117
0.197517777777778
0.0456277192982456
0.0284901461988304
0.0298486257309942
0.037454298245614
0.204758771929825
0.0647779239766082
0.0155942105263158
0.0431512280701754
0.0765737719298246
0.0196318768328446
0.233653976608187
0.118630175438596
0.0207191520467836
0.383125789473684
0.0569055555555556
0.105609356725146
0.113869883040936
0.0460796783625731
0.0625270175438597
0.153353333333333
0.0522533918128655
0.0745683382789318
0.0137955263157895
0.102699707602339
0.0112650584795322
0.0723914912280702
0.661817251461988
0.0543967251461988
0.0528254678362573
0.0189015497076023
0.040629649122807
0.0323500584795322
0.0435155847953216
0.277993918128655
0.145330087719298
0.024682485380117
0.15177581871345
0.0782493567251462
0.0145695614035088
0.0902978070175439
0.042653918128655
0.0493938011695906
0.0172040350877193
0.0511098830409357
0.111619090909091
0.0572376608187134
0.0238745614035088
0.524627602339181
0.0260743859649123
0.0801696198830409
0.0561529824561404
0.324991783625731
0.103691637426901
0.0171836257309942
0.0135680994152047
0.0617622514619883
0.186933304093567
0.0194014619883041
0.0816111988304094
0.0625099413489736
0.0552183040935673
0.0320426608187135
0.0130518768328446
0.0268248538011696
0.0378247368421053
0.0150289766081871
0.227976988304094
0.208450409356725
0.0561295321637427
0.245215497076023
0.0298359064327485
0.0614352923976608
0.305579444444444
0.0685589149560117
0.0392603216374269
0.303929649122807
0.039417514619883
0.0389340935672515
0.475697251461988
0.0959935380116959
0.126448157894737
0.079685701754386
0.0191961111111111
0.0264141228070175
0.0312218421052632
0.0238629532163743
0.0158392397660819
0.0334149415204678
0.120615263157895
0.414621432748538
0.0526281286549708
0.0498966081871345
0.561027631578947
0.0123997953216374
0.047458918128655
0.0163567543859649
0.0679045906432749
0.0477061111111111
0.0198998538011696
0.0567700292397661
0.0417328947368421
0.142359736842105
0.173030175438597
0.0183598538011696
0.0572990935672515
0.276790847953216
0.952419239766082
0.532859210526316
0.0485540058479532
0.0550483625730994
0.0593050877192982
0.195817456140351
0.0191596198830409
0.559306932153392
0.0665941228070175
0.0697745614035088
0.0408371637426901
0.0695402631578947
0.166676725146199
0.183052807017544
0.0140612865497076
0.118697251461988
0.018631783625731
0.196422543859649
0.0368122287390029
0.0380180116959064
0.0666473684210526
0.136152953216374
0.052737514619883
0.0186126900584795
0.0269269883040936
0.0266720760233918
0.15124581871345
0.0184819005847953
0.0258429532163743
0.0485326608187134
0.0592427192982456
0.0595427485380117
0.575647719298246
0.188485438596491
0.0495028070175439
0.0177094152046784
0.048118216374269
0.0185755555555556
0.218894707602339
0.039052485380117
0.0264288304093567
0.0709479239766082
0.329002134502924
0.340189064327485
0.0147647953216374
0.0216781578947368
0.0355914912280702
0.0282919590643275
0.112679883040936
0.0257400292397661
0.0210990643274854
0.070466783625731
0.0414669298245614
0.368474502923977
0.263189678362573
0.0701898830409357
0.0333689473684211
0.0584678070175439
0.0353366081871345
0.0221546783625731
0.0597734795321637
0.0174500877192982
0.0182241520467836
0.0518529239766082
0.23173081871345
0.165926374269006
0.0213463343108504
0.0255476023391813
0.170050555555556
0.0181864912280702
0.384567192982456
0.0860993859649123
0.0634485087719298
0.0203220467836257
0.0182406140350877
0.017442865497076
0.0540029824561404
0.0606146198830409
0.121225555555556
0.025086783625731
0.193005643274854
0.295824064327485
0.0181168421052632
0.0932187426900585
0.0427861695906433
0.0866292397660819
0.0138251461988304
0.277928859649123
0.0533983625730994
0.443010321637427
0.0211066081871345
0.174808947368421
0.058767485380117
0.0330769883040936
0.0180593859649123
0.0465530409356725
0.027933216374269
0.028015701754386
0.244231608187134
0.0315549707602339
0.0150089473684211
0.211061842105263
0.10962284457478
0.184049122807018
0.0306382456140351
0.0280708479532164
0.0127839473684211
0.423749239766082
0.0712898245614035
0.0426188596491228
0.0716620760233918
0.0214549415204678
0.334587514619883
0.0338220760233918
0.0191963742690058
0.0858042105263158
0.0167610526315789
0.0269501169590643
0.583488918128655
0.0197671929824561
0.0154958771929825
0.370868742690058
0.0548095614035088
0.434077719298246
0.0155738888888889
0.025814269005848
0.0220773099415205
0.0190687719298246
0.0128101754385965
0.0129259941520468
0.0712797368421053
0.0665584502923977
0.0389828947368421
0.0572587719298246
0.0762497368421053
0.0218740350877193
0.120112339181287
0.0174726608187134
0.074977514619883
0.028788216374269
0.200641700879765
0.0650884210526316
0.0138913157894737
0.306245643274854
0.0386865789473684
0.0780545614035088
0.0621095321637427
0.0393215789473684
0.200612076023392
0.0205338011695906
0.0962605555555556
0.0372943567251462
0.137406023391813
0.18089918128655
0.0166463157894737
0.0930299122807018
0.124355204678363
0.0522665789473684
0.0293854678362573
0.0124413196480938
0.166021695906433
0.0189899122807018
0.0618861988304094
0.0391483918128655
0.0461425438596491
0.0434311695906433
0.0117528070175439
0.0543713450292398
0.0282794444444444
0.0222574269005848
0.544454385964912
0.0542031871345029
0.0172240935672515
0.112721637426901
0.294636549707602
0.0583873099415205
0.0334010526315789
0.0536336549707602
0.0419786257309942
0.063701432748538
0.509720526315789
0.11782783625731
0.0228314035087719
0.0500634502923977
0.317789707602339
0.0349744736842105
0.343692280701754
0.0214062280701754
0.0159687426900585
0.0353763450292398
0.0233197076023392
0.0496620175438596
0.0975833040935672
0.0417441228070175
0.0266801754385965
0.0292240350877193
0.0275244152046784
0.020335
0.409327046783626
0.268478450292398
0.0478999415204678
0.047741783625731
0.0630134210526316
0.441447777777778
0.095827485380117
0.0244788888888889
0.0136049122807018
0.0329144736842105
0.0154635087719298
0.0346495906432749
0.423275175438596
0.0222273684210526
0.0280847368421053
0.048359298245614
0.0239796480938416
0.0138924269005848
0.114333742690058
0.0185408479532164
0.0932366081871345
0.125858859649123
0.10696985380117
0.0563252339181287
0.128098830409357
0.0625863450292398
0.27463283625731
0.120430350877193
0.0354365204678363
0.0292185087719298
0.194911023391813
0.0128145029239766
0.278367777777778
0.300267514619883
0.117526578947368
0.0255608771929825
0.084869298245614
0.320503187134503
0.0996484795321637
0.510247485380117
0.019947134502924
0.249427339181287
0.100268947368421
0.0278061403508772
0.0146151754385965
0.0583479824561403
0.0957390350877193
0.0316311988304094
0.0828131578947368
0.0489630409356725
0.859553888888889
0.0207888888888889
0.0172168713450292
0.0180288011695906
0.0167155555555556
0.0393348830409357
0.0183409356725146
0.0133595321637427
0.428990029239766
0.0141767543859649
0.0711540058479532
0.0413980409356725
0.0160723145400593
0.0279452339181287
0.0436640935672515
0.0237483333333333
0.0983319590643275
0.444689035087719
0.447341228070175
0.0351850292397661
0.0204351169590643
0.047957514619883
0.0198770175438596
0.167456578947368
0.364813157894737
0.0417582456140351
0.106227573964497
0.111051695906433
0.437656959064327
0.0384462463343109
0.045266783625731
0.012032134502924
0.0417367251461988
0.0747677192982456
0.0147161695906433
0.0172261403508772
0.0590406432748538
0.10352918128655
0.167033742690058
0.0297058944281525
0.0129435964912281
0.0194480116959064
0.204916578947368
0.230922368421053
0.0378978947368421
0.0413980409356725
0.36789716374269
0.153800994152047
0.0435199415204678
0.0562805263157895
0.0259301754385965
0.263513128654971
0.0568490058479532
0.047119269005848
0.060885
0.537883976608187
0.15747634502924
0.0351753801169591
0.0481991812865497
0.18443418128655
0.0253504970760234
0.0359871929824561
0.0420583333333333
0.0463303801169591
0.145289912280702
0.309297660818713
0.178327777777778
0.14361634502924
0.0451445747800586
0.0250097076023392
0.0321566374269006
0.0160360233918129
0.0134920760233918
0.0775744736842105
0.385329385964912
0.0362711695906433
0.0625718421052632
0.0390867251461988
0.0616952339181287
0.0488756140350877
0.0194643859649123
0.0558940643274854
0.016344298245614
0.298404795321637
0.298591081871345
0.0327347953216374
0.0497088304093567
0.245873713450292
0.185254005847953
0.0134947076023392
0.0160901754385965
0.0228268421052632
0.0464854093567251
0.102841549707602
0.0747216081871345
0.0201366862170088
0.264956048951049
0.190391023391813
0.0285078362573099
0.0452302339181287
0.0238798830409357
0.0369693859649123
0.0415175730994152
0.0289866959064327
0.432088187134503
0.0917766081871345
0.443356432748538
0.0471577485380117
0.0484544281524927
0.0599890935672515
0.0183623099415205
0.529342719298246
0.0197415204678363
0.0411664912280702
0.0516269005847953
0.0535526315789474
0.413610380116959
0.0369426023391813
0.435977397660819
0.107134912280702
0.0167523391812865
0.0118299707602339
0.0153696198830409
0.0177822807017544
0.0562708187134503
0.142697368421053
0.0542352046783626
0.0652829532163743
0.104435526315789
0.0171261111111111
0.0264459649122807
0.0381079824561404
0.0421904678362573
0.367423362573099
0.052551081871345
0.265372573099415
0.140182072727273
0.10602298245614
0.540753011695906
0.0195247076023392
0.146069178885631
0.0181458771929825
0.0460907894736842
0.0317755555555556
0.0220423976608187
0.0512034795321637
0.0193272222222222
0.0144058771929825
0.0279615789473684
0.0421418128654971
0.121081842105263
0.0135917251461988
0.0954324561403509
0.0245588304093567
0.0174243567251462
0.0316331286549708
0.0366716666666667
0.015032514619883
0.0255267543859649
0.0331223391812865
0.0308905847953216
0.0517519590643275
0.173566959064327
0.0281629532163743
0.0460092105263158
0.0486964619883041
0.0418371929824561
0.0486726315789474
0.0150573391812865
0.0931353216374269
0.0772708479532164
0.035363918128655
0.258849269005848
0.12489418128655
0.0699275438596491
0.101405877192982
0.0129886257309942
0.027968918128655
0.60628230994152
0.0551613450292398
0.0335377777777778
0.140915
0.0225776315789474
0.0509969005847953
0.0798776023391813
0.234629590643275
0.0319302046783626
0.0206815789473684
0.0404033918128655
0.0187629239766082
0.0288656432748538
0.0246160233918129
0.189149795321637
0.047648216374269
0.0699426900584795
0.0274509941520468
0.255389736842105
0.0319614912280702
0.10310730994152
0.538095
0.0433102339181287
0.0406296198830409
0.0591932748538012
0.0271363450292398
0.0176088011695906
0.0373299707602339
0.0661169590643275
0.0828526023391813
0.035292865497076
0.021031432748538
0.0467280994152047
0.236793245614035
0.0505976900584795
0.0284420467836257
0.0202886549707602
0.527990350877193
0.182652397660819
0.0373668128654971
0.101368362573099
0.186426315789474
0.0221289473684211
0.112443859649123
0.0445659064327485
0.458615701754386
0.0302729824561404
0.0233340058479532
0.0462482748538012
0.321031929824561
0.309169210526316
0.466889473684211
0.0502804970760234
0.0397038888888889
0.0370136549707602
0.038459269005848
0.0566079239766082
0.0673714619883041
0.053698567251462
0.334930760233918
0.214807583333333
0.0527970467836257
0.019002865497076
0.0363280116959064
0.666039561403509
0.0406880409356725
0.023931783625731
0.161279678362573
0.0327116374269006
0.0442330409356725
0.0121065204678363
0.0430640350877193
0.337481315789474
0.103473596491228
0.0323862865497076
0.0400535380116959
0.0312745614035088
0.017474269005848
0.021535730994152
0.0214693274853801
0.0508824561403509
0.0760163742690058
0.0544527485380117
0.017198918128655
0.0161888596491228
0.266538713450292
0.172077923976608
0.0291147076023392
0.0509290935672515
0.32665365497076
0.0325718713450292
0.0536519298245614
0.0214476608187135
0.0448385964912281
0.0319678070175439
0.0441147660818713
0.0311558479532164
0.133475438596491
0.0229878362573099
0.0401188888888889
0.0206447076023392
0.0445631871345029
0.086214298245614
0.0755551461988304
0.0311680409356725
0.0193259649122807
0.0386154385964912
0.191941520467836
0.0311818421052632
0.382709239766082
0.0601435380116959
0.0184881286549708
0.0598880116959064
0.0155948245614035
0.0546748245614035
0.065653567251462
0.0580246783625731
0.0997985380116959
0.487569298245614
0.0144717251461988
0.0161176023391813
0.0816811403508772
0.443993245614035
0.0179964619883041
0.591552894736842
0.0135374269005848
0.141311169590643
0.0766990322580645
0.0284423099415205
0.022537134502924
0.0337822222222222
0.0266402631578947
0.0921411988304094
0.0146531871345029
0.0252258187134503
0.0534613742690058
0.216750438596491
0.079218567251462
0.0232641935483871
0.294916140350877
0.0863176315789474
0.015080701754386
0.0546604970760234
0.0536495614035088
0.436289561403509
0.0467979824561403
0.429785438596491
0.562528742690058
0.0167968128654971
0.032345
0.0788216666666667
0.068602485380117
0.458239795321637
0.031161432748538
0.0394623976608187
0.0355701754385965
0.0659716666666667
0.0681445029239766
0.0431755847953216
0.0666042105263158
0.0684671929824561
0.114333713450292
0.0125438888888889
0.243736871345029
0.0624570175438596
0.0388313157894737
0.0694990643274854
0.0354402046783626
0.0282583625730994
0.0167361988304094
0.0237689473684211
0.0957552046783626
0.035513567251462
0.0450978362573099
0.0578259649122807
0.184495730994152
0.0298721929824561
0.145043304093567
0.540896812865497
0.0698005263157895
0.0300251461988304
0.0305684502923977
0.0248876608187135
0.0879525730994152
0.0503661403508772
0.0469148538011696
0.152037923976608
0.421538245614035
0.632419941520468
0.0231039473684211
0.0377068713450292
0.238430555555556
0.0666699413489736
0.0176482748538012
0.191445906432749
0.0344413450292398
0.0246166081871345
0.0451185964912281
0.0752202046783626
0.0180493859649123
0.134188128654971
0.0222979824561404
0.46591149122807
0.0233165789473684
0.0490086549707602
0.0481183625730994
0.0153434795321637
0.0763399707602339
0.0155690058479532
0.157951578947368
0.063872514619883
0.0634055263157895
0.152842865497076
0.017160701754386
0.586763801169591
0.0173236549707602
0.0391043274853801
0.0507786842105263
0.218806871345029
0.0139120467836257
0.0150727192982456
0.0199796774193548
0.0590984210526316
0.398010614035088
0.014728567251462
0.0384562865497076
0.0755961988304094
0.0297316959064327
0.0549367251461988
0.0699772807017544
0.0184501754385965
0.133624239766082
0.0371667543859649
0.0300086549707602
0.197082105263158
0.0574696783625731
0.0246708187134503
0.0346506140350877
0.027594269005848
0.363537602339181
0.0435199122807018
0.35807
0.0335152923976608
0.0267456140350877
0.0165546783625731
0.022821788856305
0.0328561111111111
0.0519770175438597
0.0611455263157895
0.0664442397660819
0.03112
0.0151715789473684
0.0337088011695906
0.246460058479532
0.0433953216374269
0.536753596491228
0.578918391812866
0.294535350877193
0.0581137719298246
0.0386669883040936
0.0708955555555556
0.0148419590643275
0.0170083625730994
0.0284365789473684
0.631778976608187
0.419468976608187
0.0153665204678363
0.0395901169590643
0.0184748245614035
0.0187245906432749
0.0450742105263158
0.0173396783625731
0.0573179532163743
0.0190618128654971
0.0437882748538012
0.259542865497076
0.241875614035088
0.0587362280701754
0.0530225730994152
0.0400959649122807
0.0824177777777778
0.62164634502924
0.031542134502924
0.0913007894736842
0.0367607602339181
0.0473392105263158
0.0146694444444444
0.029769649122807
0.0583876315789474
0.0300094736842105
0.0360960526315789
0.0107069298245614
0.204732368421053
0.0203940350877193
0.0272938596491228
0.0216618713450292
0.0578069005847953
0.338986812865497
0.0482651461988304
0.200009941520468
0.0466744444444444
0.0550212573099415
0.589822335329341
0.0197500584795322
0.0196243274853801
0.138098801169591
0.115127280701754
0.0134639473684211
0.105835614035088
0.0348847368421053
0.0485888596491228
0.0171267251461988
0.0247872807017544
0.579206578947368
0.0679528362573099
0.0281384795321637
0.0542919005847953
0.0275336549707602
0.0582490350877193
0.269057573099415
0.172449473684211
0.0697133040935673
0.16240365497076
0.143445030120482
0.0845204678362573
0.174307865497076
0.0618244152046784
0.05357
0.0124459356725146
0.0431447368421053
0.0783825730994152
0.0964003216374269
0.46684269005848
0.211145526315789
0.0157190643274854
0.0513986549707602
0.0318983040935673
0.0155
0.151860643274854
0.0395483918128655
0.045016432748538
0.462842923976608
0.0306221929824561
0.0157977192982456
0.0156643274853801
0.0575468713450292
0.0335936842105263
0.0873018421052632
0.0146130701754386
0.277277807017544
0.0628044411764706
0.0334208771929825
0.225530204678363
0.0997155555555556
0.0385720467836257
0.703264152046784
0.104977777777778
0.0246155847953216
0.157879912280702
0.305373918128655
0.0357599415204678
0.0445573684210526
0.0971688011695906
0.0194537426900585
0.0588420760233918
0.0336698538011696
0.116393771929825
0.127313128654971
0.0279328947368421
0.0588144444444444
0.112009473684211
0.0231213450292398
0.0166277777777778
0.0188816081871345
0.044786783625731
0.723090175438596
0.0206771554252199
0.109694239766082
0.0644510233918129
0.0308009941520468
0.223056315789474
0.0530229239766082
0.0256115497076023
0.529042485380117
0.0858940935672515
0.0391808504398827
0.601955380116959
0.125387076023392
0.183167046783626
0.226740350877193
0.0398552923976608
0.0351234795321637
0.0269503216374269
0.0376714035087719
0.075635701754386
0.0605850292397661
0.0244080116959064
0.0391343859649123
0.0834836842105263
0.034458567251462
0.0577278362573099
0.0772052923976608
0.459495321637427
0.0693306725146199
0.0861870175438596
0.115834707602339
0.0379315497076023
0.0408661988304094
0.301461754385965
0.554289415204678
0.0588358479532164
0.0522753216374269
0.0714229239766082
0.0714931871345029
0.521124824561404
0.0843680409356725
0.066151081871345
0.0283718128654971
0.0623726900584795
0.141097631578947
0.0136314035087719
0.0339134210526316
0.0274971929824561
0.110951695906433
0.0485241812865497
0.554836374269006
0.0502699415204678
0.0349096783625731
0.0528971052631579
0.199461812865497
0.107552953216374
0.201355964912281
0.0186251461988304
0.0360454970760234
0.113606871345029
0.169475
0.0512569298245614
0.0706236549707602
0.0304730409356725
0.0878709064327485
0.21654783625731
0.02638
0.0751114619883041
0.0185143859649123
0.318508011695906
0.115958596491228
0.0360416374269006
0.0730099707602339
0.322279678362573
0.133126549707602
0.0337640935672515
0.0188192105263158
0.0203880409356725
0.283627192982456
0.018452865497076
0.0291387426900585
0.0250611988304094
0.578136608187135
0.457385175438596
0.260355730994152
0.0149750292397661
0.0234831671554252
0.53061918128655
0.0568838596491228
0.0301486549707602
0.0520505263157895
0.0486292105263158
0.0311311403508772
0.0576668421052632
0.0134112573099415
0.0128490935672515
0.0246475438596491
0.0564542397660819
0.0736742105263158
0.18086197761194
0.0138418713450292
0.118012894736842
0.0617199707602339
0.225023128654971
0.0577988011695906
0.0320354093567251
0.0445359356725146
0.0416448830409357
0.0390150292397661
0.566408333333333
0.044781783625731
0.599950087719298
0.293722953216374
0.0394226023391813
0.047285350877193
0.0770336842105263
0.0458126608187134
0.109154447761194
0.0682393567251462
0.0174081578947368
0.0329437426900585
0.015530730994152
0.038577134502924
0.0350880994152047
0.0616336842105263
0.0350376023391813
0.0188280701754386
0.0432057894736842
0.0381226686217009
0.0251807602339181
0.0590657894736842
0.0371647660818713
0.011939649122807
0.120891725146199
0.0414069501466276
0.330708596491228
0.0508514619883041
0.0769237426900585
0.016291432748538
0.048567134502924
0.0178714912280702
0.190051111111111
0.0787222807017544
0.0205089766081871
0.435490847953216
0.104433947368421
0.0345760526315789
0.0334219298245614
0.0187990058479532
0.54874514619883
0.0142640350877193
0.0227969590643275
0.0421249707602339
0.158408128654971
0.0427478362573099
0.0484470467836257
0.0398307894736842
0.0221866959064327
0.0490192397660819
0.0614066959064327
0.0439303801169591
0.0624601169590643
0.402055087719298
0.163765087719298
0.0238909677419355
0.152545173913043
0.0179370760233918
0.0156216374269006
0.172464152046784
0.0151673391812866
0.0237280116959064
0.0365297076023392
0.0826292105263158
0.0173585964912281
0.161543011695906
0.0394520467836257
0.0273174269005848
0.0757085380116959
0.0139292397660819
0.16609769005848
0.229027953216374
0.0447950877192982
0.0454519590643275
0.016306783625731
0.326206432748538
0.0439649122807018
0.117894824561404
0.576800263157895
0.0403380116959064
0.0298469883040936
0.0722497660818713
0.320913011695906
0.0283481578947368
0.0591358479532164
0.0478787096774194
0.0848995535714286
0.0190497368421053
0.0654002923976608
0.335389707602339
0.0629440058479532
0.419168713450292
0.0561122514619883
0.0727192397660819
0.0425300877192982
0.699178187134503
0.0141464619883041
0.0122105555555556
0.0172371052631579
0.316103216374269
0.042444298245614
0.0116189766081871
0.0207309649122807
0.0262762573099415
0.0411674269005848
0.0162602046783626
0.0604938304093567
0.118740438596491
0.0201659356725146
0.0384009649122807
0.545159210526316
0.0645962573099415
0.0423347953216374
0.229578927444795
0.0168613742690058
0.157448684210526
0.124573040935673
0.679160526315789
0.0689094152046784
0.051682514619883
0.0335985964912281
0.0211770467836257
0.398634678362573
0.0344338011695906
0.0279004970760234
0.0342891520467836
0.0150021929824561
0.0371343859649123
0.104769239766082
0.618133157894737
0.166203859649123
0.0297376539589443
0.161937719298246
0.0729484210526316
0.0157752339181287
0.0358105847953216
0.0179799707602339
0.016755701754386
0.0110103216374269
0.163154883040936
0.0778235964912281
0.334415760233918
0.259510935672515
0.0279592105263158
0.0763826900584795
0.332994824561404
0.0692575438596491
0.0547927192982456
0.0245594444444444
0.0474311988304094
0.149953421052632
0.254663128654971
0.0338648245614035
0.111045380116959
0.0840444444444444
0.0365297368421053
0.0651954678362573
0.0196637134502924
0.0157703216374269
0.0422096198830409
0.132192316715543
0.0274869005847953
0.0418869590643275
0.023231081871345
0.0193078947368421
0.0262240643274854
0.158698976608187
0.182534064327485
0.0580211403508772
0.0779634210526316
0.0216795321637427
0.0709617251461988
0.0170261695906433
0.241677676470588
0.0578650292397661
0.0159857894736842
0.0492714619883041
0.0256702339181287
0.0192992397660819
0.0382119005847953
0.551651198830409
0.0119766959064327
0.340120526315789
0.0404580701754386
0.0206691228070175
0.0911173313782991
0.064176783625731
0.0242533040935673
0.0863340643274854
0.0974141520467836
0.0441974561403509
0.0680213157894737
0.079314649122807
0.0125705263157895
0.0235387719298246
0.0269020760233918
0.0169308187134503
0.123005438596491
0.0400204678362573
0.0230969590643275
0.0481731578947368
0.014556081871345
0.0284795614035088
0.0188448973607038
0.134689210526316
0.031433216374269
0.050718216374269
0.665746549707602
0.0362030116959064
0.0448609064327485
0.0602727192982456
0.0230866374269006
0.0167378947368421
0.0185783625730994
0.0705741228070175
0.136932192982456
0.222556432748538
0.0705875730994152
0.0311552631578947
0.0175755555555556
0.0869933625730994
0.0612343859649123
0.0572708771929825
0.33689918128655
0.0438869526627219
0.135691779935275
0.047356432748538
0.0689018421052632
0.0374972514619883
0.159201228070175
0.0391140350877193
0.465061403508772
0.564753128654971
0.0480715204678363
0.0160639473684211
0.0357387134502924
0.26699431085044
0.246122777777778
0.0262409064327485
0.0359220175438597
0.482349707602339
0.225775087719298
0.0401606140350877
0.103740994152047
0.402904035087719
0.0391229239766082
0.0139682748538012
0.165581666666667
0.0221682456140351
0.0432873976608187
0.175322894736842
0.0978530701754386
0.267856812865497
0.116163625730994
0.0291755131964809
0.131772573099415
0.182535087719298
0.0167995321637427
0.0653052923976608
0.0924558479532164
0.0228299122807018
0.0183618713450292
0.0470695321637427
0.0316428362573099
0.0461009064327485
0.0267342105263158
0.646611637426901
0.262502642276423
0.032591432748538
0.036319649122807
0.197843395638629
0.0378601754385965
0.0292121052631579
0.502542602339181
0.717011140350877
0.0164819590643275
0.104137105263158
0.0368409941520468
0.142517777777778
0.0248993274853801
0.524951871345029
0.0156178362573099
0.015426081871345
0.0162886257309942
0.0648225438596491
0.0462440935672515
0.0540000292397661
0.0447085380116959
0.0772554385964912
0.0337729824561403
0.0356911111111111
0.160590058479532
0.144548157894737
0.181598055555556
0.0805929824561404
0.026690730994152
0.0615838304093567
0.0151968128654971
0.0677102046783626
0.0429465497076023
0.072764298245614
0.0264882991202346
0.0563732748538012
0.0748335964912281
0.0958208771929825
0.118749356725146
0.0337911695906433
0.0326909064327485
0.146642134502924
0.0145835380116959
0.114852777777778
0.0584152631578947
0.0111340350877193
0.0270551754385965
0.0236234210526316
0.0199608187134503
0.0394364912280702
0.0301728947368421
0.0340047953216374
0.0313915634218289
0.0368806725146199
0.137707573099415
0.356376315789474
0.0221343859649123
0.0389735380116959
0.522630087719298
0.472636520467836
0.0173808187134503
0.0347727777777778
0.0318933333333333
0.0260158479532164
0.0144563742690058
0.0556630701754386
0.0340912573099415
0.0900982456140351
0.0203163450292398
0.0329729532163743
0.050984298245614
0.113705438596491
0.0279261111111111
0.012228918128655
0.0339952631578947
0.281593372781065
0.038877514619883
0.0323653801169591
0.0230239766081871
0.144236228070175
0.197618538011696
0.0356088304093567
0.0191078362573099
0.037230701754386
0.158358538011696
0.697924649122807
0.0193263157894737
0.0862173684210526
0.027547485380117
0.0136238304093567
0.0211583333333333
0.540830935672515
0.0154722222222222
0.0230953216374269
0.369703713450292
0.0347729532163743
0.134193538011696
0.0319062573099415
0.0285949122807018
0.0352794444444444
0.056748918128655
0.0458015789473684
0.0543372807017544
0.0474333625730994
0.0261843567251462
0.0196241228070175
0.0510147660818713
0.101983888888889
0.131915175438596
0.0583067543859649
0.064494269005848
0.0202462573099415
0.202800233918129
0.0612833918128655
0.171486783625731
0.0376422514619883
0.526105409356725
0.0259428070175439
0.106297602339181
0.0197353801169591
0.0140802339181287
0.0551309356725146
0.0155233333333333
0.449255116959064
0.0479955718475073
0.0501738011695906
0.0503608187134503
0.0296852631578947
0.111502222222222
0.026756081871345
0.0194836549707602
0.0183541520467836
0.0609726608187134
0.0124438596491228
0.0671853216374269
0.0623188304093567
0.0214787719298246
0.0296928362573099
0.0516902339181287
0.242286228070175
0.0348807894736842
0.0776350877192983
0.0332567251461988
0.402017368421053
0.051161432748538
0.0421730701754386
0.0357430994152047
0.102503333333333
0.145732339181287
0.032894269005848
0.046821783625731
0.184290058479532
0.0146814035087719
0.0297442105263158
0.0942291228070175
0.151952894736842
0.0187320760233918
0.0704780994152047
0.0193094152046784
0.0595550877192982
0.0746927192982456
0.0214707894736842
0.0404394444444444
0.332737573099415
0.0492045906432749
0.0511416666666667
0.281277046783626
0.024385730994152
0.0163767543859649
0.0230311111111111
0.0148051169590643
0.133726929824561
0.0306110233918129
0.0505982456140351
0.0210612280701754
0.0198373391812866
0.0172250292397661
0.0364885964912281
0.0757766666666667
0.19007798245614
0.0368872514619883
0.0309112573099415
0.613375701754386
0.106976842105263
0.224269122807018
0.0627619298245614
0.0316776900584795
0.0209785380116959
0.057358918128655
0.0591821052631579
0.239842514619883
0.0146200292397661
0.0216864035087719
0.0254068128654971
0.0149303216374269
0.016813567251462
0.0377034795321637
0.0361306432748538
0.016001432748538
0.0145390643274854
0.0132521929824561
0.0729866959064328
0.0935197660818713
0.0188531286549708
0.0346938888888889
0.0350463742690059
0.579863333333333
0.0637210526315789
0.0312009649122807
0.072058216374269
0.31416350877193
0.133156637426901
0.0369323684210526
0.035092865497076
0.0229770760233918
0.0232113450292398
0.0654310526315789
0.0384667251461988
0.0620759941520468
0.0272021052631579
0.0501171052631579
0.108177719298246
0.0718517543859649
0.271036725146199
0.0831095029239766
0.0744870467836257
0.0241674561403509
0.0529568713450292
0.116677076023392
0.162564912280702
0.112039269005848
0.0593376539589443
0.0253030701754386
0.0394672807017544
0.025206432748538
0.0313073391812866
0.0274772222222222
0.0683789766081871
0.356644298245614
0.0401823684210526
0.0380380701754386
0.0948110526315789
0.367893742690058
0.136521608187134
0.054490350877193
0.0792932748538012
0.0162843859649123
0.637121988304094
0.079259649122807
0.0140431578947368
0.566555321637427
0.144817397660819
0.0628049122807018
0.0317150584795322
0.0292526023391813
0.0261211403508772
0.121583187134503
0.0149222222222222
0.0675837134502924
0.259818070175439
0.0480597360703812
0.0491466374269006
0.0183189473684211
0.415166111111111
0.0566241228070175
0.0225328362573099
0.0241726900584795
0.0490518421052632
0.310342602339181
0.00954087719298246
0.123783859649123
0.569866169590643
0.0270152923976608
0.048688216374269
0.00939766081871345
0.0234030116959064
0.123360789473684
0.0393804678362573
0.355798830409357
0.105537105263158
0.0418039473684211
0.027755
0.0247808771929825
0.0144438888888889
0.140231725146199
0.0441276315789474
0.0354083333333333
0.0891005847953216
0.054877514619883
0.0248919005847953
0.280056783625731
0.316666929824561
0.102471140350877
0.0776801754385965
0.0382715204678363
0.0192647076023392
0.0186535087719298
0.0777328070175439
0.0510312280701754
0.0261979239766082
0.0157545029239766
0.256919064327485
0.0498699707602339
0.332104064327485
0.0243531286549708
0.0602559649122807
0.0206482748538012
0.0267116959064327
0.0863572807017544
0.0953219883040936
0.333883713450292
0.116619502923977
0.0213560233918129
0.0254963450292398
0.0766176023391813
0.0299941520467836
0.0387480701754386
0.0519190350877193
0.539242807017544
0.0276340935672515
0.57879201754386
0.0630817543859649
0.0177249122807018
0.0161502631578947
0.0635376023391813
0.0541177485380117
0.0199246198830409
0.0231510526315789
0.014168216374269
0.0298418128654971
0.0133104385964912
0.48972769005848
0.0325526315789474
0.0336249707602339
0.235126725146199
0.0650848245614035
0.0137220760233918
0.171233538011696
0.0706286549707602
0.563946432748538
0.413339561403509
0.55610567251462
0.0558820760233918
0.0609705722891566
0.0176697368421053
0.0474853801169591
0.0456222222222222
0.334910233918129
0.0118192105263158
0.0989912280701754
0.0309637134502924
0.0680251754385965
0.0403427192982456
0.0141305847953216
0.0198853801169591
0.0242583333333333
0.0195729824561404
0.137598304093567
0.713246783625731
0.0547776315789474
0.0447640935672515
0.110805526315789
0.0309918421052632
0.184186812865497
0.076002485380117
0.0171377192982456
0.0130365789473684
0.0320566959064328
0.0637718713450292
0.0127361988304094
0.0248874269005848
0.0253414912280702
0.0502232456140351
0.161250789473684
0.0349566959064328
0.059398918128655
0.158790730994152
0.0516399707602339
0.226056608187134
0.0298727192982456
0.0504401461988304
0.0435833333333333
0.0151128947368421
0.037231081871345
0.0828276608187135
0.0872883333333333
0.460023947368421
0.0194526900584795
0.104265497076023
0.101432368421053
0.0359815497076023
0.491370467836257
0.335832777777778
0.0139846198830409
0.0142595906432749
0.52561567251462
0.441362923976608
0.0180380994152047
0.0417946783625731
0.0375558771929825
0.0133537134502924
0.0134178070175439
0.0163529239766082
0.0356154970760234
0.0343773684210526
0.0163626023391813
0.014119649122807
0.220765087719298
0.393455643274854
0.0642413450292398
0.0704223684210526
0.0342279824561404
0.0644687426900585
0.287511461988304
0.553175571847507
0.0457540350877193
0.0204511111111111
0.0136613450292398
0.023314649122807
0.0765203216374269
0.0352077777777778
0.0281245321637427
0.0994962280701754
0.0688459941520468
0.0222216959064327
0.048216432748538
0.029098216374269
0.0155613157894737
0.0180998538011696
0.171912105263158
0.0723527485380117
0.0308953801169591
0.0339732748538012
0.0341419005847953
0.0438014035087719
0.211128141263941
0.197330204678363
0.109168176470588
0.337378479532164
0.733561871345029
0.163567660818713
0.113314736842105
0.0391343567251462
0.0364599707602339
0.0227209941520468
0.360524269005848
0.016246783625731
0.0272027485380117
0.0528436257309942
0.0314839766081871
0.0162929532163743
0.0183212865497076
0.0495335964912281
0.0144349707602339
0.0543965204678363
0.0204370467836257
0.0500256725146199
0.0311837719298246
0.166528791540786
0.661649532163743
0.189532865497076
0.0196012316715543
0.0180550292397661
0.040448918128655
0.0199604678362573
0.0315002923976608
0.170887660818713
0.712745029239766
0.189686916666667
0.240188391812865
0.372457748538012
0.341133304093567
0.03274
0.0266522807017544
0.480444678362573
0.0364233040935673
0.577542543859649
0.0426542105263158
0.0634577777777778
0.0728620760233918
0.0149000584795322
0.0144702923976608
0.0514523391812865
0.0439464035087719
0.0215499707602339
0.158542426900585
0.0425004093567251
0.0482689766081871
0.0359667251461988
0.0310043859649123
0.061293567251462
0.0377604970760234
0.0132950292397661
0.217451783625731
0.0989421929824561
0.0537610526315789
0.0715515204678363
0.0352726900584795
0.0259241812865497
0.0843021637426901
0.0227332748538012
0.0186002339181287
0.0462256432748538
0.018393567251462
0.0225140058479532
0.0175125438596491
0.0335400877192982
0.0255774269005848
0.0222216374269006
0.0553854678362573
0.0271120467836257
0.0196990935672515
0.0646128362573099
0.471567660818713
0.208063216374269
0.0502570175438596
0.0895042813455657
0.0189501169590643
0.070205730994152
0.0360385380116959
0.019679298245614
0.215576578947368
0.0544480116959064
0.0754427485380117
0.0601703216374269
0.013883918128655
0.0173866374269006
0.0173341055718475
0.0284761988304094
0.0603809649122807
0.0214353958944282
0.0214731871345029
0.200724678362573
0.0558145614035088
0.0794916374269006
0.089530350877193
0.220713947368421
0.0223347076023392
0.0450444736842105
0.0383764912280702
0.0292454093567251
0.0507958187134503
0.0417106140350877
0.0316915789473684
0.0378600292397661
0.42269649122807
0.0288114912280702
0.0898966081871345
0.475431988304094
0.488994970760234
0.0299392397660819
0.0541520175438596
0.0427828947368421
0.025867134502924
0.0186354678362573
0.0173934210526316
0.106001900584795
0.0332786257309942
0.0975237426900585
0.0492695906432749
0.313310643274854
0.0457545029239766
0.0156390350877193
0.488167105263158
0.0270138123167155
0.0562280409356725
0.0645408771929825
0.104775350877193
0.019236081871345
0.160985175438597
0.0331327777777778
0.0565326023391813
0.0799807602339181
0.0184205555555556
0.0215268421052632
0.596471666666667
0.0346246783625731
0.019598216374269
0.264584883040936
0.366088976608187
0.0267088304093567
0.0378666666666667
0.0690533333333333
0.200913479532164
0.049918567251462
0.0247737426900585
0.0812012865497076
0.0860722222222222
0.0164344574780059
0.579468011695906
0.0946704093567251
0.684178538011696
0.0468346783625731
0.0628570760233918
0.094295350877193
0.0349650877192982
0.0411030994152047
0.0661571052631579
0.0214712280701754
0.0492355555555556
0.0611005555555556
0.244855906432749
0.186157251461988
0.306889064327485
0.0194228362573099
0.0372168128654971
0.146310643274854
0.176413771929825
0.176354152046784
0.198724736842105
0.0722830701754386
0.0363615497076023
0.114753596491228
0.0986132748538012
0.0395356140350877
0.121697426900585
0.0120788596491228
0.038416783625731
0.289149356725146
0.0650067251461988
0.620142894736842
0.0930025730994152
0.017083567251462
0.0262169883040936
0.0206567543859649
0.0663719005847953
0.0222186842105263
0.398201374269006
0.125234502923977
0.0298339473684211
0.0216374561403509
0.0906332456140351
0.0732673391812866
0.0849879239766082
0.0207607602339181
0.018972485380117
0.0272979239766082
0.109113099415205
0.10160485380117
0.0252430701754386
0.218118830409357
0.0338345614035088
0.0422804678362573
0.443308771929825
0.129753596491228
0.0179757894736842
0.133819473684211
0.104443362573099
0.0390942397660819
0.0542110526315789
0.0210679239766082
0.0182002339181287
0.250456608187134
0.0623871637426901
0.117471812865497
0.0479221637426901
0.152625497076023
0.0457378947368421
0.301475409356725
0.0250952492668622
0.159011871345029
0.300172134502924
0.0423400293255132
0.0167954093567251
0.371023040935673
0.0397122514619883
0.0364216666666667
0.0299062573099415
0.0173481286549708
0.0505340935672515
0.0140759649122807
0.0864895614035088
0.0314493274853801
0.404683479532164
0.654290116959064
0.0506197660818713
0.0336002923976608
0.0494832748538012
0.14357350877193
0.0712889583333333
0.662066666666667
0.766871374269006
0.02925
0.132773888888889
0.228715584795322
0.0297139473684211
0.0240278947368421
0.0388471052631579
0.0227966081871345
0.0244999415204678
0.0407730409356725
0.049981081871345
0.263170292397661
0.0326981286549708
0.0229115789473684
0.0797359649122807
0.0934036549707602
0.368426023391813
0.089797865497076
0.0561105555555556
0.0799575730994152
0.0765769883040936
0.021133567251462
0.0305021929824561
0.0489705847953216
0.0392367543859649
0.0140576900584795
0.157307543859649
0.0207095321637427
0.0675787426900585
0.0424548245614035
0.0130693274853801
0.0407721929824561
0.0211124926686217
0.0647622807017544
0.0152421052631579
0.492815233918129
0.0206939766081871
0.0465427485380117
0.0338806432748538
0.016394269005848
0.386928684210526
0.04755
0.0681623976608187
0.21774014619883
0.0468835380116959
0.0529700584795322
0.589558888888889
0.038234269005848
0.050650350877193
0.0687400877192983
0.0563460526315789
0.0276424561403509
0.336371783625731
0.133067426900585
0.0439189473684211
0.0448806140350877
0.0484624561403509
0.113826169590643
0.22553298245614
0.0219948245614035
0.058244269005848
0.22336432748538
0.0332778362573099
0.0131745906432749
0.0184936257309942
0.0414455555555556
0.0457189766081871
0.0805368713450292
0.0399484210526316
0.470272903225806
0.0189489766081871
0.171099064327485
0.0517849122807018
0.0291863742690058
0.0676650877192982
0.0220900877192982
0.0146953801169591
0.127280497076023
0.0204147953216374
0.543787280701754
0.53485081871345
0.103195934718101
0.151782426900585
0.0548672514619883
0.0596342105263158
0.0513735087719298
0.034123567251462
0.0429335380116959
0.017385
0.0162354093567251
0.0637559941520468
0.0188015204678363
0.0229352631578947
0.104682251461988
0.0917166374269006
0.129461900584795
0.0485219590643275
0.057551783625731
0.0397071929824561
0.0166467251461988
0.313625233918129
0.37562067251462
0.0404835380116959
0.0280914035087719
0.0198627485380117
0.0281202923976608
0.0341099122807018
0.15663
0.017972485380117
0.0219781286549708
0.10363581871345
0.0274774561403509
0.0304434210526316
0.0710411111111111
0.0810222807017544
0.0558114035087719
0.0538415789473684
0.0487315497076023
0.165853245614035
0.0377363450292398
0.0559373684210526
0.0279193274853801
0.0687201169590643
0.0600878362573099
0.113262280701754
0.261685526315789
0.0423099415204678
0.378582807017544
0.036059269005848
0.0498461695906433
0.0199438596491228
0.158195058479532
0.0122588304093567
0.0674589766081871
0.0414422807017544
0.0552965204678363
0.0775600877192982
0.0538282748538012
0.338808976608187
0.0425745321637427
0.013442514619883
0.0157390350877193
0.0415148245614035
0.0163635087719298
0.117474502923977
0.0213183040935673
0.141974824561404
0.0653305555555556
0.210479941520468
0.0369430701754386
0.0209937719298246
0.0369316081871345
0.0386474269005848
0.0164016959064327
0.0679954970760234
0.021643216374269
0.0133731286549708
0.466611520467836
0.0964714912280702
0.0177150584795322
0.379053304093567
0.0330879824561403
0.0603251169590643
0.0183765789473684
0.281652076023392
0.029745
0.0724088888888889
0.101901608187135
0.0874659356725146
0.0386827777777778
0.0738113235294118
0.0281100584795322
0.0346370467836257
0.0906204970760234
0.0545057602339181
0.0594778070175439
0.0266312573099415
0.0241754678362573
0.517250321637427
0.0671877192982456
0.563417777777778
0.0250513157894737
0.0280169590643275
0.0323053801169591
0.0823435964912281
0.108971315789474
0.0371565204678363
0.0167454093567251
0.0361579532163743
0.336929270833333
0.0274687426900585
0.0716958771929825
0.0157340058479532
0.0239704093567251
0.0411104678362573
0.0553238596491228
0.0723840935672515
0.0191562865497076
0.0155289766081871
0.0205247076023392
0.0272387719298246
0.0995886257309942
0.0862644736842105
0.108179732937685
0.0504485964912281
0.0155140058479532
0.0246215497076023
0.0316666959064327
0.0275792397660819
0.395566315789474
0.0412854385964912
0.108858479532164
0.0301791520467836
0.111115994152047
0.0223275730994152
0.0572693859649123
0.0361850584795322
0.0232052046783626
0.0267536549707602
0.0204205847953216
0.210209093567251
0.036037514619883
0.024242134502924
0.152896842105263
0.104908625730994
0.0144544736842105
0.0192356140350877
0.277905994152047
0.0174969298245614
0.0249440350877193
0.0491376315789474
0.0138352631578947
0.0132191812865497
0.283256637426901
0.0788709356725146
0.0371976900584795
0.061990350877193
0.0184694736842105
0.0362224561403509
0.0152471929824561
0.0564186842105263
0.401732573099415
0.0372609649122807
0.0210088011695906
0.0488572514619883
0.146295760233918
0.015420350877193
0.0754134502923977
0.340384883040936
0.0130508187134503
0.223360029239766
0.29287216374269
0.0225080116959064
0.59984716374269
0.0431267543859649
0.0183756140350877
0.0407419883040936
0.41612932748538
0.0196880409356725
0.0239668128654971
0.113956608187135
0.0154196198830409
0.0185648245614035
0.0726766959064327
0.152619561403509
0.0140659941520468
0.0391887134502924
0.104301725146199
0.0267261111111111
0.479473245614035
0.293686228070175
0.0295840643274854
0.131595730994152
0.0334210526315789
0.033705701754386
0.0918838011695906
0.0211010233918129
0.456788479532164
0.0314120467836257
0.0292802046783626
0.106483070175439
0.0390571637426901
0.0363223391812866
0.026672865497076
0.0524898538011696
0.0363547660818713
0.0343272807017544
0.345877807017544
0.113824005847953
0.161026461988304
0.28869581871345
0.560987953216374
0.0147083918128655
0.0178210526315789
0.0389173313782991
0.0269285380116959
0.0496970175438596
0.0268236549707602
0.0744647660818713
0.0441185380116959
0.0708421929824561
0.0139153216374269
0.105038421052632
0.0170351169590643
0.0283130116959064
0.0369249122807018
0.0330522514619883
0.0235483918128655
0.0767695614035088
0.0834871052631579
0.0355209649122807
0.0241786257309942
0.04062
0.0227728947368421
0.0396888888888889
0.444384473684211
0.175313830409357
0.434547105263158
0.0415645029239766
0.571591169590643
0.190228216374269
0.0145958187134503
0.0191187719298246
0.0308652339181287
0.281942105263158
0.023639649122807
0.0336139589442815
0.0234423099415205
0.0218047368421053
0.0261307602339181
0.0671119005847953
0.0787273099415205
0.151422046783626
0.022841432748538
0.0214544736842105
0.0662450877192982
0.0268608479532164
0.0677940643274854
0.0938679824561404
0.0525817302052786
0.0149698245614035
0.0659833333333333
0.0165999415204678
0.0681990350877193
0.0543859356725146
0.0316448245614035
0.0368930701754386
0.0467258771929825
0.0502734210526316
0.0334208187134503
0.268208479532164
0.0959728908554572
0.0614011111111111
0.0360233625730994
0.269896520467836
0.0800073099415205
0.0326408187134503
0.038977865497076
0.210474152046784
0.0330942397660819
0.0431942105263158
0.341915029239766
0.0560360233918129
0.0321167543859649
0.0227322807017544
0.0563949707602339
0.0222717543859649
0.0270717251461988
0.165971257309942
0.0603238011695906
0.0609838011695906
0.0145733040935673
0.0670659356725146
0.0604238596491228
0.0290890058479532
0.0203112573099415
0.0369314912280702
0.0287152046783626
0.0814641520467836
0.0190360526315789
0.393169912280702
0.0189806725146199
0.0937271052631579
0.0477572222222222
0.0267429239766082
0.0261013157894737
0.0386473684210526
0.124508625730994
0.090096081871345
0.0292020175438596
0.0140005263157895
0.080083918128655
0.147270234604106
0.0263870467836257
0.223501871345029
0.270315555555556
0.0373908771929825
0.0369340643274854
0.0559073391812865
0.0161758187134503
0.0427763157894737
0.0427655555555556
0.277311783625731
0.204245263157895
0.0423373020527859
0.098911081871345
0.0181459649122807
0.170107631578947
0.330513742690058
0.0851966081871345
0.0788421052631579
0.0160230701754386
0.0410733040935672
0.0361029239766082
0.0361145029239766
0.143198187134503
0.0189167543859649
0.0389480409356725
0.680392514619883
0.28861567251462
0.126595730994152
0.0201804385964912
0.34828716374269
0.0692438011695906
0.0200561988304094
0.0352626023391813
0.218209237536657
0.0659844444444444
0.447832134502924
0.0805584795321637
0.0663520467836257
0.123598187134503
0.0793836842105263
0.0260919590643275
0.559233070175439
0.523013567251462
0.072953567251462
0.0793265789473684
0.0162043567251462
0.0559795029239766
0.466355877192982
0.0220112280701754
0.148348011695906
0.0200483333333333
0.014516081871345
0.0627325730994152
0.0141832456140351
0.0247677192982456
0.0392157894736842
0.0578260233918129
0.137156421052632
0.022250730994152
0.0401759649122807
0.0241528362573099
0.0148928362573099
0.144807368421053
0.089888918128655
0.0204722222222222
0.0703792105263158
0.0593569883040936
0.0747058771929825
0.0452613742690058
0.0559463929618768
0.368053216374269
0.0780937426900585
0.160305730994152
0.0662825730994152
0.0385902631578947
0.0500140935672515
0.0561005555555556
0.01933
0.0762235190615836
0.115578625730994
0.0363833625730994
0.313256363636364
0.031140730994152
0.0450682748538012
0.016038567251462
0.0191573099415205
0.0216784210526316
0.133433538011696
0.610922543859649
0.0410242105263158
0.0533872222222222
0.0364209064327485
0.0332405263157895
0.0540878070175439
0.0138276023391813
0.0304588888888889
0.0371730409356725
0.0213000877192982
0.160263888888889
0.0258434795321637
0.0720330116959064
0.0522593274853801
0.0256653216374269
0.117381374269006
0.0409979532163743
0.0362561988304094
0.0357036257309941
0.0387935964912281
0.453857573099415
0.0344879239766082
0.433562339181287
0.0178878947368421
0.0535959356725146
0.0490943567251462
0.163305906432749
0.0796755847953216
0.0190853216374269
0.0381913450292398
0.0342682748538012
0.0454261695906433
0.0358895906432749
0.0281691520467836
0.0806136842105263
0.031444269005848
0.035760730994152
0.0224733918128655
0.0705075730994152
0.0405042105263158
0.0874762573099415
0.0225716374269006
0.0781175730994152
0.0389398830409357
0.0565010233918129
0.0201309064327485
0.152746666666667
0.0683445321637427
0.135449736842105
0.039485701754386
0.715349590643275
0.0241843274853801
0.0339019298245614
0.22719634502924
0.424084707602339
0.0916635964912281
0.284104415204678
0.0445762865497076
0.037182485380117
0.0335642105263158
0.0994998830409357
0.0636270760233918
0.0163515204678363
0.0160079532163743
0.112992719298246
0.228348099415205
0.0149440643274854
0.0822840058479532
0.0232473976608187
0.0156859941520468
0.13835567251462
0.0429861403508772
0.0782602339181287
0.0226387426900585
0.0889581286549708
0.0299685087719298
0.0262356725146199
0.024850350877193
0.0498403801169591
0.0829749122807018
0.222341988304094
0.0200908771929825
0.138401842105263
0.13454149122807
0.194606588235294
0.0290234795321637
0.0960078362573099
0.373833479532164
0.0289491228070175
0.507243479532164
0.0117588596491228
0.0192407602339181
0.207286052631579
0.0105310526315789
0.0318865204678363
0.0319846783625731
0.0416532748538012
0.418303362573099
0.183277251461988
0.569892573099415
0.136382602339181
0.0145652923976608
0.0268348245614035
0.0984065789473684
0.200013947368421
0.0474385087719298
0.0680443274853801
0.202573187134503
0.0645554385964912
0.0434501754385965
0.0217940935672515
0.0732902339181287
0.0165568713450292
0.127758479532164
0.45925350877193
0.100979005847953
0.0383511403508772
0.0442856140350877
0.0508864912280702
0.0231598830409357
0.182964795321637
0.409817572016461
0.0296369298245614
0.0159938304093567
0.113418040935673
0.0302680116959064
0.23871067251462
0.0792088856304985
0.216046871345029
0.0892679824561404
0.26451730994152
0.0459966081871345
0.0720160233918129
0.426624035087719
0.0481551169590643
0.0348287719298246
0.0204208187134503
0.100847894736842
0.0368838011695906
0.0212717251461988
0.0465677485380117
0.28412649122807
0.0559702046783626
0.050453947368421
0.0232920760233918
0.0997555847953216
0.0693554385964912
0.278500584795322
0.127765877192982
0.0766151461988304
0.0159020175438596
0.0649624269005848
0.0467260233918129
0.0303468421052632
0.149022807017544
0.0230708771929825
0.0533976023391813
0.0644690643274854
0.0178164619883041
0.31562716374269
0.0619414619883041
0.266618187134503
0.0220869590643275
0.029054298245614
0.0366743567251462
0.459965789473684
0.0539249415204678
0.0567461695906433
0.437819707602339
0.121812923976608
0.0239913450292398
0.224733099415205
0.0478217543859649
0.102059619883041
0.137017514619883
0.0284795321637427
0.0189646783625731
0.422912777777778
0.0246279824561404
0.0192028070175439
0.193949824561403
0.0837374269005848
0.0677847660818713
0.0291816374269006
0.0667342397660819
0.0447467543859649
0.887112631578947
0.0264666081871345
0.0143189766081871
0.226395058479532
0.0241077192982456
0.229360906432749
0.175100175438596
0.0154058187134503
0.010602485380117
0.0134831286549708
0.304830994152047
0.331622894736842
0.0509751169590643
0.0344698538011696
0.0294681578947368
0.0560678070175439
0.0236392397660819
0.0375056432748538
0.0488855847953216
0.405410555555556
0.367187339181287
0.281463099415205
0.0135609356725146
0.15073432748538
0.065031432748538
0.0213744152046784
0.0893123099415205
0.446618274853801
0.0473880994152047
0.0870031871345029
0.0743412865497076
0.377288801169591
0.0346180994152047
0.0810287719298246
0.0449750877192982
0.159848742690058
0.0483861111111111
0.0318832748538012
0.478978304093567
0.0852349415204678
0.102700555555556
0.0574643859649123
0.0306796198830409
0.0241281578947368
0.0506203801169591
0.0582197368421053
0.027677865497076
0.14515
0.0935121052631579
0.133251608187134
0.200339678362573
0.0499761695906433
0.226697865497076
0.0159948245614035
0.399714912280702
0.0567084502923977
0.0515886549707602
0.0370630701754386
0.0141793567251462
0.0157917543859649
0.0957269005847953
0.020697514619883
0.0787691228070175
0.538003157894737
0.366431783625731
0.311502485380117
0.426270701754386
0.0584874269005848
0.0642152631578947
0.0511987426900585
0.0284631470588235
0.020618216374269
0.0288359941520468
0.182246315789474
0.0421333040935673
0.0588384795321637
0.0218043859649123
0.0496865204678363
0.229246666666667
0.0162302923976608
0.064076783625731
0.0462393859649123
0.0618848245614035
0.0207202631578947
0.036203216374269
0.0385310526315789
0.0311171681415929
0.0491861403508772
0.0720885380116959
0.607618070175439
0.0362909064327485
0.14916932748538
0.119042894736842
0.0320869590643275
0.0336547368421053
0.022558216374269
0.0613186257309941
0.17881275659824
0.113662719298246
0.0221299122807018
0.0166279824561404
0.031613216374269
0.0438823099415205
0.0690620175438597
0.191532076023392
0.34116581871345
0.0394828070175439
0.0381047368421053
0.214977573099415
0.16535918128655
0.485135555555556
0.059438567251462
0.0509631578947368
0.0337841228070175
0.0172622222222222
0.0450305263157895
0.41074230994152
0.506133245614035
0.0209424561403509
0.0123710233918129
0.056872485380117
0.0394832456140351
0.155503947368421
0.0557290058479532
0.0463604093567251
0.564142748538012
0.0138383040935673
0.0951535380116959
0.293224912280702
0.0618212573099415
0.278804883040936
0.327689239766082
0.022342514619883
0.0777915789473684
0.0798632748538012
0.0456445029239766
0.169074912280702
0.0769877777777778
0.0315151754385965
0.0146620175438596
0.22081014619883
0.0279978947368421
0.0724818128654971
0.453077105263158
0.16624567251462
0.369618888888889
0.104945614035088
0.024466432748538
0.0191454678362573
0.276651666666667
0.0499525438596491
0.500245058479532
0.0836385840707965
0.0126423460410557
0.0248808479532164
0.0224481578947368
0.157933274853801
0.38529298245614
0.0217168421052632
0.502592076023392
0.0936422514619883
0.515121111111111
0.0637683040935672
0.0393998245614035
0.0174803216374269
0.374983450292398
0.0789806140350877
0.0334200877192982
0.0334088304093567
0.0811498830409357
0.0162936257309942
0.0682344444444444
0.368006228070175
0.0606059649122807
0.036139649122807
0.529371081871345
0.0168891228070175
0.221139122807018
0.124869794721408
0.146348976608187
0.141755
0.109546812865497
0.293499532163743
0.0634437426900585
0.0455195321637427
0.0172846783625731
0.0386254385964912
0.0182716959064327
0.189646666666667
0.0481340935672515
0.0176798538011696
0.368568450292398
0.0445386842105263
0.0527968421052632
0.0624292058823529
0.0947395601173021
0.0752001461988304
0.023273567251462
0.111018976608187
0.0134200292397661
0.0485964912280702
0.0198456725146199
0.100985380116959
0.0422520760233918
0.051288918128655
0.0260819005847953
0.113063099415205
0.0775428070175439
0.154775994152047
0.0263755263157895
0.132427397660819
0.0779885380116959
0.162177953216374
0.0487828947368421
0.0187951461988304
0.0216686549707602
0.0786052631578947
0.0190341812865497
0.070637865497076
0.574454502923977
0.105200029239766
0.0785623684210526
0.0359250584795322
0.137861315789474
0.0484354970760234
0.0383133918128655
0.0227514912280702
0.37849701754386
0.0122275730994152
0.0915901754385965
0.0974575438596491
0.055474269005848
0.0423479532163743
0.0195534502923977
0.0249505263157895
0.225769269005848
0.0466847953216374
0.0348988596491228
0.0198095029239766
0.0454710526315789
0.028536081871345
0.0223791520467836
0.154571871345029
0.177928947368421
0.124546725146199
0.0931469590643275
0.0905101169590643
0.0961483333333333
0.0386585087719298
0.0106106432748538
0.193377222222222
0.0244022222222222
0.0655217251461988
0.0508300877192982
0.532217280701754
0.025792865497076
0.0642928362573099
0.0488749415204678
0.237865614035088
0.0405239766081871
0.259157953216374
0.0260066666666667
0.334566403508772
0.0500403216374269
0.0272970760233918
0.0169204678362573
0.0267214912280702
0.0445308771929825
0.215960175438596
0.0556714912280702
0.0446562280701754
0.152129532163743
0.063298918128655
0.025916081871345
0.0125433040935673
0.0346185087719298
0.0271961695906433
0.0467670467836257
0.017705730994152
0.0262785380116959
0.0727479239766082
0.0907455847953216
0.0229347953216374
0.0208158479532164
0.0417597076023392
0.267302076023392
0.0998310526315789
0.0440966374269006
0.110518011695906
0.0819668128654971
0.216768684210526
0.608979766081871
0.0423723391812866
0.0270346920821114
0.0168051461988304
0.0343901754385965
0.676806228070175
0.0183755131964809
0.0166699707602339
0.251083391812865
0.549776315789474
0.0547538011695906
0.0133262280701754
0.0442679239766082
0.0159186549707602
0.0904509064327485
0.47975067251462
0.0319854678362573
0.501262602339181
0.0302986549707602
0.0593783333333333
0.0494629532163743
0.134381403508772
0.0363993274853801
0.0363190350877193
0.0700378070175439
0.236869473684211
0.179979152046784
0.079227865497076
0.513110116959064
0.27320649122807
0.0357137134502924
0.0159284210526316
0.0359225438596491
0.0273978947368421
0.168575233918129
0.0315058479532164
0.0214522807017544
0.0905006140350877
0.024683567251462
0.0478440643274854
0.0526310526315789
0.445987456140351
0.0327340350877193
0.093074298245614
0.0351923391812866
0.095873216374269
0.48857418128655
0.083968918128655
0.0382263742690058
0.104902046783626
0.0793955263157895
0.643678011695906
0.0239709064327485
0.0382054970760234
0.132007105263158
0.0468288011695906
0.0297133040935673
0.222668391812865
0.427545964912281
0.0618270175438596
0.0424978362573099
0.0820455263157895
0.0140383625730994
0.0154032456140351
0.720013713450292
0.098547485380117
0.052869269005848
0.0350357602339181
0.0257875730994152
0.141214239766082
0.0472845029239766
0.014871081871345
0.0530939766081871
0.205074707602339
0.0470690350877193
0.0707798245614035
0.0560048538011696
0.0416173391812866
0.082007134502924
0.0468552339181287
0.0219154678362573
0.0806843859649123
0.0160564912280702
0.042155
0.174632339181287
0.368118362573099
0.277085116959064
0.74826418128655
0.466692105263158
0.0337484795321637
0.0196715789473684
0.0593919883040936
0.0222416959064327
0.448694941520468
0.0411042815249267
0.154500935672515
0.0347178362573099
0.414585292397661
0.021721081871345
0.0268439766081871
0.0207580409356725
0.118663108504399
0.0235720175438596
0.0173047368421053
0.104633421052632
0.542649736842105
0.0138588304093567
0.321650584795322
0.148496105263158
0.16707418128655
0.0404056140350877
0.0466852339181287
0.0290823976608187
0.0648164035087719
0.0992659064327485
0.0428897660818713
0.0338487134502924
0.317842046783626
0.0173955555555556
0.0455545906432749
0.0588881578947368
0.0717308479532164
0.075985350877193
0.0255570467836257
0.242960614035088
0.0602712280701754
0.0301939766081871
0.0259526900584795
0.0526035380116959
0.0380833625730994
0.115332463343109
0.0283232456140351
0.0899883918128655
0.0565254385964912
0.354477543859649
0.0363343567251462
0.0580793859649123
0.0392292397660819
0.0305234502923977
0.0510388304093567
0.0150931871345029
0.0243459941520468
0.107763157894737
0.0259001169590643
0.0168495029239766
0.0456429824561404
0.0985042105263158
0.0510676608187135
0.0214030409356725
0.0174673099415205
0.24209783625731
0.0557436549707602
0.0633477218934911
0.0373617543859649
0.0331652339181287
0.0636291520467836
0.0269814619883041
0.0993577485380117
0.266895584795322
0.0187541520467836
0.0391826608187135
0.0551633333333333
0.0302896198830409
0.0128976900584795
0.0179913742690058
0.038886432748538
0.079278947368421
0.0225211695906433
0.0494448830409357
0.0461708187134503
0.0400661111111111
0.0600283918128655
0.312141228070175
0.397555381165919
0.0516096198830409
0.0424905555555556
0.0264753801169591
0.232754064327485
0.0332999707602339
0.0496564912280702
0.147301637426901
0.167223859649123
0.148361111111111
0.0912282748538012
0.106070116959064
0.0590958479532164
0.0210952785923754
0.0405221929824561
0.0360637426900585
0.0361804970760234
0.11453553125
0.0335558771929825
0.274663421052632
0.390820584795322
0.0208020175438596
0.0392418128654971
0.0385047368421053
0.0404211695906433
0.0157704970760234
0.0387198830409357
0.104884298245614
0.0767721052631579
0.327458157894737
0.0899128070175439
0.0134240058479532
0.0689138011695906
0.025593918128655
0.292915380116959
0.0671229824561403
0.0367791812865497
0.749485877192982
0.0197251169590643
0.0229144574780059
0.0213205847953216
0.0413305263157895
0.0326619590643275
0.119634678362573
0.47390134502924
0.0478488888888889
0.306071403508772
0.0204487134502924
0.260634415204678
0.0250119590643275
0.016325
0.0135146198830409
0.0291310526315789
0.0675344736842105
0.349873040935673
0.248672192982456
0.034575730994152
0.0598100292397661
0.191541052631579
0.0514449122807018
0.0195489473684211
0.0515964912280702
0.022034269005848
0.588256198830409
0.0948033333333333
0.0356990350877193
0.013128567251462
0.0143704093567251
0.0689476608187135
0.0457171929824561
0.473041608187134
0.0609240935672515
0.0222397660818713
0.0427754970760234
0.0595612573099415
0.0488090058479532
0.0679586549707602
0.026085701754386
0.0812594444444444
0.226386608187134
0.0637479824561404
0.0270974269005848
0.0899490675241158
0.058320730994152
0.0160654678362573
0.0175865789473684
0.0359430409356725
0.078247485380117
0.0381388888888889
0.0530324269005848
0.0514683040935673
0.0529858357771261
0.0885642690058479
0.0218634502923977
0.0135087426900585
0.0142097076023392
0.0250004970760234
0.0213792397660819
0.0320399122807018
0.040319649122807
0.334404035087719
0.060104298245614
0.340542134502924
0.477175029239766
0.0485854093567251
0.016969298245614
0.0258011695906433
0.181722426900585
0.0891741812865497
0.0161360526315789
0.0329968128654971
0.0237561695906433
0.0154665789473684
0.0123923684210526
0.0144036842105263
0.061383918128655
0.0318347368421053
0.0358615835777126
0.063744298245614
0.0555893859649123
0.0522611111111111
0.0331025513196481
0.0135914035087719
0.0664470175438596
0.0211829824561404
0.057504269005848
0.0410028947368421
0.0462580409356725
0.0352370175438596
0.0290129239766082
0.134643450292398
0.0521423391812866
0.0241769005847953
0.0390218421052632
0.0411727192982456
0.0173496783625731
0.0405544736842105
0.0319712903225806
0.136586988304094
0.162089356725146
0.0632930409356725
0.0354240058479532
0.186192573099415
0.0595013450292398
0.0271856432748538
0.0743781871345029
0.0399279824561403
0.326310584795322
0.0361302046783626
0.0605932456140351
0.0369906725146199
0.0819526315789474
0.141066374269006
0.0238861111111111
0.0441690058479532
0.0219510526315789
0.0236074561403509
0.0339400877192982
0.0513818713450292
0.0406191228070175
0.0562100877192982
0.0293368421052632
0.0476887134502924
0.0960400584795322
0.0241975730994152
0.658274210526316
0.601760350877193
0.0157628070175439
0.0308403801169591
0.515167105263158
0.027597134502924
0.0429244444444444
0.108219061583578
0.0292297953216374
0.273366666666667
0.0754795321637427
0.0327611111111111
0.181241725146199
0.0380319883040936
0.49488014619883
0.015092134502924
0.0519417543859649
0.259179415204678
0.0301719590643275
0.0335290643274854
0.024334298245614
0.384386871345029
0.0448723391812866
0.0193022222222222
0.0577384502923977
0.0776540058479532
0.0582629824561404
0.245312485380117
0.084479269005848
0.0169876023391813
0.0176119005847953
0.0560812280701754
0.0170457894736842
0.0388936842105263
0.210165730994152
0.0137244736842105
0.691420584795322
0.403060906432749
0.0576205847953216
0.0547280409356725
0.310684649122807
0.0165613450292398
0.690669152046784
0.0495863157894737
0.0174566666666667
0.0173073391812865
0.787590321637427
0.0171188011695906
0.0364355847953216
0.0365725730994152
0.036283216374269
0.0534125438596491
0.0232655847953216
0.0282983333333333
0.0379003801169591
0.0408423976608187
0.0222842397660819
0.0232038888888889
0.0216892105263158
0.209201812865497
0.0755840643274854
0.0307581578947368
0.0150993567251462
0.0396958187134503
0.0683531578947368
0.0163155555555556
0.395672280701754
0.0743256140350877
0.0159234795321637
0.0174490935672515
0.0916564035087719
0.0426965204678363
0.04289
0.105273596491228
0.147138771929825
0.0422729824561403
0.0178455263157895
0.0459585964912281
0.103961029411765
0.0511035380116959
0.0191123976608187
0.0442091520467836
0.0208158771929825
0.014667865497076
0.0171556725146199
0.072658567251462
0.0224194444444444
0.555644064327485
0.018009269005848
0.028933918128655
0.045556783625731
0.0370066959064327
0.0170730994152047
0.0226749122807018
0.0584921637426901
0.0657739473684211
0.0173034502923977
0.0792083625730994
0.158765994152047
0.453191783625731
0.0388285380116959
0.0159422514619883
0.0352560233918129
0.0482688304093567
0.0886852923976608
0.0391618421052632
0.022776081871345
0.0194551754385965
0.0494586549707602
0.123793976608187
0.143084649122807
0.0894300877192983
0.153845877192982
0.0191718713450292
0.0408512865497076
0.36683918128655
0.0477138011695906
0.0301041812865497
0.0343012865497076
0.0750060526315789
0.450869619883041
0.0159549415204678
0.033427134502924
0.026238567251462
0.129873099415205
0.554752923976608
0.552443421052632
0.151446257309942
0.052545701754386
0.025057865497076
0.0191805263157895
0.0398790350877193
0.087757485380117
0.52145447368421
0.0268038596491228
0.0293909941520468
0.0973651169590643
0.0687603216374269
0.0213728947368421
0.0936776023391813
0.0347745614035088
0.0918352321981424
0.0470173684210526
0.416954619883041
0.495590087719298
0.088038567251462
0.061134269005848
0.207630643274854
0.0640451461988304
0.437011725146199
0.021206081871345
0.0276852631578947
0.0589577777777778
0.0400800877192982
0.0354627485380117
0.0697086257309942
0.0458248538011696
0.0460740350877193
0.0444308479532164
0.0212166081871345
0.0224875438596491
0.0194736549707602
0.0491294152046784
0.215506608187134
0.0137848093841642
0.0382720175438597
0.0605495321637427
0.0285123099415205
0.0673652923976608
0.0471409649122807
0.0221888888888889
0.0224733625730994
0.0578611695906433
0.0386191228070175
0.0309552631578947
0.0732636257309942
0.0609333918128655
0.0337996198830409
0.0785044736842105
0.0213119298245614
0.0164861111111111
0.0694361988304094
0.26225350877193
0.0163733333333333
0.241310409356725
0.450967105263158
0.0210577192982456
0.107215409356725
0.212352514619883
0.288611695906433
0.198828128654971
0.0178445906432749
0.0368400292397661
0.177334152046784
0.0413696198830409
0.0196068713450292
0.0171305555555556
0.112525029239766
0.0138856140350877
0.0300730701754386
0.0407750292397661
0.0219409064327485
0.0517292397660819
0.022483216374269
0.0565800877192982
0.0205598830409357
0.0609319298245614
0.021492134502924
0.0592047953216374
0.0408878362573099
0.595014385964912
0.0493724269005848
0.140498421052632
0.182423771929825
0.0445040350877193
0.0189544736842105
0.0275036257309942
0.0851186257309942
0.101903742690058
0.057956081871345
0.0272219590643275
0.020434269005848
0.0198785964912281
0.0726521637426901
0.0252216959064327
0.0424002046783626
0.0136720760233918
0.0171841520467836
0.0476818713450292
0.295671023391813
0.0119369005847953
0.0236937719298246
0.122435760233918
0.0581729532163743
0.0172564912280702
0.0680930409356725
0.0171705847953216
0.016555730994152
0.0587256140350877
0.195862923976608
0.0287756140350877
0.061098567251462
0.247621081871345
0.0285197953216374
0.214836871345029
0.0490621637426901
0.0576443274853801
0.0151030409356725
0.0152849415204678
0.0491050584795322
0.0546962865497076
0.0518672514619883
0.0172602046783626
0.043125
0.0191988596491228
0.245383918128655
0.0637220175438596
0.595128888888889
0.0225308187134503
0.0132273684210526
0.0210240350877193
0.0780530409356725
0.0371881286549708
0.0413559064327485
0.0439111695906433
0.0204869883040936
0.0276791228070175
0.0260330409356725
0.0423194152046784
0.0248109941520468
0.0202065789473684
0.0273311988304094
0.0166065497076023
0.0340723099415205
0.103678391812865
0.500802865497076
0.129251315789474
0.0305883625730994
0.0132717543859649
0.0336926023391813
0.0579682456140351
0.0153737134502924
0.562271111111111
0.106920380116959
0.0267727192982456
0.404517339181287
0.0393566959064327
0.030494298245614
0.0136441812865497
0.0382555263157895
0.0225234210526316
0.438656052631579
0.038745350877193
0.370465994152047
0.291787251461988
0.0339972807017544
0.0353594152046784
0.0531254678362573
0.667974561403509
0.0285767543859649
0.0286178070175439
0.0155644444444444
0.0453651461988304
0.189348947368421
0.0374290643274854
0.0269983625730994
0.0111369883040936
0.660439970760234
0.0600633918128655
0.180725760233918
0.0299519298245614
0.0211350292397661
0.0122181286549708
0.149417076023392
0.0557778070175439
0.0311713157894737
0.0305017251461988
0.0202234210526316
0.023184269005848
0.171153450292398
0.0555194444444444
0.274433011695906
0.0161216666666667
0.0597129532163743
0.106480994152047
0.0312819005847953
0.0408327192982456
0.0473347368421053
0.0358173099415205
0.0624404385964912
0.0349848830409357
0.0558395906432749
0.0344062865497076
0.0579250584795322
0.0266878362573099
0.0292868713450292
0.0177962573099415
0.0178867251461988
0.173098888888889
0.0500660526315789
0.0191299122807018
0.599604005847953
0.0617263450292398
0.240100409356725
0.0597248245614035
0.0719520467836257
0.0583722222222222
0.0491501754385965
0.0138815204678363
0.0917929824561404
0.046252134502924
0.0227941348973607
0.0249622222222222
0.0181115497076023
0.0470294444444444
0.210947894736842
0.0305583333333333
0.249938245614035
0.023354269005848
0.0278277192982456
0.220260760233918
0.0200218713450292
0.0159641812865497
0.0564232748538012
0.0521437719298246
0.0468614619883041
0.66576230994152
0.0512568421052632
0.0833126900584795
0.0300298538011696
0.0141078070175439
0.0930400877192982
0.491050321637427
0.0236821637426901
0.0289091520467836
0.0322893274853801
0.199217543859649
0.0251909356725146
0.376184210526316
0.0144195321637427
0.534515705882353
0.0711859356725146
0.0477014035087719
0.0649052631578947
0.0954780994152047
0.0837191812865497
0.30653932748538
0.105222894736842
0.0456518713450292
0.673015730994152
0.0409735380116959
0.0308049707602339
0.0449637719298246
0.347089464285714
0.279202923976608
0.0138391520467836
0.0171037426900585
0.0299789766081871
0.0689552339181287
0.0319349415204678
0.0160873684210526
0.104685643274854
0.491861783625731
0.0810072222222222
0.395456403508772
0.0240422807017544
0.075667514619883
0.0450497660818713
0.0496629824561403
0.169525292397661
0.169069649122807
0.0934524561403509
0.0171789473684211
0.0276612573099415
0.417684707602339
0.0198735964912281
0.268478362573099
0.0413331578947368
0.0588118421052632
0.0198726900584795
0.0511008797653959
0.142830087719298
0.0262013157894737
0.532225029239766
0.0435071637426901
0.0665869883040936
0.360995964912281
0.0754848830409357
0.272252660818713
0.50662567251462
0.0316080994152047
0.143059707602339
0.0528751754385965
0.0197216081871345
0.0305506432748538
0.416851959064327
0.0782129824561403
0.0201471929824561
0.0293058187134503
0.0162341520467836
0.0700925730994152
0.0372282748538012
0.414506403508772
0.612040526315789
0.472206929824561
0.0168164619883041
0.0285706140350877
0.111824970760234
0.26473918128655
0.42764081871345
0.222672865497076
0.0318326023391813
0.0191338304093567
0.0196562573099415
0.0487169005847953
0.0203826023391813
0.152300292397661
0.0566619005847953
0.0236050877192982
0.0573844444444444
0.0710483333333333
0.122576578947368
0.0195079824561404
0.0233822514619883
0.714179239766082
0.0137064035087719
0.148271023391813
0.0389497076023392
0.035998216374269
0.692728918128655
0.0162287426900585
0.0653875730994152
0.040402865497076
0.176069941520468
0.612561929824561
0.234163157894737
0.027211081871345
0.0765787134502924
0.0444806725146199
0.542607076023392
0.0121895029239766
0.0558915204678363
0.400597192982456
0.233118450292398
0.0470615789473684
0.221296812865497
0.0211141812865497
0.0624519005847953
0.123564064327485
0.0205781286549708
0.0119254678362573
0.0375335087719298
0.300315321637427
0.0394662573099415
0.094834633431085
0.0812761988304094
0.249331403508772
0.0307517251461988
0.656962514619883
0.0402257894736842
0.0136277485380117
0.172202923976608
0.047066081871345
0.0708028070175439
0.0160515789473684
0.0227176832844575
0.0198347368421053
0.0182519883040936
0.0388566666666667
0.366301959064327
0.179200292397661
0.0231753801169591
0.0171436842105263
0.0163570760233918
0.160724356725146
0.0229018128654971
0.452764619883041
0.647988040935673
0.0432190643274854
0.0586113450292398
0.464953567251462
0.173358713450292
0.0315026608187135
0.144345526315789
0.0706816081871345
0.0298138011695906
0.0232129532163743
0.0329727485380117
0.0352079824561404
0.066595701754386
0.0555658187134503
0.0380653801169591
0.090275701754386
0.028903216374269
0.0440165789473684
0.057833918128655
0.0477605847953216
0.0504123391812865
0.0281480409356725
0.311183888888889
0.0185356432748538
0.103674035087719
0.110219005847953
0.0218315835777126
0.0204067251461988
0.511478479532164
0.272639532163743
0.0533077192982456
0.288633625730994
0.214733479532164
0.0673149415204678
0.0971050877192983
0.0211438011695906
0.0453590935672515
0.0641973391812865
0.0831099707602339
0.0661049122807018
0.0761054678362573
0.0971680994152047
0.0620483625730994
0.661976520467836
0.0163366959064328
0.0393938888888889
0.0521141812865497
0.0771522807017544
0.0162508771929825
0.035349298245614
0.0439988011695906
0.0331917251461988
0.218771549707602
0.0229164619883041
0.107047573099415
0.0202616374269006
0.228106374269006
0.0642254385964912
0.0474830588235294
0.0277217543859649
0.0174963450292398
0.0138810526315789
0.0456738596491228
0.0752283333333333
0.0153067251461988
0.0455811988304094
0.0738751775147929
0.112032134502924
0.0272958187134503
0.036638918128655
0.0200680994152047
0.0636409356725146
0.585068333333333
0.313332865497076
0.0650667251461988
0.387076052631579
0.0236838596491228
0.0146447076023392
0.0519856725146199
0.116880526315789
0.0864925730994152
0.193957076023392
0.0502594444444444
0.036238216374269
0.0161506140350877
0.482440497076023
0.266711900584795
0.0564223684210526
0.051300701754386
0.037218567251462
0.071631081871345
0.0628052631578947
0.318268274853801
0.119216286549708
0.0345061695906433
0.0194168421052632
0.0345741812865497
0.0375905847953216
0.0164215497076023
0.169999269005848
0.68078850877193
0.0253425438596491
0.037620350877193
0.052996052631579
0.190641081871345
0.0252484795321637
0.0147908771929825
0.0382277485380117
0.0364766081871345
0.07037
0.0826634502923977
0.0400635964912281
0.0583273684210526
0.0223729239766082
0.0206388888888889
0.0425093274853801
0.0427113450292398
0.118276608187135
0.0169948538011696
0.0175221637426901
0.214058976608187
0.0575569883040936
0.0155423976608187
0.0486350292397661
0.171519269005848
0.0157541228070175
0.201298684210526
0.0473294152046784
0.0507234502923977
0.0322735380116959
0.0148568421052632
0.0983846198830409
0.0306727777777778
0.204590029239766
0.0416854385964912
0.0499164619883041
0.225793216374269
0.0624988011695906
0.0323590643274854
0.0148906725146199
0.33901567251462
0.0390714912280702
0.185008742690058
0.0593924269005848
0.0278072222222222
0.100044502923977
0.649093771929825
0.116598742690058
0.0212888596491228
0.0227046783625731
0.0231883625730994
0.0390317251461988
0.0532814035087719
0.0403462280701754
0.0503893567251462
0.0716175438596491
0.024967134502924
0.020902865497076
0.0403659649122807
0.0251852339181287
0.0359049122807018
0.0558841812865497
0.0275541812865497
0.234970175438596
0.184970175438596
0.0158862573099415
0.0601442105263158
0.0376063450292398
0.233727865497076
0.0517423391812865
0.0317740935672515
0.0387654385964912
0.117194152046784
0.01231
0.316541608187135
0.103101169590643
0.0350048245614035
0.0317360526315789
0.446754649122807
0.0439078070175439
0.0908566666666667
0.0589368421052632
0.0251916374269006
0.0207841935483871
0.0516761111111111
0.037040730994152
0.0214673391812866
0.0480431578947368
0.17875134502924
0.0248847660818713
0.0240822222222222
0.191043070175439
0.471879269005848
0.0578751754385965
0.0859020760233918
0.0196302046783626
0.0271986842105263
0.0266277192982456
0.291230467836257
0.150355789473684
0.0363733040935673
0.195864473684211
0.106027777777778
0.0491493859649123
0.377234678362573
0.0429766959064328
0.0211541228070175
0.0796683625730994
0.132116023391813
0.0284351169590643
0.152455964912281
0.100289561403509
0.108754349112426
0.023668918128655
0.179562192982456
0.0806668713450292
0.0755482456140351
0.0341340058479532
0.0617228362573099
0.0303101754385965
0.223887807017544
0.196963362573099
0.200480175438597
0.251301871345029
0.0339567543859649
0.134513011695906
0.031969298245614
0.0143053216374269
0.0246252923976608
0.187230409356725
0.0192931578947368
0.256440906432749
0.0559522807017544
0.0242374561403509
0.227042076023392
0.031775730994152
0.0164896198830409
0.157666374269006
0.075623216374269
0.132127631578947
0.0845821052631579
0.0373664912280702
0.116109298245614
0.0163493567251462
0.035380350877193
0.0166135087719298
0.046856432748538
0.0337336257309942
0.0727141228070175
0.091865730994152
0.0558275730994152
0.519797865497076
0.0816184795321637
0.0545464619883041
0.01822
0.253317573099415
0.250349022801303
0.0505245029239766
0.0472897368421053
0.207287134502924
0.0322193567251462
0.0880811111111111
0.0800416666666667
0.507933976608187
0.0420284502923977
0.0298050584795322
0.0156196783625731
0.0527995029239766
0.0177464035087719
0.0529576023391813
0.668061695906433
0.0187905263157895
0.223691608187134
0.507621783625731
0.0742052058823529
0.0342688596491228
0.25876230994152
0.0516681578947368
0.122456286549708
0.0252004385964912
0.0424680701754386
0.0252113742690058
0.168579473684211
0.0337256725146199
0.0798315789473684
0.0265209064327485
0.413972280701754
0.0252406140350877
0.0536745614035088
0.511444678362573
0.0471921929824561
0.0150018128654971
0.0692629532163743
0.0292830409356725
0.0255843859649123
0.049292485380117
0.0952173391812866
0.0911103812316715
0.0680228362573099
0.258030906432749
0.028722865497076
0.0192036257309942
0.0330530116959064
0.0242986842105263
0.0357501461988304
0.0172041812865497
0.0286720175438596
0.0294381871345029
0.0417302923976608
0.0199078947368421
0.082466081871345
0.0693002339181287
0.0937138596491228
0.055075350877193
0.0661600292397661
0.0326738888888889
0.421140906432749
0.0275802923976608
0.0357762573099415
0.0435644736842105
0.0345009064327485
0.0163894736842105
0.396773391812865
0.0172141520467836
0.0485863742690058
0.0673395906432749
0.0799308187134503
0.401601169590643
0.183282330383481
0.0334266666666667
0.129762354740061
0.0405525438596491
0.0149308479532164
0.487429064327485
0.0279052046783626
0.0213121052631579
0.0186126315789474
0.0138824561403509
0.0158218128654971
0.315734269005848
0.171510701754386
0.0181459064327485
0.180159561403509
0.0618373684210526
0.0252115204678363
0.0334721994134897
0.0128956725146199
0.523879502923977
0.0904952339181287
0.0307061695906433
0.0650430701754386
0.0292675438596491
0.0171004678362573
0.248413567251462
0.0127801461988304
0.196281754385965
0.021175
0.0224564035087719
0.0241729824561404
0.0663184795321637
0.0145540058479532
0.0258723099415205
0.0315900584795322
0.0799847076023392
0.0432586549707602
0.05744357771261
0.0339688011695906
0.418691842105263
0.0168477777777778
0.0596394736842105
0.015113567251462
0.0360946198830409
0.0186136549707602
0.0549056140350877
0.0478381286549708
0.0127056432748538
0.0421160526315789
0.0321906432748538
0.431415497076023
0.0578290643274854
0.310817456140351
0.0197543567251462
0.0580206432748538
0.0186739766081871
0.0257382456140351
0.0174934795321637
0.0158945321637427
0.0258133333333333
0.0270950584795322
0.0586094736842105
0.0634752923976608
0.0166657771260997
0.0401716666666667
0.0637794736842105
0.419122573099415
0.0337827777777778
0.090343216374269
0.0748337134502924
0.0765302046783626
0.151767339181287
0.0628178947368421
0.0660767543859649
0.085822134502924
0.0177619883040936
0.0247298830409357
0.0189007894736842
0.184839415204678
0.490211842105263
0.0684891228070175
0.0153330409356725
0.0777587426900585
0.150526198830409
0.0596763450292398
0.0180823684210526
0.0127494152046784
0.0352769883040936
0.093849298245614
0.0317207624633431
0.0188119590643275
0.0588956140350877
0.0158389473684211
0.0424745321637427
0.0662367251461988
0.0318107602339181
0.0285888888888889
0.0789493567251462
0.155112046979866
0.0373995029239766
0.019992514619883
0.335151140350877
0.0183405847953216
0.0600454385964912
0.0157440350877193
0.310769619883041
0.565876023391813
0.147908216374269
0.0777674561403509
0.34430798245614
0.164098859649123
0.0225250292397661
0.0120253801169591
0.0267776315789474
0.16106230994152
0.120541842105263
0.0232021929824561
0.169778567251462
0.0157220467836257
0.474061578947368
0.0257340935672515
0.039681432748538
0.0350064035087719
0.0139045614035088
0.216847807017544
0.0608410526315789
0.016555701754386
0.0793137426900585
0.0685418421052632
0.0163913450292398
0.171992076023392
0.0275288304093567
0.186660233918129
0.0846305847953216
0.471628684210526
0.0296745029239766
0.052934649122807
0.201589356725146
0.200884239766082
0.198542777777778
0.506099152046784
0.0158493859649123
0.0192138888888889
0.0136873976608187
0.0165761695906433
0.0855119883040936
0.0420040058479532
0.0843771052631579
0.0964244152046784
0.439353567251462
0.0453655555555556
0.0554415497076023
0.475230087719298
0.0299176315789474
0.0868438304093567
0.0757512865497076
0.0730254385964912
0.0177968713450292
0.0322058771929825
0.11340634502924
0.081990701754386
0.0982150877192983
0.0638358187134503
0.0883588165680473
0.0870147368421053
0.530944619883041
0.0535243695014663
0.067298567251462
0.0389658187134503
0.0226049707602339
0.247258538011696
0.023468918128655
0.0330202339181287
0.0359975438596491
0.0145980116959064
0.0202641228070175
0.061485730994152
0.0619003801169591
0.528608479532164
0.345453095238095
0.0420424269005848
0.120771842105263
0.0743087134502924
0.0489495614035088
0.017047865497076
0.0514190058479532
0.0429711988304094
0.0242703801169591
0.189182368421053
0.0195786842105263
0.0506601461988304
0.0224011695906433
0.155846578947368
0.225987602339181
0.0588288304093567
0.0869604970760234
0.044924298245614
0.0496323099415205
0.0138911403508772
0.0258984210526316
0.331319912280702
0.019822865497076
0.0275788304093567
0.0323366959064327
0.110082105263158
0.0295929532163743
0.0173283040935673
0.0587533040935673
0.0222771637426901
0.261134415204678
0.0857838596491228
0.0300569005847953
0.0220470467836257
0.018008918128655
0.118044152046784
0.0553020467836257
0.018358216374269
0.0300031871345029
0.0988323099415205
0.0941982748538012
0.0560925438596491
0.116492923976608
0.0946150292397661
0.0330043567251462
0.0445462865497076
0.0140497660818713
0.0468545614035088
0.0309773099415205
0.0340347660818713
0.0551226023391813
0.0564570760233918
0.0107276315789474
0.0397491812865497
0.0777262865497076
0.0973214912280702
0.209203157894737
0.0439188304093567
0.0196596198830409
0.0663530409356725
0.0516397660818713
0.0141045029239766
0.0291508187134503
0.0206726608187135
0.0182864035087719
0.0470976315789474
0.0499501169590643
0.0325887426900585
0.0176898830409357
0.271422456140351
0.0736578070175439
0.0417280116959064
0.0428124561403509
0.0234794152046784
0.0332857894736842
0.0127879532163743
0.0881764912280702
0.0965985087719298
0.059013216374269
0.0196246783625731
0.0497438888888889
0.0600768713450292
0.0233844736842105
0.0339778362573099
0.0304316374269006
0.401599824561404
0.0356712865497076
0.0429051754385965
0.0453012573099415
0.0789279239766082
0.0717783040935673
0.0136487719298246
0.0408556140350877
0.032177485380117
0.375747485380117
0.0918929824561403
0.0581136549707602
0.0316906725146199
0.0134583040935673
0.0376536842105263
0.0201210526315789
0.0996797660818713
0.537646198830409
0.0479156432748538
0.215879473684211
0.0339803519061584
0.0197003216374269
0.0172227777777778
0.0715350292397661
0.138281842105263
0.0728792397660819
0.0160798245614035
0.47892269005848
0.0728784502923977
0.0392972514619883
0.0145409649122807
0.0281406140350877
0.033462485380117
0.0132316959064327
0.0348691520467836
0.462046140350877
0.0237390058479532
0.0959606140350877
0.0837305847953216
0.0461036549707602
0.0705801173020528
0.0150299415204678
0.129244941520468
0.438161842105263
0.0254336842105263
0.0296769298245614
0.190280877192982
0.183884590643275
0.0778278947368421
0.417464005847953
0.0187537426900585
0.0395493859649123
0.0354240935672515
0.0137327272727273
0.0309923684210526
0.100719122807018
0.0117459356725146
0.212359415204678
0.0417334210526316
0.0358983333333333
0.020895
0.132305906432749
0.152409941520468
0.0693640350877193
0.144464093567251
0.0194588011695906
0.0396678070175439
0.0439522514619883
0.173044970760234
0.421222514619883
0.0406322514619883
0.0364769298245614
0.224953421052632
0.0192624269005848
0.0701031578947368
0.110683421052632
0.101638918128655
0.0195436549707602
0.0447440935672515
0.0748056725146199
0.0498334795321637
0.0188141228070175
0.0973366081871345
0.0178690935672515
0.020239269005848
0.0275086257309942
0.568136140350877
0.0698030409356725
0.0291411403508772
0.566324239766082
0.0307805865102639
0.0662572807017544
0.0437055263157895
0.0834615204678363
0.0246331578947368
0.021261081871345
0.126369678362573
0.0604964035087719
0.0174516374269006
0.481306081871345
0.023506081871345
0.0275669005847953
0.0757102923976608
0.238937368421053
0.0313818128654971
0.139702573964497
0.0491251461988304
0.0383297368421053
0.526058713450292
0.0160980701754386
0.0504449415204678
0.110284298245614
0.0386194444444444
0.184528304093567
0.0353755555555556
0.0538958771929825
0.0135847076023392
0.0507097076023392
0.0137790935672515
0.0518840935672515
0.0626785087719298
0.200018479532164
0.0497776315789474
0.423346988304094
0.0345623684210526
0.716950087719298
0.142501666666667
0.230830526315789
0.0208541520467836
0.0362971929824561
0.0133478362573099
0.0424864619883041
0.0425700292397661
0.0321962865497076
0.0173111988304094
0.0173791812865497
0.190370526315789
0.0851387426900585
0.0170824269005848
0.0385050292397661
0.0210681578947368
0.120731608187135
0.0783658479532164
0.0383535087719298
0.0561640935672515
0.0137481871345029
0.0632373391812865
0.334366637426901
0.228922748538012
0.0660832456140351
0.0483380994152047
0.0271907602339181
0.0261304385964912
0.231653947368421
0.274809613095238
0.028943216374269
0.0530499707602339
0.0287277485380117
0.162965233918129
0.578870087719298
0.0225499122807018
0.364710614035088
0.0137269005847953
0.0458391812865497
0.0546116374269006
0.381520643274854
0.0915897368421053
0.0215391228070175
0.0298481871345029
0.115769883040936
0.0692643859649123
0.348728918128655
0.0493421637426901
0.0539108479532164
0.0351294152046784
0.0251743274853801
0.404273450292398
0.0521366081871345
0.0214054678362573
0.0321963450292398
0.0340875073313783
0.0767494152046784
0.342259883040936
0.038975350877193
0.0464413742690058
0.0649162280701754
0.0487714912280702
0.0458063450292398
0.0290709064327485
0.312003947368421
0.0652652046783626
0.133011637426901
0.0183470175438596
0.0332312865497076
0.157115701754386
0.0299857602339181
0.0391334502923977
0.0332553216374269
0.0514527777777778
0.363522105263158
0.403025643274854
0.295375789473684
0.0872028070175439
0.0466942397660819
0.149357222222222
0.0489871052631579
0.0507909064327485
0.0260321637426901
0.238985233918129
0.576753128654971
0.0948581286549708
0.0386637426900585
0.507194064327485
0.641593830409357
0.0233653216374269
0.0303267251461988
0.130634122807018
0.0212685380116959
0.0123894736842105
0.0368067448680352
0.0283465204678363
0.16258769005848
0.0242185087719298
0.586742280701754
0.0371247076023392
0.0181786257309942
0.0862999415204678
0.133046862170088
0.0662923684210526
0.087582485380117
0.0352517543859649
0.0616440058479532
0.0166700584795322
0.730401578947368
0.0606787426900585
0.0477670760233918
0.508612368421053
0.0176304385964912
0.220955380116959
0.0403360233918129
0.0515658479532164
0.0661497953216374
0.0135834795321637
0.0500323976608187
0.201151735294118
0.334201374269006
0.140636286549708
0.134448245614035
0.0422754678362573
0.0166698830409357
0.0235185964912281
0.0505556432748538
0.0201795906432749
0.0900995614035088
0.0864089473684211
0.0152115497076023
0.0733283333333333
0.0163769005847953
0.0345376608187134
0.0166588596491228
0.0381759356725146
0.0392038888888889
0.0308353801169591
0.433512192982456
0.0532582991202346
0.0158558479532164
0.0118735087719298
0.0125464035087719
0.0617512865497076
0.203361783625731
0.107568625730994
0.100542953216374
0.0354164912280702
0.0335310233918129
0.0839368713450292
0.0162459649122807
0.0189268128654971
0.0124719590643275
0.0651720760233918
0.0468040058479532
0.272407865497076
0.267611023391813
0.0448186842105263
0.0786284210526316
0.0186208479532164
0.0615033918128655
0.0376485087719298
0.0983089473684211
0.0159199415204678
0.0944085964912281
0.182109707602339
0.0628562463343108
0.0409486842105263
0.0194563450292398
0.0195137536656892
0.0222809356725146
0.0107061111111111
0.0242186842105263
0.12154230994152
0.0398860526315789
0.0611242105263158
0.0450740350877193
0.0156783625730994
0.0796399122807018
0.0510481286549708
0.0330235087719298
0.0419480994152047
0.0499827565982405
0.051273567251462
0.0412900584795322
0.015650350877193
0.090395
0.0137454970760234
0.0465749122807018
0.0399775438596491
0.0125313450292398
0.0628930409356725
0.0124009649122807
0.0384140643274854
0.287910175438596
0.0716045906432749
0.0404865789473684
0.0466080994152047
0.0295688011695906
0.0164758479532164
0.0488260233918129
0.0254776023391813
0.0210412280701754
0.147875987841945
0.0556366081871345
0.0661532748538012
0.0149264035087719
0.168363157894737
0.0173674269005848
0.0420752339181287
0.721310701754386
0.229597339181287
0.0651484502923977
0.0260616959064327
0.0173680701754386
0.0415480116959064
0.0184993859649123
0.0652716666666667
0.528855730994152
0.0554398538011696
0.030945219941349
0.0745427485380117
0.0130073099415205
0.0715808479532164
0.167438596491228
0.0417935380116959
0.0486998830409357
0.0442911403508772
0.184582894736842
0.198237251461988
0.0142793859649123
0.0207320467836257
0.021555701754386
0.0289344152046784
0.0406613157894737
0.0188768421052632
0.0855908479532164
0.0799080701754386
0.337323479532164
0.0322599122807018
0.398650467836257
0.114111812865497
0.0235859649122807
0.187362580645161
0.0736321637426901
0.0378981578947368
0.480297953216374
0.0125743274853801
0.260614649122807
0.235439532163743
0.0576505263157895
0.0768256140350877
0.033606783625731
0.023775350877193
0.551224356725146
0.0398558187134503
0.0130255555555556
0.469253187134503
0.170133684210526
0.0270228947368421
0.0336519590643275
0.0169616666666667
0.225444005847953
0.0154486257309942
0.038473216374269
0.17072495601173
0.0377471052631579
0.183226081871345
0.0283837134502924
0.0264727777777778
0.070958567251462
0.399197339181287
0.437129239766082
0.0367080701754386
0.0555722807017544
0.027972134502924
0.103547602339181
0.0158530994152047
0.0312586549707602
0.547229590643275
0.0508205263157895
0.0605972222222222
0.190918713450292
0.0134923391812865
0.0434601461988304
0.030069269005848
0.0537041520467836
0.0584733333333333
0.0127754970760234
0.424956959064328
0.0620380701754386
0.0235897953216374
0.0257091228070175
0.0480148538011696
0.171920643274854
0.0441077777777778
0.0360015204678363
0.0268935380116959
0.0575115249266862
0.0824193859649123
0.0912551169590643
0.0464438304093567
0.070122134502924
0.0680320175438597
0.153349649122807
0.0576247660818713
0.0142648830409357
0.0481159356725146
0.0117450877192982
0.0178761695906433
0.0298234502923977
0.0592306432748538
0.0317769590643275
0.0598498830409357
0.0575159356725146
0.184960380116959
0.346788011695906
0.0383213157894737
0.279459970760234
0.0254476023391813
0.0344484795321637
0.0142561403508772
0.0343436257309941
0.0167611111111111
0.0456321929824561
0.0460204093567251
0.0184380409356725
0.0497500292397661
0.0200316666666667
0.0564561695906433
0.142256812865497
0.0185783333333333
0.0165141812865497
0.215436929824561
0.0364180409356725
0.0548091228070175
0.0122584210526316
0.0313297368421053
0.055287485380117
0.012243918128655
0.0273454970760234
0.053611783625731
0.0653642690058479
0.0669833625730994
0.029805
0.0192621929824561
0.0410632456140351
0.064570701754386
0.113549678362573
0.214782602339181
0.0496178070175439
0.280108742690058
0.0379250877192982
0.128188187134503
0.0145668128654971
0.0251134795321637
0.043912865497076
0.0655103801169591
0.0143211403508772
0.0216594152046784
0.0158485380116959
0.0376349415204678
0.134403742690058
0.0252792105263158
0.0481521637426901
0.0823919005847953
0.0148547076023392
0.198957660818713
0.117126842105263
0.0405816666666667
0.0398687426900585
0.107317748538012
0.0280816666666667
0.334123245614035
0.019197485380117
0.0228779824561403
0.564068274853801
0.0696551461988304
0.0355955263157895
0.092047865497076
0.0969958479532164
0.169511520467836
0.0208391812865497
0.0555137426900585
0.0354542397660819
0.0152293859649123
0.387209473684211
0.0262383625730994
0.0144972514619883
0.0299459356725146
0.151392777777778
0.0242356432748538
0.0445902631578947
0.0173777485380117
0.35552365497076
0.0572420175438597
0.0746209941520468
0.0234722222222222
0.218612105263158
0.0223002631578947
0.0997536585365854
0.0268414619883041
0.0161206140350877
0.0209908479532164
0.0260187719298246
0.014260701754386
0.0513091812865497
0.124609619883041
0.566259239766082
0.0244256725146199
0.0891657309941521
0.259497280701754
0.0553487719298246
0.404558801169591
0.345861432748538
0.0620948245614035
0.0549884502923977
0.0222971929824561
0.0452372222222222
0.022106432748538
0.0475844736842105
0.0543114912280702
0.0386785380116959
0.0170308771929825
0.0754631578947368
0.0470527777777778
0.0284341520467836
0.0510762865497076
0.015890350877193
0.0577519590643275
0.0186756432748538
0.0279137426900585
0.0404044736842105
0.0257745906432749
0.0441398538011696
0.0905493274853801
0.507939269005848
0.0716202923976608
0.0479190643274854
0.282226228070175
0.171043801169591
0.317415263157895
0.0328323099415205
0.614987923976608
0.422919385964912
0.385303187134503
0.368530906432749
0.0141313157894737
0.0351433918128655
0.0309937426900585
0.0605669298245614
0.0527730116959064
0.0355517543859649
0.410391374269006
0.0401387426900585
0.0147232456140351
0.0835248538011696
0.0414447076023392
0.020876081871345
0.217289574468085
0.0319247368421053
0.0322818713450292
0.0430514912280702
0.440885438596491
0.0303157894736842
0.0338140058479532
0.283147046783626
0.0409102346041056
0.0998866666666667
0.0289182748538012
0.0615449415204678
0.0307509970674487
0.0156985087719298
0.0177335964912281
0.0302847953216374
0.0417628070175439
0.0452240350877193
0.0611342105263158
0.0611105847953216
0.0901491228070175
0.0126717543859649
0.486906520467836
0.148436257309942
0.0392336549707602
0.0167873976608187
0.501108567251462
0.0413537719298246
0.013349269005848
0.305261081871345
0.0357137719298246
0.0203966081871345
0.0326094152046784
0.0489805263157895
0.0781471929824561
0.0552254970760234
0.04336
0.0144323099415205
0.138071873015873
0.176827105263158
0.020261432748538
0.0542975730994152
0.0609872514619883
0.152935321637427
0.033331783625731
0.0122513157894737
0.0347687134502924
0.117715131964809
0.0790880701754386
0.0190169005847953
0.0156485087719298
0.0291465497076023
0.0495299707602339
0.0211447368421053
0.0280631871345029
0.192916686217009
0.0421945906432749
0.0724499122807018
0.0910180994152047
0.0519886257309942
0.0311577777777778
0.458061111111111
0.0221372514619883
0.495799122807018
0.0215556140350877
0.0720843859649123
0.072740701754386
0.040732865497076
0.0724348245614035
0.0517535087719298
0.0568066081871345
0.0258230116959064
0.0654995614035088
0.198313274853801
0.0176022514619883
0.139412456140351
0.0715684795321637
0.0506291812865497
0.0735412280701754
0.015687514619883
0.0807510526315789
0.0130780409356725
0.15142067251462
0.0111185380116959
0.358418918128655
0.0151613450292398
0.547638801169591
0.0403347660818713
0.0418189766081871
0.0393474269005848
0.0552444444444444
0.0255416959064327
0.072523947368421
0.0241455263157895
0.0106219061583578
0.0181584210526316
0.0307297953216374
0.0492067543859649
0.0553004385964912
0.130399766081871
0.0236204970760234
0.0384850439882698
0.0366512280701754
0.0491938888888889
0.0163712573099415
0.0906548830409357
0.053245701754386
0.0146191812865497
0.0336126023391813
0.0229696198830409
0.0430778362573099
0.0393318128654971
0.0473438888888889
0.0163116081871345
0.068576081871345
0.0593361695906433
0.0485722222222222
0.0333134502923977
0.232736900584795
0.0273438304093567
0.0437459064327485
0.219926988304094
0.414340263157895
0.0862900877192982
0.0451565497076023
0.0639759356725146
0.186275467836257
0.0475460526315789
0.0259471929824561
0.0570991228070175
0.0185345321637427
0.0504497368421053
0.0493486842105263
0.0114102046783626
0.0344686549707602
0.0168688011695906
0.112029678362573
0.259970877192982
0.0691332748538012
0.151878479532164
0.199861111111111
0.124519539877301
0.0445577192982456
0.0229870760233918
0.0238200584795322
0.215921666666667
0.0165695906432749
0.029570350877193
0.0635084795321637
0.021926783625731
0.0575229239766082
0.0693704385964912
0.0140563157894737
0.0950316666666667
0.103706315789474
0.033989649122807
0.0153998245614035
0.0587571637426901
0.0394006432748538
0.0395309064327485
0.0853785630498534
0.0462687134502924
0.0142228070175439
0.0870681578947368
0.0393493859649123
0.0192466081871345
0.0706595321637427
0.0842193859649123
0.320101900584795
0.0541693859649123
0.368894678362573
0.132985847953216
0.0419506432748538
0.524211988304094
0.0123879239766082
0.0783726608187135
0.0765961695906433
0.0311702923976608
0.0149229532163743
0.0637101169590643
0.0373523099415205
0.0742654970760234
0.0926180701754386
0.0643355192878338
0.0274784795321637
0.0508503216374269
0.089493216374269
0.0294522807017544
0.0222404678362573
0.182866403508772
0.028196783625731
0.0887147953216374
0.0371532456140351
0.016715
0.0184978947368421
0.0230922222222222
0.0237658771929825
0.0222901169590643
0.0264701461988304
0.0852065789473684
0.0251357894736842
0.044217514619883
0.0392202923976608
0.0283452923976608
0.0179271260997067
0.55900649122807
0.0400493859649123
0.0184263742690058
0.0668668713450292
0.0473285964912281
0.0454473099415205
0.0154204678362573
0.0124575730994152
0.0357143274853801
0.0163662573099415
0.429375438596491
0.0460059941520468
0.0595039473684211
0.0683714912280702
0.036441052631579
0.0174520760233918
0.118527339181287
0.0412967251461988
0.0604628070175439
0.0302046198830409
0.0524371637426901
0.597888801169591
0.031730701754386
0.0393589766081871
0.0182280994152047
0.129594005847953
0.290076111111111
0.778203479532164
0.0580537134502924
0.0193461988304094
0.0604658479532164
0.039311783625731
0.0512304678362573
0.0235198245614035
0.0755826315789474
0.0396736842105263
0.211663684210526
0.031788918128655
0.0519165204678363
0.0134047660818713
0.0761347368421053
0.691224152046784
0.133222953216374
0.184056578947368
0.200945847953216
0.0300544444444444
0.0228365204678363
0.016303918128655
0.0191372807017544
0.0275754385964912
0.0413937719298246
0.0343597076023392
0.0758272222222222
0.0486783040935672
0.0669250584795322
0.0375308771929825
0.0486655263157895
0.176428538011696
0.0336035964912281
0.0909911988304094
0.0514028070175439
0.102027339181287
0.0458925438596491
0.115526666666667
0.157883859649123
0.0231421052631579
0.0362772514619883
0.148729502923977
0.0227051169590643
0.0448330701754386
0.0227242397660819
0.0951263157894737
0.184122697947214
0.174052397660819
0.0311252631578947
0.0731479239766082
0.0866167251461988
0.183240467836257
0.063397134502924
0.456098011695906
0.0697983918128655
0.015139298245614
0.331099269005848
0.113685614035088
0.0236494152046784
0.0148416374269006
0.0166880994152047
0.268894415204678
0.0385526900584795
0.178175058479532
0.0181851461988304
0.0400052046783626
0.376938479532164
0.0136076023391813
0.0275566374269006
0.0404315789473684
0.0172099415204678
0.0267805847953216
0.179250058479532
0.189073099415205
0.0199184210526316
0.0378416959064327
0.0371133040935673
0.0175299415204678
0.0378973099415205
0.0117154678362573
0.0524934210526316
0.0546047953216374
0.0491832456140351
0.480788859649123
0.0500558771929825
0.0249878362573099
0.0501666666666667
0.0260955263157895
0.0184012865497076
0.0298990350877193
0.117691578947368
0.355354356725146
0.197666140350877
0.111529883040936
0.0553104093567251
0.537010935672515
0.0499453958944282
0.0175940058479532
0.0624276900584795
0.0560541812865497
0.0214697368421053
0.166490847953216
0.0436808479532164
0.0212652923976608
0.075917485380117
0.736324561403509
0.481232543859649
0.0194194152046784
0.0160151754385965
0.050071081871345
0.017547514619883
0.0632738596491228
0.0805498538011696
0.0176028070175439
0.0439209941520468
0.07414
0.101907134502924
0.0352773684210526
0.19713067251462
0.0159873391812866
0.0400809117647059
0.0673443567251462
0.446079298245614
0.0381627192982456
0.0593471929824561
0.0512170467836257
0.018956081871345
0.0175458187134503
0.139091754385965
0.0582163157894737
0.0336269883040936
0.0319490350877193
0.0137444444444444
0.385591023391813
0.0366286842105263
0.0296981578947368
0.457971081871345
0.0561654678362573
0.0380039473684211
0.387663859649123
0.0182305278592375
0.036097485380117
0.0267087426900585
0.203172368421053
0.0356951169590643
0.0552532748538012
0.0975068328445748
0.0186990058479532
0.0782795614035088
0.0733649707602339
0.0363901754385965
0.0269457894736842
0.0306636257309942
0.0371972807017544
0.0206607894736842
0.0337643567251462
0.15166865497076
0.601526052631579
0.0700570175438597
0.188595614035088
0.0148
0.0435143274853801
0.297286725146199
0.0855940469208211
0.147475935672515
0.0378817543859649
0.0417252339181287
0.0688959237536657
0.0263868421052632
0.0332852923976608
0.0246388596491228
0.0790213157894737
0.110606929824561
0.051003216374269
0.0309900584795322
0.0228372807017544
0.47715216374269
0.546886842105263
0.0270538304093567
0.606134415204678
0.0255704970760234
0.042499269005848
0.0761927192982456
0.0233008771929825
0.203222573099415
0.330635029239766
0.043796052631579
0.0467829239766082
0.197792339181287
0.0285362280701754
0.0537659649122807
0.238574385964912
0.630089590643275
0.0166695321637427
0.021005350877193
0.0230216666666667
0.257585555555556
0.0363958479532164
0.0172753216374269
0.0556433333333333
0.0175837134502924
0.0580830994152047
0.260727448680352
0.0174995906432749
0.155233479532164
0.0153390058479532
0.0493580994152047
0.161697923976608
0.155849298245614
0.149797807017544
0.0515609356725146
0.0369610416666667
0.109805029239766
0.0146490058479532
0.0675508771929825
0.0446142397660819
0.0157723391812865
0.022956783625731
0.183945584795322
0.0272343567251462
0.020098918128655
0.035967485380117
0.0344183333333333
0.0162571052631579
0.0259474561403509
0.0416670467836257
0.0628040643274854
0.313804152046784
0.0336223976608187
0.0345127192982456
0.023862134502924
0.0234233625730994
0.0414055263157895
0.0222172222222222
0.0147676900584795
0.0578449415204678
0.0279577485380117
0.0752549415204678
0.0595127192982456
0.0248425730994152
0.448060614035088
0.0535854093567251
0.0277429824561404
0.362808918128655
0.245073771929825
0.0121486257309942
0.0474431578947368
0.182003333333333
0.0582511695906433
0.0391680701754386
0.0732726315789474
0.0223976608187135
0.651672105263158
0.0342309064327485
0.0199769883040936
0.018541081871345
0.0828433625730994
0.492228011695906
0.0122388888888889
0.0298526315789474
0.0371918128654971
0.0650496198830409
0.075718567251462
0.514669912280702
0.0314878070175439
0.0183213742690058
0.69241447368421
0.0486881286549708
0.0381423391812866
0.0576214912280702
0.0198633918128655
0.0975692690058479
0.105211725146199
0.128574883040936
0.0301527192982456
0.0349845906432749
0.034885730994152
0.178772068965517
0.0479430994152047
0.0355344444444444
0.0156725438596491
0.0527764619883041
0.646486023391813
0.0534668713450292
0.0408115497076023
0.130363187134503
0.0589678070175439
0.0405403216374269
0.0580936656891496
0.0205222514619883
0.0400959064327485
0.186758538011696
0.0373098830409357
0.0128391812865497
0.0241084210526316
0.017982514619883
0.156364707602339
0.0233726608187135
0.0972529532163743
0.0399718128654971
0.0334655263157895
0.0557362865497076
0.0162763450292398
0.327165935672515
0.189559298245614
0.0339958479532164
0.375156374269006
0.0191790350877193
0.173674795321637
0.0829422807017544
0.364320204678363
0.046582134502924
0.016967514619883
0.202372660818713
0.034670350877193
0.0485660526315789
0.0710929239766082
0.0296716081871345
0.0203508187134503
0.0539986257309942
0.0181832456140351
0.0212712280701754
0.0997218128654971
0.0292838888888889
0.0204883333333333
0.0719179532163743
0.0161194444444444
0.0733735087719298
0.0133464035087719
0.0271977777777778
0.214584356725146
0.0951455555555556
0.0133112865497076
0.0812934795321637
0.0217049707602339
0.0911276023391813
0.0278506432748538
0.0330102631578947
0.0256442397660819
0.0142131286549708
0.0224455263157895
0.0221811403508772
0.0417181871345029
0.0339698830409357
0.0510264035087719
0.0287113742690058
0.153836812865497
0.114284093567251
0.267453479532164
0.0421911111111111
0.0354220175438597
0.0316118128654971
0.141276754385965
0.0538812573099415
0.0267780116959064
0.0531499415204678
0.0252974269005848
0.0232180701754386
0.0131591812865497
0.331206315789474
0.0320581871345029
0.0695976608187134
0.014417865497076
0.0176183333333333
0.197455292397661
0.0165335087719298
0.117771198830409
0.0292381286549708
0.0438728070175439
0.0822976023391813
0.0581206725146199
0.0885916959064327
0.0463858771929825
0.559529619883041
0.0405848538011696
0.0137230116959064
0.248354532163743
0.0175134210526316
0.0236036549707602
0.0435852339181287
0.0566561988304094
0.264096403508772
0.0470283918128655
0.0964546198830409
0.15639014619883
0.041547514619883
0.0174609356725146
0.0192236842105263
0.0615163157894737
0.0192014619883041
0.0293569005847953
0.362234035087719
0.0947091228070175
0.0546637134502924
0.0195490935672515
0.0276728947368421
0.0412643274853801
0.344111578947368
0.0748406432748538
0.0377520760233918
0.0145630409356725
0.0258733918128655
0.0251309649122807
0.0584305278592375
0.0374956725146199
0.0326980701754386
0.0210766666666667
0.0141137134502924
0.05327
0.0121222807017544
0.0729080701754386
0.353492192982456
0.0371917543859649
0.0123861403508772
0.0757033625730994
0.0136284502923977
0.0348479532163743
0.224160614035088
0.324460555555556
0.13488216374269
0.0226048245614035
0.0331903801169591
0.0153031871345029
0.0166757894736842
0.126922748538012
0.390147777777778
0.0448219590643275
0.0481455263157895
0.068257485380117
0.0378694444444444
0.0184204678362573
0.0414676608187134
0.0172378070175439
0.0661302923976608
0.155461695906433
0.0248095906432749
0.525586461988304
0.0227610233918129
0.0722481871345029
0.299764444444444
0.125220760233918
0.0130873099415205
0.0162282748538012
0.316851374269006
0.0614083625730994
0.22783783625731
0.0158198245614035
0.0576754545454545
0.0183350292397661
0.0149212573099415
0.346032748538012
0.0189386549707602
0.383373040935673
0.0237060233918129
0.0368001169590643
0.651439239766082
0.0689494985250737
0.0782087719298246
0.0236106432748538
0.0670619883040936
0.0332661695906433
0.0420069005847953
0.0624614619883041
0.155829824561404
0.0623595614035088
0.0181496198830409
0.0214973684210526
0.0633202339181287
0.0172990058479532
0.0390201169590643
0.0659340643274854
0.0350636549707602
0.0242098245614035
0.300842807017544
0.440659210526316
0.117311818181818
0.0254602339181287
0.0162494444444444
0.0403498538011696
0.060450350877193
0.341698918128655
0.122282426900585
0.0748554093567251
0.0725093859649123
0.0202567543859649
0.174099074889868
0.565409415204678
0.0731195614035088
0.485712514619883
0.467120964912281
0.0368455847953216
0.0591571929824561
0.0586785964912281
0.331904210526316
0.0139161695906433
0.262877953216374
0.0205371929824561
0.0321525730994152
0.237233976608187
0.0601114619883041
0.0314536549707602
0.0156846783625731
0.026163918128655
0.151121871345029
0.0342624561403509
0.0228302046783626
0.0205957602339181
0.316759883040936
0.012626432748538
0.0187327777777778
0.0470001461988304
0.0202628947368421
0.0373471929824561
0.0181075730994152
0.0666597660818714
0.014593216374269
0.0291443274853801
0.0912262573099415
0.0436568713450292
0.0819605263157895
0.016777865497076
0.0598835087719298
0.0125937719298246
0.0188829824561404
0.0890273684210526
0.322386608187134
0.0370615789473684
0.412854883040936
0.0733689766081871
0.0380754093567251
0.422713918128655
0.0624549122807018
0.0141847660818713
0.501713976608187
0.0189623391812865
0.0226700584795322
0.0288505555555556
0.0733775730994152
0.187372660818713
0.027684649122807
0.0852598538011696
0.0310356725146199
0.187249152046784
0.341424766081871
0.226325292397661
0.0754901461988304
0.0425340643274854
0.0730637134502924
0.0782868128654971
0.0715065204678363
0.0332085964912281
0.0271369298245614
0.0406909941520468
0.0149743859649123
0.0398008771929825
0.0196705555555556
0.0239934502923977
0.0225690350877193
0.0565586257309942
0.0376603216374269
0.0176947953216374
0.0316187134502924
0.031186081871345
0.0526736549707602
0.0889109941520468
0.208833187134503
0.508836228070175
0.134726608187135
0.0271008771929825
0.0173084502923977
0.0188080701754386
0.0442216959064327
0.242903918128655
0.0907141520467836
0.230293888888889
0.0221559356725146
0.0424390935672515
0.0267711111111111
0.628614298245614
0.0533206140350877
0.0645115497076023
0.031108567251462
0.0561332748538012
0.0164455555555556
0.0699523391812865
0.0349944736842105
0.209278099415205
0.0374069298245614
0.663590116959064
0.116146695906433
0.236918245614035
0.012957485380117
0.0480215789473684
0.0167300877192982
0.281280409356725
0.0549029239766082
0.0365362865497076
0.0155227485380117
0.0309895614035088
0.0172555263157895
0.0243533625730994
0.242053216374269
0.0424512280701754
0.0317102923976608
0.0474913450292398
0.0468386549707602
0.0164070467836257
0.0164555555555556
0.451693976608187
0.066647514619883
0.0428687134502924
0.250793947368421
0.0327006140350877
0.0551472807017544
0.611994561403509
0.0515008771929825
0.0744471052631579
0.0569037719298246
0.174240935672515
0.196576608187135
0.0139273684210526
0.221909269005848
0.345577923976608
0.370433625730994
0.0186725438596491
0.0286319590643275
0.0549065789473684
0.0462871052631579
0.0451579824561404
0.0449581871345029
0.0222488888888889
0.0421276608187134
0.312492721893491
0.297757339181287
0.105613187134503
0.0202512903225806
0.0202016959064327
0.0131174561403509
0.0260784502923977
0.31698067251462
0.42696081871345
0.078194269005848
0.0741758187134503
0.0245902923976608
0.0942251461988304
0.0435363450292398
0.107913072289157
0.0375338304093567
0.0317088888888889
0.0628459356725146
0.0358991812865497
0.204797634069401
0.162819912280702
0.040550701754386
0.021222865497076
0.0571963126843658
0.0427180116959064
0.1821042228739
0.00982985380116959
0.182042719298246
0.067576052631579
0.0316214619883041
0.0347404105571847
0.020638918128655
0.014822485380117
0.112604736842105
0.036658567251462
0.0305892105263158
0.0319568713450292
0.018795730994152
0.250006725146199
0.512827076023392
0.0130839766081871
0.0124604678362573
0.0455323391812865
0.38202932748538
0.0348762280701754
0.128089444444444
0.0254027777777778
0.0544377777777778
0.0657933040935672
0.245130526315789
0.0558458771929825
0.0369330994152047
0.0692871929824561
0.0513473976608187
0.352934385964912
0.0576836257309941
0.0310709941520468
0.0414698245614035
0.156628771929825
0.244304736842105
0.0807451461988304
0.032597134502924
0.211567777777778
0.044072865497076
0.0149809649122807
0.0381895321637427
0.131681666666667
0.0752594152046784
0.0369526900584795
0.0362345906432749
0.0213670588235294
0.105299795321637
0.138022456140351
0.0187750584795322
0.0565409941520468
0.0147709649122807
0.0243116959064327
0.311505321637427
0.0350746198830409
0.0603618713450292
0.192191286549708
0.332511637426901
0.0217855847953216
0.0594895614035088
0.0811642397660819
0.458100701754386
0.237430116959064
0.148467339181287
0.0293555847953216
0.0959224269005848
0.335084444444444
0.0386881871345029
0.581003391812866
0.0567666374269006
0.0498496198830409
0.467701871345029
0.0178926900584795
0.0690623391812866
0.0159408187134503
0.0495189766081871
0.146384914675768
0.141497894736842
0.0438620760233918
0.113000614035088
0.130204385964912
0.0308301173020528
0.0716580116959064
0.0397997368421053
0.537967339181287
0.612607105263158
0.0331973976608187
0.0275561111111111
0.0341792105263158
0.0143072514619883
0.0241841520467836
0.084874649122807
0.0606529532163743
0.152921959064327
0.0531339766081871
0.0442004093567251
0.0504243274853801
0.0229478070175439
0.086958567251462
0.138195058479532
0.0805577485380117
0.0366244444444444
0.671047865497076
0.306880380116959
0.016652134502924
0.0247526315789474
0.0318123684210526
0.0267160526315789
0.232810701754386
0.568198479532164
0.0337428070175439
0.0177288596491228
0.0319356140350877
0.176170467836257
0.032337865497076
0.114762339181287
0.019924269005848
0.0403383040935672
0.058529649122807
0.0729827777777778
0.0604431578947368
0.0434002339181287
0.0221715204678363
0.0235523976608187
0.0406128947368421
0.0846917543859649
0.103430438596491
0.382113918128655
0.0727433040935672
0.0209670760233918
0.0636839766081871
0.0309505847953216
0.0169370760233918
0.028203918128655
0.0904135964912281
0.0858718421052632
0.0614269005847953
0.0338855847953216
0.536566637426901
0.252931637426901
0.0604681286549708
0.0293554678362573
0.0209290058479532
0.156234561403509
0.0157513450292398
0.0118204385964912
0.0156576315789474
0.0448547660818713
0.219253187134503
0.056564649122807
0.809778830409357
0.0574956432748538
0.024172134502924
0.0264418713450292
0.0344051612903226
0.210321169590643
0.0487184210526316
0.0426318421052632
0.033511495601173
0.0208930701754386
0.484671052631579
0.145899005847953
0.0430610526315789
0.0803136842105263
0.0206900584795322
0.0483462280701754
0.0262422222222222
0.0651826023391813
0.0703200877192982
0.0516045906432749
0.0283004970760234
0.110158216374269
0.419841198830409
0.0158904093567251
0.0952341520467836
0.117838625730994
0.0584434795321637
0.0628339766081871
0.230292397660819
0.0465028070175439
0.0338992375366569
0.0250579532163743
0.085155350877193
0.117725964912281
0.0307027777777778
0.0183105263157895
0.060594649122807
0.0301344444444444
0.0730499122807017
0.0167628070175439
0.0881534210526316
0.0665416081871345
0.649309093567251
0.0679476608187135
0.574281257309942
0.0597376315789474
0.0665221637426901
0.0170140935672515
0.155265233918129
0.0671408504398827
0.0139554678362573
0.0201372807017544
0.146957280701754
0.0425224561403509
0.0479997660818713
0.0135006432748538
0.104655438596491
0.13841780058651
0.0527755263157895
0.0416491812865497
0.0311729824561403
0.029308504398827
0.0284516666666667
0.218724415204678
0.257539385964912
0.0222138596491228
0.0390479239766082
0.0438112280701754
0.0196595614035088
0.0136580116959064
0.0223924269005848
0.0290177777777778
0.174739152046784
0.0184847368421053
0.0187069590643275
0.0317895614035088
0.310044473684211
0.0781461403508772
0.0161893859649123
0.0271374269005848
0.0139932456140351
0.077545350877193
0.0609683040935673
0.0936497076023392
0.0242722514619883
0.175251137724551
0.0649208479532164
0.0592514619883041
0.178315701754386
0.0176508187134503
0.0322211695906433
0.0677805847953216
0.0381865882352941
0.0697864619883041
0.0376831286549708
0.033083216374269
0.522199970760234
0.0293430116959064
0.0585756140350877
0.0294762280701754
0.0636548245614035
0.572843421052632
0.0508066374269006
0.0333636549707602
0.334116198830409
0.117677397660819
0.0182938304093567
0.329789152046784
0.0286638888888889
0.0152662865497076
0.0195114035087719
0.0297062865497076
0.0366703216374269
0.207263099415205
0.021020730994152
0.0564578947368421
0.851285877192982
0.640391988304094
0.0355318128654971
0.0305533431085044
0.0159155555555556
0.0138643859649123
0.0162291520467836
0.0272973099415205
0.126545350877193
0.0201514912280702
0.0481436549707602
0.26419418128655
0.283159766081871
0.116424941520468
0.0815397953216374
0.461932514619883
0.0862444736842105
0.0263834502923977
0.271350380116959
0.0130901169590643
0.119729766081871
0.0146194444444444
0.0310780994152047
0.0401615789473684
0.0241961403508772
0.062257514619883
0.0455298830409357
0.150762192982456
0.275665380116959
0.284855233918129
0.0534463450292398
0.0463033918128655
0.0242863742690058
0.247975789473684
0.0419177777777778
0.0161208187134503
0.0224670175438597
0.266028128654971
0.0334482748538012
0.0420987134502924
0.0737688888888889
0.184301842105263
0.690951374269006
0.0328400584795322
0.0271726023391813
0.0270433333333333
0.12423283625731
0.217980701754386
0.0609761988304094
0.0243130994152047
0.215602543859649
0.0140460233918129
0.0359623684210526
0.0230905555555556
0.0218291228070175
0.0322997076023392
0.0193669298245614
0.0422134795321637
0.0818269298245614
0.0391096706586826
0.316558099415205
0.0261344152046784
0.810063976608187
0.0385868713450292
0.0307826315789474
0.031300350877193
0.121462660818713
0.021435350877193
0.0578801754385965
0.0746049122807017
0.0302826900584795
0.0569233040935673
0.0471752339181287
0.178273888888889
0.0923819298245614
0.0795741228070175
0.0321948538011696
0.0130104678362573
0.064455
0.371356169590643
0.0407143859649123
0.0318010526315789
0.0316285087719298
0.0191237719298246
0.041072134502924
0.0174681871345029
0.0368358479532164
0.0582409144542773
0.034459269005848
0.180470701754386
0.0118825438596491
0.0548349415204678
0.037627134502924
0.0290169590643275
0.0590140643274854
0.0717538596491228
0.0128290935672515
0.0741483625730994
0.0232894444444444
0.460741257309942
0.0337819590643275
0.0424631871345029
0.0347740350877193
0.037288216374269
0.0676029239766082
0.045518918128655
0.0867787719298246
0.0318991812865497
0.0180405555555556
0.0348991228070175
0.0216930116959064
0.0634770481927711
0.119931374269006
0.212651695906433
0.0188158479532164
0.0183277485380117
0.254801549707602
0.607178157894737
0.0162119590643275
0.0482370467836257
0.0351915789473684
0.0406102046783626
0.396451929824561
0.301121081871345
0.459874678362573
0.227093771929825
0.0281496783625731
0.106760058479532
0.0167107602339181
0.16981769005848
0.0294434795321637
0.109281374269006
0.015121432748538
0.0734108479532164
0.0214061695906433
0.0352877192982456
0.0206221929824561
0.0131758187134503
0.179999210526316
0.0206063450292398
0.406203801169591
0.0531176315789474
0.0269470175438596
0.270898333333333
0.0348988888888889
0.134633040935673
0.117495116959064
0.586818771929825
0.0174411111111111
0.0215888888888889
0.0132065789473684
0.237621403508772
0.0352580994152047
0.0841901169590643
0.068455730994152
0.0289255847953216
0.0124033918128655
0.086458567251462
0.0690279532163743
0.02245
0.0323160526315789
0.295810204678363
0.0501615204678363
0.0890778947368421
0.0266215497076023
0.409909415204678
0.0161447953216374
0.288059444444444
0.0485911988304094
0.0180508479532164
0.014563216374269
0.0304982748538012
0.052924269005848
0.0334824561403509
0.0667087134502924
0.013635
0.119084152046784
0.0344311111111111
0.065667865497076
0.0762925438596491
0.0402630701754386
0.27399067251462
0.0758768421052632
0.0439165497076023
0.0167367251461988
0.0198047660818713
0.099382485380117
0.0220042397660819
0.0710024561403509
0.0530936842105263
0.347411754385965
0.0440735380116959
0.0452122807017544
0.0285548538011696
0.025388918128655
0.036647514619883
0.0336909941520468
0.168224152046784
0.0388222807017544
0.655043450292398
0.0225205263157895
0.143575
0.076293918128655
0.0570972514619883
0.227861725146199
0.0565605555555556
0.28076201754386
0.18834775
0.189687543859649
0.637540497076023
0.0313208479532164
0.0429786257309942
0.0325926315789474
0.0206852339181287
0.365314093567251
0.0149299707602339
0.0444849122807018
0.0501048830409357
0.151537631578947
0.0333505555555556
0.062241783625731
0.0300216959064327
0.170618362573099
0.0211873099415205
0.535007192982456
0.398522397660819
0.0316299415204678
0.0357120175438597
0.344817192982456
0.187647923976608
0.0237331871345029
0.0824893859649123
0.0316762280701754
0.428681403508772
0.0229498538011696
0.0934338304093567
0.0937520467836257
0.227934824561404
0.243560233918129
0.0808977192982456
0.0411344736842105
0.0360675730994152
0.0667108771929825
0.0317120467836257
0.0242790350877193
0.0453519298245614
0.0246571929824561
0.0241264912280702
0.273090233918129
0.0107511403508772
0.080183947368421
0.0651436549707602
0.133485221843003
0.0134937426900585
0.0208810233918129
0.075614298245614
0.0175230701754386
0.0582757602339181
0.0346474269005848
0.283190467836257
0.0272757894736842
0.018831081871345
0.0579491520467836
0.0389503216374269
0.0635350292397661
0.15549081871345
0.0560008771929825
0.0219614912280702
0.0331630409356725
0.0840192397660819
0.0200212865497076
0.0151520760233918
0.388334561403509
0.0687064619883041
0.0305901169590643
0.0496595321637427
0.0370008187134503
0.040328993902439
0.0817151461988304
0.0389411403508772
0.046549298245614
0.0378433333333333
0.0397912280701754
0.0267536549707602
0.0636618128654971
0.0645901461988304
0.0348403216374269
0.0461809941520468
0.231724093567251
0.0165004093567251
0.196260058479532
0.497046608187135
0.264038245614035
0.0161633625730994
0.107816725146199
0.0211642397660819
0.0545304970760234
0.0211905555555556
0.0601649415204678
0.024390350877193
0.0319747660818713
0.0208308187134503
0.0212062865497076
0.0489409941520468
0.0546314912280702
0.0173789766081871
0.205926988304094
0.576200877192982
0.0296881871345029
0.0608407602339181
0.0919395321637427
0.0197290643274854
0.0315602923976608
0.0302039473684211
0.0274292105263158
0.0594764912280702
0.0791180994152047
0.0179557894736842
0.0197462058823529
0.552858157894737
0.0342350292397661
0.097188216374269
0.018695350877193
0.0355833040935673
0.0222568421052632
0.110937514619883
0.021698567251462
0.0179121052631579
0.0179547368421053
0.0528538011695906
0.118562280701754
0.0250882748538012
0.0453085087719298
0.0363721637426901
0.0502978362573099
0.0386141520467836
0.0263232456140351
0.0173873099415205
0.0364328947368421
0.134653976608187
0.0139156140350877
0.449663976608187
0.0659071929824561
0.148737807017544
0.0592252631578947
0.0130827485380117
0.0225566374269006
0.0224326023391813
0.0151865497076023
0.0916684795321637
0.0370544736842105
0.036838918128655
0.274611052631579
0.0770272807017544
0.0633856725146199
0.0315277777777778
0.0470460526315789
0.0600459356725146
0.0551052339181287
0.0410492105263158
0.124832192982456
0.111642923976608
0.033607485380117
0.272498801169591
0.20407432748538
0.0405918128654971
0.0140376608187134
0.370010994152047
0.0540504678362573
0.030769298245614
0.0338961988304094
0.17074918128655
0.350570935672515
0.0395205847953216
0.256115555555556
0.0284290058479532
0.220026842105263
0.0325365204678363
0.0370754970760234
0.0203288856304985
0.415696140350877
0.179962668621701
0.120257105263158
0.205096549707602
0.0165078070175439
0.0485333333333333
0.0376067251461988
0.0138968713450292
0.0352154970760234
0.236989356725146
0.734590643274854
0.073876783625731
0.0312835964912281
0.667513713450292
0.19878216374269
0.0854816959064327
0.0380070760233918
0.414962397660819
0.0599139766081871
0.085124649122807
0.0206188596491228
0.0360133040935673
0.0352499415204678
0.0156984210526316
0.310204941520468
0.112041578947368
0.0305970175438596
0.0193353801169591
0.329636169590643
0.0195562573099415
0.0164780701754386
0.0367614619883041
0.0205180701754386
0.0607023099415205
0.0173999122807018
0.021344649122807
0.0192818421052632
0.296338333333333
0.0925064619883041
0.0366511988304094
0.0381258187134503
0.0622829824561403
0.0169600584795322
0.103624727272727
0.0907926900584795
0.0296973391812865
0.0599049415204678
0.0449865204678363
0.272643684210526
0.0130645029239766
0.0740124633431085
0.0960473976608187
0.0224585087719298
0.496769035087719
0.0379268128654971
0.0277131286549708
0.0164133918128655
0.0181167251461988
0.0193016959064327
0.0532914912280702
0.12677902173913
0.0794786257309942
0.171739296187683
0.0238820467836257
0.026789649122807
0.103249356725146
0.0391737426900585
0.0559358771929825
0.0801901169590643
0.0774342105263158
0.0833959356725146
0.0160480701754386
0.0362738011695906
0.0490346198830409
0.0186679824561404
0.107082339181287
0.0997780994152047
0.0871155847953216
0.100994239766082
0.0627631871345029
0.0493731871345029
0.0157074269005848
0.0140356725146199
0.0332725438596491
0.065680701754386
0.0153098245614035
0.13833149122807
0.0185922514619883
0.0206785087719298
0.165966111111111
0.0295974561403509
0.0230834795321637
0.0188099122807018
0.0298949707602339
0.042449269005848
0.315847543859649
0.0183963157894737
0.0187241228070175
0.0605192105263158
0.117763830409357
0.269891111111111
0.123299152046784
0.026605
0.0954030116959064
0.0738505847953216
0.046843918128655
0.0648314912280702
0.317568274853801
0.0377986257309941
0.0906803801169591
0.16819216374269
0.0493251461988304
0.263831900584795
0.0649876315789474
0.0301374193548387
0.0236756725146199
0.0144261988304094
0.0124510526315789
0.0287327192982456
0.0240224561403509
0.179118888888889
0.0395468128654971
0.0470793274853801
0.027349649122807
0.0285490643274854
0.50633985380117
0.047867865497076
0.0403029824561403
0.0664834795321637
0.0320201169590643
0.011957514619883
0.0411584210526316
0.125182222222222
0.0937875294117647
0.046994298245614
0.293579122807018
0.068794298245614
0.0483663450292398
0.313150906432749
0.017297485380117
0.0966225730994152
0.373144795321637
0.0156162573099415
0.0979821994134897
0.0562183918128655
0.0177911403508772
0.01784
0.0149409064327485
0.390849619883041
0.557729093567251
0.0630069298245614
0.014222134502924
0.0250752631578947
0.0203854970760234
0.0477712865497076
0.0222800877192982
0.0131395029239766
0.193485233918129
0.0776588596491228
0.0192921929824561
0.321333801169591
0.0316377485380117
0.241613625730994
0.0444363929618768
0.382287514619883
0.270915116959064
0.0557210233918129
0.0277483333333333
0.636252046783626
0.0291329239766082
0.019640701754386
0.0416700292397661
0.0331931578947368
0.0178291812865497
0.024462514619883
0.023280730994152
0.0365502631578947
0.0238123976608187
0.0197280409356725
0.0330873976608187
0.0269613157894737
0.0574766374269006
0.0445714619883041
0.0316016666666667
0.362951608187135
0.108264619883041
0.0189047660818713
0.690346871345029
0.0191629824561403
0.0640954970760234
0.0401354093567251
0.109184035087719
0.0190240350877193
0.0226112573099415
0.0639785380116959
0.0323543859649123
0.0161056140350877
0.0170785964912281
0.0771816666666667
0.0363438304093567
0.531926520467836
0.0265016374269006
0.0112204093567251
0.603727741935484
0.723036725146199
0.0225384795321637
0.0471954093567251
0.0431203801169591
0.0584610526315789
0.0178720760233918
0.0178788888888889
0.0177168421052632
0.152462222222222
0.0380926023391813
0.0431123976608187
0.239827543859649
0.0666325438596491
0.0323933918128655
0.10139932748538
0.0344598538011696
0.0216953216374269
0.0943147368421053
0.0188013450292398
0.456425116959064
0.487508567251462
0.0433331286549708
0.0260144444444444
0.0372640935672515
0.0357512280701754
0.0138738304093567
0.138254064327485
0.22468298245614
0.0221967543859649
0.38243616519174
0.0334828947368421
0.222901257309942
0.076443216374269
0.0261235087719298
0.106246198830409
0.399821403508772
0.181136169590643
0.198089941520468
0.0264685087719298
0.0232964035087719
0.255844035087719
0.0440985964912281
0.0373534795321637
0.0786269590643275
0.0605775730994152
0.0590688888888889
0.0550838888888889
0.0355749122807018
0.089554298245614
0.041122865497076
0.0642741520467836
0.128168157894737
0.013709269005848
0.124316744868035
0.079710350877193
0.0211129532163743
0.0581458771929825
0.0823663742690059
0.145170906432749
0.297312339181287
0.106979239766082
0.262348918128655
0.0195928947368421
0.0253238011695906
0.0859672807017544
0.0689523167155425
0.139920116959064
0.0355958771929825
0.0167452923976608
0.016478918128655
0.276801754385965
0.0601984210526316
0.0269141520467836
0.0123026608187134
0.0597738304093567
0.113044269005848
0.117722543859649
0.0425018713450292
0.0375848538011696
0.108584736842105
0.0256245321637427
0.0126048245614035
0.0820783333333333
0.113278947368421
0.489725877192982
0.0470741812865497
0.0982161695906433
0.0335164035087719
0.128711549707602
0.179036286549708
0.0271807602339181
0.0274339473684211
0.0569258187134503
0.571937397660819
0.0884193859649123
0.0221542397660819
0.0479888011695906
0.0353823976608187
0.0130319883040936
0.189215497076023
0.022475350877193
0.0368911695906433
0.0408014912280702
0.0306855131964809
0.0196113742690058
0.0567687719298246
0.0367837426900585
0.0252890350877193
0.0429049122807018
0.0795885380116959
0.0957235087719298
0.0769315497076023
0.0439541520467836
0.0506361988304094
0.0229582991202346
0.035312134502924
0.187079471947195
0.0429052339181287
0.0951997953216374
0.0247517251461988
0.0400567251461988
0.0347928070175439
0.125214941520468
0.117301111111111
0.114568888888889
0.135588918128655
0.557269824561404
0.0492204385964912
0.104040204678363
0.0633771929824561
0.0151866666666667
0.0800469883040936
0.0381500292397661
0.0285108187134503
0.220877192982456
0.0217598538011696
0.0219472222222222
0.152931198830409
0.335253274853801
0.0402473020527859
0.108386257309942
0.0964649707602339
0.0411968713450292
0.0401319590643275
0.11587067251462
0.0241099415204678
0.0294996783625731
0.0129517251461988
0.0406385964912281
0.0407975730994152
0.0891643274853801
0.0266567251461988
0.0153752046783626
0.506004883040936
0.0365859064327485
0.277513479532164
0.103311929824561
0.0810214619883041
0.175819269005848
0.0504846783625731
0.0196888596491228
0.0538946198830409
0.776001988304094
0.0405562573099415
0.0300756725146199
0.0971441228070175
0.0327255555555556
0.0678934210526316
0.0213563450292398
0.226527046783626
0.0737911695906433
0.069927865497076
0.0253270175438596
0.0587484210526316
0.090334649122807
0.0387643274853801
0.148975877192982
0.0539026315789474
0.014243216374269
0.112537573099415
0.421905526315789
0.316279385964912
0.0252236842105263
0.0161688011695906
0.111603684210526
0.342534502923977
0.103560795107034
0.0417294736842105
0.0650734502923977
0.0277520175438596
0.037767485380117
0.0296051754385965
0.0283265497076023
0.0216724269005848
0.0269345321637427
0.0293287719298246
0.0367393859649123
0.0216351461988304
0.0535104678362573
0.0691319298245614
0.0311330409356725
0.0134986257309942
0.0271999707602339
0.0326938304093567
0.188105964912281
0.045121052631579
0.0627507602339181
0.0760857894736842
0.0355209941520468
0.043171081871345
0.0595333625730994
0.247915701754386
0.0715524561403509
0.019484298245614
0.196150950413223
0.0543749415204678
0.262149678362573
0.553232894736842
0.161813567251462
0.254119619883041
0.0294859064327485
0.0411669883040936
0.0401409356725146
0.0184534210526316
0.0241004093567251
0.0298304385964912
0.0170023099415205
0.195359093567251
0.0475696783625731
0.390462631578947
0.244238918128655
0.350007192982456
0.212816549707602
0.0272057894736842
0.0334178070175439
0.0221570175438596
0.0418560526315789
0.0519454970760234
0.0343827485380117
0.0159327192982456
0.172236520467836
0.0308545614035088
0.0350916081871345
0.365109619883041
0.782011988304094
0.0149301461988304
0.0248301754385965
0.121218596491228
0.0331662865497076
0.020498918128655
0.0516694428152493
0.0141105847953216
0.0541181286549708
0.0544601169590643
0.0365338011695906
0.573887076023392
0.0302087426900585
0.164509590643275
0.0180150292397661
0.0288641812865497
0.314539766081871
0.0447287426900585
0.192911578947368
0.0374180116959064
0.0137411988304094
0.550723830409357
0.0367323099415205
0.399624707602339
0.0646062865497076
0.0230661111111111
0.018914649122807
0.0262721052631579
0.0211462280701754
0.042309649122807
0.0182561988304094
0.0629595614035088
0.0460800584795322
0.385843984962406
0.0309801754385965
0.0357093567251462
0.103389035087719
0.0344038011695906
0.0618964035087719
0.095364649122807
0.0462730116959064
0.26657850877193
0.0462376900584795
0.0541223099415205
0.0167328362573099
0.0375759356725146
0.0333542105263158
0.0141978362573099
0.294054736842105
0.0173599122807018
0.165606228070175
0.0162883333333333
0.0162560526315789
0.0661929239766082
0.0691316081871345
0.0321723684210526
0.0426298245614035
0.0250691812865497
0.0177248830409357
0.161240789473684
0.0304151754385965
0.193079678362573
0.0448235087719298
0.0207261988304094
0.0188497953216374
0.040236432748538
0.0290965789473684
0.0336074561403509
0.108706842105263
0.0516552923976608
0.014080730994152
0.0341678947368421
0.0560715497076023
0.0429858187134503
0.0248571637426901
0.252478157894737
0.0110635964912281
0.0370570760233918
0.0217188304093567
0.041874269005848
0.0228421052631579
0.0414187134502924
0.0336204678362573
0.0253992397660819
0.0200128947368421
0.0165921052631579
0.0258150877192982
0.0963074174174174
0.0622746783625731
0.0857425438596491
0.0206713450292398
0.0365404385964912
0.15358581871345
0.0114958771929825
0.0498721929824561
0.0418997660818713
0.0218610526315789
0.0521161403508772
0.0692778947368421
0.0573168128654971
0.020436432748538
0.0624238304093567
0.0146764035087719
0.0856810233918129
0.0315964912280702
0.0443638304093567
0.0312397953216374
0.0366938596491228
0.0358922514619883
0.0312749122807018
0.689001871345029
0.663360087719298
0.0783236257309941
0.156195
0.401253713450292
0.0172011403508772
0.179029649122807
0.265279298245614
0.011329298245614
0.0916465789473684
0.141460994152047
0.207580526315789
0.41371
0.0232216959064327
0.0464379532163743
0.0153870175438596
0.0665861111111111
0.0166884502923977
0.0428015204678363
0.221377865497076
0.0941304093567251
0.0236514912280702
0.0140091812865497
0.0358509649122807
0.0722768713450292
0.0534242397660819
0.283306842105263
0.0484066959064327
0.166332777777778
0.0325030116959064
0.0139633918128655
0.0344146198830409
0.0761949122807018
0.0278255847953216
0.0396246783625731
0.0884135964912281
0.0160773684210526
0.132638070175439
0.0175330409356725
0.0536118713450292
0.0789681871345029
0.45784298245614
0.0277570467836257
0.0348447953216374
0.0201196198830409
0.246456111111111
0.043812514619883
0.0175208771929825
0.0252944444444444
0.0177260526315789
0.0471380994152047
0.356925196078431
0.0344976900584795
0.0146258187134503
0.0797157309941521
0.0317910526315789
0.0553623684210526
0.0445662865497076
0.155489649122807
0.0626361695906433
0.0495563157894737
0.554371666666667
0.753709502923977
0.0458102046783626
0.615984795321637
0.0472733625730994
0.121844590643275
0.0424149122807018
0.0777704678362573
0.0681880701754386
0.0311408479532164
0.0168118713450292
0.0146550584795322
0.0279063742690058
0.0273765497076023
0.0539606432748538
0.0255862573099415
0.0339497660818713
0.0388751906158358
0.0123015789473684
0.0406979532163743
0.0185442105263158
0.0252922807017544
0.0160069005847953
0.112092339181287
0.634991520467836
0.0209579824561404
0.0733902046783626
0.0390968128654971
0.118116725146199
0.0565817956656347
0.0122862280701754
0.0302599415204678
0.226149122807018
0.683174619883041
0.530394649122807
0.0904539766081871
0.0327999122807018
0.0922291228070175
0.0967903216374269
0.0333663450292398
0.0201847660818713
0.218981228070175
0.049019269005848
0.0491577712609971
0.0641119005847953
0.128455847953216
0.0153457602339181
0.0134547660818713
0.173544766081871
0.034392485380117
0.0554597953216374
0.0162528070175439
0.728743801169591
0.137022543859649
0.243548040935673
0.0410297076023392
0.0330729532163743
0.0247417543859649
0.0199951754385965
0.0252926608187134
0.0964799707602339
0.0535615789473684
0.0609730994152047
0.0380564035087719
0.034096783625731
0.335198888888889
0.0310155263157895
0.0280126900584795
0.237538157894737
0.012280730994152
0.0193531578947368
0.0348942397660819
0.0403573391812865
0.136089415204678
0.37884649122807
0.0393922514619883
0.0469836842105263
0.0337601169590643
0.0187423099415205
0.0687621052631579
0.697831169590643
0.022698567251462
0.0671204678362573
0.0182647076023392
0.054088567251462
0.0142446783625731
0.231371461988304
0.0187068128654971
0.0551897660818713
0.108146023391813
0.0431672807017544
0.015777514619883
0.110805029239766
0.0582162280701754
0.0140252046783626
0.059182514619883
0.0845809649122807
0.185731111111111
0.0243061403508772
0.0362675438596491
0.0610199415204678
0.691999678362573
0.224150584795322
0.0226308479532164
0.0738638596491228
0.0172350877192982
0.0316144736842105
0.0316485380116959
0.0402504678362573
0.0401132748538012
0.0179587134502924
0.199773450292398
0.0415587976539589
0.0313505263157895
0.121128918128655
0.517907543859649
0.0312456725146199
0.110238040935673
0.0701854385964912
0.430524795321637
0.0260990643274854
0.0145538304093567
0.0929764619883041
0.160297923976608
0.302523538011696
0.156021754385965
0.0937086257309942
0.114541871345029
0.766082514619883
0.0226538888888889
0.0353556140350877
0.0485264912280702
0.0433814619883041
0.068630701754386
0.211928742690058
0.0167437134502924
0.0284948245614035
0.199732192982456
0.0204629824561404
0.0295314912280702
0.0415050584795322
0.617827719298246
0.0322862865497076
0.0313456140350877
0.0186749122807018
0.0247064912280702
0.0938992105263158
0.01774
0.0541025438596491
0.0863279532163743
0.0569795614035088
0.0342504678362573
0.0170341228070175
0.0371980994152047
0.01982
0.229866228070175
0.0557888596491228
0.0169387134502924
0.143574707602339
0.0185605847953216
0.0162643274853801
0.0405765497076023
0.0389886549707602
0.0136100292397661
0.0234762280701754
0.0393869298245614
0.0387902631578947
0.0321687976539589
0.199461812865497
0.0584250584795322
0.106903187134503
0.500006549707602
0.390431315789474
0.025172485380117
0.010693431085044
0.720640116959064
0.0320309941520468
0.0401237426900585
0.0158304678362573
0.0574735087719298
0.0406085087719298
0.887730467836257
0.194174532163743
0.0218652046783626
0.101349532163743
0.358170614035088
0.0415335964912281
0.0730790350877193
0.0225520467836257
0.0179509356725146
0.0171900584795322
0.249612251461988
0.0474968421052632
0.188556315789474
0.072745701754386
0.132686052631579
0.0566810526315789
0.510894093567251
0.175921959064327
0.0348340058479532
0.0789298245614035
0.0234652339181287
0.21829865497076
0.0241934502923977
0.0667101169590643
0.0311217251461988
0.0241188596491228
0.0611993859649123
0.36755985380117
0.0804662865497076
0.496949239766082
0.0198823391812866
0.0797603801169591
0.299093040935673
0.0311658479532164
0.0128036549707602
0.0190527485380117
0.0360683625730994
0.307565705128205
0.038763216374269
0.0218026900584795
0.131290087719298
0.582299093567252
0.0287444152046784
0.251250380116959
0.0403597360703812
0.0176233625730994
0.0393716666666667
0.0153823976608187
0.0186283333333333
0.0356206432748538
0.0254518713450292
0.038360701754386
0.0440809649122807
0.382680058479532
0.0609121052631579
0.0422651754385965
0.172788304093567
0.015564269005848
0.0238081286549708
0.0313357602339181
0.157946140350877
0.320660847953216
0.0156164619883041
0.239425467836257
0.051486081871345
0.14960716374269
0.167035789473684
0.0354708187134503
0.760083157894737
0.124191988304094
0.0250198245614035
0.212760555555556
0.0431454678362573
0.112897426900585
0.0199842397660819
0.0853980701754386
0.150586725146199
0.0319820760233918
0.0607599707602339
0.038536081871345
0.0163048538011696
0.12824432748538
0.0377814619883041
0.090912865497076
0.023308918128655
0.0399190935672515
0.0762207309941521
0.624398128654971
0.0356404678362573
0.0448097660818713
0.303993888888889
0.350083918128655
0.0398456432748538
0.0197280994152047
0.0418498245614035
0.0532796783625731
0.0484919590643275
0.0285503801169591
0.421327865497076
0.0602665789473684
0.0498795029239766
0.177415467836257
0.032426081871345
0.172327514619883
0.0418670175438597
0.0382483918128655
0.0312279824561404
0.0129415789473684
0.252429561403509
0.0203253801169591
0.0549463157894737
0.0685373391812865
0.0454095614035088
0.0306343859649123
0.0548495029239766
0.0180211111111111
0.0159908479532164
0.0300302923976608
0.139066461988304
0.0264395614035088
0.0346595614035088
0.016715350877193
0.0524166666666667
0.0181970175438596
0.719086637426901
0.114447865497076
0.0487640935672515
0.146379941520468
0.0194418421052632
0.0510256140350877
0.0172855263157895
0.121964005847953
0.0636728947368421
0.0949647076023392
0.0194608771929825
0.0147696198830409
0.0208082456140351
0.0261690935672515
0.144872631578947
0.071821052631579
0.0379790058479532
0.0457855847953216
0.0677562573099415
0.0241651754385965
0.0260417251461988
0.329241374269006
0.0333486549707602
0.0186378947368421
0.614523391812866
0.152440614035088
0.0149530409356725
0.0631163450292398
0.0246871052631579
0.0220148245614035
0.0471290643274854
0.0144348538011696
0.109438545994065
0.128055964912281
0.0248013157894737
0.059105
0.33986418128655
0.0408124269005848
0.0334394444444444
0.0381715204678363
0.235465438596491
0.110795935672515
0.445945029239766
0.642099912280702
0.139799590643275
0.456268099415205
0.146626228070175
0.0207162280701754
0.0168315204678363
0.107881169590643
0.0381645906432749
0.0621063157894737
0.212516081871345
0.0356619298245614
0.589493216374269
0.0659774561403509
0.0429008187134503
0.0228145906432749
0.0372405263157895
0.0430498830409357
0.0470892397660819
0.225964415204678
0.0190970674486804
0.0603801169590643
0.0739168421052632
0.10938769005848
0.0170534502923977
0.0251633333333333
0.099856783625731
0.0489136070381232
0.0238434210526316
0.0353086549707602
0.678424064327485
0.0878425438596491
0.0491616666666667
0.112025321637427
0.32873634502924
0.105959649122807
0.268343771929825
0.016465
0.0385274561403509
0.613533888888889
0.0382627485380117
0.0195046198830409
0.204695935672515
0.0193821929824561
0.0809897368421053
0.0272649707602339
0.042099269005848
0.0402545614035088
0.0254385087719298
0.0244684164222874
0.226584017467249
0.0418071637426901
0.0167659941520468
0.0263090029325513
0.0689547076023392
0.0564291228070175
0.0337649707602339
0.0219505555555556
0.0310063742690058
0.252763442136499
0.121894122807018
0.0179900292397661
0.046726081871345
0.553836578947368
0.0564870760233918
0.0430268713450292
0.0443401169590643
0.0162431871345029
0.16548567251462
0.0289147507331378
0.0387127777777778
0.013592865497076
0.353323216374269
0.0428516666666667
0.0153080409356725
0.045718567251462
0.0295214035087719
0.144158742690058
0.0517298538011696
0.0296809356725146
0.103508976608187
0.0674127192982456
0.0664028070175439
0.0146261988304094
0.0734201169590643
0.424879210526316
0.0325992397660819
0.0744391228070175
0.0842200584795322
0.0385972140762463
0.129899356725146
0.0477930994152047
0.229169532163743
0.0226115789473684
0.549813216374269
0.065429649122807
0.0332277192982456
0.0671728947368421
0.0614986549707602
0.245640906432749
0.124926052631579
0.0212026315789474
0.0647881578947368
0.0156654093567251
0.0327428947368421
0.0141609941520468
0.0240007602339181
0.0542396119402985
0.0299101754385965
0.070055701754386
0.0202018421052632
0.0862284210526316
0.0201495321637427
0.308315438596491
0.0114173099415205
0.0257577192982456
0.0233843859649123
0.0182978947368421
0.0390870175438596
0.764061637426901
0.0161279532163743
0.231688713450292
0.0285555847953216
0.0276963450292398
0.0733373684210526
0.0254418713450292
0.0390208479532164
0.0461093567251462
0.0206109356725146
0.0254616374269006
0.0129585964912281
0.0244003801169591
0.0266476900584795
0.0175866666666667
0.084908567251462
0.280691871345029
0.319052660818713
0.100193423423423
0.0141945906432749
0.071319298245614
0.0362111403508772
0.217449795321637
0.0238626023391813
0.484637807017544
0.789206578947368
0.336579970760234
0.616199210526316
0.0263024269005848
0.0523059530791789
0.0564331286549708
0.0225020175438596
0.0802873391812866
0.140234035087719
0.0358221929824561
0.0473688888888889
0.0496674561403509
0.372111111111111
0.0182228445747801
0.0345584795321637
0.11751446969697
0.108788304093567
0.036864649122807
0.407843304093567
0.0509301754385965
0.0165897953216374
0.0240820760233918
0.0231566374269006
0.037022514619883
0.0570943567251462
0.204057543859649
0.0336823684210526
0.363453596491228
0.0532453216374269
0.0548988888888889
0.0995482456140351
0.0170368128654971
0.138104035087719
0.0390578947368421
0.196929883040936
0.112557777777778
0.0295541228070175
0.0131292397660819
0.0438984502923977
0.0317360233918129
0.0605169298245614
0.0178991812865497
0.647760350877193
0.465309093567251
0.204595233918129
0.0487401754385965
0.069936432748538
0.0641822222222222
0.019557514619883
0.0682597368421053
0.0621597076023392
0.0144090935672515
0.267218011695906
0.186673040935673
0.062303918128655
0.0463029239766082
0.0492554678362573
0.0187060526315789
0.0482151461988304
0.0165623976608187
0.0461248973607038
0.0468600292397661
0.016121783625731
0.749348391812865
0.021704269005848
0.016389269005848
0.0383765789473684
0.030297865497076
0.0287047076023392
0.262827865497076
0.0173383625730994
0.394418070175439
0.0613331286549708
0.280482192982456
0.0151692105263158
0.0704837134502924
0.0188717543859649
0.0451569590643275
0.0177905263157895
0.0153451461988304
0.0535845906432749
0.317809941520468
0.0447974561403509
0.044383216374269
0.2237
0.0538143859649123
0.0127855263157895
0.039768567251462
0.629035584795322
0.0195138011695906
0.23959
0.0526429239766082
0.0226495614035088
0.185702485380117
0.0455410526315789
0.0186655847953216
0.0220645906432749
0.0157741812865497
0.0313564619883041
0.0271178070175439
0.190265263157895
0.480723830409357
0.0407813450292398
0.036396081871345
0.152747514619883
0.103583362573099
0.0575112865497076
0.445761520467836
0.143864005847953
0.0568786842105263
0.0307757771260997
0.231344795321637
0.0467936257309942
0.0572476900584795
0.0418919298245614
0.379515263157895
0.0118072807017544
0.28173432748538
0.0549565789473684
0.015635730994152
0.104632602339181
0.0594693859649123
0.0183595614035088
0.0183656432748538
0.108311052631579
0.0284209356725146
0.0675685087719298
0.159739502923977
0.0272063157894737
0.0593748245614035
0.0510219883040936
0.0223978947368421
0.280403882352941
0.0556133333333333
0.0444486257309942
0.0154711111111111
0.0331383040935673
0.0641532748538012
0.043405350877193
0.0249896198830409
0.545008157894737
0.0981002923976608
0.0310888596491228
0.0362207894736842
0.0844913742690059
0.0912563450292398
0.0170535964912281
0.069287134502924
0.0433766374269006
0.0187253216374269
0.396885321637427
0.0168151754385965
0.0390281871345029
0.0686758771929825
0.0883439766081871
0.0298578947368421
0.0514368128654971
0.0647778362573099
0.106699064327485
0.0579897660818713
0.122491976047904
0.0440038304093567
0.0774778362573099
0.0851861695906433
0.0527479532163743
0.0409302046783626
0.213284298245614
0.208446461988304
0.0147455263157895
0.0396031871345029
0.278171988304094
0.018382485380117
0.0282162280701754
0.0935813157894737
0.409244736842105
0.069384649122807
0.0399036257309942
0.240402953216374
0.0417019883040936
0.0439076900584795
0.235779239766082
0.0292247953216374
0.0417392105263158
0.0511522514619883
0.15443798245614
0.0441805263157895
0.0890838596491228
0.61974865497076
0.0205027777777778
0.346642251461988
0.039015730994152
0.490341081871345
0.0170608479532164
0.0391654678362573
0.0246551461988304
0.0553877192982456
0.013809649122807
0.0183962865497076
0.0271197368421053
0.0503680994152047
0.299327397660819
0.0256445906432749
0.015034298245614
0.0309769005847953
0.0212187134502924
0.0823825438596491
0.0583165789473684
0.011897865497076
0.0424285964912281
0.0357277777777778
0.020809269005848
0.0347688596491228
0.0170041228070175
0.040272485380117
0.0464725438596491
0.0843059064327485
0.107332222222222
0.0297955263157895
0.0310410233918129
0.132624473684211
0.0531223099415205
0.0158100584795322
0.0541802631578947
0.21964201754386
0.0233353801169591
0.0323737719298246
0.27578201754386
0.100000701754386
0.0167944152046784
0.0610730116959064
0.0203873099415205
0.0152940935672515
0.0149016666666667
0.0227380116959064
0.0176208479532164
0.100517719298246
0.0395893274853801
0.0209532748538012
0.0180354970760234
0.01713
0.0145208479532164
0.108389764705882
0.0244470760233918
0.0779597076023392
0.276888742690058
0.0590071929824561
0.0198952923976608
0.114100584795322
0.0456179239766082
0.317318333333333
0.0479364619883041
0.107818070175439
0.019970701754386
0.0192540643274854
0.0475863636363636
0.0684832456140351
0.563047748538012
0.0265216666666667
0.0398647368421053
0.0153136842105263
0.0524766374269006
0.0202793567251462
0.240864678362573
0.0738253453453454
0.432080467836257
0.0427205555555556
0.246226111111111
0.0360561988304094
0.0290711695906433
0.0128755847953216
0.861903011695906
0.0183443274853801
0.0943061111111111
0.260853479532164
0.0688699415204678
0.0450322287390029
0.0478067251461988
0.0323408187134503
0.0255412280701754
0.0275552339181287
0.120039239766082
0.0470195029239766
0.0155882748538012
0.056096432748538
0.0143596783625731
0.416428713450292
0.0480311695906433
0.0242324269005848
0.274682222222222
0.048592865497076
0.0896016374269006
0.0408138888888889
0.026152514619883
0.0224752923976608
0.024030350877193
0.703745614035088
0.0248554385964912
0.0548582456140351
0.167029736842105
0.0378528947368421
0.0396170467836257
0.558022076023392
0.339637631578947
0.0432411695906433
0.513606900584795
0.0330429239766082
0.0201858771929825
0.275721315789474
0.0144522807017544
0.0600098830409357
0.0309640058479532
0.542822748538012
0.021337134502924
0.490362397660819
0.074153216374269
0.0815693859649123
0.0266444736842105
0.0291073391812866
0.523456023391813
0.0384071052631579
0.0147647368421053
0.0360202631578947
0.0760726900584795
0.0632142105263158
0.145069122807018
0.0213506725146199
0.0387155263157895
0.129870935672515
0.0388420175438597
0.0679415204678363
0.311798070175439
0.0342052339181287
0.018457485380117
0.179871257309942
0.12226134502924
0.426123333333333
0.0326001754385965
0.0379404093567251
0.0584690935672515
0.0545915789473684
0.0501010526315789
0.105631520467836
0.0797493567251462
0.186734415204678
0.0334135380116959
0.019068211143695
0.0502913450292398
0.410794473684211
0.031594649122807
0.449308362573099
0.0757772807017544
0.0375347660818713
0.149407321428571
0.0174003801169591
0.0172141228070175
0.0634990350877193
0.0205932748538012
0.0227736257309942
0.450699619883041
0.193625906432749
0.196800994152047
0.0253722222222222
0.0313927777777778
0.0553370467836257
0.73320798245614
0.692334707602339
0.0207062280701754
0.0132257894736842
0.0540947368421053
0.298423596491228
0.0322554093567251
0.341278187134503
0.0375818421052632
0.0485194736842105
0.0692397368421053
0.181189824561404
0.031866432748538
0.0261124561403509
0.0610392105263158
0.0263720175438596
0.132794415204678
0.356535321637427
0.197715438596491
0.100057543859649
0.0400488011695906
0.0143112865497076
0.0514332748538012
0.450750087719298
0.0315390350877193
0.035545350877193
0.0474819590643275
0.050684298245614
0.0207143859649123
0.025573216374269
0.273961052631579
0.0248666374269006
0.0121863742690058
0.0305035380116959
0.0482957602339181
0.173458391812865
0.0233074269005848
0.0177406725146199
0.068699649122807
0.0312265204678363
0.0390386842105263
0.0422368128654971
0.0274645029239766
0.0185780116959064
0.0137769005847953
0.0368159649122807
0.085737485380117
0.0313337426900585
0.112090292397661
0.167227222222222
0.0321035964912281
0.262625116959064
0.0225982456140351
0.0367829239766082
0.0395720760233918
0.0551531871345029
0.0160023976608187
0.0130016081871345
0.0766529239766082
0.015482485380117
0.0559153216374269
0.017152485380117
0.0239588011695906
0.0399937426900585
0.018162514619883
0.0174983333333333
0.0225078947368421
0.0307897660818713
0.0189515204678363
0.0145913450292398
0.0949457941176471
0.0139572514619883
0.0592520760233918
0.14110701754386
0.0336619298245614
0.0206783625730994
0.0359830409356725
0.0525423684210526
0.0254383918128655
0.239124912280702
0.0751655847953216
0.0586751754385965
0.0985683918128655
0.0299342397660819
0.105734064327485
0.111418245614035
0.138286432748538
0.0568237426900585
0.0272781578947368
0.524695380116959
0.0696376315789474
0.0185728362573099
0.0180223099415205
0.411080087719298
0.0581017251461988
0.231952748538012
0.0536321929824561
0.159582192982456
0.0369287719298246
0.0215284795321637
0.0434098830409357
0.0152114035087719
0.0293558771929825
0.335748538011696
0.0300368128654971
0.104972105263158
0.0171822514619883
0.0231252046783626
0.0498519005847953
0.0610963742690058
0.015178918128655
0.479756198830409
0.0569643274853801
0.39589985380117
0.0332605555555556
0.0159768128654971
0.166731257309942
0.0196083333333333
0.188283274853801
0.0176754385964912
0.0416788304093567
0.045240701754386
0.0582727192982456
0.0249912865497076
0.0251185964912281
0.0255530116959064
0.111538830409357
0.0165590643274854
0.0951321637426901
0.0175405847953216
0.0123858771929825
0.0183767543859649
0.430308801169591
0.0233556432748538
0.0178432456140351
0.604791052631579
0.14056201754386
0.0186846783625731
0.0427493567251462
0.105978596491228
0.0455221637426901
0.0518127485380117
0.026248216374269
0.0691376608187134
0.0311554678362573
0.102762105263158
0.0576545906432749
0.0194730701754386
0.0225309356725146
0.0503504678362573
0.0262051461988304
0.0796410526315789
0.0202275438596491
0.13646730994152
0.0376703216374269
0.0439462865497076
0.012871081871345
0.0501537426900585
0.0263371929824561
0.443240906432749
0.0288894152046784
0.0198810526315789
0.0232899415204678
0.0179330994152047
0.281437543859649
0.062033216374269
0.157983157894737
0.0391695614035088
0.0260261695906433
0.226822807017544
0.0233651754385965
0.346001666666667
0.0210994152046784
0.0267038011695906
0.254802456140351
0.14120014619883
0.016765
0.0198519590643275
0.015975350877193
0.0504241812865497
0.0128683625730994
0.0678978362573099
0.0300526315789474
0.108831111111111
0.046530730994152
0.0601521637426901
0.026948567251462
0.0552721637426901
0.149389678362573
0.135693742690058
0.042401081871345
0.0458358771929825
0.018217865497076
0.0513751461988304
0.0319749707602339
0.209842522123894
0.470828274853801
0.0307042105263158
0.0190854678362573
0.0148038596491228
0.0179479239766082
0.0125888304093567
0.0184360526315789
0.0254819883040936
0.058839298245614
0.0169508187134503
0.046474298245614
0.0491721637426901
0.0198815204678363
0.0720128947368421
0.0489309649122807
0.121413391812865
0.0149027192982456
0.0504839473684211
0.0564365789473684
0.0461964035087719
0.0512853801169591
0.0918984795321637
0.0217427485380117
0.557507631578947
0.0922657894736842
0.0186837426900585
0.106727543859649
0.0287068713450292
0.015241081871345
0.0456951169590643
0.041416783625731
0.479966432748538
0.0221182748538012
0.241210643274854
0.0159219883040936
0.0234514912280702
0.0290651461988304
0.0371277777777778
0.0526702923976608
0.0566688011695906
0.0402333918128655
0.0699395321637427
0.0511255847953216
0.0197976023391813
0.203042923976608
0.0149611988304094
0.0138497660818713
0.100014035087719
0.0300462573099415
0.542440467836257
0.0696425438596491
0.0284468128654971
0.432524532163743
0.0606471637426901
0.0129545029239766
0.0412815204678363
0.0342245400593472
0.0709428362573099
0.0482346198830409
0.214676403508772
0.0116202339181287
0.0280343567251462
0.0211894152046784
0.033195730994152
0.0539819005847953
0.0371105847953216
0.0267332456140351
0.0504663157894737
0.0161530409356725
0.0201872222222222
0.17135514619883
0.258969649122807
0.270156081871345
0.0413297660818713
0.0204650877192982
0.0153102339181287
0.112337923976608
0.0347391520467836
0.144790497076023
0.0844346198830409
0.301144795321637
0.0300222514619883
0.0522042105263158
0.0203822807017544
0.0481317543859649
0.0867130395136778
0.147297660818713
0.522004356725146
0.0391795614035088
0.0213586842105263
0.0669385087719298
0.0605661988304094
0.0138336842105263
0.123127456140351
0.0684030701754386
0.331052105263158
0.358315029239766
0.377701140350877
0.0342433625730994
0.0372564035087719
0.0476253216374269
0.101148479532164
0.023327865497076
0.491337660818713
0.0308981871345029
0.0138195321637427
0.0203153216374269
0.0932751461988304
0.0139715789473684
0.183834415204678
0.0760356140350877
0.0212759649122807
0.0392584502923977
0.0173097660818713
0.020149649122807
0.304442339181287
0.0630000586510264
0.0409853801169591
0.0154536842105263
0.151775409356725
0.0827067543859649
0.0178551754385965
0.0372729532163743
0.0205159356725146
0.0458486257309942
0.258589883040936
0.0431934502923977
0.0215234210526316
0.120307865497076
0.115159707602339
0.541118245614035
0.0834316374269006
0.0653298538011696
0.0275306432748538
0.0421647953216374
0.102378888888889
0.0750106140350877
0.0357751754385965
0.204929298245614
0.0369736257309942
0.0483178362573099
0.0790216081871345
0.0140423391812865
0.0421002923976608
0.0598601461988304
0.300651608187134
0.0147526608187135
0.0607165789473684
0.525780263157895
0.215470935672515
0.0268758187134503
0.214744473684211
0.0400913742690058
0.0219709649122807
0.129448187134503
0.0501098245614035
0.172863801169591
0.0296640935672515
0.0416818128654971
0.0348885380116959
0.0553328362573099
0.0352007602339181
0.0320955555555556
0.0418423976608187
0.0259052046783626
0.121558274853801
0.327745730994152
0.123873070175439
0.0691126099706745
0.248047514619883
0.49367081871345
0.0216366666666667
0.0386228070175439
0.0127787134502924
0.0155343274853801
0.0778427777777778
0.222602339181287
0.180625029239766
0.0166776608187135
0.0477766666666667
0.108383245614035
0.0375288304093567
0.0480364912280702
0.0314190643274854
0.086813567251462
0.0917430116959064
0.0294534210526316
0.0277699122807018
0.271509093567251
0.0365969590643275
0.0172716959064327
0.123775058479532
0.522429005847953
0.0426638011695906
0.0283004385964912
0.0422052339181287
0.0208284795321637
0.602692456140351
0.0132220467836257
0.0707200584795322
0.0523847660818713
0.0429340643274854
0.0411984795321637
0.228015555555556
0.032204298245614
0.0625877777777778
0.0340368713450292
0.188059561403509
0.142417514619883
0.127309904761905
0.0462780701754386
0.198127719298246
0.0733931871345029
0.0178276900584795
0.0721315789473684
0.018511783625731
0.196370730994152
0.0161511988304094
0.25664485380117
0.0426631671554252
0.118524239766082
0.0613315497076023
0.21672269005848
0.0427397076023392
0.471900847953216
0.0984969005847953
0.0359027777777778
0.114281935483871
0.029362865497076
0.0771547076023392
0.346571783625731
0.0758510233918129
0.0674226608187135
0.0414737134502924
0.269355204678363
0.0145045614035088
0.391161140350877
0.0792187719298246
0.0195625730994152
0.0498052339181287
0.029405701754386
0.102194152046784
0.0585523391812866
0.0125088596491228
0.0465112280701754
0.0469693567251462
0.213578264150943
0.0406175730994152
0.0383190058479532
0.0360066959064327
0.0168738888888889
0.0382542105263158
0.0491129239766082
0.0477390643274854
0.424517719298246
0.0294558771929825
0.370244649122807
0.0679466081871345
0.226219210526316
0.0165763742690058
0.0289123099415205
0.0253556432748538
0.118296754385965
0.0240570467836257
0.0278950584795322
0.234418538011696
0.163436257309942
0.0362537134502924
0.0283475438596491
0.509405789473684
0.0179061695906433
0.113995409356725
0.0332000584795322
0.345153830409357
0.54784932748538
0.0161872514619883
0.586800058479532
0.0553511403508772
0.647921081871345
0.105634064327485
0.0309821052631579
0.0141661403508772
0.0451005555555556
0.0152936549707602
0.42813230994152
0.317767485380117
0.0630776315789474
0.122346695906433
0.1971725
0.0167566275659824
0.0359885087719298
0.114848801169591
0.0447450439882698
0.0439144152046784
0.045799649122807
0.335033947368421
0.0141938888888889
0.564471228070175
0.0393438011695906
0.0495461111111111
0.0130916374269006
0.321235826086956
0.170889941520468
0.0466205555555556
0.016817514619883
0.0815744152046784
0.0233515497076023
0.0331894444444444
0.0491351461988304
0.0405065204678363
0.391498859649123
0.0319241520467836
0.586489590643275
0.0143494736842105
0.0318344736842105
0.218714005847953
0.229509005847953
0.0487070467836257
0.0300397368421053
0.0367202339181287
0.312961578947368
0.0197409649122807
0.0515213742690058
0.0639370467836257
0.0662135380116959
0.0746354385964912
0.359505204678363
0.0230699415204678
0.144945087719298
0.123530087719298
0.0315917251461988
0.0475958479532164
0.298619678362573
0.325932748538012
0.319355935672515
0.0489512280701754
0.0648587134502924
0.116052953216374
0.050154269005848
0.0230961695906433
0.0714923753665689
0.0530626315789474
0.107678947368421
0.311018801169591
0.0310472514619883
0.0135413157894737
0.0693545614035088
0.0956737426900585
0.408678304093567
0.103762719298246
0.0203502923976608
0.241627953216374
0.20974350877193
0.101311871345029
0.0163038011695906
0.015735350877193
0.106136070381232
0.116116315789474
0.284577923976608
0.034482134502924
0.0149790643274854
0.0220159064327485
0.0483809064327485
0.0586998538011696
0.0263388596491228
0.819546198830409
0.253009766081871
0.0155622222222222
0.444240321637427
0.0530884502923977
0.0402322514619883
0.0246548245614035
0.022643216374269
0.0941660233918129
0.470231461988304
0.0386103216374269
0.0237644736842105
0.0497511695906433
0.0255283333333333
0.0540038578680203
0.0149892397660819
0.123569941520468
0.0436650292397661
0.0285176608187135
0.0873819298245614
0.0363217251461988
0.106201549707602
0.0443863450292398
0.0938306140350877
0.0423414912280702
0.0766096198830409
0.0207295029239766
0.264467368421053
0.0380967543859649
0.590904707602339
0.0563797368421053
0.0358915789473684
0.240475643274854
0.175930730994152
0.0477954970760234
0.0466145321637427
0.0203925513196481
0.0674616081871345
0.0399879532163743
0.0959650877192983
0.532360233918129
0.0243935964912281
0.026647865497076
0.283054545454545
0.285188187134503
0.0236167543859649
0.0269023976608187
0.0549194736842105
0.0216838011695906
0.0783116959064327
0.23713485380117
0.142742192982456
0.181980964912281
0.111058245614035
0.108794502923977
0.0613993567251462
0.0524728070175439
0.391290730994152
0.0421195894428152
0.0164273391812866
0.0238543567251462
0.197256842105263
0.292294415204678
0.0169236257309942
0.0169068421052632
0.020398567251462
0.180639707602339
0.0321438596491228
0.0200002339181287
0.0258301169590643
0.0713066081871345
0.0675296198830409
0.0389017543859649
0.029530350877193
0.0216097660818713
0.018233918128655
0.0224779824561404
0.0409347214076246
0.0191404385964912
0.0287135087719298
0.0268764619883041
0.0179034502923977
0.380124385964912
0.0732747076023392
0.0579124561403509
0.0353697368421053
0.0138877485380117
0.0176009064327485
0.0361084795321637
0.0541869883040936
0.0705883040935673
0.450212894736842
0.0413567251461988
0.0242661695906433
0.152444005847953
0.0183009941520468
0.0348849707602339
0.0133462865497076
0.0510441228070175
0.0330568713450292
0.50371269005848
0.228559649122807
0.0375919005847953
0.631318596491228
0.0147495321637427
0.0255873684210526
0.19603769005848
0.0220587426900585
0.0185144152046784
0.246445467836257
0.0367703801169591
0.037695350877193
0.0155986257309942
0.0672750877192982
0.0164188304093567
0.148878830409357
0.0407841520467836
0.0164885087719298
0.252650701754386
0.214581900584795
0.011861432748538
0.0595252339181287
0.0364175730994152
0.0707186549707602
0.0389214619883041
0.0624751754385965
0.0613048973607038
0.0227016374269006
0.0438138888888889
0.562108216374269
0.383869736842105
0.256739298245614
0.0418705847953216
0.0443496783625731
0.0995085087719298
0.451162134502924
0.105991578947368
0.0325395321637427
0.0572612280701754
0.0225990058479532
0.0406870175438597
0.0140516374269006
0.146736900584795
0.020942514619883
0.105571725146199
0.346705584795322
0.0196880701754386
0.0440370175438596
0.026841081871345
0.175721023391813
0.0276793567251462
0.0697615497076023
0.221845438596491
0.225906432748538
0.0336598538011696
0.0383287134502924
0.0176434795321637
0.0581410233918129
0.254266988304094
0.0415819883040936
0.369590495356037
0.538417485380117
0.0441181871345029
0.039372134502924
0.377309444444444
0.0163458187134503
0.0257545029239766
0.101920321637427
0.0491950292397661
0.216899264705882
0.0185595614035088
0.226947397660819
0.0518489473684211
0.030874649122807
0.0274156725146199
0.0891415204678363
0.108969824561404
0.0220336842105263
0.125520963855422
0.174379356725146
0.25811769005848
0.0413167251461988
0.064242485380117
0.192496169590643
0.0765729239766082
0.168094649122807
0.0338931286549708
0.0484887134502924
0.0186581231671554
0.0617185380116959
0.0290388304093567
0.0406325730994152
0.331045614035088
0.0237083333333333
0.429685964912281
0.0196847368421053
0.0691679824561404
0.0301425730994152
0.0679837719298246
0.637264736842105
0.0704909941520468
0.440580409356725
0.0181587719298246
0.401841988304094
0.069437485380117
0.0558769883040936
0.49340067251462
0.0367202046783626
0.0573470760233918
0.29690269005848
0.0291111403508772
0.0288502339181287
0.0422481578947368
0.0621987134502924
0.0176785964912281
0.0234691812865497
0.0637611403508772
0.277868099415205
0.0274705263157895
0.0331464035087719
0.040712134502924
0.0146939766081871
0.0313287719298246
0.0565339766081871
0.233172748538012
0.019510730994152
0.0307791812865497
0.0144921929824561
0.245350847953216
0.0727138888888889
0.0340038888888889
0.0325326023391813
0.0240423099415205
0.0926749122807018
0.0428561695906433
0.139398830409357
0.161724502923977
0.0141281286549708
0.0822230701754386
0.0150311111111111
0.0282376315789474
0.173701461988304
0.035673567251462
0.0110128947368421
0.0574833333333333
0.415665555555556
0.0538294444444444
0.0230457602339181
0.0676016666666667
0.438398157894737
0.206773011695906
0.0482358771929825
0.0136449415204678
0.0135979239766082
0.0526243859649123
0.0442976315789474
0.018904298245614
0.0411370760233918
0.113063274853801
0.0161227485380117
0.0174647076023392
0.0526293567251462
0.0185209356725146
0.0522621052631579
0.049074269005848
0.0183762865497076
0.0341165789473684
0.033943918128655
0.30507701754386
0.0191445906432749
0.235452573099415
0.212540411392405
0.015265730994152
0.0843208479532164
0.00982818713450292
0.027484649122807
0.0302095029239766
0.0423277192982456
0.0204436549707602
0.061671432748538
0.0177841520467836
0.46643149122807
0.140028830409357
0.32079432748538
0.0364151754385965
0.19746716374269
0.080104649122807
0.0726585380116959
0.0164436842105263
0.0656591228070176
0.0277135087719298
0.019159649122807
0.0825914035087719
0.041590701754386
0.0595828070175439
0.0304964035087719
0.0180379239766082
0.388998625730994
0.0199606451612903
0.0888459649122807
0.0477069005847953
0.0153185380116959
0.0288936257309942
0.122061549707602
0.182087602339181
0.32186798245614
0.0406133625730994
0.0406148830409357
0.0482986549707602
0.0459690149253731
0.0302443274853801
0.117859795321637
0.0101864619883041
0.0312309356725146
0.0424285964912281
0.0213053216374269
0.0354441520467836
0.0422371929824561
0.0413686842105263
0.0397902046783626
0.140933479532164
0.0223583625730994
0.0541235964912281
0.462706929824561
0.0164750584795322
0.0319613157894737
0.0816089766081871
0.0563572222222222
0.0151027192982456
0.0627484210526316
0.037621081871345
0.0355866374269006
0.0223567251461988
0.0169495614035088
0.563987076023392
0.0291466081871345
0.0249327777777778
0.0524848538011696
0.0587863157894737
0.0614652923976608
0.0881865497076023
0.0997058479532164
0.0545427777777778
0.027339298245614
0.087100730994152
0.030217485380117
0.0221164912280702
0.0181653801169591
0.0231470760233918
0.0176881286549708
0.115257602339181
0.0376717543859649
0.0781997953216374
0.193059912280702
0.0172375730994152
0.0157876900584795
0.428220438596491
0.0811424561403509
0.0300177192982456
0.284536578947368
0.0299742397660819
0.269680557184751
0.0420884795321637
0.0384297076023392
0.0440195321637427
0.029465730994152
0.2902274375
0.437511432748538
0.0909195906432749
0.0275830116959064
0.059716081871345
0.0399840935672515
0.0353221929824561
0.0423728070175439
0.0132644444444444
0.179928357771261
0.124226842105263
0.0166388011695906
0.0710388011695906
0.0740160233918129
0.0359429824561404
0.104069269005848
0.0172116374269006
0.0242240058479532
0.0340730701754386
0.0266961111111111
0.0443970467836257
0.0198876608187134
0.140436812865497
0.0401059649122807
0.227690526315789
0.0323449122807018
0.0433509356725146
0.0299583625730994
0.0160730701754386
0.0224963157894737
0.0745303801169591
0.0633523976608187
0.0163657894736842
0.0473543567251462
0.0409186257309942
0.0981255263157895
0.0327740350877193
0.188349736842105
0.0221516666666667
0.0201686549707602
0.0154257894736842
0.0299454970760234
0.037407485380117
0.0166709356725146
0.014427865497076
0.0589109941520468
0.116132251461988
0.0755288304093567
0.0146918421052632
0.0944880421686747
0.0136361695906433
0.144546666666667
0.0140327777777778
0.0684393567251462
0.109153362573099
0.0734515789473684
0.0379780409356725
0.0268232456140351
0.0310765204678363
0.0667125438596491
0.071641052631579
0.094747514619883
0.232560614035088
0.0157715204678363
0.0210952923976608
0.0163954093567251
0.184613771929825
0.0526853216374269
0.0415322807017544
0.557667660818713
0.0493462865497076
0.096289298245614
0.113916169590643
0.0925152923976608
0.183035497076023
0.354781081871345
0.0403821929824561
0.156562660818713
0.0124503216374269
0.433194473684211
0.412496111111111
0.0752002046783626
0.0566511695906433
0.145710263157895
0.0383352631578947
0.0501740643274854
0.0399812280701754
0.18275350877193
0.071908567251462
0.112947865497076
0.078444298245614
0.136069384164223
0.0733002046783626
0.035218918128655
0.0454537536656891
0.0338722807017544
0.057408918128655
0.314589795321637
0.0515183625730994
0.0544908771929825
0.0147898245614035
0.0130040643274854
0.0149269005847953
0.0221199415204678
0.0261245029239766
0.0328690058479532
0.0364723099415205
0.0197062865497076
0.403210789473684
0.038755
0.0440901169590643
0.0628552631578947
0.0178594736842105
0.0171058187134503
0.549344561403509
0.0478876608187134
0.0443655263157895
0.0687335087719298
0.0739779824561403
0.0278260526315789
0.0648636257309941
0.100590847953216
0.502468713450292
0.0323867251461988
0.0613443567251462
0.0171590350877193
0.0275400584795322
0.129491812865497
0.0351274269005848
0.0334377192982456
0.082734298245614
0.0886757894736842
0.034936081871345
0.0432290058479532
0.0238466374269006
0.0671237134502924
0.0643639766081871
0.0265089766081871
0.0295831286549708
0.312268128654971
0.135356198830409
0.0360119590643275
0.048899269005848
0.0806970467836257
0.0162659649122807
0.0459928947368421
0.0334833040935672
0.0454414035087719
0.210838070175439
0.528533362573099
0.0380051754385965
0.0181831286549708
0.0571697660818713
0.564713362573099
0.0631549415204678
0.294885877192982
0.0266108771929825
0.0882544444444444
0.543758333333333
0.184316637426901
0.0681891520467836
0.0458951754385965
0.0167741812865497
0.0237280409356725
0.183277280701754
0.0317564035087719
0.130128128654971
0.0147173684210526
0.0712506140350877
0.0158728070175439
0.176665760233918
0.0507286549707602
0.0437537134502924
0.0717421929824561
0.0615293567251462
0.0268053216374269
0.0180947953216374
0.0182305555555556
0.158885847953216
0.0289806725146199
0.0729504970760234
0.0359368713450292
0.0468245029239766
0.0298977485380117
0.0383821637426901
0.0511187134502924
0.304649590643275
0.0578999707602339
0.129020423452769
0.263615906432749
0.0447005847953216
0.0190720175438596
0.0315563742690059
0.149225964912281
0.18434418128655
0.089679298245614
0.0594672807017544
0.070623918128655
0.0445620467836257
0.0429328070175439
0.0697543274853801
0.286975994152047
0.0168553801169591
0.049332485380117
0.0279704678362573
0.0299319883040936
0.0208780409356725
0.273795847953216
0.0352670467836257
0.046087514619883
0.0197267543859649
0.0326866666666667
0.199690467836257
0.0680597076023392
0.0311934502923977
0.0555799415204678
0.125771656804734
0.0425335087719298
0.0292870674486804
0.086599298245614
0.0757285087719298
0.0129564619883041
0.0369345321637427
0.0796154678362573
0.0822202923976608
0.038321052631579
0.0382709649122807
0.39062432748538
0.0344965204678363
0.297801520467836
0.0241161403508772
0.0835428070175439
0.0232449415204678
0.0619033625730994
0.17233216374269
0.0746913196480938
0.413073625730994
0.0227857602339181
0.172071900584795
0.0357272222222222
0.13817716374269
0.0304848538011696
0.471772807017544
0.0388824561403509
0.0209668713450292
0.133680964912281
0.0372693859649123
0.0212059356725146
0.060502485380117
0.150246169590643
0.0204379824561404
0.0137447076023392
0.0535426900584795
0.0405295029239766
0.0271514035087719
0.0397263450292398
0.0546015789473684
0.0866883040935672
0.0286741228070175
0.0784700877192982
0.0458086842105263
0.0906163157894737
0.0233097953216374
0.147028128654971
0.0316029824561403
0.0920901169590643
0.0334446041055718
0.022668216374269
0.0967122807017544
0.0384538304093567
0.553108187134503
0.0334688304093567
0.0243255263157895
0.015992134502924
0.0358795029239766
0.155688181818182
0.0475910233918129
0.573477251461988
0.0538828070175439
0.0231730994152047
0.0318101169590643
0.528320614035088
0.191513830409357
0.0495321637426901
0.0415529532163743
0.0295827777777778
0.0489033625730994
0.595381695906433
0.651524473684211
0.0177804970760234
0.0316459941520468
0.0195740935672515
0.017428918128655
0.0155738888888889
0.468070526315789
0.0897808479532164
0.0156574561403509
0.0211077485380117
0.0699741433021807
0.224757719298246
0.0428723391812866
0.0173925730994152
0.0383027777777778
0.0229311403508772
0.116115204678363
0.0165589473684211
0.176388771929825
0.0398017543859649
0.186779941520468
0.0286324269005848
0.0316469590643275
0.228319649122807
0.844896257309942
0.0626790058479532
0.0138450584795322
0.037002865497076
0.0667417543859649
0.0470139766081871
0.0333906140350877
0.0990140643274854
0.218831374269006
0.0237961988304094
0.0435620760233918
0.0478716374269006
0.0534840350877193
0.0989933918128655
0.0479820175438596
0.0352816666666667
0.310859151515152
0.107896140350877
0.0237025730994152
0.285159941520468
0.0624437719298246
0.0593688011695906
0.20488283625731
0.139503070175439
0.035295730994152
0.0213397660818713
0.0624221052631579
0.0349598830409357
0.0820979239766082
0.446495760233918
0.548843421052632
0.0512438011695906
0.0151180701754386
0.0178741812865497
0.0358773391812865
0.102232807017544
0.0479394444444444
0.046517514619883
0.0737156432748538
0.0250371929824561
0.0157363450292398
0.0176656725146199
0.193951461988304
0.39453014619883
0.180774561403509
0.107324298245614
0.0903385074626866
0.0492704970760234
0.0176453801169591
0.0258894736842105
0.0477537134502924
0.0621660117302053
0.057956432748538
0.0226141520467836
0.0169710233918129
0.0490625438596491
0.0801389473684211
0.101775643274854
0.255031432748538
0.0543628947368421
0.0188354970760234
0.0227216374269006
0.0582486842105263
0.81945432748538
0.150220614035088
0.0218156140350877
0.0281354970760234
0.224838099415205
0.0226540935672515
0.0917991520467836
0.21480932748538
0.0371365204678363
0.0483480409356725
0.0482002046783626
0.0513477192982456
0.0180679532163743
0.0637803519061584
0.0634651754385965
0.212159239766082
0.0146726315789474
0.0138683040935673
0.024178504398827
0.013305730994152
0.0587091228070175
0.195913421052632
0.062656432748538
0.0837554385964912
0.0180715789473684
0.0164624561403509
0.0382880701754386
0.0835429239766082
0.254756666666667
0.037638918128655
0.305612368421053
0.0208340058479532
0.0452043567251462
0.0262205263157895
0.128555380116959
0.0303530701754386
0.0425138011695906
0.0274674780058651
0.027475
0.183485233918129
0.0686792105263158
0.045827485380117
0.30785
0.0982752785923754
0.0366171929824561
0.0558592105263158
0.0211989766081871
0.26568067251462
0.0394020760233918
0.0531331578947368
0.159518567251462
0.0204517251461988
0.0151552046783626
0.156414444444444
0.256255760233918
0.18510836858006
0.0624954411764706
0.24097067251462
0.0592313157894737
0.0139204093567251
0.081506783625731
0.0619610526315789
0.0177669590643275
0.0471786842105263
0.0814692105263158
0.0323559064327485
0.32160365497076
0.0363514912280702
0.0395622514619883
0.106471871345029
0.13296178807947
0.0352805263157895
0.13865730994152
0.0633142105263158
0.0469440935672515
0.407917076023392
0.0141469298245614
0.0310400877192982
0.0478216666666667
0.161784590643275
0.568276432748538
0.0679997660818713
0.0367231578947368
0.0202489766081871
0.462482222222222
0.505536637426901
0.0444031578947368
0.079973918128655
0.758102923976608
0.137193333333333
0.0339863157894737
0.0718299415204678
0.0573841055718475
0.0706592397660819
0.0522663450292398
0.0709317251461988
0.0433716959064328
0.0151554678362573
0.0342083333333333
0.0201768713450292
0.0542096198830409
0.430644473684211
0.027092485380117
0.0204398830409357
0.0306994736842105
0.35072798245614
0.0868580409356725
0.0393437426900585
0.651426871345029
0.0162968713450292
0.107782368421053
0.179098947368421
0.0127649707602339
0.0146392397660819
0.0247897660818713
0.0365166081871345
0.0451240350877193
0.0142556725146199
0.100913947368421
0.0402937426900585
0.0155763742690058
0.0740633625730994
0.0144356725146199
0.0360438011695906
0.0158258479532164
0.203109269005848
0.0385605263157895
0.0202161111111111
0.0369216666666667
0.382238469945355
0.0173265497076023
0.031051783625731
0.0690467251461988
0.0450861403508772
0.0953242397660819
0.0215183918128655
0.582326637426901
0.023053567251462
0.0184004970760234
0.0389369005847953
0.0945430701754386
0.0560987134502924
0.0791521929824561
0.0789965789473684
0.165035994152047
0.0152254545454545
0.0737440058479532
0.0129057894736842
0.026164298245614
0.0600752492668622
0.0191470175438597
0.117745964912281
0.0330931286549708
0.293211929824561
0.0562653216374269
0.0449515789473684
0.0396002923976608
0.151936198830409
0.0878240058479532
0.0735531578947368
0.0128628070175439
0.0259123684210526
0.0272288596491228
0.0870932748538012
0.0268293567251462
0.038963567251462
0.058479649122807
0.174741754385965
0.055476783625731
0.0231555263157895
0.205108454258675
0.0372551461988304
0.014905701754386
0.0704566666666667
0.0524301461988304
0.0344711403508772
0.0346094736842105
0.0545438011695906
0.151698625730994
0.0286827485380117
0.0258504105571848
0.0192895614035088
0.0172495614035088
0.067686052631579
0.0281542397660819
0.37613706744868
0.0241983918128655
0.0188922222222222
0.27337514619883
0.0320585087719298
0.0264327777777778
0.0256954093567251
0.0650302631578947
0.0835898245614035
0.0354502923976608
0.229734356725146
0.042774269005848
0.0409840350877193
0.015180730994152
0.172980994152047
0.0360047076023392
0.034572485380117
0.390174590643275
0.257454210526316
0.0635801461988304
0.0367685380116959
0.313150175438596
0.523790263157895
0.0443413742690058
0.0206599707602339
0.328428947368421
0.0507648830409357
0.0477065204678363
0.209501783625731
0.0304753801169591
0.0183236842105263
0.0628215497076023
0.0143027485380117
0.0859877192982456
0.0397991812865497
0.0254755263157895
0.0168615497076023
0.143033157894737
0.0458733333333333
0.0966579239766082
0.0734573099415205
0.0612547953216374
0.102049152046784
0.0435137426900585
0.07549
0.0797892397660819
0.0403062573099415
0.0159674269005848
0.0254265789473684
0.0209943274853801
0.145139385964912
0.0471737719298246
0.0328411403508772
0.112891754385965
0.512793421052632
0.0422569760479042
0.164207865497076
0.0224349415204678
0.0220876315789474
0.016326432748538
0.0801806140350877
0.0302595029239766
0.0507873099415205
0.020018918128655
0.097393918128655
0.0179252923976608
0.0160474269005848
0.0155985380116959
0.0154627485380117
0.0241942105263158
0.0320057894736842
0.0364814035087719
0.141927456140351
0.0161466374269006
0.615878596491228
0.0149505555555556
0.0411120760233918
0.0220833333333333
0.0182220760233918
0.0275105555555556
0.0652214619883041
0.024607514619883
0.0322923391812866
0.0749928362573099
0.0129757602339181
0.0243365204678363
0.0187185087719298
0.083040293255132
0.306620994152047
0.0754057894736842
0.0271071052631579
0.0478787134502924
0.0173027485380117
0.0574242397660819
0.0312908479532164
0.0907713450292398
0.0147408187134503
0.0359116374269006
0.0118375438596491
0.049709649122807
0.219739794721408
0.206785614035088
0.400368888888889
0.456529444444444
0.0313095321637427
0.0465702339181287
0.012702485380117
0.474972397660819
0.0764465204678363
0.0452902339181287
0.0389497368421053
0.0163378070175439
0.229129064327485
0.195673625730994
0.0153371637426901
0.0221962865497076
0.0269720467836257
0.0204118421052632
0.156995058479532
0.643212514619883
0.11214485380117
0.27580014619883
0.153065467836257
0.062793216374269
0.0407361988304094
0.123771578947368
0.0689405847953216
0.0429458187134503
0.150914122807018
0.0234427192982456
0.0418301461988304
0.0247861403508772
0.0422438888888889
0.0296389766081871
0.0200028947368421
0.520081374269006
0.0316654678362573
0.196331052631579
0.162271549707602
0.0194772807017544
0.0416862280701754
0.602077631578947
0.0146423099415205
0.0351960526315789
0.0480240935672515
0.038482134502924
0.235430029239766
0.0276277485380117
0.15858932748538
0.0311782456140351
0.34063365497076
0.0734288011695906
0.0700659064327485
0.0359194152046784
0.015843216374269
0.0405333918128655
0.0163323976608187
0.0303343859649123
0.0627631578947368
0.0512025438596491
0.0239319883040936
0.0164535380116959
0.579732953216374
0.423486666666667
0.116210994152047
0.0810544736842105
0.0943166959064328
0.0171247076023392
0.0679368128654971
0.0561785087719298
0.02218
0.0792605263157895
0.0228724926686217
0.141587953216374
0.0173648830409357
0.0473501169590643
0.578349736842105
0.0583646783625731
0.509372602339181
0.0297228070175439
0.141871929824561
0.0423915497076023
0.172471549707602
0.157666286549708
0.0907453801169591
0.0145788011695906
0.0509616666666667
0.0340800877192982
0.127594970760234
0.294411198830409
0.0185061764705882
0.0227380994152047
0.526078157894737
0.0822980409356725
0.120531900584795
0.0280106725146199
0.0348714619883041
0.0229788304093567
0.435990935672515
0.0465764619883041
0.383447923976608
0.0289378070175439
0.115870321637427
0.0168418713450292
0.0734087315634218
0.132533224852071
0.0218604385964912
0.0553677419354839
0.0201557894736842
0.0503316666666667
0.0202778362573099
0.113822602339181
0.18508350877193
0.0153633040935673
0.0612305847953216
0.0336120175438596
0.0785044152046784
0.0643877192982456
0.0402616666666667
0.0984968436578171
0.039063567251462
0.078617514619883
0.0190995614035088
0.0175240058479532
0.046673567251462
0.0296932456140351
0.428544678362573
0.018321783625731
0.326385438596491
0.140712426900585
0.151794210526316
0.107322602339181
0.316520087719298
0.0508572222222222
0.0424791520467836
0.465789444444444
0.0439037134502924
0.0176767543859649
0.55815134502924
0.0496238011695906
0.11265918128655
0.0256934502923977
0.124792368421053
0.0328133040935673
0.227016842105263
0.0798286549707602
0.0314773976608187
0.0414826023391813
0.0245100877192982
0.054931081871345
0.16776581871345
0.571257923976608
0.0486430409356725
0.0587625730994152
0.0878096783625731
0.221696725146199
0.0461352923976608
0.0633518421052632
0.028929269005848
0.0720793274853801
0.0480359649122807
0.0291051169590643
0.0356343567251462
0.0831075438596491
0.045081432748538
0.0426134502923977
0.0208376315789474
0.0365169005847953
0.0276636549707602
0.0301455555555556
0.0836635964912281
0.0477707917888563
0.0289994152046784
0.0465967251461988
0.0374261695906433
0.177307426900585
0.0178285087719298
0.413347397660819
0.11386514619883
0.0184265789473684
0.107408830409357
0.0178750292397661
0.11229365497076
0.225958976608187
0.0849590350877193
0.0640435658914729
0.455564795321637
0.108218070175439
0.120935087719298
0.0801219005847953
0.11107865497076
0.168580584795322
0.0132326900584795
0.285451959064327
0.0344036549707602
0.0148400877192982
0.0885529239766082
0.344279883040936
0.173991929824561
0.0485805555555556
0.0443585380116959
0.0355918713450292
0.0471269005847953
0.0669880409356725
0.0501429532163743
0.0200085087719298
0.223647543859649
0.0526539473684211
0.0498066374269006
0.0618720467836257
0.0770378070175439
0.0987862573099415
0.0815202631578947
0.0314061403508772
0.0410509941520468
0.0304226023391813
0.047599649122807
0.0244524561403509
0.0336176315789474
0.0904045321637427
0.0405266666666667
0.0191754970760234
0.125813362573099
0.216034473684211
0.0235602339181287
0.330825701754386
0.017318216374269
0.0333104385964912
0.415412602339181
0.138422485380117
0.056647485380117
0.0525952046783626
0.213526725146199
0.0155254385964912
0.0179365395894428
0.0207292105263158
0.574267280701754
0.0517252923976608
0.0851474561403509
0.216773421052632
0.245903742690058
0.024042514619883
0.0184724561403509
0.0610967251461988
0.0804254678362573
0.0472873099415205
0.0329650584795322
0.0613870760233918
0.0317285923753666
0.0379359064327485
0.0415654678362573
0.0301340058479532
0.126980555555556
0.0558391812865497
0.0324851169590643
0.0244918128654971
0.0164998830409357
0.492546988304094
0.0846021637426901
0.0284468128654971
0.784411988304094
0.0557961695906433
0.0184211111111111
0.500657076023392
0.126499269005848
0.0552326315789474
0.305176111111111
0.638428128654971
0.0512966568914956
0.0174071929824561
0.0218721637426901
0.0491629325513196
0.31591014619883
0.132568128654971
0.0442570175438596
0.0535368713450292
0.218807192982456
0.0982343274853801
0.0345485087719298
0.0155720760233918
0.231051637426901
0.0249049415204678
0.031862514619883
0.0827979824561404
0.0149839766081871
0.095100730994152
0.028785730994152
0.0210256432748538
0.0270135380116959
0.0506418421052632
0.0418532456140351
0.0587987426900585
0.387844385964912
0.162511900584795
0.0435874561403509
0.328951198830409
0.0665584502923977
0.513267660818713
0.0267373976608187
0.268254444444444
0.0282392397660819
0.261625087719298
0.0459437426900585
0.0424894736842105
0.0213738888888889
0.049481432748538
0.0724813742690058
0.203633450292398
0.217981900584795
0.299017748538012
0.0529322514619883
0.0241794428152493
0.102646754385965
0.0219077192982456
0.0175020175438596
0.0647441812865497
0.0323573099415205
0.0475868421052632
0.103080994152047
0.170545292397661
0.0369071929824561
0.0208069298245614
0.0264554093567251
0.07602
0.0552358357771261
0.0840561403508772
0.0167296783625731
0.0180453216374269
0.0757956725146199
0.0193588596491228
0.0521172807017544
0.0579517543859649
0.0465744152046784
0.0992630409356725
0.0821698538011696
0.0902212280701754
0.0800779532163743
0.585571140350877
0.0680295906432749
0.015532485380117
0.0400615789473684
0.018679298245614
0.0311322807017544
0.0348504093567251
0.0177339473684211
0.0164732456140351
0.174487134502924
0.104236842105263
0.0165008479532164
0.382346608187135
0.0196583040935673
0.179038918128655
0.440650467836257
0.149798362573099
0.102814532163743
0.160752573099415
0.0253188596491228
0.0249820760233918
0.0551162280701754
0.0364651461988304
0.0697304385964912
0.0446713450292398
0.0697826315789474
0.0191773976608187
0.0591030994152047
0.0866385380116959
0.388796637426901
0.0469169005847953
0.174415409356725
0.600325555555556
0.0806263742690058
0.0300537426900585
0.080964269005848
0.706386052631579
0.0269443567251462
0.0362265204678363
0.0385794736842105
0.599002953216374
0.153026959064327
0.100376842105263
0.0491029532163743
0.0115383625730994
0.0436229239766082
0.0311121929824561
0.0400203801169591
0.0202952923976608
0.0412227777777778
0.0964712573099415
0.0229668421052632
0.0672745614035088
0.237168976608187
0.0160062865497076
0.211728245614035
0.030820730994152
0.0289397368421053
0.042877865497076
0.0150648830409357
0.0115290935672515
0.0398665204678363
0.21197134502924
0.0442701461988304
0.021592865497076
0.0500187426900585
0.0171212573099415
0.041348216374269
0.024600730994152
0.0738197660818713
0.501513274853801
0.0354697076023392
0.161630175438596
0.0625016374269006
0.0356952631578947
0.0416386257309942
0.0423786842105263
0.342805643274854
0.447125935672515
0.037197485380117
0.104130467836257
0.0220694152046784
0.0218003216374269
0.0894338011695906
0.316948596491228
0.0683823976608187
0.0306209064327485
0.0554708771929825
0.0185347660818713
0.0164433918128655
0.0284854093567251
0.0459849707602339
0.014047865497076
0.0145108187134503
0.0546999415204678
0.0224809356725146
0.016311783625731
0.0344480701754386
0.0606170760233918
0.0395253216374269
0.0444350584795322
0.0345227485380117
0.0213955263157895
0.355829061583578
0.0525377777777778
0.0277855555555556
0.249359619883041
0.164286900584795
0.155492046783626
0.281111784386617
0.0181801754385965
0.0254444444444444
0.258156549707602
0.0172306432748538
0.0233998830409357
0.0202682748538012
0.293312865497076
0.0178928362573099
0.194460087719298
0.0267440643274854
0.0363573391812866
0.31262634502924
0.0189161695906433
0.0596831286549708
0.0189835964912281
0.255226140350877
0.112310526315789
0.108408976608187
0.0309719590643275
0.0980502631578947
0.483094005847953
0.0998295906432749
0.0285621929824561
0.0279713450292398
0.041996783625731
0.0402866666666667
0.0226561403508772
0.10023216374269
0.0221564912280702
0.0339635964912281
0.0602386842105263
0.0788222807017544
0.0160860526315789
0.0144714035087719
0.0874089766081871
0.0346480994152047
0.0670389473684211
0.0259804385964912
0.373880643274854
0.0333999122807018
0.0141416374269006
0.0807513450292398
0.252643216374269
0.0361935087719298
0.0697937426900585
0.0409240643274854
0.0146117251461988
0.0394515789473684
0.0630838011695906
0.0208219883040936
0.188188479532164
0.0481612573099415
0.0289747660818713
0.0212100584795322
0.0428697660818713
0.173465964912281
0.0613247076023392
0.0814982991202346
0.0587034426229508
0.12135567251462
0.130186403508772
0.0886374269005848
0.0366417543859649
0.0409916081871345
0.0220227485380117
0.0623268128654971
0.0251462573099415
0.0129523684210526
0.036968918128655
0.0341031871345029
0.053182865497076
0.159646578947368
0.0572470175438596
0.0506481286549708
0.183599941520468
0.0446593274853801
0.0524104678362573
0.0201479239766082
0.557691871345029
0.0606949707602339
0.181508961424332
0.114856140350877
0.120097105263158
0.0260079532163743
0.0192221114369501
0.0618770175438597
0.199244064327485
0.737962426900585
0.0449093274853801
0.075331052631579
0.0927195321637427
0.0149569590643275
0.0115568421052632
0.0762096783625731
0.0153672807017544
0.0144741520467836
0.0236464035087719
0.033363918128655
0.0442430409356725
0.0529387134502924
0.0205118713450292
0.0150740643274854
0.117583771929825
0.0662248538011696
0.0994402631578947
0.0209852923976608
0.049015730994152
0.0394860526315789
0.11943149122807
0.042524649122807
0.0277462280701754
0.0232316374269006
0.387916052631579
0.0131213157894737
0.559917602339181
0.0552714035087719
0.0412619005847953
0.0298784210526316
0.0687061988304094
0.0172783918128655
0.0600997660818713
0.227571461988304
0.036253918128655
0.0434829532163743
0.0201383918128655
0.0691597368421053
0.0336992668621701
0.0145455847953216
0.023755350877193
0.0608755131964809
0.165682894736842
0.0314548538011696
0.0233326608187134
0.320344970760234
0.179864619883041
0.0786443859649123
0.0573783625730994
0.0136745906432749
0.0191227192982456
0.0155390350877193
0.0121440058479532
0.0318601169590643
0.0175215497076023
0.0466281286549708
0.0506086842105263
0.0741144736842105
0.0205799415204678
0.0916291228070175
0.0165827485380117
0.10792014619883
0.568348421052632
0.178157602339181
0.0168763157894737
0.0417383333333333
0.14657269005848
0.447554532163743
0.0164705847953216
0.031633918128655
0.103741637426901
0.0312307602339181
0.0938407602339181
0.0146801461988304
0.0308786257309942
0.0432468713450292
0.0417846783625731
0.102179912280702
0.0754978362573099
0.253555760233918
0.0830615204678363
0.0342571637426901
0.0208672514619883
0.0530786549707602
0.0211443859649123
0.140801783625731
0.191985409356725
0.040149269005848
0.0146530116959064
0.0218183625730994
0.225372134502924
0.067202134502924
0.051319298245614
0.14769634502924
0.601033128654971
0.0395346783625731
0.0255213157894737
0.0197612865497076
0.0375150292397661
0.0147431871345029
0.0606392690058479
0.0139919590643275
0.29027432748538
0.135856637426901
0.0135727192982456
0.0485216081871345
0.0958361695906433
0.0216780701754386
0.452533040935673
0.157115994152047
0.118723684210526
0.0707159649122807
0.26422649122807
0.0286981286549708
0.0197046783625731
0.307041871345029
0.0535734795321637
0.101521637426901
0.0422323684210526
0.081303918128655
0.0609706725146199
0.015742514619883
0.0215297660818713
0.057393567251462
0.0150215497076023
0.349130935672515
0.017034269005848
0.0332376315789474
0.463153040935672
0.047898216374269
0.0383343859649123
0.0440426023391813
0.0206861403508772
0.0588249707602339
0.0191709649122807
0.091412134502924
0.0298245906432749
0.59192769005848
0.0377697368421053
0.0486223391812865
0.119068567251462
0.036303567251462
0.141382514619883
0.367944005847953
0.0282762865497076
0.0547591812865497
0.0648583284457478
0.734428771929825
0.196073625730994
0.0167728362573099
0.572755438596491
0.0238236656891496
0.0981555555555556
0.0473209064327485
0.0550716374269006
0.0545336257309941
0.0881942397660819
0.0266856140350877
0.177766959064327
0.0120755263157895
0.0855111695906433
0.0313072222222222
0.124943742690058
0.0366011695906433
0.0345854385964912
0.206051842105263
0.107928304093567
0.0404695906432749
0.0444859941520468
0.0475108771929825
0.0126173684210526
0.0651732748538012
0.0121514369501466
0.0631904970760234
0.0286105263157895
0.0573921637426901
0.182363011695906
0.164711725146199
0.0758392397660819
0.124858947368421
0.0131413742690058
0.0273391812865497
0.0607855263157895
0.0335306140350877
0.73205067251462
0.174155204678363
0.0172471052631579
0.0404711403508772
0.0443621929824561
0.395781169590643
0.0516839766081871
0.208301695906433
0.027955
0.0353572514619883
0.0565646783625731
0.0264145321637427
0.341367602339181
0.0717704093567251
0.0728782456140351
0.111985233918129
0.0777300584795322
0.016122134502924
0.0404777777777778
0.0344247660818713
0.041946432748538
0.0120821052631579
0.0975170175438596
0.0316363343108504
0.056178918128655
0.0998190935672515
0.193862397660819
0.0796039473684211
0.0532599706744868
0.0226864619883041
0.0147158479532164
0.0201071637426901
0.0468589473684211
0.0323143274853801
0.0618427485380117
0.0818103801169591
0.0351054678362573
0.0533986257309942
0.0691879824561404
0.0607647301587302
0.18250067251462
0.127939941520468
0.0129238304093567
0.0613552923976608
0.0437787426900585
0.0267838304093567
0.0495938304093567
0.486706403508772
0.423394561403509
0.0207182748538012
0.160647631578947
0.149991959064327
0.15675149122807
0.0202795614035088
0.148065263157895
0.105898441176471
0.0234195321637427
0.0191190058479532
0.0295620175438596
0.0207471637426901
0.0683700877192982
0.020556432748538
0.025915730994152
0.0737715789473684
0.058393918128655
0.0258072222222222
0.0609694444444444
0.0940040935672515
0.0206076608187135
0.163990964912281
0.0174590643274854
0.0977978947368421
0.0240375730994152
0.0955895894428152
0.0317391228070175
0.0207661403508772
0.020682514619883
0.0216963157894737
0.0349765204678363
0.0309176900584795
0.0197166374269006
0.0289744736842105
0.206021578947368
0.015239298245614
0.0218587134502924
0.157407134502924
0.0397076315789474
0.074907485380117
0.0343283284457478
0.0458887426900585
0.187225730994152
0.015326081871345
0.027644649122807
0.0432626608187135
0.353571169590643
0.050647514619883
0.347812397660819
0.0362580994152047
0.0111198538011696
0.0388765204678363
0.136765029239766
0.234353421052632
0.240620292397661
0.165731900584795
0.0380219590643275
0.0518380409356725
0.0513878070175439
0.569556432748538
0.0138446198830409
0.0566970175438596
0.0355123391812866
0.0681534795321637
0.0437778885630499
0.0801518713450292
0.0256142397660819
0.0352971052631579
0.099582865497076
0.0660266666666667
0.0235589766081871
0.0878486842105263
0.0146369005847953
0.0496230701754386
0.0158804093567251
0.0280392105263158
0.0486325438596491
0.262744532163743
0.0968099415204678
0.0165884210526316
0.0226420467836257
0.0126673684210526
0.0159602339181287
0.0837552923976608
0.0789469883040936
0.0896576023391813
0.0180259356725146
0.0223870760233918
0.0365321052631579
0.142381783625731
0.0175788011695906
0.0583549415204678
0.0141747660818713
0.0418845321637427
0.0519820760233918
0.0400354970760234
0.0262202923976608
0.0434040935672515
0.0467684795321637
0.0406228070175439
0.0668222514619883
0.103924064327485
0.0292158651026393
0.0316150292397661
0.594856257309942
0.158482192982456
0.427133070175439
0.379165380116959
0.0473636842105263
0.00902301169590643
0.0317016666666667
0.0159338596491228
0.0269625438596491
0.0122078362573099
0.0445732456140351
0.0144904385964912
0.023655
0.027753567251462
0.0121711695906433
0.0372041741741742
0.0167172514619883
0.0443571052631579
0.523626783625731
0.0453376190476191
0.0148679824561404
0.0139631286549708
0.243713333333333
0.0188231286549708
0.0156287134502924
0.0148463742690058
0.0238416081871345
0.083006081871345
0.515354619883041
0.126850614035088
0.028546081871345
0.0762354678362573
0.0176145029239766
0.030892485380117
0.0449193859649123
0.0313332748538012
0.290866842105263
0.0355451461988304
0.0276554093567251
0.0683699415204678
0.0177005847953216
0.711431140350877
0.0245366959064327
0.0190998245614035
0.0414830994152047
0.0610001461988304
0.136249385964912
0.0419369590643275
0.553942192982456
0.627676198830409
0.0246995906432749
0.0169976315789474
0.0225154093567251
0.0642132456140351
0.0210253801169591
0.275374883040936
0.0521012573099415
0.103810292397661
0.0679065789473684
0.109794473684211
0.0335379532163743
0.018724269005848
0.0593385087719298
0.027785701754386
0.0280996198830409
0.451504239766082
0.570433040935672
0.0669039766081871
0.082393216374269
0.0372180994152047
0.200576023391813
0.099238216374269
0.0590461695906433
0.039406081871345
0.0599864619883041
0.0579702923976608
0.0163894152046784
0.012052865497076
0.217361228070175
0.0177165204678363
0.0525254678362573
0.0625256140350877
0.0343321052631579
0.380804824561404
0.0571990935672515
0.188495380116959
0.0427712573099415
0.0304812573099415
0.0526641520467836
0.0629044152046784
0.328694649122807
0.0235647660818713
0.0460669883040936
0.0621738011695906
0.183294970760234
0.117478918128655
0.0841500292397661
0.025723567251462
0.279122280701754
0.124293567251462
0.0963021929824561
0.0340595029239766
0.0917415497076023
0.0300222222222222
0.0114536842105263
0.044868216374269
0.0212747076023392
0.0304488304093567
0.0305999415204678
0.0180856432748538
0.0184969590643275
0.0173581286549708
0.0301325438596491
0.0473711111111111
0.023653216374269
0.298502543859649
0.416524619883041
0.18488783625731
0.0159730409356725
0.0866155555555556
0.179213947368421
0.0318676315789474
0.0293239473684211
0.0158620760233918
0.475544035087719
0.0155415204678363
0.100936315789474
0.0469645906432749
0.0171087719298246
0.155409269005848
0.0466183333333333
0.583446871345029
0.40395730994152
0.132120382352941
0.040763567251462
0.173835982142857
0.324324619883041
0.0149607602339181
0.0541599707602339
0.0473649415204678
0.0311501461988304
0.053368567251462
0.021946432748538
0.666901432748538
0.0153884795321637
0.016138918128655
0.0300006725146199
0.0557711111111111
0.0242576023391813
0.0309241520467836
0.0137900584795322
0.0909849122807018
0.123300906432749
0.290251900584795
0.0476186549707602
0.43076865497076
0.0629993859649123
0.213464239766082
0.198677280701754
0.0471960233918129
0.0377380994152047
0.0621099707602339
0.0199348538011696
0.0205228947368421
0.0562271052631579
0.0231883625730994
0.0296879824561403
0.070280701754386
0.0655583625730994
0.0777037134502924
0.0319666081871345
0.353752660818713
0.0294787134502924
0.0739826023391813
0.0579826900584795
0.0300780116959064
0.401415350877193
0.223836549707602
0.0427806140350877
0.0168772514619883
0.0388940058479532
0.252541023391813
0.0190868421052632
0.0491056140350877
0.355610847953216
0.0171164035087719
0.0346777192982456
0.0342202046783626
0.0630219590643275
0.0169205263157895
0.552732748538012
0.213989678362573
0.643515760233918
0.0635131286549708
0.0306120467836257
0.0560347660818713
0.051557134502924
0.0331544152046784
0.0687525438596491
0.163633391812865
0.0226413450292398
0.0356973391812865
0.146672105263158
0.758128157894737
0.0767976608187134
0.545426374269006
0.484625029239766
0.239218362573099
0.059702514619883
0.0266600584795322
0.0419361988304094
0.0498620467836257
0.0208086257309942
0.021283216374269
0.22658918128655
0.0345285964912281
0.146605058479532
0.0312909941520468
0.0366445614035088
0.0521356432748538
0.0255947076023392
0.0333288011695906
0.038296432748538
0.0132955555555556
0.06354
0.198479912280702
0.162763333333333
0.0127009356725146
0.023475730994152
0.0435898826979472
0.0513250584795322
0.0404121700879765
0.0581189473684211
0.399376754385965
0.0170906725146199
0.137986754385965
0.209106900584795
0.0270251461988304
0.0649154385964912
0.0395840058479532
0.0278753801169591
0.0455288888888889
0.0521976315789474
0.0302567543859649
0.0798793529411765
0.0697647660818713
0.582437485380117
0.215619824561404
0.133644502923977
0.0225579532163743
0.0379111111111111
0.0171294152046784
0.0508483625730994
0.0383271052631579
0.0209226315789474
0.0172772514619883
0.0143814035087719
0.0285886549707602
0.265157923976608
0.094403918128655
0.0242062573099415
0.0310747076023392
0.0181013450292398
0.0464672807017544
0.172463713450292
0.0658773391812865
0.0243944736842105
0.0905135588235294
0.101520906432749
0.0648409941520468
0.0688066374269006
0.0247268421052632
0.0503363450292398
0.0761171929824561
0.0177156140350877
0.0123510526315789
0.0751335380116959
0.565790263157895
0.0291960526315789
0.0671836842105263
0.0303298830409357
0.0195662280701754
0.0802113450292398
0.0672230994152047
0.0304308479532164
0.0545704093567251
0.207683011695906
0.0383609064327485
0.0459761111111111
0.527333742690059
0.11493567251462
0.011385730994152
0.021670730994152
0.143223128654971
0.0831590643274854
0.278783333333333
0.0715525438596491
0.250754502923977
0.0280752923976608
0.0679738888888889
0.0905849707602339
0.0380106432748538
0.061662514619883
0.642916432748538
0.0542691495601173
0.0159227777777778
0.0824918128654971
0.343773538011696
0.276348421052632
0.0500728947368421
0.0157295614035088
0.493359444444444
0.221953304093567
0.0298719590643275
0.0949430994152047
0.220551461988304
0.25568134502924
0.0280340935672515
0.0252498538011696
0.0477412280701754
0.030666432748538
0.0417923099415205
0.0292747368421053
0.032251432748538
0.046069649122807
0.0805404678362573
0.0586692647058824
0.102591198830409
0.0985798538011696
0.0971078947368421
0.523473304093567
0.0184335087719298
0.0483055847953216
0.0284103216374269
0.0662495614035088
0.528644692082111
0.0470687134502924
0.0513305263157895
0.145155467836257
0.0981470467836257
0.0424160526315789
0.0133834210526316
0.0234009064327485
0.0325223976608187
0.0569101754385965
0.0322337719298246
0.0538638596491228
0.0229694152046784
0.0579862280701754
0.0179122807017544
0.0604897368421053
0.119088011695906
0.0569415789473684
0.219662485380117
0.0739660410557185
0.0608504705882353
0.0410524561403509
0.0148623976608187
0.149722397660819
0.0187028362573099
0.042104269005848
0.0539311695906433
0.0189591812865497
0.347771081871345
0.0844110526315789
0.0278950584795322
0.0284045614035088
0.0193785380116959
0.0205940935672515
0.0136901754385965
0.341286374269006
0.0536691228070175
0.22251081871345
0.203499385964912
0.0653573099415205
0.0161124269005848
0.0545952339181287
0.081238947368421
0.0394190643274854
0.0855017543859649
0.0678567543859649
0.0356111403508772
0.0257070175438597
0.0528533625730994
0.0275468713450292
0.0283611403508772
0.0164401169590643
0.0905766959064327
0.0367317251461988
0.0475282748538012
0.0364631578947368
0.023845350877193
0.428346578947368
0.027205350877193
0.0767834795321637
0.0405138011695906
0.106903596491228
0.137889573643411
0.103864473684211
0.0770222807017544
0.0176067251461988
0.0163404678362573
0.0167247660818713
0.0269679824561403
0.134040701754386
0.0479622514619883
0.0550426900584795
0.0920915204678363
0.021125350877193
0.0327243567251462
0.129332251461988
0.0560448830409357
0.0478675730994152
0.395191608187135
0.0456351461988304
0.0884791520467836
0.408364444444444
0.557134649122807
0.0941770467836257
0.22028230994152
0.0403345029239766
0.327071812865497
0.0521454385964912
0.0526333333333333
0.0511047953216374
0.0450765789473684
0.0518678362573099
0.017744649122807
0.0222902923976608
0.286879950980392
0.051798918128655
0.0266889473684211
0.0598576023391813
0.0556573235294118
0.0808663157894737
0.063179298245614
0.0786540058479532
0.276128304093567
0.116383304093567
0.0354404678362573
0.0616014619883041
0.0456468421052632
0.0904864912280702
0.0126328070175439
0.0273410233918129
0.0670790350877193
0.0249659356725146
0.0316375438596491
0.0491585964912281
0.0543773976608187
0.321622719298246
0.585359736842105
0.0970920467836257
0.0138300877192982
0.0440799122807018
0.0203922222222222
0.0164491228070175
0.017945730994152
0.0206356725146199
0.0157831578947368
0.0168859649122807
0.0789961988304094
0.0171437719298246
0.058953918128655
0.0861751461988304
0.0348370467836257
0.0309745029239766
0.193994093567251
0.0748535380116959
0.0240916374269006
0.0160858187134503
0.0531959649122807
0.0397122222222222
0.031796432748538
0.0474091812865497
0.0204570760233918
0.0315372222222222
0.135154473684211
0.0304088596491228
0.458653304093567
0.0270019298245614
0.676290847953216
0.0152872807017544
0.069458918128655
0.0242688888888889
0.0500721637426901
0.0274646198830409
0.0351834210526316
0.0175470760233918
0.310606900584795
0.0175674269005848
0.105882894736842
0.0155947076023392
0.0409531578947368
0.0145183918128655
0.0737048538011696
0.590095643274854
0.0385778070175439
0.334382865497076
0.31546567251462
0.100804707602339
0.0953393274853801
0.0609592105263158
0.337064269005848
0.334416198830409
0.0128388304093567
0.0411652339181287
0.0506098245614035
0.0365301461988304
0.0600420760233918
0.0291722514619883
0.128936140350877
0.0683915497076023
0.0555195029239766
0.088953947368421
0.0436435380116959
0.0198247368421053
0.0651034502923977
0.0157506432748538
0.0190028947368421
0.0795074780058651
0.0256437134502924
0.0196695614035088
0.0796864912280702
0.0457352631578947
0.123902134502924
0.013042514619883
0.0235843859649123
0.080877485380117
0.157173159609121
0.344963859649123
0.0329593274853801
0.196776374269006
0.0523235964912281
0.508976725146199
0.0180630409356725
0.0277709970674487
0.0499557894736842
0.0448375438596491
0.0357799122807018
0.121415380116959
0.069853918128655
0.184024970760234
0.042309298245614
0.0576936549707602
0.0728000584795322
0.0230237719298246
0.0328440350877193
0.062638567251462
0.186868567251462
0.0385938596491228
0.253069035087719
0.0450521052631579
0.0309555263157895
0.0409973976608187
0.104557543859649
0.456684649122807
0.0235899707602339
0.208249317507418
0.528238187134503
0.0500028947368421
0.0253730701754386
0.0647888011695906
0.0382387719298246
0.0422471929824561
0.0158563157894737
0.0243170175438596
0.0317858479532164
0.104550584795322
0.0629356432748538
0.0234979239766082
0.106852397660819
0.045311783625731
0.0896656140350877
0.0344439473684211
0.340236286549708
0.133251578947368
0.0347861403508772
0.203117573099415
0.0740283333333333
0.124813421052632
0.0746197660818713
0.0337101169590643
0.0163928362573099
0.0171632456140351
0.36603730994152
0.0297609064327485
0.0421706725146199
0.0152867251461988
0.237053333333333
0.0248864619883041
0.057385701754386
0.124452456140351
0.587830409356725
0.034457865497076
0.0802278070175439
0.221989649122807
0.0139177485380117
0.0429473099415205
0.22586432748538
0.0271738596491228
0.0405687719298246
0.350737397660819
0.125390964912281
0.0357485380116959
0.535752485380117
0.020635
0.0696762573099415
0.0520022514619883
0.0383018421052632
0.0316855555555556
0.050703918128655
0.0467466666666667
0.632975
0.0478883333333333
0.473220614035088
0.0252475730994152
0.0720366081871345
0.0185597368421053
0.0370301169590643
0.0479870175438597
0.125033274853801
0.0192923976608187
0.0137549122807018
0.0304853801169591
0.0789221929824561
0.0885323976608187
0.0232391520467836
0.0112845029239766
0.0367023684210526
0.152541834319527
0.0160473976608187
0.0189239766081871
0.0121292397660819
0.612694678362573
0.0217388888888889
0.350492368421053
0.0345909649122807
0.0443222514619883
0.103036725146199
0.0540235087719298
0.0267933333333333
0.528341023391813
0.0677055847953216
0.0261701754385965
0.275321228070175
0.120139122807018
0.0464423976608187
0.123417543859649
0.0292888888888889
0.0174814912280702
0.029252514619883
0.0442586842105263
0.0166771929824561
0.222834912280702
0.028956783625731
0.0528731578947368
0.0157029824561404
0.0743588011695906
0.0359137134502924
0.149366549707602
0.0802290058479532
0.205993771929825
0.0675072514619883
0.0732276023391813
0.482441929824561
0.599716929824561
0.0280642105263158
0.0445445321637427
0.0300569883040936
0.0395318128654971
0.0103585087719298
0.0176365497076023
0.360516871345029
0.0567164619883041
0.100115459940653
0.0886964619883041
0.61609701754386
0.0916178070175439
0.0148823391812865
0.0150358479532164
0.0792831286549708
0.0529786549707602
0.572564941520468
0.0286384502923977
0.0626868421052632
0.0407544444444444
0.0707683333333333
0.0258516666666667
0.0277935380116959
0.0422864619883041
0.213289005847953
0.0528398830409357
0.0529457894736842
0.244923742690058
0.0259159941520468
0.0222550292397661
0.0309685087719298
0.0340360233918129
0.0249496198830409
0.0216182456140351
0.413539239766082
0.0168852339181287
0.351394385964912
0.0347298830409357
0.0305823391812865
0.0454853216374269
0.0440491228070175
0.0245424561403509
0.113634035087719
0.647452719298246
0.0177259064327485
0.0861887426900585
0.178854532163743
0.0337120467836257
0.502738099415205
0.0220844152046784
0.0782120760233918
0.0901091812865497
0.0577873391812865
0.040605701754386
0.014962485380117
0.0106203801169591
0.562194035087719
0.079399269005848
0.432450877192982
0.0253795614035088
0.500056520467836
0.0618740350877193
0.0413447076023392
0.847217660818713
0.0229916666666667
0.0647420175438597
0.53971432748538
0.0319790350877193
0.0420028947368421
0.0389945906432749
0.0588193859649123
0.076877485380117
0.0298867251461988
0.0272280116959064
0.0491379239766082
0.0385136257309941
0.0601728070175439
0.21307298245614
0.0560714619883041
0.241033713450292
0.0453391812865497
0.0111426900584795
0.200392573099415
0.0461287426900585
0.0129919005847953
0.0531388304093567
0.0317920760233918
0.0311949122807018
0.0264957602339181
0.0419893274853801
0.0864759356725146
0.605928421052632
0.0466323684210526
0.0294480701754386
0.0243555263157895
0.0378137426900585
0.0527428070175439
0.263785350877193
0.0257085087719298
0.038776432748538
0.0463129824561404
0.0421205847953216
0.0170886549707602
0.213434473684211
0.578116374269006
0.0180221637426901
0.0256052339181287
0.0166948830409357
0.0270000584795322
0.0489043274853801
0.020091432748538
0.0271034795321637
0.0523470467836257
0.0261092105263158
0.022769269005848
0.0204956140350877
0.35556769005848
0.0991253801169591
0.306303636363636
0.0381059941520468
0.439599152046784
0.0150714035087719
0.0542745321637427
0.0579618713450292
0.0174248538011696
0.0242339766081871
0.248128362573099
0.437013888888889
0.0509069298245614
0.350989678362573
0.013202514619883
0.0404725730994152
0.0712813157894737
0.0868744152046784
0.154253713450292
0.0476869005847953
0.0350159649122807
0.200219649122807
0.0258350584795322
0.0469915789473684
0.045737865497076
0.0373858187134503
0.017192485380117
0.160354444444444
0.310665058479532
0.219453157894737
0.0263294152046784
0.021810350877193
0.069567865497076
0.0254235380116959
0.335307426900585
0.0394947368421053
0.0488756140350877
0.0155629824561404
0.0489931578947368
0.0485756725146199
0.0951526023391813
0.0271204385964912
0.064542865497076
0.0298063450292398
0.012759298245614
0.0203794736842105
0.0134294444444444
0.062054269005848
0.0534177485380117
0.0455282456140351
0.0220664619883041
0.045477865497076
0.0181078070175439
0.0494723684210526
0.0856422807017544
0.133135760233918
0.0800370760233918
0.190767543859649
0.0341644444444444
0.0639100292397661
0.0993035964912281
0.655103976608187
0.0208969883040936
0.0505314912280702
0.0268860703812317
0.0608853372434018
0.0783921929824561
0.0439456140350877
0.0187085380116959
0.0182641812865497
0.136586842105263
0.0306019005847953
0.0180298830409357
0.0889276608187134
0.0278462573099415
0.0560505263157895
0.0431539766081871
0.218883888888889
0.0248694152046784
0.0153309941520468
0.0247918128654971
0.0284211403508772
0.408317719298246
0.231385701754386
0.0345679239766082
0.0336221637426901
0.0411469298245614
0.021249649122807
0.0439425294117647
0.105300643274854
0.200105116959064
0.103829005847953
0.016421432748538
0.0973413450292398
0.507705497076023
0.408977076023392
0.347684766081871
0.0459733625730994
0.0272150877192982
0.710339619883041
0.111337573099415
0.0341605555555556
0.020001432748538
0.0161830994152047
0.0166319005847953
0.0532059649122807
0.0183064912280702
0.179588299120235
0.0342089766081871
0.0354237426900585
0.43509783625731
0.074870350877193
0.151400350877193
0.271225058479532
0.0235512865497076
0.0312512280701754
0.016680730994152
0.293357485380117
0.0821406432748538
0.0183959064327485
0.0428018713450292
0.475918274853801
0.032716432748538
0.0481379239766082
0.0945292105263158
0.0276123976608187
0.191861988304094
0.0676295321637427
0.26579567251462
0.147920058479532
0.0310263742690058
0.0392960526315789
0.0534544281524927
0.0308341348973607
0.191543567251462
0.014955
0.0789716666666667
0.0457666374269006
0.020349649122807
0.0397334210526316
0.0256597660818713
0.0126059649122807
0.130637602339181
0.0894163450292398
0.0495759064327485
0.0574341812865497
0.0253980409356725
0.0142381286549708
0.0357015204678363
0.0866488596491228
0.0458774561403509
0.0233197660818713
0.0399348830409357
0.0246312865497076
0.0399383918128655
0.0308172807017544
0.0349317251461988
0.0480609356725146
0.111785350877193
0.0657140935672515
0.22628
0.0135240350877193
0.0202552492668622
0.0511856140350877
0.0438934795321637
0.0611091520467836
0.0941230116959064
0.110376549707602
0.0324934897360704
0.0642178005865103
0.0405408187134503
0.246801198830409
0.0176859941520468
0.035780701754386
0.290973596491228
0.250329941520468
0.0502354093567251
0.195110175438596
0.018817514619883
0.0318400292397661
0.27078783625731
0.0456983333333333
0.0153684502923977
0.0271403801169591
0.0154014035087719
0.0910603801169591
0.0176016081871345
0.0160141812865497
0.278010087719298
0.0689138596491228
0.0448144444444444
0.123580847953216
0.0450595029239766
0.121642134502924
0.0456459649122807
0.0562929239766082
0.0178673391812866
0.0190911988304094
0.0145098245614035
0.0852841228070175
0.0431866374269006
0.361277134502924
0.0261681286549708
0.46209269005848
0.0357634795321637
0.0919806432748538
0.109557192982456
0.103056900584795
0.0517761111111111
0.0580743567251462
0.0648483625730994
0.0139444444444444
0.0149071052631579
0.154786023391813
0.0326662573099415
0.0122655555555556
0.195039678362573
0.0165070467836257
0.0462247076023392
0.0409864912280702
0.155671023391813
0.0222243859649123
0.0475295614035088
0.0177666959064327
0.0735504385964912
0.112829532163743
0.11981985380117
0.221907251461988
0.0685005263157895
0.0604342397660819
0.442603362573099
0.493367719298246
0.0924490935672515
0.244391286549708
0.0260989766081871
0.0318429824561404
0.0260204385964912
0.0176630701754386
0.0721190058479532
0.072877134502924
0.0487182456140351
0.138097105263158
0.0594159941520468
0.0248356432748538
0.0443863450292398
0.208341023391813
0.0824968421052632
0.0144646198830409
0.0292926023391813
0.0203829239766082
0.0166688888888889
0.0458818713450292
0.0314514912280702
0.218360408163265
0.0309364912280702
0.0379778362573099
0.451945614035088
0.0143405847953216
0.64314365497076
0.0404315204678363
0.0346166374269006
0.038477865497076
0.0189037719298246
0.0449708479532164
0.222879005847953
0.0223349707602339
0.0287523391812866
0.0315297076023392
0.0343419883040936
0.0185823391812865
0.0403506140350877
0.0151240935672515
0.159146111111111
0.0566883918128655
0.0252415204678363
0.0391064912280702
0.0339647076023392
0.360984473684211
0.651481286549708
0.0468102923976608
0.211576988304094
0.0504495614035088
0.641726403508772
0.190670116959064
0.0419026315789474
0.589208070175439
0.0603680409356725
0.0222562865497076
0.0763769590643275
0.0956182748538012
0.0484076900584795
0.0260889149560117
0.0437051169590643
0.0201104970760234
0.0195440643274854
0.0569573099415205
0.0198135964912281
0.0188970760233918
0.0154238888888889
0.037905
0.0243549707602339
0.305307748538012
0.0483461988304094
0.0924403801169591
0.0537252339181287
0.0169932456140351
0.0780359649122807
0.0862623684210526
0.18211850877193
0.0546455847953216
0.0202497368421053
0.0625146783625731
0.045301052631579
0.090195701754386
0.172606871345029
0.469935906432749
0.0502899707602339
0.061740701754386
0.0220990058479532
0.0263773684210526
0.0351481578947368
0.243814193548387
0.128488596491228
0.0337595614035088
0.0285894152046784
0.0470362865497076
0.0260820175438597
0.0966971637426901
0.0571414076246334
0.0172484795321637
0.399079356725146
0.398058216374269
0.0192266959064327
0.026497514619883
0.0167963450292398
0.039157514619883
0.0118883625730994
0.335127660818713
0.0715350877192982
0.0626469298245614
0.0177570760233918
0.0147945614035088
0.0689757602339181
0.128582543859649
0.0461409649122807
0.0326197368421053
0.0191272514619883
0.0590275438596491
0.0155098538011696
0.111691988304094
0.0419621637426901
0.579888040935672
0.0143134502923977
0.0920571637426901
0.0702972222222222
0.141935087719298
0.0158181286549708
0.0947047076023392
0.0135489473684211
0.0863145614035088
0.0211119005847953
0.0869686257309941
0.0267332748538012
0.629067753164557
0.0461751754385965
0.031764298245614
0.574213479532164
0.0360034795321637
0.0316763049853372
0.0139644736842105
0.382608625730994
0.0737385380116959
0.0306299415204678
0.296123830409357
0.0157288596491228
0.0343419590643275
0.0176176315789474
0.119652631578947
0.161654941520468
0.31653269005848
0.0197502923976608
0.0478575730994152
0.0329904093567251
0.0411178947368421
0.159426549707602
0.296746842105263
0.081571432748538
0.0288680409356725
0.0645344444444444
0.311553391812866
0.0693586842105263
0.0114760526315789
0.0311724561403509
0.0170880701754386
0.0216276900584795
0.0327776023391813
0.0232267251461988
0.0703784210526316
0.038889649122807
0.0180552046783626
0.0779431578947368
0.0361137719298246
0.0433844152046784
0.443208421052632
0.0171622580645161
0.267788304093567
0.032015
0.0489284795321637
[truncated: 1,145,491 more chars]
