# Supplementary material for: De novo DNA methyltransferase activity in colorectal cancer is directed towards H3K36me3 marked CpG islands
Source: Nat Commun. 2021 Jan 29;12:694. doi: 10.1038/s41467-020-20716-w (PMC7846778; doi:10.1038/s41467-020-20716-w)
Supplement: Supplementary file 4 — Source Data [file 41467_2020_20716_MOESM4_ESM.zip › source_data_for_figures/figure_5/panel_b/source_data_tumour_h3k36me3.txt]

0.400996403508772
0.924714766081871
0.956627251461988
0.66389798245614
0.78593932748538
0.560754883040936
0.406641374269006
0.675746871345029
0.852734561403509
0.968414210526316
0.98231201754386
0.974019298245614
0.872117046783626
0.868036988304094
0.970244824561403
0.883596286549708
0.80634412979351
0.83648052631579
0.980661520467836
0.942947222222222
0.938146959064327
0.836354502923977
0.988954795321637
0.983366549707602
0.528297222222222
0.891673830409357
0.811018479532164
0.850256432748538
0.838414707602339
0.810713011695906
0.986476666666667
0.941944590643275
0.733529210526316
0.971597514619883
0.918610233918129
0.589556374269006
0.406715906432749
0.701074064327485
0.962663362573099
0.950836812865497
0.945716637426901
0.663034269005848
0.906213070175439
0.702905087719298
0.941755877192982
0.975183304093567
0.63034365497076
0.882047573099415
0.948676754385965
0.857319035087719
0.926829532163743
0.988905029239766
0.742916228070175
0.594951111111111
0.941637660818713
0.959401286549708
0.915463947368421
0.39525149122807
0.631536432748538
0.928998801169591
0.987486754385965
0.978274590643275
0.772126315789474
0.880880116959064
0.908227777777778
0.674575614035088
0.401493596491228
0.829539356725146
0.980648245614035
0.813951052631579
0.972606403508772
0.820176900584795
0.873036257309941
0.690769649122807
0.982123976608187
0.642444385964912
0.977706812865497
0.916472105263158
0.825884941520468
0.90940634502924
0.904566754385965
0.709149532163743
0.983737134502924
0.951872894736842
0.647812485380117
0.655361959064327
0.791516608187135
0.981124298245614
0.854768274853801
0.916494619883041
0.749829356725146
0.881525175438597
0.829426754385965
0.983748684210526
0.964649444444444
0.752365643274854
0.181479239766082
0.935257046783626
0.902043216374269
0.545837222222222
0.951273216374269
0.954181198830409
0.879253245614035
0.314162807017544
0.886445409356725
0.84095634502924
0.901584294294294
0.568694473684211
0.0706053801169591
0.927899736842105
0.930332192982456
0.818286315789474
0.947515380116959
0.876019239766082
0.855603216374269
0.855901725146199
0.717735116959064
0.913543099415205
0.649766052631579
0.434611549707602
0.661100994152047
0.911425935672515
0.759872339181287
0.776214795321637
0.989584590643275
0.964337397660819
0.468395233918129
0.941300497076023
0.905124590643275
0.818238976608187
0.888332076023392
0.891824736842105
0.928773830409357
0.542525877192983
0.820297309941521
0.983930409356725
0.931809619883041
0.909194532163743
0.890792076023392
0.888517397660819
0.877284912280702
0.90988918128655
0.85307081871345
0.916056315789474
0.863081842105263
0.564164941520468
0.977918830409357
0.635030233918129
0.90908581871345
0.949038538011696
0.982300380116959
0.867251754385965
0.715735029239766
0.934800116959064
0.709306169590643
0.942498274853801
0.907990760233918
0.863256257309941
0.630325497076023
0.901081959064328
0.719601286549708
0.979399678362573
0.976888801169591
0.81802649122807
0.61835298245614
0.949292777777778
0.675389239766082
0.414278538011696
0.672752222222222
0.60927
0.975811900584795
0.865463187134503
0.97361365497076
0.978570029239766
0.970518830409357
0.928485497076023
0.86759850877193
0.836336081871345
0.814641169590643
0.790704385964912
0.852580409356725
0.90426634502924
0.981460584795322
0.927192631578947
0.831297894736842
0.94233769005848
0.0381662280701754
0.927904444444444
0.984842426900585
0.881274883040936
0.901099152046784
0.82467014619883
0.660405058479532
0.876606198830409
0.965896842105263
0.698500994152047
0.930102953216374
0.979987631578947
0.979418888888889
0.868836140350877
0.774230964912281
0.845714824561403
0.940682339181287
0.949464035087719
0.870524619883041
0.840895643274854
0.358319152046784
0.796365584795322
0.578037456140351
0.93848201754386
0.848930204678363
0.359334678362573
0.929437631578947
0.943261257309941
0.421616023391813
0.876900380116959
0.777167660818713
0.936508973607038
0.935761871345029
0.939964707602339
0.986201403508772
0.977985906432749
0.912361988304094
0.948592339181287
0.606404269005848
0.893194
0.867248421052632
0.979492777777778
0.654820175438596
0.877354269005848
0.889960467836257
0.871268479532164
0.729731549707602
0.907600321637427
0.982557543859649
0.973979298245614
0.989552602339181
0.0772464912280702
0.895868005865103
0.935150350877193
0.838266315789474
0.961183128654971
0.877138947368421
0.761428245614035
0.956790380116959
0.93973634502924
0.847659239766082
0.902788391812866
0.701388391812865
0.92468581871345
0.973580321637427
0.590718128654971
0.94497932748538
0.893939707602339
0.595129795321637
0.706908684210526
0.988712280701754
0.885833976608187
0.704247192982456
0.926805029239766
0.946674707602339
0.509774239766082
0.871230964912281
0.876218040935672
0.681526608187135
0.86328932748538
0.754796374269006
0.877159766081871
0.918015321637427
0.751452815249267
0.831565087719298
0.978621286549708
0.294322375366569
0.653807777777778
0.844559678362573
0.909699707602339
0.910835467836257
0.98398769005848
0.613944122807018
0.844986169590643
0.932801666666667
0.713235467836257
0.895404473684211
0.714206081871345
0.957361666666667
0.943151900584795
0.926357368421053
0.832624269005848
0.918581608187135
0.959401520467836
0.585551812865497
0.987205058479532
0.930299064327485
0.922228567251462
0.754560584795322
0.549885438596491
0.663936228070175
0.887907631578947
0.857925964912281
0.628311929824561
0.984311783625731
0.93176783625731
0.849427397660819
0.597267339181287
0.34862716374269
0.69398730994152
0.984398859649123
0.984506304985337
0.930726023391813
0.784824035087719
0.917815847953216
0.955293684210526
0.849889269005848
0.936779619883041
0.921776520467836
0.934618713450292
0.910972222222222
0.966211111111111
0.987801052631579
0.932115233918129
0.508237543859649
0.930846371681416
0.985031754385965
0.441004152046784
0.927641842105263
0.943339912280702
0.877770029239766
0.643754473684211
0.858761608187135
0.606251228070175
0.874794824561404
0.977841783625731
0.983801988304094
0.746594736842105
0.936277456140351
0.463645321637427
0.974270204678363
0.968012573099415
0.986456461988304
0.95752365497076
0.962136842105263
0.98633567251462
0.962171052631579
0.554836374269006
0.913569561403509
0.743877397660819
0.655731198830409
0.984338596491228
0.563848070175439
0.700915409356725
0.947791608187134
0.767045116959064
0.780427543859649
0.838729298245614
0.855767397660819
0.789064152046784
0.94434932748538
0.901355497076023
0.918240204678363
0.96040716374269
0.59688067251462
0.901936725146199
0.919125935672515
0.892225614035088
0.579468011695906
0.933066286549708
0.986243040935672
0.749365760233918
0.867446754385965
0.770139356725146
0.936112748538012
0.97613850877193
0.97790134502924
0.877741461988304
0.93117918128655
0.982835701754386
0.924790409356725
0.853603684210526
0.858935964912281
0.862127719298246
0.668110994152047
0.918518011695906
0.981546842105263
0.691383274853801
0.44770230994152
0.799862397660819
0.791827046783626
0.911046169590643
0.882019298245614
0.63020365497076
0.987165
0.928629152046784
0.929013274853801
0.955475614035088
0.939279970760234
0.97563283625731
0.937757953216374
0.800939619883041
0.919170058479532
0.92644985380117
0.876290175438596
0.787590321637427
0.823958596491228
0.257147602339181
0.904345029239766
0.944691783625731
0.552443421052632
0.873015935672515
0.757915263157895
0.985021812865497
0.928499064327485
0.609845058479532
0.923143684210526
0.870739122807018
0.455541842105263
0.883597865497076
0.912894152046784
0.912778567251462
0.932658040935673
0.890953216374269
0.815248157894737
0.903770964912281
0.921584707602339
0.862112785923754
0.91538634502924
0.693467514619883
0.915881374269006
0.755579152046784
0.903419707602339
0.418691842105263
0.796012046783626
0.768887894736842
0.905995467836257
0.827101578947368
0.843105497076023
0.723389444444444
0.679210935672515
0.627021608187134
0.943319415204678
0.958860497076023
0.769254152046784
0.889984707602339
0.820603713450292
0.682285409356725
0.869447339181287
0.958508421052632
0.974168625730994
0.901485292397661
0.856204619883041
0.897721286549708
0.647807507331378
0.822175321637427
0.906286198830409
0.968060847953216
0.90862783625731
0.899825701754386
0.962069795321637
0.834824912280702
0.947815116959064
0.986806228070175
0.919801666666667
0.939903099415205
0.980757046783626
0.951681461988304
0.977744444444444
0.883227987012987
0.496448011695906
0.846390821114369
0.566655877192982
0.935487602339181
0.952706403508772
0.634154415204678
0.361486695906433
0.886822134502924
0.639764561403509
0.944409707602339
0.865503742690058
0.858315204678363
0.986029590643275
0.944208830409357
0.418092485380117
0.89301
0.959516374269006
0.918377748538012
0.276079795321637
0.275659064327485
0.534123859649123
0.826907719298246
0.950667192982456
0.942774649122807
0.706750906432749
0.944726988304094
0.60961350877193
0.352977923976608
0.869112368421053
0.84250298245614
0.667513713450292
0.740063245614035
0.944246520467836
0.716990614035088
0.862217456140351
0.975578216374269
0.835747719298246
0.986325263157895
0.921335760233918
0.907262076023392
0.874157606557377
0.802495526315789
0.812087046783626
0.872036725146199
0.898799005847953
0.539891666666667
0.941795380116959
0.766398742690058
0.938000789473684
0.988156637426901
0.987800175438596
0.139799590643275
0.797897485380117
0.949909064327485
0.84777567251462
0.612259005847953
0.893754444444444
0.814837573099415
0.923959269005848
0.878649385964912
0.895936695906433
0.945189064327485
0.978831754385965
0.984219093567251
0.778043421052632
0.941290994152047
0.97454581871345
0.978654649122807
0.869241666666667
0.0934332456140351
0.828177660818713
0.98647230994152
0.855843304093567
0.941384152046784
0.977987105263158
0.956782485380117
0.873465438596491
0.928521842105263
0.825755321637427
0.424517719298246
0.825835087719298
0.865926666666667
0.560104152046784
0.903965760233918
0.919937339181287
0.90918850877193
0.369590495356037
0.946719619883041
0.466729444444444
0.813201403508772
0.981074824561403
0.775120204678363
0.433648684210526
0.983020204678363
0.976982397660819
0.952170467836257
0.905006081871345
0.631858450292398
0.969474473684211
0.648285087719298
0.984947690058479
0.969717865497076
0.764901169590643
0.943895994152047
0.809672573099415
0.430644473684211
0.841850906432749
0.961664883040936
0.64755581871345
0.894839093567251
0.518977192982456
0.895283157894737
0.946274035087719
0.824330994152047
0.848769356725146
0.387844385964912
0.979234561403509
0.688960701754386
0.72395365497076
0.920165087719298
0.617989385964912
0.935924415204678
0.968920701754386
0.914205906432749
0.0620787134502924
0.630462631578947
0.896278040935673
0.926496023391813
0.821852660818713
0.801774122807018
0.879306900584795
0.960110175438596
0.982765029239766
0.909200087719298
0.873890584795322
0.976455964912281
0.691345087719298
0.918393421052632
0.70151552631579
0.516715847953216
0.0953393274853801
0.787338391812865
0.794145350877193
0.822423099415205
0.869778859649123
0.930870760233918
0.876334736842105
0.903683304093567
0.849605116959064
0.125390964912281
0.881777105263158
0.797591432748538
0.74513418128655
0.942189532163743
0.570679736842105
0.924487309941521
0.862859649122807
0.924962456140351
0.103829005847953
0.293357485380117
0.919883479532164
0.867425935672515
0.757643713450292
0.406922339181287
0.898935263157895
0.968158421052632
0.986575350877193
0.974409561403509
0.845958713450292
0.336687280701754
0.900267514619883
0.947613128654971
0.943030643274854
0.912983713450292
0.985506959064328
0.640241959064327
0.961951929824561
0.12918230994152
0.649694356725146
0.779788567251462
0.949608859649123
0.989043947368421
0.767773684210526
0.84767201754386
0.923113801169591
0.899065467836257
0.978149064327485
0.896966637426901
0.954233567251462
0.545859210526316
0.681983830409357
0.86472634502924
0.0761042105263158
0.927782631578947
0.871755350877193
0.982045175438596
0.743872953216374
0.66022932748538
0.52872485380117
0.905718976608187
0.396275263157895
0.985252046783626
0.955983187134503
0.697431374269006
0.98643216374269
0.941865175438596
0.931190614035088
0.680120116959064
0.981859502923977
0.832489736842105
0.829410116959064
0.695935730994152
0.868555409356725
0.963656578947368
0.824998479532164
0.599626637426901
0.972400467836257
0.207520789473684
0.962081081871345
0.828129619883041
0.930629970760234
0.809010409356725
0.979157631578947
0.655778011695906
0.938720292397661
0.677234532163743
0.947036140350877
0.937144035087719
0.697960175438596
0.954277540983607
0.87387014619883
0.799516403508772
0.986963918128655
0.982541637426901
0.919944415204678
0.845412470588235
0.853615701754386
0.940684298245614
0.927902368421053
0.219029035087719
0.739126959064327
0.960068304093567
0.719991374269006
0.952532105263158
0.501863157894737
0.892386929824561
0.989370321637427
0.54182581871345
0.285991900584795
0.521283625730994
0.745335
0.849821935483871
0.986473918128655
0.821839035087719
0.650885263157895
0.876332368421053
0.582052192982456
0.84573865497076
0.831548216374269
0.945080584795322
0.883645175438596
0.943023245614035
0.88062230994152
0.65837149122807
0.982053625730994
0.0865674561403509
0.913185233918129
0.76061985380117
0.555780584795322
0.927109239766082
0.948573421052632
0.543167631578947
0.942118771929825
0.613609736842105
0.715356725146199
0.65070985380117
0.970948976608187
0.760615
0.952569678362573
0.957708801169591
0.926758333333333
0.943630292397661
0.0292838596491228
0.989340175438597
0.888378859649123
0.840125263157895
0.964301549707602
0.914124502923977
0.969344649122807
0.835577339181287
0.969088888888889
0.728989619883041
0.982563304093567
0.931355526315789
0.866842192982456
0.898267894736842
0.949182631578947
0.657289590643275
0.872452280701754
0.989115409356725
0.805273830409357
0.652533011695906
0.72216134502924
0.947938450292398
0.983703958944282
0.960788567251462
0.84105216374269
0.960254766081871
0.967311871345029
0.891618470588235
0.0758859649122807
0.668681315789474
0.276831959064328
0.914064736842105
0.814695116959064
0.654437573099415
0.737512777777778
0.975625497076023
0.796260175438597
0.818397894736842
0.755466929824561
0.939514619883041
0.88102634502924
0.561167339181287
0.968903801169591
0.768727631578947
0.743445760233918
0.681622953216374
0.95438081871345
0.89338649122807
0.838363801169591
0.898990380116959
0.969715730994152
0.974610467836257
0.928200877192982
0.963785116959064
0.351894532163743
0.893070964912281
0.879644838709677
0.611811286549708
0.68388514619883
0.974217485380117
0.974524912280702
0.56801865497076
0.813001374269006
0.631913625730994
0.822812456140351
0.948507719298246
0.329100964912281
0.922935789473684
0.970161520467836
0.855515906432749
0.229882426900585
0.957577426900585
0.463864035087719
0.970182339181287
0.881575935672515
0.92781014619883
0.984298771929825
0.806952953216374
0.960638421052632
0.953987426900585
0.536437105263158
0.974439561403509
0.986504912280702
0.76478052631579
0.421036608187135
0.753605935672515
0.417847573099415
0.842145877192983
0.840415116959064
0.919676520467836
0.922218801169591
0.937446520467836
0.797707602339181
0.877004824561403
0.950045409356725
0.312011578947368
0.772327222222222
0.927153771929825
0.830923713450292
0.900661637426901
0.907943713450292
0.778577719298246
0.88809649122807
0.791693157894737
0.560659590643275
0.899364298245614
0.90036716374269
0.709397543859649
0.981260204678363
0.641543011695906
0.969763304093567
0.865567953216374
0.949650994152047
0.391745555555556
0.857703859649123
0.820159152046784
0.912704649122807
0.746798157894737
0.922277573099415
0.983351260997067
0.944753859649123
0.739592660818713
0.0568122807017544
0.513769064327485
0.911066052631579
0.671230964912281
0.908832456140351
0.944928771929825
0.829841842105263
0.313090204678363
0.963646666666667
0.548130906432749
0.973617251461988
0.297764970760234
0.82853350877193
0.731670204678363
0.769103625730994
0.877525233918129
0.812476520467836
0.913289502923977
0.966345555555556
0.83566865497076
0.921391900584795
0.950987807017544
0.972758713450292
0.53074552631579
0.896023888888889
0.901581111111111
0.985033947368421
0.667181812865497
0.982946637426901
0.982005116959064
0.970992046783626
0.93502716374269
0.569738888888889
0.91635365497076
0.677863742690058
0.805531286549708
0.933112807017544
0.881656578947368
0.971798976608187
0.889287485380117
0.712191520467836
0.837555643274854
0.757656081871345
0.892267543859649
0.837646374269006
0.720476929824561
0.775490701754386
0.736919795321637
0.938622134502924
0.84528850877193
0.847634955489614
0.942333333333333
0.862782368421053
0.873997339181287
0.976604649122807
0.968179736842105
0.884699473684211
0.594851140350877
0.843098625730994
0.941056023391813
0.847566461988304
0.798909269005848
0.906777251461988
0.846473450292398
0.576794269005848
0.970804064327485
0.956753421052632
0.871163479532164
0.647258742690058
0.865371228070175
0.781526695906433
0.725928918128655
0.976372865497076
0.916459210526316
0.55791850877193
0.988910321637427
0.892622894736842
0.656151169590643
0.835860321637427
0.83959850877193
0.959544649122807
0.882893245614035
0.458999502923977
0.965366549707602
0.866994561403509
0.641548479532164
0.779612485380117
0.582081988304094
0.909952923976608
0.740682426900585
0.836123976608187
0.986001637426901
0.419927368421053
0.945303976608187
0.653811959064328
0.958184005847953
0.781013157894737
0.809648830409357
0.93447014619883
0.981233450292398
0.776764210526316
0.730393771929825
0.840842251461988
0.944519064327485
0.775555263157895
0.930340409356725
0.937435847953216
0.805007280701754
0.806564736842105
0.986984093567251
0.648645233918129
0.847089649122807
0.631519502923977
0.346837280701754
0.773480643274854
0.86993918128655
0.869216929824561
0.95993008797654
0.617485058479532
0.851585058479532
0.772869005847953
0.730320760233918
0.856528479532164
0.881632251461988
0.293232105263158
0.890848187134503
0.988435994152047
0.912040292397661
0.204087198697068
0.825239152046784
0.895443099415205
0.940062573099415
0.664681169590643
0.877951871345029
0.937421461988304
0.67974918128655
0.51799850877193
0.957111929824561
0.820184824561404
0.951852485380117
0.759432076023392
0.962854064327485
0.820557076023392
0.959561578947368
0.968719152046784
0.899979736842105
0.819189064327485
0.65078918128655
0.750387719298246
0.977934210526316
0.781241637426901
0.602083157894737
0.861679941520468
0.752836228070175
0.938607631578947
0.859230058479532
0.749792117647059
0.740296695906433
0.87048067251462
0.798643888888889
0.91963418128655
0.990511929824561
0.954336315789474
0.517796666666667
0.909027894736842
0.978080935672515
0.567212777777778
0.914572514619883
0.843238187134503
0.913218099415205
0.671828245614035
0.981203713450292
0.705353596491228
0.782205526315789
0.420368625730994
0.965106140350877
0.896830087719298
0.471880029239766
0.802930584795322
0.885001052631579
0.547203801169591
0.857885760233918
0.881388070175439
0.568917573099415
0.774754239766082
0.987311988304094
0.921871286549708
0.815291052631579
0.910431052631579
0.64056283625731
0.35823701754386
0.907677046783626
0.224220029239766
0.796688157894737
0.984860058479532
0.961243859649123
0.735585584795322
0.982192426900585
0.945145175438596
0.703103684210526
0.984979502923977
0.733595964912281
0.790183070175439
0.885653070175439
0.97948201754386
0.780932076023392
0.0545934795321637
0.863846988304094
0.948959795321637
0.76911701754386
0.967630994152047
0.920769210526316
0.955213567251462
0.974911842105263
0.956522280701754
0.931619561403509
0.942789473684211
0.932521988304094
0.973965438596491
0.61433932748538
0.855435760233918
0.627408830409357
0.921892368421053
0.987242514619883
0.739072631578947
0.824495730994152
0.839249239766082
0.978934883040936
0.985198040935673
0.924170409356725
0.890817573099415
0.798000614035088
0.707887514619883
0.917183918128655
0.93483081871345
0.906531549707602
0.500737719298246
0.966471520467836
0.926688333333333
0.856514824561403
0.632166081871345
0.831907038123167
0.464178274853801
0.74835201754386
0.881995964912281
0.771314035087719
0.587166754385965
0.985136725146199
0.932474590643275
0.908216461988304
0.911368801169591
0.930603713450292
0.312403947368421
0.713822433234421
0.259197192982456
0.671211140350877
0.840434356725146
0.944948713450292
0.639011374269006
0.914329415204678
0.909176637426901
0.981365263157895
0.773709005847953
0.94901634502924
0.910632573099415
0.942960994152047
0.973695747800587
0.968548801169591
0.726483742690058
0.980033713450292
0.478388274853801
0.955103245614035
0.82196283625731
0.963065701754386
0.93378649122807
0.97262298245614
0.594213391812865
0.907522280701754
0.92498918128655
0.972306111111111
0.741560964912281
0.94609485380117
0.955132426900585
0.937568421052632
0.838288538011696
0.68062932748538
0.980347602339181
0.922399356725146
0.315516608187135
0.830706461988304
0.965057588235294
0.975966549707602
0.821302777777778
0.983053391812866
0.986087076023392
0.925778070175439
0.903361900584795
0.752878128654971
0.942628304093567
0.956165233918129
0.305774883040936
0.696067631578947
0.506209152046784
0.942097046783626
0.906956812865497
0.675640789473684
0.745631461988304
0.987218304093567
0.824258918128655
0.829579619883041
0.918809736842105
0.902831315789474
0.14799216374269
0.980036549707602
0.752744707602339
0.445915701754386
0.205708362573099
0.977683040935672
0.963193421052632
0.842496286549708
0.177050292397661
0.948405249266862
0.750119795321637
0.863083333333333
0.891630175438596
0.195049590643275
0.903471842105263
0.978321228070175
0.619564970760234
0.873325
0.58774634502924
0.97435716374269
0.964664883040936
0.846799064327485
0.975258918128655
0.0321524561403509
0.432965438596491
0.984649590643275
0.788642748538012
0.596979152046784
0.740672543859649
0.870239444444444
0.85710865497076
0.869747602339181
0.718602456140351
0.757817485380117
0.936237456140351
0.890494298245614
0.765498567251462
0.983853947368421
0.738323245614035
0.942253567251462
0.985155789473684
0.573440321637427
0.957935380116959
0.488995906432749
0.855961900584795
0.935027105263158
0.943939269005848
0.97117134502924
0.865690760233918
0.871668538011696
0.864888918128655
0.540365877192982
0.87291649122807
0.982843245614035
0.810612368421053
0.880631783625731
0.987436520467836
0.943708216374269
0.842982631578947
0.984032543859649
0.973691257309942
0.90278081871345
0.898820204678363
0.674870175438597
0.876722748538012
0.975590760233918
0.486559239766082
0.728382456140351
0.538284415204678
0.954137923976608
0.915055877192982
0.776078245614035
0.781804035087719
0.931474736842105
0.965085263157895
0.986708040935673
0.92662514619883
0.674345380116959
0.430961608187135
0.910569618768328
0.979066549707602
0.496038274853801
0.924389093567252
0.982872748538012
0.740095204678363
0.957291140350877
0.866345614035088
0.984313157894737
0.981620789473684
0.526659122807018
0.877284795321637
0.965150292397661
0.764713976608187
0.782947953216374
0.882262514619883
0.937870789473684
0.97748634502924
0.663876929824561
0.953135964912281
0.934984619883041
0.96385850877193
0.895511549707602
0.892865964912281
0.379194766081871
0.984163479532164
0.977969502923977
0.98211947368421
0.898625701754386
0.987330584795322
0.345630730994152
0.940001578947368
0.787369649122807
0.870380087719298
0.983692397660819
0.565836461988304
0.741356871345029
0.984410730994152
0.979699707602339
0.757619356725146
0.596436549707602
0.984165760233918
0.957944707602339
0.363896315789474
0.933484736842105
0.176424385964912
0.523491286549708
0.843105614035088
0.981513157894737
0.532178976608187
0.953209766081871
0.899128362573099
0.946940029239766
0.91889269005848
0.987400409356725
0.958646023391813
0.899516052631579
0.136458333333333
0.601141695906433
0.862631725146199
0.900915204678363
0.879265409356725
0.908155058479532
0.907170438596491
0.732308099415205
0.891862222222222
0.975730116959064
0.981544486803519
0.78626230994152
0.557651783625731
0.659641900584795
0.894991988304094
0.982488888888889
0.929802046783626
0.975748801169591
0.903503567251462
0.371657222222222
0.885769122807018
0.962308421052632
0.901183070175439
0.869998391812866
0.580418538011696
0.790448947368421
0.905436666666667
0.789777953216374
0.978419269005848
0.366033128654971
0.933070730994152
0.169589473684211
0.872155380116959
0.728719269005848
0.90289014619883
0.721156871345029
0.660643538011696
0.928865087719298
0.859847426900585
0.766468450292398
0.770839502923977
0.838808187134503
0.972330526315789
0.819295935672515
0.517936578947368
0.838523625730994
0.865279619883041
0.622847339181287
0.85440798245614
0.72445432748538
0.888269561403509
0.407293187134503
0.571140935672515
0.652380760233918
0.913218918128655
0.938905730994152
0.757187748538012
0.217674093567251
0.982676783625731
0.410907777777778
0.91393
0.950117923976608
0.300134064327485
0.923909210526316
0.903451871345029
0.94643230994152
0.871881871345029
0.467318801169591
0.757656023391813
0.966644239766082
0.953003538011696
0.955715467836257
0.562498625730994
0.891532192982456
0.896780467836257
0.908226900584795
0.464468830409357
0.984949064327485
0.884809649122807
0.87274418128655
0.603604269005848
0.772442222222222
0.729440935672515
0.810385818181818
0.849190116959064
0.88522865497076
0.984215467836257
0.976242426900585
0.855395847953216
0.958529269005848
0.947213391812865
0.845073830409357
0.856229795321637
0.905284005847953
0.160868157894737
0.664311257309942
0.518125087719298
0.516077807017544
0.774313128654971
0.870387251461988
0.896557046783626
0.476853771929825
0.935529064327485
0.987035935672515
0.963979532163743
0.816651637426901
0.891213830409357
0.832112777777778
0.920765438596491
0.908076520467836
0.85658932748538
0.940648830409357
0.956878742690058
0.84714201754386
0.784472485380117
0.777747280701754
0.985901725146199
0.301082602339181
0.946505175438596
0.980163362573099
0.921798362573099
0.657569970760234
0.564111286549708
0.692032660818713
0.958569501466276
0.939853625730994
0.273219561403509
0.939022807017544
0.974145175438596
0.865064897360704
0.953736812865497
0.984115935672515
0.710020292397661
0.883771666666667
0.769024239766082
0.712496228070175
0.511132046783626
0.288073421052632
0.225374093567251
0.575557865497076
0.872830584795322
0.365420350877193
0.932039356725146
0.936429152046784
0.521469561403509
0.892587368421053
0.982973040935673
0.675662807017544
0.421758011695906
0.853074561403509
0.56930350877193
0.72441149122807
0.922466315789474
0.927883976608187
0.804607719298246
0.911670935672515
0.988617631578947
0.899660497076023
0.799791403508772
0.552648216374269
0.879206382352941
0.910734035087719
0.95036716374269
0.809058157894737
0.886798391812865
0.906981228070175
0.954781315789474
0.867176871345029
0.933387602339181
0.467111578947368
0.759464239766082
0.962842251461988
0.909804766081871
0.600682865497076
0.948931637426901
0.989416862170088
0.953692543859649
0.82625985380117
0.919115584795322
0.803761788856305
0.423931257309942
0.699840964912281
0.945323567251462
0.732426023391813
0.816754795321637
0.946858859649123
0.775116169590643
0.937533801169591
0.88655298245614
0.764576111111111
0.700828625730994
0.917766461988304
0.940812105263158
0.875064298245614
0.972444561403509
0.989279941520468
0.981293684210526
0.980803157894737
0.837737339181287
0.600249941520468
0.297355584795322
0.852252046783626
0.535810847953216
0.872404269005848
0.720489385964912
0.513612807017544
0.67752581871345
0.918229678362573
0.957604883040936
0.866987631578947
0.626456198830409
0.983156081871345
0.872336578947368
0.980602719298246
0.905448011695906
0.983042134502924
0.866881111111111
0.699740847953216
0.197750935672515
0.924070350877193
0.87949634502924
0.845048070175439
0.84909865497076
0.878058918128655
0.985820584795322
0.920204736842105
0.939149619883041
0.90613552631579
0.384268567251462
0.914792573099415
0.809918911764706
0.75666052631579
0.948920117302053
0.836277953216374
0.894981929824561
0.142792218543046
0.496196929824561
0.858651461988304
0.675788216374269
0.926770643274854
0.906981754385965
0.979882953216374
0.922101725146199
0.611691637426901
0.833950175438597
0.913223187134503
0.63519485380117
0.981495906432749
0.986378976608187
0.912503625730994
0.717705584795322
0.956091608187134
0.677086198830409
0.905143859649123
0.906230906432749
0.871058421052632
0.853307076023392
0.932047046783626
0.937148976608187
0.868454795321637
0.974760994152047
0.96602918128655
0.464187076023392
0.71039432748538
0.854119122807018
0.86339350877193
0.882000467836257
0.847655087719298
0.983258099415205
0.850855789473684
0.971688859649123
0.974530438596491
0.865120847953216
0.802695970588235
0.534268976608187
0.981469356725146
0.749976695906433
0.976348830409357
0.961344444444444
0.949120175438597
0.217079649122807
0.451761403508772
0.664346111111111
0.621107602339181
0.98138730994152
0.895971520467836
0.976220584795322
0.903723274853801
0.896789970674487
0.866553596491228
0.980699736842105
0.807338216374269
0.573369415204678
0.53672701754386
0.904148099415205
0.705547953216374
0.882489678362573
0.774403859649123
0.980199736842105
0.629023859649123
0.921398187134503
0.981107397660819
0.974537923976608
0.507407339181287
0.848562251461988
0.611203421052632
0.962391725146199
0.900215029239766
0.838471762295082
0.843369795321637
0.831864912280702
0.962409736842105
0.975827719298246
0.921703947368421
0.944374269005848
0.526175263157895
0.933217046783626
0.966185321637427
0.761863070175439
0.94741716374269
0.642871929824561
0.903285380116959
0.973486023391813
0.986657748538012
0.950423859649123
0.928033450292398
0.971009590643275
0.929575701754386
0.911968421052632
0.756057573099415
0.86842701754386
0.949377368421053
0.0861829824561404
0.711772719298246
0.930647426900585
0.642867105263158
0.782998040935672
0.899695584795322
0.625247719298246
0.956554912280702
0.735444795321637
0.981612368421053
0.172992339181287
0.902456929824561
0.877783128654971
0.84226932748538
0.960866695906433
0.982003771929825
0.953937748538012
0.942511461988304
0.731443859649123
0.983715204678363
0.985926169590643
0.909064385964912
0.90179283625731
0.937398245614035
0.92042716374269
0.828566637426901
0.908703157894737
0.762840409356725
0.859853947368421
0.883092953216374
0.925580321637427
0.79225581871345
0.901824122807018
0.544799122807018
0.985836637426901
0.892490994152047
0.887096988304094
0.836970029239766
0.924376023391813
0.690972514619883
0.75458918128655
0.585044590643275
0.582237397660819
0.894136754385965
0.88999
0.343907426900585
0.939102865497076
0.938908070175439
0.450694210526316
0.697890292397661
0.593876228070175
0.810593187134503
0.501365701754386
0.798506929824561
0.974599122807018
0.271578801169591
0.876098274853801
0.97278716374269
0.837763859649123
0.910771257309942
0.937388859649123
0.856720643274854
0.982717865497076
0.912738274853801
0.875469064327485
0.741955935672515
0.983462923976608
0.983997660818713
0.540455409356725
0.549324356725146
0.902383625730994
0.764886929824561
0.959037046783626
0.977271666666667
0.934695467836257
0.948317719298246
0.980722543859649
0.846077426900585
0.910418391812866
0.965933421052632
0.934865380116959
0.723478801169591
0.983365058479532
0.407154152046784
0.942830701754386
0.837457134502924
0.868874532163743
0.973118918128655
0.911854736842105
0.552163888888889
0.916900321637427
0.986604122807018
0.986716842105263
0.922988742690058
0.474731403508772
0.677958304093567
0.391482953216374
0.859922105263158
0.788839239766082
0.52911634502924
0.979643304093567
0.960071929824561
0.870894210526316
0.984326842105263
0.717309269005848
0.929404941520468
0.728063888888889
0.788922543859649
0.827502456140351
0.910483596491228
0.982832573099415
0.933125906432749
0.986197953216374
0.564947105263158
0.984772280701754
0.988205175438597
0.844142339181287
0.709744561403509
0.947815204678363
0.86968865497076
0.984483070175439
0.959419883040936
0.940060087719298
0.457971929824561
0.774882631578947
0.975507134502924
0.962875
0.983575058479532
0.909841432748538
0.983050409356725
0.975050263157895
0.98497716374269
0.943155350877193
0.718337456140351
0.846504210526316
0.0551716081871345
0.901494152046784
0.951164239766082
0.335940701754386
0.931618684210526
0.915537807017544
0.900381783625731
0.966676666666667
0.97880014619883
0.954598362573099
0.927993830409357
0.928231140350877
0.728612514619883
0.967479824561403
0.816293625730994
0.761598070175439
0.929305263157895
0.98372149122807
0.950135029239766
0.636958771929825
0.718386257309942
0.942237339181287
0.892340204678363
0.653678538011696
0.72388634502924
0.677582368421053
0.973628801169591
0.957598596491228
0.955319152046784
0.882710380116959
0.647660701754386
0.593647192982456
0.967117719298246
0.965234970760234
0.58795418128655
0.917831520467836
0.77425269005848
0.443674590643275
0.842235497076023
0.944614152046784
0.910747543859649
0.715287485380117
0.985016929824561
0.980047485380117
0.771202865497076
0.876283742690058
0.973939239766082
0.511193187134503
0.412430526315789
0.787899444444444
0.88281365497076
0.603985380116959
0.857966023391813
0.937666052631579
0.592611374269006
0.607263976608187
0.828965906432749
0.976483918128655
0.925664269005848
0.886426315789474
0.74888365497076
0.933852690058479
0.874509970760234
0.866985789473684
0.859807134502924
0.531562777777778
0.90687985380117
0.974276315789474
0.917346725146199
0.89734701754386
0.886076228070175
0.93455716374269
0.84236014619883
0.703308918128655
0.837846315789474
0.835880701754386
0.943139502923977
0.963297280701754
0.900923216374269
0.924377865497076
0.501960204678363
0.968628216374269
0.884008157894737
0.926691374269006
0.83551298245614
0.727009093567252
0.777856666666667
0.772664678362573
0.937064649122807
0.959127339181287
0.918663771929825
0.985058567251462
0.979676929824561
0.925757222222222
0.930880877192983
0.926060906432749
0.915002192982456
0.802268333333333
0.978522339181287
0.95056581871345
0.615751608187134
0.83546014619883
0.91202418128655
0.976472690058479
0.863328333333333
0.615262046783626
0.631693128654971
0.916696695906433
0.695658567251462
0.686212573099415
0.719134619883041
0.964713450292398
0.982865233918129
0.933009941520468
0.959761052631579
0.907983343283582
0.949788859649123
0.969825263157895
0.950507748538012
0.480791608187135
0.452791257309942
0.936694912280702
0.943104736842105
0.913357631578947
0.945127397660819
0.938894736842105
0.97717418128655
0.853594093567251
0.940336081871345
0.835169912280702
0.981945847953216
0.258311081871345
0.424631549707602
0.897514941520468
0.729659795321637
0.487415760233918
0.477873187134503
0.868884444444444
0.775108245614035
0.814849883040936
0.943542192982456
0.980704590643275
0.903167865497076
0.985015029239766
0.815136081871345
0.560426081871345
0.821110643274854
0.739118099415205
0.84862014619883
0.815378801169591
0.882169912280702
0.768214912280702
0.75045634502924
0.857001959064328
0.667977105263158
0.988649795321637
0.806964298245614
0.781713684210526
0.959584795321637
0.587351578947368
0.898472865497076
0.984886578947368
0.573419210526316
0.967979473684211
0.806239678362573
0.902072222222222
0.949033216374269
0.815716228070175
0.908176754385965
0.98669350877193
0.689122105263158
0.895897105263158
0.974356520467836
0.74208149122807
0.400610233918129
0.894903479532164
0.984348128654971
0.372860906432749
0.678002251461988
0.976390087719298
0.987854064327485
0.962358391812866
0.379154970760234
0.319181257309942
0.929109269005848
0.902540935672515
0.887475877192982
0.813889239766082
0.97104788856305
0.97122716374269
0.576694152046784
0.823583947368421
0.977287777777778
0.828383274853801
0.757749736842105
0.910584035087719
0.82521581871345
0.580834415204678
0.704460497076023
0.95843
0.83734418128655
0.83784081871345
0.950323567251462
0.66794850877193
0.889419678362573
0.63770230994152
0.903446432748538
0.860902923976608
0.945639590643275
0.930681169590643
0.793528479532164
0.823744766081871
0.639034883040936
0.821259736842105
0.824748099415205
0.673165321637427
0.97289134502924
0.643101783625731
0.866630058479532
0.988591783625731
0.722570321637427
0.827121900584795
0.474962543859649
0.352814649122807
0.961121725146199
0.966748011695906
0.930728157894737
0.821752192982456
0.845350380116959
0.909581140350877
0.632790263157895
0.921534064327485
0.295999883040936
0.89853730994152
0.930191549707602
0.949233216374269
0.470564093567251
0.876095
0.925490029239766
0.984618099415205
0.723749269005848
0.81501052631579
0.826417456140351
0.58804485380117
0.984649237536657
0.57803649122807
0.648906988304094
0.363616315789474
0.729720263157895
0.949805730994152
0.983635409356725
0.786526549707602
0.932680292397661
0.980060292397661
0.819849502923977
0.910412222222222
0.978671549707602
0.982580263157895
0.819800935672515
0.407549035087719
0.642424561403509
0.848031374269006
0.512921988304094
0.970003888888889
0.837234824561404
0.948834912280702
0.664011725146199
0.757175263157895
0.957315438596491
0.699085526315789
0.939933099415205
0.961844122807018
0.413035994152047
0.250784678362573
0.892503391812866
0.335896988304094
0.982871315789474
0.510535935672515
0.957771695906433
0.984149415204678
0.82133350877193
0.986923801169591
0.71733365497076
0.734709035087719
0.649486140350877
0.942557251461988
0.674238040935673
0.852070701754386
0.671710760233918
0.929154152046784
0.668641461988304
0.832156608187135
0.930252485380117
0.928681783625731
0.0370258479532164
0.944041929824561
0.918537807017544
0.92626418128655
0.822655935672515
0.481409298245614
0.845713333333333
0.89261067251462
0.608793245614035
0.979831695906433
0.986086695906433
0.951540438596491
0.921559912280702
0.564868128654971
0.490896432748538
0.976571929824561
0.924838391812866
0.898486111111111
0.70491134502924
0.827495
0.602877514619883
0.871377719298246
0.424314532163743
0.895791286549708
0.971507514619883
0.804919532163743
0.608465760233918
0.746486929824561
0.880875526315789
0.818405204678363
0.970552076023392
0.947378157894737
0.941201754385965
0.474535526315789
0.819206374269006
0.973604444444444
0.736157280701754
0.532117280701754
0.608819912280702
0.84858216374269
0.975768538011696
0.459935
0.565758947368421
0.687241959064328
0.633277222222222
0.75057365497076
0.982767514619883
0.987925877192982
0.986764064327485
0.916871286549708
0.904818274853801
0.930782485380117
0.653699736842105
0.902078304093567
0.354870847953216
0.786450760233918
0.983975994152047
0.977413099415205
0.87730783625731
0.876042426900585
0.832928187134503
0.927245175438597
0.97834081871345
0.985086578947368
0.986923362573099
0.580776783625731
0.2194657771261
0.937591637426901
0.393868625730994
0.977999444444444
0.98395634502924
0.93864918128655
0.987673976608187
0.981699298245614
0.610486929824561
0.628377602339181
0.930342134502924
0.898667894736842
0.241180438596491
0.916702631578947
0.524603128654971
0.955703011695906
0.817530380116959
0.774369298245614
0.904316608187135
0.88534365497076
0.857427953216374
0.569354970760234
0.404859590643275
0.954446374269006
0.473495292397661
0.682889795321637
0.894683216374269
0.885423128654971
0.828383625730994
0.984399883040936
0.955634502923977
0.974882426900585
0.979636929824561
0.663540906432749
0.969675760233918
0.955682426900585
0.900745116959064
0.668820175438597
0.94852716374269
0.932609064327485
0.508148771929825
0.929961959064327
0.982430438596491
0.931793859649123
0.740459152046784
0.0335613157894737
0.978118040935673
0.787575087719298
0.31976850877193
0.878019795321637
0.89203514619883
0.956991403508772
0.890706228070175
0.912396520467836
0.843763099415205
0.916303976608187
0.762718771929825
0.891854210526316
0.962418011695906
0.681676315789474
0.573111257309942
0.599817514619883
0.826356783625731
0.983252280701754
0.958530994152047
0.978655701754386
0.712331549707602
0.71069850877193
0.959085760233918
0.741124766081871
0.361983450292398
0.829918245614035
0.714210321637427
0.881694005847953
