# Supplementary material for: De novo DNA methyltransferase activity in colorectal cancer is directed towards H3K36me3 marked CpG islands
Source: Nat Commun. 2021 Jan 29;12:694. doi: 10.1038/s41467-020-20716-w (PMC7846778; doi:10.1038/s41467-020-20716-w)
Supplement: Supplementary file 4 — Source Data [file 41467_2020_20716_MOESM4_ESM.zip › source_data_for_figures/figure_5/panel_b/source_data_norm_h3k4me3.txt]

0.0143
0.030582380952381
0.44347380952381
0.0152016666666667
0.0472745238095238
0.0272754761904762
0.02349
0.0126188095238095
0.0331778571428571
0.0238569047619048
0.0629938095238095
0.0859476190476191
0.0497433333333333
0.0528640476190476
0.0791657142857143
0.0747828571428571
0.214331666666667
0.0261995238095238
0.17824380952381
0.072937619047619
0.049162619047619
0.0366421428571429
0.0268485714285714
0.060167619047619
0.0516464285714286
0.0231435714285714
0.018782619047619
0.025562619047619
0.0764942857142857
0.116605238095238
0.0588140476190476
0.0249395238095238
0.0687080952380952
0.0128278571428571
0.0353988095238095
0.0276214285714286
0.0221916666666667
0.0365657142857143
0.0749847619047619
0.039917619047619
0.134307380952381
0.0461521428571429
0.234307619047619
0.0897219047619048
0.237121904761905
0.0681535714285714
0.0151011904761905
0.0439654761904762
0.0178502380952381
0.115912857142857
0.025645
0.0876730952380952
0.027392380952381
0.148845952380952
0.0308804761904762
0.0495680952380952
0.0309704761904762
0.0241454761904762
0.0216692857142857
0.0863285714285714
0.119177619047619
0.0149178571428571
0.02985
0.0231711904761905
0.0762704761904762
0.218764523809524
0.0318385714285714
0.0366319047619048
0.0127988095238095
0.01844
0.272983333333333
0.0515047619047619
0.046797619047619
0.0897661904761905
0.0823607142857143
0.0108021428571429
0.210302857142857
0.0155509523809524
0.0483580952380952
0.0734933333333333
0.0400571428571429
0.242632619047619
0.0221528571428571
0.033925
0.0429290476190476
0.019322619047619
0.658344761904762
0.0501416666666667
0.0451228571428571
0.181467857142857
0.114451666666667
0.0632271428571429
0.0960557142857143
0.0138821428571429
0.072545
0.0147452380952381
0.0680311904761905
0.0391721428571429
0.028257380952381
0.0179002380952381
0.0312369047619048
0.0152292857142857
0.0454897619047619
0.0633652380952381
0.228058571428571
0.0294909523809524
0.040422380952381
0.0493871428571429
0.0148561904761905
0.140619761904762
0.017947619047619
0.576726428571429
0.092285
0.0557890476190476
0.0720709523809524
0.0595516666666667
0.065332619047619
0.0803578048780488
0.0344533333333333
0.0780880952380952
0.271996428571429
0.0648178571428571
0.0209797619047619
0.0183980952380952
0.136358571428571
0.0399130952380952
0.0437361904761905
0.0111945238095238
0.0583730952380952
0.0170519047619048
0.0662335714285714
0.0136557142857143
0.0134066666666667
0.0142804761904762
0.0512014285714286
0.0277119047619048
0.0304254761904762
0.0432642857142857
0.0220671428571429
0.0965138095238095
0.0546795238095238
0.0253264285714286
0.0539164285714286
0.0172816666666667
0.0155595238095238
0.16760619047619
0.0361892857142857
0.0427338095238095
0.0222116666666667
0.021902380952381
0.016185
0.0422683333333333
0.0637552380952381
0.0736759523809524
0.142713333333333
0.0727311904761905
0.100402857142857
0.0135135714285714
0.0412602380952381
0.463179761904762
0.0768278571428571
0.0351269047619048
0.0135552380952381
0.018695
0.03592
0.0588933333333333
0.353750476190476
0.0350142857142857
0.015105
0.0418178571428571
0.0273690476190476
0.0356523809523809
0.0150445238095238
0.022152380952381
0.199592857142857
0.0996783333333333
0.0161421428571429
0.0270195238095238
0.0161580952380952
0.115949285714286
0.0661942857142857
0.0159009523809524
0.125232857142857
0.128957837837838
0.0477297619047619
0.016745
0.0184145238095238
0.0841702380952381
0.0889928571428571
0.0378778571428571
0.0500659523809524
0.033972380952381
0.0865016666666667
0.0190154761904762
0.0831495238095238
0.0621290476190476
0.0637797619047619
0.0240421428571429
0.0842292857142857
0.0305554761904762
0.460693333333333
0.011772380952381
0.0238230952380952
0.0237535714285714
0.0193840476190476
0.0340033333333333
0.0711978571428571
0.015507619047619
0.0361933333333333
0.0707233333333333
0.101072142857143
0.0712114285714286
0.0323928571428571
0.0500469047619048
0.124175952380952
0.02784
0.0329354761904762
0.0917795238095238
0.0357595238095238
0.129861428571429
0.184271904761905
0.255007142857143
0.347401904761905
0.0305488095238095
0.0878683333333333
0.0312261904761905
0.0436783333333333
0.0717497619047619
0.041372380952381
0.0376559523809524
0.0825490476190476
0.0673111904761905
0.0391519047619048
0.0248254761904762
0.032365
0.105477619047619
0.112841428571429
0.0285561904761905
0.0501126190476191
0.0261007142857143
0.0309216666666667
0.0284802380952381
0.0775316666666667
0.0331959523809524
0.0451195238095238
0.0360530952380952
0.0214461904761905
0.0332230952380952
0.0480492857142857
0.0350052380952381
0.018087380952381
0.01547
0.042185
0.182616904761905
0.0412983333333333
0.0282064285714286
0.0574566666666667
0.0408938095238095
0.150810238095238
0.0266885714285714
0.0351428571428571
0.0587840476190476
0.0303204761904762
0.0197571428571429
0.0243892857142857
0.0172907142857143
0.0368564285714286
0.015887380952381
0.352499285714286
0.0404347619047619
0.185583571428571
0.111725714285714
0.0337464285714286
0.0484107142857143
0.0230366666666667
0.0960245238095238
0.0480435714285714
0.148343571428571
0.25642619047619
0.0166442857142857
0.0330057142857143
0.0102085714285714
0.0153821428571429
0.0122545238095238
0.0160892857142857
0.236296428571429
0.024157380952381
0.0631542857142857
0.0967345238095238
0.0285640476190476
0.0759940476190476
0.0187892857142857
0.0227128571428571
0.22122619047619
0.0548942857142857
0.0619985714285714
0.633389047619048
0.0228271428571429
0.0144104761904762
0.0511685714285714
0.586848095238095
0.0243885714285714
0.0194116666666667
0.0349561904761905
0.0294333333333333
0.0286830952380952
0.0221602380952381
0.0198478571428571
0.122096666666667
0.0432385714285714
0.704514761904762
0.0950757142857143
0.020165
0.040972380952381
0.0365354761904762
0.0354583333333333
0.0233719047619048
0.0578952380952381
0.0723054761904762
0.343755476190476
0.0276554761904762
0.0500245238095238
0.0983421428571429
0.417044285714286
0.0393704761904762
0.01755
0.235377619047619
0.641643571428571
0.0169997619047619
0.675859523809524
0.0812938095238095
0.0201933333333333
0.0689414285714286
0.0752619047619048
0.0321890476190476
0.0466252380952381
0.013777380952381
0.0146888095238095
0.0296657142857143
0.0206464285714286
0.015745
0.0148902380952381
0.0430247619047619
0.0331390476190476
0.0201097619047619
0.0250616666666667
0.0213485714285714
0.0808569047619048
0.471589761904762
0.043362619047619
0.0219859523809524
0.09255
0.34899880952381
0.0345761904761905
0.266360238095238
0.0580311904761905
0.0407790476190476
0.0445440476190476
0.724437619047619
0.0319759523809524
0.0593352380952381
0.0189992857142857
0.0662309523809524
0.0445980952380952
0.0375230952380952
0.02495
0.065892619047619
0.0740645238095238
0.0444859523809524
0.0154478571428571
0.0287566666666667
0.0654190476190476
0.085525
0.0336619047619048
0.0691297619047619
0.0736183333333333
0.141877142857143
0.0158652380952381
0.019707380952381
0.0628411904761905
0.0245216666666667
0.0135361904761905
0.0247578571428571
0.015577619047619
0.0233861904761905
0.0535721428571429
0.0555990476190476
0.051737380952381
0.032792619047619
0.0389428571428571
0.0560404761904762
0.221835952380952
0.0468490476190476
0.285676904761905
0.301367857142857
0.10868880952381
0.0179664285714286
0.287980714285714
0.0145085714285714
0.0274754761904762
0.101510714285714
0.0158029268292683
0.032027619047619
0.0566728571428571
0.0427864285714286
0.020402380952381
0.0159814285714286
0.0188869047619048
0.0382980952380952
0.0246119047619048
0.0610969047619048
0.0231483333333333
0.0158721428571429
0.0184469047619048
0.0171097619047619
0.0675354761904762
0.0276159523809524
0.0222128571428571
0.0824719047619048
0.0552616666666667
0.198236666666667
0.0183588095238095
0.032947619047619
0.0175535714285714
0.0347385714285714
0.061717380952381
0.222961428571429
0.0329752380952381
0.0348780952380952
0.0272352380952381
0.0181540476190476
0.0445142857142857
0.0379411904761905
0.0653323809523809
0.251054523809524
0.0168847619047619
0.0406202380952381
0.0618002380952381
0.0584457142857143
0.291125
0.0241219047619048
0.0356288095238095
0.0614638095238095
0.27435119047619
0.0327121428571429
0.046955
0.0269109523809524
0.12490380952381
0.0267545238095238
0.220970714285714
0.200992857142857
0.0286857142857143
0.638781190476191
0.0137990476190476
0.0233688095238095
0.0492138095238095
0.0361961904761905
0.0266342857142857
0.0412278571428571
0.0335635714285714
0.0482157142857143
0.0648
0.0136030952380952
0.01652
0.769427380952381
0.0129092857142857
0.0413838095238095
0.0496509523809524
0.0842892857142857
0.0672264285714286
0.182469285714286
0.0217790476190476
0.0313992857142857
0.0375316666666667
0.07813
0.0712314285714286
0.0553271428571429
0.0186145238095238
0.343172857142857
0.0435114285714286
0.543962857142857
0.220232380952381
0.0298957142857143
0.0261169047619048
0.0338707142857143
0.0629238095238095
0.050895
0.0458478571428571
0.0286433333333333
0.103368095238095
0.0463880952380952
0.0787688095238095
0.0198754761904762
0.0192278571428571
0.0599333333333333
0.0417611904761905
0.0220483333333333
0.179726666666667
0.0307240476190476
0.057087380952381
0.0590454761904762
0.105214761904762
0.0175902380952381
0.0645319047619048
0.515413333333333
0.0321678571428571
0.06313
0.0476564285714286
0.0201866666666667
0.0303240476190476
0.0283
0.0659438095238095
0.0790230952380952
0.0358780952380952
0.0456061904761905
0.0392090476190476
0.0331421428571429
0.0399347619047619
0.030932380952381
0.0934
0.0508945238095238
0.0319852380952381
0.0295135714285714
0.0357028571428571
0.018822380952381
0.296056428571429
0.0291157142857143
0.0894914285714286
0.0945671428571429
0.0162714285714286
0.039247619047619
0.0368364285714286
0.244656428571429
0.0286854761904762
0.0203397619047619
0.0427902380952381
0.0402469047619048
0.034142380952381
0.0400202380952381
0.0643678571428571
0.157429523809524
0.361248571428571
0.0196378571428571
0.332314761904762
0.270999761904762
0.0387747619047619
0.0212345238095238
0.113615238095238
0.0417540476190476
0.0140114285714286
0.0428433333333333
0.0918366666666667
0.0343361904761905
0.102232857142857
0.0217207142857143
0.142645952380952
0.0202583333333333
0.206137857142857
0.0120954761904762
0.0535428571428571
0.057947380952381
0.0154964285714286
0.0462021428571429
0.0176311904761905
0.0625552380952381
0.0401616666666667
0.132698095238095
0.0199835714285714
0.126210714285714
0.0418595238095238
0.0533235714285714
0.137846904761905
0.0515104761904762
0.0161154761904762
0.165086904761905
0.0461445238095238
0.0312507142857143
0.0134988095238095
0.0170883333333333
0.0367411904761905
0.0864314285714286
0.0432409523809524
0.0858016666666667
0.0222459523809524
0.0302283333333333
0.0874309523809524
0.0972716666666667
0.0321538095238095
0.0259888095238095
0.0382435714285714
0.0161959523809524
0.0289357142857143
0.015652380952381
0.0179140476190476
0.0507465853658537
0.0662516666666667
0.0169964285714286
0.0201380952380952
0.0738702380952381
0.0192197619047619
0.0457552380952381
0.036502619047619
0.235038571428571
0.406393571428571
0.0642607142857143
0.018575
0.0479390476190476
0.042667619047619
0.083375
0.013227380952381
0.0589488095238095
0.143847619047619
0.0263066666666667
0.0976457142857143
0.130069285714286
0.0636926190476191
0.0436954761904762
0.0314842857142857
0.0294647619047619
0.0731383333333333
0.140924523809524
0.040845
0.0235857142857143
0.0159128571428571
0.0322209523809524
0.0625652380952381
0.0186928571428571
0.0280552380952381
0.0296019047619048
0.028877380952381
0.046617619047619
0.0642238095238095
0.0249871428571429
0.029465
0.0650740476190476
0.0342923809523809
0.129122972972973
0.0393621428571429
0.0249914285714286
0.0199861904761905
0.0223140476190476
0.0975669047619048
0.144145952380952
0.0603052380952381
0.0386678571428571
0.0852528571428571
0.243284047619048
0.04346
0.0477990476190476
0.0589995238095238
0.0143783333333333
0.0351133333333333
0.0210514285714286
0.0139264285714286
0.0871719047619048
0.0667811904761905
0.0268864285714286
0.0298569047619048
0.0638485714285714
0.0251011904761905
0.0199085714285714
0.06817
0.0340740476190476
0.025462619047619
0.06225
0.0443380952380952
0.0383666666666667
0.055062380952381
0.117808095238095
0.0594111904761905
0.0527328571428571
0.0256866666666667
0.0447521428571429
0.0146152380952381
0.013652619047619
0.255144761904762
0.0137990476190476
0.0419338095238095
0.0178833333333333
0.019105
0.016297380952381
0.0201219047619048
0.0668842857142857
0.02154
0.0507776190476191
0.184230238095238
0.0236490476190476
0.0179354761904762
0.0454709523809524
0.282227619047619
0.152278571428571
0.0367811904761905
0.342558571428571
0.0985214285714286
0.0309157142857143
0.0943002380952381
0.0391407142857143
0.0546345238095238
0.0845495238095238
0.0307440476190476
0.0446288095238095
0.0262635714285714
0.121347619047619
0.0132640476190476
0.073087380952381
0.0345054761904762
0.110913333333333
0.183158333333333
0.0159116666666667
0.0773214285714286
0.0375307142857143
0.0244042857142857
0.0197833333333333
0.0232483333333333
0.010812619047619
0.0219766666666667
0.0433169047619048
0.0193809523809524
0.0131040476190476
0.121899512195122
0.080785
0.13101380952381
0.439877380952381
0.118906666666667
0.0511609523809524
0.0970319047619048
0.0365290476190476
0.0570911904761905
0.0801183333333333
0.0878695238095238
0.0451390476190476
0.0360383333333333
0.0281766666666667
0.0405307142857143
0.263527857142857
0.0427947619047619
0.208886428571429
0.0269959523809524
0.151509523809524
0.114603333333333
0.0876811904761905
0.0117704761904762
0.0126314285714286
0.292511666666667
0.0971869047619048
0.168045714285714
0.0320114285714286
0.0398121428571429
0.0532797619047619
0.0629633333333333
0.0183747619047619
0.0294521428571429
0.0233271428571429
0.0187211904761905
0.272312857142857
0.0737264285714286
0.0173214285714286
0.11505380952381
0.0708804761904762
0.065225
0.0311980952380952
0.0449954761904762
0.0248514285714286
0.0931673809523809
0.0216847619047619
0.031705
0.203070952380952
0.045272619047619
0.0212390476190476
0.141502857142857
0.02949
0.02932
0.0295164285714286
0.0607823809523809
0.0250178571428571
0.025265
0.170005952380952
0.0353295238095238
0.417822619047619
0.0230928571428571
0.0570319047619048
0.190457380952381
0.0277888095238095
0.245804047619048
0.0291483333333333
0.027797380952381
0.0166611904761905
0.0424288095238095
0.0805973809523809
0.0429283333333333
0.0694990476190476
0.223489761904762
0.0432707142857143
0.435080476190476
0.02706
0.0185683333333333
0.042052380952381
0.0127207142857143
0.0236702380952381
0.0923964285714286
0.0150342857142857
0.13712119047619
0.0664097619047619
0.0365430952380952
0.0214145238095238
0.0244497619047619
0.0230945238095238
0.0353647619047619
0.217963333333333
0.0280416666666667
0.368483571428571
0.0387707142857143
0.042567380952381
0.0181778571428571
0.0200504761904762
0.0185935714285714
0.0393321428571429
0.020632380952381
0.0185616666666667
0.0185221428571429
0.057617380952381
0.0495235714285714
0.288215238095238
0.0404480952380952
0.0164204761904762
0.0313819047619048
0.0191740476190476
0.0176490476190476
0.0302842857142857
0.103055476190476
0.459415
0.0561809523809524
0.011467619047619
0.226389761904762
0.0510214285714286
0.0179114285714286
0.0530895238095238
0.0841957142857143
0.0161045238095238
0.0665857142857143
0.640667142857143
0.0191478571428571
0.10870119047619
0.0307095238095238
0.347856904761905
0.0769052380952381
0.127774523809524
0.0639821428571429
0.0215888095238095
0.0538790476190476
0.0433242857142857
0.0263733333333333
0.0148002380952381
0.0362466666666667
0.0366188095238095
0.364536904761905
0.0306561904761905
0.0325728571428571
0.120195238095238
0.0197780952380952
0.0552495238095238
0.0395883333333333
0.0462047619047619
0.0274585714285714
0.0518152380952381
0.066102380952381
0.04829
0.013982380952381
0.0519124390243902
0.153313095238095
0.0526878571428571
0.160662619047619
0.0170295238095238
0.121252619047619
0.0152414285714286
0.267274285714286
0.0272745238095238
0.0227438095238095
0.0402107142857143
0.113752857142857
0.0479690476190476
0.0156795238095238
0.0456116666666667
0.0827290476190476
0.0250914285714286
0.0425961904761905
0.0812235714285714
0.0553880952380952
0.0387490243902439
0.374004523809524
0.0837247619047619
0.0200278571428571
0.0283759523809524
0.0861761904761905
0.031432380952381
0.0717380952380952
0.115780714285714
0.0270485714285714
0.0163907142857143
0.0353507142857143
0.0498847619047619
0.221596428571429
0.0262864285714286
0.019707619047619
0.0245104761904762
0.0633033333333333
0.0211657142857143
0.0500914285714286
0.0184611904761905
0.061565
0.0142764285714286
0.01707
0.0448254761904762
0.0122064285714286
0.0223145238095238
0.130054285714286
0.0270640476190476
0.0442547619047619
0.0199461904761905
0.0561130952380952
0.0480697619047619
0.0339816666666667
0.02408
0.0790278571428571
0.0212764285714286
0.0499657142857143
0.035542380952381
0.0377047619047619
0.197714047619048
0.028652380952381
0.0156190476190476
0.0195195238095238
0.0535214285714286
0.0506171428571429
0.0306333333333333
0.0528757142857143
0.0208342857142857
0.223843333333333
0.0331190476190476
0.0293452380952381
0.033387380952381
0.0462911904761905
0.0134414285714286
0.0383302380952381
0.02487
0.0213842857142857
0.0683185714285714
0.0302178571428571
0.0403945238095238
0.0139821428571429
0.0270052380952381
0.061245
0.0279811904761905
0.266855952380952
0.0676385714285714
0.0423771428571429
0.124833095238095
0.0514747619047619
0.0196638095238095
0.0206442857142857
0.0221447619047619
0.0299257142857143
0.102320476190476
0.0257230952380952
0.0477109523809524
0.112285238095238
0.419789523809524
0.0276071428571429
0.281366666666667
0.0564828571428571
0.0181407142857143
0.0563030952380952
0.0179102380952381
0.0501526190476191
0.231620238095238
0.0210507317073171
0.400994523809524
0.0404495238095238
0.117564285714286
0.702180952380952
0.0179747619047619
0.0431259523809524
0.0417252380952381
0.439789761904762
0.319519761904762
0.0452659523809524
0.07116
0.0672533333333333
0.0132759523809524
0.0430783333333333
0.0326730952380952
0.0418714285714286
0.0260852380952381
0.0391821428571429
0.315794285714286
0.016507380952381
0.0344088095238095
0.0792980952380952
0.0295483333333333
0.11252880952381
0.0428890476190476
0.0176559523809524
0.154545238095238
0.012232619047619
0.0819802380952381
0.0526361904761905
0.0308866666666667
0.017097619047619
0.476522142857143
0.0897335714285714
0.0485959523809524
0.262419761904762
0.013607380952381
0.0768928571428571
0.0755261904761905
0.0211459523809524
0.087202619047619
0.223366428571429
0.0742647619047619
0.0385571428571429
0.0282340476190476
0.0243459523809524
0.0452621428571429
0.0372109523809524
0.0501359523809524
0.0263942857142857
0.0486307142857143
0.0958497619047619
0.0389485714285714
0.0546252380952381
0.0275335714285714
0.0211978571428571
0.0568940476190476
0.0764547619047619
0.0971338095238095
0.168120476190476
0.211449285714286
0.0168492857142857
0.204027857142857
0.0417480952380952
0.0212030952380952
0.0366359523809524
0.0396014285714286
0.340219761904762
0.025892380952381
0.0303352380952381
0.0199188095238095
0.0422597619047619
0.0327783333333333
0.0395511904761905
0.044497619047619
0.0334330952380952
0.011427380952381
0.0162383333333333
0.0913595238095238
0.221130952380952
0.029315
0.0184292857142857
0.0516971428571429
0.0185128571428571
0.0909397619047619
0.0639083333333333
0.215973571428571
0.0264771428571429
0.0507797619047619
0.0860114285714286
0.136966666666667
0.0234357142857143
0.0283647619047619
0.0773559523809524
0.0420040476190476
0.0668788095238095
0.0373785714285714
0.0170654761904762
0.0504209523809524
0.0694442857142857
0.0629588095238095
0.0178092857142857
0.0364766666666667
0.0425619047619048
0.0531109523809524
0.0491669047619048
0.057207380952381
0.0486090476190476
0.0311311904761905
0.0675671428571429
0.229517142857143
0.0618230952380952
0.0895488095238095
0.051565
0.126692142857143
0.0445407142857143
0.0558902380952381
0.030937380952381
0.0153511904761905
0.0197135714285714
0.227507619047619
0.0712966666666667
0.049445
0.0362961904761905
0.022267380952381
0.0280514285714286
0.0110204761904762
0.035237619047619
0.0550888095238095
0.134505714285714
0.028477380952381
0.0176580952380952
0.118524523809524
0.0894235714285714
0.0143195238095238
0.0214235714285714
0.0545502380952381
0.0581504761904762
0.0398942857142857
0.291274523809524
0.0423935714285714
0.0150964285714286
0.0950171428571429
0.0681471428571429
0.0136633333333333
0.0182180952380952
0.0469680952380952
0.0379285714285714
0.0149266666666667
0.0353711904761905
0.0948278571428571
0.0454833333333333
0.0181185714285714
0.0382866666666667
0.0290030952380952
0.0150554761904762
0.0159964285714286
0.0815497619047619
0.019415
0.0292878571428571
0.0162428571428571
0.126822142857143
0.0234995238095238
0.176001428571429
0.210272380952381
0.0560797619047619
0.0291235714285714
0.13998619047619
0.0195409523809524
0.0423671428571429
0.0429431707317073
0.0916185714285714
0.0787335714285714
0.0264666666666667
0.0511930952380952
0.056415
0.0247764285714286
0.0143766666666667
0.078807619047619
0.169966666666667
0.0146338095238095
0.044562619047619
0.0144440476190476
0.0197
0.0279747619047619
0.0185957142857143
0.135977142857143
0.0169042857142857
0.155518095238095
0.0219685365853659
0.31470119047619
0.0293388095238095
0.181938333333333
0.058637619047619
0.0277542857142857
0.0675097619047619
0.123667857142857
0.0386971428571429
0.0253259523809524
0.0163642857142857
0.0538902380952381
0.0143280952380952
0.0951014285714286
0.0388190476190476
0.0369338095238095
0.0739773809523809
0.0344192857142857
0.0444090476190476
0.135064761904762
0.0849340476190476
0.457669285714286
0.021992380952381
0.0241216666666667
0.114611428571429
0.0443323809523809
0.0657735714285714
0.0622021428571429
0.0214183333333333
0.0152821428571429
0.0323847619047619
0.0232404761904762
0.0473433333333333
0.0253692857142857
0.302416904761905
0.0797485714285714
0.145133571428571
0.348736904761905
0.0382233333333333
0.0580402380952381
0.0526585714285714
0.0150695238095238
0.025782380952381
0.0334519047619048
0.031902380952381
0.0407752380952381
0.0181947619047619
0.0422888095238095
0.0168311904761905
0.0400059523809524
0.0734088095238095
0.096747380952381
0.021027619047619
0.0304361904761905
0.063727619047619
0.0598335714285714
0.0467652380952381
0.0244288095238095
0.0378854761904762
0.11485119047619
0.331905238095238
0.0809854761904762
0.0357488095238095
0.0292638095238095
0.0176883333333333
0.0113714285714286
0.0189992857142857
0.0744290476190476
0.0824633333333333
0.0122119047619048
0.0709902380952381
0.0171680952380952
0.072012380952381
0.220279285714286
0.0611854761904762
0.0624507142857143
0.0150233333333333
0.0743242857142857
0.159455
0.0456804761904762
0.0193816666666667
0.0566764285714286
0.136330952380952
0.0454228571428571
0.0565454761904762
0.0575542857142857
0.109246666666667
0.0481154761904762
0.0612038095238095
0.0498178571428571
0.0387733333333333
0.0265366666666667
0.551020714285714
0.0490978571428571
0.06369
0.0151769047619048
0.162930769230769
0.0512
0.0709402380952381
0.079947619047619
0.0894390476190476
0.0246290476190476
0.240214523809524
0.0242488095238095
0.032315
0.0671321428571429
0.0788426190476191
0.0445716666666667
0.125920476190476
0.0378328571428571
0.159144761904762
0.175337857142857
0.047802380952381
0.0226464285714286
0.116128333333333
0.0312869047619048
0.05507
0.0654040476190476
0.0325269047619048
0.0222678571428571
0.15243880952381
0.0149064285714286
0.035757380952381
0.0645061904761905
0.0348040476190476
0.0269319047619048
0.0177864285714286
0.0636354761904762
0.067627619047619
0.0630573809523809
0.377862380952381
0.0349852380952381
0.0174469047619048
0.0549359523809524
0.231716904761905
0.0399364285714286
0.0511564285714286
0.01765
0.0263552380952381
0.040485
0.0163571428571429
0.0732528571428571
0.0364578571428571
0.0551366666666667
0.0485569047619048
0.126548571428571
0.0846645238095238
0.0799919047619048
0.046475
0.0120640476190476
0.119415476190476
0.033897619047619
0.361619047619048
0.0505
0.36860619047619
0.0608354761904762
0.025317380952381
0.124482857142857
0.186472380952381
0.0272997619047619
0.0383707142857143
0.0708830952380952
0.0285511904761905
0.0923197619047619
0.0686923809523809
0.0381340476190476
0.0516328571428571
0.0468619047619048
0.0319469047619048
0.0382542857142857
0.0304319047619048
0.0432659523809524
0.0395592857142857
0.0339323809523809
0.0227614285714286
0.0318635714285714
0.0160940476190476
0.0244461904761905
0.0430054761904762
0.0229602380952381
0.0581521428571429
0.0276466666666667
0.0320264285714286
0.100764761904762
0.0165771428571429
0.0681283333333333
0.0452590476190476
0.124150714285714
0.15256880952381
0.0341497619047619
0.10382380952381
0.0585588095238095
0.084822380952381
0.0683702380952381
0.045912619047619
0.0336416666666667
0.0205947619047619
0.01658
0.0482633333333333
0.0311321428571429
0.0371383333333333
0.0416904761904762
0.0382809523809524
0.0389888095238095
0.0449340476190476
0.0156819047619048
0.0609230952380952
0.022045
0.0830957142857143
0.137187142857143
0.0918688095238095
0.0144485714285714
0.0183409523809524
0.018957619047619
0.239498333333333
0.0618464285714286
0.200923095238095
0.0582333333333333
0.0309845238095238
0.0340130952380952
0.0449152380952381
0.0199645238095238
0.0145597619047619
0.0176038095238095
0.0291730952380952
0.035615
0.0366969047619048
0.0428119047619048
0.0843185714285714
0.0161295238095238
0.314818571428571
0.0319709523809524
0.0596147619047619
0.0625866666666667
0.0221754761904762
0.0414228571428571
0.0434333333333333
0.283250714285714
0.0216516666666667
0.0311557142857143
0.0210633333333333
0.0153261904761905
0.0438395238095238
0.0798752380952381
0.935241666666667
0.0427652380952381
0.0245428571428571
0.0318
0.0791292857142857
0.0441142857142857
0.355791428571429
0.0299909523809524
0.230520714285714
0.0339314285714286
0.0961809523809524
0.286048333333333
0.0557164285714286
0.039405
0.0388757142857143
0.0258561904761905
0.0467521428571429
0.0143314285714286
0.0197971428571429
0.0471959523809524
0.0988160975609756
0.0342695238095238
0.0217130952380952
0.120483095238095
0.288683571428571
0.0425202380952381
0.334635714285714
0.121975238095238
0.0646388095238095
0.0148264285714286
0.0396752380952381
0.0294816666666667
0.031727380952381
0.068975
0.0851378571428571
0.0873542857142857
0.311865476190476
0.0124288095238095
0.054782619047619
0.0191470731707317
0.03054
0.0656630952380952
0.10405119047619
0.016397380952381
0.0505680952380952
0.0567992857142857
0.0705223809523809
0.0660409523809524
0.277021190476191
0.0307666666666667
0.0763464285714286
0.134721428571429
0.154822857142857
0.0161235714285714
0.367573333333333
0.021775
0.0273959523809524
0.0329840476190476
0.0345833333333333
0.0401033333333333
0.02308
0.0371202380952381
0.0148664285714286
0.836510714285714
0.0458507142857143
0.0245902380952381
0.0286952380952381
0.0628788095238095
0.298036428571429
0.0446680952380952
0.0355183333333333
0.0348138095238095
0.117109523809524
0.317823095238095
0.0192421428571429
0.0201488095238095
0.0780109523809524
0.0548071428571429
0.0196104761904762
0.117196904761905
0.0234435714285714
0.308691666666667
0.0601578571428571
0.021682380952381
0.0440057142857143
0.041355
0.0184528571428571
0.0243504761904762
0.0857892857142857
0.0220661904761905
0.0301278571428571
0.0922016666666667
0.269182142857143
0.0720930952380952
0.0501290476190476
0.0717428571428571
0.10454619047619
0.135378571428571
0.0802938095238095
0.0203602380952381
0.0806747619047619
0.217658571428571
0.112185238095238
0.0835942857142857
0.019245
0.0576438095238095
0.0336978571428571
0.0335961904761905
0.0275471428571429
0.0501890476190476
0.0313159523809524
0.0500933333333333
0.0326633333333333
0.0559159523809524
0.0321973809523809
0.0247302380952381
0.103974523809524
0.0384561904761905
0.0255735714285714
0.0624
0.0642909523809524
0.14011119047619
0.0438714285714286
0.0200721428571429
0.138439285714286
0.0299207142857143
0.0296078571428571
0.0186230952380952
0.0722328571428571
0.0324240476190476
0.0201316666666667
0.0182464285714286
0.207975714285714
0.0483471428571429
0.0376933333333333
0.0477233333333333
0.0175390476190476
0.0319761904761905
0.0184566666666667
0.0176604761904762
0.0417128571428571
0.0471423809523809
0.0324171428571429
0.0735528571428571
0.107524047619048
0.0550833333333333
0.0262809523809524
0.0440647619047619
0.025937619047619
0.154745476190476
0.0136169047619048
0.106612380952381
0.0820547619047619
0.0664083333333333
0.0323385714285714
0.0204971428571429
0.0294552380952381
0.0477085714285714
0.0414240476190476
0.0221835714285714
0.0175047619047619
0.0335521428571429
0.043337380952381
0.119004523809524
0.0386257142857143
0.0953242857142857
0.219629761904762
0.0849961904761905
0.53579880952381
0.0721366666666667
0.0315828571428571
0.0358604761904762
0.361230952380952
0.0550485714285714
0.016492619047619
0.0352385714285714
0.017212380952381
0.0255514285714286
0.0195611904761905
0.0656626190476191
0.0836595238095238
0.025212380952381
0.0126054761904762
0.0409240476190476
0.28622119047619
0.190087380952381
0.0430416666666667
0.0571640476190476
0.0110811904761905
0.0254409523809524
0.0564828571428571
0.0725159523809524
0.181463571428571
0.0172059523809524
0.0324461904761905
0.0653971428571429
0.0319902380952381
0.015912380952381
0.0357357142857143
0.0321090476190476
0.0729445238095238
0.0178342857142857
0.0886316666666667
0.0530873809523809
0.040582380952381
0.0651854761904762
0.0368428571428571
0.114520238095238
0.0869578571428571
0.0421471428571429
0.240827857142857
0.0114961904761905
0.0126052380952381
0.0349209523809524
0.120666904761905
0.0694114285714286
0.03585
0.0376780952380952
0.0433288095238095
0.0464142857142857
0.0244458536585366
0.0128533333333333
0.0610964285714286
0.255925
0.022797619047619
0.041567380952381
0.0154904761904762
0.186746904761905
0.090605
0.0648478571428571
0.0436035714285714
0.0676095238095238
0.0531011904761905
0.025967380952381
0.039335
0.0122942857142857
0.0195354761904762
0.0291288095238095
0.04164
0.24879
0.166809047619048
0.0144116666666667
0.11309880952381
0.0307807142857143
0.0191766666666667
0.109999523809524
0.0225040476190476
0.0456907142857143
0.0166845238095238
0.0197264285714286
0.0176209523809524
0.154892142857143
0.145632857142857
0.0771985714285714
0.335944761904762
0.193015
0.0627095238095238
0.0149869047619048
0.0319480952380952
0.0144383333333333
0.267154761904762
0.0303766666666667
0.0954571428571429
0.0199359523809524
0.0728897619047619
0.0312883333333333
0.0426602380952381
0.0502821428571429
0.0516530952380952
0.247950476190476
0.0488869047619048
0.121690714285714
0.0186478571428571
0.0191902380952381
0.0932164285714286
0.0370733333333333
0.018507619047619
0.0397959523809524
0.0444142857142857
0.0455440476190476
0.053315
0.0124471428571429
0.108189761904762
0.0149990476190476
0.0648319047619048
0.0926564285714286
0.0525883333333333
0.0284519047619048
0.0452207142857143
0.0476111904761905
0.0698240476190476
0.0290228571428571
0.035025
0.031212380952381
0.0151783333333333
0.0519271428571429
0.231149142857143
0.0188907142857143
0.01619
0.0288138095238095
0.0165904761904762
0.04013
0.0362719047619048
0.057767380952381
0.0926121428571429
0.0336633333333333
0.0506176190476191
0.0223564285714286
0.0183904761904762
0.078815
0.0606290476190476
0.334544285714286
0.648492142857143
0.216138095238095
0.10905425
0.0788871428571429
0.0281652380952381
0.0637283333333333
0.08714
0.0257402380952381
0.121101666666667
0.0390321428571429
0.0879233333333333
0.039832619047619
0.0683478571428571
0.0716840476190476
0.16572880952381
0.0181842857142857
0.0359866666666667
0.0916583333333333
0.0212004761904762
0.0621552380952381
0.0688811904761905
0.0396580952380952
0.0187680952380952
0.0149147619047619
0.0194607142857143
0.0516830952380952
0.0630104761904762
0.0836321428571429
0.0187678571428571
0.0290745238095238
0.187268333333333
0.0501069047619048
0.07321
0.0735542857142857
0.0229645238095238
0.0826842857142857
0.970276428571429
0.0175019047619048
0.0392
0.314905
0.0355247619047619
0.0566011904761905
0.0305397619047619
0.0937783333333333
0.0158733333333333
0.0161314285714286
0.0386545238095238
0.0300707142857143
0.284648333333333
0.159584047619048
0.154774285714286
0.2729632
0.0196480952380952
0.0354728571428571
0.0185897619047619
0.13087380952381
0.0247819047619048
0.0405621428571429
0.0982630952380952
0.0495445238095238
0.0219385714285714
0.0550607142857143
0.0762407142857143
0.0165983333333333
0.0946795238095238
0.0577609523809524
0.0420880952380952
0.0310530952380952
0.0283792857142857
0.019265
0.0389414285714286
0.0216090476190476
0.0280633333333333
0.0630202380952381
0.0498890476190476
0.0173116666666667
0.0215169047619048
0.0557192857142857
0.177095
0.0431535714285714
0.345986190476191
0.326587619047619
0.0548647619047619
0.025167380952381
0.205123095238095
0.0333038095238095
0.026842619047619
0.0159697619047619
0.171036904761905
0.0436735714285714
0.0224457142857143
0.0502264285714286
0.122049047619048
0.0174992857142857
0.0624609523809524
0.0627688095238095
0.12154487804878
0.121144285714286
0.0667671428571429
0.0366088095238095
0.0187964285714286
0.0207869047619048
0.0176561904761905
0.075372619047619
0.0174764285714286
0.0187995238095238
0.0817195238095238
0.229949761904762
0.04117
0.0508216666666667
0.0141011904761905
0.0174664285714286
0.0152964285714286
0.0470059523809524
0.0191864285714286
0.0660409523809524
0.0539911904761905
0.0397490476190476
0.0344669047619048
0.0941142857142857
0.0163895238095238
0.0187619047619048
0.0561761904761905
0.0189052380952381
0.0607604761904762
0.0198159523809524
0.0518442857142857
0.043702380952381
0.0310147619047619
0.0280445238095238
0.0659983333333333
0.0314416666666667
0.031677619047619
0.056952380952381
0.0242611904761905
0.024937380952381
0.0178702380952381
0.0925335714285714
0.304823571428571
0.0472919047619048
0.0275121428571429
0.0644266666666667
0.0134380952380952
0.0145180952380952
0.0158480952380952
0.0181742857142857
0.040387380952381
0.0259857142857143
0.0200356097560976
0.0588733333333333
0.0673657142857143
0.0425840476190476
0.0794647619047619
0.0529785714285714
0.0517471428571429
0.0552404761904762
0.0663797619047619
0.0125302380952381
0.0250345238095238
0.0439330952380952
0.0139716666666667
0.0151657142857143
0.0903228571428571
0.0454542857142857
0.0849007142857143
0.0537914285714286
0.0234980952380952
0.0597557142857143
0.0287511904761905
0.0649085714285714
0.685423333333333
0.212261428571429
0.0380740476190476
0.0138792857142857
0.0718545238095238
0.078397380952381
0.14513119047619
0.14397619047619
0.031642619047619
0.0160861904761905
0.204921904761905
0.0473561904761905
0.0813633333333333
0.0726816666666667
0.124468333333333
0.0137009523809524
0.0880464285714286
0.0242421428571429
0.0117407142857143
0.0248435714285714
0.0376738095238095
0.101651428571429
0.0157919047619048
0.0277504761904762
0.0176657142857143
0.0144864285714286
0.0518054761904762
0.100724285714286
0.385397142857143
0.0136978571428571
0.0485621428571429
0.0473033333333333
0.0642435714285714
0.105261428571429
0.0280047619047619
0.252826428571429
0.0919845238095238
0.0281859523809524
0.0677566666666667
0.0366814285714286
0.0253709523809524
0.0232602380952381
0.04435
0.0628164285714286
0.0580138095238095
0.096155
0.0232895238095238
0.0489119047619048
0.0290433333333333
0.0241914285714286
0.0134464285714286
0.0513109523809524
0.0210457142857143
0.0318004761904762
0.0492723809523809
0.0137183333333333
0.0989002380952381
0.0477340476190476
0.0223816666666667
0.026572619047619
0.0199207142857143
0.0264007142857143
0.0442947619047619
0.0274109523809524
0.0168771428571429
0.120970714285714
0.10328575
0.0183380952380952
0.0228071428571429
0.0237545238095238
0.279479047619048
0.0440895238095238
0.108367857142857
0.0164709523809524
0.0205071428571429
0.0290790476190476
0.0249811904761905
0.078425
0.0364128571428571
0.0465657142857143
0.0250942857142857
0.0134638095238095
0.0461909523809524
0.0565897619047619
0.0540290476190476
0.104626428571429
0.0315428571428571
0.0536640476190476
0.0439130952380952
0.0188142857142857
0.055267619047619
0.0208864285714286
0.021637619047619
0.0309169047619048
0.0184492857142857
0.0805269047619048
0.0137914285714286
0.0398604761904762
0.725730476190476
0.0118652380952381
0.194150476190476
0.0406011904761905
0.231969761904762
0.0147121428571429
0.0605740476190476
0.0440019047619048
0.0120911904761905
0.0675669047619048
0.0111152380952381
0.0236454761904762
0.100691904761905
0.0169085714285714
0.0236083333333333
0.0272933333333333
0.0390830952380952
0.0369616666666667
0.0319102380952381
0.0236816666666667
0.0264402380952381
0.0745988095238095
0.0498207142857143
0.144089523809524
0.0188166666666667
0.0677340476190476
0.195578333333333
0.0341264285714286
0.0201659523809524
0.0401940476190476
0.143839761904762
0.0332028571428571
0.0475942857142857
0.0341628571428571
0.109578684210526
0.0937
0.0715502380952381
0.495848571428571
0.0515909523809524
0.033197619047619
0.0203709523809524
0.0540142857142857
0.0232238095238095
0.0344371428571429
0.026549756097561
0.0322995238095238
0.049667380952381
0.044952380952381
0.151985714285714
0.02448
0.0377395238095238
0.0372435714285714
0.103338571428571
0.0722697619047619
0.0191195238095238
0.0389852380952381
0.033537380952381
0.0187138095238095
0.115703333333333
0.0191357142857143
0.0145459523809524
0.0839980952380952
0.0334323809523809
0.120684285714286
0.0575709523809524
0.0526804761904762
0.05237
0.0376716666666667
0.0174819047619048
0.0526711904761905
0.0207490476190476
0.0200435714285714
0.0538028571428571
0.0233052380952381
0.0468438095238095
0.0482535714285714
0.164050952380952
0.0204692857142857
0.0315807142857143
0.050727619047619
0.113951666666667
0.0110635714285714
0.071737380952381
0.0341735714285714
0.0420971428571429
0.0165588095238095
0.0929538095238095
0.0531766666666667
0.218004285714286
0.0759426190476191
0.0200930952380952
0.0682619047619048
0.0328845238095238
0.181846666666667
0.0385014285714286
0.0235445238095238
0.0725090476190476
0.0155559523809524
0.0776807142857143
0.0322969047619048
0.0591438095238095
0.030567380952381
0.0330776190476191
0.0515161904761905
0.0219307142857143
0.0638583333333333
0.0360288095238095
0.154129761904762
0.0784247619047619
0.0118945238095238
0.0357788095238095
0.0477716666666667
0.0862961904761905
0.0519085714285714
0.0937157142857143
0.0135478571428571
0.05179
0.0480857142857143
0.041652619047619
0.0644535714285714
0.0529754761904762
0.0202966666666667
0.0623814285714286
0.0820069047619048
0.0347280952380952
0.226047142857143
0.0193661904761905
0.0173480952380952
0.0437435714285714
0.0135014285714286
0.0202416666666667
0.0208457142857143
0.0574361904761905
0.0629042857142857
0.0843276190476191
0.0511861904761905
0.0179097619047619
0.0379538095238095
0.0354166666666667
0.0551076190476191
0.040927619047619
0.0314154761904762
0.0146578571428571
0.014975
0.0163442857142857
0.0325685714285714
0.0459930952380952
0.157098095238095
0.136726666666667
0.25842619047619
0.0708778571428571
0.0236742857142857
0.036897619047619
0.0566395238095238
0.0537816666666667
0.12183619047619
0.158889285714286
0.0308195238095238
0.101530476190476
0.0432545238095238
0.0272980952380952
0.026192380952381
0.0177714285714286
0.0386507142857143
0.0563478571428571
0.0149735714285714
0.0145466666666667
0.012637619047619
0.015475
0.176871666666667
0.0454292857142857
0.0606871428571429
0.240053095238095
0.0464471428571429
0.0253030952380952
0.0342795238095238
0.0262897619047619
0.0254669047619048
0.0635633333333333
0.0190583333333333
0.0199585714285714
0.0183145238095238
0.0382330952380952
0.0542692857142857
0.199759047619048
0.0457492857142857
0.312459523809524
0.0319833333333333
0.0413738095238095
0.0137057142857143
0.0333664285714286
0.0875624390243902
0.289282857142857
0.0503419047619048
0.028437380952381
0.0753383333333333
0.0153459523809524
0.08817
0.0665819047619048
0.015282380952381
0.0210804761904762
0.016532380952381
0.0148885714285714
0.0116966666666667
0.167631428571429
0.0387795238095238
0.0152804761904762
0.0377809523809524
0.0669666666666667
0.0330590476190476
0.477829523809524
0.0775821428571429
0.0287297619047619
0.0332630952380952
0.0416038095238095
0.0146004761904762
0.0412490476190476
0.0311864285714286
0.0573364285714286
0.0371785714285714
0.0168704761904762
0.0324383333333333
0.568015238095238
0.221995
0.0297761904761905
0.05092
0.113948571428571
0.06086
0.0336380952380952
0.05879
0.209611904761905
0.0298930952380952
0.0492638095238095
0.0282811904761905
0.805472857142857
0.0603778571428571
0.0362147619047619
0.0281809523809524
0.0484445238095238
0.086912619047619
0.0312635714285714
0.0727252380952381
0.232379047619048
0.30735619047619
0.0149411904761905
0.0307721428571429
0.0242090476190476
0.0210914285714286
0.0796109523809524
0.352969523809524
0.0558383333333333
0.0111490476190476
0.0896688095238095
0.048642380952381
0.0228988095238095
0.0663283333333333
0.0201454761904762
0.0443669047619048
0.0529916666666667
0.0589471428571429
0.0463952380952381
0.0161247619047619
0.0475792857142857
0.0266061904761905
0.279695952380952
0.283262857142857
0.0477435714285714
0.490653571428571
0.0349745238095238
0.126816428571429
0.0126714285714286
0.0584009523809524
0.0502142857142857
0.0269042857142857
0.044372619047619
0.0203178571428571
0.0177330952380952
0.05992
0.0222316666666667
0.0105607142857143
0.0714445238095238
0.0837809523809524
0.0475757142857143
0.054835
0.0620240476190476
0.0178838095238095
0.0319111904761905
0.0331757142857143
0.0431009523809524
0.0567209523809524
0.0981076190476191
0.208065238095238
0.03657
0.0357266666666667
0.0460990476190476
0.0762628571428571
0.0597685714285714
0.0555161904761905
0.127989047619048
0.0181940476190476
0.0836638095238095
0.0223721428571429
0.0411452380952381
0.0578552380952381
0.0721871428571429
0.0224152380952381
0.015227619047619
0.0496811904761905
0.0759380952380952
0.019307619047619
0.0863947619047619
0.019787380952381
0.0149980952380952
0.0389121428571429
0.0969585714285714
0.0305507142857143
0.0229504761904762
0.0408016666666667
0.021235
0.0142045238095238
0.0293416666666667
0.0505188095238095
0.0489914285714286
0.0374071428571429
0.0175988095238095
0.0585283333333333
0.264722619047619
0.0888628571428571
0.0459166666666667
0.046362380952381
0.0257297619047619
0.041552380952381
0.0316078571428571
0.0558690476190476
0.0407871428571429
0.084275
0.131987142857143
0.075185
0.0467940476190476
0.0607888095238095
0.0223385714285714
0.120463571428571
0.389460238095238
0.0548992857142857
0.0735866666666667
0.0200457142857143
0.0187414285714286
0.494265
0.024217619047619
0.0254380952380952
0.153052380952381
0.0130978571428571
0.0277888095238095
0.0189790476190476
0.0144240476190476
0.0426830952380952
0.0455233333333333
0.0642309523809524
0.0254883333333333
0.0240121428571429
0.0349519047619048
0.0131940476190476
0.0421035714285714
0.201117857142857
0.276366428571429
0.0565254761904762
0.0700242857142857
0.0346616666666667
0.0440583333333333
0.0263659523809524
0.0362142857142857
0.0475821428571429
0.036882380952381
0.0253
0.0591526190476191
0.0452790476190476
0.0281545238095238
0.0650742857142857
0.0310842857142857
0.0257495238095238
0.0412147619047619
0.0415404761904762
0.0332952380952381
0.0656645238095238
0.0193154761904762
0.109352857142857
0.0281107142857143
0.277919761904762
0.0488466666666667
0.0220521428571429
0.0160242857142857
0.0152316666666667
0.0285938095238095
0.0700119047619048
0.0364542857142857
0.048565
0.0505454761904762
0.13113380952381
0.017415
0.0541935714285714
0.0219840476190476
0.452614761904762
0.23237
0.018557619047619
0.0615090476190476
0.0220438095238095
0.157955
0.0150459523809524
0.0369759523809524
0.0223430952380952
0.0209288095238095
0.144869761904762
0.0506940476190476
0.0246340476190476
0.307554523809524
0.546509761904762
0.0239542857142857
0.0542064285714286
0.0507688095238095
0.0350464285714286
0.0582957142857143
0.0165966666666667
0.0293088095238095
0.0287259523809524
0.0345171428571429
0.0620061904761905
0.0541983333333333
0.0557697619047619
0.0309407142857143
0.0447597619047619
0.0966740476190476
0.0486511904761905
0.0146361904761905
0.0265261904761905
0.0662561904761905
0.0494526190476191
0.0164290476190476
0.0159338095238095
0.370913571428571
0.0172745238095238
0.0140765853658537
0.0378569047619048
0.0337104761904762
0.018067619047619
0.0388466666666667
0.108117619047619
0.0339219047619048
0.0245630952380952
0.0316597619047619
0.0431828571428571
0.025812619047619
0.12161880952381
0.203665238095238
0.0131307142857143
0.119232142857143
0.0127054761904762
0.566622857142857
0.013882619047619
0.0403509523809524
0.0365552380952381
0.0207097619047619
0.0675233333333333
0.0636411904761905
0.203477222222222
0.0155604761904762
0.0635421428571429
0.041107619047619
0.0241302380952381
0.0362040476190476
0.110104047619048
0.0721257142857143
0.0465219047619048
0.309827619047619
0.0194616666666667
0.024012380952381
0.017532380952381
0.0339595238095238
0.0372804761904762
0.0194754761904762
0.0262404761904762
0.0179440476190476
0.0399635714285714
0.0378157142857143
0.0412611904761905
0.0321088095238095
0.0117328571428571
0.0414061904761905
0.06439
0.0698028571428571
0.013797619047619
0.0228907142857143
0.036877619047619
0.0341245238095238
0.0351088095238095
0.0159195238095238
0.0624152380952381
0.11778380952381
0.0681430952380952
0.0348207142857143
0.0764333333333333
0.0125945238095238
0.0716671428571429
0.0724716666666667
0.029087380952381
0.0241038095238095
0.0352409523809524
0.118470714285714
0.0618380952380952
0.129855476190476
0.0127245238095238
0.02144
0.138439047619048
0.017407380952381
0.041105
0.0411338095238095
0.0797261904761905
0.0377816666666667
0.0686269047619048
0.0206730952380952
0.0352852380952381
0.048475
0.0242616666666667
0.0589659523809524
0.014165
0.0385554761904762
0.248207142857143
0.0719459523809524
0.0613214285714286
0.0190483333333333
0.026085
0.0288002380952381
0.410334146341463
0.0143428571428571
0.0207683333333333
0.0355380952380952
0.0191809523809524
0.0872654761904762
0.0656180952380952
0.035882380952381
0.201035476190476
0.0114642857142857
0.0373492857142857
0.062057619047619
0.199059523809524
0.168704285714286
0.0399721428571429
0.299265952380952
0.0180792857142857
0.0168307142857143
0.0153428571428571
0.0850690476190476
0.0357811904761905
0.0309666666666667
0.144368571428571
0.020217619047619
0.0335040476190476
0.238993571428571
0.0281852380952381
0.0590333333333333
0.0366995238095238
0.0134359523809524
0.468493571428571
0.0272830952380952
0.0147669047619048
0.0237228571428571
0.0354178571428571
0.0114909523809524
0.0569628571428571
0.0156735714285714
0.0315252380952381
0.193221666666667
0.0491135714285714
0.0360661904761905
0.0220507142857143
0.103103095238095
0.0297742857142857
0.0348642857142857
0.0328019047619048
0.0500190476190476
0.349235476190476
0.310163333333333
0.187075952380952
0.408340975609756
0.0484269047619048
0.263088095238095
0.0167230952380952
0.0363816666666667
0.0198204761904762
0.0103728571428571
0.0880102380952381
0.0770276190476191
0.206442857142857
0.0967192857142857
0.374649761904762
0.031422619047619
0.0190888095238095
0.0767385714285714
0.0142790476190476
0.0588357142857143
0.0273759523809524
0.0823938095238095
0.0270607142857143
0.0139492857142857
0.0807780952380952
0.0498664285714286
0.026532619047619
0.0231888095238095
0.0202559523809524
0.0710742857142857
0.11097619047619
0.0659466666666667
0.0142557142857143
0.0177683333333333
0.0455878571428571
0.0558419047619048
0.147967142857143
0.111764285714286
0.0330161904761905
0.0176571428571429
0.0236985714285714
0.0438490476190476
0.233489047619048
0.0158714285714286
0.0409461904761905
0.0221342857142857
0.0702597619047619
0.029907380952381
0.0186795238095238
0.0998930952380952
0.0261130952380952
0.0502385714285714
0.0142645238095238
0.0524852380952381
0.0348595238095238
0.121062380952381
0.0947866666666667
0.0626059523809524
0.0321359523809524
0.0850392857142857
0.0270709523809524
0.0167930952380952
0.0429583333333333
0.086582619047619
0.0492209523809524
0.127003571428571
0.0417788095238095
0.0341761904761905
0.0405645238095238
0.0132466666666667
0.0261061904761905
0.0778790476190476
0.0598359523809524
0.0149635714285714
0.0206947619047619
0.0210521428571429
0.0285630952380952
0.02293
0.0148580952380952
0.045797619047619
0.0225066666666667
0.121460476190476
0.0234516666666667
0.0335409523809524
0.0802180952380952
0.0662452380952381
0.0166421428571429
0.0332469047619048
0.0394395238095238
0.01286
0.0333276190476191
0.0409807142857143
0.033747380952381
0.0691009523809524
0.0494557142857143
0.0374264285714286
0.184899761904762
0.0692819047619048
0.218272857142857
0.206965
0.0285052380952381
0.0440440476190476
0.045655
0.0404338095238095
0.045297380952381
0.214121666666667
0.0246219047619048
0.0144447619047619
0.026182619047619
0.0159438095238095
0.0147921428571429
0.0804883333333333
0.0323271428571429
0.0160692857142857
0.174923571428571
0.0374685714285714
0.0153714285714286
0.132518095238095
0.039097380952381
0.0851857142857143
0.0167647619047619
0.0130847619047619
0.0494804761904762
0.172065476190476
0.0152469047619048
0.0296214285714286
0.0392645238095238
0.0300069047619048
0.0302583333333333
0.0169859523809524
0.0211704761904762
0.184306904761905
0.0526969047619048
0.0433483333333333
0.01905
0.023875
0.0160257142857143
0.026122619047619
0.0176290476190476
0.45285880952381
0.0140259523809524
0.025302619047619
0.16644880952381
0.0177152380952381
0.130460238095238
0.0257504761904762
0.0493745238095238
0.041762619047619
0.0922809523809524
0.0322980952380952
0.0161885714285714
0.0396978571428571
0.0122185714285714
0.0380292857142857
0.0192261904761905
0.0551721428571429
0.216262380952381
0.178931904761905
0.0767307142857143
0.0112290476190476
0.0439952380952381
0.0144946341463415
0.0455447619047619
0.0315064285714286
0.0183257142857143
0.0793204761904762
0.100689268292683
0.348559047619048
0.0117861904761905
0.210291428571429
0.174144285714286
0.0130852380952381
0.0452045238095238
0.0152685714285714
0.0554964285714286
0.0723209523809524
0.0899845238095238
0.0287790476190476
0.606411666666667
0.188260238095238
0.0322283333333333
0.0161311904761905
0.0145347619047619
0.0342388095238095
0.0366319047619048
0.488362142857143
0.0161933333333333
0.0383304761904762
0.0254783333333333
0.0495469047619048
0.11516619047619
0.0783026190476191
0.08295
0.0412252380952381
0.028532380952381
0.0375639024390244
0.0512666666666667
0.0156245238095238
0.0181990476190476
0.0334185714285714
0.0197569047619048
0.0329007142857143
0.0293716666666667
0.0363383333333333
0.0188802380952381
0.211725238095238
0.0442838095238095
0.0532154761904762
0.0693114285714286
0.0467045238095238
0.355322142857143
0.0193914285714286
0.0369252380952381
0.0175864285714286
0.0262142857142857
0.0630021428571429
0.0795983333333333
0.0229816666666667
0.0323492857142857
0.05547
0.199461904761905
0.0367016666666667
0.057572380952381
0.0153761904761905
0.0147261904761905
0.123911904761905
0.0626528571428571
0.249762142857143
0.0360597619047619
0.297068333333333
0.0548640476190476
0.242663095238095
0.0460757142857143
0.0408533333333333
0.0158071428571429
0.0167819047619048
0.0399521428571429
0.0432764285714286
0.670549761904762
0.0667771428571429
0.0282133333333333
0.0697564285714286
0.0619583333333333
0.0441745238095238
0.0441342857142857
0.260647857142857
0.0420683333333333
0.0300278571428571
0.239756666666667
0.0633026190476191
0.0182240476190476
0.0261542857142857
0.162848571428571
0.0493007142857143
0.0158738095238095
0.122522619047619
0.288532619047619
0.0520940476190476
0.107087619047619
0.0189235714285714
0.0447169047619048
0.0961626190476191
0.0738414285714286
0.0769697619047619
0.0232002380952381
0.0315333333333333
0.0295795238095238
0.0105642857142857
0.027052380952381
0.0408219047619048
0.033157380952381
0.0698285714285714
0.02856
0.188415952380952
0.149434761904762
0.0524485714285714
0.014017380952381
0.019457619047619
0.0675616666666667
0.0425985714285714
0.0461566666666667
0.0219769047619048
0.0161695238095238
0.586043095238095
0.0202161904761905
0.0649109523809524
0.0733178571428571
0.0468714285714286
0.0447826190476191
0.0154278571428571
0.020075
0.0327640476190476
0.0331635714285714
0.0157128571428571
0.09667
0.0190838095238095
0.144555952380952
0.0583045238095238
0.267195714285714
0.0230219047619048
0.0304952380952381
0.0704219047619048
0.0379830952380952
0.0578802380952381
0.0522502380952381
0.0834776190476191
0.0609054761904762
0.0223366666666667
0.043122380952381
0.0618866666666667
0.0448666666666667
0.0460178571428571
0.0177892857142857
0.0219364285714286
0.0119780952380952
0.274658571428571
0.0401909523809524
0.122892380952381
0.0657190476190476
0.0654647619047619
0.0957007142857143
0.0328904761904762
0.0339940476190476
0.0604945238095238
0.079772380952381
0.059092619047619
0.0321368292682927
0.0922104761904762
0.0373173809523809
0.0468340476190476
0.039247619047619
0.0600047619047619
0.0545852380952381
0.564192619047619
0.0425816666666667
0.0439452380952381
0.0736466666666667
0.0552607317073171
0.0280333333333333
0.0130588095238095
0.069342619047619
0.0395142857142857
0.0612061904761905
0.039945
0.0302792857142857
0.0168380952380952
0.029887619047619
0.0721414285714286
0.13574880952381
0.0233830952380952
0.0243145238095238
0.0233628571428571
0.0479597619047619
0.0563159523809524
0.0253352380952381
0.0169540476190476
0.0413892857142857
0.0663245238095238
0.0406230952380952
0.0807892857142857
0.0123804761904762
0.0192514285714286
0.0163669047619048
0.0179816666666667
0.0487728571428571
0.0289766666666667
0.0399185714285714
0.044805
0.0218507142857143
0.0270495238095238
0.0154935714285714
0.103290714285714
0.0270902380952381
0.0748295238095238
0.0172769047619048
0.218544047619048
0.0432792857142857
0.0440390476190476
0.0453385714285714
0.100419285714286
0.136900714285714
0.0308585714285714
0.0148407142857143
0.0829283333333333
0.0129807142857143
0.146600476190476
0.288342857142857
0.0494954761904762
0.0142569047619048
0.284846428571429
0.0576264285714286
0.0734395238095238
0.242981904761905
0.0263764285714286
0.0240469047619048
0.0731961904761905
0.0397421428571429
0.0307464285714286
0.120416666666667
0.0437733333333333
0.0132204761904762
0.066522380952381
0.0646230952380952
0.0407235714285714
0.0414569047619048
0.0227828571428571
0.0341945238095238
0.0717814285714286
0.0191547619047619
0.16936619047619
0.0401752380952381
0.0178521428571429
0.0302814285714286
0.0286283333333333
0.033572619047619
0.0353307142857143
0.0766169047619048
0.0742461904761905
0.0349659523809524
0.105243095238095
0.0365430952380952
0.055725
0.0308602380952381
0.024655
0.0533802380952381
0.0770683333333333
0.041555
0.0419997619047619
0.0184069047619048
0.0368245238095238
0.0343880952380952
0.237944242424242
0.0128695238095238
0.0230695238095238
0.109367380952381
0.0744740476190476
0.0291285714285714
0.0458228571428571
0.0662430952380952
0.0446959523809524
0.022637619047619
0.0184566666666667
0.0444959523809524
0.0155333333333333
0.308080952380952
0.0258921428571429
0.0458661904761905
0.0175628571428571
0.135807142857143
0.0141635714285714
0.0530902380952381
0.09583
0.040492380952381
0.0259785714285714
0.0422063414634146
0.0122895238095238
0.0347809523809524
0.0453571428571429
0.0629380952380952
0.0457280952380952
0.0132069047619048
0.0750664285714286
0.116203095238095
0.061075
0.0349692857142857
0.0850416666666667
0.0411866666666667
0.059707380952381
0.10021619047619
0.0286030952380952
0.0230119047619048
0.0430561904761905
0.0439419047619048
0.032907619047619
0.132309268292683
0.0364547619047619
0.0210866666666667
0.0124880952380952
0.0318480952380952
0.278078095238095
0.017622380952381
0.0581742857142857
0.0253907142857143
0.0200761904761905
0.0230119047619048
0.0762807142857143
0.0377735714285714
0.0601923809523809
0.0453940476190476
0.0174597619047619
0.0732015384615385
0.0206666666666667
0.0975983333333333
0.0180047619047619
0.0649571428571429
0.0344435714285714
0.0946378571428571
0.0182
0.0386864285714286
0.0807016666666667
0.0753319047619048
0.0397192857142857
0.0154078571428571
0.0154335714285714
0.0322978571428571
0.0215980952380952
0.0672566666666667
0.0663104761904762
0.161769756097561
0.0509054761904762
0.0348995238095238
0.0391907142857143
0.0423052380952381
0.0375352380952381
0.0262616666666667
0.0350564285714286
0.0387869047619048
0.108335476190476
0.0330504761904762
0.022647380952381
0.0316942857142857
0.0758480952380952
0.0677433333333333
0.146894390243902
0.108719523809524
0.0356266666666667
0.0132388095238095
0.0229214285714286
0.0156028571428571
0.0387502380952381
0.760338571428571
0.0573661904761905
0.0377390476190476
0.0254238095238095
0.13738380952381
0.034837619047619
0.0369261904761905
0.0659140476190476
0.190015714285714
0.0710309523809524
0.0139435714285714
0.061052380952381
0.0496995238095238
0.0755742857142857
0.0996471428571429
0.0588847619047619
0.0371216666666667
0.0443833333333333
0.437635
0.0527942857142857
0.0245161904761905
0.042782380952381
0.136963571428571
0.0174261904761905
0.0779547619047619
0.0532669047619048
0.0448392857142857
0.0573669047619048
0.0321064285714286
0.228455
0.417423571428571
0.0363078571428571
0.023315
0.0566019047619048
0.099287619047619
0.0163821428571429
0.0218592857142857
0.0138204761904762
0.0144497619047619
0.0710928571428571
0.0205020512820513
0.0152783333333333
0.0414230952380952
0.251526904761905
0.0320309523809524
0.0288435714285714
0.0317757142857143
0.0127492857142857
0.0173311904761905
0.0215388095238095
0.043125
0.02605
0.0553042857142857
0.01803
0.0162290476190476
0.453062619047619
0.0437230952380952
0.0207988095238095
0.0193030952380952
0.182856428571429
0.0268278571428571
0.028812619047619
0.0631759523809524
0.0807009523809524
0.0602057142857143
0.099735
0.0199140476190476
0.0260283333333333
0.172424523809524
0.0445338095238095
0.0158214285714286
0.0836159523809524
0.136646428571429
0.0116040476190476
0.0174854761904762
0.0444604761904762
0.037017619047619
0.0234759523809524
0.0695709523809524
0.0373578571428571
0.0257707142857143
0.0945826190476191
0.01615
0.0180602380952381
0.0362183333333333
0.253857142857143
0.0770566666666667
0.245600952380952
0.259889047619048
0.452628095238095
0.0292007142857143
0.0606930952380952
0.0558454761904762
0.108368333333333
0.0329445238095238
0.0318540476190476
0.250287142857143
0.136221428571429
0.0381942857142857
0.0192911904761905
0.0521228571428571
0.0582047619047619
0.0232178571428571
0.0649421428571429
0.664585952380952
0.0504947619047619
0.0514769047619048
0.0195245238095238
0.0148464285714286
0.210969523809524
0.635607142857143
0.0121759523809524
0.0269895238095238
0.023175
0.0865343902439024
0.0688173809523809
0.0635921428571429
0.0203642857142857
0.0149709523809524
0.0146869047619048
0.0243616666666667
0.0225421428571429
0.0155130952380952
0.0352488095238095
0.0861961904761905
0.0311135714285714
0.0224911904761905
0.089822380952381
0.0167002380952381
0.0803709523809524
0.0598007142857143
0.053597619047619
0.124798095238095
0.187049523809524
0.191633333333333
0.0490611904761905
0.0704111904761905
0.0252904761904762
0.0409630952380952
0.0501161904761905
0.394042380952381
0.0498314285714286
0.0190307142857143
0.0613057142857143
0.057797380952381
0.0412173809523809
0.0622164285714286
0.0161621428571429
0.0166757142857143
0.042107619047619
0.0862345238095238
0.0784711904761905
0.021862619047619
0.0540640476190476
0.0161788095238095
0.0237616666666667
0.170453571428571
0.0821223809523809
0.0265457142857143
0.0375969047619048
0.146032380952381
0.0244754761904762
0.0157097619047619
0.0305590476190476
0.0264080952380952
0.0934580952380952
0.0735195238095238
0.0162438095238095
0.201023571428571
0.181587857142857
0.0341645238095238
0.052147380952381
0.227827619047619
0.0235440476190476
0.0443985714285714
0.0172759523809524
0.0481569047619048
0.0280854761904762
0.0462566666666667
0.0187164285714286
0.0340266666666667
0.0171216666666667
0.0176345238095238
0.013582380952381
0.0423833333333333
0.0189280952380952
0.0172928571428571
0.05571
0.219501904761905
0.271881904761905
0.270216904761905
0.0179707142857143
0.0131057142857143
0.0435997619047619
0.0401559523809524
0.0429735714285714
0.0175471428571429
0.0615004761904762
0.049882380952381
0.0365007142857143
0.0110933333333333
0.045277619047619
0.0292678571428571
0.0182230952380952
0.177917380952381
0.0409819047619048
0.854593
0.145178333333333
0.0540259523809524
0.0330752380952381
0.0157245238095238
0.0772135714285714
0.582675
0.0381659523809524
0.0137566666666667
0.016947619047619
0.0348530952380952
0.0192033333333333
0.0500852380952381
0.0397390476190476
0.0915414285714286
0.044345
0.74903880952381
0.093975
0.0228819047619048
0.06344
0.056467619047619
0.0421138095238095
0.0331392857142857
0.0361045238095238
0.039057619047619
0.270693095238095
0.0354228571428571
0.0392102380952381
0.0185980952380952
0.0144357142857143
0.119553333333333
0.179896428571429
0.0218783333333333
0.0307407142857143
0.0183871428571429
0.0346740476190476
0.0256466666666667
0.0494795238095238
0.0367538095238095
0.0337154761904762
0.0592304761904762
0.04357
0.275809761904762
0.0154019047619048
0.25635119047619
0.0414435714285714
0.0274128571428571
0.0560771428571429
0.0137357142857143
0.0970035714285714
0.0459728571428571
0.0575142857142857
0.0475411904761905
0.0497180952380952
0.0177916666666667
0.20531880952381
0.0269559523809524
0.0142942857142857
0.0252
0.0318445238095238
0.0161469047619048
0.40559119047619
0.0641559523809524
0.104599285714286
0.0628738095238095
0.0299054761904762
0.0298647619047619
0.0700592857142857
0.0147219047619048
0.0431538095238095
0.0162738095238095
0.10518380952381
0.015925
0.19085380952381
0.0327921428571429
0.0336438095238095
0.113100238095238
0.104311428571429
0.0411597619047619
0.0178361904761905
0.0628030952380952
0.0651588095238095
0.0931530952380952
0.0190497619047619
0.0677454761904762
0.0354145238095238
0.114949761904762
0.0257735714285714
0.0413028571428571
0.0229847619047619
0.3752125
0.0415557142857143
0.0266228571428571
0.0142792857142857
0.0362297619047619
0.0518061904761905
0.0562321428571429
0.0841833333333333
0.0649359523809524
0.0388904761904762
0.0927619047619048
0.0252690476190476
0.0488214285714286
0.0203788095238095
0.033617380952381
0.0277004761904762
0.0211707142857143
0.0340504761904762
0.0141242857142857
0.284974285714286
0.100245238095238
0.0334454761904762
0.0231583333333333
0.0448430952380952
0.0517364285714286
0.0439459523809524
0.0211757142857143
0.576131428571429
0.0370130952380952
0.0303245238095238
0.0373164285714286
0.0168240476190476
0.0333052380952381
0.0652228571428571
0.0299333333333333
0.0806052380952381
0.0591659523809524
0.038425
0.0936547619047619
0.0412321428571429
0.0214745238095238
0.0443719047619048
0.0845385714285714
0.0217790476190476
0.186610238095238
0.0519033333333333
0.0709414285714286
0.0385785714285714
0.0376309523809524
0.0261459523809524
0.0897795238095238
0.0337373809523809
0.0198288095238095
0.0903185714285714
0.0448092857142857
0.053457619047619
0.0144188095238095
0.24480119047619
0.0587430952380952
0.0165930952380952
0.0694452380952381
0.0186921428571429
0.0617171428571429
0.0517288095238095
0.541079047619048
0.052742380952381
0.0254142857142857
0.19763619047619
0.0188933333333333
0.0393695238095238
0.266389761904762
0.0988761904761905
0.0368769047619048
0.0132138095238095
0.12961619047619
0.0275771428571429
0.0139990476190476
0.0372295238095238
0.14836380952381
0.352712380952381
0.115694047619048
0.160397142857143
0.0236704761904762
0.0175283333333333
0.0419280952380952
0.0713602380952381
0.016957380952381
0.0701209523809524
0.0544007142857143
0.0144942857142857
0.271847619047619
0.1062
0.0308321428571429
0.0550011904761905
0.21289880952381
0.018472619047619
0.0608692857142857
0.40521119047619
0.0250166666666667
0.0946680487804878
0.0178959523809524
0.0707195238095238
0.309843333333333
0.0356938095238095
0.0484030952380952
0.150414102564103
0.0114888095238095
0.0833154761904762
0.254262619047619
0.0127509523809524
0.0413192857142857
0.0844335714285714
0.566594523809524
0.011762380952381
0.02244
0.0440771428571429
0.0852869047619048
0.126459047619048
0.0182671428571429
0.0374592857142857
0.113271904761905
0.0398242857142857
0.0148338095238095
0.0551235714285714
0.0678007142857143
0.0648047619047619
0.0501645238095238
0.0322933333333333
0.0109735714285714
0.0868571428571429
0.0723804761904762
0.0646969047619048
0.0970559523809524
0.0304028571428571
0.103379268292683
0.0518388095238095
0.043872380952381
0.0266704761904762
0.08519
0.0218845238095238
0.0145378571428571
0.040727380952381
0.0488430952380952
0.0335252380952381
0.0284628571428571
0.0991259523809524
0.0716980952380952
0.0573252380952381
0.0341197619047619
0.233375238095238
0.0205464285714286
0.021807619047619
0.0229521428571429
0.0451238095238095
0.0320728571428571
0.105757142857143
0.035822380952381
0.0521228571428571
0.0422833333333333
0.032107619047619
0.0224878571428571
0.0183909523809524
0.0170107142857143
0.0299295238095238
0.214374285714286
0.0134445238095238
0.0146728571428571
0.726447619047619
0.0396140476190476
0.394822857142857
0.0327378571428571
0.0292335714285714
0.027332619047619
0.1154405
0.0211114285714286
0.0231145238095238
0.0580854761904762
0.0359371428571429
0.0345119047619048
0.053722380952381
0.044652619047619
0.0343090476190476
0.0196985714285714
0.0711116666666667
0.0798314285714286
0.0369361904761905
0.0585433333333333
0.0124985714285714
0.119012857142857
0.0301516666666667
0.222436666666667
0.0520945238095238
0.0241080952380952
0.02975
0.420362142857143
0.049867619047619
0.0593511904761905
0.0384128571428571
0.0547566666666667
0.0265840476190476
0.0183321428571429
0.0393616666666667
0.104927142857143
0.580638095238095
0.0594292857142857
0.0338959523809524
0.0166540476190476
0.08928
0.0334604761904762
0.0782928571428571
0.0201604761904762
0.0178628571428571
0.0544688095238095
0.0357414285714286
0.0373202380952381
0.0193921428571429
0.0664871428571429
0.0237190476190476
0.0278202380952381
0.0415966666666667
0.0407114285714286
0.0129169047619048
0.056437380952381
0.217528333333333
0.0456997619047619
0.0454014285714286
0.0254440476190476
0.0944723809523809
0.0326711904761905
0.0626988095238095
0.0268130952380952
0.0514138095238095
0.037762619047619
0.0692847619047619
0.0188357142857143
0.0389542857142857
0.0227354761904762
0.0525330952380952
0.0168604761904762
0.0234864285714286
0.109451904761905
0.0350285714285714
0.072797619047619
0.0569064285714286
0.0391716666666667
0.0321369047619048
0.427510238095238
0.0488857142857143
0.0242214285714286
0.0201728571428571
0.01433
0.0484995238095238
0.0185621428571429
0.245928095238095
0.0729514285714286
0.038967619047619
0.345062857142857
0.0141369047619048
0.0794730952380952
0.0443719047619048
0.0436571428571429
0.0247483333333333
0.0631521428571429
0.0426242857142857
0.0906314285714286
0.022017619047619
0.0568257142857143
0.0390297619047619
0.012392380952381
0.0183104761904762
0.103230714285714
0.0183369047619048
0.0618740476190476
0.0146166666666667
0.0282564285714286
0.0147457142857143
0.0254238095238095
0.0233238095238095
0.0288290476190476
0.829042142857143
0.0389297619047619
0.050742380952381
0.0208278571428571
0.0288540476190476
0.0142007142857143
0.243832380952381
0.023777619047619
0.0154547619047619
0.221109523809524
0.34160119047619
0.0143059523809524
0.0500695238095238
0.0644314285714286
0.0232509523809524
0.0648961904761905
0.132824523809524
0.0324254761904762
0.0539552380952381
0.0904664285714286
0.0146447619047619
0.0630535714285714
0.021857380952381
0.0213983333333333
0.0701383333333333
0.205612619047619
0.0801707142857143
0.046555
0.0240595238095238
0.0466259523809524
0.0195383333333333
0.0476959523809524
0.161886428571429
0.0166233333333333
0.102561904761905
0.0346664285714286
0.0246652380952381
0.015652380952381
0.072265
0.0221488095238095
0.0146171428571429
0.0511354761904762
0.0118140476190476
0.0384554761904762
0.040422619047619
0.087237619047619
0.0418278571428571
0.0322654761904762
0.0126152380952381
0.0320214285714286
0.0803433333333333
0.0550135714285714
0.022602619047619
0.0177528571428571
0.0279869047619048
0.0258085714285714
0.0162466666666667
0.020362380952381
0.0258666666666667
0.0371535714285714
0.0594042857142857
0.0226621428571429
0.577126666666667
0.025267380952381
0.153109047619048
0.0266
0.0153861904761905
0.0257904761904762
0.03012
0.0770519047619048
0.0466633333333333
0.0158580952380952
0.0229359523809524
0.0198233333333333
0.0480314285714286
0.0138221428571429
0.014122380952381
0.0149711904761905
0.020222380952381
0.0274690476190476
0.0738604761904762
0.0419783333333333
0.0463009523809524
0.0266554761904762
0.0141819047619048
0.14642380952381
0.05678
0.167237142857143
0.0697219047619048
0.0522159523809524
0.0173497619047619
0.0511526190476191
0.0414802380952381
0.69766619047619
0.370628571428571
0.0219935714285714
0.0163011904761905
0.0967230952380952
0.265120476190476
0.0965092857142857
0.0336214285714286
0.014167380952381
0.129517857142857
0.0389854761904762
0.0465804761904762
0.256769523809524
0.0249754761904762
0.0476383333333333
0.0200461904761905
0.0235790476190476
0.0321921428571429
0.016515
0.0962297619047619
0.147951904761905
0.0544485714285714
0.0743707142857143
0.05705
0.0283914285714286
0.0392292857142857
0.0675226190476191
0.0546064285714286
0.0550704761904762
0.0233642857142857
0.125197142857143
0.061182619047619
0.028787380952381
0.0382333333333333
0.01877
0.0240297619047619
0.0755428571428571
0.0493907142857143
0.0949114285714286
0.0426402380952381
0.0861485714285714
0.0195980952380952
0.161789285714286
0.0194040476190476
0.507533333333333
0.0139685714285714
0.0223583333333333
0.026835
0.0192719047619048
0.0348238095238095
0.0361838095238095
0.0144345238095238
0.217724761904762
0.0346597619047619
0.026152380952381
0.0769669047619048
0.0517707142857143
0.0250052380952381
0.0352859523809524
0.327080714285714
0.0619761904761905
0.0163116666666667
0.0391842857142857
0.011092380952381
0.0588721428571429
0.124928333333333
0.0227530952380952
0.0181557142857143
0.0621354761904762
0.0240057142857143
0.0153535714285714
0.0569578571428571
0.0167816666666667
0.0421640476190476
0.0786346341463415
0.0457233333333333
0.0273061904761905
0.0349885714285714
0.0805297619047619
0.0420566666666667
0.0670395238095238
0.02368
0.0599414285714286
0.0136995238095238
0.148533333333333
0.0185190476190476
0.018505
0.0350614285714286
0.241108333333333
0.0366245238095238
0.0656921428571429
0.03453
0.0184195238095238
0.0457528571428571
0.0381642857142857
0.0383754761904762
0.0727573809523809
0.0285578571428571
0.0456038095238095
0.0574221428571429
0.0725054761904762
0.0112390476190476
0.0355802380952381
0.016972619047619
0.0796840476190476
0.0140080952380952
0.019557619047619
0.0497238095238095
0.0157195238095238
0.0554438095238095
0.0174535714285714
0.0589985714285714
0.0541559523809524
0.0402078571428571
0.078492619047619
0.0728804761904762
0.0569238095238095
0.0370966666666667
0.0243433333333333
0.031057619047619
0.0379283333333333
0.0980590476190476
0.138507142857143
0.0197338095238095
0.0341407142857143
0.0152588095238095
0.020585
0.0586721428571429
0.00928809523809524
0.0173333333333333
0.253824761904762
0.0286795238095238
0.0163892857142857
0.0160369047619048
0.118449523809524
0.26737619047619
0.219028095238095
0.0392673809523809
0.013855
0.0143997619047619
0.0144840476190476
0.453750238095238
0.0198790476190476
0.0200809523809524
0.0227564285714286
0.0235292857142857
0.188275476190476
0.133627619047619
0.034717619047619
0.0200154761904762
0.296411904761905
0.074747380952381
0.0198197619047619
0.0204078571428571
0.0357304761904762
0.0528285714285714
0.0323083333333333
0.121286666666667
0.0180142857142857
0.0817554761904762
0.162301904761905
0.0662257142857143
0.052987619047619
0.0210914285714286
0.0239609523809524
0.0323440476190476
0.0631192857142857
0.015305
0.0282880952380952
0.106835714285714
0.0167438095238095
0.0368133333333333
0.0333733333333333
0.0245759523809524
0.06337
0.0436364285714286
0.0628842857142857
0.0176780952380952
0.0581080952380952
0.0165026829268293
0.0310641463414634
0.0286135714285714
0.0375166666666667
0.0139414285714286
0.0624880952380952
0.0170202380952381
0.0196519047619048
0.0804230952380952
0.380091904761905
0.0321390476190476
0.0372714285714286
0.0677997619047619
0.0375652380952381
0.0243178571428571
0.0179047619047619
0.252678333333333
0.0983769047619048
0.0174304761904762
0.0295419047619048
0.109471428571429
0.0367714285714286
0.0209214285714286
0.0480733333333333
0.018552380952381
0.0209416666666667
0.0549221428571429
0.013322619047619
0.0426221428571429
0.0464307142857143
0.00715571428571429
0.253605238095238
0.0241692857142857
0.023427380952381
0.0160216666666667
0.0197085714285714
0.0156045238095238
0.0239580952380952
0.0212266666666667
0.0234336585365854
0.0419035714285714
0.0228002380952381
0.0287338095238095
0.0315595238095238
0.386862380952381
0.0116445238095238
0.0165321428571429
0.0508714285714286
0.0702790476190476
0.150551904761905
0.0653628571428571
0.0253069047619048
0.0799078571428571
0.07147
0.061827380952381
0.0521447619047619
0.0652230952380952
0.0156002380952381
0.0474071428571429
0.0548178571428571
0.16924
0.018482380952381
0.098907380952381
0.0849528571428571
0.0204480952380952
0.169693333333333
0.019402619047619
0.0291304761904762
0.0192002380952381
0.0489778571428571
0.0156964285714286
0.0811995238095238
0.0722771428571429
0.0148980952380952
0.0835380952380952
0.0889052380952381
0.0632357142857143
0.0891507142857143
0.027442619047619
0.0147219047619048
0.369986666666667
0.0640938095238095
0.0152004761904762
0.0618854761904762
0.0246211904761905
0.0499152380952381
0.0151697619047619
0.329411666666667
0.0327542857142857
0.0263185714285714
0.0476852380952381
0.0397440476190476
0.0562152380952381
0.0414464285714286
0.0233197619047619
0.131915238095238
0.0500847619047619
0.0360588095238095
0.0295328571428571
0.377422142857143
0.0797009523809524
0.0503195238095238
0.0199078571428571
0.0643890476190476
0.0212269047619048
0.0125002380952381
0.0368661904761905
0.0149430952380952
0.294381428571429
0.0300016666666667
0.0224347619047619
0.0201247619047619
0.0626823809523809
0.0402840476190476
0.331075238095238
0.0695542857142857
0.031137619047619
0.0645621428571429
0.0409119047619048
0.0404311904761905
0.0250688095238095
0.0312266666666667
0.0324588095238095
0.0387804761904762
0.0323433333333333
0.105427380952381
0.0269747619047619
0.0956209523809524
0.116483095238095
0.0390538095238095
0.585754285714286
0.0314557142857143
0.0432621428571429
0.0167571428571429
0.0472292857142857
0.068785
0.146356904761905
0.0239492857142857
0.0226866666666667
0.0395969047619048
0.178880476190476
0.0711040476190476
0.0632178571428571
0.25284880952381
0.0522352380952381
0.024725
0.0390054761904762
0.029077619047619
0.0681702380952381
0.0142311904761905
0.0155390476190476
0.0222595238095238
0.0255371428571429
0.0198183333333333
0.035027380952381
0.0595257142857143
0.040095
0.053682380952381
0.0879285714285714
0.041717380952381
0.0202619047619048
0.018232619047619
0.017185
0.0475940476190476
0.680782857142857
0.0271892857142857
0.0408802380952381
0.284212619047619
0.0136211904761905
0.276881666666667
0.0266271428571429
0.0170961904761905
0.0360697619047619
0.0842723809523809
0.0736647619047619
0.111217142857143
0.0327416666666667
0.0798766666666667
0.035167619047619
0.0568888095238095
0.0215204761904762
0.023332619047619
0.89136380952381
0.0301211904761905
0.0415530952380952
0.0713719047619048
0.0225480952380952
0.0455388095238095
0.0497435714285714
0.0565211904761905
0.0289666666666667
0.0152383333333333
0.0348783333333333
0.0678180952380952
0.0311883333333333
0.0158235714285714
0.0887564285714286
0.0483057142857143
0.0510630952380952
0.0179438095238095
0.0476433333333333
0.0272521428571429
0.0618711904761905
0.0595192857142857
0.0881542857142857
0.014602619047619
0.0274335714285714
0.0377202380952381
0.0253359523809524
0.0466128571428571
0.244765952380952
0.19007380952381
0.0130845238095238
0.0956564285714286
0.0959442857142857
0.0499111904761905
0.030805
0.0827669047619048
0.168984047619048
0.0482864285714286
0.821497380952381
0.0262028571428571
0.200503333333333
0.0264964285714286
0.169772142857143
0.0617659523809524
0.240338095238095
0.0525533333333333
0.0185428571428571
0.180585952380952
0.103296666666667
0.0298009523809524
0.0245309523809524
0.0192641463414634
0.206528333333333
0.0337807142857143
0.0365680952380952
0.040375
0.0450230952380952
0.0183138095238095
0.0140352380952381
0.0543535714285714
0.0456478571428571
0.0310397619047619
0.0165311904761905
0.0460852380952381
0.0170680952380952
0.0288219047619048
0.0218892857142857
0.0609197619047619
0.0241690476190476
0.250348571428571
0.219967142857143
0.0629359523809524
0.0204752380952381
0.032542380952381
0.0151004761904762
0.0384609523809524
0.0439983333333333
0.246100952380952
0.0963085714285714
0.0103309523809524
0.0428730952380952
0.0408483333333333
0.0550885714285714
0.0927347619047619
0.039102380952381
0.014445
0.0861007142857143
0.046327380952381
0.0504090476190476
0.276598809523809
0.0415869047619048
0.080712619047619
0.0156014285714286
0.0413447619047619
0.0264035714285714
0.0437261904761905
0.0333938095238095
0.0588007142857143
0.101025714285714
0.0642816666666667
0.0152859523809524
0.0177888095238095
0.0243066666666667
0.0466416666666667
0.0165840476190476
0.0389738095238095
0.0408188095238095
0.0175595238095238
0.0694209523809524
0.018717380952381
0.0505416666666667
0.01647
0.0357804761904762
0.0391838095238095
0.0334511904761905
0.0284280952380952
0.0184947619047619
0.241554523809524
0.0252757142857143
0.043767619047619
0.450927619047619
0.0402785714285714
0.0126971428571429
0.0621419047619048
0.0226714285714286
0.0649445238095238
0.0185559523809524
0.019552619047619
0.0221578571428571
0.019802380952381
0.0705142857142857
0.0400945238095238
0.07664
0.197328333333333
0.0230138095238095
0.0275730952380952
0.122359047619048
0.0284109523809524
0.0459121428571429
0.084167380952381
0.0479480952380952
0.0336416666666667
0.0443464285714286
0.0490959523809524
0.0207385714285714
0.032265
0.698991666666667
0.02165
0.0395102380952381
0.0818714285714286
0.0367747619047619
0.542925238095238
0.0946183333333333
0.0418185714285714
0.016355
0.0521140476190476
0.080435
0.330643571428571
0.0196888095238095
0.0130264285714286
0.0207564285714286
0.0234552380952381
0.0505035714285714
0.0506397619047619
0.0485919047619048
0.0291002380952381
0.012547619047619
0.014592380952381
0.0183447619047619
0.0213788095238095
0.0855390476190476
0.0217104761904762
0.0153735714285714
0.0767185714285714
0.0159019047619048
0.0361140476190476
0.0343338095238095
0.0376133333333333
0.282595476190476
0.179658333333333
0.0179954761904762
0.0229980952380952
0.0436569047619048
0.0879630952380952
0.0270260975609756
0.133882857142857
0.204174761904762
0.0592130952380952
0.016025
0.0858795238095238
0.0310561904761905
0.0247011904761905
0.0184964285714286
0.0486142857142857
0.041067619047619
0.0244464285714286
0.0361671428571429
0.0745383333333333
0.0428666666666667
0.0371630952380952
0.0311166666666667
0.0847392857142857
0.0433402380952381
0.0439938095238095
0.024
0.0443397619047619
0.0761664285714286
0.0295847619047619
0.0507728571428571
0.242551666666667
0.0139107142857143
0.0279347619047619
0.0892861904761905
0.0244097619047619
0.0207090476190476
0.118705238095238
0.0269047619047619
0.0465657142857143
0.122357619047619
0.0480811904761905
0.0420759523809524
0.0144754761904762
0.0959616666666667
0.0702869047619048
0.0160685714285714
0.182416904761905
0.0822304761904762
0.0338083333333333
0.080982380952381
0.0232
0.096732380952381
0.0376514285714286
0.0637071428571429
0.0171357142857143
0.0584604761904762
0.0283859523809524
0.0868992857142857
0.0392078571428571
0.0178835714285714
0.0638188095238095
0.0204578571428571
0.06122
0.0270959523809524
0.092037380952381
0.51596
0.292062380952381
0.0419645238095238
0.101639761904762
0.026007380952381
0.0246659523809524
0.0446590476190476
0.0163002380952381
0.503776666666667
0.0322
0.0263357142857143
0.0348919047619048
0.20250380952381
0.135749761904762
0.0503485714285714
0.032352619047619
0.0446959523809524
0.0411261904761905
0.323965476190476
0.05809
0.105126904761905
0.0113645238095238
0.0345359523809524
0.0386392857142857
0.223737619047619
0.05978
0.0359804761904762
0.12204
0.0144847619047619
0.0528521428571429
0.174285714285714
0.0209459523809524
0.0861802380952381
0.0405340476190476
0.0204714285714286
0.0404185714285714
0.0369764285714286
0.0388954761904762
0.0303069047619048
0.170381428571429
0.029757380952381
0.0411671428571429
0.121809761904762
0.0338514285714286
0.050745
0.0520247619047619
0.10409880952381
0.0206871428571429
0.0499597619047619
0.0142783333333333
0.409891428571429
0.180815952380952
0.0161902380952381
0.0474038095238095
0.101152619047619
0.0481973809523809
0.0147283333333333
0.0266178571428571
0.218088095238095
0.105464523809524
0.0445016666666667
0.0698304761904762
0.355200238095238
0.0196345238095238
0.0151635714285714
0.0526578571428571
0.0370171428571429
0.0157590476190476
0.0393459523809524
0.0156842857142857
0.0716026190476191
0.0749761904761905
0.0570135714285714
0.048065
0.029312380952381
0.0159407142857143
0.0295247619047619
0.252923571428571
0.183445714285714
0.0360838095238095
0.0180207142857143
0.043747619047619
0.0220552380952381
0.0246011904761905
0.0438911904761905
0.0687595238095238
0.0161666666666667
0.0700011904761905
0.075015
0.213808571428571
0.0265819047619048
0.0218783333333333
0.0256057142857143
0.0408114285714286
0.0227940476190476
0.0141269047619048
0.0938014285714286
0.0197207317073171
0.0334416666666667
0.0626692857142857
0.122366666666667
0.06597
0.0179657142857143
0.0125859523809524
0.046167619047619
0.0169211904761905
0.200067380952381
0.0321661904761905
0.0311114285714286
0.0418240476190476
0.0459180952380952
0.0346271428571429
0.0147619047619048
0.0186183333333333
0.0134688095238095
0.0299628571428571
0.0582597619047619
0.026262380952381
0.0125321428571429
0.127905
0.0134790476190476
0.0193559523809524
0.057592619047619
0.0722961904761905
0.0910964285714286
0.0333269047619048
0.0170509523809524
0.0141080952380952
0.129318095238095
0.184289285714286
0.121472619047619
0.0366926190476191
0.0912857142857143
0.0304983333333333
0.0378657142857143
0.136055
0.0783983333333333
0.0287185714285714
0.12260380952381
0.0749302380952381
0.568542857142857
0.0948695238095238
0.0530552380952381
0.0503983333333333
0.0584233333333333
0.0560597619047619
0.0602235714285714
0.146950476190476
0.0168488095238095
0.0556516666666667
0.0256630952380952
0.175321666666667
0.0136938095238095
0.0296519047619048
0.0338097619047619
0.071957619047619
0.0387797619047619
0.0299395238095238
0.0833785714285714
0.0319530952380952
0.0475619047619048
0.0356985714285714
0.0390919047619048
0.0446595238095238
0.250652380952381
0.0258102380952381
0.0379864285714286
0.0906254761904762
0.231581666666667
0.0317819047619048
0.042442619047619
0.0264190476190476
0.200585476190476
0.0907588095238095
0.0305052380952381
0.0629745238095238
0.420661666666667
0.0338561904761905
0.0230911904761905
0.0187509523809524
0.0400290476190476
0.0178042857142857
0.0596007142857143
0.0209704761904762
0.0251509523809524
0.0309935714285714
0.038327619047619
0.0209202380952381
0.053952380952381
0.024882619047619
0.0503802380952381
0.0286992857142857
0.0421123809523809
0.223004285714286
0.0259961904761905
0.0643111904761905
0.0123709523809524
0.0463659523809524
0.0247583333333333
0.0194652380952381
0.0673404761904762
0.0878359523809524
0.0456885714285714
0.0411740476190476
0.0608269047619048
0.029612619047619
0.04144
0.130881428571429
0.0673840476190476
0.0517538095238095
0.0306983333333333
0.0358876190476191
0.191016666666667
0.0197809523809524
0.0505940476190476
0.0114871428571429
0.0341730952380952
0.0475219047619048
0.0193845238095238
0.0703640476190476
0.0335540476190476
0.340606666666667
0.11142380952381
0.0622761904761905
0.0750592857142857
0.0299866666666667
0.0387188095238095
0.0395452380952381
0.0187592857142857
0.0455790476190476
0.0297540476190476
0.0435304761904762
0.0202438095238095
0.338264047619048
0.014685
0.0484383333333333
0.0399140476190476
0.301791428571429
0.0533185714285714
0.252101904761905
0.0463385714285714
0.0905245238095238
0.0166783333333333
0.0461780952380952
0.0281159523809524
0.248980476190476
0.0555428571428571
0.0344809523809524
0.026742380952381
0.0371547619047619
0.046307380952381
0.0913742857142857
0.0222778571428571
0.0230092857142857
0.0149883333333333
0.0705314285714286
0.0518307142857143
0.0231211904761905
0.0500904761904762
0.0131271428571429
0.0418838095238095
0.0118557142857143
0.0641216666666667
0.0500128571428571
0.0509954761904762
0.0164533333333333
0.0160145238095238
0.029717619047619
0.014715
0.0500228571428571
0.0424088095238095
0.0177504761904762
0.0529288095238095
0.0173878571428571
0.0223561904761905
0.0321488095238095
0.248652380952381
0.0998814285714286
0.0192569047619048
0.279135714285714
0.0193404761904762
0.01483
0.0371097619047619
0.0616566666666667
0.0683538095238095
0.037222619047619
0.0706635714285714
0.0255438095238095
0.0815192857142857
0.0138128571428571
0.0185964285714286
0.101892142857143
0.0161435714285714
0.0248
0.0489764285714286
0.0393902380952381
0.0444997619047619
0.04716
0.48196619047619
0.0400642857142857
0.0279992857142857
0.0785797619047619
0.037982380952381
0.0273230952380952
0.0521938095238095
0.0226388095238095
0.295259047619048
0.0829078571428571
0.0501345238095238
0.0303654761904762
0.219765
0.125974285714286
0.0258209523809524
0.151497619047619
0.019860487804878
0.0254945238095238
0.0316721428571429
0.0143788095238095
0.0269354761904762
0.0558488095238095
0.0187842857142857
0.0277928571428571
0.0242030952380952
0.047947619047619
0.0438164285714286
0.0284780952380952
0.0198290476190476
0.042762619047619
0.250395238095238
0.0664866666666667
0.0349197619047619
0.102132619047619
0.0414371428571429
0.052572619047619
0.0260588095238095
0.0591890476190476
0.045602619047619
0.0220238095238095
0.197767619047619
0.270872142857143
0.0766266666666667
0.0381269047619048
0.0188159523809524
0.055677380952381
0.0231033333333333
0.0255090476190476
0.110059523809524
0.0447830952380952
0.172921666666667
0.217720714285714
0.0252833333333333
0.123109761904762
0.0308042857142857
0.218559523809524
0.0681085714285714
0.0428688095238095
0.0385721428571429
0.0451790476190476
0.044342619047619
0.0342685714285714
0.0514914285714286
0.024757380952381
0.0619109523809524
0.0435869047619048
0.076315
0.0690814285714286
0.0318607142857143
0.030402619047619
0.0388178571428571
0.015852619047619
0.0124914285714286
0.0576045238095238
0.197045952380952
0.217197857142857
0.0130447619047619
0.0289788095238095
0.0221852380952381
0.0156533333333333
0.0171597619047619
0.0424633333333333
0.228592142857143
0.0142071428571429
0.0124245238095238
0.0296195238095238
0.019997380952381
0.14924380952381
0.101067317073171
0.0464142857142857
0.0230854761904762
0.243900476190476
0.0283383333333333
0.043702619047619
0.0500861904761905
0.0715557142857143
0.0410830952380952
0.014582619047619
0.0158495238095238
0.059325
0.0221028571428571
0.0120435714285714
0.0609921428571429
0.0208207142857143
0.0391254761904762
0.0927707142857143
0.0343145238095238
0.04605
0.0206711904761905
0.0231254761904762
0.0223530952380952
0.0333795238095238
0.100412380952381
0.041407380952381
0.0200597619047619
0.029807619047619
0.0329738095238095
0.0456266666666667
0.0340257142857143
0.0370180952380952
0.0695088095238095
0.049682619047619
0.0324316666666667
0.0201653658536585
0.0118630952380952
0.0268264285714286
0.0460869047619048
0.041535
0.0192635714285714
0.0179745238095238
0.0461928571428571
0.382173095238095
0.0229478571428571
0.0153761904761905
0.0745114285714286
0.0247971428571429
0.0636359523809524
0.0147761904761905
0.0144466666666667
0.0326011904761905
0.0849776190476191
0.053485
0.0486285714285714
0.0855230952380952
0.0665757142857143
0.0189714285714286
0.0209733333333333
0.0518919047619048
0.0290421428571429
0.0640435714285714
0.0860092857142857
0.210269523809524
0.0681638095238095
0.286442142857143
0.0307683333333333
0.719590714285714
0.0270440476190476
0.0392730952380952
0.0170564285714286
0.0150642857142857
0.0302535714285714
0.0426771428571429
0.0407161904761905
0.0375097619047619
0.03361
0.0412804761904762
0.0590507142857143
0.0197711904761905
0.0131288095238095
0.0174042857142857
0.254609285714286
0.10274380952381
0.0190783333333333
0.0329559523809524
0.0416697619047619
0.0216561904761905
0.0175788095238095
0.0563519047619048
0.0763002380952381
0.0563316666666667
0.0976738095238095
0.0294507142857143
0.058987619047619
0.0222633333333333
0.0157480952380952
0.284215714285714
0.227764523809524
0.015137380952381
0.0289916666666667
0.0470304761904762
0.090765
0.014905
0.0491242857142857
0.0625533333333333
0.218211428571429
0.0127916666666667
0.0196371428571429
0.0286547619047619
0.111899761904762
0.0677197619047619
0.0236988095238095
0.0181238095238095
0.052252619047619
0.0215892857142857
0.0188716666666667
0.638185714285714
0.0435004761904762
0.0600354761904762
0.0386442857142857
0.0442461904761905
0.0257628571428571
0.512910476190476
0.0483783333333333
0.0271054761904762
0.0585438095238095
0.06024
0.285865476190476
0.0335842857142857
0.0465278571428571
0.0243097619047619
0.0372964285714286
0.0240071428571429
0.514884761904762
0.0519964285714286
0.0151040476190476
0.0290892857142857
0.0362316666666667
0.130188095238095
0.187324523809524
0.0356892857142857
0.024325
0.280542619047619
0.0196214285714286
0.03305
0.0180478571428571
0.0654628571428571
0.0319192857142857
0.0305304761904762
0.0242359523809524
0.914946428571429
0.0217780952380952
0.0551609523809524
0.0214188095238095
0.256979523809524
0.0336014285714286
0.112297619047619
0.0344702380952381
0.0459204761904762
0.0222583333333333
0.251237142857143
0.631679285714286
0.0471452380952381
0.0186992857142857
0.0706635714285714
0.0640088095238095
0.0747654761904762
0.128624047619048
0.0978252380952381
0.0268835714285714
0.0413202380952381
0.0207138095238095
0.0537278571428571
0.0603380952380952
0.0325640476190476
0.018985
0.0390571428571429
0.0471807142857143
0.0442347619047619
0.594554285714286
0.25996380952381
0.032492619047619
0.0577066666666667
0.134186428571429
0.099682619047619
0.0253588095238095
0.0531023809523809
0.0376778571428571
0.132356428571429
0.0704240476190476
0.0883271428571429
0.036252619047619
0.0452566666666667
0.190598095238095
0.0457252380952381
0.0419228571428571
0.0975138095238095
0.0166702380952381
0.0171795238095238
0.0453283333333333
0.02845
0.178954761904762
0.03808
0.0611128571428571
0.138660952380952
0.662259047619048
0.0283309523809524
0.325765238095238
0.0208938095238095
0.0322195238095238
0.0341916666666667
0.0227909523809524
0.015067380952381
0.145646666666667
0.0141730952380952
0.0344283333333333
0.0487176190476191
0.0672740476190476
0.0469271428571429
0.0511373170731707
0.0409166666666667
0.050162380952381
0.0312121428571429
0.0186147619047619
0.0354640476190476
0.0435178571428571
0.0222495238095238
0.0315430952380952
0.0391557142857143
0.139210714285714
0.0740409523809524
0.181701666666667
0.0327278571428571
0.0398611904761905
0.0424040476190476
0.0200771428571429
0.0485859523809524
0.0771185714285714
0.0525147619047619
0.0456804761904762
0.0235940476190476
0.054567380952381
0.0245619047619048
0.0222397619047619
0.0281735714285714
0.0267219047619048
0.0850845238095238
0.276651666666667
0.0151802380952381
0.0479792857142857
0.0422230952380952
0.066047380952381
0.0217564285714286
0.0611919047619048
0.0515416666666667
0.0396792857142857
0.0227288095238095
0.056635
0.0122242857142857
0.016742380952381
0.0130597619047619
0.0136907142857143
0.0653183333333333
0.0265266666666667
0.0398302380952381
0.0522388095238095
0.0446571428571429
0.0216685714285714
0.0462519047619048
0.0246366666666667
0.184248571428571
0.0384647619047619
0.0423797619047619
0.0364776190476191
0.0571921428571429
0.0727452380952381
0.047162380952381
0.170250238095238
0.104184047619048
0.0379830952380952
0.020852380952381
0.0707547619047619
0.0222304761904762
0.121720476190476
0.0683409523809524
0.0440133333333333
0.0304254761904762
0.151329285714286
0.0281733333333333
0.226395238095238
0.32184
0.0541407142857143
0.0136135714285714
0.289559761904762
0.0687919047619048
0.0319580487804878
0.0726519047619048
0.0258835714285714
0.0249411904761905
0.041097380952381
0.0303466666666667
0.0464733333333333
0.0322342857142857
0.0322109523809524
0.0481888095238095
0.0792871428571429
0.0793421428571429
0.26100380952381
0.0550509523809524
0.0381511904761905
0.0455092857142857
0.0157680952380952
0.0797202380952381
0.0255340476190476
0.0897011904761905
0.0409819047619048
0.12030619047619
0.0353557142857143
0.124581666666667
0.0625542857142857
0.066227619047619
0.038127619047619
0.24456880952381
0.0654988095238095
0.121874047619048
0.0234416666666667
0.0750669047619048
0.055227619047619
0.0858866666666667
0.300029761904762
0.165201666666667
0.147502857142857
0.0182621428571429
0.0222769047619048
0.0332545238095238
0.0459804761904762
0.0473002380952381
0.0392754761904762
0.0179238095238095
0.0215257142857143
0.0435664285714286
0.0487635714285714
0.061332619047619
0.111421428571429
0.182418571428571
0.0479695238095238
0.0249592857142857
0.0609761904761905
0.0621790476190476
0.250584761904762
0.0208635714285714
0.0342195238095238
0.147679523809524
0.578554761904762
0.0467861904761905
0.0515295238095238
0.064032619047619
0.205474523809524
0.0574214285714286
0.285991428571429
0.013925
0.053057619047619
0.015465
0.0219516666666667
0.015952380952381
0.0235111904761905
0.0120438095238095
0.0308111904761905
0.0436690476190476
0.243339285714286
0.0161459523809524
0.0386145238095238
0.236705476190476
0.0135595238095238
0.0183847619047619
0.0540178571428571
0.0781626190476191
0.0962440476190476
0.0801754761904762
0.0366388095238095
0.0651254761904762
0.0189330952380952
0.018792619047619
0.0533595238095238
0.0349438095238095
0.0172771428571429
0.0160290476190476
0.0320861904761905
0.0373269047619048
0.225970476190476
0.0437002380952381
0.0938285714285714
0.0209835714285714
0.0808635714285714
0.142151666666667
0.0465335714285714
0.0165021428571429
0.0627833333333333
0.103421666666667
0.0324342857142857
0.0178042857142857
0.0242397619047619
0.0127526829268293
0.0557323809523809
0.0534540476190476
0.033437380952381
0.0375216666666667
0.0304252380952381
0.0496911904761905
0.380055952380952
0.117383095238095
0.152129523809524
0.0550457142857143
0.0151261904761905
0.0171733333333333
0.0460635714285714
0.0331680952380952
0.0148319047619048
0.0222635714285714
0.0324059523809524
0.0486630952380952
0.0285438095238095
0.022747380952381
0.0151433333333333
0.0148871428571429
0.0336266666666667
0.305671428571429
0.0126119047619048
0.0573840476190476
0.188286428571429
0.227935238095238
0.0776380952380952
0.0344097619047619
0.0302083333333333
0.0419283333333333
0.0763264285714286
0.0527685714285714
0.0321861904761905
0.134490476190476
0.02544
0.0936321428571429
0.0259033333333333
0.0800652380952381
0.0901588095238095
0.0480764285714286
0.199584523809524
0.0348021428571429
0.0295588095238095
0.0462628571428571
0.0239397619047619
0.020852380952381
0.0394547619047619
0.0472471428571429
0.0336169047619048
0.0411352380952381
0.0187921428571429
0.0156588095238095
0.0628552380952381
0.0224559523809524
0.029812619047619
0.0547152380952381
0.0434516666666667
0.018422380952381
0.050017380952381
0.0806635714285714
0.0556919047619048
0.046197380952381
0.0248469047619048
0.044835
0.0174614285714286
0.0806519047619048
0.0113288095238095
0.0616602380952381
0.53687119047619
0.0381090476190476
0.0476271428571429
0.0367414285714286
0.0323504761904762
0.0165190476190476
0.0269564285714286
0.0751507142857143
0.0390726190476191
0.1204
0.366014761904762
0.155610714285714
0.015875
0.0181171428571429
0.0827607317073171
0.0547961904761905
0.0598842857142857
0.0501728571428571
0.116274761904762
0.0281261904761905
0.013362380952381
0.045987380952381
0.0324214285714286
0.0185530952380952
0.0492569047619048
0.0351416666666667
0.0391478571428571
0.0353942857142857
0.0231302380952381
0.0891888095238095
0.0117159523809524
0.235715238095238
0.0576033333333333
0.0571361904761905
0.0218409523809524
0.219682142857143
0.0462485714285714
0.0981480952380952
0.206390238095238
0.0427995238095238
0.0182245238095238
0.0472309523809524
0.042342619047619
0.0279540476190476
0.0297569047619048
0.421799761904762
0.0325904761904762
0.0170438095238095
0.0656171428571429
0.0514861904761905
0.0344778571428571
0.0146212195121951
0.0138264285714286
0.054367619047619
0.0434707142857143
0.0136780952380952
0.241349047619048
0.258182380952381
0.0303885714285714
0.064497380952381
0.0249621428571429
0.0543921428571429
0.0149642857142857
0.026182380952381
0.0454940476190476
0.0800573809523809
0.0413459523809524
0.0904335714285714
0.0191790476190476
0.022077619047619
0.0307340476190476
0.0606161904761905
0.0234147619047619
0.0400754761904762
0.0264559523809524
0.17579880952381
0.322052619047619
0.027087380952381
0.0295280952380952
0.0309357142857143
0.0264735714285714
0.0196235714285714
0.0329111904761905
0.0306238095238095
0.14987380952381
0.019822380952381
0.0440628571428571
0.0850171428571429
0.0501611904761905
0.022237380952381
0.0513707142857143
0.0461995238095238
0.0323338095238095
0.0207935714285714
0.0245540476190476
0.0222802380952381
0.234660714285714
0.0250071428571429
0.0256938095238095
0.013862619047619
0.0151145238095238
0.152977380952381
0.0367680952380952
0.0703973809523809
0.0174597619047619
0.0649778571428571
0.0290997619047619
0.0278338095238095
0.0180157142857143
0.0236180952380952
0.100370238095238
0.0426604761904762
0.031417619047619
0.0144109523809524
0.0214021428571429
0.01598
0.0293235714285714
0.040362380952381
0.0488833333333333
0.0207830952380952
0.0279502380952381
0.0220738095238095
0.121497105263158
0.0152859523809524
0.0142521428571429
0.0461407142857143
0.0586502380952381
0.0195961904761905
0.281157857142857
0.0316530952380952
0.0419619047619048
0.030852380952381
0.0420302380952381
0.0143533333333333
0.0635642857142857
0.0664192857142857
0.0250466666666667
0.249642142857143
0.0611278571428571
0.0270783333333333
0.129003571428571
0.0594857142857143
0.0344295238095238
0.0524140476190476
0.0228028571428571
0.0166742857142857
0.0578971428571429
0.0220838095238095
0.0370845238095238
0.19953380952381
0.0474966666666667
0.0715004878048781
0.440971904761905
0.0328352380952381
0.177906666666667
0.025012380952381
0.205208571428571
0.232560476190476
0.0311707142857143
0.0245171428571429
0.0497761904761905
0.143467142857143
0.0280690476190476
0.630590714285714
0.162486428571429
0.043137380952381
0.0834633333333333
0.0472592857142857
0.0238811904761905
0.0668652380952381
0.0103504761904762
0.0452361904761905
0.17371
0.0188809523809524
0.0698180952380952
0.0330338095238095
0.0319809523809524
0.354525238095238
0.0173952380952381
0.015892380952381
0.0500335714285714
0.016597619047619
0.625067619047619
0.212443333333333
0.0239652380952381
0.06144
0.0289642857142857
0.030302619047619
0.0504897619047619
0.0539021428571429
0.049777619047619
0.0476033333333333
0.076857380952381
0.37635880952381
0.0515757142857143
0.0670059523809524
0.0466888095238095
0.0155742857142857
0.131961666666667
0.464844523809524
0.11156
0.0262685714285714
0.235231428571429
0.107055
0.023342619047619
0.0162816666666667
0.0170940476190476
0.0869557142857143
0.0136530952380952
0.0358966666666667
0.026192619047619
0.0757219047619048
0.0467240476190476
0.32729
0.159034523809524
0.0190116666666667
0.0787692857142857
0.0225609523809524
0.0800580952380952
0.067477380952381
0.0472671428571429
0.0201730952380952
0.0632283333333333
0.142013095238095
0.0366061904761905
0.0322121428571429
0.0383928571428571
0.0201490476190476
0.044827619047619
0.0669966666666667
0.188224285714286
0.0603940476190476
0.0262280952380952
0.0588080952380952
0.0391078571428571
0.13623
0.0166888095238095
0.0796490476190476
0.0222295238095238
0.098922380952381
0.09695
0.0373092857142857
0.037242619047619
0.022807619047619
0.211753095238095
0.051897380952381
0.0427416666666667
0.0285930952380952
0.0170538095238095
0.16069119047619
0.0193830952380952
0.406158333333333
0.284737857142857
0.0976333333333333
0.01899
0.0362461904761905
0.032522380952381
0.0334871428571429
0.04479
0.0316361904761905
0.0432240476190476
0.181017142857143
0.0461747619047619
0.059257380952381
0.0651983333333333
0.0496938095238095
0.0260533333333333
0.12682972972973
0.0407869047619048
0.061837619047619
0.0296747619047619
0.0358761904761905
0.189919761904762
0.033197619047619
0.216268571428571
0.0159716666666667
0.0505466666666667
0.0155611904761905
0.0141138095238095
0.103479047619048
0.0222035714285714
0.472978571428571
0.0383338095238095
0.0514254761904762
0.0341145238095238
0.23246119047619
0.0538807142857143
0.328254047619048
0.0301778571428571
0.0197421428571429
0.0249461904761905
0.0389953658536585
0.0205228571428571
0.0366057142857143
0.0212947619047619
0.0458121428571429
0.044307619047619
0.061957380952381
0.0569764285714286
0.0648040476190476
0.0470235714285714
0.0645254761904762
0.09549
0.0154319047619048
0.0147042857142857
0.137984761904762
0.0608664285714286
0.0113566666666667
0.0578402380952381
0.113861428571429
0.0294495238095238
0.0244397619047619
0.0302752380952381
0.026727380952381
0.0292283333333333
0.15853880952381
0.0351142857142857
0.0179507142857143
0.0644847619047619
0.419570714285714
0.0958816666666667
0.105132857142857
0.0439252380952381
0.0681309523809524
0.0620440476190476
0.032255
0.0317316666666667
0.0743302380952381
0.0510478571428571
0.0895733333333333
0.105633333333333
0.0145385714285714
0.0277283333333333
0.0426966666666667
0.014772619047619
0.0262385714285714
0.0605597619047619
0.131382857142857
0.024622619047619
0.09205
0.40550380952381
0.0136711904761905
0.015417619047619
0.0446804761904762
0.0262428571428571
0.014762380952381
0.0119221428571429
0.0286616666666667
0.0427152380952381
0.040832380952381
0.125307619047619
0.0430464285714286
0.0298835714285714
0.0157769047619048
0.011497380952381
0.0457428571428571
0.0507590476190476
0.02841
0.0710330952380952
0.0326247619047619
0.0219730952380952
0.04951
0.0170758536585366
0.0721242857142857
0.0771754761904762
0.0313759523809524
0.0890909523809524
0.0796545238095238
0.0393307142857143
0.0216178571428571
0.07388
0.0148640476190476
0.0399288095238095
0.0538604761904762
0.0445857142857143
0.498847380952381
0.0272802380952381
0.0286919047619048
0.0164359523809524
0.0202392857142857
0.0795709523809524
0.0320712195121951
0.0228280952380952
0.0764697619047619
0.0570640476190476
0.0260485714285714
0.143684761904762
0.0149966666666667
0.0709978571428571
0.0351864285714286
0.0193247619047619
0.0726652380952381
0.0482159523809524
0.0517264285714286
0.0558580952380952
0.243458571428571
0.148096428571429
0.0701292857142857
0.14485880952381
0.0213890476190476
0.0383190476190476
0.0914828571428571
0.0452109523809524
0.0716969047619048
0.0173335714285714
0.133445714285714
0.0292816666666667
0.0429145238095238
0.23309380952381
0.0404642857142857
0.0272521428571429
0.019975
0.0180580952380952
0.329420714285714
0.0523014285714286
0.0131754761904762
0.0264164285714286
0.0294495238095238
0.0377811904761905
0.0159497619047619
0.0406019047619048
0.0454773809523809
0.94897880952381
0.0170190476190476
0.0270771428571429
0.0397311904761905
0.159933333333333
0.0169914285714286
0.0831747619047619
0.0201583333333333
0.0549097619047619
0.0187702380952381
0.040355
0.0388157142857143
0.441758333333333
0.0799969047619048
0.0236214285714286
0.0477021428571429
0.0216292857142857
0.033922619047619
0.0162797619047619
0.0322059523809524
0.0403671428571429
0.0744864285714286
0.0290257142857143
0.0459190476190476
0.0884083333333333
0.0632692857142857
0.0476085714285714
0.0380333333333333
0.064102619047619
0.032005
0.0228190476190476
0.0297266666666667
0.0829230952380952
0.101160476190476
0.0325216666666667
0.0392502380952381
0.0898066666666667
0.125827380952381
0.0342457142857143
0.0204061904761905
0.152592619047619
0.0159057142857143
0.0424357142857143
0.0838330952380952
0.299428095238095
0.0146671428571429
0.0173021428571429
0.01464
0.0279669047619048
0.0351361904761905
0.0227411904761905
0.386426666666667
0.029622619047619
0.261654523809524
0.0299759523809524
0.0331690476190476
0.0298780952380952
0.0632876190476191
0.019825
0.02523
0.0322892857142857
0.0545166666666667
0.399721904761905
0.0514266666666667
0.093852380952381
0.0434230952380952
0.282027619047619
0.0286478571428571
0.0434488095238095
0.250548571428571
0.0871492857142857
0.0405840476190476
0.040117380952381
0.029537380952381
0.0693116666666667
0.181807857142857
0.0671578571428571
0.0171754761904762
0.0217142857142857
0.0414469047619048
0.0239302380952381
0.213952380952381
0.0212490476190476
0.0152380952380952
0.0426180952380952
0.0496359523809524
0.0166854761904762
0.0573038095238095
0.0273433333333333
0.0880804761904762
0.0167238095238095
0.0840940476190476
0.0425183333333333
0.0226895238095238
0.0538719047619048
0.0570157142857143
0.0309830952380952
0.0168011904761905
0.0317071428571429
0.0461171428571429
0.04291
0.0416871428571429
0.228525238095238
0.208142857142857
0.0188364285714286
0.017472619047619
0.0250385714285714
0.0286630952380952
0.01667
0.0360438095238095
0.105908095238095
0.0145440476190476
0.0368059523809524
0.0207671428571429
0.184546904761905
0.0216690476190476
0.0134171428571429
0.0272554761904762
0.0342254761904762
0.0307330952380952
0.0207609523809524
0.0465214285714286
0.155644285714286
0.0219142857142857
0.0472121428571429
0.0222185714285714
0.0136540476190476
0.0192402380952381
0.0401714285714286
0.0340169047619048
0.0390830952380952
0.0726909523809524
0.271086904761905
0.0303078571428571
0.0208947619047619
0.0142652380952381
0.0608483333333333
0.0143930952380952
0.0417080952380952
0.0584433333333333
0.0713678571428571
0.0346888095238095
0.0829295238095238
0.0317507142857143
0.0223316666666667
0.0587478571428571
0.0345864285714286
0.398615
0.0268409523809524
0.0139314285714286
0.101995476190476
0.0536942857142857
0.0151295238095238
0.0286647619047619
0.0876928571428571
0.0347061904761905
0.0477895238095238
0.0419328571428571
0.016227380952381
0.0287209523809524
0.0496633333333333
0.0532554761904762
0.0193835714285714
0.0729178571428571
0.0255028571428571
0.0938464285714286
0.0287354761904762
0.0665102380952381
0.0445040476190476
0.0497861904761905
0.0170364285714286
0.017062619047619
0.0635516666666667
0.0117821428571429
0.065672619047619
0.0318611904761905
0.0179071428571429
0.018702380952381
0.0355097619047619
0.0501271428571429
0.0432633333333333
0.0237438095238095
0.221148333333333
0.0160861904761905
0.029082619047619
0.0975314285714286
0.0944080952380952
0.104686904761905
0.0677961904761905
0.0494014285714286
0.0206930952380952
0.0336690476190476
0.0628114285714286
0.0239583333333333
0.0284038095238095
0.0310407142857143
0.0940914285714286
0.108708571428571
0.0375483333333333
0.015992619047619
0.0185759523809524
0.425473095238095
0.0467761904761905
0.0144566666666667
0.343163571428571
0.0530214285714286
0.0347483333333333
0.0269247619047619
0.0228202380952381
0.0253852380952381
0.044222380952381
0.294538333333333
0.0165878571428571
0.0129085714285714
0.232412380952381
0.0301840476190476
0.0207697619047619
0.0664852380952381
0.0158035714285714
0.0631747619047619
0.0476792857142857
0.018642380952381
0.0450164285714286
0.0153166666666667
0.14834
0.0980957142857143
0.0320488095238095
0.20805380952381
0.0404671428571429
0.0506342857142857
0.0488423809523809
0.0727371428571429
0.0536138095238095
0.0306264285714286
0.0138757142857143
0.0159547619047619
0.0149969047619048
0.0695042857142857
0.0169395238095238
0.0410328571428571
0.0310507142857143
0.058302619047619
0.0175080952380952
0.14694175
0.0165369047619048
0.037105
0.0216492857142857
0.0184271428571429
0.0287483333333333
0.0336845238095238
0.0714661904761905
0.0704442857142857
0.0283490476190476
0.285469285714286
0.100152380952381
0.0162869047619048
0.0111109523809524
0.0724157142857143
0.0412009523809524
0.0739092857142857
0.0206997619047619
0.0183485714285714
0.0179621428571429
0.688929047619048
0.0485564285714286
0.0847840476190476
0.155288095238095
0.0662711904761905
0.0255078571428571
0.0324835714285714
0.29345380952381
0.481051666666667
0.0527842857142857
0.017827619047619
0.0566130952380952
0.0351892857142857
0.0169464285714286
0.0686619047619048
0.0604342857142857
0.207418571428571
0.012802380952381
0.38385619047619
0.0893930952380952
0.138577380952381
0.217441538461538
0.292078333333333
0.0388716666666667
0.0258402380952381
0.225420714285714
0.0381433333333333
0.0392471428571429
0.03803
0.127961904761905
0.029792619047619
0.0275911904761905
0.0537414285714286
0.0374138095238095
0.0806728571428571
0.0228114285714286
0.0563547619047619
0.0371485714285714
0.136725238095238
0.0420780952380952
0.322549761904762
0.0189064285714286
0.0402219047619048
0.0510704761904762
0.0157466666666667
0.0487180952380952
0.0311054761904762
0.0155697619047619
0.0164538095238095
0.137874285714286
0.0534838095238095
0.14578619047619
0.0155769047619048
0.0179909523809524
0.0555830952380952
0.0476228571428571
0.0406002380952381
0.0800719047619048
0.06526
0.0445152380952381
0.0359264285714286
0.0218504761904762
0.151006428571429
0.0460783333333333
0.108351428571429
0.0425311904761905
0.0288207142857143
0.0252257142857143
0.0260595238095238
0.0303692857142857
0.297137142857143
0.0860654761904762
0.214398095238095
0.0249507142857143
0.10981380952381
0.060005
0.0389340476190476
0.228322142857143
0.0271947619047619
0.0454211904761905
0.0384288095238095
0.0354233333333333
0.080987619047619
0.0170485714285714
0.0699654761904762
0.056135
0.0178554761904762
0.0673252380952381
0.0346361904761905
0.0393761904761905
0.294033571428571
0.0384666666666667
0.0717369047619048
0.0231397619047619
0.0262521428571429
0.030125
0.0249588095238095
0.0468807142857143
0.300163571428571
0.0250295238095238
0.014422380952381
0.0418552380952381
0.0937166666666667
0.21803025
0.0401695238095238
0.0116636585365854
0.0490316666666667
0.0499895238095238
0.0406245238095238
0.0520961904761905
0.0348854761904762
0.100099761904762
0.0161578571428571
0.0208702380952381
0.195021428571429
0.0528261904761905
0.185213571428571
0.0349021428571429
0.119318571428571
0.0343757142857143
0.0177021428571429
0.0299038095238095
0.0841073809523809
0.051522380952381
0.0208114285714286
0.0534747619047619
0.0205588095238095
0.0396107142857143
0.0186616666666667
0.0577154761904762
0.0572957142857143
0.0516197619047619
0.0362916666666667
0.0836461538461538
0.183962619047619
0.382160952380952
0.0695459523809524
0.0237004761904762
0.062125
0.0127164285714286
0.0282402380952381
0.130132619047619
0.0468580952380952
0.199456666666667
0.0584638095238095
0.0796692857142857
0.0363557142857143
0.0264928571428571
0.0539147619047619
0.0434316666666667
0.0249904761904762
0.0877302380952381
0.0390804761904762
0.0272957142857143
0.0434147619047619
0.023255
0.0160947619047619
0.0335038095238095
0.306361904761905
0.0157271428571429
0.0648064285714286
0.0217380952380952
0.0276557142857143
0.0170709523809524
0.0342409523809524
0.0380711904761905
0.0128371428571429
0.0111216666666667
0.0374035714285714
0.250717380952381
0.14603925
0.0412259523809524
0.0398466666666667
0.246561666666667
0.0388692857142857
0.0156657142857143
0.026137619047619
0.0185402380952381
0.103094761904762
0.0423116666666667
0.0938178571428571
0.0566657142857143
0.0499097619047619
0.0186211904761905
0.0506471428571429
0.026622619047619
0.366136904761905
0.0167714285714286
0.0599552380952381
0.0254980952380952
0.0795602380952381
0.0285711904761905
0.0341652380952381
0.0255585714285714
0.107601666666667
0.0243121428571429
0.033762619047619
0.0565216666666667
0.0186830952380952
0.0482745238095238
0.0763107142857143
0.0433361904761905
0.0644021428571429
0.0231838095238095
0.082147380952381
0.0905366666666667
0.0226259523809524
0.0185007142857143
0.0400457142857143
0.028382380952381
0.128504761904762
0.036897619047619
0.0891171428571429
0.0109659523809524
0.0321852380952381
0.0258133333333333
0.0538952380952381
0.520675238095238
0.0835490476190476
0.106746666666667
0.398986904761905
0.0141859523809524
0.117882619047619
0.0315054761904762
0.0369969047619048
0.023747380952381
0.0255507142857143
0.0730219047619048
0.0588821428571429
0.0172583333333333
0.307022619047619
0.0250407142857143
0.0234745238095238
0.0120533333333333
0.201641666666667
0.176060952380952
0.0281121428571429
0.0359528571428571
0.0771083333333333
0.0298619047619048
0.133218095238095
0.0224285714285714
0.0197140476190476
0.0958578571428571
0.0728638095238095
0.0418288095238095
0.0274445238095238
0.0504711904761905
0.223143095238095
0.0446421428571429
0.118440238095238
0.0473695238095238
0.0381959523809524
0.0310921428571429
0.0556995238095238
0.0317371428571429
0.016782380952381
0.0404802380952381
0.055032619047619
0.0255007142857143
0.0545030952380952
0.0486571428571429
0.0495454761904762
0.0280416666666667
0.0351557142857143
0.135529285714286
0.027397619047619
0.257221904761905
0.020855
0.03453
0.02142
0.0167430952380952
0.0838104761904762
0.0204428571428571
0.0197354761904762
0.0410345238095238
0.0768819047619048
0.0153480952380952
0.199865476190476
0.25068119047619
0.0365397619047619
0.208547142857143
0.095267619047619
0.0479688095238095
0.0237845238095238
0.0693730952380952
0.180055952380952
0.0249611904761905
0.0352104761904762
0.0231042857142857
0.277317380952381
0.0374340476190476
0.0482571428571429
0.0353761904761905
0.0986485714285714
0.0264430952380952
0.0343321428571429
0.0414485714285714
0.0311692857142857
0.18967880952381
0.258543095238095
0.026745
0.0782311904761905
0.0282747619047619
0.0202214285714286
0.0197302380952381
0.02545
0.0412502380952381
0.0951292857142857
0.0231909523809524
0.0521459523809524
0.0256159523809524
0.506623095238095
0.0486040476190476
0.118816904761905
0.0311021428571429
0.0129035714285714
0.0665888095238095
0.0330159523809524
0.041582619047619
0.0134285714285714
0.0148942857142857
0.0588688095238095
0.0427602380952381
0.016242380952381
0.0481852380952381
0.0160214285714286
0.05304
0.0561530952380952
0.147770476190476
0.0226585714285714
0.324309285714286
0.0287545238095238
0.0172419047619048
0.0188035714285714
0.0467011904761905
0.017947619047619
0.0284107142857143
0.0644335714285714
0.0638583333333333
0.0721404761904762
0.0877466666666667
0.0312735714285714
0.122143571428571
0.0204611904761905
0.080097619047619
0.02554
0.0415740476190476
0.0168180952380952
0.193430476190476
0.0338883333333333
0.0722578571428571
0.0136228571428571
0.0227233333333333
0.0572552380952381
0.0893021428571429
0.0425983333333333
0.0565271428571429
0.0187961904761905
0.0317452380952381
0.0412916666666667
0.047852380952381
0.0442471428571429
0.0546161904761905
0.0739647619047619
0.214137619047619
0.0969609523809524
0.213219285714286
0.0614188095238095
0.0400797619047619
0.027137619047619
0.302090952380952
0.074792380952381
0.0738
0.129824761904762
0.0392740476190476
0.375675238095238
0.0411166666666667
0.0292990476190476
0.0178814285714286
0.0421328571428571
0.0471957142857143
0.0168021428571429
0.0161964285714286
0.0310311904761905
0.0159985714285714
0.14739619047619
0.12011619047619
0.0376640476190476
0.042207380952381
0.0646769047619048
0.0362269047619048
0.02693
0.0274804761904762
0.01889
0.079850243902439
0.0796540476190476
0.0175735714285714
0.0375138095238095
0.0231461904761905
0.619916428571429
0.0382647619047619
0.0186711904761905
0.0433107142857143
0.298173571428571
0.0423442857142857
0.0159040476190476
0.0408616666666667
0.0261328571428571
0.0268911904761905
0.050017380952381
0.112555952380952
0.0417990476190476
0.0480145238095238
0.0504314285714286
0.0196185714285714
0.0933002380952381
0.0273104761904762
0.0325530952380952
0.023215
0.0162904761904762
0.0943247619047619
0.0314604761904762
0.122210238095238
0.0176895238095238
0.172019761904762
0.0497947619047619
0.0176021428571429
0.0463607142857143
0.0305488095238095
0.128036666666667
0.05557
0.087457619047619
0.0167004761904762
0.115919523809524
0.0448738095238095
0.0182583333333333
0.0349319047619048
0.0942959523809524
0.0358609523809524
0.22817880952381
0.0251964285714286
0.0230245238095238
0.0660616666666667
0.0216797619047619
0.0136780952380952
0.10980380952381
0.249421666666667
0.0218104761904762
0.014357380952381
0.0305728571428571
0.0590654761904762
0.113146666666667
0.0203309523809524
0.0201530952380952
0.0158128571428571
0.167920952380952
0.05121
0.0898221428571429
0.0188428571428571
0.0134204761904762
0.0509642857142857
0.0298033333333333
0.312952857142857
0.028412380952381
0.0347414285714286
0.0567569047619048
0.015887619047619
0.0212588095238095
0.0194416666666667
0.104575
0.0769116666666667
0.109977857142857
0.0355102380952381
0.0162107142857143
0.0142711904761905
0.0199402380952381
0.0165716666666667
0.0859438095238095
0.03742
0.12257619047619
0.0864209523809524
0.0597471428571429
0.0376702380952381
0.0775364285714286
0.0443461904761905
0.0170330952380952
0.0353338095238095
0.0288071428571429
0.0486288095238095
0.0151907142857143
0.0514169047619048
0.0198435714285714
0.0396530952380952
0.064852380952381
0.0183128571428571
0.0164319047619048
0.0869811904761905
0.0388192857142857
0.521234047619048
0.189610526315789
0.0330202380952381
0.0592290476190476
0.021012619047619
0.0739004761904762
0.224660952380952
0.637919523809524
0.0162848780487805
0.0181969047619048
0.0236764285714286
0.0465995238095238
0.060357619047619
0.0654497619047619
0.0268395238095238
0.0440138095238095
0.0510190476190476
0.171647380952381
0.0745359523809524
0.0247064285714286
0.182228571428571
0.0839776190476191
0.0489897619047619
0.057175
0.0592914285714286
0.0155421428571429
0.104606428571429
0.03541
0.183662142857143
0.05649
0.11673
0.358806904761905
0.0697671428571429
0.0275395238095238
0.0570061904761905
0.0138761904761905
0.180696428571429
0.124342619047619
0.0493638095238095
0.0229059523809524
0.0703788095238095
0.0417009523809524
0.13047880952381
0.290155
0.023702619047619
0.0410464285714286
0.235029761904762
0.125064523809524
0.108525238095238
0.127229523809524
0.0275611904761905
0.0171345238095238
0.0379566666666667
0.0457740476190476
0.0837440476190476
0.0880528571428571
0.0959485714285714
0.0322064285714286
0.0149069047619048
0.0854128571428571
0.0240902380952381
0.228145238095238
0.0494407142857143
0.0513933333333333
0.0156652380952381
0.0605116666666667
0.0226009523809524
0.0291295238095238
0.0292959523809524
0.0247621428571429
0.0733259523809524
0.0124483333333333
0.0168219047619048
0.0347721428571429
0.0459916666666667
0.0177895238095238
0.0475440476190476
0.0260559523809524
0.0164690476190476
0.194262619047619
0.0361928571428571
0.124263571428571
0.0526797619047619
0.0500102380952381
0.0339521428571429
0.036447619047619
0.0909752380952381
0.0149064285714286
0.0155280952380952
0.223005714285714
0.204400476190476
0.0586440476190476
0.0280133333333333
0.0494640476190476
0.046372619047619
0.0319769047619048
0.0153366666666667
0.0434719512195122
0.0370585714285714
0.0224802380952381
0.0559833333333333
0.0210852380952381
0.0245919047619048
0.0592459523809524
0.0193809523809524
0.0250085714285714
0.0290557142857143
0.0148771428571429
0.0130061904761905
0.0166445238095238
0.0410669047619048
0.01136
0.0186728571428571
0.119990952380952
0.188640714285714
0.0162730952380952
0.32839880952381
0.0178021428571429
0.030272380952381
0.0252059523809524
0.041695
0.0423109523809524
0.0203880952380952
0.0303428571428571
0.0346797619047619
0.0326707142857143
0.0317878571428571
0.0780964285714286
0.018942380952381
0.0379219047619048
0.0592871428571429
0.0644628571428571
0.302048095238095
0.0985857142857143
0.0145435714285714
0.01321
0.0292583333333333
0.0714864285714286
0.106503095238095
0.0272809523809524
0.0593730952380952
0.160013095238095
0.0283097619047619
0.0165992857142857
0.0218216666666667
0.0208619047619048
0.0653621428571429
0.0411371428571429
0.021575
0.0309719047619048
0.0352142857142857
0.129217380952381
0.166562380952381
0.0524428571428571
0.0419521428571429
0.106553095238095
0.882672857142857
0.0443259523809524
0.0894038095238095
0.066697380952381
0.0716428571428571
0.0841602380952381
0.0457742857142857
0.0377442857142857
0.0192540476190476
0.0253642857142857
0.0172133333333333
0.0992969047619048
0.0276188095238095
0.0132964285714286
0.0161035714285714
0.140996904761905
0.0934830952380952
0.0133028571428571
0.0353964285714286
0.0259492857142857
0.291903095238095
0.0649747619047619
0.0270638095238095
0.0434640476190476
0.0294683333333333
0.024237619047619
0.0315502380952381
0.281120476190476
0.0559842857142857
0.033502619047619
0.0374421428571429
0.0227969047619048
0.0377290476190476
0.0657933333333333
0.0169564285714286
0.0161892857142857
0.0849621428571429
0.0291264285714286
0.161970952380952
0.0650070731707317
0.0313023809523809
0.0169104761904762
0.17420880952381
0.036212619047619
0.0185528571428571
0.131349047619048
0.0316369047619048
0.0955583333333333
0.0838459523809524
0.0287645238095238
0.15181
0.0459447619047619
0.0328916666666667
0.225244285714286
0.0184542857142857
0.0378004761904762
0.0152380952380952
0.127187142857143
0.0171069047619048
0.0409895238095238
0.236445238095238
0.107874285714286
0.0316202380952381
0.108905952380952
0.0362407142857143
0.0351490476190476
0.0944929268292683
0.0923471428571429
0.0145919047619048
0.0808711904761905
0.0491278571428571
0.034082380952381
0.368927380952381
0.0431157142857143
0.0329292857142857
0.234368333333333
0.0569883333333333
0.126217380952381
0.0260340476190476
0.166437142857143
0.0318230952380952
0.06628
0.0719035714285714
0.171715238095238
0.113732857142857
0.02743
0.441450714285714
0.0625873809523809
0.0143834146341463
0.0247578571428571
0.0721402380952381
0.0310714285714286
0.0876571428571429
0.0307402380952381
0.0285985714285714
0.0965278571428571
0.0415454761904762
0.018957380952381
0.156147380952381
0.048122380952381
0.0709519047619048
0.0260285714285714
0.0802721428571429
0.0511619047619048
0.04714
0.0194854761904762
0.0162959523809524
0.031325
0.0222969047619048
0.166158095238095
0.0295304761904762
0.180757380952381
0.0384507142857143
0.021722380952381
0.0717847619047619
0.0421514285714286
0.0335454761904762
0.0318104761904762
0.21144880952381
0.0392257142857143
0.0610628571428571
0.0217988095238095
0.0437864285714286
0.0479547619047619
0.0467257142857143
0.0574173809523809
0.0901704761904762
0.0446892857142857
0.0470421428571429
0.0712804761904762
0.031007380952381
0.0545147619047619
0.0400252380952381
0.0599664285714286
0.024567619047619
0.0141316666666667
0.051157619047619
0.0201766666666667
0.11663425
0.131466666666667
0.0228785714285714
0.173018571428571
0.168126904761905
0.0557197619047619
0.0740692857142857
0.142850714285714
0.161235
0.0224340476190476
0.0174711904761905
0.0381685714285714
0.0124733333333333
0.0215059523809524
0.0516833333333333
0.032
0.0630445238095238
0.107359047619048
0.0204459523809524
0.0353566666666667
0.0402588095238095
0.0403509523809524
0.0229307142857143
0.0228895238095238
0.0242321428571429
0.0375419047619048
0.0343333333333333
0.0126795238095238
0.0263478571428571
0.0125230952380952
0.0469054761904762
0.036107619047619
0.0214297619047619
0.0210595238095238
0.0128019047619048
0.0202257142857143
0.0480454761904762
0.0503342857142857
0.341847380952381
0.0241133333333333
0.0141407142857143
0.0432511904761905
0.0326592857142857
0.0166797619047619
0.034787619047619
0.0159352380952381
0.0687433333333333
0.0315907142857143
0.0795904761904762
0.0569514285714286
0.0218338095238095
0.0453140476190476
0.0171652380952381
0.0550788095238095
0.0197157142857143
0.01976
0.0224135714285714
0.0428104761904762
0.052085
0.0198071428571429
0.0586997619047619
0.0169411904761905
0.0220735714285714
0.0730338095238095
0.0542016666666667
0.050447619047619
0.251408333333333
0.0465542857142857
0.0169471428571429
0.013492619047619
0.0978404761904762
0.0194464285714286
0.0404740476190476
0.167000952380952
0.0338409523809524
0.0327971428571429
0.0414785714285714
0.0294169047619048
0.0810261904761905
0.0819633333333333
0.0502916666666667
0.0589007142857143
0.0750502380952381
0.0627188095238095
0.0643980952380952
0.0258333333333333
0.0423721428571429
0.0283842857142857
0.0462488095238095
0.0230961904761905
0.217441428571429
0.0690923809523809
0.0335397619047619
0.339450952380952
0.024127380952381
0.012807380952381
0.0406171428571429
0.0229459523809524
0.0195928571428571
0.0170416666666667
0.0760385714285714
0.0205888095238095
0.0204961904761905
0.220905952380952
0.0151559523809524
0.0274597619047619
0.0880211904761905
0.0746711904761905
0.0427619047619048
0.0413040476190476
0.0518947619047619
0.0404216666666667
0.268916428571429
0.0171369047619048
0.0238590476190476
0.0271328571428571
0.0271511904761905
0.0322716666666667
0.0317333333333333
0.0573247619047619
0.0637459523809524
0.0234261904761905
0.0184916666666667
0.0640242857142857
0.0291721428571429
0.0533066666666667
0.150914390243902
0.010905
0.0340054761904762
0.0420514285714286
0.0271997619047619
0.135520952380952
0.0244154761904762
0.0428564285714286
0.0238214285714286
0.079832619047619
0.271139285714286
0.0762588095238095
0.0705357142857143
0.0435840476190476
0.156344047619048
0.346708571428571
0.0739095238095238
0.0149047619047619
0.0786052380952381
0.0396535714285714
0.176325238095238
0.0469683333333333
0.0255047619047619
0.0822569047619048
0.0132980952380952
0.0304697619047619
0.0561364285714286
0.0461333333333333
0.0549338095238095
0.0873764285714286
0.0520616666666667
0.0355697619047619
0.0818188095238095
0.0556542857142857
0.0550695238095238
0.021972619047619
0.0279809523809524
0.0157759523809524
0.0442254761904762
0.24511880952381
0.016882619047619
0.0835154761904762
0.0843471428571429
0.015207619047619
0.0396021428571429
0.0368638095238095
0.0562807142857143
0.0105145238095238
0.109489523809524
0.0182159523809524
0.0155607142857143
0.0206942857142857
0.0338961904761905
0.0245654761904762
0.0149335714285714
0.0351738095238095
0.0145697619047619
0.0475314285714286
0.280584523809524
0.377699761904762
0.0348947619047619
0.0186602380952381
0.0206643902439024
0.17842119047619
0.256845952380952
0.220781666666667
0.0521069047619048
0.102357857142857
0.17138119047619
0.166699761904762
0.0350157142857143
0.0826959523809524
0.0636228571428571
0.01239
0.124198333333333
0.146445714285714
0.0622880952380952
0.0284552380952381
0.0832457142857143
0.0475152380952381
0.0316269047619048
0.050857380952381
0.224269285714286
0.149272380952381
0.0424311904761905
0.0327647619047619
0.0569047619047619
0.0640666666666667
0.128044761904762
0.0286852380952381
0.0119290476190476
0.313847380952381
0.0290847619047619
0.013487380952381
0.084202380952381
0.406997619047619
0.132829523809524
0.113952619047619
0.155318095238095
0.0367621428571429
0.216658571428571
0.0549157142857143
0.0404978571428571
0.0477483333333333
0.0306797619047619
0.046097380952381
0.0213764285714286
0.0400104761904762
0.0522880952380952
0.0463895238095238
0.271149285714286
0.539328571428571
0.294331428571429
0.0706666666666667
0.0295745238095238
0.0379457142857143
0.0350645238095238
0.0548064285714286
0.0273480952380952
0.0517752380952381
0.0294804761904762
0.139670952380952
0.0597688095238095
0.0723202380952381
0.130799285714286
0.0341819047619048
0.086432619047619
0.0527738095238095
0.0226383333333333
0.0137311904761905
0.0408133333333333
0.0170064285714286
0.521307619047619
0.0960714285714286
0.047472619047619
0.050282619047619
0.017222619047619
0.0201211904761905
0.024162380952381
0.0506433333333333
0.05993
0.08931
0.0300738095238095
0.0796123809523809
0.0588559523809524
0.082362619047619
0.022947380952381
0.0140430952380952
0.0723028571428571
0.0306942857142857
0.0144145238095238
0.0178007142857143
0.041857380952381
0.0692164285714286
0.020162619047619
0.0253419047619048
0.220164523809524
0.017322619047619
0.0402507142857143
0.250362857142857
0.0181252380952381
0.040395
0.014425
0.0314728571428571
0.205947380952381
0.0817957142857143
0.119574285714286
0.0266228571428571
0.01079
0.0472628571428571
0.0715009523809524
0.283480714285714
0.0339090476190476
0.039475
0.118600952380952
0.0181942857142857
0.0408302380952381
0.0400397619047619
0.05568
0.0678902380952381
0.0325014285714286
0.0539816666666667
0.177162857142857
0.0374085714285714
0.0712126190476191
0.0441614285714286
0.0237254761904762
0.0332892857142857
0.0357064285714286
0.0359057142857143
0.0552911904761905
0.021102380952381
0.052367619047619
0.602880476190476
0.0152719047619048
0.0272642857142857
0.0492569047619048
0.0341673809523809
0.0135397619047619
0.0540447619047619
0.0574197619047619
0.0311814285714286
0.0175780952380952
0.0463040476190476
0.0430302380952381
0.28057380952381
0.0179495238095238
0.482367142857143
0.0484047619047619
0.0239009523809524
0.0301811904761905
0.0653159523809524
0.0387411904761905
0.0230733333333333
0.0536864285714286
0.0210461904761905
0.0633261904761905
0.029507380952381
0.353591428571429
0.027232619047619
0.0540783333333333
0.067245
0.0449380952380952
0.0213390476190476
0.0564783333333333
0.045652380952381
0.0190669047619048
0.0344059523809524
0.0556730952380952
0.0290571428571429
0.0171595238095238
0.154338571428571
0.0930997619047619
0.0289871428571429
0.0303642857142857
0.0152780952380952
0.0679392857142857
0.0198790476190476
0.0239180952380952
0.013387380952381
0.0172704761904762
0.03447
0.0341971428571429
0.017877619047619
0.0514614285714286
0.200874523809524
0.0736759523809524
0.237011428571429
0.0146738095238095
0.0195547619047619
0.04128
0.130970476190476
0.0368183333333333
0.0457397619047619
0.258185714285714
0.0442633333333333
0.0239883333333333
0.0137342857142857
0.0214754761904762
0.427660476190476
0.0943738095238095
0.0263702380952381
0.0130557142857143
0.0243469047619048
0.0149380952380952
0.0592316666666667
0.0148640476190476
0.0350928571428571
0.0786264285714286
0.0663983333333333
0.0171016666666667
0.0365421428571429
0.0232604761904762
0.109587619047619
0.0140295238095238
0.0190992857142857
0.0620978571428571
0.0971178571428571
0.0299078571428571
0.0298885714285714
0.0437330952380952
0.132293333333333
0.0599595238095238
0.0312002380952381
0.13281380952381
0.0715569047619048
0.0831530952380952
0.0147295238095238
0.0478288095238095
0.0557059523809524
0.0664328571428571
0.0317019047619048
0.050187380952381
0.0392409523809524
0.0348085714285714
0.137990714285714
0.0197288095238095
0.0574004761904762
0.107952619047619
0.023032619047619
0.012457380952381
0.0259354761904762
0.0256595238095238
0.0765854761904762
0.0187821428571429
0.0303938095238095
0.0162740476190476
0.0220785714285714
0.0372419047619048
0.0149004761904762
0.0351454761904762
0.0141204761904762
0.0484307142857143
0.0230269047619048
0.0197178571428571
0.0753647619047619
0.0234180952380952
0.031092619047619
0.0194980952380952
0.0715590476190476
0.0296638095238095
0.057347380952381
0.014792619047619
0.145550714285714
0.02663
0.0277614285714286
0.0165666666666667
0.0212030952380952
0.0171340476190476
0.0590611904761905
0.0592709523809524
0.033257619047619
0.0472633333333333
0.052387619047619
0.0724402380952381
0.0194557142857143
0.0250290476190476
0.0445030952380952
0.0753980952380952
0.0571104761904762
0.0158957142857143
0.0191345238095238
0.0147859523809524
0.0155690476190476
0.0440438095238095
0.0157154761904762
0.028002619047619
0.0183680952380952
0.047297380952381
0.243271904761905
0.020212619047619
0.0200397619047619
0.0147538095238095
0.0351545238095238
0.040882380952381
0.112088571428571
0.0625471428571429
0.0292219047619048
0.209664761904762
0.228772619047619
0.188065
0.33053119047619
0.0231309523809524
0.0303097619047619
0.0475457142857143
0.37056880952381
0.0635740476190476
0.0273380952380952
0.255442619047619
0.0382854761904762
0.0122578571428571
0.032117619047619
0.0653883333333333
0.023715
0.0432671428571429
0.0135659523809524
0.0330733333333333
0.0279419047619048
0.0140119047619048
0.028062380952381
0.173945238095238
0.0639316666666667
0.0560004761904762
0.0756609523809524
0.0321290476190476
0.324279047619048
0.0923335714285714
0.130368333333333
0.0550642857142857
0.0427559523809524
0.0270771428571429
0.0425488095238095
0.0306647619047619
0.0163059523809524
0.1331
0.405606666666667
0.0170695238095238
0.050102619047619
0.0425457142857143
0.176039047619048
0.0230583333333333
0.0276409523809524
0.108507619047619
0.0697633333333333
0.0794695238095238
0.0259185714285714
0.294892142857143
0.0681869047619048
0.0225890476190476
0.300490476190476
0.332940952380952
0.052112619047619
0.013775
0.0343733333333333
0.0319
0.0934719047619048
0.0400890476190476
0.123995
0.0212719047619048
0.116095
0.0402414285714286
0.0725769047619048
0.0289842857142857
0.024192380952381
0.0357588095238095
0.811748571428571
0.120185952380952
0.0425545238095238
0.0760071428571429
0.0639007142857143
0.0260183333333333
0.0422554761904762
0.0565547619047619
0.529597619047619
0.0202090476190476
0.0304816666666667
0.0330992857142857
0.0186621428571429
0.0476140476190476
0.0388240476190476
0.0347330952380952
0.0235704761904762
0.215678333333333
0.312301
0.0228590476190476
0.021402619047619
0.0197459523809524
0.0496297619047619
0.0335185714285714
0.0337202380952381
0.264262380952381
0.117034761904762
0.0158157142857143
0.0288028571428571
0.158221666666667
0.0586535714285714
0.18162619047619
0.0388490476190476
0.0936907142857143
0.0309266666666667
0.051052380952381
0.0312354761904762
0.0259733333333333
0.171531666666667
0.0215064285714286
0.0647288095238095
0.0750392857142857
0.0402885714285714
0.05994
0.0406316666666667
0.603190476190476
0.0413988095238095
0.0138885714285714
0.0292092857142857
0.0890683333333333
0.0447690476190476
0.0300404761904762
0.0254138095238095
0.0329138095238095
0.115220714285714
0.0214554761904762
0.0473864285714286
0.0426471428571429
0.0235354761904762
0.06609
0.176123095238095
0.0165271428571429
0.172970952380952
0.0347214285714286
0.0585411904761905
0.0507904761904762
0.010817380952381
0.0211340476190476
0.012347380952381
0.029905
0.0321340476190476
0.0376588095238095
0.0590721428571429
0.0318302380952381
0.0619742857142857
0.0454297619047619
0.445298571428571
0.0633488095238095
0.034657619047619
0.168336904761905
0.0380047619047619
0.147024047619048
0.0212485714285714
0.017675
0.0156788095238095
0.0654778571428571
0.0530816666666667
0.0631878571428571
0.0232069047619048
0.0612019047619048
0.0672428571428571
0.108869047619048
0.0178904761904762
0.0318821428571429
0.121750952380952
0.023645
0.0195083333333333
0.0415185714285714
0.0463880952380952
0.0250930952380952
0.0463357142857143
0.0335895238095238
0.414818571428571
0.017292380952381
0.0211788095238095
0.067655
0.206201904761905
0.0234759523809524
0.0331395238095238
0.193804285714286
0.129127380952381
0.0351016666666667
0.0329533333333333
0.0371847619047619
0.0416192857142857
0.0946885714285714
0.173381428571429
0.0188585714285714
0.0503588095238095
0.0179864285714286
0.0318238095238095
0.155886428571429
0.0265245238095238
0.16088619047619
0.137417619047619
0.0359619047619048
0.0225066666666667
0.0424002380952381
0.0199995238095238
0.016167619047619
0.0202942857142857
0.0307235714285714
0.0464823809523809
0.285294761904762
0.0125511904761905
0.0515480952380952
0.0296983333333333
0.0419485714285714
0.017437619047619
0.0475078571428571
0.0375157142857143
0.0291240476190476
0.340482857142857
0.0169857142857143
0.0486283333333333
0.0347945238095238
0.0472797619047619
0.0266570731707317
0.0154214285714286
0.0469914285714286
0.195815238095238
0.292354047619048
0.0490480952380952
0.0534704761904762
0.0365745238095238
0.253584285714286
0.0287383333333333
0.0333469047619048
0.0247754761904762
0.0460666666666667
0.0207780952380952
0.040725
0.101292619047619
0.0365428571428571
0.0950769047619048
0.0433304761904762
0.290234523809524
0.0502330952380952
0.00996095238095238
0.0475752380952381
0.04111
0.0384269047619048
0.0346728571428571
0.0354547619047619
0.0992778571428571
0.0173169047619048
0.0140035714285714
0.0249583333333333
0.0751678571428571
0.0360711904761905
0.0688621428571429
0.0221490476190476
0.0362661904761905
0.0193971428571429
0.277202380952381
0.044257619047619
0.0330380952380952
0.0152833333333333
0.0234921428571429
0.0185816666666667
0.06182
0.0245597619047619
0.0576859523809524
0.11536
0.0216290476190476
0.0706585714285714
0.0941885714285714
0.044197380952381
0.0190045238095238
0.0286257142857143
0.0544109523809524
0.278842142857143
0.0589692857142857
0.0739038095238095
0.0326635714285714
0.124977857142857
0.269462142857143
0.0374659523809524
0.0139569047619048
0.0484907142857143
0.0298471428571429
0.0504564285714286
0.0889095238095238
0.079797380952381
0.0284797619047619
0.0980580952380952
0.0235314285714286
0.0195019047619048
0.134424761904762
0.0479290476190476
0.0420616666666667
0.0888516666666667
0.018672619047619
0.0112938095238095
0.017207380952381
0.131765238095238
0.0545604761904762
0.0294454761904762
0.0549883333333333
0.0321069047619048
0.0175140476190476
0.0479814285714286
0.01882
0.149997380952381
0.14263
0.102558571428571
0.0350835714285714
0.0417569047619048
0.0659302380952381
0.0132380952380952
0.21765619047619
0.0179740476190476
0.0138495238095238
0.119736666666667
0.0211116666666667
0.150263571428571
0.0716871428571429
0.0390342857142857
0.0436054761904762
0.548625
0.247897619047619
0.0449169047619048
0.0504978571428571
0.02815
0.0173780952380952
0.015642619047619
0.0211180952380952
0.0600771428571429
0.0405595238095238
0.0152692857142857
0.0341876190476191
0.0703402380952381
0.0608569047619048
0.046305
0.0145842857142857
0.0195435714285714
0.0558390476190476
0.0491392857142857
0.112540952380952
0.0739404761904762
0.0481621428571429
0.0543583333333333
0.0278254761904762
0.0241052380952381
0.062467380952381
0.0196178571428571
0.0147604761904762
0.0869785714285714
0.127064523809524
0.0255659523809524
0.046462619047619
0.165062142857143
0.270544523809524
0.0549245238095238
0.0317983333333333
0.028505
0.0169111904761905
0.0741638095238095
0.0365642857142857
0.0533742857142857
0.0144288095238095
0.0211571428571429
0.0719171428571429
0.0456269047619048
0.0250604761904762
0.0128611904761905
0.045682619047619
0.0657711904761905
0.0451171428571429
0.936158333333333
0.235305714285714
0.0612366666666667
0.0190138095238095
0.0243766666666667
0.230489523809524
0.0372797619047619
0.0240459523809524
0.0192109523809524
0.0251888095238095
0.0513502380952381
0.05613
0.0293042857142857
0.210594761904762
0.030842380952381
0.0209561904761905
0.0402009523809524
0.339489523809524
0.0938207142857143
0.0513140476190476
0.854653333333333
0.0467054761904762
0.41657880952381
0.0237385714285714
0.024042619047619
0.0579297619047619
0.017367380952381
0.0250509523809524
0.0216907142857143
0.0516357142857143
0.0170861904761905
0.0539119047619048
0.0202166666666667
0.0380895238095238
0.0299164285714286
0.0524057142857143
0.369781428571429
0.0484142857142857
0.0126402380952381
0.0241140476190476
0.0819838095238095
0.0372264285714286
0.0229164285714286
0.119123095238095
0.555194523809524
0.0629052380952381
0.100203095238095
0.033595
0.149452619047619
0.101123333333333
0.0330226190476191
0.0108354761904762
0.0657669047619048
0.0136704761904762
0.208350714285714
0.0203821428571429
0.0807747619047619
0.0798311904761905
0.0627235714285714
0.0369695238095238
0.013192619047619
0.102976904761905
0.0298088095238095
0.0736647619047619
0.0623630952380952
0.0159914285714286
0.0584014285714286
0.0290664285714286
0.00915738095238095
0.03592
0.0171171428571429
0.0289152380952381
0.0155290476190476
0.283401904761905
0.0217283333333333
0.0176921428571429
0.0164171428571429
0.0548483333333333
0.0423342857142857
0.0245757142857143
0.0369866666666667
0.842985476190476
0.0521454761904762
0.010027619047619
0.0351814285714286
0.0242271428571429
0.0173202380952381
0.0426447619047619
0.0965592857142857
0.0113657142857143
0.0665540476190476
0.0294652380952381
0.0221990476190476
0.013815
0.245212619047619
0.0740428571428571
0.0330259523809524
0.0326090476190476
0.0461197619047619
0.0534042857142857
0.0465947619047619
0.0723933333333333
0.0253909523809524
0.170843095238095
0.0380440476190476
0.0239243902439024
0.0297321428571429
0.0227795238095238
0.0353909523809524
0.101701428571429
0.0643435714285714
0.271010476190476
0.0377554761904762
0.148917619047619
0.0248411904761905
0.143510476190476
0.124004761904762
0.015097380952381
0.278997142857143
0.0731942857142857
0.0188604761904762
0.0597828571428571
0.0491661904761905
0.564339761904762
0.0140554761904762
0.0507471428571429
0.0206578571428571
0.0457461904761905
0.0664047619047619
0.0319166666666667
0.0391330952380952
0.0165335714285714
0.213890714285714
0.074682380952381
0.0349888095238095
0.11913
0.0454938095238095
0.0397566666666667
0.215187619047619
0.199331904761905
0.0245352380952381
0.1698
0.018867380952381
0.075617619047619
0.0510840476190476
0.142456904761905
0.0229659523809524
0.0392495238095238
0.0434383333333333
0.0189704761904762
0.10284119047619
0.0478059523809524
0.0466145238095238
0.0168583333333333
0.0341140476190476
0.11733619047619
0.0675607142857143
0.019985
0.541534523809524
0.0340361904761905
0.123071904761905
0.0325185714285714
0.0187983333333333
0.0210614285714286
0.0200564285714286
0.0512797619047619
0.023022619047619
0.0698233333333333
0.104158333333333
0.0493961904761905
0.0144557142857143
0.0312088095238095
0.0774116666666667
0.0188807142857143
0.0476342857142857
0.0311519047619048
0.097895
0.0594566666666667
0.0361435714285714
0.206682857142857
0.01278
0.144049047619048
0.0205888095238095
0.342559047619048
0.280969761904762
0.157345952380952
0.077745
0.0643597619047619
0.205286428571429
0.0255133333333333
0.0800114285714286
0.0231742857142857
0.119432857142857
0.0184307142857143
0.0116
0.246158571428571
0.250713333333333
0.102015714285714
0.045732619047619
0.0195335714285714
0.0299909523809524
0.0880516666666667
0.0446747619047619
0.05778
0.0669273809523809
0.0178988095238095
0.056077619047619
0.288312380952381
0.0160038095238095
0.0122754761904762
0.0167540476190476
0.0119904761904762
0.0210547619047619
0.0324304761904762
0.0592997619047619
0.0366666666666667
0.0339252380952381
0.038617619047619
0.0604514285714286
0.03093
0.0678616666666667
0.0481138095238095
0.0300730952380952
0.0564002380952381
0.0301640476190476
0.0226788095238095
0.0177795238095238
0.0459278571428571
0.0168904761904762
0.0214966666666667
0.0893788095238095
0.024167619047619
0.036777380952381
0.0317242857142857
0.335640952380952
0.0748135714285714
0.0174659523809524
0.125964523809524
0.029172619047619
0.0156830952380952
0.0169440476190476
0.17178
0.0149257142857143
0.0149364285714286
0.05631
0.0908714285714286
0.0838295238095238
0.0419985714285714
0.0437552380952381
0.0493040476190476
0.0187892857142857
0.0390514285714286
0.0485914285714286
0.0637833333333333
0.202458333333333
0.0224233333333333
0.0491859523809524
0.0147007142857143
0.0437504761904762
0.0200761904761905
0.0575192857142857
0.0145883333333333
0.0248554761904762
0.0271664285714286
0.0195004761904762
0.0261142857142857
0.0474159523809524
0.0212114285714286
0.0993519047619048
0.251880952380952
0.27479
0.0471757142857143
0.0613957142857143
0.02239
0.0191785714285714
0.026615
0.0466619047619048
0.15567119047619
0.022555
0.0279988095238095
0.0320492857142857
0.0255807142857143
0.0222033333333333
0.017027619047619
0.0615
0.215804761904762
0.0753669047619048
0.0176438095238095
0.326737380952381
0.215468333333333
0.0857023809523809
0.160803571428571
0.0342911904761905
0.0545523809523809
0.0604802380952381
0.0746066666666667
0.0362797619047619
0.0270995238095238
0.0199469047619048
0.0161397619047619
0.0558283333333333
0.013987619047619
0.186078333333333
0.181567857142857
0.0499038095238095
0.0152780952380952
0.226287619047619
0.0167633333333333
0.0313045238095238
0.0715935714285714
0.014777619047619
0.0336633333333333
0.150045714285714
0.0844104761904762
0.0276511904761905
0.0483073809523809
0.0389690476190476
0.0257361904761905
0.0823697619047619
0.015952619047619
0.017165
0.0479416666666667
0.0328378571428571
0.0217335714285714
0.0520295238095238
0.055692380952381
0.124672380952381
0.0305585714285714
0.0330645238095238
0.0590338095238095
0.0110871428571429
0.0459552380952381
0.0284228571428571
0.0426042857142857
0.07258
0.235172619047619
0.0318180952380952
0.232589047619048
0.200840714285714
0.043657619047619
0.239188333333333
0.0494761904761905
0.0399590476190476
0.0270319047619048
0.0956552380952381
0.0304580952380952
0.0163666666666667
0.0471135714285714
0.0430383333333333
0.0780411904761905
0.0200292857142857
0.0120680952380952
0.0207916666666667
0.0588857142857143
0.013237380952381
0.0134661904761905
0.0720842857142857
0.107930476190476
0.0733459523809524
0.0192242857142857
0.0456859523809524
0.0823169047619048
0.0726988095238095
0.0187995238095238
0.0811721428571429
0.0435671428571429
0.039092380952381
0.0629869047619048
0.0428778571428571
0.05746
0.0914064285714286
0.0161997619047619
0.0434645238095238
0.0351530952380952
0.0183757142857143
0.105756666666667
0.0270828571428571
0.0489135714285714
0.215367619047619
0.0427007142857143
0.0260702380952381
0.0170457142857143
0.250086666666667
0.142734761904762
0.017282619047619
0.0379492857142857
0.0546816666666667
0.132717857142857
0.208683333333333
0.418256190476191
0.0646411904761905
0.0433795238095238
0.0648061904761905
0.0191854761904762
0.0581295238095238
0.021897380952381
0.0390730952380952
0.41338119047619
0.02242
0.049267380952381
0.0393454761904762
0.135923095238095
0.0153461904761905
0.116887619047619
0.0491264285714286
0.0367254761904762
0.0391671428571429
0.0726142857142857
0.459720476190476
0.0883647619047619
0.0249133333333333
0.443924047619048
0.13412619047619
0.02152
0.0337840476190476
0.0380754761904762
0.0197845238095238
0.022332619047619
0.605311428571429
0.306362380952381
0.0310866666666667
0.0867519047619048
0.0297835714285714
0.374020769230769
0.0155688095238095
0.0603378571428571
0.0369426190476191
0.0144095238095238
0.0688616666666667
0.0120654761904762
0.264692619047619
0.0320614285714286
0.0340638095238095
0.0220933333333333
0.0187497619047619
0.0828466666666667
0.0454478571428571
0.0571164285714286
0.0423142857142857
0.0240809523809524
0.0457545238095238
0.0420028571428571
0.026717380952381
0.0777552380952381
0.0237485714285714
0.0265764285714286
0.0407952380952381
0.0332
0.083415
0.414415238095238
0.14294880952381
0.0804321428571429
0.0371097619047619
0.014489756097561
0.0126757142857143
0.0264802380952381
0.0150359523809524
0.0425073809523809
0.073147619047619
0.0347295238095238
0.252095714285714
0.0180619047619048
0.0571671428571429
0.0388373809523809
0.0470147619047619
0.110494285714286
0.026202619047619
0.015937619047619
0.0360207142857143
0.263478095238095
0.0745961904761905
0.0326007142857143
0.017227619047619
0.0474307142857143
0.0152066666666667
0.0978759523809524
0.0160583333333333
0.0350395238095238
0.0714719047619048
0.0156930952380952
0.0128259523809524
0.0927378571428571
0.0398983333333333
0.0208354761904762
0.035465
0.0404940476190476
0.0387630952380952
0.0973983333333333
0.0183597619047619
0.0176680952380952
0.0435561904761905
0.316670476190476
0.680718095238095
0.040075
0.169029117647059
0.0266580952380952
0.0374207142857143
0.024372619047619
0.0263540476190476
0.358915476190476
0.0384940476190476
0.0580611904761905
0.0552559523809524
0.0186495238095238
0.0193478571428571
0.0205088095238095
0.0420390476190476
0.0482433333333333
0.0499383333333333
0.128313333333333
0.0141335714285714
0.0362959523809524
0.224245476190476
0.198216666666667
0.0375983333333333
0.0775621428571429
0.0436330952380952
0.0410061904761905
0.0154666666666667
0.0245404761904762
0.0594654761904762
0.0361402380952381
0.0269611904761905
0.0183117073170732
0.142158095238095
0.0125328571428571
0.181311904761905
0.46043
0.0211707142857143
0.0157840476190476
0.0263480952380952
0.0305904761904762
0.0272138095238095
0.0417992857142857
0.0709830952380952
0.0199928571428571
0.0525347619047619
0.0481385714285714
0.019582619047619
0.137711904761905
0.0444214285714286
0.0336814285714286
0.0354619047619048
0.0158466666666667
0.0470178571428571
0.031807619047619
0.0520178571428571
0.0225514285714286
0.10072
0.0206078571428571
0.0848183333333333
0.035085
0.0707885714285714
0.0234645238095238
0.0773728571428571
0.071492380952381
0.0920280952380952
0.0174988095238095
0.0394540476190476
0.037895
0.416385714285714
0.0612007142857143
0.03783
0.0359897619047619
0.0375638095238095
0.101517619047619
0.0513366666666667
0.0244234146341463
0.0288790476190476
0.0445607142857143
0.0428269047619048
0.0426678571428571
0.0374864285714286
0.0530059523809524
0.418884523809524
0.017082380952381
0.0443411904761905
0.02504
0.405869523809524
0.062297380952381
0.0351638095238095
0.0885188095238095
0.0482040476190476
0.0376047619047619
0.0391138095238095
0.0184704761904762
0.0145890476190476
0.0256854761904762
0.0651988095238095
0.0347002380952381
0.043137619047619
0.0260788095238095
0.0491666666666667
0.0121683333333333
0.153239285714286
0.165613095238095
0.0557759523809524
0.0145928571428571
0.0135111904761905
0.0411716666666667
0.0265030952380952
0.0316840476190476
0.0293297619047619
0.0324816666666667
0.0925357142857143
0.0824028571428571
0.053035
0.0423233333333333
0.0364390476190476
0.0536080952380952
0.174970476190476
0.0931864285714286
0.0174169047619048
0.0150745238095238
0.0736664285714286
0.0792938095238095
0.0651330952380952
0.0218666666666667
0.0737892857142857
0.0293347619047619
0.0475654761904762
0.0178252380952381
0.015057619047619
0.034747619047619
0.0490464285714286
0.0787371428571429
0.0611171428571429
0.036122380952381
0.102070476190476
0.0508585714285714
0.129020487804878
0.0406830952380952
0.0185395238095238
0.149234761904762
0.0331842857142857
0.0368530952380952
0.0161054761904762
0.0551580952380952
0.0591030952380952
0.0549371428571429
0.0377445238095238
0.067197619047619
0.0421752380952381
0.221119047619048
0.021897380952381
0.0383380952380952
0.0253335714285714
0.0897130952380952
0.0533180952380952
0.0420897619047619
0.0155747619047619
0.0290054761904762
0.0157911904761905
0.0409830952380952
0.0491992857142857
0.0236147619047619
0.0163740476190476
0.397300476190476
0.0370785714285714
0.0364159523809524
0.11483119047619
0.0529907142857143
0.0529578571428571
0.0290969047619048
0.0497730952380952
0.0812252380952381
0.0176430952380952
0.0228404761904762
0.0865766666666667
0.0468133333333333
0.0603047619047619
0.914919523809524
0.0310795238095238
0.0423571428571429
0.0437688095238095
0.0837416666666667
0.0359692857142857
0.0726780952380952
0.0244295238095238
0.134142857142857
0.0318816666666667
0.0294519047619048
0.0454321428571429
0.06457
0.0370014285714286
0.045662380952381
0.0760519047619048
0.0597209523809524
0.0175261904761905
0.0936835714285714
0.0557816666666667
0.105543095238095
0.0313185714285714
0.0188085714285714
0.0247559523809524
0.0160557142857143
0.0175802380952381
0.0608404761904762
0.0451683333333333
0.0496666666666667
0.0341671428571429
0.0345314285714286
0.0623642857142857
0.056367619047619
0.0380021428571429
0.0188683333333333
0.018002380952381
0.0258004761904762
0.0657645238095238
0.0954185714285714
0.0157078571428571
0.0157457142857143
0.162345238095238
0.0371538095238095
0.0359597619047619
0.0320357142857143
0.0476383333333333
0.0252197619047619
0.0462207142857143
0.12695880952381
0.0613283333333333
0.0240238095238095
0.0211969047619048
0.0678347619047619
0.042607619047619
0.0301214285714286
0.0302330952380952
0.331747380952381
0.0120735714285714
0.147757619047619
0.0833433333333333
0.0541645238095238
0.0438002380952381
0.0309002380952381
0.0267714285714286
0.0462085714285714
0.0453842857142857
0.172940952380952
0.0191361904761905
0.04882
0.02628
0.0282342857142857
0.0360966666666667
0.0363102380952381
0.0649180952380952
0.061335
0.0149819047619048
0.021402619047619
0.117680476190476
0.0485911904761905
0.0294614285714286
0.0127604761904762
0.0144554761904762
0.15220119047619
0.120798095238095
0.0588983333333333
0.0246152380952381
0.0442192857142857
0.193494523809524
0.01835
0.0155559523809524
0.0333416666666667
0.0179985714285714
0.0236659523809524
0.0794554761904762
0.024305
0.0422895238095238
0.0119814285714286
0.0198830952380952
0.0207214285714286
0.0245361904761905
0.0166264285714286
0.0191680952380952
0.0369130952380952
0.0344235714285714
0.0739714285714286
0.0358121428571429
0.03474
0.0790142857142857
0.126687142857143
0.0360997619047619
0.033807619047619
0.0356030952380952
0.0483702380952381
0.085317619047619
0.0319588095238095
0.0191404761904762
0.0201669047619048
0.0434714285714286
0.0452309523809524
0.0151083333333333
0.134669761904762
0.0139109523809524
0.060925
0.0747819047619048
0.0369088095238095
0.0278911904761905
0.0570573809523809
0.112856904761905
0.04057
0.0311761904761905
0.017295
0.016007619047619
0.044522619047619
0.0114433333333333
0.0320938095238095
0.060657619047619
0.0229185714285714
0.0516404761904762
0.104367142857143
0.0830471428571429
0.016737619047619
0.0813361904761905
0.0131688095238095
0.0234440476190476
0.284632619047619
0.0286369047619048
0.0199647619047619
0.0311828571428571
0.0962421428571429
0.0268888095238095
0.0413702380952381
0.0667197619047619
0.0496104761904762
0.056532619047619
0.0220721428571429
0.130616428571429
0.385950952380952
0.033485
0.0152769047619048
0.0164771428571429
0.0257378571428571
0.466251666666667
0.0147038095238095
0.0659919512195122
0.026955
0.0356069047619048
0.0413983333333333
0.116325952380952
0.0192728571428571
0.0567957142857143
0.0773235714285714
0.0389528571428571
0.125262380952381
0.0665647619047619
0.015432380952381
0.0310969047619048
0.0471154761904762
0.0160119047619048
0.0276178571428571
0.0182116666666667
0.0189230952380952
0.0140183333333333
0.0509066666666667
0.156625714285714
0.0562709523809524
0.0215733333333333
0.015297619047619
0.0377914285714286
0.0769733333333333
0.0327959523809524
0.0763159523809524
0.0346833333333333
0.102291904761905
0.0462133333333333
0.0127352380952381
0.00963452380952381
0.059682619047619
0.0413647619047619
0.0120592857142857
0.0558516666666667
0.0437185714285714
0.0584819047619048
0.0289814285714286
0.0292304761904762
0.0558569047619048
0.014312380952381
0.494253571428571
0.034912619047619
0.0446919047619048
0.0872685714285714
0.0251869047619048
0.0164183333333333
0.0539307142857143
0.284580476190476
0.0165007142857143
0.377085952380952
0.0764166666666667
0.0884366666666667
0.0235292857142857
0.0944511904761905
0.0415871428571429
0.0574747619047619
0.0546921428571429
0.0223835714285714
0.0145090476190476
0.0660004761904762
0.0263857142857143
0.0515130952380952
0.0419097619047619
0.698554285714286
0.0194590476190476
0.530018333333333
0.014272619047619
0.0589119047619048
0.0963061904761905
0.0165202380952381
0.0133702380952381
0.0186304761904762
0.030152380952381
0.0138228571428571
0.034942380952381
0.0301283333333333
0.387987619047619
0.0409369047619048
0.0120247619047619
0.023485
0.0404052380952381
0.0565780952380952
0.240732142857143
0.0391252380952381
0.07421
0.0278121428571429
0.0433804761904762
0.0270059523809524
0.020267619047619
0.024927619047619
0.0287719047619048
0.0407211904761905
0.0340957142857143
0.0338511904761905
0.0844280952380952
0.0456547619047619
0.0539088095238095
0.0438030952380952
0.0254542857142857
0.620380714285714
0.0472204761904762
0.024412619047619
0.01487
0.0176561904761905
0.0574047619047619
0.0524811904761905
0.020367619047619
0.104385476190476
0.032227380952381
0.0162383333333333
0.0728628571428571
0.0215814285714286
0.119500476190476
0.0335797619047619
0.0401561904761905
0.0439235714285714
0.0125721428571429
0.0638133333333333
0.095367619047619
0.055977380952381
0.105194761904762
0.0197214285714286
0.0427809523809524
0.274249285714286
0.0558571428571429
0.0294645238095238
0.242995238095238
0.0822935714285714
0.0302269047619048
0.0914885714285714
0.066357619047619
0.120005476190476
0.0630466666666667
0.0252283333333333
0.0150407142857143
0.0186419047619048
0.376735
0.0395157142857143
0.0419142857142857
0.017607380952381
0.0204161904761905
0.038115
0.0867561904761905
0.0234869047619048
0.0412333333333333
0.0133466666666667
0.0379164285714286
0.0280388095238095
0.249930909090909
0.123485263157895
0.209063095238095
0.216731666666667
0.0111359523809524
0.0383290476190476
0.0779697619047619
0.0399602380952381
0.0149278571428571
0.0156559523809524
0.0370888095238095
0.0236669047619048
0.0128188095238095
0.0660664285714286
0.199131904761905
0.0393469047619048
0.0382464285714286
0.383920238095238
0.0375647619047619
0.0461738095238095
0.098675
0.0377728571428571
0.0492704761904762
0.0625230952380952
0.0209035714285714
0.0147209523809524
0.0404607142857143
0.0201511904761905
0.194479523809524
0.0354135714285714
0.0326097619047619
0.188495
0.0421952380952381
0.0173602380952381
0.0732138095238095
0.0207883333333333
0.0377385714285714
0.0499685714285714
0.0326819047619048
0.0546685714285714
0.015222619047619
0.0155330952380952
0.1745778125
0.0148269047619048
0.189992857142857
0.159606428571429
0.0332569047619048
0.0389997619047619
0.0310171428571429
0.0427854761904762
0.0863380952380952
0.0152869047619048
0.0175895238095238
0.0165219047619048
0.0311280952380952
0.0255038095238095
0.0460357142857143
0.023497619047619
0.0359319047619048
0.01765
0.118564523809524
0.0390216666666667
0.0273895238095238
0.0556866666666667
0.109360238095238
0.0669295238095238
0.114660714285714
0.0262930952380952
0.043595
0.0458814285714286
0.031645
0.0655338095238095
0.0567966666666667
0.0749338095238095
0.0618711904761905
0.0753883333333333
0.200602619047619
0.0354757142857143
0.0147142857142857
0.170599047619048
0.06841
0.0428580952380952
0.0387197619047619
0.029727380952381
0.121965
0.102631666666667
0.0487128571428571
0.022165
0.0136885714285714
0.0503764285714286
0.0414659523809524
0.108472619047619
0.0476769047619048
0.0411759523809524
0.0182357142857143
0.113622307692308
0.0264880952380952
0.035982380952381
0.0666007142857143
0.0242461904761905
0.250513571428571
0.094025
0.0178414285714286
0.0297985714285714
0.0239492857142857
0.0995178571428571
0.186187857142857
0.0437764285714286
0.0589540476190476
0.0434469047619048
0.0744119047619048
0.0111011904761905
0.0401619047619048
0.033785
0.026057380952381
0.0323402380952381
0.0288685714285714
0.0719466666666667
0.0164392857142857
0.0616359523809524
0.0284352380952381
0.0186135714285714
0.0270435714285714
0.047135
0.0241280952380952
0.15865
0.0481259523809524
0.0448714285714286
0.22905
0.0221433333333333
0.0509340476190476
0.0258635714285714
0.0441707142857143
0.067072380952381
0.0364964285714286
0.385262142857143
0.0490747619047619
0.0924107142857143
0.0232109523809524
0.019617619047619
0.051767619047619
0.021602619047619
0.016922380952381
0.0479709523809524
0.0215633333333333
0.0184571428571429
0.0482071428571429
0.378916904761905
0.031942619047619
0.04634
0.045457619047619
0.0478066666666667
0.0844497619047619
0.12355119047619
0.0944019047619048
0.0620290476190476
0.0349069047619048
0.0121278571428571
0.0182616666666667
0.0450688095238095
0.0554761904761905
0.0381761904761905
0.016785
0.0697847619047619
0.0574264285714286
0.0773535714285714
0.0268916666666667
0.0196342857142857
0.0727947619047619
0.0276216666666667
0.0631561904761905
0.228763333333333
0.0504238095238095
0.0155611904761905
0.03539
0.0137083333333333
0.0189016666666667
0.0270530952380952
0.0397602380952381
0.0661064285714286
0.0578183333333333
0.022447619047619
0.111209047619048
0.0385592857142857
0.0302288095238095
0.0560890476190476
0.0120469047619048
0.0273611904761905
0.0149057142857143
0.0456704761904762
0.0136507142857143
0.0259066666666667
0.0606754761904762
0.0406340476190476
0.0159778571428571
0.056852380952381
0.0144971428571429
0.0147380952380952
0.0500990476190476
0.0242528571428571
0.0174557142857143
0.0710538095238095
0.072522619047619
0.047892380952381
0.0609545238095238
0.0942952380952381
0.0474540476190476
0.0133190476190476
0.0299602380952381
0.0195233333333333
0.251255952380952
0.0369711904761905
0.023852619047619
0.0291919047619048
0.0430197619047619
0.0237854761904762
0.0149535714285714
0.0176447619047619
0.0129895238095238
0.0792245238095238
0.054362380952381
0.0331461904761905
0.0199921428571429
0.0552121428571429
0.0678314285714286
0.0802714285714286
0.0724283333333333
0.0229614285714286
0.018382619047619
0.0925843902439024
0.371129523809524
0.0589133333333333
0.018217619047619
0.0226128571428571
0.0191190476190476
0.020795
0.015017380952381
0.594025476190476
0.0222614285714286
0.210519047619048
0.0349971428571429
0.0284259523809524
0.085807619047619
0.0141971428571429
0.0194809523809524
0.0123447619047619
0.0174061904761905
0.251914285714286
0.0291157142857143
0.0340804761904762
0.0290264285714286
0.0298169047619048
0.0946928571428571
0.0480014285714286
0.0135088095238095
0.0252385714285714
0.062647380952381
0.483062857142857
0.0559807142857143
0.0631283333333333
0.0303330952380952
0.0950864285714286
0.0178007142857143
0.0357657142857143
0.0541328571428571
0.0786690243902439
0.0192978571428571
0.0392557142857143
0.0396290476190476
0.0127916666666667
0.0251304761904762
0.0469788095238095
0.092647619047619
0.0218111904761905
0.0480978571428571
0.0605161904761905
0.0382314285714286
0.101067857142857
0.0184395238095238
0.107339047619048
0.157821666666667
0.0359545238095238
0.0306316666666667
0.119150952380952
0.0233538095238095
0.0270514285714286
0.037987619047619
0.0588833333333333
0.0399828571428571
0.0454030952380952
0.021527619047619
0.0173161904761905
0.0669992857142857
0.0141578571428571
0.445959285714286
0.367468333333333
0.0703757142857143
0.051242380952381
0.0252428571428571
0.0422809523809524
0.0399264285714286
0.266964047619048
0.0187883333333333
0.184874285714286
0.0805161904761905
0.0229840476190476
0.0339671428571429
0.0685788095238095
0.0184519047619048
0.0136671428571429
0.0142740476190476
0.01792
0.0394690476190476
0.0279409523809524
0.055085
0.0571747619047619
0.0362064285714286
0.0289121428571429
0.0347340476190476
0.0403547619047619
0.0177495238095238
0.143102380952381
0.0215969047619048
0.0945554761904762
0.096227619047619
0.0285359523809524
0.0246509523809524
0.0192335714285714
0.02648
0.0847871428571429
0.079697619047619
0.133995714285714
0.0368230952380952
0.0288883333333333
0.0383671428571429
0.0277221428571429
0.0937361904761905
0.205156666666667
0.0127461904761905
0.0422445238095238
0.0151107142857143
0.0236538095238095
0.020042619047619
0.0413157142857143
0.0602542857142857
0.0345621428571429
0.0669933333333333
0.0162107142857143
0.0670983333333333
0.0598880952380952
0.0384769047619048
0.0189861904761905
0.0710876190476191
0.0291428571428571
0.0146971428571429
0.09242
0.0178007142857143
0.0796128571428571
0.0161552380952381
0.062162380952381
0.0275809523809524
0.0550240476190476
0.0278578571428571
0.071637380952381
0.014747619047619
0.302590952380952
0.051097619047619
0.107479
0.0438785714285714
0.152147142857143
0.0964826190476191
0.0747435714285714
0.564799047619048
0.0143538095238095
0.0421342857142857
0.0153097619047619
0.140283571428571
0.0312466666666667
0.0651257142857143
0.0314409523809524
0.0491161904761905
0.0159335714285714
0.27842619047619
0.105116666666667
0.172998571428571
0.0320642857142857
0.0319278571428571
0.0181507142857143
0.0167402380952381
0.0123907142857143
0.0110309523809524
0.0221392857142857
0.0375119047619048
0.0200980952380952
0.034447380952381
0.021832619047619
0.0135933333333333
0.0350783333333333
0.0156878571428571
0.342548571428571
0.0477554761904762
0.0954171428571429
0.0255404761904762
0.0472707142857143
0.0496230952380952
0.0497245238095238
0.0714730952380952
0.123064047619048
0.0724430952380952
0.0241909523809524
0.111473571428571
0.0155752380952381
0.110785952380952
0.194308095238095
0.129139285714286
0.0219828571428571
0.147259285714286
0.0141161904761905
0.0470430952380952
0.102363571428571
0.117220714285714
0.0930654761904762
0.0142392857142857
0.0329309523809524
0.052980487804878
0.0829280952380952
0.0559445238095238
0.0575042857142857
0.0309528571428571
0.0174295238095238
0.031815
0.0974904761904762
0.0497345238095238
0.0380380952380952
0.018825
0.0692985714285714
0.0147469047619048
0.0186133333333333
0.106357619047619
0.143680952380952
0.0716140476190476
0.0335264285714286
0.0821302380952381
0.0886257142857143
0.0455840476190476
0.0205602380952381
0.166900952380952
0.0386247619047619
0.0592102380952381
0.025585
0.0351457142857143
0.0530342857142857
0.0240666666666667
0.040012380952381
0.127485714285714
0.0351854761904762
0.0555919047619048
0.0376769047619048
0.0322026829268293
0.032602619047619
0.0256828571428571
0.0479116666666667
0.0656883333333333
0.227385
0.0367319047619048
0.0527864285714286
0.0153657142857143
0.196850952380952
0.0682480952380952
0.0373811904761905
0.0762530952380952
0.171497619047619
0.017737619047619
0.0883464285714286
0.0250188095238095
0.0624678571428571
0.036545
0.0285659523809524
0.0294404761904762
0.053845
0.0119333333333333
0.0277854761904762
0.0186952380952381
0.0151402380952381
0.0127728571428571
0.0656497619047619
0.0474154761904762
0.0209430952380952
0.029982380952381
0.0333247619047619
0.0923195238095238
0.0300711904761905
0.05949
0.284029285714286
0.199476904761905
0.0299616666666667
0.0976678571428571
0.0234480952380952
0.380752142857143
0.0401816666666667
0.0337633333333333
0.0184402380952381
0.0148259523809524
0.0456278571428571
0.0414752380952381
0.11358119047619
0.0128428571428571
0.165059285714286
0.0227016666666667
0.0266492857142857
0.171253333333333
0.0251445238095238
0.182671428571429
0.313212619047619
0.0218945238095238
0.234606428571429
0.0450323809523809
0.0453642857142857
0.0577654761904762
0.0163790476190476
0.0631321428571429
0.0656635714285714
0.0166985714285714
0.0578119047619048
0.128741428571429
0.213231666666667
0.0514040476190476
0.0197640476190476
0.0382990476190476
0.215791666666667
0.0396959523809524
0.0341392857142857
0.0161307142857143
0.0156659523809524
0.301854285714286
0.0296238095238095
0.0410702380952381
0.064832619047619
0.236015476190476
0.0400330952380952
0.040532619047619
0.016697380952381
0.0357128571428571
0.0266416666666667
0.106617142857143
0.033755
0.0686088095238095
0.0131888095238095
0.110500714285714
0.0277728571428571
0.0383630952380952
0.128125238095238
0.0175797619047619
0.295372380952381
0.0491445238095238
0.0157183333333333
0.0179435714285714
0.0650059523809524
0.0872057894736842
0.01353
0.0290678571428571
0.02025
0.0463204761904762
0.0196071428571429
0.0169614285714286
0.0375419047619048
0.0305733333333333
0.0643292857142857
0.0570647619047619
0.0391083333333333
0.0679038095238095
0.0424378571428571
0.0425076190476191
0.0174138095238095
0.0418766666666667
0.0415035714285714
0.026617380952381
0.0310133333333333
0.0312380952380952
0.0157085
0.068335
0.274750476190476
0.0119128571428571
0.025965
0.0179466666666667
0.0319004761904762
0.0569738095238095
0.0747619047619048
0.0184880952380952
0.0369011904761905
0.025047619047619
0.0219461904761905
0.0481514285714286
0.0439688095238095
0.0389761904761905
0.0287757142857143
0.0187914285714286
0.06561
0.0328645238095238
0.0242957142857143
0.195869285714286
0.0879207142857143
0.0509745238095238
0.0405871428571429
0.0448838095238095
0.0857592857142857
0.0839257142857143
0.0346428571428571
0.117451904761905
0.0262297619047619
0.0230992857142857
0.0153940476190476
0.0417452380952381
0.108907857142857
0.0218233333333333
0.0169561904761905
0.0536319047619048
0.0193816666666667
0.0427590476190476
0.0356228571428571
0.0484780952380952
0.0201890476190476
0.0421404761904762
0.0457966666666667
0.0507633333333333
0.227041904761905
0.0307454761904762
0.0193121428571429
0.01773
0.0132095238095238
0.0237059523809524
0.0373892857142857
0.320099047619048
0.0476035714285714
0.0156690476190476
0.0471997619047619
0.0186933333333333
0.0729007142857143
0.095932619047619
0.01821
0.020555
0.0515840476190476
0.0491859523809524
0.034207380952381
0.0909102380952381
0.0393478571428571
0.104771904761905
0.0193442857142857
0.0669754761904762
0.0232038095238095
0.0149416666666667
0.0545592857142857
0.013702380952381
0.0451335714285714
0.033747380952381
0.0165640476190476
0.11041
0.032325
0.154813095238095
0.37766880952381
0.134132619047619
0.0576914285714286
0.0419671428571429
0.15408119047619
0.0506771428571429
0.0295
0.0795145238095238
0.033942619047619
0.0317240476190476
0.0309357142857143
0.378041666666667
0.0299754761904762
0.15668880952381
0.017555
0.0235842857142857
0.022217380952381
0.0329180952380952
0.0290785714285714
0.0292614285714286
0.0143490476190476
0.0750530952380952
0.0212264285714286
0.0255340476190476
0.0538357142857143
0.10634380952381
0.0406121428571429
0.015857619047619
0.0242102380952381
0.0195728571428571
0.0832909523809524
0.0181602380952381
0.0543897619047619
0.0247583333333333
0.0484409523809524
0.0551204761904762
0.0130340476190476
0.0247304761904762
0.0473188095238095
0.0569164285714286
0.0280959523809524
0.035555
0.0263164285714286
0.157044047619048
0.127955714285714
0.00961952380952381
0.0498933333333333
0.0501733333333333
0.0533578571428571
0.0812964102564103
0.0139861904761905
0.0410014285714286
0.0563121428571429
0.0183371428571429
0.0540378571428571
0.0127414285714286
0.0295695238095238
0.0188628571428571
0.0236529268292683
0.0355483333333333
0.0277638095238095
0.048802380952381
0.037732380952381
0.0857221428571429
0.0344952380952381
0.0362630952380952
0.0298197619047619
0.0340202380952381
0.0489085714285714
0.0143040476190476
0.0459383333333333
0.116437894736842
0.166851666666667
0.046852619047619
0.824052619047619
0.0247761904761905
0.401762142857143
0.0163238095238095
0.0491719047619048
0.0582059523809524
0.19796619047619
0.0324585714285714
0.308934523809524
0.0572945238095238
0.0125883333333333
0.0426921428571429
0.0176102380952381
0.0136788095238095
0.0251945238095238
0.0180185714285714
0.0233119047619048
0.0438990476190476
0.0202078571428571
0.0606385714285714
0.0161280952380952
0.0463228571428571
0.0359354761904762
0.0655119047619048
0.072762619047619
0.0195507142857143
0.024239756097561
0.014615
0.019615
0.0712797619047619
0.0358630952380952
0.0345840476190476
0.0151961904761905
0.0238302380952381
0.0149388095238095
0.0174111904761905
0.106120476190476
0.0182342857142857
0.15731880952381
0.019332619047619
0.0154530952380952
0.0186633333333333
0.0124316666666667
0.12131880952381
0.0649388095238095
0.0427628571428571
0.0278528571428571
0.117290714285714
0.0226883333333333
0.0451609523809524
0.0442242857142857
0.316160952380952
0.0364888095238095
0.0321154761904762
0.0965342857142857
0.0386390476190476
0.0154664285714286
0.0310795238095238
0.0231630952380952
0.0559321428571429
0.200082857142857
0.0376133333333333
0.207957857142857
0.0289328571428571
0.28535
0.0582835714285714
0.0312885714285714
0.0368454761904762
0.052312380952381
0.0145231707317073
0.0657490476190476
0.0939716666666667
0.0322688095238095
0.107729047619048
0.0164497619047619
0.0363352380952381
0.0456516666666667
0.0280271428571429
0.0164335714285714
0.0636004761904762
0.0329404761904762
0.0136359523809524
0.0265714285714286
0.0315359523809524
0.0401157142857143
0.175301904761905
0.173923095238095
0.0854823809523809
0.0197388095238095
0.0151019047619048
0.0184685714285714
0.0142614285714286
0.0290630952380952
0.0210983333333333
0.0282509523809524
0.0438954761904762
0.0118654761904762
0.0367257142857143
0.04506
0.0704930952380952
0.0180692857142857
0.0656661904761905
0.0305569047619048
0.056105
0.0737973809523809
0.0109769047619048
0.0333352380952381
0.0762071428571429
0.0400097619047619
0.0312747619047619
0.249877380952381
0.0221964285714286
0.323294285714286
0.178291666666667
0.0436345238095238
0.0283038095238095
0.0262295238095238
0.0356885714285714
0.0345619047619048
0.0435088095238095
0.0916592857142857
0.108085476190476
0.0835019047619048
0.0226940476190476
0.0565211904761905
0.0150780952380952
0.0354859523809524
0.0242419047619048
0.0149157142857143
0.0976883333333333
0.0486361904761905
0.0263095238095238
0.0719614285714286
0.0198211904761905
0.0208759523809524
0.0495771428571429
0.0525971428571429
0.0115480952380952
0.0478045238095238
0.397495238095238
0.0113090476190476
0.0184930952380952
0.0182228571428571
0.0432019047619048
0.105549047619048
0.014102380952381
0.232856666666667
0.0356547619047619
0.211366097560976
0.0282907142857143
0.0166171428571429
0.0198419047619048
0.205859761904762
0.012567380952381
0.0365319047619048
0.169915476190476
0.0270861904761905
0.0920497619047619
0.136240476190476
0.0304416666666667
0.021925
0.0356671428571429
0.116859285714286
0.0390264285714286
0.0335111904761905
0.223155
0.0408669047619048
0.0417752380952381
0.0667569047619048
0.0781845238095238
0.0323995238095238
0.0416909523809524
0.0123269047619048
0.0445645238095238
0.309598333333333
0.0296014285714286
0.156726666666667
0.0210497619047619
0.0168647619047619
0.0694964285714286
0.186589285714286
0.0538014285714286
0.0152597619047619
0.163969761904762
0.0350847619047619
0.327858333333333
0.146454523809524
0.0391233333333333
0.0196178571428571
0.0317721428571429
0.0306070731707317
0.0284885714285714
0.0505540476190476
0.0370714285714286
0.0157866666666667
0.0195364285714286
0.0272616666666667
0.0292992857142857
0.0292792857142857
0.0532833333333333
0.026567380952381
0.0431645238095238
0.0168935714285714
0.0831688095238095
0.0260745238095238
0.203612142857143
0.159301904761905
0.246861904761905
0.101537857142857
0.0454557142857143
0.0774407142857143
0.0445666666666667
0.0438509523809524
0.0270602380952381
0.0251514285714286
0.0935766666666667
0.12984
0.0524069047619048
0.0603528571428571
0.137477857142857
0.0201528571428571
0.047857619047619
0.074217619047619
0.217110476190476
0.136439761904762
0.0901090476190476
0.0195814285714286
0.0882645238095238
0.0161592857142857
0.03706
0.0461652380952381
0.0117447619047619
0.403325952380952
0.0527414285714286
0.025437619047619
0.0240821428571429
0.0628945238095238
0.0899654761904762
0.202912619047619
0.0869321428571429
0.018982380952381
0.0396778571428571
0.0469238095238095
0.303217380952381
0.0875352380952381
0.0295838095238095
0.0501071428571429
0.0997052380952381
0.167669285714286
0.143540714285714
0.0477309523809524
0.0142985714285714
0.0381804761904762
0.0693014285714286
0.0178402380952381
0.0118509523809524
0.025817619047619
0.0424771428571429
0.0321552380952381
0.0916364285714286
0.194467619047619
0.0662266666666667
0.0560892857142857
0.0333709523809524
0.08224
0.0937183333333333
0.057597380952381
0.0485223809523809
0.0216540476190476
0.018385
0.0238042857142857
0.032817619047619
0.0111490476190476
0.100050476190476
0.0160252380952381
0.0188764285714286
0.095885
0.0235861904761905
0.288854523809524
0.0383297619047619
0.30823380952381
0.027255
0.0360757142857143
0.0971857142857143
0.0633304761904762
0.018005
0.0167335714285714
0.03222
0.0415969047619048
0.0634902380952381
0.0513554761904762
0.145225952380952
0.0199159523809524
0.0282990476190476
0.0296095238095238
0.0153709523809524
0.0193057142857143
0.0182004761904762
0.0685090476190476
0.026962380952381
0.015272380952381
0.250369761904762
0.0403945238095238
0.138346428571429
0.0408924390243902
0.028792619047619
0.0329733333333333
0.0375861904761905
0.0185595238095238
0.0421366666666667
0.0187511904761905
0.0246969047619048
0.0184057142857143
0.0573821428571429
0.0170230952380952
0.0227014285714286
0.0120330952380952
0.0171192857142857
0.0699347619047619
0.0489152380952381
0.152203095238095
0.0490688095238095
0.0256135714285714
0.0366385714285714
0.0246042857142857
0.0875642857142857
0.311414761904762
0.0266964285714286
0.0126011904761905
0.0144664285714286
0.0168714285714286
0.0182059523809524
0.0794683333333333
0.0476895238095238
0.0407733333333333
0.0623819047619048
0.0307595238095238
0.0137654761904762
0.0118440476190476
0.0597009523809524
0.0337180952380952
0.124297619047619
0.0613926190476191
0.0964638095238095
0.036052619047619
0.21867119047619
0.020882619047619
0.0315107142857143
0.0192509523809524
0.0405254761904762
0.0203166666666667
0.0638352380952381
0.0409616666666667
0.0140628571428571
0.109484285714286
0.143589047619048
0.0480128571428571
0.0323102380952381
0.0384973809523809
0.0682190476190476
0.0231797619047619
0.0324119047619048
0.0168145238095238
0.0937169047619048
0.0440795238095238
0.0162028571428571
0.0306964285714286
0.190675952380952
0.031547619047619
0.10550619047619
0.0158607142857143
0.0177907142857143
0.0481292857142857
0.016385
0.0169283333333333
0.0831769047619048
0.0867866666666667
0.0352661904761905
0.0466702380952381
0.0272871428571429
0.131024523809524
0.0155419047619048
0.0469347619047619
0.0203709523809524
0.0314107142857143
0.0321202380952381
0.0463592857142857
0.0318621428571429
0.0314504761904762
0.0895714285714286
0.1050475
0.0196652380952381
0.0273604761904762
0.076837619047619
0.0164711904761905
0.645787380952381
0.0949335714285714
0.0197604761904762
0.0441578571428571
0.0786797619047619
0.0161264285714286
0.0947545238095238
0.104165714285714
0.01474
0.121659047619048
0.0534530952380952
0.0572790476190476
0.0146042857142857
0.0570280952380952
0.122299285714286
0.0265969047619048
0.47768119047619
0.0553645238095238
0.0598097619047619
0.0214461904761905
0.0257733333333333
0.0205035714285714
0.0989954761904762
0.0332207142857143
0.0240938095238095
0.0991969047619048
0.0175938095238095
0.021252619047619
0.0285397619047619
0.0294604761904762
0.051035
0.0449528571428571
0.0319911904761905
0.0396280952380952
0.067767619047619
0.0188138095238095
0.0229361904761905
0.0983761904761905
0.044735
0.0328185714285714
0.0205919047619048
0.03166
0.0216142857142857
0.060142619047619
0.0497840476190476
0.0736842857142857
0.0529988095238095
0.0338247619047619
0.0229085714285714
0.0219483333333333
0.0161585714285714
0.0144185714285714
0.0118188095238095
0.0388395238095238
0.0862533333333333
0.0133111904761905
0.0305869047619048
0.0128804761904762
0.0205530952380952
0.50372
0.014712619047619
0.0314688095238095
0.0139740476190476
0.0372540476190476
0.122555238095238
0.0178528571428571
0.167969285714286
0.0141383333333333
0.0226447619047619
0.0876980952380952
0.0344723809523809
0.0432752380952381
0.0333764285714286
0.0274840476190476
0.06721
0.0511642857142857
0.109506904761905
0.030872619047619
0.232086904761905
0.0308830952380952
0.125317619047619
0.0218488095238095
0.0197252380952381
0.0442964285714286
0.0157840476190476
0.0229666666666667
0.038897619047619
0.0240371428571429
0.048715
0.206290952380952
0.279313571428571
0.0313692857142857
0.240943095238095
0.247824285714286
0.0655092857142857
0.0581447619047619
0.0788035714285714
0.0411671428571429
0.0300921428571429
0.0621740476190476
0.0517133333333333
0.412395
0.260129047619048
0.0330240476190476
0.0137311904761905
0.0760178571428571
0.0392052380952381
0.0262854761904762
0.134485714285714
0.0671066666666667
0.0197064285714286
0.101132857142857
0.0381607142857143
0.0704819047619048
0.0300540476190476
0.0639788095238095
0.206465
0.0682928571428571
0.275771428571429
0.0206792857142857
0.0531947619047619
0.129096904761905
0.0111721428571429
0.0191469047619048
0.0160121428571429
0.0517571428571429
0.0126347619047619
0.0157764285714286
0.127289523809524
0.116352619047619
0.0585252380952381
0.0245595238095238
0.0571440476190476
0.012677380952381
0.0324142857142857
0.0792628571428571
0.0487830952380952
0.108397380952381
0.231898095238095
0.0865457142857143
0.110074523809524
0.0579152380952381
0.0679833333333333
0.0199190476190476
0.0459928571428571
0.495012619047619
0.0159814285714286
0.0265140476190476
0.0261571428571429
0.0791283333333333
0.0301788095238095
0.0383109523809524
0.018105
0.0605642857142857
0.232352142857143
0.0355419047619048
0.014332380952381
0.0190240476190476
0.31172380952381
0.0236166666666667
0.0490245238095238
0.0301604761904762
0.0351766666666667
0.0394559523809524
0.210457142857143
0.0287978571428571
0.024392619047619
0.0302947619047619
0.0621095238095238
0.0414797619047619
0.106648095238095
0.198849761904762
0.0166921428571429
0.0579585714285714
0.029987619047619
0.0541630952380952
0.0253714285714286
0.0910188095238095
0.0851580952380952
0.0146580952380952
0.0757816666666667
0.0749719047619048
0.0136659523809524
0.0242611904761905
0.0426214285714286
0.0218107142857143
0.0628185714285714
0.250246904761905
0.632360952380952
0.0298154761904762
0.0327088095238095
0.0427611904761905
0.0360440476190476
0.0484616666666667
0.0195571428571429
0.0470202380952381
0.289152857142857
0.114352857142857
0.030772380952381
0.100239285714286
0.0173559523809524
0.0153183333333333
0.306138095238095
0.029642619047619
0.0186907142857143
0.01868
0.0664230952380952
0.271983095238095
0.0397069047619048
0.0812619047619048
0.0836978571428571
0.117173333333333
0.229293571428571
0.0774511904761905
0.0200609523809524
0.0125338095238095
0.0437521428571429
0.0198528571428571
0.031682619047619
0.0602692857142857
0.0297866666666667
0.0350638095238095
0.236595476190476
0.0316954761904762
0.048132619047619
0.304946428571429
0.0387380952380952
0.146517142857143
0.037152380952381
0.0341752380952381
0.21970119047619
0.0185559523809524
0.029462619047619
0.0315830952380952
0.0375459523809524
0.214061904761905
0.0692728571428571
0.0151797619047619
0.0438530952380952
0.0487190476190476
0.0220030952380952
0.0647340476190476
0.0537135714285714
0.0229359523809524
0.0956754761904762
0.0484178571428571
0.10714880952381
0.075602619047619
0.0431635714285714
0.0640680952380952
0.0439154761904762
0.050357380952381
0.0781097619047619
0.0146997619047619
0.0206602380952381
0.0115285714285714
0.0755180952380952
0.627510238095238
0.0534138095238095
0.0521497619047619
0.0191121428571429
0.042792619047619
0.0303345238095238
0.0610040476190476
0.052
0.173266428571429
0.024162619047619
0.128158095238095
0.0773419047619048
0.0139047619047619
0.0392252380952381
0.0430995238095238
0.0485088095238095
0.0163669047619048
0.0525145238095238
0.022257380952381
0.0415830952380952
0.0255478571428571
0.146662142857143
0.0218057142857143
0.0855154761904762
0.0692759523809524
0.115424761904762
0.0346980952380952
0.0161188095238095
0.0125390476190476
0.0415933333333333
0.20260380952381
0.0184397619047619
0.0418183333333333
0.0583347619047619
0.0446095238095238
0.0221080952380952
0.01281
0.0250830952380952
0.0397107142857143
0.0129311904761905
0.025462380952381
0.228217380952381
0.0526035714285714
0.129625476190476
0.0308233333333333
0.0564164285714286
0.11928619047619
0.0661564285714286
0.0373761904761905
0.127929285714286
0.020472380952381
0.0375338095238095
0.242322857142857
0.0647476190476191
0.139477857142857
0.0883054761904762
0.0189088095238095
0.0273307142857143
0.0240169047619048
0.020237380952381
0.015587380952381
0.0441057142857143
0.110335714285714
0.17290119047619
0.022962380952381
0.0446045238095238
0.353942619047619
0.011555
0.0508197619047619
0.014745
0.0193771428571429
0.0182390476190476
0.0183528571428571
0.0507035714285714
0.0335519047619048
0.148385714285714
0.116555476190476
0.0160178571428571
0.0431504761904762
0.0515480952380952
0.92818880952381
0.212874761904762
0.045697380952381
0.0561464285714286
0.0543166666666667
0.218672619047619
0.0172021428571429
0.399312857142857
0.0540928571428571
0.0473309523809524
0.0886180952380952
0.0699959523809524
0.137849761904762
0.0182466666666667
0.0133090476190476
0.116298571428571
0.017707380952381
0.220896428571429
0.0328735714285714
0.0397709523809524
0.0659230952380952
0.111904047619048
0.0424464285714286
0.0190328571428571
0.025725
0.0257683333333333
0.0374580952380952
0.0178952380952381
0.0223595238095238
0.0418107142857143
0.0314992857142857
0.0637061904761905
0.266508571428571
0.0787609523809524
0.0470545238095238
0.0180204761904762
0.0504828571428571
0.0170535714285714
0.232802857142857
0.0405602380952381
0.0241642857142857
0.0398564285714286
0.316121666666667
0.391164523809524
0.0127921428571429
0.0206811904761905
0.0355259523809524
0.0294185714285714
0.0255530952380952
0.024717380952381
0.0224728571428571
0.0710747619047619
0.0478635714285714
0.0813702380952381
0.137266666666667
0.0784283333333333
0.0325590476190476
0.0509552380952381
0.0444828571428571
0.0189980952380952
0.0480764285714286
0.0174807142857143
0.0164040476190476
0.0254911904761905
0.0554178571428571
0.0683519047619048
0.0183142857142857
0.021772380952381
0.116582142857143
0.017237619047619
0.108824761904762
0.0292459523809524
0.0727792857142857
0.0192278571428571
0.0181742857142857
0.0162961904761905
0.0622261904761905
0.061112380952381
0.0418111904761905
0.0239947619047619
0.142615714285714
0.057475
0.0186528571428571
0.0307266666666667
0.0371864285714286
0.084987380952381
0.0130071428571429
0.0354047619047619
0.0586240476190476
0.452713333333333
0.0260280952380952
0.0556511904761905
0.0604290476190476
0.0319769047619048
0.0152621428571429
0.0480128571428571
0.0282792857142857
0.0182602380952381
0.170868571428571
0.0368402380952381
0.0141892857142857
0.0284347619047619
0.0909647619047619
0.0211969047619048
0.0339945238095238
0.0259704761904762
0.0125047619047619
0.430124047619048
0.0640564285714286
0.0418683333333333
0.0585497619047619
0.0217292857142857
0.0890054761904762
0.0330535714285714
0.0202704761904762
0.0614240476190476
0.0161338095238095
0.0225659523809524
0.501968571428571
0.0184011904761905
0.0149538095238095
0.031065
0.0577797619047619
0.213054285714286
0.0152016666666667
0.0259357142857143
0.0226397619047619
0.0227814285714286
0.012602380952381
0.0130354761904762
0.0586504761904762
0.0641361904761905
0.0355733333333333
0.0580533333333333
0.0764283333333333
0.0216490476190476
0.125888571428571
0.0161754761904762
0.0385052380952381
0.0283921428571429
0.210039761904762
0.0536366666666667
0.0223888095238095
0.154316904761905
0.0387985714285714
0.0769478571428571
0.05631
0.0379166666666667
0.284506666666667
0.0224357142857143
0.0906402380952381
0.0244633333333333
0.138940714285714
0.111034523809524
0.0197635714285714
0.0862478571428571
0.063262380952381
0.046867619047619
0.0229366666666667
0.0127219047619048
0.0262880952380952
0.020275
0.0337402380952381
0.0372892857142857
0.0416897619047619
0.0481028571428571
0.0111064285714286
0.0576516666666667
0.0304469047619048
0.0149009523809524
0.516753333333333
0.0178045238095238
0.015475
0.121514523809524
0.10295119047619
0.0699145238095238
0.0374140476190476
0.0536730952380952
0.0420592857142857
0.0627792857142857
0.332281428571429
0.0253111904761905
0.0243619047619048
0.0644383333333333
0.15447
0.0322059523809524
0.140820952380952
0.0227464285714286
0.016037380952381
0.0309497619047619
0.0227895238095238
0.042612380952381
0.0933833333333333
0.0406938095238095
0.0275728571428571
0.02816
0.0270380952380952
0.0189366666666667
0.0381426190476191
0.0763864285714286
0.0450019047619048
0.0465030952380952
0.0200814285714286
0.24367880952381
0.0674988095238095
0.0243992857142857
0.0130121428571429
0.0373397619047619
0.0173761904761905
0.0323402380952381
0.301570714285714
0.0210259523809524
0.0172145238095238
0.0168219047619048
0.0236085714285714
0.0145509523809524
0.117858095238095
0.018572619047619
0.0922561904761905
0.115388333333333
0.115440952380952
0.0579830952380952
0.132102380952381
0.0704364285714286
0.249017619047619
0.0769878571428571
0.0378857142857143
0.0294271428571429
0.106750952380952
0.0125835714285714
0.245067380952381
0.358144047619048
0.133171428571429
0.0254038095238095
0.0729240476190476
0.0935552380952381
0.156367857142857
0.193572380952381
0.0201597619047619
0.247695952380952
0.117664761904762
0.0286352380952381
0.0136621428571429
0.0472090476190476
0.0801414285714286
0.0304528571428571
0.0874571428571429
0.0275407142857143
0.761575238095238
0.0198171428571429
0.0173585714285714
0.0184178571428571
0.0185235714285714
0.0396730952380952
0.0190466666666667
0.013317619047619
0.339792857142857
0.0143609523809524
0.0707233333333333
0.0375788095238095
0.014592619047619
0.0285771428571429
0.0415533333333333
0.0205542857142857
0.0801807142857143
0.117231428571429
0.138443571428571
0.034217380952381
0.0182285714285714
0.049365
0.0200695238095238
0.0245728571428571
0.115053095238095
0.0366052380952381
0.0820268292682927
0.123992142857143
0.198789761904762
0.0360185714285714
0.0408423809523809
0.0122654761904762
0.0390523809523809
0.0650966666666667
0.0136192857142857
0.018465
0.0486054761904762
0.0777007142857143
0.0877302380952381
0.0281066666666667
0.0141988095238095
0.0173704761904762
0.225623333333333
0.23836880952381
0.043047380952381
0.0424245238095238
0.0381190476190476
0.0773073809523809
0.0414161904761905
0.0563628571428571
0.0279830952380952
0.24934380952381
0.0410557142857143
0.037632619047619
0.0402257142857143
0.44336
0.0570990476190476
0.0317269047619048
0.0486190476190476
0.0580071428571429
0.0266119047619048
0.036587619047619
0.0431366666666667
0.0449521428571429
0.0641057142857143
0.194
0.19839380952381
0.0435038095238095
0.0450564285714286
0.0261652380952381
0.0301838095238095
0.0168814285714286
0.013587380952381
0.0810273170731707
0.263027142857143
0.0357
0.0659859523809524
0.0484345238095238
0.0641159523809524
0.0449557142857143
0.022417619047619
0.0549147619047619
0.0153159523809524
0.0803116666666667
0.0252230952380952
0.0297628571428571
0.0489040476190476
0.190089047619048
0.204707619047619
0.021172619047619
0.0167547619047619
0.0210102380952381
0.0409880952380952
0.0907678571428571
0.0695054761904762
0.0193761904761905
0.170746842105263
0.0657923809523809
0.0293604761904762
0.0413757142857143
0.0186838095238095
0.0383433333333333
0.0361278571428571
0.029347619047619
0.122471666666667
0.0394811904761905
0.179937142857143
0.0488371428571429
0.043635
0.0506480952380952
0.0287197619047619
0.333682380952381
0.0198580487804878
0.0400719047619048
0.0516183333333333
0.0429257142857143
0.208322142857143
0.0348495238095238
0.0592528571428571
0.0301019047619048
0.0185892857142857
0.0112228571428571
0.015047380952381
0.017467380952381
0.0563904761904762
0.0827614285714286
0.0547311904761905
0.06481
0.03647
0.0170961904761905
0.0262264285714286
0.0360735714285714
0.0417321428571429
0.0392916666666667
0.0494316666666667
0.272097380952381
0.144840857142857
0.107683333333333
0.334659047619048
0.0187219047619048
0.159937142857143
0.0163652380952381
0.0248347619047619
0.0276352380952381
0.0201804761904762
0.0460561904761905
0.0187807142857143
0.0145785714285714
0.027385
0.0389192857142857
0.0751840476190476
0.0219854761904762
0.0813854761904762
0.01953
0.0157869047619048
0.0299966666666667
0.0371409523809524
0.0154947619047619
0.026907380952381
0.0319333333333333
0.0294321428571429
0.0502459523809524
0.166104285714286
0.032417380952381
0.0445952380952381
0.0478402380952381
0.0148983333333333
0.029635
0.0146252380952381
0.0933228571428571
0.0739111904761905
0.0341002380952381
0.0861183333333333
0.145753333333333
0.0623307142857143
0.101735952380952
0.0131347619047619
0.0294978571428571
0.0330140476190476
0.040877619047619
0.0315447619047619
0.0597952380952381
0.0199121428571429
0.0478914285714286
0.0898354761904762
0.263674761904762
0.0119830952380952
0.0201497619047619
0.0428164285714286
0.0165497619047619
0.0256004761904762
0.0243395238095238
0.212774285714286
0.0460002380952381
0.0521757142857143
0.0269580952380952
0.0157902380952381
0.0298602380952381
0.0420440476190476
0.268060476190476
0.0445014285714286
0.0214164285714286
0.0608392857142857
0.0237502380952381
0.0162602380952381
0.0357978571428571
0.0600521428571429
0.0235197619047619
0.0356566666666667
0.0213692857142857
0.040017380952381
0.20042619047619
0.0482914285714286
0.0253045238095238
0.0204221428571429
0.369659523809524
0.194439285714286
0.0342080952380952
0.122894047619048
0.199253095238095
0.0214828571428571
0.101101666666667
0.0151502380952381
0.0501754761904762
0.0317542857142857
0.023642619047619
0.0485121428571429
0.263980714285714
0.147605476190476
0.02731
0.0438728571428571
0.0388295238095238
0.0339238095238095
0.038705
0.0528461904761905
0.0120604761904762
0.0468047619047619
0.15057619047619
0.214872352941176
0.0520866666666667
0.0181192857142857
0.03854
0.205282380952381
0.0381409523809524
0.0233016666666667
0.0619442857142857
0.032237380952381
0.0413816666666667
0.0112402380952381
0.0458847619047619
0.159023333333333
0.105281904761905
0.0223319047619048
0.0343185714285714
0.0304978571428571
0.0169088095238095
0.017807619047619
0.0192257142857143
0.0131221428571429
0.0718554761904762
0.0478880952380952
0.0155192857142857
0.0158097619047619
0.115549761904762
0.200663095238095
0.0294985714285714
0.0536
0.0978080952380952
0.0411740476190476
0.0500152380952381
0.0201238095238095
0.040742380952381
0.0311645238095238
0.0441697619047619
0.0301959523809524
0.0875095238095238
0.0193914285714286
0.0388369047619048
0.0209614285714286
0.0381314285714286
0.0937619047619048
0.0744654761904762
0.0326130952380952
0.018442380952381
0.0306147619047619
0.200330952380952
0.027537619047619
0.170587380952381
0.0579907142857143
0.019787619047619
0.0644033333333333
0.0153697619047619
0.052062380952381
0.0453852380952381
0.0527978571428571
0.133608571428571
0.191562142857143
0.0141740476190476
0.0168316666666667
0.0427414285714286
0.322937857142857
0.0171490476190476
0.477480952380952
0.0140245238095238
0.0405454761904762
0.0536209523809524
0.0268759523809524
0.0231485714285714
0.0316552380952381
0.0168430952380952
0.0461704761904762
0.0149295238095238
0.0241769047619048
0.0507038095238095
0.0736454761904762
0.0657178571428571
0.0211442857142857
0.0611909523809524
0.100795714285714
0.0147704761904762
0.0452107142857143
0.0416019047619048
0.320092142857143
0.0401807142857143
0.231560238095238
0.34155119047619
0.0164533333333333
0.0300514285714286
0.0763240476190476
0.019107619047619
0.0878154761904762
0.0256066666666667
0.0383845238095238
0.0344519047619048
0.0797061904761905
0.0487440476190476
0.0382485714285714
0.060802380952381
0.0352930952380952
0.115325238095238
0.0117763414634146
0.209677619047619
0.0637707142857143
0.0342057142857143
0.0278795238095238
0.034352380952381
0.0270530952380952
0.0163
0.0225857142857143
0.0313142857142857
0.0357602380952381
0.0381504761904762
0.0874564285714286
0.0438869047619048
0.029825
0.0362638095238095
0.205932857142857
0.0628716666666667
0.0223383333333333
0.0298442857142857
0.0224071428571429
0.0685366666666667
0.0478347619047619
0.0451304761904762
0.0763728571428571
0.458537142857143
0.153405
0.0225102380952381
0.0346088095238095
0.245989285714286
0.0625460975609756
0.0160369047619048
0.143737619047619
0.0359392857142857
0.0188433333333333
0.0460507142857143
0.0763480952380952
0.0170602380952381
0.12801619047619
0.020362619047619
0.0660016666666667
0.0219095238095238
0.049852380952381
0.0435571428571429
0.0145830952380952
0.0266016666666667
0.0154909523809524
0.0708273809523809
0.0204657142857143
0.06091
0.117674761904762
0.0163816666666667
0.156535952380952
0.0175340476190476
0.0413659523809524
0.0542278571428571
0.0508680952380952
0.014277380952381
0.0167207142857143
0.0229133333333333
0.0590878571428571
0.114464523809524
0.0190966666666667
0.03109
0.068392619047619
0.0294019047619048
0.0133795238095238
0.042932380952381
0.0151411904761905
0.0552114285714286
0.0449166666666667
0.0314392857142857
0.0351507142857143
0.0515228571428571
0.0253811904761905
0.03634
0.0200866666666667
0.144635476190476
0.0449269047619048
0.295115238095238
0.0286747619047619
0.0281333333333333
0.0163095238095238
0.021425
0.0307869047619048
0.0506990476190476
0.0574161904761905
0.0325161904761905
0.0218214285714286
0.0149409523809524
0.0342804761904762
0.160556666666667
0.0423035714285714
0.279781666666667
0.298106428571429
0.072147619047619
0.0377414285714286
0.0367790476190476
0.0804533333333333
0.0145269047619048
0.0150588095238095
0.023982619047619
0.461645476190476
0.193596428571429
0.0152152380952381
0.0345397619047619
0.0186275609756098
0.0211504761904762
0.0397783333333333
0.0163511904761905
0.0635735714285714
0.0183792857142857
0.0410485714285714
0.0356442857142857
0.245198571428571
0.0526409523809524
0.0445059523809524
0.0386709523809524
0.0718907142857143
0.355975
0.0309469047619048
0.0991671428571429
0.0423969047619048
0.0463640476190476
0.0140942857142857
0.027225
0.0573171428571429
0.0304307142857143
0.0383095238095238
0.0112721428571429
0.187668095238095
0.0226090476190476
0.0249935714285714
0.0221461904761905
0.0463921428571429
0.0680697619047619
0.0222769047619048
0.111559761904762
0.0503461904761905
0.0239245238095238
0.377128780487805
0.0218742857142857
0.0198216666666667
0.0461892857142857
0.0174488095238095
0.0144740476190476
0.112042142857143
0.034017380952381
0.050025
0.0162307142857143
0.0197947619047619
0.257544761904762
0.0879207142857143
0.0175897619047619
0.0515578571428571
0.026937619047619
0.0535635714285714
0.164066904761905
0.183144761904762
0.0461361904761905
0.0939852380952381
0.133921951219512
0.0908209523809524
0.0848930952380952
0.060617380952381
0.0462064285714286
0.012712380952381
0.0391664285714286
0.0843233333333333
0.099937380952381
0.123334285714286
0.156004523809524
0.0152990476190476
0.051837380952381
0.0313969047619048
0.0153997619047619
0.0265354761904762
0.0377747619047619
0.0388421428571429
0.182583333333333
0.0326178571428571
0.014977380952381
0.0153145238095238
0.0550047619047619
0.0340480952380952
0.0777761904761905
0.0139597619047619
0.0170490476190476
0.0576342857142857
0.0260690476190476
0.233919761904762
0.0365221428571429
0.0355428571428571
0.610960238095238
0.099325
0.0245828571428571
0.0194240476190476
0.152655238095238
0.0392471428571429
0.0363659523809524
0.101289523809524
0.0186469047619048
0.0599511904761905
0.0307340476190476
0.0954352380952381
0.0492502380952381
0.0262492857142857
0.0706414285714286
0.10079119047619
0.0235014285714286
0.0169030952380952
0.0190842857142857
0.0107864285714286
0.67614880952381
0.0225188095238095
0.113508095238095
0.0489002380952381
0.0203171428571429
0.041702380952381
0.0456730952380952
0.0233914285714286
0.245009523809524
0.0971533333333333
0.037557619047619
0.357387142857143
0.146504761904762
0.119262857142857
0.02924
0.04037
0.0349121428571429
0.02585
0.0368302380952381
0.0231780952380952
0.0585064285714286
0.0221840476190476
0.03362
0.0758211904761905
0.0352680952380952
0.052492619047619
0.0693009523809524
0.145349523809524
0.0456807142857143
0.0839554761904762
0.0839445238095238
0.0363797619047619
0.0420414285714286
0.147278095238095
0.349302619047619
0.0521821428571429
0.0477309523809524
0.0154028571428571
0.123590714285714
0.42018380952381
0.0333959523809524
0.0399902380952381
0.0262090476190476
0.0613619047619048
0.102340952380952
0.0136914285714286
0.0336092857142857
0.0279559523809524
0.106236666666667
0.024935
0.468978333333333
0.0427359523809524
0.0343197619047619
0.0553452380952381
0.258022619047619
0.017455
0.0946495238095238
0.0173652380952381
0.0327947619047619
0.105579285714286
0.086785
0.0648088095238095
0.067492380952381
0.0278011904761905
0.0844280952380952
0.211536904761905
0.0231511904761905
0.0712995238095238
0.018957619047619
0.14248119047619
0.0813754761904762
0.0336914285714286
0.0735402380952381
0.274836428571429
0.149405952380952
0.0140295238095238
0.0206042857142857
0.0199202380952381
0.32453619047619
0.016605
0.0294421428571429
0.0258230952380952
0.319165238095238
0.277172619047619
0.293142142857143
0.0153071428571429
0.0234890476190476
0.487409761904762
0.0557271428571429
0.0322530952380952
0.0499545238095238
0.0452457142857143
0.0321609523809524
0.0643014285714286
0.013935
0.012082380952381
0.0254116666666667
0.0525961904761905
0.0897311904761905
0.175855277777778
0.0129959523809524
0.0857169047619048
0.0599852380952381
0.0864454761904762
0.0642797619047619
0.0387397619047619
0.0439042857142857
0.0405890476190476
0.0375888095238095
0.15339119047619
0.0314683333333333
0.49534380952381
0.327722380952381
0.042925
0.023637380952381
0.126265952380952
0.0478902380952381
0.0930809523809524
0.0704704761904762
0.0151697619047619
0.0318766666666667
0.0157478571428571
0.0355730952380952
0.0308842857142857
0.0333464285714286
0.0352090476190476
0.0194842857142857
0.0466983333333333
0.0354795238095238
0.0273169047619048
0.0599533333333333
0.0350119047619048
0.0113933333333333
0.222864523809524
0.0340311904761905
0.120928571428571
0.0506914285714286
0.0724640476190476
0.0155785714285714
0.0499854761904762
0.0171228571428571
0.219340714285714
0.0763092857142857
0.0206685714285714
0.434301666666667
0.0878204761904762
0.0338209523809524
0.0349716666666667
0.0173461904761905
0.341405
0.0122895238095238
0.0220797619047619
0.040357619047619
0.11932
0.0397440476190476
0.0205716666666667
0.0398992857142857
0.0202919047619048
0.0513809523809524
0.0600761904761905
0.0447616666666667
0.0607759523809524
0.0232347619047619
0.103812619047619
0.0212183333333333
0.12432
0.0157526829268293
0.0152978571428571
0.172669761904762
0.0145835714285714
0.0278654761904762
0.0364092857142857
0.0458761904761905
0.0166011904761905
0.0913114285714286
0.0408961904761905
0.027942380952381
0.0984480952380952
0.014055
0.028372619047619
0.137729047619048
0.0429433333333333
0.0238897619047619
0.015597619047619
0.0645190476190476
0.0345564285714286
0.0543016666666667
0.177307619047619
0.0351033333333333
0.0291919047619048
0.0678469047619048
0.156181904761905
0.0259335714285714
0.0509764285714286
0.0440490476190476
0.0778045
0.0174821428571429
0.0560219047619048
0.094677380952381
0.0698785714285714
0.338864761904762
0.0476864285714286
0.0702678571428571
0.0409971428571429
0.565424047619048
0.0138619047619048
0.011925
0.0148447619047619
0.264074047619048
0.0388314285714286
0.0114985714285714
0.0214116666666667
0.0237945238095238
0.0321345238095238
0.016005
0.0605569047619048
0.133362857142857
0.0218966666666667
0.0493688095238095
0.227392857142857
0.0673119047619048
0.040105
0.214422307692308
0.0213366666666667
0.115071666666667
0.125526904761905
0.249662619047619
0.0653754761904762
0.0660745238095238
0.0289588095238095
0.0214435714285714
0.138688333333333
0.03373
0.0277185714285714
0.0323804761904762
0.0147330952380952
0.034677619047619
0.064327380952381
0.294854285714286
0.16828380952381
0.028362380952381
0.180845476190476
0.048747380952381
0.0155754761904762
0.035172619047619
0.0175735714285714
0.016897380952381
0.0110742857142857
0.0588766666666667
0.0991280952380952
0.244525
0.273889523809524
0.0282983333333333
0.066282619047619
0.217958333333333
0.0251464285714286
0.052292380952381
0.023477380952381
0.0473192857142857
0.162465952380952
0.257737142857143
0.0335707142857143
0.106762380952381
0.130549047619048
0.034565
0.042697619047619
0.0204230952380952
0.0157178571428571
0.0375451219512195
0.0884057142857143
0.0277788095238095
0.0424404761904762
0.0218580952380952
0.0189847619047619
0.0261852380952381
0.0790861904761905
0.109611428571429
0.0549433333333333
0.0505442857142857
0.0193409523809524
0.0763985714285714
0.0178502380952381
0.0419709523809524
0.0560747619047619
0.0154166666666667
0.0532661904761905
0.0254295238095238
0.0178078571428571
0.040472380952381
0.384364523809524
0.0123230952380952
0.144781904761905
0.0434271428571429
0.0196914285714286
0.08893
0.0627061904761905
0.0258138095238095
0.176242380952381
0.0450997619047619
0.0386604761904762
0.0755954761904762
0.071667380952381
0.0122288095238095
0.0206464285714286
0.0166980952380952
0.0172802380952381
0.144518095238095
0.0397247619047619
0.0240230952380952
0.0501904761904762
0.0141890476190476
0.02777
0.0167557142857143
0.0950054761904762
0.0243969047619048
0.0474438095238095
0.469554523809524
0.0274571428571429
0.038567380952381
0.0470588095238095
0.0166931707317073
0.01922
0.0166392857142857
0.0706469047619048
0.0843671428571429
0.241757380952381
0.0702364285714286
0.0281652380952381
0.0186419047619048
0.0692609523809524
0.0619959523809524
0.0499138095238095
0.323322380952381
0.0430890476190476
0.1341145
0.044472619047619
0.0572378571428571
0.040655
0.0975807142857143
0.0343204761904762
0.262496428571429
0.372137857142857
0.0713583333333333
0.0139966666666667
0.034642380952381
0.0806888095238095
0.141305952380952
0.0240769047619048
0.0356428571428571
0.0756385714285714
0.177749523809524
0.0322552380952381
0.013957380952381
0.172285952380952
0.0172328571428571
0.013967619047619
0.105658571428571
0.0219647619047619
0.0626226190476191
0.0879307142857143
0.0910788095238095
0.196928333333333
0.0422583333333333
0.0294492857142857
0.0479040476190476
0.0190769047619048
0.0171559523809524
0.0558730952380952
0.0190085714285714
0.0456711904761905
0.018125
0.0455238095238095
0.0298445238095238
0.0447814285714286
0.0264095238095238
0.380382857142857
0.237644545454545
0.0311640476190476
0.0355138095238095
0.11504125
0.0423616666666667
0.0298952380952381
0.47766880952381
0.624158333333333
0.0172492857142857
0.169445476190476
0.0366838095238095
0.0467411904761905
0.0216583333333333
0.0559735714285714
0.0160464285714286
0.0147216666666667
0.0159669047619048
0.062785
0.0352795238095238
0.0574264285714286
0.0424133333333333
0.0735930952380952
0.034305
0.0361411904761905
0.0693978571428571
0.169424523809524
0.161299268292683
0.0713938095238095
0.0259771428571429
0.0611721428571429
0.014702619047619
0.0659390476190476
0.0445419047619048
0.0155488095238095
0.0268633333333333
0.0463745238095238
0.0953042857142857
0.06542
0.113037380952381
0.0312511904761905
0.0317790476190476
0.0902111904761905
0.0143759523809524
0.0479485714285714
0.0589290476190476
0.0107685714285714
0.0265033333333333
0.0232297619047619
0.0198547619047619
0.0411290476190476
0.0228992857142857
0.0305014285714286
0.041335
0.0377092857142857
0.177078095238095
0.0220152380952381
0.0231540476190476
0.0377392857142857
0.292619523809524
0.0848614285714286
0.0171190476190476
0.036507619047619
0.0330204761904762
0.024297619047619
0.00983666666666667
0.0530488095238095
0.0324319047619048
0.0464140476190476
0.0185935714285714
0.030595
0.0518207142857143
0.0776388095238095
0.0258738095238095
0.0125535714285714
0.033012619047619
0.0650255
0.0341357142857143
0.0280114285714286
0.0211957142857143
0.152613571428571
0.0501452380952381
0.0401642857142857
0.0210857142857143
0.0396847619047619
0.131060714285714
0.403529523809524
0.0160938095238095
0.0264347619047619
0.031562619047619
0.010387619047619
0.0180314285714286
0.0446809523809524
0.0145488095238095
0.0226831707317073
0.0715335714285714
0.0332780952380952
0.0748538095238095
0.0337957142857143
0.0285611904761905
0.0349104761904762
0.0542904761904762
0.0421871428571429
0.0555509523809524
0.0432514285714286
0.0307414285714286
0.024502619047619
0.0475428571428571
0.047362380952381
0.10671119047619
0.0521135714285714
0.0669630952380952
0.0229983333333333
0.0383771428571429
0.0587038095238095
0.159037857142857
0.0306895238095238
0.190851666666667
0.0257245238095238
0.03057
0.0195338095238095
0.0150640476190476
0.0504578571428571
0.0158914285714286
0.0211997619047619
0.0480102380952381
0.0489038095238095
0.0614078571428571
0.017407380952381
0.109414761904762
0.031087380952381
0.0179883333333333
0.0181502380952381
0.0360404761904762
0.0120985714285714
0.0662383333333333
0.0597966666666667
0.0194921428571429
0.0278354761904762
0.0457445238095238
0.135837619047619
0.0312402380952381
0.077862619047619
0.0343295238095238
0.259750476190476
0.0508795238095238
0.0348114285714286
0.0319645238095238
0.0979319047619048
0.0494266666666667
0.0327547619047619
0.0449409523809524
0.166219761904762
0.0143630952380952
0.0308942857142857
0.0935090476190476
0.0915126190476191
0.0166307142857143
0.0784492857142857
0.0178964285714286
0.0585761904761905
0.0663014285714286
0.0185371428571429
0.0405869047619048
0.163217142857143
0.0480257142857143
0.0466452380952381
0.293614523809524
0.0239147619047619
0.0159007142857143
0.0204338095238095
0.0156288095238095
0.0807845238095238
0.0456511904761905
0.0331878571428571
0.0205716666666667
0.0202861904761905
0.0165
0.0338483333333333
0.0748211904761905
0.0367721428571429
0.0346638095238095
0.0288330952380952
0.303770714285714
0.0650535714285714
0.119266428571429
0.06145
0.0218780952380952
0.0219666666666667
0.0328928571428571
0.0152466666666667
0.248768571428571
0.0136433333333333
0.0205395238095238
0.0251895238095238
0.0160488095238095
0.016955
0.0324766666666667
0.051555
0.0157692857142857
0.0142333333333333
0.0128478571428571
0.0993038095238095
0.0866835714285714
0.0175921428571429
0.0385692857142857
0.0338990476190476
0.320984285714286
0.0766657142857143
0.0310430952380952
0.0685761904761905
0.22607880952381
0.0375519047619048
0.0359309523809524
0.0363414285714286
0.0218769047619048
0.0234728571428571
0.0681852380952381
0.0349704761904762
0.0358297619047619
0.0259447619047619
0.0504261904761905
0.0363757142857143
0.0723871428571429
0.0523609523809524
0.0915519047619048
0.0733102380952381
0.0228257142857143
0.0460630952380952
0.0755504761904762
0.167529523809524
0.0920645238095238
0.0543959523809524
0.022542619047619
0.0679988095238095
0.0242959523809524
0.0156519047619048
0.0263607142857143
0.0836628571428571
0.209956428571429
0.0358578571428571
0.0328138095238095
0.0886328571428571
0.0253297619047619
0.0303133333333333
0.0578904761904762
0.0240347619047619
0.0150469047619048
0.208857142857143
0.0853095238095238
0.0141278571428571
0.515477619047619
0.141712142857143
0.0547580952380952
0.0316657142857143
0.0271016666666667
0.0253169047619048
0.130410476190476
0.0142909523809524
0.0755540476190476
0.115419761904762
0.0464833333333333
0.0686407142857143
0.0165402380952381
0.0704542857142857
0.0651640476190476
0.0225190476190476
0.0226728571428571
0.0458542857142857
0.206020714285714
0.00973928571428571
0.123862857142857
0.318095
0.0186878571428571
0.0414911904761905
0.00908285714285714
0.0224083333333333
0.0496671428571429
0.035865
0.159520238095238
0.0397457142857143
0.0395819047619048
0.027072380952381
0.025507619047619
0.0142069047619048
0.0111071428571429
0.0425928571428571
0.0343245238095238
0.0876214285714286
0.0522852380952381
0.0208157142857143
0.252159047619048
0.0642071428571429
0.134444285714286
0.0851835714285714
0.0379116666666667
0.0179109523809524
0.0184057142857143
0.0749783333333333
0.0535807142857143
0.02499
0.0153804761904762
0.274178095238095
0.0443264285714286
0.168930714285714
0.0238897619047619
0.0556004761904762
0.0218216666666667
0.0306114285714286
0.0654121428571429
0.0746678571428571
0.137364047619048
0.0871204761904762
0.0223840476190476
0.02314
0.0473778571428571
0.0288638095238095
0.0405840476190476
0.0451757142857143
0.143607619047619
0.0275290476190476
0.167549285714286
0.0747754761904762
0.0165957142857143
0.0153290476190476
0.0630888095238095
0.0135352380952381
0.0208428571428571
0.0225930952380952
0.0131971428571429
0.0287890476190476
0.0133690476190476
0.0819454761904762
0.0315114285714286
0.0280338095238095
0.169623095238095
0.0642042857142857
0.0133521428571429
0.109037619047619
0.0799361904761905
0.531473571428571
0.0315857142857143
0.0516385714285714
0.0539740476190476
0.038817619047619
0.0174092857142857
0.0479457142857143
0.04987
0.162334047619048
0.011972380952381
0.050895
0.0294938095238095
0.0630292857142857
0.0407480952380952
0.013567380952381
0.0232359523809524
0.0226564285714286
0.018752380952381
0.136747142857143
0.744659523809524
0.0502161904761905
0.0442845238095238
0.0464361904761905
0.0321488095238095
0.199902619047619
0.0594585714285714
0.0166685714285714
0.012882380952381
0.0272833333333333
0.0625083333333333
0.0119947619047619
0.0236442857142857
0.0268297619047619
0.0423419047619048
0.115475238095238
0.035247380952381
0.0687252380952381
0.018052380952381
0.0303147619047619
0.223439523809524
0.0296830952380952
0.0428969047619048
0.0362819047619048
0.0151207142857143
0.0366452380952381
0.0645733333333333
0.0638347619047619
0.422969523809524
0.020105
0.0906059523809524
0.0965816666666667
0.0334880952380952
0.0214871428571429
0.250965476190476
0.0135883333333333
0.0143147619047619
0.50476
0.192357857142857
0.0188254761904762
0.0418942857142857
0.0371661904761905
0.0133411904761905
0.016342619047619
0.0161933333333333
0.032282380952381
0.0320257142857143
0.0160471428571429
0.0141314285714286
0.0861245238095238
0.109218095238095
0.0652661904761905
0.0452421428571429
0.0374040476190476
0.0687680952380952
0.0324121428571429
0.262846666666667
0.0416116666666667
0.0206428571428571
0.0133259523809524
0.025442380952381
0.0516135714285714
0.0321545238095238
0.0254195238095238
0.086627380952381
0.0732642857142857
0.0205231707317073
0.0461238095238095
0.0256440476190476
0.0150571428571429
0.018067619047619
0.10196119047619
0.0638738095238095
0.028617380952381
0.0325964285714286
0.030942619047619
0.0424988095238095
0.180277222222222
0.0750278571428571
0.0569314285714286
0.203215
0.141165714285714
0.028252619047619
0.0185307142857143
0.0469478571428571
0.0341885714285714
0.0231088095238095
0.20998880952381
0.015897380952381
0.0255871428571429
0.0306488095238095
0.0344683333333333
0.0157219047619048
0.0207445238095238
0.0526657142857143
0.0163414285714286
0.0308488095238095
0.0188311904761905
0.0212935714285714
0.0301271428571429
0.103496829268293
0.366381904761905
0.04978
0.0185852380952381
0.0163285714285714
0.03593
0.0193314285714286
0.0303088095238095
0.206102142857143
0.39081619047619
0.191257
0.0508247619047619
0.270289285714286
0.350959047619048
0.0320866666666667
0.027582619047619
0.13787380952381
0.036535
0.280727380952381
0.0356588095238095
0.0533166666666667
0.0443511904761905
0.0157421428571429
0.021532380952381
0.0165035714285714
0.0418109523809524
0.0248714285714286
0.0932045238095238
0.0393430952380952
0.0475454761904762
0.0369952380952381
0.0293302380952381
0.05634
0.0331845238095238
0.0125064285714286
0.121928333333333
0.0503957142857143
0.0201480952380952
0.0144211904761905
0.0354771428571429
0.020257380952381
0.0822980952380952
0.0219911904761905
0.0185928571428571
0.0436921428571429
0.0192221428571429
0.0214940476190476
0.0167021428571429
0.0309490476190476
0.0293134146341463
0.0240347619047619
0.0564747619047619
0.0293490476190476
0.0204861904761905
0.0611607142857143
0.124377857142857
0.0467428571428571
0.0591704761904762
0.0786328571428571
0.0204021428571429
0.0975254761904762
0.0375783333333333
0.020407619047619
0.187200238095238
0.048352380952381
0.0723469047619048
0.0601045238095238
0.0134369047619048
0.0170064285714286
0.0163880952380952
0.0332709523809524
0.0398047619047619
0.0254357142857143
0.0242061904761905
0.111365952380952
0.0531835714285714
0.0730883333333333
0.0706133333333333
0.199525588235294
0.021367380952381
0.0469954761904762
0.0338340476190476
0.0283978571428571
0.0442119047619048
0.0389780952380952
0.0310566666666667
0.0261071428571429
0.0347564285714286
0.0246269047619048
0.0749769047619048
0.49267380952381
0.0554466666666667
0.0263330952380952
0.0478788095238095
0.0374319047619048
0.0180783333333333
0.0193921428571429
0.0191169047619048
0.0157511904761905
0.0323416666666667
0.0476878571428571
0.0593859523809524
0.0291880952380952
0.0446304761904762
0.0143052380952381
0.281759047619048
0.0263021428571429
0.0548271428571429
0.0701371428571429
0.109252380952381
0.0184142857142857
0.0724433333333333
0.0344478571428571
0.117580476190476
0.0840166666666667
0.0153957142857143
0.0125430952380952
0.223690714285714
0.0300247619047619
0.0191095238095238
0.01874
0.0511054761904762
0.0269140476190476
0.0347573809523809
0.0660092857142857
0.0457116666666667
0.0523288095238095
0.0244383333333333
0.078702619047619
0.0981847619047619
0.015355
0.446990714285714
0.0997583333333333
0.410695
0.0496054761904762
0.0540340476190476
0.0955285714285714
0.020405
0.0425502380952381
0.0617064285714286
0.021305
0.0570952380952381
0.0683271428571429
0.188815714285714
0.204745952380952
0.265575714285714
0.0205033333333333
0.0354685714285714
0.152604523809524
0.0779335714285714
0.0536111904761905
0.203929523809524
0.0737907142857143
0.0356985714285714
0.111870238095238
0.113966428571429
0.0346145238095238
0.020875
0.0107995238095238
0.0401111904761905
0.167265
0.0673111904761905
0.437889761904762
0.0814978571428571
0.016172619047619
0.0287145238095238
0.0205590476190476
0.0538952380952381
0.0155861904761905
0.24683880952381
0.119443095238095
0.0201871428571429
0.0206745238095238
0.0906928571428571
0.0675195238095238
0.0920854761904762
0.0191730952380952
0.019562619047619
0.029667380952381
0.145440952380952
0.100866428571429
0.0210004761904762
0.209144523809524
0.017887619047619
0.0314330952380952
0.795774047619048
0.138799523809524
0.0173583333333333
0.0787969047619048
0.0873428571428571
0.0356957142857143
0.0528583333333333
0.020092380952381
0.017715
0.122024761904762
0.0560190476190476
0.0605947619047619
0.0450447619047619
0.139072142857143
0.0576547619047619
0.314655952380952
0.0259902380952381
0.144401904761905
0.0688997619047619
0.0417802380952381
0.0160759523809524
0.401263333333333
0.0330678571428571
0.0365528571428571
0.026897619047619
0.0155595238095238
0.0494747619047619
0.0126328571428571
0.0934947619047619
0.0290109523809524
0.184269523809524
0.404852142857143
0.0494942857142857
0.0246730952380952
0.0378278571428571
0.0610414285714286
0.0630097619047619
0.56041119047619
0.709353571428571
0.0296164285714286
0.136158095238095
0.254079761904762
0.0335735714285714
0.0218154761904762
0.0352938095238095
0.022702619047619
0.0251121428571429
0.0378607142857143
0.0554078571428571
0.170351666666667
0.0299557142857143
0.0218242857142857
0.077132380952381
0.0901442857142857
0.132557857142857
0.0878804761904762
0.0380530952380952
0.0636947619047619
0.0684290476190476
0.0208666666666667
0.0302066666666667
0.0434066666666667
0.0386145238095238
0.0145011904761905
0.122734761904762
0.0202238095238095
0.085182619047619
0.0371166666666667
0.0115097619047619
0.0351314285714286
0.0207278571428571
0.0648438095238095
0.0146435714285714
0.0763178571428571
0.0258107142857143
0.0454688095238095
0.0266892857142857
0.0187235714285714
0.348025476190476
0.0421383333333333
0.0637302380952381
0.0350090476190476
0.04513
0.0540752380952381
0.421040238095238
0.0350559523809524
0.0197661904761905
0.0681204761904762
0.0495952380952381
0.0282909523809524
0.0732671428571429
0.0608230952380952
0.0423038095238095
0.0414811904761905
0.0532966666666667
0.0890385714285714
0.0555542857142857
0.0219659523809524
0.0565995238095238
0.133672142857143
0.0308845238095238
0.012502380952381
0.01918
0.036707619047619
0.035017619047619
0.0654595238095238
0.0387102380952381
0.380948333333333
0.018802380952381
0.167798333333333
0.0522078571428571
0.0269359523809524
0.0964723809523809
0.0187890476190476
0.0139638095238095
0.128695476190476
0.0197828571428571
0.402575238095238
0.223087380952381
0.142895952380952
0.080992380952381
0.0549202380952381
0.0550933333333333
0.0582195238095238
0.0326630952380952
0.0471959523809524
0.0181671428571429
0.0162021428571429
0.0349347619047619
0.016887619047619
0.022132619047619
0.0144266666666667
0.0999571428571429
0.111482619047619
0.0466966666666667
0.050227619047619
0.037237619047619
0.0177045238095238
0.329794047619048
0.115842857142857
0.0420411904761905
0.0231142857142857
0.0179578571428571
0.0312435714285714
0.0339909523809524
0.164697857142857
0.0178190243902439
0.022142619047619
0.0410335714285714
0.0295916666666667
0.0293290476190476
0.085997380952381
0.0643554761904762
0.0522730952380952
0.0525571428571429
0.0468045238095238
0.023377619047619
0.0346159523809524
0.0990711904761905
0.0280959523809524
0.0520823809523809
0.0434992857142857
0.0144352380952381
0.156980238095238
0.0398666666666667
0.10281119047619
0.0356288095238095
0.0479014285714286
0.0227664285714286
0.168020476190476
0.0129971428571429
0.0711914285714286
0.0414111904761905
0.0476721428571429
0.0726638095238095
0.0526716666666667
0.0570738095238095
0.0441183333333333
0.0134940476190476
0.0154847619047619
0.0382964285714286
0.0153430952380952
0.0475414285714286
0.0207543902439024
0.154577380952381
0.0589016666666667
0.499898333333333
0.0393892857142857
0.0204616666666667
0.0434888095238095
0.037787380952381
0.0156469047619048
0.0720047619047619
0.0219459523809524
0.0136278571428571
0.0596764285714286
0.0932492857142857
0.0161259523809524
0.301877380952381
0.0319697619047619
0.0571269047619048
0.0167866666666667
0.0491807142857143
0.0271514285714286
0.0716490476190476
0.0967395238095238
0.0537278571428571
0.031722380952381
0.0649085714285714
0.0275540476190476
0.032165
0.0738421428571429
0.0522295238095238
0.0381911904761905
0.0146945238095238
0.0263247619047619
0.204485952380952
0.0662502380952381
0.487796666666667
0.026235
0.0264045238095238
0.0320488095238095
0.0791611904761905
0.106761428571429
0.034207380952381
0.0219221428571429
0.0328861904761905
0.285522564102564
0.0265619047619048
0.0572404761904762
0.0156185714285714
0.0272892857142857
0.0412983333333333
0.0445883333333333
0.0633833333333333
0.0187961904761905
0.0135383333333333
0.0180147619047619
0.0267854761904762
0.109863095238095
0.0695571428571429
0.0971485714285714
0.046657619047619
0.0155842857142857
0.0333761904761905
0.0303783333333333
0.0272085714285714
0.0795061904761905
0.0301585714285714
0.112493571428571
0.0284504761904762
0.0277238095238095
0.019802380952381
0.0415121428571429
0.0346938095238095
0.0236295238095238
0.0207897619047619
0.0192004761904762
0.202567857142857
0.0346921428571429
0.020717619047619
0.0634342857142857
0.114092619047619
0.0139680952380952
0.0199959523809524
0.305304523809524
0.0153842857142857
0.0252514285714286
0.0464209523809524
0.0333976190476191
0.0133504761904762
0.0216395238095238
0.0509469047619048
0.0327385714285714
0.0364790476190476
0.0188764285714286
0.0192880952380952
0.018365
0.0520714285714286
0.10149880952381
0.0277938095238095
0.019537380952381
0.0445778571428571
0.140098333333333
0.014782380952381
0.0761935714285714
0.354757142857143
0.0132045238095238
0.061215
0.175102619047619
0.0295440476190476
0.530675476190476
0.0437561904761905
0.0181440476190476
0.0412116666666667
0.0677576190476191
0.0194947619047619
0.0303264285714286
0.0993757142857143
0.0156847619047619
0.0184319047619048
0.0736404761904762
0.184705714285714
0.0134052380952381
0.0389419047619048
0.0637747619047619
0.0229559523809524
0.285022619047619
0.145453095238095
0.0286557142857143
0.117897857142857
0.0337816666666667
0.0348290476190476
0.0844402380952381
0.020597619047619
0.161915476190476
0.0181966666666667
0.0310571428571429
0.0967080952380952
0.0373642857142857
0.0297714285714286
0.0279871428571429
0.0494152380952381
0.0351109523809524
0.0321816666666667
0.149259047619048
0.05858
0.0383061904761905
0.349111428571429
0.25263380952381
0.0128997619047619
0.0176416666666667
0.0340778571428571
0.0259347619047619
0.0442011904761905
0.0266557142857143
0.0721033333333333
0.0168335714285714
0.0676378571428571
0.0134730952380952
0.0921083333333333
0.0163019047619048
0.0275859523809524
0.0353633333333333
0.0338983333333333
0.0230066666666667
0.074282619047619
0.100073333333333
0.0326290476190476
0.0280442857142857
0.0388816666666667
0.0187466666666667
0.0351447619047619
0.114679523809524
0.162961904761905
0.141111428571429
0.03724
0.236584285714286
0.136616904761905
0.0144011904761905
0.0135435714285714
0.0299461904761905
0.0546469047619048
0.0218661904761905
0.0462666666666667
0.0241697619047619
0.0216647619047619
0.0261621428571429
0.0641557142857143
0.0798402380952381
0.0732992857142857
0.0236240476190476
0.0226859523809524
0.0709238095238095
0.0262302380952381
0.0827569047619048
0.0478552380952381
0.05468
0.0164116666666667
0.0639730952380952
0.0170052380952381
0.0584102380952381
0.055677619047619
0.0312664285714286
0.0779509523809524
0.0603230952380952
0.0496088095238095
0.025642380952381
0.303030476190476
0.0950235714285714
0.0639947619047619
0.0325890476190476
0.0783690476190476
0.0535659523809524
0.032032380952381
0.0456945238095238
0.229113571428571
0.0326445238095238
0.0352426190476191
0.142513095238095
0.0495730952380952
0.0322985714285714
0.0231692857142857
0.0543521428571429
0.0195835714285714
0.0258035714285714
0.216263095238095
0.0594447619047619
0.077317380952381
0.0146016666666667
0.0709914285714286
0.0640676190476191
0.0300492857142857
0.0212533333333333
0.0351471428571429
0.0278435714285714
0.0795521428571429
0.0185654761904762
0.0164078571428571
0.02239
0.0625366666666667
0.0470216666666667
0.0235640476190476
0.0242409523809524
0.033082619047619
0.184742142857143
0.0725842857142857
0.0286904761904762
0.0145621428571429
0.0879554761904762
0.130253333333333
0.0248659523809524
0.0280919047619048
0.251398571428571
0.034262619047619
0.0338895238095238
0.0688633333333333
0.0154835714285714
0.0431728571428571
0.0489788095238095
0.260643571428571
0.0155295238095238
0.0351783333333333
0.0820385714285714
0.018002619047619
0.159458571428571
0.0918754761904762
0.0890788095238095
0.0297888095238095
0.0172690476190476
0.039097380952381
0.0354142857142857
0.0347711904761905
0.0521611904761905
0.0175802380952381
0.017947619047619
0.568193095238095
0.055975
0.0829761904761905
0.0134435714285714
0.115403333333333
0.0619052380952381
0.0196619047619048
0.0142814285714286
0.115158095238095
0.0584502380952381
0.180485
0.0723319047619048
0.0623169047619048
0.0803726190476191
0.0740611904761905
0.0232830952380952
0.398759523809524
0.397872857142857
0.0760676190476191
0.0780402380952381
0.0167961904761905
0.0532607142857143
0.253768571428571
0.0198680952380952
0.101872380952381
0.0197109523809524
0.0143804761904762
0.0583695238095238
0.0140595238095238
0.0245242857142857
0.0391478571428571
0.0521371428571429
0.0791553846153846
0.0209478571428571
0.0375285714285714
0.0225854761904762
0.0182416666666667
0.08569
0.037787380952381
0.0220235714285714
0.077895
0.0568030952380952
0.0693857142857143
0.0454704761904762
0.0516597619047619
0.033947619047619
0.108087142857143
0.02823
0.060935
0.0388352380952381
0.0451566666666667
0.0636061904761905
0.0192919047619048
0.0721233333333333
0.127582857142857
0.0429340476190476
0.171180952380952
0.0281014285714286
0.0541371428571429
0.01601
0.0206971428571429
0.020067380952381
0.0514545238095238
0.168659047619048
0.0294835714285714
0.0430276190476191
0.033125
0.0315130952380952
0.0519954761904762
0.0132869047619048
0.0293645238095238
0.0386619047619048
0.0221814285714286
0.0977004761904762
0.0288469047619048
0.0619819047619048
0.06543
0.0297535714285714
0.0229342857142857
0.0399121428571429
0.0332571428571429
0.0306128571428571
0.0407316666666667
0.0832680952380952
0.0312759523809524
0.153805476190476
0.0181528571428571
0.0533497619047619
0.0446809523809524
0.231611428571429
0.0742969047619048
0.0191714285714286
0.0377592857142857
0.0348090476190476
0.0420533333333333
0.0327628571428571
0.02788
0.0395580952380952
0.0291154761904762
0.012972380952381
0.0207742857142857
0.0207421428571429
0.0370842857142857
0.0871071428571429
0.0207392857142857
0.0882430952380952
0.0373714285714286
0.0572764285714286
0.020205
0.0316309523809524
0.0630352380952381
0.120788333333333
0.0375080952380952
0.554479285714286
0.0185335714285714
0.0335683333333333
0.190082142857143
0.0666278571428571
0.0873007142857143
0.021027619047619
0.0478254761904762
0.0307521428571429
0.0321733333333333
0.0960245238095238
0.0641509523809524
0.0150795238095238
0.0152807142857143
0.0200019047619048
0.0441721428571429
0.0136714285714286
0.0635742857142857
0.0231164285714286
0.0157140476190476
0.0751688095238095
0.0322478571428571
0.0733966666666667
0.0304142857142857
0.076525
0.0286702380952381
0.0247511904761905
0.0218411904761905
0.0390159523809524
0.0634611904761905
0.0973340476190476
0.0214538095238095
0.0699554761904762
0.132819761904762
0.164035476190476
0.02853
0.061417380952381
0.138525476190476
0.0287740476190476
0.148569761904762
0.0112528571428571
0.0185297619047619
0.13415880952381
0.010182619047619
0.0430497619047619
0.032532619047619
0.0402259523809524
0.184535952380952
0.180455714285714
0.340248571428571
0.0592304761904762
0.0143578571428571
0.0289016666666667
0.125507619047619
0.0388209523809524
0.0501614285714286
0.0434095238095238
0.0919169047619048
0.0786109523809524
0.0424338095238095
0.0185283333333333
0.0639666666666667
0.0158064285714286
0.103800714285714
0.567937857142857
0.0720857142857143
0.019972380952381
0.0389335714285714
0.0511328571428571
0.0209969047619048
0.0258066666666667
0.298792352941176
0.0305728571428571
0.0148942857142857
0.0522166666666667
0.026757619047619
0.0577761904761905
0.0760359523809524
0.0762180952380952
0.0798319047619048
0.285594285714286
0.0477395238095238
0.0595495238095238
0.179879523809524
0.0684928571428571
0.033652619047619
0.0193552380952381
0.0142878571428571
0.035635
0.0205064285714286
0.0432257142857143
0.120009047619048
0.0654947619047619
0.0414852380952381
0.0228383333333333
0.0361921428571429
0.0689861904761905
0.313612142857143
0.10999380952381
0.0444021428571429
0.0169119047619048
0.0595709523809524
0.012047619047619
0.0266438095238095
0.0291866666666667
0.0238845238095238
0.052337380952381
0.0521592857142857
0.019092619047619
0.279365238095238
0.0539880952380952
0.222606666666667
0.0224761904761905
0.0260588095238095
0.0376385714285714
0.330550238095238
0.054652619047619
0.0585561904761905
0.339453571428571
0.143298571428571
0.0221216666666667
0.269694285714286
0.0471252380952381
0.099472619047619
0.116989761904762
0.0356902380952381
0.0229788095238095
0.14131619047619
0.0245083333333333
0.021062380952381
0.20271119047619
0.0826919047619048
0.0853595238095238
0.0316109523809524
0.0664066666666667
0.0403378571428571
0.88865
0.0240759523809524
0.0134071428571429
0.230754047619048
0.0230921428571429
0.238309047619048
0.217869047619048
0.0143630952380952
0.0122009523809524
0.0127759523809524
0.10922880952381
0.143814761904762
0.0250628571428571
0.0274966666666667
0.0304385714285714
0.0622669047619048
0.0230304761904762
0.0319216666666667
0.0470157142857143
0.0913257142857143
0.260015238095238
0.0462759523809524
0.013577619047619
0.0557392857142857
0.0405140476190476
0.0233304761904762
0.0821809523809524
0.0954916666666667
0.0440792857142857
0.086065
0.0700711904761905
0.267274285714286
0.0366028571428571
0.100175
0.0160338095238095
0.175064047619048
0.0513130952380952
0.0357707142857143
0.11421880952381
0.0593330952380952
0.11572619047619
0.0158583333333333
0.0298166666666667
0.0215464285714286
0.0477257142857143
0.052132619047619
0.0274083333333333
0.151690476190476
0.113107142857143
0.136765476190476
0.122464285714286
0.0474819047619048
0.164309761904762
0.016952380952381
0.267565714285714
0.0453804761904762
0.0513019047619048
0.0381554761904762
0.0139159523809524
0.0148107142857143
0.108601904761905
0.0132914285714286
0.059065
0.206856904761905
0.083735
0.033122380952381
0.276366904761905
0.0532688095238095
0.064352619047619
0.0478033333333333
0.0323488095238095
0.0198538095238095
0.028722380952381
0.112729285714286
0.0426666666666667
0.0691011904761905
0.018057619047619
0.0110152380952381
0.238958095238095
0.0159711904761905
0.0626907142857143
0.0315171428571429
0.0218392857142857
0.0199469047619048
0.0163547619047619
0.0368304761904762
0.0298546341463415
0.042657380952381
0.0750816666666667
0.369457380952381
0.0335466666666667
0.0797445238095238
0.0617159523809524
0.0322945238095238
0.0363
0.0215142857142857
0.0525592857142857
0.171980714285714
0.124043333333333
0.0188285714285714
0.0172464285714286
0.0309654761904762
0.0435102380952381
0.0581526190476191
0.20549
0.352238333333333
0.0395692857142857
0.0360052380952381
0.026785
0.244388571428571
0.281524047619048
0.0609330952380952
0.0572188095238095
0.0317392857142857
0.0169178571428571
0.048507619047619
0.08124
0.551406428571429
0.0214357142857143
0.0116695238095238
0.0557616666666667
0.0368735714285714
0.147316428571429
0.0547078571428571
0.0518966666666667
0.384789047619048
0.0140654761904762
0.0564047619047619
0.259130238095238
0.0197688095238095
0.0505519047619048
0.151743571428571
0.0208002380952381
0.0740942857142857
0.0785190476190476
0.0472545238095238
0.0262033333333333
0.0739761904761905
0.04001
0.0143504761904762
0.236869285714286
0.0307169047619048
0.0884326190476191
0.361065952380952
0.172129047619048
0.35735119047619
0.0465104761904762
0.0246445238095238
0.0178495238095238
0.0649714285714286
0.0498530952380952
0.193618095238095
0.0646195238095238
0.0125119047619048
0.0269561904761905
0.0189835714285714
0.147496666666667
0.0709
0.0284916666666667
0.156075
0.0176785714285714
0.0269157142857143
0.0660683333333333
0.0376138095238095
0.0163009523809524
0.408915476190476
0.0749485714285714
0.0432435714285714
0.0301007142857143
0.0874007142857143
0.0163488095238095
0.0644488095238095
0.0786447619047619
0.0582142857142857
0.0355921428571429
0.211914523809524
0.018357619047619
0.132119523809524
0.0687992857142857
0.0698966666666667
0.0721542857142857
0.11841880952381
0.534540238095238
0.06139
0.0535007142857143
0.0173828571428571
0.0397971428571429
0.0165171428571429
0.0398566666666667
0.0547278571428571
0.0186283333333333
0.382955714285714
0.0420319047619048
0.0476764285714286
0.0646559523809524
0.0793138095238095
0.0720804761904762
0.0227802380952381
0.116584047619048
0.0121807142857143
0.0528888095238095
0.0199138095238095
0.0907823809523809
0.0345566666666667
0.0286797619047619
0.0260621428571429
0.0520661904761905
0.0715838095238095
0.156562380952381
0.026342380952381
0.032362619047619
0.081977380952381
0.185644047619048
0.0465354761904762
0.0189714285714286
0.021782380952381
0.0174671428571429
0.024252380952381
0.0645830952380952
0.623288095238095
0.0176907142857143
0.0556190476190476
0.0357183333333333
0.145372619047619
0.0371419047619048
0.0384897619047619
0.0209869047619048
0.353835238095238
0.0123388095238095
0.0910669047619048
0.0333409523809524
0.0493140476190476
0.0409940476190476
0.0188352380952381
0.0207590476190476
0.0853409523809524
0.033035
0.0396542857142857
0.0175519047619048
0.0446807142857143
0.02527
0.0229195238095238
0.171021666666667
0.143032380952381
0.0964840476190476
0.0633980952380952
0.0292419047619048
0.0587890476190476
0.0358990476190476
0.0106442857142857
0.214471666666667
0.0286111904761905
0.0716895238095238
0.0513123809523809
0.362028333333333
0.0246314285714286
0.0609038095238095
0.051267380952381
0.0344933333333333
0.0394816666666667
0.066165
0.0269759523809524
0.189295238095238
0.0201778571428571
0.0274878571428571
0.0169295238095238
0.0256342857142857
0.0408933333333333
0.0891521428571429
0.0507930952380952
0.0392164285714286
0.168073333333333
0.0277140476190476
0.0240997619047619
0.012392619047619
0.0347357142857143
0.0275759523809524
0.0489490476190476
0.016152619047619
0.0253847619047619
0.0620542857142857
0.0593828571428571
0.0226390476190476
0.020327619047619
0.0384392857142857
0.279231904761905
0.0816163157894737
0.0454990476190476
0.106983571428571
0.0515064285714286
0.0218207142857143
0.191809761904762
0.0260933333333333
0.0320445238095238
0.0163947619047619
0.0321347619047619
0.11884380952381
0.0190890476190476
0.0155828571428571
0.265636904761905
0.295685714285714
0.0366511904761905
0.0130761904761905
0.029147380952381
0.0162354761904762
0.0928009523809524
0.073275
0.028275
0.126955952380952
0.0321757142857143
0.0638658536585366
0.0490409523809524
0.0675614285714286
0.0189907142857143
0.0388097619047619
0.0171616666666667
0.03465
0.035517380952381
0.0820178571428571
0.0893814285714286
0.232670714285714
0.0168838095238095
0.0188292857142857
0.0366019047619048
0.0271459523809524
0.0841404761904762
0.0298252380952381
0.0164945238095238
0.0839657142857143
0.035275
0.0419435714285714
0.0569592857142857
0.122222142857143
0.0314416666666667
0.0393947619047619
0.0346504761904762
0.0891802380952381
0.104925476190476
0.0799692857142857
0.0482790476190476
0.0633916666666667
0.0507602380952381
0.364082380952381
0.024032380952381
0.0379514285714286
0.0739514285714286
0.0449409523809524
0.030712619047619
0.202843571428571
0.161641428571429
0.0381469047619048
0.040155
0.0799002380952381
0.0127159523809524
0.0152328571428571
0.698875
0.0975211904761905
0.0513885714285714
0.0348883333333333
0.0238254761904762
0.0608221428571429
0.0436669047619048
0.0146492857142857
0.0499376190476191
0.0812026190476191
0.047077380952381
0.062117619047619
0.0550442857142857
0.0505595238095238
0.0712845238095238
0.0251497619047619
0.0173838095238095
0.0837545238095238
0.0167504761904762
0.0402790476190476
0.146248095238095
0.337434523809524
0.0488216666666667
0.579349047619048
0.0710461904761905
0.0331266666666667
0.0200197619047619
0.0635061904761905
0.0261502380952381
0.0410130952380952
0.0351916666666667
0.114022619047619
0.0327366666666667
0.442942142857143
0.0202552380952381
0.0263142857142857
0.0153545238095238
0.0791628571428571
0.0220959523809524
0.0163180952380952
0.0822128571428571
0.317220238095238
0.0149921428571429
0.0647885714285714
0.156488378378378
0.133134047619048
0.0219111904761905
0.0423345238095238
0.0368492857142857
0.0599928571428571
0.111726904761905
0.0353369047619048
0.0350614285714286
0.186841428571429
0.0161371428571429
0.0501511904761905
0.0233535714285714
0.0685561904761905
0.0664561904761905
0.01691
0.0225090476190476
0.0577130952380952
0.0331592857142857
0.0250014285714286
0.0488654761904762
0.0342145238095238
0.10881380952381
0.0246064285714286
0.0257016666666667
0.0309164285714286
0.0668221428571429
0.036702619047619
0.0349840476190476
0.0533404761904762
0.0284809523809524
0.0445959523809524
0.0154214285714286
0.0276790476190476
0.135030714285714
0.0264030952380952
0.0153345238095238
0.047805
0.0429607142857143
0.0517588095238095
0.020607380952381
0.02039
0.251640952380952
0.0530438095238095
0.0550846341463415
0.0380452380952381
0.0328628571428571
0.0741588095238095
0.0245402380952381
0.083295
0.31716119047619
0.0188690476190476
0.0375052380952381
0.0508028571428571
0.0308966666666667
0.0114947619047619
0.0187940476190476
0.0347516666666667
0.0780354761904762
0.0184545238095238
0.0488492857142857
0.0407233333333333
0.0363854761904762
0.0577707142857143
0.123853095238095
0.326021935483871
0.0418183333333333
0.0350785714285714
0.0270645238095238
0.109847380952381
0.0359361904761905
0.0500838095238095
0.043097619047619
0.0382921428571429
0.0206788095238095
0.0849159523809524
0.104942142857143
0.0493838095238095
0.0199419047619048
0.0285111904761905
0.039632380952381
0.0364064285714286
0.11566325
0.0339052380952381
0.0408990476190476
0.0883383333333333
0.0250911904761905
0.032755
0.0353147619047619
0.0372911904761905
0.0159052380952381
0.038267380952381
0.0796371428571429
0.0801357142857143
0.290778333333333
0.112991666666667
0.0142416666666667
0.0914497619047619
0.0237802380952381
0.168585714285714
0.0644459523809524
0.0343569047619048
0.69666
0.022025
0.0223716666666667
0.0204816666666667
0.0460509523809524
0.037027619047619
0.10566
0.49422380952381
0.0448164285714286
0.0386871428571429
0.0257742857142857
0.128005476190476
0.0170619047619048
0.0226633333333333
0.0130407142857143
0.0248104761904762
0.0168411904761905
0.0539745238095238
0.108701904761905
0.0332897619047619
0.0592633333333333
0.246962619047619
0.0371697619047619
0.0226738095238095
0.0509869047619048
0.0214285714285714
0.102242857142857
0.0326866666666667
0.032622619047619
0.0125638095238095
0.0138771428571429
0.0709009523809524
0.0437685714285714
0.435203333333333
0.0720664285714286
0.02034
0.0211283333333333
0.0374164285714286
0.0494092857142857
0.0713823809523809
0.0250461904761905
0.0828183333333333
0.247214761904762
0.0580797619047619
0.024267380952381
0.0940017948717949
0.0580678571428571
0.0156219047619048
0.0181495238095238
0.0337183333333333
0.0156242857142857
0.0380383333333333
0.0189392857142857
0.048525
0.0498909523809524
0.0874633333333333
0.0169140476190476
0.0134242857142857
0.013522380952381
0.0432895238095238
0.023682619047619
0.0339364285714286
0.0365911904761905
0.246995714285714
0.0616547619047619
0.23707119047619
0.0942278571428571
0.0467159523809524
0.0140111904761905
0.0253521428571429
0.160924523809524
0.103088333333333
0.0152935714285714
0.0313192857142857
0.0224090476190476
0.0154066666666667
0.0128397619047619
0.0137471428571429
0.0558190476190476
0.028507619047619
0.0334719047619048
0.0761971428571429
0.0463757142857143
0.0559359523809524
0.0262440476190476
0.0120630952380952
0.0582688095238095
0.0210685714285714
0.0509242857142857
0.0411311904761905
0.044902380952381
0.0374311904761905
0.0271478571428571
0.0896092857142857
0.0523716666666667
0.0244283333333333
0.0385592857142857
0.0407611904761905
0.0177535714285714
0.0429642857142857
0.0303847619047619
0.20064619047619
0.095235
0.0307816666666667
0.0350840476190476
0.060142619047619
0.0581702380952381
0.0268316666666667
0.0768704761904762
0.0386066666666667
0.165628571428571
0.0385666666666667
0.0598314285714286
0.0369485714285714
0.0846483333333333
0.0507219047619048
0.0216197619047619
0.0409666666666667
0.0217821428571429
0.0222092857142857
0.0346909523809524
0.029737619047619
0.0399661904761905
0.0545983333333333
0.0285061904761905
0.0395678571428571
0.0831523809523809
0.02329
0.412926190476191
0.199916666666667
0.0134738095238095
0.0286654761904762
0.391648095238095
0.0309795238095238
0.038405
0.0755764285714286
0.0324764285714286
0.0523895238095238
0.012612619047619
0.0292797619047619
0.0676247619047619
0.0464695238095238
0.148632619047619
0.0153004761904762
0.0488738095238095
0.229559285714286
0.0299983333333333
0.0250714285714286
0.0244340476190476
0.10172880952381
0.0437233333333333
0.0202202380952381
0.0555345238095238
0.0772314285714286
0.0519692857142857
0.382415714285714
0.0293095238095238
0.0178916666666667
0.0172414285714286
0.0446742857142857
0.0159330952380952
0.0319157142857143
0.40274619047619
0.0135119047619048
0.51972
0.289242619047619
0.0592916666666667
0.0487309523809524
0.0615745238095238
0.0160835714285714
0.61226880952381
0.0493445238095238
0.0173697619047619
0.0159845238095238
0.867312142857143
0.0206711904761905
0.03488
0.0342016666666667
0.034177619047619
0.046942619047619
0.0193854761904762
0.0330554761904762
0.0273004761904762
0.0419785714285714
0.0218130952380952
0.0244152380952381
0.0199438095238095
0.237245238095238
0.0755828571428571
0.0324214285714286
0.0147021428571429
0.0332280952380952
0.0663019047619048
0.0158871428571429
0.246152619047619
0.0628269047619048
0.0148635714285714
0.016567380952381
0.0229547619047619
0.0457433333333333
0.0601864285714286
0.0201564285714286
0.109938095238095
0.0241809523809524
0.0189311904761905
0.0449009523809524
0.10880380952381
0.048542380952381
0.0201278571428571
0.0429738095238095
0.0203757142857143
0.0140819047619048
0.0162433333333333
0.0758328571428571
0.02399
0.253334047619048
0.0215430952380952
0.0344738095238095
0.0410821428571429
0.0415242857142857
0.0124688095238095
0.0244464285714286
0.0535911904761905
0.0599390476190476
0.0167357142857143
0.0847102380952381
0.0522107142857143
0.112414523809524
0.039047380952381
0.0152861904761905
0.0338471428571429
0.0362895238095238
0.0579769047619048
0.0374845238095238
0.0229204761904762
0.0194842857142857
0.016502380952381
0.0601361904761905
0.0688519047619048
0.0329411904761905
0.099527619047619
0.019877619047619
0.0408209523809524
0.355014523809524
0.0466628571428571
0.030147380952381
0.0363921428571429
0.0573061904761905
0.215535238095238
0.0157564285714286
0.0298238095238095
0.0281433333333333
0.0213578571428571
0.218429047619048
0.483484047619048
0.0493061904761905
0.0532609523809524
0.0233445238095238
0.0210754761904762
0.0472676190476191
0.082832619047619
0.158660952380952
0.0265338095238095
0.0299235714285714
0.069557619047619
0.0689745238095238
0.0194395238095238
0.0703371428571429
0.0329457142857143
0.0598194871794872
0.040625
0.380126904761905
0.130172619047619
0.0832442857142857
0.058905
0.0815842857142857
0.0550026190476191
0.21068380952381
0.020565
0.0301240476190476
0.062705
0.040077619047619
0.0385057142857143
0.0674219047619048
0.0419161904761905
0.0445283333333333
0.0381404761904762
0.0205745238095238
0.0221566666666667
0.0178654761904762
0.0572176190476191
0.229936428571429
0.0149314285714286
0.0487059523809524
0.0577907142857143
0.0332414285714286
0.0126590476190476
0.0452414285714286
0.0222145238095238
0.0188159523809524
0.0580295238095238
0.041255
0.0316828571428571
0.0650183333333333
0.0595485714285714
0.031427619047619
0.0695809523809524
0.0261811904761905
0.0163790476190476
0.0745057142857143
0.266415952380952
0.0145564285714286
0.0980959523809524
0.206637857142857
0.0216254761904762
0.256728809523809
0.221623571428571
0.158215476190476
0.104065
0.0168435714285714
0.0360004761904762
0.0817928571428571
0.0399033333333333
0.0184154761904762
0.0166969047619048
0.115023333333333
0.0136764285714286
0.0307747619047619
0.041262619047619
0.0223197619047619
0.0412607142857143
0.0215554761904762
0.064067380952381
0.0192035714285714
0.0605309523809524
0.0202988095238095
0.0561959523809524
0.0376492857142857
0.36704
0.0692404761904762
0.163624285714286
0.0196885714285714
0.0355045238095238
0.0198511904761905
0.0409611904761905
0.0240890476190476
0.105858571428571
0.0594392857142857
0.0288292857142857
0.0211869047619048
0.0194709523809524
0.0699756097560976
0.0227564285714286
0.040782380952381
0.013547380952381
0.0162683333333333
0.0503119047619048
0.299625714285714
0.0124264285714286
0.0214421428571429
0.146448095238095
0.0573814285714286
0.0163471428571429
0.0673764285714286
0.0166209523809524
0.0163497619047619
0.0531192857142857
0.10255880952381
0.0294769047619048
0.0834204761904762
0.0806204761904762
0.0323669047619048
0.163885476190476
0.0449745238095238
0.0520647619047619
0.0142592857142857
0.0138759523809524
0.0419240476190476
0.0557980952380952
0.0515695238095238
0.0184590476190476
0.0417669047619048
0.0201516666666667
0.323376666666667
0.0642821428571429
0.427018571428571
0.026077619047619
0.013077619047619
0.0193457142857143
0.0757645238095238
0.035825
0.0471571428571429
0.0398521428571429
0.0186452380952381
0.026777380952381
0.027792619047619
0.0409435714285714
0.0235771428571429
0.0200392857142857
0.0243411904761905
0.0152680952380952
0.0308533333333333
0.106370714285714
0.303833333333333
0.11573880952381
0.0270864285714286
0.0132871428571429
0.0346873809523809
0.0458057142857143
0.0146009523809524
0.430092857142857
0.104860714285714
0.0285711904761905
0.313223571428571
0.0341764285714286
0.0309754761904762
0.0141630952380952
0.0356457142857143
0.0169645238095238
0.289999285714286
0.0372219047619048
0.06407
0.223322857142857
0.0340402380952381
0.0332357142857143
0.0570866666666667
0.0653645238095238
0.0286947619047619
0.0278933333333333
0.0207285714285714
0.0440559523809524
0.230375
0.037382619047619
0.0252985714285714
0.0105169047619048
0.636318095238095
0.0570054761904762
0.0210014285714286
0.0305635714285714
0.0184695238095238
0.0122816666666667
0.044612380952381
0.0536995238095238
0.0288547619047619
0.0306919047619048
0.0193885714285714
0.0211871428571429
0.101366428571429
0.0373235714285714
0.104803571428571
0.0151666666666667
0.0606811904761905
0.0924073809523809
0.0295590476190476
0.0365590476190476
0.0375002380952381
0.0325354761904762
0.0639438095238095
0.0367633333333333
0.0528283333333333
0.038357380952381
0.0308338095238095
0.0207983333333333
0.0283921428571429
0.01807
0.0157930952380952
0.019112380952381
0.0369104761904762
0.040507380952381
0.316425476190476
0.0656247619047619
0.252632380952381
0.0588733333333333
0.0661616666666667
0.0541159523809524
0.0476378571428571
0.0135490476190476
0.0881771428571429
0.045797380952381
0.0214730952380952
0.0235395238095238
0.0177885714285714
0.0470764285714286
0.155406666666667
0.0377842857142857
0.155501904761905
0.0240169047619048
0.0265188095238095
0.239818095238095
0.019517619047619
0.0160957142857143
0.05713
0.0295857142857143
0.0388933333333333
0.324945714285714
0.0548904761904762
0.0877169047619048
0.0221264285714286
0.0147230952380952
0.0911580952380952
0.137544285714286
0.0251304761904762
0.0284447619047619
0.0317742857142857
0.110237380952381
0.0253716666666667
0.265597857142857
0.0141766666666667
0.370732857142857
0.0546878571428571
0.0460295238095238
0.0665628571428571
0.0925202380952381
0.0208204761904762
0.0656554761904762
0.0805545238095238
0.0422995238095238
0.572938809523809
0.0440933333333333
0.0290830952380952
0.043697380952381
0.189809512195122
0.312085
0.0140616666666667
0.0175645238095238
0.0302785714285714
0.060937380952381
0.0304878571428571
0.0157783333333333
0.0892083333333333
0.361382857142857
0.0901230952380952
0.302000952380952
0.0223540476190476
0.0706519047619048
0.0509864285714286
0.0526371428571429
0.135402857142857
0.166916428571429
0.0521695238095238
0.013827380952381
0.0281109523809524
0.0616885714285714
0.0205052380952381
0.112451428571429
0.0394957142857143
0.0611757142857143
0.0183414285714286
0.0430457142857143
0.137121428571429
0.0244764285714286
0.37352619047619
0.0430488095238095
0.060217380952381
0.126288571428571
0.0787095238095238
0.125345952380952
0.23936
0.0283802380952381
0.0547928571428571
0.0566059523809524
0.020027380952381
0.0265128571428571
0.0993526190476191
0.06703
0.018817619047619
0.04502
0.015552380952381
0.0629264285714286
0.03834
0.0395885714285714
0.370271904761905
0.0534183333333333
0.016875
0.024417619047619
0.107943333333333
0.167546904761905
0.0638007142857143
0.099907380952381
0.0606266666666667
0.0220721428571429
0.0185152380952381
0.0514088095238095
0.0183307142857143
0.0711478571428571
0.0564942857142857
0.0245880952380952
0.0391909523809524
0.0821992857142857
0.0922447619047619
0.017187619047619
0.0161757142857143
0.477268095238095
0.013602380952381
0.123955
0.0376285714285714
0.0358580952380952
0.232425238095238
0.0132728571428571
0.0618871428571429
0.0411809523809524
0.0675014285714286
0.154236904761905
0.0946719047619048
0.0252761904761905
0.0806557142857143
0.0436221428571429
0.427519285714286
0.0111857142857143
0.0527347619047619
0.182200952380952
0.244839761904762
0.0346811904761905
0.231229047619048
0.0208016666666667
0.0640023809523809
0.115206666666667
0.0142204761904762
0.0109004761904762
0.034537380952381
0.021012380952381
0.0386914285714286
0.101635714285714
0.0812176190476191
0.239091666666667
0.0317954761904762
0.58724619047619
0.0394764285714286
0.0131814285714286
0.187565238095238
0.0428509523809524
0.0671014285714286
0.012242619047619
0.0223307142857143
0.0160959523809524
0.0179895238095238
0.0364747619047619
0.351784761904762
0.149469761904762
0.0223192857142857
0.0171059523809524
0.016055
0.127079285714286
0.0249911904761905
0.211265476190476
0.636849047619048
0.0408788095238095
0.0514766666666667
0.148397857142857
0.0872880952380952
0.0277292857142857
0.176401666666667
0.0609057142857143
0.0284864285714286
0.0231152380952381
0.0315302380952381
0.0348111904761905
0.061197619047619
0.05427
0.0389547619047619
0.100746428571429
0.0285895238095238
0.0395416666666667
0.0371947619047619
0.0617461904761905
0.0468016666666667
0.0260140476190476
0.090475
0.0194340476190476
0.095237619047619
0.0381316666666667
0.0216664285714286
0.0239619047619048
0.128820952380952
0.167313571428571
0.0547278571428571
0.0735214285714286
0.129692619047619
0.0717714285714286
0.0626161904761905
0.02008
0.0369116666666667
0.0412042857142857
0.0867771428571429
0.0634252380952381
0.0819009523809524
0.0175997619047619
0.0578759523809524
0.442559285714286
0.0158054761904762
0.0321623809523809
0.0439364285714286
0.0760859523809524
0.0163371428571429
0.032207619047619
0.0411352380952381
0.0298147619047619
0.0289061904761905
0.0211704761904762
0.0398935714285714
0.0194171428571429
0.238525
0.0527997619047619
0.0436869047619048
0.0271828571428571
0.0157354761904762
0.0143542857142857
0.044002380952381
0.0741961904761905
0.0144454761904762
0.03964
0.06671475
0.0509157142857143
0.0271728571428571
0.0355219047619048
0.0190242857142857
0.0676319047619048
0.666621428571429
0.25688619047619
0.0555430952380952
0.282811904761905
0.0242452380952381
0.0135247619047619
0.0444359523809524
0.125189285714286
0.124881904761905
0.204530714285714
0.0505197619047619
0.0331321428571429
0.0155252380952381
0.313292142857143
0.32160619047619
0.0534007142857143
0.0685954761904762
0.0301654761904762
0.0768530952380952
0.0547647619047619
0.254354285714286
0.119802380952381
0.0353280952380952
0.0188985714285714
0.0342266666666667
0.0361185714285714
0.0161904761904762
0.0571521428571429
0.649674761904762
0.0235411904761905
0.0365159523809524
0.06705
0.20536
0.0218490476190476
0.0149004761904762
0.0379392857142857
0.0246271428571429
0.0461004761904762
0.0873971428571429
0.0367333333333333
0.0348676190476191
0.0218733333333333
0.0203316666666667
0.0477919047619048
0.0405921428571429
0.100195476190476
0.0188019047619048
0.0175435714285714
0.228175
0.0425533333333333
0.015045
0.0417204761904762
0.177454285714286
0.0152280952380952
0.114851428571429
0.0487178571428571
0.0380883333333333
0.035607380952381
0.014397619047619
0.105031428571429
0.0290321428571429
0.0327478571428571
0.0417997619047619
0.0486016666666667
0.176848571428571
0.0603057142857143
0.0414238095238095
0.0146497619047619
0.137794047619048
0.013852619047619
0.0988533333333333
0.059937380952381
0.030162380952381
0.0197728571428571
0.635208095238095
0.104118333333333
0.0216014285714286
0.023192619047619
0.0274307142857143
0.0360428571428571
0.0462326190476191
0.0510857142857143
0.0157697619047619
0.0719797619047619
0.02489
0.0228985714285714
0.0366588095238095
0.0229171428571429
0.0366761904761905
0.0553133333333333
0.0313369047619048
0.0278307142857143
0.101074761904762
0.0163092857142857
0.0571609523809524
0.0355069047619048
0.260933095238095
0.0517911904761905
0.0318354761904762
0.036357380952381
0.128401428571429
0.0123845238095238
0.350240476190476
0.103905
0.0310688095238095
0.0336447619047619
0.247141428571429
0.0393180952380952
0.0901878571428571
0.0576888095238095
0.0207540476190476
0.0217259523809524
0.0457569047619048
0.037035
0.0215866666666667
0.0513940476190476
0.125302619047619
0.0255047619047619
0.0243054761904762
0.153079523809524
0.221131428571429
0.025402380952381
0.087157380952381
0.0181319047619048
0.032192380952381
0.026905
0.0913938095238095
0.194767380952381
0.0352278571428571
0.206185238095238
0.115944523809524
0.0377697619047619
0.345261428571429
0.0516154761904762
0.0217669047619048
0.0820454761904762
0.061707619047619
0.03028
0.165430714285714
0.104811904761905
0.075135
0.02144
0.0229790476190476
0.0552280952380952
0.0730152380952381
0.0301466666666667
0.0847816666666667
0.033815
0.0430685714285714
0.104711666666667
0.02569
0.114655476190476
0.0339283333333333
0.0721159523809524
0.0293795238095238
0.0151335714285714
0.0212821428571429
0.0239090476190476
0.0191333333333333
0.0898254761904762
0.0573671428571429
0.0248242857142857
0.22530119047619
0.035962380952381
0.0157238095238095
0.17054
0.0740435714285714
0.0462742857142857
0.0791542857142857
0.0327007142857143
0.139258571428571
0.0166738095238095
0.0340430952380952
0.01598
0.0425845238095238
0.036825
0.0631178571428571
0.0868661904761905
0.0517180952380952
0.107319761904762
0.0773242857142857
0.0534083333333333
0.0172478571428571
0.16629380952381
0.220389
0.0442885714285714
0.0545257142857143
0.211019761904762
0.0264585714285714
0.0419190476190476
0.0660695238095238
0.197371666666667
0.0351895238095238
0.0295452380952381
0.0154257142857143
0.0679552380952381
0.0185854761904762
0.0505766666666667
0.674949285714286
0.0182954761904762
0.0330535714285714
0.0360826190476191
0.0644371428571429
0.0262995238095238
0.574318095238095
0.049635
0.0175940476190476
0.0241021428571429
0.0404935714285714
0.0233730952380952
0.221558571428571
0.033222380952381
0.0861071428571429
0.0260480952380952
0.113393333333333
0.0260416666666667
0.0522626190476191
0.299919285714286
0.0457133333333333
0.0149785714285714
0.0685841463414634
0.0359495238095238
0.0278469047619048
0.0466628571428571
0.0864561904761905
0.0658388095238095
0.0552292857142857
0.14935880952381
0.0185547619047619
0.0180066666666667
0.0334002380952381
0.0241040476190476
0.0328076190476191
0.0203695238095238
0.0313107142857143
0.0278238095238095
0.0305309523809524
0.022085
0.0820666666666667
0.0575511904761905
0.107873333333333
0.050982380952381
0.0675419047619048
0.0307707142857143
0.165277857142857
0.0252097619047619
0.0397319047619048
0.0424107142857143
0.035002380952381
0.0154497619047619
0.192418571428571
0.0153057142857143
0.0487333333333333
0.05348
0.0804857142857143
0.176560476190476
0.0755890243902439
0.0331190476190476
0.0828740476190476
0.0382952380952381
0.0142238095238095
0.0711666666666667
0.0280457142857143
0.0217130952380952
0.0178542857142857
0.0141021428571429
0.01531
0.0866978571428571
0.045077380952381
0.0171702380952381
0.0795395238095238
0.0625539024390244
0.0237616666666667
0.0285938095238095
0.012567380952381
0.144846904761905
0.0446045238095238
0.0330016666666667
0.0604059523809524
0.0293133333333333
0.0170185714285714
0.254385714285714
0.0119133333333333
0.0577745238095238
0.0215040476190476
0.0194859523809524
0.0234697619047619
0.0625040476190476
0.0139611904761905
0.0232730952380952
0.0211761904761905
0.0951807142857143
0.0456821428571429
0.0278642857142857
0.0355769047619048
0.0266052380952381
0.0167038095238095
0.0176047619047619
0.0159445238095238
0.0301869047619048
0.0184752380952381
0.0508847619047619
0.0571178571428571
0.0127764285714286
0.0466002380952381
0.0407414285714286
0.342143333333333
0.0684838095238095
0.0281459523809524
0.0181404761904762
0.0560371428571429
0.0204907142857143
0.0243721428571429
0.0170319047619048
0.0117457142857143
0.0258814285714286
0.0261371428571429
0.053167619047619
0.0586133333333333
0.0169947619047619
0.0415554761904762
0.0588064285714286
0.255645476190476
0.0312869047619048
0.0639590476190476
0.0714690476190476
0.0754133333333333
0.0506142857142857
0.0635138095238095
0.0660319047619048
0.0910140476190476
0.0218185714285714
0.02234
0.0181002380952381
0.19064
0.373979047619048
0.0677645238095238
0.0145919047619048
0.0729371428571429
0.118209047619048
0.0334378571428571
0.016837619047619
0.0124745238095238
0.0455059523809524
0.0912392857142857
0.0203709523809524
0.01869
0.050252619047619
0.0156585714285714
0.040685
0.0636835714285714
0.0277047619047619
0.0257416666666667
0.0860690476190476
0.13330725
0.0374914285714286
0.0205164285714286
0.340387380952381
0.0178919047619048
0.0558545238095238
0.0159871428571429
0.206003571428571
0.190987142857143
0.153119047619048
0.0708226190476191
0.24852619047619
0.0530397619047619
0.0263116666666667
0.0115897619047619
0.0265252380952381
0.195974761904762
0.107492142857143
0.0217511904761905
0.163380476190476
0.0148904761904762
0.293139761904762
0.0242042857142857
0.0364802380952381
0.0364190476190476
0.0132807142857143
0.215565714285714
0.0649342857142857
0.0151833333333333
0.0169219047619048
0.0731516666666667
0.0173069047619048
0.0324069047619048
0.0269009523809524
0.041917619047619
0.0357566666666667
0.349992142857143
0.0293659523809524
0.0502719047619048
0.214478571428571
0.0232416666666667
0.211426666666667
0.043672619047619
0.0159052380952381
0.0184566666666667
0.0137252380952381
0.0151880952380952
0.0165885714285714
0.0386988095238095
0.0707078571428571
0.0259730952380952
0.196352142857143
0.0476276190476191
0.0500719047619048
0.0587035714285714
0.029987619047619
0.0853247619047619
0.0448347619047619
0.0602407142857143
0.0183295238095238
0.0343619047619048
0.102264761904762
0.0843911904761905
0.0571088095238095
0.0679033333333333
0.0772707317073171
0.0946478571428571
0.310497857142857
0.0515016666666667
0.0781880952380952
0.043007619047619
0.0209507142857143
0.0519152380952381
0.0238414285714286
0.0311238095238095
0.0351235714285714
0.0135116666666667
0.0198645238095238
0.0172064285714286
0.0587754761904762
0.238290476190476
0.149950238095238
0.0408680952380952
0.13694619047619
0.0471880952380952
0.0487161904761905
0.0155035714285714
0.0461259523809524
0.0431011904761905
0.0245104761904762
0.239221666666667
0.0119447619047619
0.0418385714285714
0.021917619047619
0.162165952380952
0.244119523809524
0.0216588095238095
0.123785714285714
0.0420738095238095
0.0514514285714286
0.01388
0.0235835714285714
0.036912380952381
0.0183702380952381
0.0471566666666667
0.0344978571428571
0.0491566666666667
0.029102380952381
0.0161647619047619
0.0605252380952381
0.021567619047619
0.0468054761904762
0.0876064285714286
0.0309614285714286
0.0243852380952381
0.0190235714285714
0.129918095238095
0.0501514285714286
0.0191047619047619
0.029925
0.0942121428571429
0.0940278571428571
0.0510033333333333
0.0999169047619048
0.0275688095238095
0.0309233333333333
0.0462069047619048
0.0131880952380952
0.047382619047619
0.0283695238095238
0.0308478571428571
0.0514285714285714
0.0517464285714286
0.010287380952381
0.0419497619047619
0.0831933333333333
0.10797619047619
0.20552
0.0345592857142857
0.0119342857142857
0.0526790476190476
0.051567380952381
0.013132619047619
0.018337619047619
0.0193471428571429
0.0189707142857143
0.0400347619047619
0.054997619047619
0.0309309523809524
0.0181907142857143
0.240983333333333
0.0726080952380952
0.0275871428571429
0.0400588095238095
0.0247580952380952
0.034005
0.0128492857142857
0.0821914285714286
0.0441557142857143
0.0322657142857143
0.0211519047619048
0.0533842857142857
0.0563397619047619
0.0224109523809524
0.0345128571428571
0.0273738095238095
0.162151666666667
0.0343595238095238
0.0454240476190476
0.0450942857142857
0.0822835714285714
0.0857709523809524
0.013557380952381
0.0397138095238095
0.0362626190476191
0.423559523809524
0.0919133333333333
0.0480871428571429
0.0294685714285714
0.0139697619047619
0.0362538095238095
0.0173259523809524
0.109203333333333
0.215873333333333
0.0447280952380952
0.0349176190476191
0.0283338095238095
0.0186385714285714
0.0158868292682927
0.039195
0.11946880952381
0.083727380952381
0.0171297619047619
0.213439761904762
0.0737092857142857
0.0338185714285714
0.0224352380952381
0.026242619047619
0.032575
0.0138335714285714
0.0406957142857143
0.461901428571429
0.0225471428571429
0.0404559523809524
0.0808240476190476
0.0509507142857143
0.0704266666666667
0.0236566666666667
0.139922619047619
0.307822380952381
0.024412380952381
0.0313154761904762
0.10665880952381
0.0601540476190476
0.022697619047619
0.0893669047619048
0.0204778571428571
0.039315
0.0331835714285714
0.013075
0.0258830952380952
0.0712833333333333
0.0111754761904762
0.14120380952381
0.0304952380952381
0.0328871428571429
0.0245242857142857
0.091452380952381
0.0489314285714286
0.0738690476190476
0.0634316666666667
0.0185252380952381
0.035442380952381
0.0430530952380952
0.186000476190476
0.0529238095238095
0.041195
0.0310409523809524
0.07023
0.0229642857142857
0.0875152380952381
0.12871880952381
0.0474083333333333
0.0198157142857143
0.0499911904761905
0.0735957142857143
0.0682659523809524
0.0177833333333333
0.0191942857142857
0.0189371428571429
0.020865
0.0263519047619048
0.410537142857143
0.0713417073170732
0.0286188095238095
0.185847857142857
0.0274385714285714
0.0669454761904762
0.0419607142857143
0.0807628571428571
0.0249038095238095
0.0213754761904762
0.114000476190476
0.055082380952381
0.0176385714285714
0.182400952380952
0.0213792857142857
0.0264809523809524
0.0981073809523809
0.0693709523809524
0.0346047619047619
0.119259512195122
0.0465811904761905
0.0363752380952381
0.312009761904762
0.0160478571428571
0.0579409523809524
0.111134285714286
0.0354683333333333
0.0720154761904762
0.0160935714285714
0.0168002380952381
0.0138714285714286
0.0558847619047619
0.0139409523809524
0.0524045238095238
0.0607945238095238
0.211588571428571
0.0450614285714286
0.0833971428571429
0.034207380952381
0.142573333333333
0.0508692857142857
0.210419761904762
0.020287619047619
0.0436521428571429
0.0150647619047619
0.0456457142857143
0.0426471428571429
0.0241042857142857
0.0288014285714286
0.0160721428571429
0.174567857142857
0.075252380952381
0.0183564285714286
0.0367909523809524
0.0220038095238095
0.0539216666666667
0.088935
0.0348561904761905
0.0941864285714286
0.0138280952380952
0.0587804761904762
0.403720238095238
0.107400952380952
0.0132288095238095
0.0508676190476191
0.0264897619047619
0.0276178571428571
0.0991866666666667
0.139220714285714
0.0304878571428571
0.0562819047619048
0.0290804761904762
0.108517857142857
0.378813333333333
0.0213145238095238
0.0750545238095238
0.0143747619047619
0.0164361904761905
0.0500347619047619
0.178162857142857
0.0927861904761905
0.0210130952380952
0.0290071428571429
0.0660921428571429
0.0741428571428571
0.161232380952381
0.0472057142857143
0.0589892857142857
0.0282435714285714
0.0257330952380952
0.0776297619047619
0.0492359523809524
0.0202852380952381
0.0355597619047619
0.0319409523809524
0.0926321428571429
0.393272857142857
0.0419935714285714
0.038602380952381
0.0753033333333333
0.0461192857142857
0.0445402380952381
0.0298745238095238
0.0552964285714286
0.0682092857142857
0.084115
0.017635
0.0336490476190476
0.0360704761904762
0.0290107142857143
0.035082619047619
0.0319816666666667
0.0469609523809524
0.0533414285714286
0.0920530952380952
0.162292857142857
0.0905097619047619
0.0442759523809524
0.0607366666666667
0.049997619047619
0.0552188095238095
0.0256507142857143
0.109343095238095
0.462791666666667
0.167845714285714
0.0372604761904762
0.42906380952381
0.521545952380952
0.021787380952381
0.0297960975609756
0.119620238095238
0.0209795238095238
0.0120390476190476
0.0220869047619048
0.0283697619047619
0.163558571428571
0.0359216666666667
0.31470880952381
0.0732257142857143
0.0204666666666667
0.0831447619047619
0.0938204761904762
0.063852619047619
0.0806171428571429
0.0733840476190476
0.0580035714285714
0.0151807142857143
0.672037380952381
0.065152619047619
0.0460366666666667
0.209953571428571
0.0155035714285714
0.243989047619048
0.0399895238095238
0.0462735714285714
0.048942619047619
0.0130597619047619
0.0618164285714286
0.194860238095238
0.294653095238095
0.143095238095238
0.133173095238095
0.0395254761904762
0.0158861904761905
0.0221954761904762
0.049817619047619
0.019712380952381
0.0806402380952381
0.0749480952380952
0.0157121428571429
0.0269919047619048
0.0160895238095238
0.0327314285714286
0.0158178571428571
0.04038
0.0405461904761905
0.027167619047619
0.130340952380952
0.050112619047619
0.0144078571428571
0.0117242857142857
0.0121211904761905
0.0618335714285714
0.217774523809524
0.160137619047619
0.0579071428571429
0.0405107142857143
0.031325
0.0835866666666667
0.0149316666666667
0.0173316666666667
0.0129816666666667
0.0471328571428571
0.0452052380952381
0.214679523809524
0.110178571428571
0.0482338095238095
0.102796666666667
0.0193161904761905
0.0553185714285714
0.035897380952381
0.0559130952380952
0.0159347619047619
0.081155
0.120255
0.0628833333333333
0.036272619047619
0.0190321428571429
0.024657380952381
0.0306764285714286
0.0106854761904762
0.024157380952381
0.0302761904761905
0.0317592857142857
0.0606078571428571
0.0380347619047619
0.015037380952381
0.0691176190476191
0.0465307142857143
0.0290428571428571
0.0421119047619048
0.0482038095238095
0.0501323809523809
0.0346059523809524
0.0162433333333333
0.0893685714285714
0.0140430952380952
0.0466088095238095
0.037067380952381
0.012752380952381
0.0654571428571429
0.0120433333333333
0.0379366666666667
0.140829761904762
0.0643819047619048
0.0503159523809524
0.0401140476190476
0.028212619047619
0.0156190476190476
0.044897380952381
0.0218230952380952
0.0207678571428571
0.14390175
0.052335
0.0605571428571429
0.0145
0.17133119047619
0.0172359523809524
0.041385
0.514821666666667
0.0356130952380952
0.0507621428571429
0.0263280952380952
0.0176145238095238
0.0410438095238095
0.0256561904761905
0.0712404761904762
0.210384285714286
0.0648233333333333
0.0365864285714286
0.0637702380952381
0.0128235714285714
0.0468759523809524
0.123652857142857
0.0397864285714286
0.0213771428571429
0.0389757142857143
0.176049761904762
0.227055952380952
0.014415
0.0207288095238095
0.02034
0.0293566666666667
0.038985
0.0191183333333333
0.0198707142857143
0.0217352380952381
0.0501759523809524
0.033162380952381
0.221623571428571
0.0422685714285714
0.0251021428571429
0.0947742857142857
0.11603119047619
0.034377380952381
0.242590238095238
0.0122861904761905
0.152311428571429
0.109767857142857
0.0519911904761905
0.0763714285714286
0.0373778571428571
0.0249502380952381
0.346966428571429
0.0385647619047619
0.0133247619047619
0.221278571428571
0.115885952380952
0.0263242857142857
0.0332859523809524
0.0144633333333333
0.259004285714286
0.0180388095238095
0.0350088095238095
0.0598254761904762
0.0351009523809524
0.198307380952381
0.0352366666666667
0.0283114285714286
0.0734683333333333
0.0907988095238095
0.148492619047619
0.0409978571428571
0.0574395238095238
0.0250740476190476
0.126951666666667
0.0156988095238095
0.0280383333333333
0.378835476190476
0.0631380952380952
0.0668919047619048
0.102220476190476
0.0129854761904762
0.0421028571428571
0.0289816666666667
0.0548242857142857
0.0607363414634146
0.0128569047619048
0.138800714285714
0.0571866666666667
0.0216188095238095
0.0206614285714286
0.0492790476190476
0.0172785714285714
0.042092619047619
0.0350580952380952
0.0264969047619048
0.0476264285714286
0.093622380952381
0.0696511904761905
0.0464507142857143
0.0537390476190476
0.0717152380952381
0.177314634146341
0.0440711904761905
0.01388
0.0542811904761905
0.012030243902439
0.017812380952381
0.0280088095238095
0.0579471428571429
0.0331016666666667
0.0679459523809524
0.028012380952381
0.121179285714286
0.187080952380952
0.0317347619047619
0.125877380952381
0.0255430952380952
0.0406257142857143
0.0146161904761905
0.032382619047619
0.016322380952381
0.0433009523809524
0.0408864285714286
0.020007619047619
0.0428692857142857
0.0216502380952381
0.057542619047619
0.0242778571428571
0.0172016666666667
0.0158666666666667
0.0519578571428571
0.0360807142857143
0.0491797619047619
0.0123678571428571
0.0310688095238095
0.0577280952380952
0.0101966666666667
0.0265142857142857
0.0507642857142857
0.0624492857142857
0.0695719047619048
0.0250997619047619
0.0189378571428571
0.0391014285714286
0.0660428571428571
0.0994516666666667
0.158037380952381
0.0492133333333333
0.039597380952381
0.0301361904761905
0.0910395238095238
0.0147595238095238
0.0249921428571429
0.047337380952381
0.0560397619047619
0.013192380952381
0.0217042857142857
0.0150311904761905
0.0394535714285714
0.0702452380952381
0.0221607142857143
0.0428561904761905
0.0848183333333333
0.0149080952380952
0.209534047619048
0.0559683333333333
0.0422914285714286
0.0154638095238095
0.0750297619047619
0.039487619047619
0.0882857142857143
0.022017619047619
0.0239971428571429
0.147729047619048
0.043752619047619
0.0236364285714286
0.0199885714285714
0.0691688095238095
0.0629338095238095
0.0211007142857143
0.0511688095238095
0.0368816666666667
0.0158966666666667
0.131440476190476
0.0265121428571429
0.0182142857142857
0.017892619047619
0.0165190476190476
0.0241869047619048
0.0436757142857143
0.0170904761904762
0.0765116666666667
0.0502642857142857
0.059252619047619
0.0214740476190476
0.155640476190476
0.0216185714285714
0.0800385714285714
0.0295935714285714
0.0151878571428571
0.0199538095238095
0.022842619047619
0.013572619047619
0.0493409523809524
0.114678333333333
0.20885619047619
0.0225342857142857
0.120454523809524
0.353491904761905
0.0532078571428571
0.160732380952381
0.0529319047619048
0.0618119047619048
0.0595616666666667
0.0213690476190476
0.0479030952380952
0.0250485714285714
0.0489928571428571
0.0559554761904762
0.0376707142857143
0.0170295238095238
0.017632380952381
0.0447228571428571
0.0167657142857143
0.0482754761904762
0.0156997619047619
0.058517380952381
0.0228985714285714
0.0265854761904762
0.0408652380952381
0.0254530952380952
0.0452045238095238
0.0862997619047619
0.747241190476191
0.101433095238095
0.0460095238095238
0.0483116666666667
0.0279971428571429
0.288390952380952
0.0318561904761905
0.339505
0.460669285714286
0.323957857142857
0.156648095238095
0.0136390476190476
0.0312454761904762
0.0297488095238095
0.0528664285714286
0.0431614285714286
0.0373295238095238
0.172667857142857
0.045845
0.0160807142857143
0.046257619047619
0.0375619047619048
0.0208452380952381
0.222316341463415
0.0289585714285714
0.027097619047619
0.0450735714285714
0.163770714285714
0.03249
0.0310057142857143
0.17089880952381
0.0408092857142857
0.0933473170731707
0.0284528571428571
0.0634847619047619
0.0179219047619048
0.0165554761904762
0.0182938095238095
0.0317588095238095
0.0343290476190476
0.0382042857142857
0.0399733333333333
0.0531492857142857
0.0606880952380952
0.0124030952380952
0.400619285714286
0.12682
0.037077380952381
0.0168535714285714
0.286177142857143
0.0393990476190476
0.0170254761904762
0.132440714285714
0.03451
0.0178488095238095
0.0297833333333333
0.0476983333333333
0.0522440476190476
0.0505716666666667
0.0388557142857143
0.0142454761904762
0.0873880952380952
0.237425476190476
0.0223342857142857
0.052222380952381
0.0584564285714286
0.0505621428571429
0.0323985714285714
0.0119238095238095
0.0337502380952381
0.110408333333333
0.0763616666666667
0.0198819047619048
0.0146895238095238
0.0190842857142857
0.0465047619047619
0.021852380952381
0.0275719047619048
0.134942857142857
0.0393430952380952
0.0151504761904762
0.125805952380952
0.0498330952380952
0.0284583333333333
0.0654345238095238
0.0207833333333333
0.229065476190476
0.0212078571428571
0.0736166666666667
0.0691469047619048
0.0379745238095238
0.0735454761904762
0.0511680952380952
0.0478421428571429
0.0245045238095238
0.0705811904761905
0.0998957142857143
0.0164028571428571
0.162465
0.0616992857142857
0.0712945238095238
0.0780192857142857
0.0158730952380952
0.0291657142857143
0.0135014285714286
0.186494285714286
0.011232619047619
0.287616904761905
0.0146383333333333
0.222439047619048
0.0299830952380952
0.0405671428571429
0.020125
0.0472459523809524
0.0275230952380952
0.0163511904761905
0.0234347619047619
0.010867619047619
0.0171309523809524
0.0258942857142857
0.0509271428571429
0.0581145238095238
0.0861297619047619
0.0231595238095238
0.0301721428571429
0.0377888095238095
0.050227619047619
0.0158709523809524
0.0712507142857143
0.0524573809523809
0.0143330952380952
0.0311035714285714
0.0223540476190476
0.0418511904761905
0.0357883333333333
0.0331835714285714
0.0157764285714286
0.0644992857142857
0.0491990476190476
0.0514954761904762
0.0315840476190476
0.253585952380952
0.0268157142857143
0.0501502380952381
0.102406428571429
0.0875590476190476
0.0408
0.0443471428571429
0.0634080952380952
0.01596
0.0455907142857143
0.0265407142857143
0.0351238095238095
0.0163683333333333
0.0714202380952381
0.0441142857142857
0.0112557142857143
0.0323228571428571
0.0152897619047619
0.0443261904761905
0.0360859523809524
0.065237619047619
0.153922857142857
0.129747380952381
0.115006923076923
0.0458533333333333
0.0246097619047619
0.0241204761904762
0.0868785714285714
0.0170809523809524
0.0276697619047619
0.0633145238095238
0.0198592857142857
0.0472645238095238
0.0695140476190476
0.0134797619047619
0.0905564285714286
0.0656019047619048
0.0305907142857143
0.0163907142857143
0.0280228571428571
0.0320159523809524
0.0429645238095238
0.0777304761904762
0.0453085714285714
0.0143009523809524
0.016382619047619
0.0341933333333333
0.0195888095238095
0.0687528571428571
0.0797538095238095
0.0885311904761905
0.0531052380952381
0.286237857142857
0.12131
0.0367690476190476
0.0807992857142857
0.011502380952381
0.0723169047619048
0.0682957142857143
0.0315854761904762
0.0144342857142857
0.0623204761904762
0.0384904761904762
0.0624495238095238
0.0346640476190476
0.0644440476190476
0.0271957142857143
0.0485490476190476
0.0802328571428571
0.03035
0.0220621428571429
0.106577857142857
0.0235395238095238
0.0341709523809524
0.034392380952381
0.017155
0.018855
0.0431792857142857
0.0218257142857143
0.0193738095238095
0.0263290476190476
0.0878064285714286
0.0251540476190476
0.0431285714285714
0.036597619047619
0.0275790476190476
0.0176371428571429
0.119687142857143
0.0225657142857143
0.0191333333333333
0.0651004761904762
0.0474438095238095
0.0397814285714286
0.0146630952380952
0.0118840476190476
0.0320340476190476
0.0148211904761905
0.148769047619048
0.0394464285714286
0.0663471428571429
0.0650814285714286
0.0412078571428571
0.0189714285714286
0.0438780952380952
0.0512011904761905
0.0469514285714286
0.0306395238095238
0.0514247619047619
0.142030952380952
0.0318969047619048
0.034372619047619
0.0166959523809524
0.124249285714286
0.295441904761905
0.771335952380952
0.054387380952381
0.0264459523809524
0.0573888095238095
0.0390357142857143
0.050517380952381
0.0247633333333333
0.0696457142857143
0.0388019047619048
0.154176904761905
0.0287297619047619
0.0530942857142857
0.0126704761904762
0.0735873809523809
0.483383095238095
0.0748869047619048
0.0449469047619048
0.099525
0.029335
0.0216838095238095
0.015685
0.0165878571428571
0.0262514285714286
0.0409833333333333
0.0326354761904762
0.0186969047619048
0.0276540476190476
0.0654690476190476
0.0383440476190476
0.0516238095238095
0.279455
0.0396278571428571
0.0338730952380952
0.0515885714285714
0.0991685714285714
0.041257380952381
0.0451757142857143
0.141472142857143
0.0245559523809524
0.0339085714285714
0.0316016666666667
0.0240097619047619
0.0429042857142857
0.0236683333333333
0.0691492857142857
0.112892142857143
0.0638047619047619
0.0278671428571429
0.0761161904761905
0.075695
0.145615714285714
0.0744414285714286
0.0369447619047619
0.0709678571428571
0.0145711904761905
0.159381428571429
0.0549780952380952
0.0294211904761905
0.0148321428571429
0.017902619047619
0.0206938095238095
0.0397254761904762
0.25772619047619
0.0152790476190476
0.0336504761904762
0.0281607142857143
0.0143102380952381
0.0228521428571429
0.0333764285714286
0.0167928571428571
0.0263528571428571
0.192588095238095
0.116555476190476
0.0186161904761905
0.035647619047619
0.0340597619047619
0.0165009523809524
0.0153204761904762
0.0159542857142857
0.0495083333333333
0.0524885714285714
0.0122533333333333
0.295474761904762
0.0482088095238095
0.025737380952381
0.0481630952380952
0.0250935714285714
0.0205669047619048
0.027835
0.0789892857142857
0.130854523809524
0.224481428571429
0.082472619047619
0.0144988095238095
0.357902857142857
0.049687619047619
0.017095
0.0579238095238095
0.0521016666666667
0.0177130952380952
0.150358333333333
0.0422197619047619
0.0221552380952381
0.0756578571428571
0.500611904761905
0.0428952380952381
0.0192564285714286
0.0157028571428571
0.0478411904761905
0.017107380952381
0.0645730952380952
0.047565
0.0175521428571429
0.040802380952381
0.0674195238095238
0.0394866666666667
0.0255342857142857
0.0777521428571429
0.0154561904761905
0.0341316666666667
0.0645935714285714
0.0806128571428571
0.0402566666666667
0.0473497619047619
0.055685
0.0182938095238095
0.0167457142857143
0.0145519047619048
0.0593814285714286
0.0312871428571429
0.0309783333333333
0.0136857142857143
0.235008095238095
0.0338557142857143
0.0281742857142857
0.593261428571429
0.057452619047619
0.033277380952381
0.0928216666666667
0.0186183333333333
0.0361542857142857
0.0250040476190476
0.0235402380952381
0.033152380952381
0.0426695238095238
0.088112380952381
0.0186233333333333
0.0286761904761905
0.0704659523809524
0.0377683333333333
0.0249966666666667
0.0429921428571429
0.0347604761904762
0.02077
0.0311235714285714
0.0753045238095238
0.118175714285714
0.0243164285714286
0.222340238095238
0.0142804761904762
0.0428578571428571
0.305052380952381
0.0849190476190476
0.0313678571428571
0.0429469047619048
0.0393502380952381
0.0600888095238095
0.022047380952381
0.0304090476190476
0.0229819512195122
0.0321304761904762
0.132667380952381
0.0465716666666667
0.030987619047619
0.0248690476190476
0.302478095238095
0.504521428571429
0.0294452380952381
0.21301
0.0240942857142857
0.040862380952381
0.0781016666666667
0.0255297619047619
0.0700371428571429
0.176211666666667
0.0395390476190476
0.041907380952381
0.0233952380952381
0.0322214285714286
0.0514288095238095
0.249783571428571
0.217449285714286
0.0159040476190476
0.0217207142857143
0.0230997619047619
0.551993333333333
0.0315504761904762
0.0163321428571429
0.051537380952381
0.0178252380952381
0.0490035714285714
0.14755
0.0172297619047619
0.11001
0.0152533333333333
0.0501119047619048
0.188842380952381
0.0948538095238095
0.05022
0.0474542857142857
0.0332097619047619
0.13788119047619
0.0142952380952381
0.0434338095238095
0.0431766666666667
0.0153604761904762
0.0219992857142857
0.123153571428571
0.0278428571428571
0.0187785714285714
0.0298238095238095
0.0356295238095238
0.0158828571428571
0.0223566666666667
0.0391014285714286
0.06929
0.163012142857143
0.030695
0.0455014285714286
0.0205090476190476
0.0214195238095238
0.0405095238095238
0.020682619047619
0.0142538095238095
0.0522521428571429
0.0311921428571429
0.0917538095238095
0.0519407142857143
0.0307461904761905
0.182494761904762
0.0455192857142857
0.0304780952380952
0.0355385714285714
0.0386521428571429
0.0114683333333333
0.0534809523809524
0.099845
0.054217619047619
0.0396454761904762
0.0382897619047619
0.0202771428571429
0.199813571428571
0.0316611904761905
0.0159807142857143
0.017667380952381
0.0431047619047619
0.413130476190476
0.0122842857142857
0.0282964285714286
0.0461678571428571
0.0601447619047619
0.0737533333333333
0.370491904761905
0.0320857142857143
0.0156702380952381
0.540652857142857
0.0505704761904762
0.0351876190476191
0.0509911904761905
0.0177621428571429
0.0149404761904762
0.136683571428571
0.0920159523809524
0.0291619047619048
0.0325811904761905
0.0433361904761905
0.165230789473684
0.0467669047619048
0.0360554761904762
0.0147340476190476
0.0450697619047619
0.362250714285714
0.0531661904761905
0.0381833333333333
0.165251428571429
0.0525785714285714
0.0378869047619048
0.0517888095238095
0.0214864285714286
0.0400502380952381
0.202285476190476
0.037027380952381
0.012605
0.0240721428571429
0.0190309523809524
0.0737216666666667
0.0233688095238095
0.0934630952380952
0.0379957142857143
0.0292988095238095
0.0580059523809524
0.0164583333333333
0.251258333333333
0.108450714285714
0.0338976190476191
0.100927380952381
0.0176009523809524
0.103025952380952
0.0796109523809524
0.176363333333333
0.0490178571428571
0.0181628571428571
0.205567619047619
0.0327059523809524
0.045037619047619
0.0718347619047619
0.0269635714285714
0.0207314285714286
0.0525392857142857
0.0178033333333333
0.0202604761904762
0.100039285714286
0.0278919047619048
0.0188033333333333
0.05352
0.0151254761904762
0.0544228571428571
0.0124795238095238
0.0264830952380952
0.0504054761904762
0.0970152380952381
0.0126447619047619
0.0861535714285714
0.0214316666666667
0.102531428571429
0.0272745238095238
0.0324421428571429
0.0261133333333333
0.0140390476190476
0.0202804761904762
0.025597619047619
0.0165245238095238
0.0308740476190476
0.0619640476190476
0.0297759523809524
0.0397547619047619
0.115492857142857
0.0457804761904762
0.0451709523809524
0.0347519047619048
0.0271909523809524
0.0676414285714286
0.0732978571428571
0.0264421428571429
0.0575576190476191
0.0209309523809524
0.0242785714285714
0.00984523809523809
0.141091666666667
0.0298035714285714
0.0762759523809524
0.0160397619047619
0.0175821428571429
0.137102619047619
0.0171188095238095
0.0360654761904762
0.0264011904761905
0.0381611904761905
0.0818771428571429
0.0569769047619048
0.0716804761904762
0.0387959523809524
0.211728571428571
0.0413983333333333
0.0136961904761905
0.189017857142857
0.0158578571428571
0.0219783333333333
0.0405847619047619
0.0532845238095238
0.280147380952381
0.04896
0.0957692857142857
0.0767333333333333
0.0326778571428571
0.0171919047619048
0.0134807142857143
0.0506552380952381
0.018607619047619
0.0189057142857143
0.0407338095238095
0.0713559523809524
0.0555666666666667
0.020005
0.0362969047619048
0.0379878571428571
0.23130880952381
0.0725942857142857
0.036687619047619
0.0152430952380952
0.023772619047619
0.0220328571428571
0.0586871428571429
0.0207602380952381
0.0321640476190476
0.0207264285714286
0.0144788095238095
0.0353333333333333
0.0108745238095238
0.0151547619047619
0.0551471428571429
0.0347657142857143
0.0123764285714286
0.0463635714285714
0.0130664285714286
0.0358902380952381
0.236985238095238
0.363433333333333
0.0255183333333333
0.0226735714285714
0.0277392857142857
0.0152333333333333
0.0164166666666667
0.0512288095238095
0.158331428571429
0.0542578571428571
0.037987380952381
0.0583411904761905
0.0332790476190476
0.0169588095238095
0.0461728571428571
0.0178978571428571
0.0622240476190476
0.0204319047619048
0.0236678571428571
0.149901904761905
0.0216988095238095
0.0825438095238095
0.28606880952381
0.053012619047619
0.011867380952381
0.0146042857142857
0.199292380952381
0.0615185714285714
0.169979047619048
0.0149204761904762
0.0565697619047619
0.018012380952381
0.0140371428571429
0.30794119047619
0.017105
0.116664761904762
0.0239364285714286
0.0300692857142857
0.568519047619048
0.0458171428571429
0.0788002380952381
0.0249561904761905
0.0626133333333333
0.036115
0.0404904761904762
0.0589007142857143
0.0451961904761905
0.0920047619047619
0.0204045238095238
0.0151397619047619
0.0624628571428571
0.0164711904761905
0.0354804761904762
0.061617619047619
0.0361664285714286
0.0244759523809524
0.33656
0.103155238095238
0.103736666666667
0.0254588095238095
0.016022380952381
0.0360909523809524
0.0489116666666667
0.0755957142857143
0.155302619047619
0.0758807142857143
0.0803295238095238
0.0207235714285714
0.153468888888889
0.38368
0.0683159523809524
0.278647619047619
0.0889040476190476
0.0358042857142857
0.0639597619047619
0.0575539024390244
0.151290952380952
0.014612619047619
0.204467380952381
0.0198942857142857
0.031867380952381
0.146886904761905
0.0538271428571429
0.0250128571428571
0.0151283333333333
0.0299411904761905
0.13742880952381
0.03301
0.0222085714285714
0.0206364285714286
0.332977380952381
0.0124411904761905
0.0184754761904762
0.0463504761904762
0.023457380952381
0.0402780952380952
0.0148742857142857
0.0313509523809524
0.0141514285714286
0.0273266666666667
0.0915738095238095
0.0401130952380952
0.107324523809524
0.0191685714285714
0.0678745238095238
0.012282619047619
0.0188907142857143
0.0941833333333333
0.0429271428571429
0.0320352380952381
0.0394178571428571
0.0399540476190476
0.0339921428571429
0.267359047619048
0.0612692857142857
0.012787619047619
0.145493571428571
0.0190538095238095
0.023290487804878
0.0266685714285714
0.0801380952380952
0.140720714285714
0.0281935714285714
0.147279761904762
0.0324442857142857
0.204950714285714
0.336379523809524
0.0721219047619048
0.0681271428571429
0.0421580952380952
0.0674528571428571
0.0205830952380952
0.0829719047619048
0.0295592857142857
0.0303933333333333
0.0385792857142857
0.0147119047619048
0.0402721428571429
0.0189330952380952
0.0214842857142857
0.0228211904761905
0.0495338095238095
0.0342564285714286
0.020305
0.0322780952380952
0.0586504761904762
0.0586669047619048
0.0835266666666667
0.0282109523809524
0.500981904761905
0.0924445238095238
0.0243009523809524
0.0178716666666667
0.0181709523809524
0.0412238095238095
0.252273333333333
0.03197
0.251105476190476
0.0175057142857143
0.0399997619047619
0.0273916666666667
0.155304285714286
0.0469869047619048
0.060792380952381
0.0243902380952381
0.0459945238095238
0.0165352380952381
0.0660297619047619
0.0343540476190476
0.11178
0.0359266666666667
0.447457619047619
0.021607619047619
0.154312380952381
0.0123457142857143
0.026082619047619
0.0169811904761905
0.0783252380952381
0.0430728571428571
0.0328421428571429
0.0154040476190476
0.0312095238095238
0.0176007142857143
0.0129757142857143
0.252647857142857
0.03799
0.0325014285714286
0.0435328571428571
0.0440861904761905
0.0159140476190476
0.0157666666666667
0.14868880952381
0.0573169047619048
0.0241969047619048
0.232271904761905
0.0304354761904762
0.0507190476190476
0.207360476190476
0.0462707142857143
0.0906885714285714
0.0610371428571429
0.165574761904762
0.225175238095238
0.0142285714285714
0.128795238095238
0.0715397619047619
0.465527142857143
0.0163552380952381
0.0310861904761905
0.0460335714285714
0.0385738095238095
0.0436861904761905
0.0421619047619048
0.0211769047619048
0.0418109523809524
0.0298265
0.0641635714285714
0.0311038095238095
0.0175571428571429
0.0223142857142857
0.0130116666666667
0.0295052380952381
0.0201688095238095
0.474717380952381
0.0852314285714286
0.0733930952380952
0.0132266666666667
0.0306980952380952
0.0421235714285714
0.09959875
0.0357452380952381
0.028997380952381
0.068725
0.0341192857142857
0.157438536585366
0.146725476190476
0.0383140476190476
0.0200461904761905
0.0541417073170732
0.0401469047619048
0.206092142857143
0.0101314285714286
0.186829523809524
0.0666983333333333
0.0259459523809524
0.0345490476190476
0.0303664285714286
0.0132680952380952
0.0249004761904762
0.0336747619047619
0.0400245238095238
0.0290840476190476
0.0160342857142857
0.149586666666667
0.14207880952381
0.0118759523809524
0.0123052380952381
0.0446788095238095
0.166857619047619
0.0366969047619048
0.0684909523809524
0.0313395238095238
0.0528859523809524
0.0652202380952381
0.252632142857143
0.0612535714285714
0.032537619047619
0.0521914285714286
0.0269602380952381
0.119619761904762
0.0610695238095238
0.0296669047619048
0.0359040476190476
0.15608619047619
0.277231428571429
0.0459566666666667
0.0313471428571429
0.253948571428571
0.0425069047619048
0.0253945238095238
0.0376947619047619
0.128276904761905
0.0626409523809524
0.0290835714285714
0.0312530952380952
0.0197852380952381
0.0934242857142857
0.0262519047619048
0.0173890476190476
0.05561
0.0177883333333333
0.023162619047619
0.119973095238095
0.0329924390243902
0.0607707142857143
0.0127266666666667
0.342275238095238
0.0203664285714286
0.0565080952380952
0.0310407142857143
0.072265
0.0739559523809524
0.14887880952381
0.0297504761904762
0.087122380952381
0.0547607142857143
0.0389464285714286
0.277050476190476
0.0553809523809524
0.0455185714285714
0.123670238095238
0.0162330952380952
0.0679592857142857
0.0150007142857143
0.0446738095238095
0.128279189189189
0.0828723809523809
0.0467033333333333
0.0743611904761905
0.0451480952380952
0.0304504761904762
0.06138
0.0385430952380952
0.299530952380952
0.488112619047619
0.0230616666666667
0.0269761904761905
0.0348166666666667
0.0134357142857143
0.0243714285714286
0.0811292857142857
0.0505290476190476
0.0528804761904762
0.051882380952381
0.041427380952381
0.0412435714285714
0.0235188095238095
0.0872861904761905
0.158009047619048
0.0808283333333333
0.0384909523809524
0.367681428571429
0.104779761904762
0.016087619047619
0.019032619047619
0.0315838095238095
0.0282295238095238
0.261672619047619
0.107600952380952
0.0294566666666667
0.0180071428571429
0.0330542857142857
0.20383380952381
0.0322790476190476
0.108072857142857
0.0202730952380952
0.0372311904761905
0.0480647619047619
0.072297619047619
0.0559992857142857
0.0436435714285714
0.0202904761904762
0.0239228571428571
0.0407888095238095
0.117030238095238
0.0636561904761905
0.135450238095238
0.0724847619047619
0.0222442857142857
0.0605021428571429
0.0305459523809524
0.0175878571428571
0.0269057142857143
0.0325280952380952
0.0724714285714286
0.0530530952380952
0.0318338095238095
0.176176904761905
0.279072857142857
0.0695661904761905
0.0289571428571429
0.0188547619047619
0.0479216666666667
0.0148397619047619
0.0111740476190476
0.0160416666666667
0.0399890476190476
0.223009285714286
0.064247380952381
0.742090238095238
0.104560238095238
0.0225335714285714
0.0257204761904762
0.0318911904761905
0.170482380952381
0.0450859523809524
0.0424352380952381
0.028432619047619
0.0232645238095238
0.0845152380952381
0.0951109523809524
0.0407142857142857
0.0746235714285714
0.0204509523809524
0.050117380952381
0.0282433333333333
0.0614635714285714
0.0712511904761905
0.0563528571428571
0.0281852380952381
0.113782142857143
0.099472619047619
0.015412619047619
0.0934288095238095
0.01569
0.0553238095238095
0.0754207142857143
0.297885
0.0480609523809524
0.0341828571428571
0.0267238095238095
0.0959204761904762
0.0572433333333333
0.0295595238095238
0.0188761904761905
0.0584271428571429
0.0305754761904762
0.0711830952380952
0.0158197619047619
0.0309309523809524
0.0668302380952381
0.819859523809524
0.069532380952381
0.504062380952381
0.0520533333333333
0.0612952380952381
0.0172911904761905
0.07174
0.0507776190476191
0.0137266666666667
0.022312380952381
0.207971428571429
0.039132619047619
0.0483814285714286
0.0125021428571429
0.0402692857142857
0.0365161904761905
0.0469892857142857
0.0412304761904762
0.0275404761904762
0.0279747619047619
0.0285833333333333
0.219452857142857
0.221380714285714
0.0208564285714286
0.0423647619047619
0.0442633333333333
0.0210007142857143
0.012185
0.0247519047619048
0.0270264285714286
0.0352011904761905
0.0184119047619048
0.0190188095238095
0.0293721428571429
0.16945
0.0746873809523809
0.0173830952380952
0.0306990476190476
0.0140035714285714
0.0680383333333333
0.0631585714285714
0.0413316666666667
0.0240992857142857
0.134338292682927
0.0153121428571429
0.0410597619047619
0.195263095238095
0.0176154761904762
0.0326461904761905
0.070442380952381
0.0361661904761905
0.0675845238095238
0.036185
0.0332219047619048
0.119656904761905
0.033412380952381
0.0462604761904762
0.0286580952380952
0.060577380952381
0.543307380952381
0.0508442857142857
0.0331035714285714
0.0241954761904762
0.126387857142857
0.0174716666666667
0.26970619047619
0.0274188095238095
0.01542
0.0189033333333333
0.0393869047619048
0.0351628571428571
0.233027619047619
0.0232864285714286
0.0554588095238095
0.914395
0.298760476190476
0.0354930952380952
0.0289938095238095
0.0152021428571429
0.0130311904761905
0.0164030952380952
0.0261714285714286
0.0784771428571429
0.0185059523809524
0.0490535714285714
0.0421464285714286
0.15023619047619
0.106749047619048
0.0349921428571429
0.323682142857143
0.0648854761904762
0.0155095238095238
0.304222195121951
0.0133766666666667
0.0798340476190476
0.014852380952381
0.036342380952381
0.0418352380952381
0.0124554761904762
0.0576030952380952
0.0455640476190476
0.0530854761904762
0.152271666666667
0.0753757142857143
0.0319066666666667
0.0449421428571429
0.0239619047619048
0.0388542857142857
0.0592959523809524
0.0155616666666667
0.02393
0.258860238095238
0.0314545238095238
0.0371497619047619
0.0377821428571429
0.206104761904762
0.203423095238095
0.0321133333333333
0.0275690476190476
0.0264580952380952
0.0396228571428571
0.213252380952381
0.0599542857142857
0.0235590476190476
0.13856380952381
0.0138957142857143
0.0376914285714286
0.0243385714285714
0.019932380952381
0.0338807142857143
0.0200002380952381
0.0506295238095238
0.0782602380952381
0.0413953658536585
0.0210116666666667
0.0267047619047619
0.664461428571429
0.0428616666666667
0.031992380952381
0.0294830952380952
0.0997090476190476
0.0243697619047619
0.0549319047619048
0.0221152380952381
0.0290742857142857
0.0595430952380952
0.046252619047619
0.100644761904762
0.0915592857142857
0.0910209523809524
0.0307604761904762
0.0126159523809524
0.0319388095238095
0.088445
0.0383885714285714
0.0300816666666667
0.0334078571428571
0.0191371428571429
0.03507
0.0175711904761905
0.0371590476190476
0.0555354761904762
0.0327111904761905
0.0677764285714286
0.0127852380952381
0.0189452380952381
0.0370116666666667
0.0267759523809524
0.0585242857142857
0.0669211904761905
0.0129035714285714
0.0778569047619048
0.0224242857142857
0.15128880952381
0.0226128571428571
0.0423588095238095
0.0182261904761905
0.0392588095238095
0.0647090476190476
0.0400961904761905
0.0663019047619048
0.0320097619047619
0.018527619047619
0.0365480952380952
0.0216888095238095
0.0428369047619048
0.15266880952381
0.230539285714286
0.017652380952381
0.0197221428571429
0.0372480952380952
0.323209761904762
0.0152483333333333
0.0399230952380952
0.0358833333333333
0.0294638095238095
0.183573333333333
0.0321742857142857
0.260108095238095
0.24364119047619
0.0270702380952381
0.0478414285714286
0.0166092857142857
0.0550528571428571
0.0243238095238095
0.111211428571429
0.0142230952380952
0.066555
0.021022619047619
0.0332507142857143
0.0211795238095238
0.0128509523809524
0.152065238095238
0.0186211904761905
0.0262938095238095
0.0505642857142857
0.0249230952380952
0.2574246875
0.0303633333333333
0.171509047619048
0.0601985714285714
0.541062380952381
0.0176964285714286
0.0219145238095238
0.0126530952380952
0.276224523809524
0.0366707142857143
0.030327380952381
0.071932380952381
0.0276492857142857
0.0106521428571429
0.0856214285714286
0.0304869047619048
0.0236728571428571
0.0279907142857143
0.127744761904762
0.0584038095238095
0.0212283333333333
0.0197669047619048
0.0638609523809524
0.0146102380952381
0.021892380952381
0.0486071428571429
0.01808
0.0140835714285714
0.0276204761904762
0.0555735714285714
0.0314666666666667
0.0625059523809524
0.0127557142857143
0.0867030952380952
0.0335564285714286
0.0626554761904762
0.0719469047619048
0.0411719047619048
0.097825
0.0770169047619048
0.0331259523809524
0.0161161904761905
0.0192840476190476
0.0875038095238095
0.0242385714285714
0.0496707142857143
0.0440254761904762
0.111873571428571
0.0444704761904762
0.0453180952380952
0.0281016666666667
0.0269564285714286
0.0375442857142857
0.034012619047619
0.0194466666666667
0.0160135714285714
0.36301380952381
0.0221204761904762
0.0499328571428571
0.0851159523809524
0.046815
0.225538333333333
0.0516883333333333
0.0686809523809524
0.0774669047619048
0.0499935714285714
0.353995714285714
0.0316338095238095
0.0246138095238095
0.0283988095238095
0.0179302380952381
0.169134285714286
0.0162997619047619
0.0426940476190476
0.035047619047619
0.03166
0.0351635714285714
0.0596169047619048
0.0300595238095238
0.110227857142857
0.0211585714285714
0.185830952380952
0.10904380952381
0.0296192857142857
0.0291464285714286
0.0913469047619048
0.215126428571429
0.0185835714285714
0.0258242857142857
0.0210328571428571
0.147217142857143
0.0245142857142857
0.0616111904761905
0.0897657142857143
0.0280783333333333
0.0257947619047619
0.112721428571429
0.0260440476190476
0.0390811904761905
0.0723957142857143
0.029352619047619
0.0236616666666667
0.0417914285714286
0.0235066666666667
0.024372380952381
0.26185380952381
0.0115914285714286
0.0304212195121951
0.0774702380952381
0.08445775
0.0138002380952381
0.0276735714285714
0.0794059523809524
0.0172107142857143
0.0565621428571429
0.0381021428571429
0.025325
0.026867380952381
0.0204709523809524
0.0549764285714286
0.0361671428571429
0.0168621428571429
0.0381319047619048
0.0534390476190476
0.0199266666666667
0.0343809523809524
0.0869452380952381
0.0172383333333333
0.0147759523809524
0.229196428571429
0.0575240476190476
0.0294975609756098
0.043885
0.0291142857142857
0.0332278571428571
0.0786080952380952
0.0394309523809524
0.0425461904761905
0.0382078571428571
0.0341878571428571
0.0156792857142857
0.0601261904761905
0.0619583333333333
0.0321683333333333
0.0461721428571429
0.0522138095238095
0.0167180952380952
0.211341904761905
0.136716666666667
0.266404761904762
0.014662619047619
0.0609461904761905
0.0204404761904762
0.0481621428571429
0.0196121428571429
0.0433002380952381
0.0272619047619048
0.0307516666666667
0.0208121428571429
0.020475
0.0556169047619048
0.0572559523809524
0.0167869047619048
0.130884523809524
0.518394523809524
0.0292280952380952
0.0604178571428571
0.0951195238095238
0.0196371428571429
0.0416161904761905
0.0282285714285714
0.0327419047619048
0.0669461904761905
0.0725785714285714
0.0175669047619048
0.018925
0.29594
0.0300590476190476
0.0958247619047619
0.0171540476190476
0.0356252380952381
0.0243242857142857
0.0201971428571429
0.0223680952380952
0.013597380952381
0.0131157142857143
0.0491588095238095
0.0262497619047619
0.0256259523809524
0.05833
0.035612380952381
0.0529052380952381
0.04118
0.0259161904761905
0.0178664285714286
0.0326369047619048
0.136724761904762
0.0140871428571429
0.419132857142857
0.0428909523809524
0.0148221428571429
0.0463647619047619
0.0124414285714286
0.019702619047619
0.0204454761904762
0.0140983333333333
0.0873704761904762
0.0325433333333333
0.0352545238095238
0.201699047619048
0.0817942857142857
0.0586683333333333
0.0272457142857143
0.0296885714285714
0.0595090476190476
0.0456695238095238
0.0396864285714286
0.158575952380952
0.110172142857143
0.0307745238095238
0.086937619047619
0.240402380952381
0.0385128571428571
0.0138483333333333
0.310610238095238
0.0471930952380952
0.037027380952381
0.0349869047619048
0.0457466666666667
0.233924047619048
0.0341947619047619
0.10579880952381
0.0292338095238095
0.234128333333333
0.0272869047619048
0.0358854761904762
0.0196288095238095
0.412737619047619
0.0367214285714286
0.107110952380952
0.224242619047619
0.0153509523809524
0.0424797619047619
0.0394295238095238
0.0139578571428571
0.0332390476190476
0.13603619047619
0.663876904761905
0.0700378571428571
0.0290619047619048
0.292910476190476
0.0306409523809524
0.11177380952381
0.0318009523809524
0.132050714285714
0.0575885714285714
0.111598095238095
0.0125457142857143
0.033992380952381
0.0351654761904762
0.014432619047619
0.103597380952381
0.0877964285714286
0.0276047619047619
0.0199038095238095
0.028032619047619
0.0182864285714286
0.013817380952381
0.0331028571428571
0.0182159523809524
0.0596107142857143
0.0175545238095238
0.0210035714285714
0.019767380952381
0.267298095238095
0.0337904761904762
0.031365
0.033675
0.0678676190476191
0.0167835714285714
0.0831988095238095
0.0761078571428571
0.0275209523809524
0.0639904761904762
0.048685
0.0246938095238095
0.0128707142857143
0.0703542857142857
0.0849640476190476
0.0214783333333333
0.555620476190476
0.0428530952380952
0.0289864285714286
0.016122619047619
0.018217619047619
0.0219269047619048
0.0545180952380952
0.116368888888889
0.0391095238095238
0.0980476190476191
0.0232416666666667
0.0238952380952381
0.0212340476190476
0.0360902380952381
0.0475907142857143
0.0157342857142857
0.057122619047619
0.0666530952380952
0.0154771428571429
0.0132735714285714
0.0517914285714286
0.0189704761904762
0.0860119047619048
0.0881316666666667
0.0935454761904762
0.0184816666666667
0.0309078571428571
0.0511642857142857
0.0147457142857143
0.0131990476190476
0.0321909523809524
0.0613354761904762
0.0154366666666667
0.04364
0.0171247619047619
0.019222380952381
0.0586802380952381
0.0280483333333333
0.0214580952380952
0.0182188095238095
0.0309145238095238
0.0379016666666667
0.102012380952381
0.018337380952381
0.0204466666666667
0.0587502380952381
0.0795659523809524
0.113423095238095
0.100973571428571
0.0246638095238095
0.0959397619047619
0.071647619047619
0.04072
0.0600233333333333
0.121836428571429
0.0355430952380952
0.014865
0.180847380952381
0.0443345238095238
0.304534523809524
0.0174542857142857
0.0273528571428571
0.0224635714285714
0.0141514285714286
0.0129080952380952
0.0262359523809524
0.0236859523809524
0.0949954761904762
0.0295040476190476
0.0230611904761905
0.0284557142857143
0.0280580952380952
0.317935
0.0544790476190476
0.0402404761904762
0.0513688095238095
0.0311783333333333
0.0119561904761905
0.0233735714285714
0.121457142857143
0.0453060975609756
0.037007380952381
0.34459380952381
0.0320888095238095
0.0464495238095238
0.254669523809524
0.016435
0.101317380952381
0.42542119047619
0.0150640476190476
0.05021
0.0545633333333333
0.0153085714285714
0.0182840476190476
0.0150154761904762
0.07812
0.292853571428571
0.0138657142857143
0.0137614285714286
0.0252342857142857
0.0198738095238095
0.0630119047619048
0.0193869047619048
0.0131902380952381
0.221123571428571
0.0796345238095238
0.0185633333333333
0.304619523809524
0.0411714285714286
0.0176071428571429
0.041947619047619
0.0254697619047619
0.297768571428571
0.0545916666666667
0.0273992857142857
0.602115952380952
0.0272635714285714
0.0192364285714286
0.0434288095238095
0.0340697619047619
0.0186590476190476
0.0230121428571429
0.0329145238095238
0.0446854761904762
0.0264
0.0186780952380952
0.0224278571428571
0.02562
0.0604497619047619
0.0429592857142857
0.0364633333333333
0.0251978571428571
0.0353238095238095
0.0180361904761905
0.484748809523809
0.0181469047619048
0.0471111904761905
0.0411869047619048
0.08812
0.0182942857142857
0.0303928571428571
0.06
0.0315059523809524
0.0141614285714286
0.0164454761904762
0.0890397619047619
0.0355280952380952
0.438297857142857
0.0247795238095238
0.0116119047619048
0.297035
0.540258095238095
0.0291790476190476
0.0424633333333333
0.0244521428571429
0.055662619047619
0.0169428571428571
0.0177578571428571
0.0180228571428571
0.139644523809524
0.035627380952381
0.0182692857142857
0.0658759523809524
0.0679114285714286
0.0202840476190476
0.0486814285714286
0.0124914285714286
0.0205945238095238
0.09516
0.0173916666666667
0.0762854761904762
0.113445
0.0391285714285714
0.0222714285714286
0.0363630952380952
0.0340928571428571
0.0129590476190476
0.0984464285714286
0.0788171428571428
0.0236766666666667
0.23308619047619
0.0384588095238095
0.237387142857143
0.0606483333333333
0.0274080952380952
0.113058333333333
0.147477142857143
0.115286904761905
0.0973002380952381
0.0288940476190476
0.0215261904761905
0.293375714285714
0.044542380952381
0.0193883333333333
0.0788542857142857
0.0567645238095238
0.0590242857142857
0.0686766666666667
0.0343780952380952
0.0240609523809524
0.0406228571428571
0.0671690476190476
0.0995828571428571
0.0126288095238095
0.113695714285714
0.0772004761904762
0.0203971428571429
0.069902380952381
0.0868619047619048
0.102370238095238
0.131576428571429
0.0240738095238095
0.0917669047619048
0.0181761904761905
0.0254245238095238
0.0730347619047619
0.019267380952381
0.0771011904761905
0.0350461904761905
0.0157240476190476
0.015705
0.236173571428571
0.0587261904761905
0.0271607142857143
0.0124057142857143
0.0494357142857143
0.105171666666667
0.113730238095238
0.0750745238095238
0.0351188095238095
0.0528661904761905
0.023692619047619
0.0124045238095238
0.0824128571428571
0.07802
0.236460238095238
0.0743666666666667
0.0150997619047619
0.0340195238095238
0.10628
0.177803571428571
0.0272540476190476
0.0258242857142857
0.0523869047619048
0.34946619047619
0.107189761904762
0.020787619047619
0.0453690476190476
0.0350664285714286
0.0135838095238095
0.259045476190476
0.022997380952381
0.0361911904761905
0.0435207142857143
0.0304566666666667
0.018982619047619
0.05598
0.0321616666666667
0.0256847619047619
0.0390195238095238
0.0733626190476191
0.0750488095238095
0.0782171428571429
0.0402169047619048
0.0484464285714286
0.0238288095238095
0.0345961904761905
0.156632894736842
0.0449257142857143
0.0572819047619048
0.0231102380952381
0.0403733333333333
0.0318709523809524
0.118173095238095
0.0941752380952381
0.108602142857143
0.117187380952381
0.245857619047619
0.0533878571428571
0.0395021428571429
0.0537583333333333
0.0136528571428571
0.0431728571428571
0.0333102380952381
0.0277454761904762
0.123748333333333
0.0215069047619048
0.0199528571428571
0.165104761904762
0.136014047619048
0.043917380952381
0.122447142857143
0.0617197619047619
0.0388264285714286
0.0375128571428571
0.0907316666666667
0.0260464285714286
0.0162819047619048
0.0121316666666667
0.0420616666666667
0.0371861904761905
0.112153333333333
0.0232388095238095
0.0139497619047619
0.30489619047619
0.0424638095238095
0.138153095238095
0.0761952380952381
0.0763547619047619
0.0821478571428571
0.052002380952381
0.0206595238095238
0.0465911904761905
0.750891428571429
0.035217619047619
0.0291838095238095
0.032925
0.0319235714285714
0.0688204761904762
0.0129283333333333
0.0369130952380952
0.0737842857142857
0.0676854761904762
0.0227478571428571
0.0591240476190476
0.0667223809523809
0.035897380952381
0.151105238095238
0.0533469047619048
0.0133430952380952
0.0764361904761905
0.0714580952380952
0.0397940476190476
0.0246109523809524
0.0145142857142857
0.0430392857142857
0.202625
0.0866121951219512
0.0428633333333333
0.0492280952380952
0.0271228571428571
0.036087380952381
0.0301245238095238
0.0268730952380952
0.020732380952381
0.0180283333333333
0.0277102380952381
0.0375095238095238
0.0257602380952381
0.0542209523809524
0.0725209523809524
0.0295433333333333
0.0137740476190476
0.0266014285714286
0.0241097619047619
0.0578764285714286
0.041927380952381
0.0321257142857143
0.0781988095238095
0.027657619047619
0.0405895238095238
0.0547735714285714
0.0559995238095238
0.0561869047619048
0.0267519047619048
0.17200027027027
0.0544826190476191
0.0925311904761905
0.301757857142857
0.236654761904762
0.0183478571428571
0.0267816666666667
0.0387792857142857
0.040017380952381
0.0188119047619048
0.0213864285714286
0.0290957142857143
0.0159845238095238
0.10165119047619
0.0507519047619048
0.292624761904762
0.276202619047619
0.313576428571429
0.0782721428571429
0.0237547619047619
0.0316659523809524
0.0210983333333333
0.0115492857142857
0.048672619047619
0.0340445238095238
0.0168295238095238
0.0823147619047619
0.0338342857142857
0.0363247619047619
0.0503816666666667
0.286527142857143
0.0150152380952381
0.0231052380952381
0.117428333333333
0.0308033333333333
0.0259014285714286
0.0564919047619048
0.015012380952381
0.0571957142857143
0.0638102380952381
0.0322933333333333
0.0265052380952381
0.0284285714285714
0.159594523809524
0.0173283333333333
0.0222185714285714
0.186979761904762
0.0158369047619048
0.185541904761905
0.0330466666666667
0.0134083333333333
0.521651428571429
0.0342897619047619
0.178737857142857
0.020797619047619
0.0251964285714286
0.0222621428571429
0.0258204761904762
0.021132619047619
0.0440016666666667
0.026447380952381
0.0586045238095238
0.0449302380952381
0.258528260869565
0.0309252380952381
0.0351019047619048
0.0567471428571429
0.0326771428571429
0.06225
0.0868390476190476
0.044117619047619
0.239807857142857
0.0304566666666667
0.0534557142857143
0.0164297619047619
0.0361380952380952
0.0331383333333333
0.0136152380952381
0.307439523809524
0.0167521428571429
0.18153
0.0166838095238095
0.0159554761904762
0.0383135714285714
0.0632411904761905
0.0309807142857143
0.0351211904761905
0.0177183333333333
0.0166309523809524
0.0524819047619048
0.0292528571428571
0.206165238095238
0.0476257142857143
0.0209709523809524
0.0181538095238095
0.0416183333333333
0.0297859523809524
0.0256971428571429
0.0986254761904762
0.0139471428571429
0.0131719047619048
0.0325359523809524
0.0537714285714286
0.0559445238095238
0.0248433333333333
0.253140476190476
0.0114964285714286
0.0370080952380952
0.017495
0.0411957142857143
0.0235716666666667
0.0189609523809524
0.0184064285714286
0.0201257142857143
0.0188483333333333
0.0174192857142857
0.0298838095238095
0.0930383333333333
0.0610033333333333
0.079162380952381
0.0281069047619048
0.0348059523809524
0.0317230952380952
0.0109438095238095
0.0426804761904762
0.0339990476190476
0.0249895238095238
0.0361340476190476
0.0343147619047619
0.0586419047619048
0.0185895238095238
0.0437135714285714
0.0144511904761905
0.0836269047619048
0.0311197619047619
0.041855
0.0299642857142857
0.0356904761904762
0.0336745238095238
0.029992619047619
0.391697857142857
0.516455238095238
0.0843159523809524
0.168592619047619
0.0818233333333333
0.013957619047619
0.0463092857142857
0.142981428571429
0.0106264285714286
0.027742619047619
0.108945714285714
0.0497880952380952
0.141956666666667
0.0222114285714286
0.0430892857142857
0.0167892857142857
0.0652969047619048
0.0158654761904762
0.0397507142857143
0.29999619047619
0.0865316666666667
0.028242380952381
0.0141507142857143
0.0326342857142857
0.0242738095238095
0.0510871428571429
0.0315723809523809
0.0440569047619048
0.0614433333333333
0.0311321428571429
0.0131288095238095
0.0324516666666667
0.0699616666666667
0.0310728571428571
0.0371680952380952
0.0885495238095238
0.0159840476190476
0.0300004761904762
0.0205004761904762
0.0389083333333333
0.079242380952381
0.0972192857142857
0.0281604761904762
0.0316121428571429
0.0196816666666667
0.256885714285714
0.0442021428571429
0.0186138095238095
0.0249366666666667
0.017607380952381
0.04468
0.09370975
0.0306864285714286
0.0143292857142857
0.079122380952381
0.0323683333333333
0.0185245238095238
0.0385766666666667
0.19235
0.0502952380952381
0.063812619047619
0.230427857142857
0.572243809523809
0.0544530952380952
0.294910476190476
0.0468711904761905
0.021267619047619
0.0486297619047619
0.050047619047619
0.0544047619047619
0.0267116666666667
0.0173130952380952
0.013817380952381
0.0303204761904762
0.0265854761904762
0.0683838095238095
0.026452619047619
0.0342919047619048
0.0336769047619048
0.0124516666666667
0.0364033333333333
0.0181271428571429
0.0269128571428571
0.0168454761904762
0.11936
0.661079285714286
0.0212838095238095
0.0517471428571429
0.0446171428571429
0.117450238095238
0.0475669047619048
0.01168
0.027717380952381
0.264470238095238
0.313054761904762
0.0567995238095238
0.0829038095238095
0.0290233333333333
0.0939416666666667
0.0690733333333333
0.0283014285714286
0.0213730952380952
0.186305714285714
0.0438909523809524
0.06833
0.0601621428571429
0.0578564285714286
0.013177380952381
0.0134359523809524
0.162707857142857
0.030382380952381
0.0504109523809524
0.0162966666666667
0.590690952380952
0.0257135714285714
0.238476666666667
0.0363495238095238
0.0306292857142857
0.0227216666666667
0.0160711904761905
0.028552619047619
0.104506428571429
0.0492380952380952
0.0560228571428571
0.0216209523809524
0.0310785714285714
0.116927142857143
0.0271309523809524
0.0268869047619048
0.0775771428571429
0.0123466666666667
0.0186111904761905
0.0280816666666667
0.0390614285714286
0.0766611904761905
0.142970952380952
0.0464276190476191
0.0437757142857143
0.032712619047619
0.0183683333333333
0.0588842857142857
0.403656904761905
0.0262164285714286
0.0658976190476191
0.0187602380952381
0.0520992857142857
0.014365
0.256379285714286
0.0179440476190476
0.0427090476190476
0.116546904761905
0.04025
0.0131466666666667
0.088512619047619
0.0533688095238095
0.0143433333333333
0.0527604761904762
0.11374880952381
0.11163
0.0202904761904762
0.0356833333333333
0.0538821428571429
0.732345714285714
0.226164285714286
0.0222795238095238
0.0718842857142857
0.0183935714285714
0.0301804761904762
0.0346888095238095
0.036247619047619
0.0430357142857143
0.0180630952380952
0.115409285714286
0.0397516666666667
0.0381319047619048
0.05996
0.497005714285714
0.022737380952381
0.114473095238095
0.0606871428571429
0.286474285714286
0.0274761904761905
0.0134440476190476
0.028779756097561
0.0542371428571429
0.109742619047619
0.0600990476190476
0.0234761904761905
0.0218309523809524
0.702328095238095
0.0215054761904762
0.032195
0.0456292857142857
0.0428461904761905
0.0165914285714286
0.167727142857143
0.0154659523809524
0.0278997619047619
0.254402142857143
0.0192207142857143
0.0281480952380952
0.0399630952380952
0.578026666666667
0.0316245238095238
0.0338952380952381
0.0169552380952381
0.0248733333333333
0.0732342857142857
0.0158416666666667
0.0531047619047619
0.0757333333333333
0.061007380952381
0.0366597619047619
0.0172278571428571
0.0345314285714286
0.0193497619047619
0.201722571428571
0.0424761904761905
0.0170952380952381
0.0174745238095238
0.0169878571428571
0.0154395238095238
0.0407669047619048
0.0361416666666667
0.0133042857142857
0.0222202380952381
0.0348292857142857
0.0403416666666667
0.030277619047619
0.128550238095238
0.0608085714285714
0.0476509523809524
0.272268571428571
0.270395238095238
0.0174311904761905
0.0100302380952381
0.353707619047619
0.0331328571428571
0.0511052380952381
0.0168461904761905
0.0543361904761905
0.0387342857142857
0.854517380952381
0.20912
0.0224492857142857
0.0574728571428571
0.472164047619048
0.0503585714285714
0.0716002380952381
0.0200897619047619
0.0189571428571429
0.0155404761904762
0.0469797619047619
0.0440278571428571
0.0554628571428571
0.0690642857142857
0.0674807142857143
0.05396
0.477785714285714
0.189929761904762
0.0276997619047619
0.0793016666666667
0.0243495238095238
0.192524523809524
0.0227721428571429
0.0625269047619048
0.0297952380952381
0.0255107142857143
0.054355
0.246292142857143
0.12204380952381
0.0831988095238095
0.0193595238095238
0.020577380952381
0.0413302380952381
0.0290154761904762
0.0127061904761905
0.0186821428571429
0.0276254761904762
0.271051538461538
0.038442619047619
0.0231059523809524
0.0902664285714286
0.51171
0.0331130952380952
0.0357545238095238
0.0390204761904762
0.0155057142857143
0.022167619047619
0.0149892857142857
0.0191519047619048
0.0397235714285714
0.014462619047619
0.0401088095238095
0.04197
0.260596904761905
0.058702380952381
0.042967380952381
0.0217542857142857
0.0147997619047619
0.0240995238095238
0.0290919047619048
0.17772119047619
0.0259461904761905
0.0170754761904762
0.286097073170732
0.0519940476190476
0.086102380952381
0.11668119047619
0.039442619047619
0.894080238095238
0.0372928571428571
0.0218207142857143
0.204010476190476
0.0421580952380952
0.109129285714286
0.0198002380952381
0.0253611904761905
0.146866428571429
0.0336580952380952
0.0695428571428571
0.0342480952380952
0.0155069047619048
0.124157857142857
0.03799
0.0226442857142857
0.0211090476190476
0.0360292857142857
0.0417
0.260331666666667
0.0375871428571429
0.0431783333333333
0.0496688095238095
0.0793935714285714
0.0364864285714286
0.0184778571428571
0.0385266666666667
0.0506969047619048
0.0499361904761905
0.0246269047619048
0.477448333333333
0.0606457142857143
0.0527016666666667
0.0848857142857143
0.0230957142857143
0.0669219047619048
0.0345859523809524
0.0361054761904762
0.0347478571428571
0.0125790476190476
0.0207621428571429
0.0222161904761905
0.0541183333333333
0.0298278571428571
0.0279709523809524
0.0328514285714286
0.0494457142857143
0.0174240476190476
0.0165554761904762
0.0271
0.0541547619047619
0.0271728571428571
0.0316904761904762
0.0143795238095238
0.0569535714285714
0.0173788095238095
0.494802142857143
0.0877454761904762
0.0348966666666667
0.06773
0.0192654761904762
0.0549088095238095
0.0159685714285714
0.11406119047619
0.0581240476190476
0.111013095238095
0.0175692857142857
0.0127788095238095
0.0155814285714286
0.0238156097560976
0.150377619047619
0.0680721428571429
0.0359152380952381
0.0436866666666667
0.0678069047619048
0.0238407142857143
0.0260802380952381
0.15149880952381
0.0349795238095238
0.01778
0.407671666666667
0.0777152380952381
0.0146930952380952
0.0609147619047619
0.0193683333333333
0.0254295238095238
0.0436004761904762
0.0146671428571429
0.116061707317073
0.0617890476190476
0.0177009523809524
0.0576821428571429
0.0807245238095238
0.0388921428571429
0.0326066666666667
0.0341054761904762
0.0669709523809524
0.100300238095238
0.13554
0.210051666666667
0.107693095238095
0.068337619047619
0.205516428571429
0.0206378571428571
0.0168090476190476
0.128183571428571
0.0346947619047619
0.0573519047619048
0.234224761904762
0.0315578571428571
0.561135476190476
0.0629395238095238
0.0437878571428571
0.0244830952380952
0.0343992857142857
0.0442430952380952
0.0515847619047619
0.249157380952381
0.0198111904761905
0.0540814285714286
0.0522521428571429
0.104333333333333
0.0178109523809524
0.0337430952380952
0.1029
0.0446461904761905
0.0153980952380952
0.0224321428571429
0.188020238095238
0.0858421428571429
0.0436966666666667
0.0405752380952381
0.0282959523809524
0.0458283333333333
0.153501428571429
0.0169578571428571
0.019285
0.179433333333333
0.0374661904761905
0.0181583333333333
0.229007380952381
0.0184438095238095
0.0870947619047619
0.01979
0.0388378571428571
0.0503514285714286
0.0259016666666667
0.0247985714285714
0.142331428571429
0.0161633333333333
0.0157933333333333
0.0294719047619048
0.0652252380952381
0.0801554761904762
0.030785
0.0217419047619048
0.03191
0.247292857142857
0.0494366666666667
0.0189519047619048
0.0355669047619048
0.35938619047619
0.0423709523809524
0.0411466666666667
0.0403602380952381
0.0159407142857143
0.11907880952381
0.0281440476190476
0.0404680952380952
0.0126366666666667
0.072107380952381
0.0438514285714286
0.0151897619047619
0.0433592857142857
0.0272314285714286
0.0322819047619048
0.0475892857142857
0.0264635714285714
0.10130119047619
0.06436
0.0631523809523809
0.0144928571428571
0.0860697619047619
0.177882619047619
0.0305361904761905
0.0689961904761905
0.072535
0.0360447619047619
0.115922380952381
0.0494045238095238
0.10042
0.0210252380952381
0.18533880952381
0.0767640476190476
0.0298102380952381
0.068807619047619
0.0481764285714286
0.25618880952381
0.0813266666666667
0.0206266666666667
0.0650933333333333
0.0186621428571429
0.0320045238095238
0.0154495238095238
0.029865
0.0449409756097561
0.0283102380952381
0.0795466666666667
0.0214392857142857
0.0812190476190476
0.0193514285714286
0.0281619047619048
0.0110671428571429
0.0252321428571429
0.02074
0.0177252380952381
0.0345007142857143
0.787081904761905
0.0160404761904762
0.0582828571428571
0.0263564285714286
0.0243154761904762
0.0734633333333333
0.0249054761904762
0.0324007142857143
0.0443011904761905
0.0181578571428571
0.025102380952381
0.0125747619047619
0.0208914285714286
0.028625
0.0160342857142857
0.0755059523809524
0.292155476190476
0.140668571428571
0.101782857142857
0.0170664285714286
0.0757209523809524
0.0347640476190476
0.22604
0.0234235714285714
0.228299285714286
0.74340380952381
0.26193380952381
0.579062619047619
0.0228680952380952
0.0535966666666667
0.05588
0.0219269047619048
0.0319435714285714
0.145372380952381
0.0282235714285714
0.0430304761904762
0.0521988095238095
0.160698095238095
0.016392380952381
0.0351697619047619
0.0836987804878049
0.0568
0.0349283333333333
0.105143095238095
0.0468019047619048
0.0162961904761905
0.0231747619047619
0.0251592857142857
0.0395909523809524
0.05516
0.228256904761905
0.0342392857142857
0.198355
0.0516390476190476
0.0592340476190476
0.0684142857142857
0.0172090476190476
0.115691428571429
0.0359811904761905
0.153202857142857
0.0315192857142857
0.0285140476190476
0.0129311904761905
0.0415411904761905
0.0203866666666667
0.0664416666666667
0.0177495238095238
0.314152142857143
0.296215714285714
0.0608438095238095
0.0485630952380952
0.0420516666666667
0.0696630952380952
0.0177538095238095
0.064797380952381
0.0574533333333333
0.0141521428571429
0.379586666666667
0.202182619047619
0.060095
0.0439871428571429
0.0384857142857143
0.0186280952380952
0.0452383333333333
0.0178183333333333
0.01643
0.04575
0.0167604761904762
0.822286428571429
0.022425
0.0165864285714286
0.0383647619047619
0.0252383333333333
0.0291071428571429
0.261522857142857
0.0176880952380952
0.0585466666666667
0.0564407142857143
0.0590952380952381
0.014329512195122
0.0746380952380952
0.0195292857142857
0.044642619047619
0.0179990476190476
0.01509
0.0616659523809524
0.368190476190476
0.0463397619047619
0.0447414285714286
0.207941666666667
0.050207619047619
0.0125895238095238
0.03807
0.194075952380952
0.0193152380952381
0.0222416666666667
0.0518459523809524
0.026132619047619
0.0708435714285714
0.0427954761904762
0.0197992857142857
0.0223442857142857
0.0158088095238095
0.0292280952380952
0.0254033333333333
0.204733571428571
0.134699523809524
0.0458204761904762
0.0321380952380952
0.0223290476190476
0.0232311904761905
0.067047380952381
0.20533880952381
0.110842619047619
0.0404959523809524
0.027532619047619
0.0936188095238095
0.0426771428571429
0.0166592857142857
0.0397133333333333
0.0965809523809524
0.0118085714285714
0.0955411904761905
0.0604652380952381
0.0159735714285714
0.115787857142857
0.0558973809523809
0.0188557142857143
0.0161816666666667
0.111761904761905
0.0269890476190476
0.0669464285714286
0.112511428571429
0.0331966666666667
0.0543119047619048
0.0601928571428571
0.0219640476190476
0.2713546875
0.0620919047619048
0.0442078571428571
0.0147921428571429
0.0329469047619048
0.0736795238095238
0.0393364285714286
0.0261742857142857
0.485314523809524
0.0969364285714286
0.027827380952381
0.0390902380952381
0.0840673809523809
0.0919861904761905
0.0165154761904762
0.0668640476190476
0.0356347619047619
0.016225
0.0930985714285714
0.0167228571428571
0.0344690476190476
0.0663890476190476
0.0779304761904762
0.0286735714285714
0.0146052380952381
0.0442988095238095
0.104315952380952
0.0688828571428571
0.11098619047619
0.0406871428571429
0.0713704761904762
0.0812740476190476
0.0153088095238095
0.0415309523809524
0.114941666666667
0.0525614285714286
0.0153757142857143
0.0399714285714286
0.0536269047619048
0.0183354761904762
0.0213683333333333
0.0855516666666667
0.103080476190476
0.0718297619047619
0.0407345238095238
0.105269047619048
0.0452571428571429
0.0408554761904762
0.233294761904762
0.0259638095238095
0.0407388095238095
0.0458814285714286
0.178477857142857
0.0475171428571429
0.106081904761905
0.0800433333333333
0.0206157142857143
0.329626904761905
0.0331804761904762
0.253495
0.0169547619047619
0.0391545238095238
0.0278040476190476
0.0674259523809524
0.0132821428571429
0.0185954761904762
0.0263811904761905
0.0787228571428571
0.242830238095238
0.0258092857142857
0.0153554761904762
0.0273433333333333
0.0199685714285714
0.06909
0.0534069047619048
0.0112414285714286
0.0397997619047619
0.0319761904761905
0.0199502380952381
0.0360119047619048
0.0167714285714286
0.0405940476190476
0.0496966666666667
0.0858380952380952
0.152064285714286
0.0320590476190476
0.027985
0.0314280952380952
0.0504338095238095
0.0163588095238095
0.0466007142857143
0.204314047619048
0.0181107142857143
0.0261133333333333
0.168076428571429
0.116451428571429
0.0162092857142857
0.0593269047619048
0.0206757142857143
0.0144404761904762
0.0169438095238095
0.0218847619047619
0.0167966666666667
0.119325476190476
0.0386697619047619
0.0202985365853659
0.0180445238095238
0.0201057142857143
0.014552380952381
0.0690283333333333
0.023035
0.0795314285714286
0.267369285714286
0.0516997619047619
0.0217907142857143
0.10080119047619
0.0465511904761905
0.247861428571429
0.0464497619047619
0.0936133333333333
0.0279611904761905
0.019612380952381
0.0426007142857143
0.0728645238095238
0.287555714285714
0.0243354761904762
0.0369947619047619
0.0153369047619048
0.0504528571428571
0.0195557142857143
0.050237619047619
0.0937843902439024
0.20275380952381
0.0458666666666667
0.256800238095238
0.0339554761904762
0.0252297619047619
0.0124764285714286
0.797885
0.0182621428571429
0.0900509523809524
0.205590476190476
0.0546769047619048
0.039107380952381
0.0472771428571429
0.031915
0.0128909523809524
0.0259402380952381
0.0287214285714286
0.0433909523809524
0.0156583333333333
0.055587619047619
0.0137492857142857
0.164502142857143
0.046667380952381
0.0239730952380952
0.0336857142857143
0.0453264285714286
0.0361921428571429
0.0375857142857143
0.0245533333333333
0.0226911904761905
0.0223771428571429
0.622145
0.0240980952380952
0.0601197619047619
0.177475714285714
0.0380780952380952
0.0382740476190476
0.565054523809524
0.121693095238095
0.0432454761904762
0.455439523809524
0.0383216666666667
0.0210354761904762
0.267974761904762
0.0143602380952381
0.0501811904761905
0.0300852380952381
0.231575714285714
0.0208911904761905
0.322078333333333
0.0674019047619048
0.0553009523809524
0.0243402380952381
0.028657380952381
0.430078571428571
0.03658
0.0316835714285714
0.0442569047619048
0.0736447619047619
0.0596157142857143
0.133016428571429
0.0221852380952381
0.0321511904761905
0.146064761904762
0.0417619047619048
0.0653885714285714
0.0571471428571429
0.0335816666666667
0.0186797619047619
0.195600714285714
0.0613183333333333
0.0243219047619048
0.0320771428571429
0.0347990476190476
0.128033571428571
0.0531519047619048
0.0481821428571429
0.104161428571429
0.0887083333333333
0.208953571428571
0.0348495238095238
0.019242380952381
0.0185030952380952
0.417906666666667
0.0319883333333333
0.11930619047619
0.0618754761904762
0.0406292857142857
0.0616890476190476
0.0204547619047619
0.0151964285714286
0.0538078571428571
0.0216269047619048
0.0206180952380952
0.262725952380952
0.0459442857142857
0.141092380952381
0.0238802380952381
0.0309147619047619
0.0491011904761905
0.354655238095238
0.392009285714286
0.0144402380952381
0.0168690476190476
0.0535
0.0440795238095238
0.0305669047619048
0.0871209523809524
0.0361085714285714
0.0470045238095238
0.0669980952380952
0.19338880952381
0.0332297619047619
0.031192619047619
0.0574714285714286
0.0285083333333333
0.137560238095238
0.20267119047619
0.199220476190476
0.0267378571428571
0.0466742857142857
0.014455
0.017392380952381
0.0871159523809524
0.0281864285714286
0.0342030952380952
0.0484697619047619
0.0528978571428571
0.0190483333333333
0.032782619047619
0.246212857142857
0.0239804761904762
0.0126066666666667
0.0325942857142857
0.052732380952381
0.195211428571429
0.0245404761904762
0.0170961904761905
0.0604957142857143
0.0293509523809524
0.0384583333333333
0.0393190476190476
0.0262021428571429
0.0194971428571429
0.013407380952381
0.034872380952381
0.086602380952381
0.0375290476190476
0.0371952380952381
0.183977619047619
0.0309645238095238
0.102596666666667
0.0251878571428571
0.0387288095238095
0.0348038095238095
0.0499766666666667
0.0174333333333333
0.0128711904761905
0.0974469047619048
0.0144233333333333
0.0548195238095238
0.0154721428571429
0.0235354761904762
0.0916842857142857
0.0183928571428571
0.0170928571428571
0.0215185714285714
0.0252397619047619
0.0180178048780488
0.0135261904761905
0.0954728571428571
0.0128680952380952
0.0567716666666667
0.104717857142857
0.0293659523809524
0.0204647619047619
0.036737619047619
0.0541869047619048
0.0244345238095238
0.20669619047619
0.071447380952381
0.0503161904761905
0.0936273809523809
0.0294838095238095
0.0884240476190476
0.11123380952381
0.0699783333333333
0.0455180952380952
0.0279645238095238
0.476633333333333
0.025855
0.0160692857142857
0.0182888095238095
0.165162857142857
0.0421140476190476
0.0247559523809524
0.0486564285714286
0.030002380952381
0.0346209523809524
0.0212733333333333
0.0381504761904762
0.0172316666666667
0.0281795238095238
0.190642380952381
0.0281530952380952
0.017607380952381
0.015577619047619
0.02377
0.0500690476190476
0.0576819047619048
0.0157164285714286
0.30193119047619
0.0547578571428571
0.030382380952381
0.0335740476190476
0.0151128571428571
0.0738633333333333
0.0162083333333333
0.0452138095238095
0.0229214285714286
0.0456578571428571
0.0414152380952381
0.0584119047619048
0.0253404761904762
0.024962619047619
0.0253759523809524
0.0571961904761905
0.0167109523809524
0.0945421428571429
0.0169254761904762
0.0113959523809524
0.0214033333333333
0.0440428571428571
0.0228119047619048
0.0171302380952381
0.170408571428571
0.188840714285714
0.0181661904761905
0.0403919047619048
0.0931735714285714
0.0444757142857143
0.0525785714285714
0.0250280952380952
0.0187269047619048
0.0324559523809524
0.0593890476190476
0.0662173809523809
0.0199454761904762
0.0240090476190476
0.0465378571428571
0.0299542857142857
0.073415
0.0187035714285714
0.0742152380952381
0.0233657142857143
0.0467685714285714
0.0126416666666667
0.0629704761904762
0.024897619047619
0.495252857142857
0.0262257142857143
0.0199857142857143
0.0220014285714286
0.0184590476190476
0.0777669047619048
0.0546645238095238
0.270131666666667
0.0285645238095238
0.0260807142857143
0.0865571428571429
0.0240902380952381
0.168255714285714
0.0218252380952381
0.0247569047619048
0.0844092857142857
0.0289240476190476
0.013232380952381
0.0201866666666667
0.0150316666666667
0.0294119047619048
0.0120366666666667
0.0681221428571429
0.0229585714285714
0.0697083333333333
0.0481566666666667
0.0589664285714286
0.0280752380952381
0.0530457142857143
0.130629761904762
0.0333752380952381
0.0338702380952381
0.0468369047619048
0.016922380952381
0.0488
0.0319045238095238
0.217568529411765
0.155649047619048
0.0314552380952381
0.0187107142857143
0.0152440476190476
0.0162371428571429
0.0120602380952381
0.0170780952380952
0.0240464285714286
0.0510566666666667
0.0166540476190476
0.041117380952381
0.0628323809523809
0.0207559523809524
0.0615428571428571
0.048277619047619
0.0489719047619048
0.0144554761904762
0.0494221428571429
0.0594957142857143
0.0494152380952381
0.0527380952380952
0.0886138095238095
0.0209309756097561
0.0688257142857143
0.100356904761905
0.0144816666666667
0.109104285714286
0.0320145238095238
0.0151578571428571
0.049762380952381
0.0412440476190476
0.132157619047619
0.0193161904761905
0.274432142857143
0.014807380952381
0.022657380952381
0.0283166666666667
0.0375830952380952
0.0182140476190476
0.052892380952381
0.0193907142857143
0.0624459523809524
0.0521119047619048
0.0187140476190476
0.0952852380952381
0.0167345238095238
0.0134559523809524
0.092982380952381
0.0309497619047619
0.541749523809524
0.0791711904761905
0.0264007142857143
0.136869285714286
0.0613145238095238
0.0127692857142857
0.0392135714285714
0.0333475609756098
0.0711471428571429
0.0477778571428571
0.234499523809524
0.0113371428571429
0.0269092857142857
0.0200309523809524
0.0242147619047619
0.0499695238095238
0.039052619047619
0.0263085714285714
0.0466457142857143
0.0152866666666667
0.0201445238095238
0.224203095238095
0.275853095238095
0.295205238095238
0.0410659523809524
0.0194685714285714
0.0148142857142857
0.104203333333333
0.03403
0.0527890476190476
0.0841047619047619
0.0336957142857143
0.0326507142857143
0.049337619047619
0.0230888095238095
0.0492392857142857
0.0843646341463415
0.193938571428571
0.211658571428571
0.0398278571428571
0.0214457142857143
0.0650530952380952
0.0634580952380952
0.0135104761904762
0.135736428571429
0.066432380952381
0.0861983333333333
0.0582538095238095
0.0783811904761905
0.0334176190476191
0.036982380952381
0.0437885714285714
0.0518097619047619
0.0246711904761905
0.325751904761905
0.0365890476190476
0.0144461904761905
0.0187516666666667
0.0205188095238095
0.0144561904761905
0.0507257142857143
0.0841335714285714
0.0205140476190476
0.0398347619047619
0.0172216666666667
0.0173007142857143
0.0765319512195122
0.0414409523809524
0.042587619047619
0.0135207142857143
0.0805452380952381
0.0901330952380952
0.0166366666666667
0.0343807142857143
0.0196052380952381
0.0513347619047619
0.239980714285714
0.0410657142857143
0.0221469047619048
0.0674069047619048
0.0861838095238095
0.149706904761905
0.0971914285714286
0.069482619047619
0.027132619047619
0.0347238095238095
0.0864069047619048
0.0340535714285714
0.0348997619047619
0.225211904761905
0.0373316666666667
0.0453004761904762
0.0222083333333333
0.0128597619047619
0.0408392857142857
0.0867023809523809
0.225445476190476
0.0150828571428571
0.058175
0.230938571428571
0.204775238095238
0.0252614285714286
0.235821904761905
0.0378721428571429
0.0226585714285714
0.120848095238095
0.0512814285714286
0.21436
0.0294516666666667
0.041007619047619
0.0350635714285714
0.0404614285714286
0.0334861904761905
0.0332354761904762
0.0460866666666667
0.0207307142857143
0.0447257142857143
0.142443095238095
0.093432619047619
0.0686933333333333
0.044062619047619
0.149466428571429
0.0215680952380952
0.038202619047619
0.0123228571428571
0.0145488095238095
0.0724545238095238
0.263521904761905
0.102767380952381
0.016677619047619
0.04616
0.0453595238095238
0.0353104761904762
0.034312380952381
0.0302569047619048
0.0359321428571429
0.0146959523809524
0.0269088095238095
0.0272716666666667
0.0418957142857143
0.0419647619047619
0.0173464285714286
0.139085952380952
0.368206904761905
0.0451114285714286
0.0266561904761905
0.0425559523809524
0.0189040476190476
0.366034047619048
0.0215107142857143
0.0735714285714286
0.0540102380952381
0.0405785714285714
0.0347792857142857
0.252817857142857
0.030557619047619
0.0605152380952381
0.0328854761904762
0.203240476190476
0.186487619047619
0.121690277777778
0.0443880952380952
0.225763333333333
0.0435861904761905
0.016472619047619
0.0451119047619048
0.0184830952380952
0.0879280952380952
0.0174359523809524
0.174108095238095
0.0348559523809524
0.0998409523809524
0.0502095238095238
0.0940469047619048
0.0417733333333333
0.134210952380952
0.0625447619047619
0.0331580952380952
0.0925740476190476
0.0299416666666667
0.0761190476190476
0.301651666666667
0.0758854761904762
0.0834145238095238
0.0182080487804878
0.273613571428571
0.0148192857142857
0.0349659523809524
0.0438592857142857
0.0206733333333333
0.0605638095238095
0.0285414285714286
0.0934361904761905
0.0534102380952381
0.013115
0.0471702380952381
0.0476266666666667
0.259699032258065
0.0347233333333333
0.0336495238095238
0.0342366666666667
0.0163159523809524
0.0388178571428571
0.0562545238095238
0.0313752380952381
0.15750380952381
0.0302185714285714
0.0351064285714286
0.087997380952381
0.235920238095238
0.015397619047619
0.0262880952380952
0.0240154761904762
0.126912857142857
0.0225947619047619
0.0273852380952381
0.262617142857143
0.168882380952381
0.0334419047619048
0.0287309523809524
0.179737857142857
0.0183809523809524
0.0151528571428571
0.01501
0.0182897619047619
0.195899047619048
0.0152030952380952
0.311552619047619
0.0551971428571429
0.150629047619048
0.106864761904762
0.0326042857142857
0.0151740476190476
0.0425664285714286
0.014907619047619
0.146750238095238
0.0839590476190476
0.0546347619047619
0.100595952380952
0.1617685
0.0186409523809524
0.0377947619047619
0.119135
0.0468964285714286
0.039457380952381
0.0423966666666667
0.0359788095238095
0.0140353658536585
0.494874285714286
0.0390171428571429
0.0507852380952381
0.0130664285714286
0.393205714285714
0.0571659523809524
0.046457619047619
0.0164092857142857
0.0405128571428571
0.0228395238095238
0.0300719047619048
0.0461647619047619
0.0323733333333333
0.476607142857143
0.0348204761904762
0.51632380952381
0.014132380952381
0.0278811904761905
0.205276904761905
0.237393095238095
0.0459661904761905
0.0251533333333333
0.0341528571428571
0.13390619047619
0.0178280952380952
0.075737380952381
0.0717121428571429
0.0608164285714286
0.0817604761904762
0.413714523809524
0.0249478571428571
0.0914602380952381
0.116484523809524
0.0326288095238095
0.0259064285714286
0.346960714285714
0.0633211904761905
0.182480238095238
0.0485788095238095
0.055917380952381
0.14422880952381
0.0545361904761905
0.01913
0.0625311904761905
0.0534719047619048
0.133138095238095
0.0808788095238095
0.0339519047619048
0.0134340476190476
0.0666838095238095
0.0277978571428571
0.112894761904762
0.0836788095238095
0.0165642857142857
0.198025238095238
0.0193378571428571
0.109631904761905
0.0162419047619048
0.0158007317073171
0.094555
0.113741904761905
0.0585904761904762
0.0341257142857143
0.0147233333333333
0.0205207142857143
0.0381504761904762
0.0591130952380952
0.0266571428571429
0.915764285714286
0.270204047619048
0.0157440476190476
0.27190619047619
0.041802380952381
0.0396521428571429
0.0255416666666667
0.0243266666666667
0.074632619047619
0.0997592857142857
0.0382992857142857
0.0261964285714286
0.0503809523809524
0.0266192857142857
0.056278
0.0145019047619048
0.0964597619047619
0.0170083333333333
0.0296514285714286
0.080285
0.0342816666666667
0.101187857142857
0.0408402380952381
0.0838504761904762
0.0420252380952381
0.062562619047619
0.0209795238095238
0.0447973809523809
0.0370664285714286
0.590060952380952
0.0529492857142857
0.0246260975609756
0.119455952380952
0.195072857142857
0.04455
0.0442535714285714
0.0151580952380952
0.0504547619047619
0.0390107142857143
0.0829611904761905
0.355786666666667
0.0206692857142857
0.0271509756097561
0.128846829268293
0.0547780952380952
0.0230271428571429
0.022822380952381
0.0476390476190476
0.0147771428571429
0.0759914285714286
0.065925
0.0413640476190476
0.187233095238095
0.113720952380952
0.103328333333333
0.0615071428571429
0.0548978571428571
0.0604764285714286
0.0487621428571429
0.0195797619047619
0.0227730952380952
0.0233133333333333
0.0729495238095238
0.015447380952381
0.0146954761904762
0.0197752380952381
0.0381728571428571
0.0319059523809524
0.0182804761904762
0.0289440476190476
0.0484966666666667
0.0648511904761905
0.0244888095238095
0.0287095238095238
0.0210638095238095
0.0175161904761905
0.0210738095238095
0.0394121428571429
0.0197988095238095
0.026835
0.0256102380952381
0.0175428571428571
0.109819285714286
0.0451302380952381
0.0804369047619048
0.0329678571428571
0.0138645238095238
0.018327619047619
0.0349352380952381
0.057592619047619
0.0618504761904762
0.428694761904762
0.0439097619047619
0.0250521428571429
0.13446880952381
0.0182661904761905
0.0387109523809524
0.0133078571428571
0.0388285714285714
0.054987619047619
0.328216428571429
0.0746161904761905
0.0367316666666667
0.60237880952381
0.0150319047619048
0.0251988095238095
0.0205188095238095
0.0255835714285714
0.0187390476190476
0.0938316666666667
0.0342616666666667
0.0495269047619048
0.0154204761904762
0.0513411904761905
0.0158142857142857
0.0986569047619048
0.0392580952380952
0.0127419047619048
0.052037619047619
0.257907380952381
0.011272380952381
0.0561733333333333
0.0376730952380952
0.0549111904761905
0.0372145238095238
0.0382202380952381
0.032425
0.0215342857142857
0.0424738095238095
0.236981666666667
0.0344514285714286
0.194106666666667
0.0372809523809524
0.0431509523809524
0.08982
0.113849285714286
0.0833552380952381
0.0329390476190476
0.0589302380952381
0.0253985714285714
0.0425261904761905
0.0145788095238095
0.162067142857143
0.012767380952381
0.0841371428571429
0.299378571428571
0.0183428571428571
0.0429383333333333
0.022405
0.103955238095238
0.033437619047619
0.0640907142857143
0.0800783333333333
0.101913095238095
0.0243697619047619
0.0374566666666667
0.016712619047619
0.0381471428571429
0.0518278571428571
0.0415716666666667
0.0717321951219512
0.416755952380952
0.0396328571428571
0.0377126190476191
0.248681904761905
0.0159416666666667
0.0245154761904762
0.0185830952380952
0.0467721428571429
0.167047142857143
0.0179359523809524
0.17829619047619
0.0456864285714286
0.0289766666666667
0.023982380952381
0.0872954761904762
0.101213333333333
0.0202307142857143
0.04226375
0.149305476190476
0.285591666666667
0.0371738095238095
0.0631516666666667
0.0736097619047619
0.0698171428571429
0.0777485714285714
0.0308007142857143
0.0684766666666667
0.0190411904761905
0.040312619047619
0.0292521428571429
0.0378833333333333
0.187413571428571
0.0179942857142857
0.149839523809524
0.0173038095238095
0.0544997619047619
0.0181697619047619
0.0591557142857143
0.30116619047619
0.0379840476190476
0.503459285714286
0.018472380952381
0.160086428571429
0.0754609523809524
0.0512547619047619
0.137996666666667
0.0354216666666667
0.054752619047619
0.0734395238095238
0.0272435714285714
0.0268295238095238
0.0827940476190476
0.0584819047619048
0.0173147619047619
0.0212666666666667
0.0634557142857143
0.298199047619048
0.0234138095238095
0.0355964285714286
0.0399861904761905
0.0166842857142857
0.0317295238095238
0.066737380952381
0.106633333333333
0.0207247619047619
0.024415
0.0142278571428571
0.251003333333333
0.0718604761904762
0.0319245238095238
0.0331321428571429
0.0252361904761905
0.0899642857142857
0.0434030952380952
0.0966514285714286
0.183804523809524
0.0145038095238095
0.0839757142857143
0.0145069047619048
0.0276833333333333
0.0831309523809524
0.0397859523809524
0.0107285714285714
0.0567780952380952
0.0375769047619048
0.0480254761904762
0.0229585714285714
0.0624495238095238
0.351221904761905
0.100940238095238
0.0481264285714286
0.0134102380952381
0.0133511904761905
0.0581907142857143
0.0419938095238095
0.0183354761904762
0.0405464285714286
0.0693880952380952
0.0159566666666667
0.0167061904761905
0.0509907142857143
0.018055
0.0192797619047619
0.0482304761904762
0.0181333333333333
0.0314971428571429
0.0308614285714286
0.085715
0.0204561904761905
0.155487142857143
0.181453902439024
0.0144807142857143
0.0680885714285714
0.0104654761904762
0.0288921428571429
0.0317214285714286
0.045275
0.0197585714285714
0.0337497619047619
0.0177580952380952
0.517353809523809
0.100993333333333
0.10740119047619
0.0335716666666667
0.15865119047619
0.0502645238095238
0.0963914285714286
0.0169969047619048
0.066797380952381
0.0315064285714286
0.0171411904761905
0.0856835714285714
0.0426490476190476
0.059072380952381
0.0303504761904762
0.018157380952381
0.234778571428571
0.020832619047619
0.0723095238095238
0.0443816666666667
0.0160790476190476
0.0272233333333333
0.0448119047619048
0.07476
0.0600907142857143
0.039977380952381
0.024217380952381
0.0507902380952381
0.0428926829268293
0.0273638095238095
0.122029761904762
0.0106352380952381
0.0307333333333333
0.0402254761904762
0.0180109523809524
0.0348838095238095
0.04003
0.0383704761904762
0.0377111904761905
0.0270357142857143
0.02263
0.04635
0.11486619047619
0.0157842857142857
0.0358278571428571
0.0777180952380952
0.064962380952381
0.016107619047619
0.0607616666666667
0.0313447619047619
0.0375566666666667
0.0276297619047619
0.0166392857142857
0.301494761904762
0.0287138095238095
0.0209128571428571
0.0593252380952381
0.0580747619047619
0.060917380952381
0.0965057142857143
0.0409259523809524
0.0542180952380952
0.0270419047619048
0.0584345238095238
0.0456519047619048
0.0201616666666667
0.018687619047619
0.0195995238095238
0.0153421428571429
0.0497519047619048
0.0353785714285714
0.075007380952381
0.141302619047619
0.0166259523809524
0.0196380952380952
0.214750952380952
0.076107619047619
0.0309654761904762
0.281791666666667
0.0302335714285714
0.275598333333333
0.0382940476190476
0.0413557142857143
0.0332280952380952
0.0357378571428571
0.236562
0.0627304761904762
0.0981283333333333
0.0253233333333333
0.056762619047619
0.036757619047619
0.03596
0.0557921428571429
0.013765
0.172443095238095
0.118227380952381
0.0168671428571429
0.0715747619047619
0.0843585714285714
0.0334535714285714
0.0725678571428571
0.0164342857142857
0.0235514285714286
0.0355471428571429
0.0272814285714286
0.0474454761904762
0.0169416666666667
0.113740714285714
0.0708423809523809
0.207234047619048
0.0332704761904762
0.0382011904761905
0.032947380952381
0.0166959523809524
0.023882619047619
0.0629992857142857
0.0638495238095238
0.0135928571428571
0.0452583333333333
0.0400204761904762
0.0198028571428571
0.0318002380952381
0.0887452380952381
0.017802619047619
0.0195988095238095
0.0160647619047619
0.0298480952380952
0.0372997619047619
0.0140485714285714
0.0140311904761905
0.05425
0.109879761904762
0.0488928571428571
0.0144704761904762
0.0899080487804878
0.0137178571428571
0.0983535714285714
0.0125133333333333
0.0668664285714286
0.112072142857143
0.0866997619047619
0.0301461904761905
0.027307619047619
0.0319390476190476
0.0570354761904762
0.0681445238095238
0.0131192857142857
0.162105238095238
0.0139990476190476
0.0141647619047619
0.0150383333333333
0.125479761904762
0.0491607142857143
0.0385685714285714
0.0577664285714286
0.0537742857142857
0.114509285714286
0.0766990476190476
0.0921271428571429
0.224327142857143
0.0426042857142857
0.0345109523809524
0.156407619047619
0.0123835714285714
0.14706619047619
0.156054047619048
0.0721661904761905
0.0149828571428571
0.0702088095238095
0.0339047619047619
0.0449145238095238
0.0271171428571429
0.0936921428571429
0.0636204761904762
0.075677380952381
0.0667428571428571
0.149904523809524
0.047855
0.0303007142857143
0.054082380952381
0.0317057142857143
0.0553816666666667
0.123201428571429
0.0421752380952381
0.0488795238095238
0.0139954761904762
0.0130052380952381
0.0152070731707317
0.02135
0.0256247619047619
0.0326390476190476
0.0375852380952381
0.0201454761904762
0.212156666666667
0.0341954761904762
0.0444195238095238
0.056977619047619
0.0165216666666667
0.0148395238095238
0.385965476190476
0.0522911904761905
0.0440885714285714
0.135515
0.0674471428571429
0.0255957142857143
0.0624888095238095
0.112841666666667
0.136668333333333
0.0289690476190476
0.060887619047619
0.0183802380952381
0.0283647619047619
0.0337195238095238
0.0350797619047619
0.0354388095238095
0.109103333333333
0.0923652380952381
0.0324983333333333
0.0392059523809524
0.0287633333333333
0.0733197619047619
0.0633119047619048
0.0301740476190476
0.0305247619047619
0.120020714285714
0.0342542857142857
0.0331921428571429
0.0380930952380952
0.0780035714285714
0.0162788095238095
0.0500369047619048
0.0328933333333333
0.0409457142857143
0.062837619047619
0.0716869047619048
0.0403157142857143
0.0188107142857143
0.0583116666666667
0.640738571428571
0.0621452380952381
0.0404630952380952
0.0219945238095238
0.0369845238095238
0.331150952380952
0.0748930952380952
0.0658619047619048
0.0456840476190476
0.0158595238095238
0.0240557142857143
0.0982252380952381
0.0229380952380952
0.139050952380952
0.0142038095238095
0.0937692857142857
0.0157719047619048
0.104358571428571
0.0473954761904762
0.0369754761904762
0.0198645238095238
0.0624152380952381
0.0281688095238095
0.0170814285714286
0.0186352380952381
0.0284345238095238
0.0281738095238095
0.0221142857142857
0.0302892857142857
0.0487571428571429
0.0329735714285714
0.0418464285714286
0.0738009523809524
0.0995128571428571
0.0533159523809524
0.136660256410256
0.0293269047619048
0.0370411904761905
0.0182178571428571
0.0299159523809524
0.100896904761905
0.124220952380952
0.0897690476190476
0.0554628571428571
0.0650978571428571
0.0424952380952381
0.033947619047619
0.068317619047619
0.111765476190476
0.015447380952381
0.0406838095238095
0.0237533333333333
0.0271511904761905
0.0216435714285714
0.03933
0.0380195238095238
0.0413907142857143
0.0257371428571429
0.0252347619047619
0.0160345238095238
0.0772154761904762
0.0264033333333333
0.0457369047619048
0.134639512195122
0.0428214285714286
0.0301985714285714
0.0810395238095238
0.0781571428571429
0.0127147619047619
0.0344707142857143
0.09477
0.0428102380952381
0.0382271428571429
0.0486233333333333
0.224194047619048
0.0333133333333333
0.243493095238095
0.0331809523809524
0.0771783333333333
0.0208283333333333
0.0645569047619048
0.17806
0.0654145238095238
0.0988654761904762
0.0228635714285714
0.168420952380952
0.0362471428571429
0.123820714285714
0.0267059523809524
0.356572142857143
0.0393792857142857
0.016562619047619
0.0365930952380952
0.03564
0.0198992857142857
0.0542995238095238
0.162818571428571
0.014222619047619
0.0131809523809524
0.0512507142857143
0.0427502380952381
0.0281721428571429
0.0297935714285714
0.0546495238095238
0.0673819047619048
0.0269942857142857
0.0242788095238095
0.0448502380952381
0.104740714285714
0.0220483333333333
0.0860073809523809
0.0330088095238095
0.0885595238095238
0.0313538095238095
0.0224033333333333
0.129296904761905
0.03692
0.165803571428571
0.0307178571428571
0.019637380952381
0.01562
0.0421945238095238
0.185003095238095
0.0514469047619048
0.315155714285714
0.0492504761904762
0.0285680952380952
0.0314366666666667
0.621918333333333
0.0610766666666667
0.0434054761904762
0.0455530952380952
0.033172619047619
0.0456640476190476
0.451001904761905
0.37494619047619
0.01849
0.0317797619047619
0.0201661904761905
0.0179680952380952
0.0150628571428571
0.131146666666667
0.0867178571428571
0.0157909523809524
0.0216316666666667
0.0635025
0.173145
0.0438021428571429
0.0140621428571429
0.0379976190476191
0.020502380952381
0.0729597619047619
0.0165135714285714
0.160696666666667
0.0327611904761905
0.261280476190476
0.0274507142857143
0.02303
0.258567619047619
0.835941904761905
0.0607690476190476
0.0133128571428571
0.0388597619047619
0.0703104761904762
0.0433264285714286
0.034782619047619
0.0595230952380952
0.227632380952381
0.0219347619047619
0.0316423809523809
0.0503619047619048
0.0698702380952381
0.0629961904761905
0.0464059523809524
0.0270911904761905
0.210399333333333
0.118142857142857
0.0259457142857143
0.0362811904761905
0.0618978571428571
0.0617716666666667
0.221182380952381
0.162067857142857
0.0310802380952381
0.020312619047619
0.0594338095238095
0.0311757142857143
0.0799826190476191
0.170630952380952
0.298612380952381
0.0484142857142857
0.0156935714285714
0.0181788095238095
0.0305716666666667
0.0758940476190476
0.0234430952380952
0.0423892857142857
0.0630169047619048
0.0243059523809524
0.0141466666666667
0.0176585714285714
0.206277857142857
0.0455433333333333
0.0678466666666667
0.104899761904762
0.0790771428571429
0.0448745238095238
0.0184411904761905
0.0277647619047619
0.0440497619047619
0.056275
0.0538335714285714
0.0215695238095238
0.0162411904761905
0.043307380952381
0.0118116666666667
0.114011428571429
0.0590042857142857
0.0512261904761905
0.0177383333333333
0.0209592857142857
0.0448830952380952
0.757157619047619
0.0333390476190476
0.017787619047619
0.0320961904761905
0.056392619047619
0.0232321428571429
0.0235890476190476
0.023157619047619
0.0370102380952381
0.0473130952380952
0.0448607142857143
0.0638080952380952
0.0176645238095238
0.0603583333333333
0.0651385714285714
0.0872259523809524
0.0147375609756098
0.0134061904761905
0.020482619047619
0.0125207142857143
0.0535854761904762
0.0521595238095238
0.0218192857142857
0.0715866666666667
0.0189238095238095
0.016282619047619
0.0333411904761905
0.080062380952381
0.397014285714286
0.032207380952381
0.100753095238095
0.0210457142857143
0.0445216666666667
0.0258164285714286
0.0730283333333333
0.0280604761904762
0.039902380952381
0.023827380952381
0.0237340476190476
0.223515238095238
0.0554485714285714
0.0576502380952381
0.328685476190476
0.102839761904762
0.032672380952381
0.0460709523809524
0.0218254761904762
0.252112380952381
0.0435609523809524
0.049572619047619
0.143777380952381
0.0200935714285714
0.0133814285714286
0.164750714285714
0.0663471428571429
0.17975525
0.0574790476190476
0.24662880952381
0.0535588095238095
0.0122142857142857
0.0319309523809524
0.057805
0.0159652380952381
0.0493535714285714
0.0958766666666667
0.0336371428571429
0.313594761904762
0.0384811904761905
0.0401566666666667
0.0817552380952381
0.1037345
0.0337897619047619
0.142638333333333
0.0547961904761905
0.0394869047619048
0.465809285714286
0.0132009523809524
0.0253492857142857
0.0456630952380952
0.0530009523809524
0.548174047619048
0.0657542857142857
0.0249892857142857
0.019465
0.19843880952381
0.233037142857143
0.0421311904761905
0.0959252380952381
0.745644285714286
0.0548492857142857
0.0338257142857143
0.0660530952380952
0.0858111904761905
0.062375
0.0437335714285714
0.0650628571428571
0.039595
0.0141280952380952
0.0338395238095238
0.0190671428571429
0.0498202380952381
0.140643095238095
0.0263311904761905
0.0206314285714286
0.0294892857142857
0.0315328571428571
0.0566040476190476
0.036392380952381
0.240111904761905
0.016737380952381
0.0844842857142857
0.11856
0.0113778571428571
0.015362619047619
0.0264333333333333
0.0356421428571429
0.0434495238095238
0.0139009523809524
0.104007142857143
0.0293778571428571
0.016077380952381
0.0150114285714286
0.0147959523809524
0.034942619047619
0.0144485714285714
0.0260214285714286
0.037022619047619
0.018632619047619
0.0335490476190476
0.3139876
0.0169680952380952
0.0297071428571429
0.0787114285714286
0.043517619047619
0.102255714285714
0.0208604761904762
0.378757380952381
0.0209359523809524
0.0222738095238095
0.0274085714285714
0.019145
0.0481519047619048
0.0799040476190476
0.024412380952381
0.0933954761904762
0.0147161904761905
0.108099761904762
0.0232590476190476
0.0275054761904762
0.0585197619047619
0.0183578571428571
0.0434642857142857
0.0397892857142857
0.129944761904762
0.0569130952380952
0.0441719047619048
0.040155
0.0328490476190476
0.127345
0.101185714285714
0.0128566666666667
0.0248988095238095
0.0257019047619048
0.0823861904761905
0.0287154761904762
0.0380040476190476
0.0586219047619048
0.05573
0.05168
0.0229090476190476
0.1738465
0.0355742857142857
0.0145769047619048
0.0981797619047619
0.0610233333333333
0.0309502380952381
0.0273838095238095
0.0490280952380952
0.0195566666666667
0.0281930952380952
0.025755
0.0184085714285714
0.0185154761904762
0.073177380952381
0.0290947619047619
0.144902380952381
0.0245980952380952
0.0183878571428571
0.0214257142857143
0.0317957142857143
0.0263490476190476
0.0233511904761905
0.0618292857142857
0.0780426190476191
0.0319114285714286
0.0203388095238095
0.0396028571428571
0.0414530952380952
0.0145138095238095
0.0265114285714286
0.036892619047619
0.0311771428571429
0.250663095238095
0.217595952380952
0.0613666666666667
0.034152380952381
0.304775238095238
0.0725914285714286
0.0467211904761905
0.0174007142857143
0.260402619047619
0.0362773809523809
0.0226411904761905
0.222406666666667
0.0303909523809524
0.0198097619047619
0.065587380952381
0.0117940476190476
0.0862221428571429
0.0411757142857143
0.0247569047619048
0.0178483333333333
0.0986583333333333
0.0521421428571429
0.0146202380952381
0.0622104761904762
0.0733221428571429
0.10990619047619
0.045027380952381
0.044732380952381
0.0758611904761905
0.0428411904761905
0.0160478571428571
0.0243459523809524
0.0205533333333333
0.18448119047619
0.0465764285714286
0.0320845238095238
0.132506666666667
0.0508807142857143
0.0511814634146341
0.162326904761905
0.0222959523809524
0.021362619047619
0.0158961904761905
0.0664478571428571
0.0264080952380952
0.0502454761904762
0.0184716666666667
0.100248333333333
0.018792619047619
0.015472619047619
0.0155345238095238
0.0140728571428571
0.0244180952380952
0.032652380952381
0.0318630952380952
0.132925238095238
0.014387380952381
0.342412619047619
0.0139916666666667
0.0337180952380952
0.0228495238095238
0.0176828571428571
0.0251371428571429
0.0715861904761905
0.0251483333333333
0.036577380952381
0.0740161904761905
0.0125966666666667
0.0264469047619048
0.0181128571428571
0.0735435714285714
0.0954138095238095
0.0706488095238095
0.0272090476190476
0.0497888095238095
0.0161911904761905
0.0611538095238095
0.030915
0.0921959523809524
0.0138661904761905
0.0364338095238095
0.0119361904761905
0.045605
0.24118119047619
0.185339285714286
0.0425316666666667
0.143790714285714
0.0263438095238095
0.0470669047619048
0.011762619047619
0.28673619047619
0.0952892857142857
0.0271266666666667
0.0395769047619048
0.0188485714285714
0.247164761904762
0.0710892857142857
0.0149711904761905
0.020485
0.0259997619047619
0.0188411904761905
0.0483566666666667
0.580933095238095
0.114998095238095
0.152327380952381
0.10665119047619
0.0590880952380952
0.0389104761904762
0.21265119047619
0.0587076190476191
0.0410507142857143
0.16627
0.0216364285714286
0.0405242857142857
0.0265257142857143
0.0395480952380952
0.0249130952380952
0.0197416666666667
0.498251904761905
0.0310054761904762
0.0417764285714286
0.0552983333333333
0.0194735714285714
0.0387111904761905
0.544507857142857
0.0146292857142857
0.0351180952380952
0.0475566666666667
0.0365147619047619
0.0630071428571429
0.0261845238095238
0.242794523809524
0.0304992857142857
0.104623571428571
0.0975214285714286
0.105508333333333
0.0322090476190476
0.0165633333333333
0.0411747619047619
0.0159538095238095
0.0301457142857143
0.0614083333333333
0.0481254761904762
0.0272792857142857
0.0159607142857143
0.349516904761905
0.810427857142857
0.0297442857142857
0.0776066666666667
0.0473578571428571
0.0165038095238095
0.069895
0.0610116666666667
0.0222602380952381
0.0763264285714286
0.0196495238095238
0.044372619047619
0.0182069047619048
0.0407888095238095
0.43147119047619
0.0499595238095238
0.143250952380952
0.0211938095238095
0.143666428571429
0.0435909523809524
0.0655354761904762
0.252929047619048
0.0902511904761905
0.0177538095238095
0.0486816666666667
0.0353128571428571
0.0388359523809524
0.187162857142857
0.020387380952381
0.0249109523809524
0.24926
0.0790907142857143
0.108951428571429
0.02733
0.0342830952380952
0.0171854761904762
0.100246428571429
0.0459354761904762
0.333205714285714
0.0353007142857143
0.0431528571428571
0.0144271428571429
0.0595980952380952
0.12088119047619
0.0208221428571429
0.0270385714285714
0.0207885714285714
0.0399257142857143
0.0226319047619048
0.0846280952380952
0.015115
0.0153552380952381
0.0597390476190476
0.0297219047619048
0.0300552380952381
0.0619014285714286
0.0397085714285714
0.08686975
0.0357178571428571
0.0593859523809524
0.0240511904761905
0.0179107142857143
0.0486802380952381
0.0286519047619048
0.457627619047619
0.0181183333333333
0.103713571428571
0.152894761904762
0.0432852380952381
0.0916371428571429
0.0504466666666667
0.050532619047619
0.0420497619047619
0.154109285714286
0.0407338095238095
0.0188564285714286
0.300578536585366
0.0477842857142857
0.0268392857142857
0.0261221428571429
0.131357380952381
0.0316828571428571
0.219810952380952
0.0890814285714286
0.034007380952381
0.0321714285714286
0.0301021428571429
0.0219509523809524
0.0596561904761905
0.174241666666667
0.0549319047619048
0.0564259523809524
0.087692619047619
0.243302380952381
0.0163428571428571
0.0575338095238095
0.0344714285714286
0.0669864285714286
0.0486054761904762
0.0291047619047619
0.0391583333333333
0.0139169047619048
0.044042619047619
0.0425159523809524
0.0202259523809524
0.0338254761904762
0.0268721428571429
0.0301102380952381
0.0817945238095238
0.04769
0.02573
0.043062619047619
0.0349454761904762
0.0531447619047619
0.0183438095238095
0.201891428571429
0.104739761904762
0.0183102380952381
0.0285307142857143
0.0166430952380952
0.116999285714286
0.037985
0.0673257142857143
0.0970725714285714
0.438910714285714
0.132886904761905
0.0157240476190476
0.0264038095238095
0.0520502380952381
0.142042142857143
0.0134847619047619
0.298681666666667
0.0163180952380952
0.013142619047619
0.0847592857142857
0.0779192857142857
0.106806428571429
0.0459366666666667
0.0443347619047619
0.027757380952381
0.0239802380952381
0.031277619047619
0.0479671428571429
0.0163428571428571
0.0633735714285714
0.0484190476190476
0.0454095238095238
0.0498961904761905
0.0840761904761905
0.0300919047619048
0.0796366666666667
0.0303104761904762
0.0427680952380952
0.05307
0.0485752380952381
0.0221985714285714
0.0317933333333333
0.0723197619047619
0.0413690476190476
0.0187864285714286
0.12060880952381
0.176917380952381
0.0265433333333333
0.0559745238095238
0.0164833333333333
0.0279021428571429
0.215229285714286
0.0898266666666667
0.0532307142857143
0.0583071428571429
0.153388333333333
0.0160859523809524
0.0175040476190476
0.0188183333333333
0.455307619047619
0.0523342857142857
0.0819454761904762
0.097535
0.26094380952381
0.0221461904761905
0.0170559523809524
0.0483916666666667
0.103483095238095
0.0548038095238095
0.0316238095238095
0.0484966666666667
0.0288680952380952
0.0339045238095238
0.0436085714285714
0.0285095238095238
0.0519097619047619
0.0571530952380952
0.0298985714285714
0.02117
0.0160397619047619
0.302115476190476
0.0858259523809524
0.0277183333333333
0.481478333333333
0.0505011904761905
0.0184411904761905
0.379332142857143
0.131892619047619
0.0525466666666667
0.339276428571429
0.613506666666667
0.0443945238095238
0.0170833333333333
0.0216733333333333
0.0369295238095238
0.0653040476190476
0.0232440476190476
0.0409454761904762
0.0316828571428571
0.227956666666667
0.0992630952380952
0.026677619047619
0.0156007142857143
0.211193095238095
0.0240454761904762
0.027537380952381
0.0811495238095238
0.0146504761904762
0.11202119047619
0.0396878571428571
0.0199838095238095
0.0289047619047619
0.0465414285714286
0.045117619047619
0.0708352380952381
0.363910714285714
0.164790714285714
0.0433547619047619
0.108115
0.0737319047619048
0.335652857142857
0.0244395238095238
0.156119047619048
0.0271685714285714
0.258701190476191
0.045922380952381
0.0404759523809524
0.0215485714285714
0.0481890476190476
0.0698895238095238
0.211778571428571
0.0759166666666667
0.15419119047619
0.0203404761904762
0.023082380952381
0.135030238095238
0.0222997619047619
0.0168607142857143
0.0614114285714286
0.0287304761904762
0.0592395238095238
0.107003095238095
0.120815952380952
0.033787619047619
0.0216645238095238
0.0252092857142857
0.0510459523809524
0.0537664285714286
0.0865414285714286
0.0159328571428571
0.0174771428571429
0.0247011904761905
0.0184357142857143
0.0523711904761905
0.0779440476190476
0.0451309523809524
0.110955952380952
0.0149204761904762
0.108210476190476
0.0767997619047619
0.192028333333333
0.02368
0.0153771428571429
0.0399388095238095
0.0161690476190476
0.0329909523809524
0.0308840476190476
0.0170709523809524
0.0164345238095238
0.0379580952380952
0.0972942857142857
0.017395
0.132013333333333
0.0186242857142857
0.114484761904762
0.164826904761905
0.119819285714286
0.107514761904762
0.0809038095238095
0.024652380952381
0.0285597619047619
0.0590630952380952
0.0383428571428571
0.0696707142857143
0.0574064285714286
0.0747059523809524
0.0193747619047619
0.0723157142857143
0.0700354761904762
0.139650952380952
0.0454171428571429
0.0611785714285714
0.190910952380952
0.0760290476190476
0.0135095238095238
0.0877002380952381
0.463699761904762
0.0338966666666667
0.0346283333333333
0.0353552380952381
0.335772857142857
0.164482619047619
0.0285119512195122
0.0314890476190476
0.0114607142857143
0.0286738095238095
0.0299343902439024
0.0381914285714286
0.0212140476190476
0.0275592857142857
0.0479769047619048
0.0197230952380952
0.0788323809523809
0.0443040476190476
0.0120997619047619
0.207425238095238
0.0293066666666667
0.0290611904761905
0.0415569047619048
0.0151785714285714
0.011002380952381
0.0378669047619048
0.212715476190476
0.0376023809523809
0.0220359523809524
0.042612380952381
0.0174961904761905
0.0404721428571429
0.0254342857142857
0.02185
0.10359
0.033122619047619
0.151337619047619
0.0285166666666667
0.0398121428571429
0.0417171428571429
0.039212619047619
0.263281666666667
0.129942857142857
0.0350838095238095
0.076467619047619
0.0218759523809524
0.0204292857142857
0.0886047619047619
0.322907619047619
0.0310807142857143
0.0207395238095238
0.0540454761904762
0.0184364285714286
0.0152738095238095
0.0284902380952381
0.0438457142857143
0.0143533333333333
0.0129319047619048
0.0652228571428571
0.0219161904761905
0.0160921428571429
0.035467619047619
0.0499061904761905
0.0409292857142857
0.0417014285714286
0.0330964285714286
0.0202140476190476
0.102026666666667
0.0594664285714286
0.0278361904761905
0.0799526190476191
0.128915714285714
0.0948504761904762
0.272162162162162
0.0181047619047619
0.0250507142857143
0.101558095238095
0.0163685714285714
0.0225316666666667
0.0182430952380952
0.305769047619048
0.0163511904761905
0.186505952380952
0.0260547619047619
0.0316621428571429
0.0218457142857143
0.0171204761904762
0.0557457142857143
0.0184780952380952
0.120788571428571
0.0784971428571428
0.0623466666666667
0.0282554761904762
0.0445954761904762
0.359434761904762
0.0881933333333333
0.0253442857142857
0.0275538095238095
0.0438454761904762
0.0422461904761905
0.0210835714285714
0.015437619047619
0.0214740476190476
0.0316421428571429
0.0178778571428571
0.0752740476190476
0.015125
0.0136202380952381
0.0951747619047619
0.0248254761904762
0.037362380952381
0.0256371428571429
0.043432380952381
0.0298545238095238
0.0144316666666667
0.0801761904761905
0.243584047619048
0.0353597619047619
0.068307619047619
0.0392485714285714
0.0147490476190476
0.0421635714285714
0.0569097619047619
0.0209747619047619
0.170412380952381
0.0427104761904762
0.0245778571428571
0.0233890476190476
0.0407607142857143
0.0462007142857143
0.0631447619047619
0.0753638095238095
0.0424356756756757
0.022122619047619
0.0756826190476191
0.0197066666666667
0.0372171428571429
0.0394211904761905
0.0228609523809524
0.052257619047619
0.0254447619047619
0.0122219047619048
0.0387307142857143
0.0323028571428571
0.0516319047619048
0.177721904761905
0.0568352380952381
0.0402742857142857
0.224435238095238
0.0407180952380952
0.0497226190476191
0.01779
0.423479523809524
0.0594640476190476
0.138342857142857
0.120812857142857
0.118739047619048
0.0253411904761905
0.0191135714285714
0.0595080952380952
0.0460795238095238
0.785601904761905
0.0437919047619048
0.0773569047619048
0.053647380952381
0.0143352380952381
0.0117564285714286
0.0318947619047619
0.0148380952380952
0.0129728571428571
0.0261511904761905
0.0317488095238095
0.0409938095238095
0.0483947619047619
0.0251738095238095
0.019947380952381
0.124333571428571
0.0604590476190476
0.0446788095238095
0.0180835714285714
0.0506945238095238
0.0415914285714286
0.0268580952380952
0.0442854761904762
0.027877619047619
0.022887380952381
0.179519047619048
0.0130671428571429
0.196129285714286
0.0611752380952381
0.0466402380952381
0.028247619047619
0.0757152380952381
0.0164640476190476
0.0133402380952381
0.240307380952381
0.0306447619047619
0.04432
0.0186580952380952
0.0676876190476191
0.0342885714285714
0.0144840476190476
0.0253111904761905
0.0614792857142857
0.0917123809523809
0.0292492857142857
0.0236602380952381
0.318015238095238
0.0341830952380952
0.0801861904761905
0.0567428571428571
0.0138214285714286
0.0187302380952381
0.0150716666666667
0.0116152380952381
0.0311735714285714
0.016072619047619
0.0504602380952381
0.0540978571428571
0.0806269047619048
0.025647380952381
0.0429521428571429
0.0130292857142857
0.0911771428571429
0.398417857142857
0.132476904761905
0.00948761904761905
0.0424519047619048
0.175941666666667
0.0747433333333333
0.01603
0.0331988095238095
0.0928052380952381
0.029642619047619
0.0537759523809524
0.0146397619047619
0.0322354761904762
0.0446619047619048
0.0406271428571429
0.116806666666667
0.0786680952380952
0.0636128571428571
0.0756940476190476
0.0292342857142857
0.0194547619047619
0.0507335714285714
0.0212959523809524
0.0207828571428571
0.0377490476190476
0.0334566666666667
0.0144635714285714
0.0230461904761905
0.248737142857143
0.01381
0.0566107142857143
0.0482292857142857
0.344254285714286
0.0412035714285714
0.0283919047619048
0.0201578571428571
0.0394954761904762
0.0135183333333333
0.0547904761904762
0.0136352380952381
0.073685
0.030995
0.0137366666666667
0.0191557142857143
0.0930061904761905
0.0243383333333333
0.401873333333333
0.0266109523809524
0.0566016666666667
0.05196
0.0253242857142857
0.0268328571428571
0.0197766666666667
0.0246419047619048
0.0529180952380952
0.0983740476190476
0.0478397619047619
0.0770685714285714
0.0645795238095238
0.0159154761904762
0.0354621428571429
0.0551297619047619
0.0149138095238095
0.210908333333333
0.0158611904761905
0.0301183333333333
0.214137380952381
0.0439240476190476
0.043652380952381
0.0439721428571429
0.0217661904761905
0.0569280952380952
0.018687380952381
0.0170578571428571
0.0294742857142857
0.150893571428571
0.0232435714285714
0.037492380952381
0.123244047619048
0.0353485714285714
0.0270902380952381
0.197415952380952
0.0302178571428571
0.0537728571428571
0.0578135714285714
0.707768333333333
0.177953333333333
0.0160716666666667
0.28202
0.0215180952380952
0.0704085714285714
0.0474892857142857
0.0532266666666667
0.0489228571428571
0.0352488095238095
0.0252171428571429
0.091727619047619
0.0113364285714286
0.0996709523809524
0.030897619047619
0.0805711904761905
0.0340773809523809
0.0322654761904762
0.094305
0.0626523809523809
0.0391042857142857
0.0490078571428571
0.0439683333333333
0.0127211904761905
0.0521878571428571
0.0120542857142857
0.0635442857142857
0.027907380952381
0.0550604761904762
0.0606047619047619
0.0451828571428571
0.071377380952381
0.120799285714286
0.013162619047619
0.027537380952381
0.0462419047619048
0.0290340476190476
0.591327142857143
0.162108333333333
0.0325128571428571
0.0412266666666667
0.0228364285714286
0.0929492857142857
0.0475588095238095
0.249318571428571
0.0301207142857143
0.0363780952380952
0.0548814285714286
0.027175
0.453013333333333
0.071167380952381
0.0857269047619048
0.0144697619047619
0.0716316666666667
0.0150414285714286
0.0338511904761905
0.0364661904761905
0.0386283333333333
0.0122852380952381
0.0946030952380952
0.0324114285714286
0.057032380952381
0.0527559523809524
0.212923333333333
0.0821438095238095
0.0558240476190476
0.02071
0.0148711904761905
0.0192195238095238
0.0425583333333333
0.0337583333333333
0.0594097619047619
0.0597645238095238
0.0340207142857143
0.055985
0.0698961904761905
0.047562380952381
0.186675238095238
0.0415685714285714
0.0131607142857143
0.0437111904761905
0.0400330952380952
0.0267530952380952
0.0581628571428571
0.100825714285714
0.412047380952381
0.0206952380952381
0.176653658536585
0.0292021428571429
0.0222695238095238
0.0202761904761905
0.139669523809524
0.097419756097561
0.0230578571428571
0.0180161904761905
0.0327178571428571
0.0208907142857143
0.0265083333333333
0.0250616666666667
0.0270471428571429
0.0693338095238095
0.0528538095238095
0.0222688095238095
0.0586359523809524
0.0888195238095238
0.019172380952381
0.0757942857142857
0.0151661904761905
0.0859771428571429
0.0216664285714286
0.0962754761904762
0.0418211904761905
0.0213371428571429
0.0199838095238095
0.024532619047619
0.0309821428571429
0.0299847619047619
0.018187619047619
0.0269038095238095
0.0205028571428571
0.0148797619047619
0.0189366666666667
0.171470238095238
0.0370685714285714
0.0799059523809524
0.0339454761904762
0.0402828571428571
0.204107142857143
0.0150797619047619
0.0277252380952381
0.0431740476190476
0.0905169047619048
0.0473919047619048
0.0763180952380952
0.0161640476190476
0.00990785714285714
0.0386845238095238
0.0586935714285714
0.260272857142857
0.287277142857143
0.0324009523809524
0.0370942857142857
0.0459083333333333
0.0424459523809524
0.353930952380952
0.013042380952381
0.0639216666666667
0.03427
0.0692509523809524
0.0485788095238095
0.0909538095238095
0.0278042857142857
0.0296166666666667
0.0470354761904762
0.0578754761904762
0.0241454761904762
0.0228511904761905
0.0153071428571429
0.0496657142857143
0.0151019047619048
0.0270811904761905
0.0408907142857143
0.123678571428571
0.0764135714285714
0.0160404761904762
0.0219864285714286
0.0120235714285714
0.0167061904761905
0.0807888095238095
0.0825847619047619
0.0280971428571429
0.0164192857142857
0.0215040476190476
0.0233238095238095
0.152824523809524
0.0169471428571429
0.0597392857142857
0.0147297619047619
0.0338778571428571
0.0454626190476191
0.0279647619047619
0.0248238095238095
0.0361028571428571
0.0339130952380952
0.0486683333333333
0.0371954761904762
0.03603
0.0273635714285714
0.0298252380952381
0.03829
0.164144047619048
0.179296904761905
0.184425714285714
0.0291464285714286
0.00873404761904762
0.0251047619047619
0.0153454761904762
0.0304171428571429
0.0119035714285714
0.0424661904761905
0.0151052380952381
0.0252042857142857
0.0252492857142857
0.0116066666666667
0.0361012195121951
0.0163640476190476
0.0427911904761905
0.272339047619048
0.046255
0.0152230952380952
0.0141561904761905
0.273858571428571
0.0184416666666667
0.0166190476190476
0.0142821428571429
0.0254152380952381
0.0613040476190476
0.380404761904762
0.0528380952380952
0.0320014634146341
0.0664938095238095
0.018802619047619
0.0258628571428571
0.0429730952380952
0.034175
0.0297540476190476
0.0336571428571429
0.0289166666666667
0.0701754761904762
0.0168407142857143
0.695262142857143
0.0233428571428571
0.0172054761904762
0.04109
0.0574071428571429
0.118702619047619
0.0348185714285714
0.312919285714286
0.371768571428571
0.0238097619047619
0.0152752380952381
0.0242197619047619
0.0693395238095238
0.0198928571428571
0.106184761904762
0.0688109523809524
0.0999116666666667
0.0457554761904762
0.109086666666667
0.0310009523809524
0.0203261904761905
0.0511726190476191
0.026152619047619
0.0264814285714286
0.0465133333333333
0.255450238095238
0.0727254761904762
0.0714042857142857
0.0369164285714286
0.125719523809524
0.0592166666666667
0.0580616666666667
0.0426938095238095
0.0571366666666667
0.0633769047619048
0.0158180952380952
0.0112185714285714
0.0782907142857143
0.0277261904761905
0.0439395238095238
0.0615435714285714
0.0358921428571429
0.13693880952381
0.050582619047619
0.229552142857143
0.0431554761904762
0.0306997619047619
0.053737619047619
0.0542688095238095
0.204644285714286
0.0198114285714286
0.0483861904761905
0.058912619047619
0.0553719047619048
0.119682380952381
0.056632380952381
0.0231657142857143
0.260432857142857
0.132422857142857
0.117190476190476
0.0314654761904762
0.0327111904761905
0.0284338095238095
0.0121040476190476
0.0498633333333333
0.0204692857142857
0.0286254761904762
0.0291471428571429
0.0169992857142857
0.0190778571428571
0.0176902380952381
0.0362790476190476
0.045142380952381
0.0215359523809524
0.322654047619048
0.0416688095238095
0.196166666666667
0.0153266666666667
0.0436185714285714
0.187057380952381
0.0322114285714286
0.0307902380952381
0.0162604761904762
0.101547857142857
0.0156211904761905
0.110291666666667
0.0450054761904762
0.0166135714285714
0.156370476190476
0.0461709523809524
0.400405714285714
0.107897380952381
0.0824547619047619
0.0388878571428571
0.14188619047619
0.329409761904762
0.013462380952381
0.054352619047619
0.0445507142857143
0.0255911904761905
0.0516983333333333
0.0228452380952381
0.418393095238095
0.014677380952381
0.0175916666666667
0.0323366666666667
0.050067619047619
0.021315
0.0293864285714286
0.0133140476190476
0.0254847619047619
0.0818597619047619
0.221086428571429
0.046582380952381
0.208310714285714
0.0705995238095238
0.154918095238095
0.0747538095238095
0.0359930952380952
0.0484652380952381
0.0590702380952381
0.020972380952381
0.0235840476190476
0.0478128571428571
0.0231890476190476
0.0298371428571429
0.0871242857142857
0.0568992857142857
0.0692321428571429
0.0328269047619048
0.0403109523809524
0.0249252380952381
0.0192783333333333
0.0551009523809524
0.0212188095238095
0.0970997619047619
0.246173095238095
0.0313969047619048
0.0178692857142857
0.0403935714285714
0.296271428571429
0.0188733333333333
0.045977380952381
0.167315476190476
0.0154919047619048
0.0337197619047619
0.0537397619047619
0.0556257142857143
0.0160161904761905
0.296356904761905
0.22467
0.615416904761905
0.0631414285714286
0.027885
0.056457380952381
0.0429221428571429
0.0330492857142857
0.0626640476190476
0.0417316666666667
0.0229704761904762
0.0331728571428571
0.0501697619047619
0.692565238095238
0.0722261904761905
0.625765238095238
0.186573571428571
0.0574980952380952
0.0533880952380952
0.0266795238095238
0.0419661904761905
0.0398488095238095
0.0204366666666667
0.0189719047619048
0.242662142857143
0.0383157142857143
0.153658095238095
0.0309904761904762
0.0459439024390244
0.0528214285714286
0.0272861904761905
0.0337478571428571
0.0487004761904762
0.0133430952380952
0.061855
0.0574469047619048
0.07591
0.0115828571428571
0.0214169047619048
0.0404388095238095
0.0510457142857143
0.0632838095238095
0.0726290476190476
0.0779307142857143
0.018377380952381
0.152507619047619
0.24088
0.0255059523809524
0.0663307142857143
0.0472133333333333
0.0250188095238095
0.0447580952380952
0.0493233333333333
0.0278961904761905
0.0822976190476191
0.0514619047619048
0.195624523809524
0.198922857142857
0.058502619047619
0.0217730952380952
0.0350461904761905
0.0186892857142857
0.0507435714285714
0.0363759523809524
0.0196847619047619
0.0154142857142857
0.0141885714285714
0.0274733333333333
0.213275238095238
0.0965469047619048
0.0230530952380952
0.0337264285714286
0.0173511904761905
0.0435545238095238
0.152231904761905
0.0647590476190476
0.0228638095238095
0.0764380952380952
0.0343566666666667
0.055942619047619
0.0674338095238095
0.0216342857142857
0.0534207142857143
0.0684666666666667
0.0169457142857143
0.0122938095238095
0.0532866666666667
0.10585119047619
0.0385519047619048
0.0483540476190476
0.034905
0.0183954761904762
0.0992345238095238
0.0653830952380952
0.0208190476190476
0.0607164285714286
0.173271666666667
0.0361316666666667
0.04632
0.285520714285714
0.0445892857142857
0.0116030952380952
0.0222795238095238
0.0504152380952381
0.0825909523809524
0.139027380952381
0.0639335714285714
0.275949047619048
0.0282502380952381
0.0716928571428571
0.0568697619047619
0.0350657142857143
0.064837619047619
0.347675714285714
0.0523378571428571
0.0159807142857143
0.0702528571428571
0.213713571428571
0.145404523809524
0.0498788095238095
0.0146002380952381
0.0647521428571429
0.228425238095238
0.0280090476190476
0.116943571428571
0.266505238095238
0.0826314285714286
0.027532380952381
0.0255119047619048
0.0576388095238095
0.029005
0.0381704761904762
0.0345280952380952
0.0301390476190476
0.0379642857142857
0.0661940476190476
0.0553743902439024
0.108867380952381
0.0788704761904762
0.102455714285714
0.193675952380952
0.0172642857142857
0.0426016666666667
0.0320530952380952
0.0737904761904762
0.160901904761905
0.0457161904761905
0.0290545238095238
0.139557142857143
0.0961502380952381
0.0364945238095238
0.0128438095238095
0.02312
0.0329147619047619
0.0517009523809524
0.0335054761904762
0.0447978571428571
0.0242178571428571
0.0559978571428571
0.0188254761904762
0.0502842857142857
0.0621042857142857
0.054115
0.0283795238095238
0.0416371428571429
0.0589130952380952
0.0440338095238095
0.0145459523809524
0.149660476190476
0.0170866666666667
0.0379221428571429
0.019737619047619
0.0180202380952381
0.234715714285714
0.0189840476190476
0.0302309523809524
0.0276321428571429
0.0200471428571429
0.0212471428571429
0.0136219047619048
0.0486519047619048
0.0555352380952381
0.232563333333333
0.128201428571429
0.0635295238095238
0.0151002380952381
0.0557011904761905
0.0805438095238095
0.0476783333333333
0.062635
0.0658759523809524
0.0419959523809524
0.0304180952380952
0.0588466666666667
0.0313190476190476
0.0260807142857143
0.0156147619047619
0.0750319047619048
0.0357235714285714
0.0426688095238095
0.0343183333333333
0.0259264285714286
0.110487142857143
0.0252519047619048
0.051837619047619
0.038587619047619
0.10445880952381
0.114259
0.0401288095238095
0.0723492857142857
0.0167702380952381
0.0161692857142857
0.0178104761904762
0.0274809523809524
0.0275219047619048
0.0488992857142857
0.0487395238095238
0.0294383333333333
0.0198885714285714
0.0273583333333333
0.0669819047619048
0.0569107142857143
0.0445647619047619
0.532130476190476
0.0288254761904762
0.0664892857142857
0.103290952380952
0.123073571428571
0.111697380952381
0.231134523809524
0.0414964285714286
0.309509047619048
0.05353
0.0580664285714286
0.0486095238095238
0.0398607142857143
0.047982619047619
0.0169595238095238
0.0212619047619048
0.245943928571429
0.0420007142857143
0.026532380952381
0.0555888095238095
0.0444683333333333
0.0884080952380952
0.0299309523809524
0.03714
0.0362697619047619
0.0782433333333333
0.0348133333333333
0.0539347619047619
0.0151395238095238
0.102815476190476
0.0126252380952381
0.0321059523809524
0.0616583333333333
0.024565
0.0289911904761905
0.0449152380952381
0.0531783333333333
0.117563333333333
0.0915007142857143
0.0688083333333333
0.0126233333333333
0.0430528571428571
0.0210133333333333
0.0143766666666667
0.0175485714285714
0.0225164285714286
0.014912619047619
0.016195
0.07992
0.0172997619047619
0.0539159523809524
0.0209459523809524
0.031072619047619
0.0306897619047619
0.0903914285714286
0.0703035714285714
0.0371961904761905
0.0153259523809524
0.062335
0.037835
0.0370564285714286
0.0437140476190476
0.0196152380952381
0.0344085714285714
0.0745192857142857
0.0310428571428571
0.0687238095238095
0.0272259523809524
0.112537619047619
0.0155554761904762
0.0239104761904762
0.0248028571428571
0.0361421428571429
0.0278416666666667
0.0323719047619048
0.0170335714285714
0.181027619047619
0.0183769047619048
0.0192566666666667
0.0160040476190476
0.0417307142857143
0.0152647619047619
0.0667064285714286
0.39642880952381
0.040535
0.506064523809524
0.103103333333333
0.094397380952381
0.0666045238095238
0.0532652380952381
0.368996666666667
0.233200714285714
0.0129711904761905
0.0453978571428571
0.0468254761904762
0.0352064285714286
0.055675
0.0308245238095238
0.122464285714286
0.0496728571428571
0.0497733333333333
0.0390597619047619
0.0403090476190476
0.018082380952381
0.0633571428571429
0.0143895238095238
0.0179161904761905
0.0366969047619048
0.0244619047619048
0.0184671428571429
0.0786264285714286
0.0465176190476191
0.108888571428571
0.0125916666666667
0.0226809523809524
0.08408
0.128560975609756
0.02501
0.0279154761904762
0.236154523809524
0.0516547619047619
0.224335476190476
0.0185145238095238
0.0243004761904762
0.04998
0.0172647619047619
0.0314516666666667
0.0217804761904762
0.0655428571428571
0.181168095238095
0.0394390476190476
0.0509795238095238
0.0718254761904762
0.0233361904761905
0.0344871428571429
0.0696671428571429
0.120473571428571
0.0375
0.133339285714286
0.0434740476190476
0.0193221428571429
0.0391259523809524
0.108545714285714
0.14363
0.0220059523809524
0.209685
0.613762619047619
0.0492504761904762
0.0248502380952381
0.0594540476190476
0.0269588095238095
0.0408121428571429
0.0156635714285714
0.0252288095238095
0.0213852380952381
0.0461907142857143
0.0547333333333333
0.0229252380952381
0.0825530952380952
0.0410361904761905
0.0995711904761905
0.0304919047619048
0.223741428571429
0.0989909523809524
0.0342466666666667
0.0975866666666667
0.0217109523809524
0.0684959523809524
0.0764445238095238
0.0323219047619048
0.0151314285714286
0.0164371428571429
0.183452857142857
0.0284878571428571
0.0406933333333333
0.015217380952381
0.235558333333333
0.0221280952380952
0.0519990476190476
0.0144307142857143
0.18114119047619
0.0268009523809524
0.0311133333333333
0.228350952380952
0.0134880952380952
0.0436116666666667
0.288393571428571
0.02651
0.04999
0.15701119047619
0.0691302380952381
0.0158178571428571
0.146745952380952
0.0212680952380952
0.0650207142857143
0.0415380952380952
0.0375809523809524
0.0290052380952381
0.020002380952381
0.0314754761904762
0.425677619047619
0.0434561904761905
0.195263333333333
0.0238890476190476
0.0620254761904762
0.0181090476190476
0.0389680952380952
0.0452914285714286
0.0223483333333333
0.0192416666666667
0.018912619047619
0.016532380952381
0.0768045238095238
0.086177619047619
0.0202809523809524
0.0110490476190476
0.0392052380952381
0.071087380952381
0.0166621428571429
0.020227619047619
0.0122211904761905
0.224742142857143
0.023817380952381
0.127817142857143
0.0338154761904762
0.0441457142857143
0.0606490476190476
0.0533371428571429
0.0273061904761905
0.30080380952381
0.06543
0.0284183333333333
0.025977619047619
0.158896904761905
0.0448745238095238
0.0718528571428571
0.0378014285714286
0.017002619047619
0.0275030952380952
0.056007380952381
0.0169252380952381
0.260038571428571
0.0303397619047619
0.0540083333333333
0.01577
0.0657530952380952
0.0280847619047619
0.254330714285714
0.0883776190476191
0.215757380952381
0.0573242857142857
0.0683645238095238
0.208586666666667
0.0857159523809524
0.0283154761904762
0.0484733333333333
0.0261664285714286
0.0338495238095238
0.00984666666666667
0.0172328571428571
0.0832833333333333
0.0490164285714286
0.0862014285714286
0.0780430952380952
0.616847857142857
0.0930259523809524
0.0144071428571429
0.0140633333333333
0.0790964285714286
0.0527345238095238
0.322340714285714
0.0556080487804878
0.0225561904761905
0.0418066666666667
0.0754797619047619
0.0260535714285714
0.0259407142857143
0.0391847619047619
0.0979821428571429
0.0525852380952381
0.0451909523809524
0.280330476190476
0.0252842857142857
0.0227107142857143
0.0280052380952381
0.0328280952380952
0.0254414285714286
0.016567619047619
0.0226183333333333
0.0160809523809524
0.381314761904762
0.0345438095238095
0.0272533333333333
0.0395071428571429
0.0477378571428571
0.0181664285714286
0.0421288095238095
0.692867619047619
0.0175192857142857
0.0300516666666667
0.239238095238095
0.0322021428571429
0.471299761904762
0.0213735714285714
0.105061666666667
0.0201738095238095
0.0246778571428571
0.0387207142857143
0.0137966666666667
0.0098452380952381
0.102255476190476
0.0794957142857143
0.0495573809523809
0.0290902380952381
0.469357619047619
0.048665
0.0379719047619048
0.847746904761905
0.0222995238095238
0.0623516666666667
0.354539761904762
0.0332202380952381
0.041727380952381
0.0141257142857143
0.0550885714285714
0.0834019047619048
0.0265209523809524
0.02691
0.04909
0.034677619047619
0.0668778571428571
0.0381428571428571
0.0312290476190476
0.303079761904762
0.0291197619047619
0.0112516666666667
0.0241590476190476
0.0309769047619048
0.0125709523809524
0.0489904761904762
0.0299433333333333
0.0285907142857143
0.028122619047619
0.0433057142857143
0.0291540476190476
0.254946428571429
0.0425078571428571
0.0245685714285714
0.02238
0.0358311904761905
0.0522616666666667
0.271950238095238
0.0253847619047619
0.0371090476190476
0.0417383333333333
0.0411907142857143
0.0182369047619048
0.152686904761905
0.449301904761905
0.0205395238095238
0.0261066666666667
0.017362380952381
0.024877380952381
0.0458747619047619
0.0188742857142857
0.026155
0.0532371428571429
0.0245385714285714
0.0276361904761905
0.0206488095238095
0.0472421428571429
0.101354761904762
0.0376319047619048
0.0636890476190476
0.28974380952381
0.0143
0.0487490476190476
0.0511921428571429
0.0201666666666667
0.0235995238095238
0.217692857142857
0.0281828571428571
0.0407469047619048
0.358687857142857
0.0125890476190476
0.0407983333333333
0.0168738095238095
0.0207664285714286
0.0641123809523809
0.0469161904761905
0.0332588095238095
0.242184523809524
0.0229211904761905
0.0422145238095238
0.0492666666666667
0.0463452380952381
0.0175283333333333
0.207154761904762
0.320955952380952
0.266171666666667
0.0256469047619048
0.0193892857142857
0.0487059523809524
0.0233121428571429
0.0690757142857143
0.0415045238095238
0.0459264285714286
0.0152188095238095
0.0399240476190476
0.0462204761904762
0.0716807142857143
0.0276102380952381
0.0389509523809524
0.0378578571428571
0.0124485714285714
0.019937619047619
0.0130747619047619
0.0504088095238095
0.0535002380952381
0.0425916666666667
0.0124247619047619
0.0566564285714286
0.0189569047619048
0.0465304761904762
0.023657619047619
0.0230792857142857
0.0305588095238095
0.0805614285714286
0.0341290476190476
0.0601685714285714
0.07676
0.512050238095238
0.0203242857142857
0.0461242857142857
0.0229178571428571
0.114717619047619
0.0787009523809524
0.0362535714285714
0.0184402380952381
0.0295130952380952
0.131568095238095
0.0315164285714286
0.0182119047619048
0.0831157142857143
0.0296147619047619
0.0554319047619048
0.043347619047619
0.244009285714286
0.0214738095238095
0.0146919047619048
0.0131864285714286
0.0307583333333333
0.322044523809524
0.109994047619048
0.0330204761904762
0.0323447619047619
0.020297380952381
0.0195461904761905
0.0413940476190476
0.0235957142857143
0.130582857142857
0.0855871428571429
0.01632
0.0369507142857143
0.104004285714286
0.222299285714286
0.0494188095238095
0.0413597619047619
0.0247880952380952
0.522445714285714
0.0145035714285714
0.0382480952380952
0.0200545238095238
0.0160364285714286
0.0163366666666667
0.050755
0.0188369047619048
0.0841707317073171
0.03337
0.0324938095238095
0.21554
0.0444185714285714
0.0737564285714286
0.169316904761905
0.023377380952381
0.0254885714285714
0.0140961904761905
0.226194761904762
0.0553547619047619
0.0184461904761905
0.0576116666666667
0.722414761904762
0.032227619047619
0.0133768292682927
0.0662942857142857
0.0274611904761905
0.0812021428571429
0.0742783333333333
0.364814047619048
0.0926511904761905
0.0326495238095238
0.0402728571428571
0.0564264285714286
0.0298957142857143
0.0836783333333333
0.0145545238095238
0.0743271428571429
0.0453885714285714
0.017827619047619
0.0381819047619048
0.0313178571428571
0.0127128571428571
0.0391430952380952
0.100835714285714
0.047315
0.0525883333333333
0.0263130952380952
0.0134092857142857
0.026667619047619
0.0190347619047619
0.0548138095238095
0.0249714285714286
0.0397614285714286
0.02285
0.0484516666666667
0.0261285714285714
0.0321692857142857
0.0434178571428571
0.0957097619047619
0.0651616666666667
0.0657071428571429
0.0123195238095238
0.0220835714285714
0.0285847619047619
0.0395209523809524
0.0513123809523809
0.0988442857142857
0.149371904761905
0.0395195238095238
0.0603716666666667
0.0359966666666667
0.177715952380952
0.016952380952381
0.0328785714285714
0.247351904761905
0.0304885714285714
0.0422416666666667
0.0825435714285714
0.0186602380952381
0.0302454761904762
0.321699047619048
0.0497652380952381
0.0154602380952381
0.0291585714285714
0.0162097619047619
0.0867266666666667
0.0163785714285714
0.0163802380952381
0.254415714285714
0.0645645238095238
0.0411266666666667
0.079987619047619
0.0439509523809524
0.0549133333333333
0.0435214285714286
0.0556704761904762
0.0174854761904762
0.0182735714285714
0.0148416666666667
0.0455916666666667
0.0442454761904762
0.039625
0.0248357142857143
0.333607380952381
0.0153478571428571
0.126062142857143
0.104870238095238
0.0824488095238095
0.0520092857142857
0.0585219047619048
0.0602466666666667
0.0174290476190476
0.0152961904761905
0.0819402380952381
0.0331642857142857
0.0117528571428571
0.0381957142857143
0.0158904761904762
0.0382728571428571
0.0368004761904762
0.0894980952380952
0.0228530952380952
0.0226847619047619
0.0179435714285714
0.038757380952381
0.0423390476190476
0.124828333333333
0.249171666666667
0.0676609523809524
0.061092619047619
0.27245619047619
0.466720714285714
0.0846028571428571
0.0766642857142857
0.0257569047619048
0.0260028571428571
0.0282247619047619
0.0189152380952381
0.048965
0.0858652380952381
0.0530583333333333
0.16972619047619
0.0659459523809524
0.0249809523809524
0.0383547619047619
0.192646428571429
0.0800559523809524
0.0140140476190476
0.0295509523809524
0.0198642857142857
0.0290345238095238
0.0462207142857143
0.0293190476190476
0.185669117647059
0.031047619047619
0.0393728571428571
0.460776428571429
0.0150838095238095
0.506177142857143
0.038305
0.0323388095238095
0.0355321428571429
0.0165857142857143
0.0432804761904762
0.224725952380952
0.0225685714285714
0.0282169047619048
0.0316571428571429
0.0322290476190476
0.0187995238095238
0.0300333333333333
0.014677380952381
0.0694604761904762
0.0552619047619048
0.0229471428571429
0.0320057142857143
0.0348419047619048
0.304981428571429
0.404569761904762
0.0432988095238095
0.250971428571429
0.0468345238095238
0.291010952380952
0.201808333333333
0.041757380952381
0.598897380952381
0.0589354761904762
0.0226609523809524
0.0740714285714286
0.100169285714286
0.0465735714285714
0.0263652380952381
0.0367828571428571
0.0184785714285714
0.0178283333333333
0.0469111904761905
0.0183154761904762
0.022597619047619
0.0161204761904762
0.0329328571428571
0.0243211904761905
0.120138095238095
0.0459402380952381
0.0639057142857143
0.0501592857142857
0.0188416666666667
0.0799728571428571
0.0736669047619048
0.113717857142857
0.0482540476190476
0.0199245238095238
0.0719221428571429
0.0500007142857143
0.066337380952381
0.0928652380952381
0.279982380952381
0.0628880952380952
0.0610721428571429
0.02092
0.0250883333333333
0.0165478048780488
0.23171619047619
0.194803095238095
0.0189638095238095
0.0260664285714286
0.0489930952380952
0.0277321428571429
0.0393519047619048
0.0394114285714286
0.0171719047619048
0.0911854761904762
0.109465
0.0162490476190476
0.026292380952381
0.01655
0.0398721428571429
0.0123642857142857
0.0363092857142857
0.0689078571428571
0.0517111904761905
0.0164592857142857
0.0139228571428571
0.0671211904761905
0.0811095238095238
0.0389811904761905
0.0340221428571429
0.0193052380952381
0.0598742857142857
0.01526
0.118794523809524
0.039957619047619
0.294105952380952
0.016027619047619
0.0903157142857143
0.0650319047619048
0.0962278571428571
0.0155366666666667
0.0910764285714286
0.0134480952380952
0.0764583333333333
0.0200795238095238
0.0880166666666667
0.0261795238095238
0.473066216216216
0.0162680952380952
0.0308652380952381
0.272589285714286
0.04104
0.0301319047619048
0.0133645238095238
0.0658540476190476
0.0728659523809524
0.0279865853658537
0.135605
0.0150666666666667
0.0352609523809524
0.0159190476190476
0.117853095238095
0.451323333333333
0.11262619047619
0.018372619047619
0.046277619047619
0.0278788095238095
0.0478745238095238
0.166744761904762
0.0746645238095238
0.0777254761904762
0.030397380952381
0.0593161904761905
0.03457
0.0558428571428571
0.0116697619047619
0.0307821428571429
0.0155928571428571
0.0225007142857143
0.0299907142857143
0.0217490476190476
0.0620180952380952
0.0363345238095238
0.0180630952380952
0.0634345238095238
0.0335771428571429
0.0555883333333333
0.0885102380952381
0.0175930952380952
0.24178380952381
0.0310766666666667
0.0458678571428571
0.0173316666666667
0.0457740476190476
0.0430266666666667
0.0646671428571429
0.0300395238095238
0.0274738095238095
0.238846666666667
0.0357778571428571
0.0193233333333333
0.0499259523809524
0.0285347619047619
0.0699683333333333
0.0343247619047619
0.031477380952381
0.0195540476190476
0.019037619047619
0.0725729268292683
0.0390009523809524
0.0345714285714286
0.0313092857142857
0.0153254761904762
0.0165033333333333
0.04807
0.0264764285714286
0.0333642857142857
0.182827857142857
0.0230145238095238
0.0381223809523809
0.0549002380952381
0.0389483333333333
0.0310483333333333
0.0502352380952381
0.0323588095238095
0.0255057142857143
0.0208542857142857
0.0579930952380952
0.0419011904761905
0.315358571428571
0.0766466666666667
0.0406730952380952
0.0417080952380952
0.490816904761905
0.0792971428571429
0.0666492857142857
0.386015714285714
0.0271895238095238
0.0528221428571429
0.0849735714285714
0.036682619047619
0.0317097619047619
0.182734047619048
0.0852747619047619
0.0294940476190476
0.0192535714285714
0.103008333333333
0.0202007142857143
0.0483345238095238
0.517876904761905
0.22753119047619
0.101280952380952
0.0559121428571429
0.0246
0.064667619047619
0.19973619047619
0.079312619047619
0.0662959523809524
0.0829528571428571
0.0212414285714286
0.0218761904761905
0.0145047619047619
0.0180347619047619
0.125069047619048
0.0947454761904762
0.0344604761904762
0.0691278571428571
0.037377619047619
0.0590195238095238
0.0236290476190476
0.0492661904761905
0.0430119047619048
0.0310685714285714
0.308494047619048
0.0424292857142857
0.0586180952380952
0.0161680952380952
0.0346561904761905
0.0517185714285714
0.0357854761904762
0.053095
0.0474411904761905
0.0439514285714286
0.0208535714285714
0.023597380952381
0.0350011904761905
0.0322242857142857
0.0195764285714286
0.0217347619047619
0.0331835714285714
0.0170816666666667
0.0764938095238095
0.0165380952380952
0.216895714285714
0.023215
0.0398604761904762
0.0218054761904762
0.0193747619047619
0.0217651219512195
0.226276486486486
0.113329285714286
0.376337619047619
0.0272342857142857
0.045197380952381
0.0581285714285714
0.286876904761905
0.023597380952381
0.0270002380952381
0.0261914285714286
0.0320819047619048
0.0426235714285714
0.0626490476190476
0.0235838095238095
0.17114619047619
0.0270454761904762
0.303554390243902
0.0165971428571429
0.143739523809524
0.0141385714285714
0.0432602380952381
0.27184119047619
0.079267619047619
0.0202097619047619
0.0146361904761905
0.039617380952381
0.0734545238095238
0.0335021428571429
0.0196519047619048
0.107308095238095
0.0257683333333333
0.0161716666666667
0.0630888095238095
0.181136904761905
0.0477564285714286
0.0207354761904762
0.0440166666666667
0.0209159523809524
0.0417271428571429
0.126026666666667
0.264485714285714
0.0357940476190476
0.285163333333333
0.0204311904761905
0.0179678571428571
0.0867219047619048
0.055397380952381
0.0306797619047619
0.0896078571428571
0.0342978571428571
0.0209519047619048
0.0238580952380952
0.0143790476190476
0.0250057142857143
0.0412345238095238
0.0386540476190476
0.0306971428571429
0.0272333333333333
0.0291569047619048
0.150220238095238
0.0160933333333333
0.0154502380952381
0.0966002380952381
0.019542619047619
0.021205
0.0218707142857143
0.0195071428571429
0.0709047619047619
0.0250390476190476
0.380394523809524
0.0989042857142857
0.0113071428571429
0.0536019047619048
0.0824
0.0341319047619048
0.0457966666666667
0.036285
0.0471559523809524
0.0127261904761905
0.0340554761904762
0.0223097619047619
0.0345290476190476
0.0222554761904762
0.0238438095238095
0.0309566666666667
0.0627690476190476
0.169723095238095
0.0705847619047619
0.0739042857142857
0.0156359523809524
0.139945714285714
0.0415230952380952
0.0317464285714286
0.0806433333333333
0.0106557142857143
0.0276530952380952
0.0316959523809524
0.035065
0.0427952380952381
0.243235238095238
0.0153469047619048
0.0405280952380952
0.0626221428571429
0.0187321428571429
0.0213128571428571
0.0236233333333333
0.0460028571428571
0.0764219047619048
0.0591111904761905
0.0251583333333333
0.0178088095238095
0.0617880952380952
0.0661388095238095
0.514911666666667
0.0255452380952381
0.0150614285714286
0.093052380952381
0.0299952380952381
0.0240478571428571
0.0142645238095238
0.0238716666666667
0.0174430952380952
0.120227380952381
0.0250219047619048
0.0321904761904762
0.096865
0.0263188095238095
0.0157104761904762
0.0114590476190476
0.016692380952381
0.0146838095238095
0.0300728571428571
0.0125014285714286
0.0541397619047619
0.0405071428571429
0.0757685714285714
0.0580202380952381
0.0889907142857143
0.0190780952380952
0.1272
0.0583447619047619
0.229429285714286
0.0137238095238095
0.0191190476190476
0.0524111904761905
0.0348785714285714
0.0506357142857143
0.0836766666666667
0.03142
0.0576114285714286
0.0741214285714286
0.0313569047619048
0.0778995238095238
0.0158814285714286
0.157449523809524
0.0575785714285714
0.0284392857142857
0.0434316666666667
0.220104761904762
0.0150195238095238
0.0370833333333333
0.0144392857142857
0.0752097619047619
0.0355407142857143
0.0169495238095238
0.0971585714285714
0.0294919047619048
0.0440892857142857
0.0489971428571429
0.0224792857142857
0.112742142857143
0.236773333333333
0.0463069047619048
0.0512433333333333
0.0193938095238095
0.0771680952380952
0.240477857142857
0.041837619047619
0.0617654761904762
0.0816083333333333
0.061315
0.0280102380952381
0.0160521428571429
0.0484190476190476
0.138335714285714
0.0742066666666667
0.0145742857142857
0.630115952380952
0.0245314285714286
0.823960238095238
0.0398135714285714
0.0399259523809524
0.0237814285714286
0.0235445238095238
0.0157221428571429
0.0435133333333333
0.123080476190476
0.0267471428571429
0.0918219047619048
0.0427840476190476
0.0257759523809524
0.0171919047619048
0.0224378571428571
0.0897511904761905
0.0532371428571429
0.0233892857142857
0.0144154761904762
0.0286559523809524
0.049587619047619
0.131310714285714
0.015055
0.161309523809524
0.046795
0.0772521428571429
0.0460873809523809
0.0961123809523809
0.0208430952380952
0.0452564285714286
0.03418
0.0209242857142857
0.0320759523809524
0.0295026829268293
0.0311633333333333
0.0455669047619048
0.13743619047619
0.0496114285714286
0.012882619047619
0.0546552380952381
0.0418866666666667
0.134500238095238
0.0223104761904762
0.0358292857142857
0.0125228571428571
0.0236361904761905
0.043717619047619
0.0719509523809524
0.0422145238095238
0.117023095238095
0.0231561904761905
0.0796861904761905
0.0303528571428571
0.0161397619047619
0.0458661904761905
0.0448883333333333
0.0380304761904762
0.0191519047619048
0.0411583333333333
0.0413076190476191
0.544805238095238
0.0209114285714286
0.0884545238095238
0.791707142857143
0.152139047619048
0.018197380952381
0.0262466666666667
0.0887783333333333
0.0672628571428571
0.0311957142857143
0.0269104761904762
0.0465921428571429
0.0176109523809524
0.149298571428571
0.06216
0.0641847619047619
0.0157185714285714
0.109001904761905
0.0335552380952381
0.0198383333333333
0.0142709523809524
0.0166440476190476
0.0196571428571429
0.0212438095238095
0.0159859523809524
0.03739
0.0639783333333333
0.124113571428571
0.0525588095238095
0.0712338095238095
0.0518228571428571
0.0385011904761905
0.0550404761904762
0.0154957142857143
0.0414792857142857
0.204879411764706
0.0587045238095238
0.0266540476190476
0.196463333333333
0.0263583333333333
0.0212502380952381
0.0164859523809524
0.275715714285714
0.0347897619047619
0.0790230952380952
0.0529507142857143
0.0372964285714286
0.0815380952380952
0.0157680952380952
0.0444709523809524
[truncated: 1,117,350 more chars]
