# Supplementary material for: De novo DNA methyltransferase activity in colorectal cancer is directed towards H3K36me3 marked CpG islands
Source: Nat Commun. 2021 Jan 29;12:694. doi: 10.1038/s41467-020-20716-w (PMC7846778; doi:10.1038/s41467-020-20716-w)
Supplement: Supplementary file 4 — Source Data [file 41467_2020_20716_MOESM4_ESM.zip › source_data_for_figures/figure_5/panel_a/source_data_norm_samples.txt]

0.0163	0.01565	0.02201	0.02081	0.02609	0.01441	0.01644	0.01831	0.01979	0.01425	0.0279	0.01851	0.02097	0.02195	0.01639	0.01856	0.01684	0.01583	0.01181	0.01166	0.02054	0.02199	0.01846	0.01856	0.03123	0.01934	0.01834	0.01987	0.02147	0.01558	0.02098	0.01666	0.02467	0.01644	0.01368	0.01416	0.01892	0.01466	0.01665	0.01714	0.01516	0.01848
0.03622	0.02972	0.03145	0.02991	0.0286	0.02788	0.0302	0.04068	0.0365	0.02656	0.03203	0.02601	0.03105	0.03112	0.03066	0.02579	0.03983	0.03265	0.02467	0.02811	0.03231	0.02912	0.02911	0.03493	0.03488	0.03156	0.03589	0.02911	0.02805	0.02893	0.02439	0.03284	0.03182	0.0252	0.03835	0.03411	0.02668	0.02994	0.03034	0.03912	0.03531	0.03041
0.04572	0.04086	0.03578	0.05045	0.03843	0.02469	0.02941	0.03785	0.04774	0.02214	0.03122	0.02527	0.04121	0.03302	0.02027	0.04768	0.03752	0.01846	0.0258	0.02169	0.04678	0.04906	0.03347	0.03587	0.03018	0.03924	0.03283	0.03988	0.02726	0.02548	0.03323	0.0219	0.0473	0.02268	0.03757	0.02924	0.04002	0.02181	0.03063	0.0359	0.04271	0.02846
0.07693	0.03793	0.03908	0.03592	0.03513	0.02864	0.03523	0.04448	0.03172	0.02892	0.03303	0.02417	0.02984	0.03664	0.02556	0.04274	0.02918	0.02914	0.02646	0.02704	0.03506	0.0332	0.03075	0.03137	0.03222	0.03648	0.02907	0.04017	0.03479	0.02952	0.02791	0.02549	0.03286	0.02194	0.02892	0.03297	0.03534	0.02408	0.03994	0.04402	0.0319	0.02738
0.04054	0.02432	0.02708	0.02205	0.02148	0.02208	0.02498	0.02922	0.02278	0.02139	0.0221	0.02086	0.02101	0.02146	0.02399	0.0264	0.02042	0.02549	0.02507	0.01979	0.02789	0.02163	0.02219	0.02046	0.02153	0.02577	0.02256	0.02401	0.023	0.02501	0.01928	0.02022	0.0229	0.02105	0.02062	0.02493	0.02311	0.01869	0.0181	0.02843	0.02764	0.02126
0.02962	0.04658	0.06378	0.0507	0.04422	0.03807	0.04708	0.0446	0.05755	0.05631	0.04364	0.04608	0.03807	0.04682	0.0392	0.03922	0.04233	0.03676	0.02779	0.04167	0.03743	0.04519	0.05891	0.04254	0.05776	0.06249	0.06335	0.04015	0.06274	0.05198	0.03773	0.0399	0.04395	0.0505	0.05659	0.04274	0.03218	0.03119	0.06115	0.06694	0.05279	0.04539
0.04643	0.0355	0.04873	0.04238	0.04269	0.03668	0.03705	0.04382	0.05064	0.0296	0.0461	0.02733	0.04045	0.04787	0.02713	0.04272	0.04327	0.02884	0.0285	0.04829	0.03594	0.03349	0.03816	0.03939	0.04031	0.04104	0.03686	0.03724	0.04123	0.03146	0.03883	0.0334	0.04069	0.03173	0.04272	0.03234	0.05105	0.0286	0.0387	0.0657	0.04807	0.02594
0.04707	0.08607	0.06921	0.10336	0.05066	0.04737	0.05752	0.09788	0.03245	0.04208	0.05298	0.04834	0.05618	0.03583	0.05708	0.07246	0.0512	0.03613	0.04686	0.04168	0.05832	0.06486	0.07138	0.04927	0.07119	0.0806	0.08243	0.06096	0.07114	0.05172	0.07802	0.06328	0.0549	0.04052	0.08622	0.04066	0.06069	0.04541	0.05393	0.0405	0.03726	0.05019
0.03599	0.04225	0.04802	0.0407	0.04911	0.028	0.02989	0.045	0.0308	0.04982	0.05904	0.04394	0.05107	0.05066	0.03093	0.03832	0.03352	0.04258	0.02653	0.02277	0.03679	0.03488	0.03537	0.03728	0.04725	0.06337	0.0291	0.03716	0.03801	0.0317	0.04655	0.02938	0.03056	0.05468	0.04552	0.03498	0.03187	0.03512	0.06107	0.02841	0.03189	0.04276
0.09548	0.0534	0.04822	0.04816	0.04782	0.09127	0.06029	0.0574	0.06098	0.08049	0.05264	0.09123	0.05642	0.04171	0.04598	0.05121	0.04443	0.06764	0.07065	0.05584	0.06549	0.06315	0.05439	0.06458	0.06367	0.0602	0.10758	0.04813	0.04817	0.06439	0.0476	0.06372	0.05008	0.04227	0.05974	0.08039	0.05723	0.10897	0.06575	0.07237	0.09201	0.06973
0.08106	0.06818	0.08678	0.08142	0.0465	0.07338	0.03536	0.07857	0.07779	0.0835	0.09051	0.08583	0.07515	0.03725	0.07213	0.06117	0.04406	0.06881	0.08132	0.0755	0.09828	0.05933	0.05933	0.07856	0.0482	0.06547	0.07963	0.04764	0.0731	0.06641	0.05889	0.07591	0.06026	0.07874	0.05238	0.09745	0.07065	0.08072	0.06786	0.08372	0.07006	0.10593
0.04693	0.06783	0.05962	0.06992	0.04934	0.06916	0.06222	0.06705	0.07159	0.06525	0.05778	0.07073	0.07065	0.06096	0.04225	0.07571	0.06251	0.07248	0.05418	0.06268	0.06646	0.05741	0.05895	0.06781	0.06097	0.06407	0.07647	0.05985	0.06016	0.07573	0.06772	0.05227	0.05894	0.05381	0.06027	0.07488	0.04607	0.07044	0.07512	0.05159	0.06567	0.0793
0.05373	0.07833	0.07454	0.06194	0.09788	0.03403	0.04245	0.05337	0.03498	0.08363	0.09735	0.07108	0.0717	0.06104	0.03849	0.05451	0.04217	0.04082	0.02527	0.03498	0.06509	0.06528	0.04261	0.05603	0.09116	0.09021	0.04113	0.04884	0.068	0.04063	0.04964	0.05918	0.0411	0.08809	0.03602	0.0638	0.04009	0.05023	0.07174	0.07798	0.03485	0.07817
0.0208	0.01795	0.02026	0.01806	0.0198	0.01727	0.01619	0.0204	0.01924	0.01619	0.01506	0.0148	0.019	0.02099	0.01143	0.019	0.15159	0.02246	0.01434	0.0153	0.02144	0.01792	0.02055	0.0193	0.03603	0.02298	0.01552	0.02092	0.0228	0.01567	0.01412	0.01996	0.01863	0.02047	0.02219	0.02072	0.02015	0.01277	0.01811	0.0181	0.01627	0.01936
0.03174	0.02798	0.03727	0.02659	0.03285	0.02929	0.02759	0.03508	0.03069	0.03517	0.03851	0.03981	0.03355	0.04081	0.02459	0.03554	0.08073	0.03463	0.02698	0.0245	0.03977	0.03067	0.02841	0.03207	0.03712	0.04104	0.02715	0.02866	0.04863	0.02752	0.03164	0.03688	0.04522	0.03881	0.02877	0.0438	0.0232	0.04207	0.02599	0.029	0.04438	0.0472
0.20334	0.04897	0.05011	0.03992	0.04821	0.03741	0.02967	0.03058	0.05229	0.05969	0.0378	0.03528	0.07123	0.06048	0.04443	0.02786	0.02225	0.03118	0.02436	0.02145	0.05037	0.02642	0.02804	0.04373	0.04921	0.04621	0.04196	0.03224	0.03107	0.02173	0.03062	0.03483	0.02629	0.03948	0.03831	0.02498	0.04707	0.0335	0.05168	0.08109	0.04529	0.02092
0.07357	0.03918	0.055	0.06043	0.07666	0.05714	0.04306	0.04963	0.04978	0.1238	0.06008	0.09554	0.06983	0.04619	0.06615	0.04918	0.05919	0.06267	0.06003	0.05564	0.05383	0.06729	0.0692	0.05745	0.07539	0.083	0.06769	0.06276	0.07697	0.05302	0.03736	0.06566	0.05419	0.08974	0.06661	0.07859	0.0673	0.10096	0.07183	0.05145	0.07473	0.11962
0.10473	0.11401	0.12798	0.07894	0.07891	0.09995	0.061	0.09272	0.10719	0.09693	0.07569	0.09075	0.08435	0.06086	0.08612	0.10495	0.0839	0.06574	0.08618	0.05607	0.08926	0.08361	0.06716	0.08273	0.07413	0.11141	0.09221	0.06039	0.06905	0.06629	0.06806	0.07047	0.05794	0.07373	0.17025	0.08007	0.10581	0.07616	0.08111	0.08101	0.1088	0.06804
0.05794	0.08215	0.07587	0.07291	0.05988	0.0451	0.05103	0.08488	0.05554	0.05589	0.06313	0.03967	0.06884	0.05172	0.04908	0.09578	0.18738	0.07571	0.03923	0.04257	0.10216	0.05116	0.05757	0.05341	0.06409	0.08581	0.04748	0.04518	0.10076	0.06	0.07114	0.06721	0.07733	0.04774	0.05206	0.11096	0.07867	0.03987	0.06076	0.07416	0.10759	0.09406
0.0989	0.10261	0.11039	0.08332	0.08716	0.0944	0.09348	0.08816	0.07288	0.13361	0.1002	0.11468	0.11189	0.08191	0.08112	0.08041	0.06964	0.11422	0.04646	0.06606	0.09872	0.11507	0.08237	0.0823	0.12127	0.10581	0.14066	0.06651	0.14098	0.09218	0.08762	0.11714	0.08797	0.09178	0.10466	0.10553	0.0799	0.0771	0.12617	0.1016	0.10024	0.11125
0.22489	0.23349	0.2705	0.12508	0.14709	0.08798	0.09605	0.1164	0.22265	0.109	0.19372	0.12314	0.14796	0.15077	0.16609	0.09967	0.05752	0.05578	0.04489	0.04131	0.10192	0.0655	0.04459	0.11629	0.11191	0.09645	0.07453	0.08222	0.0672	0.04812	0.05174	0.06607	0.08612	0.14889	0.07229	0.07942	0.11927	0.04928	0.09151	0.08962	0.09004	0.07515
0.12751	0.15922	0.17609	0.13078	0.11016	0.18618	0.0973	0.1046	0.14526	0.13296	0.1059	0.11903	0.13541	0.1118	0.11474	0.10311	0.08922	0.06519	0.09695	0.07576	0.11896	0.08379	0.06425	0.08105	0.0995	0.09777	0.13772	0.07185	0.07594	0.09469	0.0726	0.07558	0.05782	0.12977	0.10077	0.10197	0.14168	0.09676	0.10513	0.15267	0.10511	0.07056
0.21135	0.15692	0.11638	0.13758	0.13535	0.10054	0.12031	0.15832	0.13542	0.14282	0.17679	0.10118	0.11872	0.16081	0.10485	0.14817	0.10554	0.13851	0.14053	0.10327	0.17	0.13338	0.10004	0.14546	0.11222	0.14521	0.17522	0.11556	0.10511	0.14264	0.11623	0.093	0.12809	0.12699	0.1046	0.12908	0.14165	0.09532	NA	NA	NA	NA
0.08226	0.09859	0.08692	0.08767	0.08484	0.1351	0.08208	0.07561	0.10381	0.12252	0.08504	0.12909	0.09028	0.08879	0.06241	0.10291	0.08093	0.12016	0.07249	0.06326	0.08921	0.06558	0.08618	0.12473	0.11815	0.10717	0.08917	0.08614	0.07311	0.08631	0.07763	0.06887	0.09768	0.10184	0.10303	0.11841	0.06652	0.07923	0.0964	0.11378	0.08384	0.10248
0.19215	0.22965	0.25908	0.25734	0.17231	0.20902	0.12399	0.13484	0.22586	0.18189	0.15953	0.19307	0.23752	0.17639	0.18088	0.11973	0.08673	0.10192	0.09086	0.09441	0.14172	0.12631	0.07282	0.161	0.23756	0.12026	0.16956	0.09658	0.13684	0.11093	0.13553	0.12277	0.12092	0.27245	0.23021	0.15128	0.24606	0.1006	0.15761	0.18524	0.14344	0.11288
0.10687	0.10515	0.16258	0.16198	0.16454	0.16995	0.20586	0.12022	0.1372	0.1799	0.24595	0.16465	0.14228	0.1861	0.08205	0.11717	0.04024	0.4201	0.07041	0.12585	0.12776	0.12964	0.08639	0.14663	0.29106	0.16494	0.15661	0.19205	0.27488	0.14778	0.27375	0.16834	0.22395	0.14059	0.182	0.18654	0.15059	0.10458	0.18824	0.24873	0.20377	0.3492
0.01671	0.01884	0.06	0.02879	0.09729	0.01227	0.02142	0.02483	0.01763	0.01262	0.04133	0.02713	0.01735	0.02692	0.01414	0.03072	0.01684	0.01585	0.014	0.05138	0.01927	0.02578	0.01722	0.03062	0.03864	0.05234	0.01257	0.0259	0.03575	0.0184	0.01757	0.02822	0.13724	0.01498	0.01143	0.07566	0.02622	0.03096	0.02015	0.02063	0.05134	0.03619
0.05345	0.01715	0.0128	0.01178	0.01294	0.01124	0.01344	0.01759	0.01168	0.01476	0.0115	0.01106	0.01387	0.01218	0.01054	0.01582	0.01298	0.01023	0.00735	0.00967	0.01517	0.01248	0.01417	0.0143	0.01362	0.02269	0.01311	0.01544	0.01807	0.00996	0.01678	0.01047	0.01427	0.01004	0.00684	0.01203	0.01034	0.01557	0.01184	0.01154	0.0106	0.04693
0.24713	0.21631	0.24537	0.19812	0.20613	0.33268	0.19431	0.22054	0.32661	0.22711	0.29233	0.26632	0.2656	0.14782	0.15778	0.2123	0.07351	0.15609	0.12121	0.1561	0.23737	0.18041	0.14903	0.31017	0.24803	0.23289	0.15727	0.1371	0.26274	0.0778	0.15201	0.21413	0.24562	0.35464	0.15412	0.31315	0.1886	0.24918	0.17576	0.25441	0.17763	0.21434
0.82684	0.20438	0.21293	0.19805	0.15325	0.2491	0.14112	0.19019	0.22697	0.21661	0.17403	0.19962	0.19211	0.12389	0.16225	0.17427	0.15135	0.18956	0.17191	0.1396	0.22303	0.13488	0.12362	0.22198	0.19458	0.18558	0.20879	0.12896	0.15236	0.17416	0.15316	0.15844	0.17345	0.21875	0.18258	0.26787	0.20549	0.21215	0.19788	0.24267	0.16094	0.19972
0.17661	0.14792	0.23301	0.21006	0.14856	0.20361	0.1672	0.19814	0.17648	0.2538	0.25493	0.23707	0.19778	0.17415	0.14732	0.18414	0.15005	0.18971	0.16679	0.17997	0.21015	0.18027	0.15311	0.23322	0.21008	0.18072	0.21283	0.18214	0.27931	0.16083	0.17285	0.2203	0.19711	0.17879	0.15675	0.29919	0.20652	0.23913	0.23874	0.2658	0.24262	0.26241
0.25488	0.36879	0.38084	0.30153	0.30755	0.3507	0.1859	0.23998	0.34412	0.30945	0.30127	0.26183	0.31167	0.27141	0.29233	0.21777	0.16093	0.14077	0.15386	0.10803	0.21048	0.14272	0.14783	0.22575	0.28174	0.189	0.23538	0.12356	0.18682	0.14597	0.16236	0.15821	0.12402	0.32241	0.19939	0.15078	0.21425	0.18962	0.18377	0.24143	0.14663	0.13537
NA	0.29046	0.34719	0.31636	0.32883	NA	0.15462	0.25751	0.31011	0.29346	0.36151	0.1696	0.2627	0.26805	0.19564	0.15844	0.16852	0.13863	0.10592	0.12899	0.2557	0.16057	0.12473	0.23275	0.30238	0.1943	0.19357	0.13718	0.20962	0.15808	0.19656	0.12957	0.17586	0.33732	0.14782	NA	0.19254	0.12789	0.13238	NA	NA	NA
0.18646	0.17627	0.1678	0.17316	0.14676	0.21618	0.16289	0.1884	0.18671	0.20354	0.21389	0.22739	0.17369	0.15014	0.13549	0.19639	0.14576	0.18986	0.15198	0.16411	0.211	0.16491	0.1683	0.22015	0.20795	0.19523	0.21637	0.15428	0.22545	0.1826	0.18069	0.22004	0.20183	0.19606	0.17891	0.25059	0.22318	0.20551	0.21088	0.2334	0.20344	0.26027
0.13366	0.16162	0.21552	0.13164	0.14904	0.16478	0.08009	0.09795	0.1313	0.18295	0.15349	0.15272	0.19134	0.11288	0.16285	0.08949	0.09464	0.09779	0.17067	0.10521	0.11822	0.09165	0.0781	0.10744	0.15411	0.22376	0.14124	0.0648	0.14445	0.16297	0.07627	0.10105	0.13921	0.17893	0.15504	0.20428	0.16546	0.20845	0.13709	0.1642	0.13034	0.05524
0.08695	0.12473	0.13139	0.13254	0.11663	0.08802	0.08873	0.15592	0.12564	0.10119	0.19781	0.07666	0.10794	0.12958	0.07311	0.16137	0.13509	0.07771	0.05949	0.09256	0.15528	0.09215	0.11095	0.14729	0.12984	0.14467	0.10586	0.11148	0.13986	0.07504	0.11882	0.10448	0.09776	0.10519	0.11609	0.13962	0.11146	0.09966	0.13621	0.11147	0.15625	0.11244
0.23213	0.17932	0.23973	0.18688	0.21874	0.26887	0.14542	0.19997	0.2184	0.22205	0.28593	0.23749	0.21734	0.16215	0.16188	0.13858	0.08016	0.17111	0.13684	0.12678	0.18094	0.18323	0.14456	0.28981	0.24722	0.22574	0.18942	0.18305	0.27369	0.2091	0.11588	0.18687	0.21851	0.27978	0.11401	0.20711	0.27964	0.17749	0.1385	0.22605	0.19718	0.26142
0.15154	0.1592	0.14811	0.1383	0.14	0.19816	0.15361	0.1858	0.13208	0.15807	0.17005	0.18092	0.15404	0.12383	0.10289	0.16033	0.12098	0.15202	0.1366	0.15235	0.1596	0.14094	0.14814	0.19764	0.13656	0.13592	0.18477	0.12848	0.18877	0.1623	0.15011	0.16786	0.14564	0.17514	0.15468	0.26183	0.16822	0.16595	0.17698	0.15747	0.1421	0.21054
0.29731	0.17129	0.2198	0.1833	0.17292	0.21622	0.20398	0.17136	0.16284	0.18419	0.15141	0.2215	0.17603	0.15933	0.20585	0.17537	0.22122	0.21592	0.2338	0.1759	0.15852	0.18207	0.19903	0.19669	0.168	0.17902	0.21048	0.20577	0.15082	0.2084	0.16663	0.20223	0.21605	0.19113	0.20174	0.17916	0.19497	0.2193	0.1972	0.17718	0.19242	0.2051
0.02774	0.02902	0.04345	0.03009	0.0343	0.0271	0.02559	0.03309	0.02483	0.02879	0.03329	0.03466	0.02828	0.024	0.02944	0.03417	0.02859	0.03011	0.02279	0.20882	0.03378	0.02523	0.03299	0.02963	0.05352	0.03078	0.02642	0.02703	0.04663	0.02906	0.05061	0.04319	0.02928	0.04159	0.0282	0.03487	0.03087	0.03266	0.03365	0.03462	0.02936	0.04701
0.16901	0.18301	0.26041	0.18391	0.16105	0.1461	0.22426	0.22417	0.23795	0.16247	0.21611	0.22833	0.22641	0.19828	0.20437	0.19869	0.14114	0.17045	0.21657	0.22229	0.24354	0.20644	0.16836	0.2483	0.23409	0.24	0.18165	0.24099	0.18628	0.17959	0.14056	0.24727	0.20128	0.30231	0.29225	0.27539	0.44199	0.26573	0.25823	0.1907	0.27948	0.24871
0.0693	0.09647	0.0852	0.10321	0.09552	0.067	0.08416	0.08667	0.06932	0.12055	0.09209	0.1038	0.08523	0.12302	0.07183	0.06779	0.07562	0.11862	0.08113	0.11478	0.09534	0.11135	0.0778	0.09045	0.11778	0.10842	0.10342	0.08317	0.11066	0.08568	0.12069	0.1354	0.11638	0.11692	0.09084	0.11177	0.07967	0.09715	0.12724	0.10396	0.10075	0.15865
0.07379	0.05242	0.05375	0.05854	0.05223	0.03971	0.05018	0.05439	0.03986	0.0715	0.04772	0.05768	0.03609	0.04352	0.03246	0.04243	0.07949	0.05097	0.04646	0.0673	0.03313	0.05235	0.04626	0.04985	0.04508	0.05133	0.06756	0.05747	0.05245	0.05362	0.05241	0.06039	0.06904	0.03646	0.05576	0.03599	0.03915	0.07668	0.05906	0.04998	0.03213	0.04345
0.14643	0.1561	0.2371	0.27133	0.23594	0.24819	0.18105	0.11861	0.16964	0.21667	0.29788	0.25171	0.15283	0.24839	0.08512	0.14858	0.12034	0.36677	0.11575	0.20537	0.15931	0.13763	0.13018	0.15271	0.30558	0.17165	0.17451	0.15428	0.21453	0.16051	0.30153	0.18618	0.1769	0.11487	0.28955	0.22045	0.09999	0.11287	0.27332	0.35893	0.18497	0.26575
0.3259	0.40869	0.37307	0.33987	0.34197	0.39209	0.21798	0.27187	0.38999	0.35777	0.42302	0.3169	0.34417	0.26372	0.29534	0.22599	0.14683	0.21372	0.13999	0.15658	0.31351	0.22065	0.16781	0.25078	0.27389	0.2138	0.29108	0.16169	0.25229	0.14381	0.16228	0.21823	0.23412	0.36405	0.30649	0.28696	0.29087	0.1941	0.28403	0.35535	0.28072	0.26546
0.10927	0.0665	0.13288	0.19456	0.22779	0.17113	0.15934	0.05128	0.0506	0.06342	0.10875	0.17222	0.11165	0.21632	0.26388	0.05057	0.05797	0.09898	0.0361	0.30104	0.07196	0.04515	0.04811	0.04996	0.15137	0.05039	0.05956	0.24552	0.12925	0.04597	0.23105	0.25134	0.19554	0.04672	0.26655	0.26775	0.05649	0.05596	0.33624	0.23764	0.11622	0.32185
0.09315	0.05869	0.10149	0.13782	0.11601	0.12275	0.07804	0.07057	0.13308	0.12602	0.19914	0.16144	0.11278	0.10246	0.10403	0.08688	0.15874	0.13546	0.12394	0.16444	0.12581	0.17272	0.07462	0.12351	0.15422	0.10955	0.16005	0.13078	0.13779	0.15923	0.10457	0.14432	0.17363	0.12911	0.09023	0.18427	0.11403	0.17182	0.13449	0.15146	0.10754	0.19299
0.06191	0.11498	0.16431	0.13125	0.19915	0.14876	0.16011	0.10772	0.13935	0.20116	0.30449	0.23682	0.19206	0.16618	0.14844	0.08703	0.05218	0.11127	0.10207	0.10952	0.1632	0.13923	0.17586	0.21355	0.2634	0.14267	0.12718	0.12888	0.31723	0.05613	0.14697	0.16611	0.22752	0.18315	0.06704	0.21867	0.2467	0.17577	0.18231	0.20352	0.18711	0.21573
0.32221	0.3423	0.28641	0.32826	0.28388	0.32867	0.23773	0.34027	0.3606	0.33016	0.33976	0.32389	0.31215	0.25875	0.3316	0.29604	0.27266	0.30166	0.27489	0.21961	0.37528	0.2963	0.28089	0.36694	0.32857	0.34494	0.33177	0.24118	0.3521	0.27087	0.24456	0.31991	0.32544	0.35828	0.31146	0.37075	0.43273	0.34315	0.32623	0.39353	0.42909	0.42407
0.4676	0.32914	0.37333	0.33041	0.30946	0.3829	0.27246	0.32216	0.3823	0.40434	0.4032	0.36197	0.39429	0.35861	0.34482	0.33987	0.30363	0.34403	0.3313	0.345	0.41659	0.30954	0.28747	0.35237	0.39769	0.389	0.43311	0.32332	0.36167	0.29952	0.26711	0.32713	0.32636	0.4093	0.39051	0.39163	0.39555	0.38413	0.42096	0.40969	0.41349	0.38078
0.1722	0.18092	0.27572	0.33711	0.2767	0.31712	0.2302	0.13669	0.22336	0.25972	0.33491	0.30015	0.16212	0.31217	0.14539	0.17959	0.13226	0.41879	0.14989	0.20544	0.19265	0.17128	0.1323	0.19005	0.35655	0.20787	0.21468	0.22306	0.27178	0.23803	0.29407	0.20708	0.21099	0.15748	0.31567	0.26609	0.16655	0.13762	0.31009	0.37877	0.16964	0.3338
0.07254	0.01278	0.0184	0.01493	0.01548	0.01461	0.01267	0.01718	0.01413	0.0209	0.01465	0.01573	0.01679	0.01628	0.01523	0.02107	0.02805	0.01689	0.01302	0.01419	0.01427	0.01399	0.02207	0.017	0.0339	0.01927	0.0141	0.02279	0.02214	0.01447	0.03606	0.01564	0.02307	0.04022	0.01219	0.01433	0.02354	0.0367	0.01572	0.03373	0.02062	0.08357
0.18116	0.23019	0.27684	0.27186	0.26897	0.28732	0.24111	0.24289	0.24692	0.28801	0.31445	0.30672	0.26228	0.28606	0.19658	0.21362	0.1517	0.26931	0.20213	0.21923	0.26393	0.23326	0.22601	0.3274	0.33731	0.26995	0.28067	0.2205	0.34604	0.19709	0.24348	0.24642	0.28079	0.2867	0.28999	0.37458	0.34095	0.25574	0.31545	0.40576	0.27857	0.36293
0.55958	0.07364	0.06909	0.0641	0.06112	0.08366	0.08418	0.09203	0.07384	0.04336	0.08751	0.05288	0.06913	0.05619	0.06253	0.06056	0.04474	0.05563	0.07171	0.03612	0.11267	0.07109	0.09805	0.04705	0.06923	0.09161	0.05143	0.06583	0.0694	0.04709	0.08328	0.04882	0.06887	0.07031	0.06338	0.07453	0.0542	0.06522	0.05426	0.05936	0.05646	0.07206
0.35759	0.25496	0.22495	0.25493	0.22288	0.27575	0.21072	0.2377	0.2726	0.27696	0.26945	0.27713	0.26914	0.21853	0.19247	0.19507	0.17714	0.20771	0.23703	0.2156	0.25171	0.20759	0.23727	0.3043	0.26089	0.22338	0.26954	0.22917	0.35264	0.2137	0.22375	0.23622	0.2493	0.31721	0.18476	0.35794	0.26471	0.24223	0.30058	0.33489	0.25356	0.31886
0.18875	0.28202	0.29375	0.21415	0.27091	0.26284	0.19475	0.22821	0.25661	0.21098	0.22777	0.20292	0.25236	0.25863	0.25198	0.25301	0.20363	0.18788	0.1711	0.15907	0.23725	0.25174	0.17024	0.1962	0.23335	0.21475	0.26445	0.20469	0.16479	0.25191	0.21548	0.21883	0.18653	0.24992	0.23048	0.1869	0.24828	0.20448	0.23554	0.26816	0.24061	0.25428
0.40708	0.44968	0.51248	0.3432	0.4501	0.31559	0.23234	0.26946	0.43616	0.39381	0.44826	0.27339	0.41191	0.40457	0.36504	0.23713	0.19276	0.20032	0.15035	0.15215	0.33441	0.28367	0.2039	0.3738	0.3369	0.25884	0.26638	0.19309	0.27228	0.24173	0.23736	0.22524	0.29728	0.46376	0.2941	0.25561	0.40712	0.21732	0.30242	0.30751	0.32958	0.1802
0.36314	0.26065	0.35866	0.28258	0.31574	0.24176	0.20506	0.24221	0.33118	0.36196	0.45319	0.32096	0.36484	0.29808	0.30343	0.20871	0.22866	0.27681	0.26715	0.21379	0.26083	0.28109	0.28203	0.40414	0.4334	0.31499	0.27913	0.23593	0.43218	0.2814	0.26213	0.28344	0.36493	0.3701	0.35774	0.27825	0.37345	0.30275	0.41294	0.46534	0.45245	0.44388
0.68721	0.19788	0.24679	0.23472	0.20589	0.22851	0.16031	0.26439	0.3058	0.28624	0.30401	0.25712	0.25304	0.21472	0.26973	0.2402	0.18551	0.283	0.28137	0.24498	0.2754	0.26587	0.20025	0.24542	0.28488	0.33644	0.27269	0.27176	0.33536	0.20903	0.24769	0.28563	0.2675	0.31236	0.29001	0.34572	0.31034	0.30293	0.27966	0.31848	0.33439	0.35278
0.0312	0.10809	0.08251	0.0755	0.094	0.03259	0.07047	0.11111	0.05207	0.06607	0.04956	0.04862	0.1038	0.05751	0.02304	0.13857	0.10714	0.02223	0.01913	0.07787	0.11304	0.06578	0.08852	0.06348	0.09745	0.16848	0.05037	0.07345	0.11031	0.02702	0.10976	0.02877	0.09639	0.06745	0.05193	0.0257	0.06468	0.09503	0.05844	0.05416	0.08727	0.10017
0.18314	0.26697	0.29627	0.24037	0.28457	0.29118	0.18755	0.31948	0.2405	0.36313	0.35946	0.30024	0.2849	0.2954	0.29222	0.22411	0.14953	0.26148	0.20349	0.22479	0.37457	0.25353	0.26613	0.38203	0.37066	0.26193	0.22328	0.22031	0.40188	0.18513	0.30172	0.30713	0.33265	0.39601	0.22615	0.35817	0.33651	0.2541	0.30759	0.33127	0.26419	0.3305
0.20841	0.1274	0.20554	0.20202	0.20943	0.19809	0.19026	0.19907	0.14374	0.19736	0.16242	0.21926	0.18027	0.20904	0.1789	0.19746	0.17795	0.24553	0.22256	0.2061	0.21222	0.18904	0.23217	0.19584	0.19705	0.21175	0.20373	0.21805	0.20284	0.25995	0.20345	0.21632	0.21127	0.21376	0.25515	0.24577	0.19402	0.24992	0.24334	0.23058	0.18422	0.28806
0.02608	0.03649	0.0276	0.02714	0.02232	0.02124	0.0235	0.02442	0.018	0.02431	0.02309	0.01909	0.02843	0.02182	0.0191	0.04503	0.05218	0.02106	0.01633	0.02024	0.03529	0.02478	0.03699	0.02768	0.03551	0.03452	0.02113	0.03277	0.06292	0.02043	0.0683	0.02174	0.03465	0.05862	0.0244	0.02287	0.05202	0.05802	0.02772	0.0342	0.04208	0.07646
0.08071	0.12823	0.15765	0.1075	0.14254	0.12287	0.12314	0.15022	0.15503	0.16139	0.13723	0.20316	0.15675	0.14964	0.12491	0.10761	0.13614	0.10943	0.09127	0.19779	0.16624	0.1451	0.16028	0.15303	0.1895	0.15636	0.13988	0.14863	0.20355	0.12222	0.12855	0.19555	0.17855	0.14898	0.11106	0.17854	0.27178	0.2056	0.21029	0.22101	0.20027	0.23335
0.35691	0.36388	0.35915	0.34477	0.32281	0.41447	0.29887	0.41767	0.4506	0.40799	0.41471	0.39001	0.38915	0.3165	0.39842	0.39541	0.34833	0.3502	0.44022	0.29041	0.40052	0.35787	0.34092	0.40783	0.35547	0.43466	0.40321	0.34221	0.35506	0.34015	0.33477	0.34997	0.35102	0.41842	0.4339	0.43383	0.4518	0.45203	0.47207	0.46086	0.49684	0.41663
0.21056	0.24102	0.3015	0.24991	0.24059	0.22566	0.16924	0.26013	0.33317	0.30565	0.36549	0.28937	0.29451	0.22796	0.24983	0.21649	0.15817	0.26114	0.25452	0.22032	0.27815	0.23117	0.18376	0.27107	0.3088	0.31131	0.24906	0.28008	0.34021	0.17895	0.26043	0.24218	0.28462	0.31955	0.32186	0.34869	0.32167	0.30762	0.31552	0.38753	0.34777	0.34009
0.34486	0.3141	0.35409	0.27235	0.29745	0.41355	0.20444	0.30022	0.3389	0.38329	0.34945	0.29484	0.30873	0.26459	0.24784	0.20667	0.20311	0.24104	0.21683	0.19433	0.29577	0.27216	0.20662	0.32898	0.30881	0.26938	0.31744	0.1941	0.34038	0.24991	0.21381	0.25303	0.30524	0.37758	0.236	0.34552	0.37158	0.25214	0.34324	0.34105	0.26356	0.32206
0.18537	0.08041	0.19771	0.19464	0.31636	0.15755	0.28535	0.12852	0.11399	0.16504	0.28885	0.13639	0.17573	0.34132	0.1611	0.20784	0.03691	0.35144	0.03417	0.25711	0.15616	0.27204	0.12474	0.18832	0.27231	0.18454	0.17118	0.33881	0.3143	0.18966	0.29467	0.27927	0.23788	0.09562	0.15163	0.16288	0.21717	0.1076	0.25637	0.34266	0.2064	0.31297
0.1377	0.10201	0.19496	0.29941	0.30852	0.28562	0.24815	0.0976	0.11402	0.07156	0.19709	0.30366	0.10439	0.27861	0.29679	0.10201	0.1331	0.23395	0.06001	0.35524	0.10175	0.07757	0.06533	0.0821	0.24776	0.07691	0.09558	0.33929	0.23523	0.13153	0.29148	0.30608	0.28276	0.08723	0.304	0.34364	0.11251	0.08142	0.37701	0.28304	0.08342	0.38252
0.14571	0.25017	0.23697	0.1855	0.23556	0.16321	0.20273	0.22485	0.17581	0.24563	0.23911	0.21659	0.21459	0.26113	0.20384	0.19562	0.17728	0.23117	0.16153	0.24159	0.23831	0.30108	0.20838	0.18143	0.2631	0.24196	0.23364	0.21465	0.3028	0.20053	0.29468	0.2957	0.26938	0.24579	0.20527	0.22539	0.22032	0.225	0.23177	0.20853	0.2156	0.29147
0.14282	0.1987	0.21279	0.20181	0.19517	0.26298	0.19921	0.19109	0.21655	0.28924	0.29721	0.27456	0.25464	0.22316	0.19002	0.20915	0.14924	0.24204	0.16631	0.21321	0.23237	0.19565	0.21108	0.29266	0.32466	0.21961	0.25047	0.20513	0.31226	0.19965	0.2147	0.22772	0.27727	0.30399	0.24029	0.34352	0.33741	0.23132	0.29676	0.32209	0.29635	0.34623
0.31888	0.28772	0.31328	0.2598	0.32389	0.30993	0.27835	0.26463	0.29498	0.30951	0.33541	0.33339	0.30054	0.28797	0.28362	0.31952	0.23282	0.28854	0.31733	0.29188	0.32472	0.35595	0.28303	0.28677	0.27723	0.34124	0.34421	0.31428	0.32151	0.33003	0.28207	0.34722	0.32631	0.2986	0.30025	0.31824	0.34288	0.3199	0.32578	0.32983	0.38072	0.35494
0.20977	0.2133	0.28778	0.25383	0.37069	0.18845	0.35799	0.22797	0.22149	0.24101	0.35721	0.2334	0.26936	0.34995	0.28301	0.28486	0.08264	0.34767	0.0957	0.27696	0.22174	0.36664	0.25942	0.26559	0.3382	0.23789	0.26893	0.39004	0.34804	0.2902	0.37369	0.3181	0.34351	0.22904	0.25332	0.19864	0.28346	0.18691	0.29437	0.34949	0.28308	0.33443
0.36384	0.28708	0.33563	0.20875	0.25757	0.21792	0.36049	0.1567	0.24829	0.29485	0.28041	0.24216	0.32555	0.24339	0.26344	0.36684	0.42167	0.30245	0.24176	0.37075	0.35065	0.28305	0.4143	0.24222	0.25028	0.29444	0.27925	0.34662	0.27315	0.35966	0.3271	0.33213	0.24192	0.27617	0.45754	0.32858	0.45266	0.30721	0.43257	0.41765	0.32309	0.46528
0.37953	0.48549	0.46715	0.44775	0.48048	0.4263	0.52706	0.52112	0.45913	0.45763	0.52132	0.43836	0.49411	0.45394	0.53209	0.49596	0.25726	0.46043	0.42734	0.40308	0.51213	0.48042	0.50308	0.5024	0.47074	0.58352	0.47537	0.51463	0.51772	0.52907	0.49695	0.53386	0.58996	0.48894	0.40141	0.4953	0.50677	0.50315	0.54102	0.46636	0.49011	0.62265
0.41595	0.35543	0.31744	0.25867	0.31209	0.24778	0.21762	0.42473	0.33589	0.3288	0.33875	0.26702	0.3167	0.19353	0.42991	0.269	0.52491	0.24576	0.22869	0.29604	0.27441	0.26309	0.20986	0.27127	0.25736	0.24724	0.19264	0.19591	0.18338	0.20939	0.23211	0.2286	0.19948	0.34485	0.18015	0.27995	0.17318	0.33249	0.21243	0.24639	0.18435	0.20794
0.31968	0.31269	0.30456	0.33024	0.28753	0.36424	0.22797	0.3566	0.36803	0.35613	0.29214	0.28775	0.30868	0.27853	0.32726	0.3565	0.20123	0.26494	0.32471	0.23476	0.39345	0.27394	0.28919	0.34924	0.31955	0.39391	0.33284	0.23255	0.25903	0.3053	0.27348	0.24495	0.2764	0.37512	0.3199	0.35716	0.37146	0.34059	0.28618	0.41809	0.30699	0.29817
0.17664	0.1709	0.21854	0.20917	0.31038	0.24239	0.27037	0.20592	0.19304	0.21464	0.28612	0.19762	0.22822	0.33066	0.18479	0.2613	0.08754	0.33003	0.13749	0.21981	0.23827	0.28278	0.19879	0.23935	0.28626	0.25164	0.22695	0.28768	0.3346	0.24216	0.32628	0.29301	0.27703	0.20728	0.25261	0.21583	0.30333	0.17594	0.29751	0.39787	0.26961	0.31624
0.13638	0.17642	0.1973	0.134	0.18465	0.15512	0.15191	0.17522	0.19507	0.19496	0.20301	0.23591	0.19932	0.18809	0.16879	0.16013	0.17644	0.14997	0.13389	0.21917	0.20999	0.17368	0.19425	0.1924	0.24498	0.20751	0.20162	0.19664	0.28356	0.16266	0.15741	0.23333	0.22653	0.20359	0.14142	0.23544	0.29651	0.25493	0.25642	0.25061	0.25627	0.24906
0.08154	0.09084	0.10739	0.07915	0.08162	0.07285	0.07803	0.09613	0.06164	0.075	0.12976	0.08588	0.0965	0.10134	0.05588	0.10942	0.04169	0.0716	0.05259	0.04973	0.14869	0.09818	0.07261	0.09256	0.10705	0.12966	0.07818	0.07352	0.1118	0.06314	0.06977	0.07939	0.07552	0.06395	0.08172	0.11228	0.08194	0.05755	0.10692	0.10981	0.13531	0.08518
0.34302	0.36515	0.40849	0.35517	0.38214	0.3357	0.28723	0.31588	0.41058	0.40401	0.46546	0.41536	0.39298	0.36645	0.38528	0.32163	0.2443	0.33571	0.30848	0.25351	0.37416	0.31633	0.32439	0.44148	0.45367	0.3494	0.36037	0.28393	0.43951	0.299	0.32046	0.34094	0.37114	0.41543	0.40778	0.37428	0.42929	0.36402	0.41981	0.50002	0.45252	0.44956
0.07171	0.05765	0.38818	0.39192	0.42131	0.39504	0.58636	0.05684	0.10184	0.1952	0.40307	0.46395	0.05686	0.51354	0.07428	0.05861	0.71469	0.72231	0.05237	0.75086	0.06887	0.14792	0.08703	0.09458	0.54964	0.10095	0.0862	0.73145	0.56185	0.55322	0.63401	0.54574	0.66476	0.08724	0.61311	0.49605	0.0804	0.04418	0.79399	0.56935	0.12329	0.68447
0.25209	0.32792	0.39698	0.44601	0.33613	0.40668	0.32421	0.30521	0.36814	0.42987	0.49648	0.41211	0.38404	0.38508	0.33151	0.27286	0.18275	0.40087	0.26693	0.3233	0.46337	0.2824	0.35171	0.4916	0.50504	0.4302	0.40004	0.34578	0.49947	0.26574	0.34507	0.36017	0.40167	0.46394	0.39962	0.47727	0.43246	0.36197	0.46785	0.49069	0.47359	0.4451
0.27849	0.26565	0.2732	0.30054	0.34577	0.31159	0.37159	0.34936	0.32248	0.3204	0.29491	0.31808	0.3394	0.35246	0.33373	0.3905	0.30157	0.33943	0.40137	0.37835	0.34912	0.38519	0.37646	0.34584	0.33107	0.38421	0.38424	0.38046	0.30244	0.40991	0.32464	0.35526	0.36316	0.32923	0.40367	0.37941	0.37928	0.40747	0.40435	0.3721	0.38478	0.37366
0.27862	0.32751	0.33615	0.35917	0.34495	0.41402	0.32497	0.34092	0.35271	0.40534	0.40251	0.43227	0.35233	0.36281	0.31142	0.34833	0.30607	0.3778	0.32318	0.3078	0.3941	0.33139	0.34283	0.41041	0.40218	0.37133	0.38081	0.30231	0.42545	0.29737	0.33236	0.39404	0.39578	0.40822	0.39013	0.4818	0.37501	0.39372	0.4227	0.47977	0.43512	0.42702
0.34661	0.42169	0.41788	0.41287	0.37511	0.42809	0.35539	0.37625	0.44116	0.40235	0.44384	0.42004	0.41868	0.38536	0.34728	0.34908	0.28124	0.33875	0.30211	0.28909	0.43939	0.33336	0.33681	0.45637	0.43708	0.37055	0.41324	0.31503	0.41802	0.27151	0.34967	0.32793	0.39727	0.4682	0.34816	0.46187	0.38353	0.3476	0.38363	0.46274	0.37261	0.43025
0.07006	0.05445	0.04853	0.07857	0.05513	0.05436	0.06164	0.06574	0.05514	0.05008	0.05648	0.05415	0.06004	0.06909	0.04033	0.08016	0.05498	0.05619	0.04782	0.1417	0.06015	0.06849	0.06756	0.05232	0.05517	0.0644	0.05692	0.05877	0.07302	0.06427	0.06173	0.04709	0.05572	0.04762	0.05344	0.0617	0.0629	0.06002	0.04252	0.05526	0.03853	0.0544
0.67798	0.5854	0.65123	0.57374	0.53914	0.5813	0.41451	0.45887	0.64725	0.5917	0.66249	0.50704	0.54688	0.52917	0.45897	0.41922	0.32446	0.33565	0.30458	0.2958	0.5529	0.40127	0.40624	0.61269	0.57557	0.47204	0.50541	0.38778	0.52182	0.31141	0.4502	0.40877	0.46146	0.59762	0.44821	0.51253	0.5254	0.39906	0.49725	0.60553	0.49465	0.42608
0.33517	0.23139	0.27801	0.25241	0.23675	0.31933	0.18672	0.25439	0.26721	0.32969	0.30617	0.30552	0.25117	0.25823	0.24702	0.27847	0.19487	0.25954	0.21757	0.20957	0.30291	0.22875	0.2452	0.30207	0.29512	0.32959	0.29842	0.28553	0.33135	0.24286	0.24205	0.27303	0.27814	0.33352	0.27572	0.35725	0.40803	0.2903	0.36854	0.39784	0.36789	0.37801
0.22031	0.25714	0.25439	0.20738	0.20697	0.2506	0.19631	0.21798	0.26331	0.21086	0.19894	0.22866	0.21191	0.17129	0.19549	0.1992	0.18155	0.17933	0.18904	0.20323	0.23688	0.14679	0.17432	0.18443	0.16263	0.17801	0.18844	0.1205	0.17697	0.17342	0.18123	0.18122	0.15531	0.2352	0.20436	0.17502	0.21123	0.2073	0.18493	0.21605	0.1781	0.20604
0.11945	0.09583	0.18401	0.16358	0.14945	0.11679	0.13294	0.09879	0.12514	0.20069	0.18295	0.21152	0.14001	0.15109	0.13832	0.09636	0.10989	0.1701	0.09795	0.16671	0.13085	0.12358	0.12561	0.13807	0.1817	0.18272	0.12519	0.20031	0.19729	0.14924	0.20771	0.18265	0.17795	0.2189	0.16699	0.1803	0.19072	0.20233	0.21743	0.17963	0.11114	0.2907
0.21198	0.04937	0.0694	0.0652	0.0576	0.06845	0.0644	0.04712	0.0878	0.05436	0.07459	0.06661	0.04894	0.07922	0.08869	0.04584	0.07002	0.06831	0.05108	0.06641	0.05126	0.06242	0.07398	0.06851	0.06711	0.04638	0.06085	0.08522	0.05488	0.06173	0.06408	0.05745	0.05323	0.09483	0.07328	0.0617	0.10411	0.06055	0.06587	0.15046	NA	0.08773
0.03235	0.03551	0.03049	0.0383	0.0308	0.02171	0.02561	0.0399	0.03205	0.02617	0.04661	0.02299	0.03252	0.04282	0.02626	0.02931	0.03305	0.02668	0.02396	0.10484	0.03117	0.02987	0.04345	0.02749	0.03936	0.04172	0.02008	0.01964	0.04402	0.02489	0.06357	0.02612	0.02806	0.01901	0.01877	0.02174	0.02583	0.02587	0.02536	0.02083	0.01732	0.03839
0.10204	0.25689	0.2863	0.26684	0.29468	0.21343	0.18367	0.36014	0.30015	0.29854	0.38036	0.33087	0.32111	0.229	0.27302	0.22382	0.22007	0.27458	0.20441	0.23041	0.33194	0.27848	0.25339	0.35721	0.31474	0.32351	0.16102	0.23853	0.33437	0.23339	0.20002	0.30162	0.35405	0.32374	0.23644	0.30945	0.28655	0.22647	0.28058	0.36193	0.30289	0.3067
0.36455	0.57263	0.50462	0.44473	0.41913	0.40212	0.30219	0.44013	0.46404	0.4053	0.48771	0.40911	0.48549	0.35339	0.31558	0.41622	0.32029	0.26615	0.17999	0.28841	0.48476	0.3033	0.26699	0.4407	0.46078	0.44101	0.3192	0.25853	0.41131	0.191	0.30485	0.29606	0.38347	0.43848	0.299	0.3861	0.35343	0.27479	0.32258	0.37359	0.31651	0.32618
0.35039	0.28417	0.30632	0.33123	0.37122	0.32241	0.42634	0.38747	0.35731	0.3368	0.28212	0.34375	0.37808	0.38997	0.35879	0.49631	0.31869	0.38097	0.45992	0.39733	0.39062	0.43945	0.44446	0.39751	0.39022	0.46241	0.41196	0.41837	0.35082	0.46501	0.33632	0.43133	0.43751	0.35508	0.43934	0.43715	0.42111	0.44591	0.42	0.36167	0.46981	0.37238
0.43008	0.40986	0.46449	0.41528	0.39297	0.52534	0.34092	0.40586	0.49628	0.47194	0.4866	0.46654	0.40817	0.41259	0.45529	0.35303	0.30964	0.34139	0.29563	0.29274	0.42089	0.35623	0.35708	0.46499	0.46752	0.34593	0.43043	0.29994	0.44104	0.30088	0.35879	0.36553	0.37348	0.49549	0.38537	0.46649	0.46377	0.3896	0.45254	0.50995	0.49743	0.41121
0.39194	0.34947	0.32748	0.34573	0.31868	0.40227	0.33042	0.32922	0.35245	0.3911	0.39738	0.39245	0.32799	0.34978	0.32084	0.32919	0.29764	0.361	0.33902	0.34535	0.37407	0.31625	0.31726	0.38016	0.37388	0.32667	0.39066	0.32819	0.39052	0.31342	0.32995	0.3651	0.36039	0.4009	0.35493	0.44393	0.40714	0.39093	0.39671	0.46322	0.41013	0.45044
0.4551	0.39238	0.45012	0.49517	0.44812	0.4426	0.3415	0.42971	0.41053	0.515	0.55255	0.47285	0.48194	0.44837	0.43243	0.3592	0.26716	0.38191	0.29312	0.29998	0.49277	0.37907	0.34915	0.50238	0.49849	0.38996	0.39916	0.34152	0.52295	0.3269	0.42403	0.38811	0.48193	0.54318	0.39127	0.49844	0.52495	0.40173	0.47692	0.46196	0.46805	0.4929
0.12952	0.23142	0.24175	0.21919	0.2655	0.15928	0.28996	0.25206	0.24956	0.22722	0.26686	0.24257	0.29923	0.23653	0.38389	0.29678	0.2821	0.31575	0.2252	0.35299	0.23332	0.31919	0.29334	0.23716	0.24416	0.33705	0.20734	0.45741	0.29778	0.23618	0.27417	0.322	0.35883	0.35515	0.34164	0.25671	0.32647	0.2691	0.26313	0.28902	0.2824	0.33176
0.28453	0.34442	0.33277	0.31875	0.27703	0.34563	0.23782	0.32087	0.32684	0.34738	0.31322	0.32046	0.28361	0.28361	0.2782	0.27441	0.21048	0.28953	0.32716	0.2495	0.33181	0.26921	0.25772	0.32439	0.30311	0.28251	0.32346	0.23148	0.29239	0.26298	0.25819	0.26733	0.26144	0.31012	0.26662	0.38332	0.31022	0.3225	0.29797	0.34766	0.33057	0.31897
0.65373	0.50015	0.4651	0.41209	0.44138	0.50152	0.34736	0.45476	0.51358	0.57394	0.53097	0.5055	0.45947	0.40454	0.38894	0.42191	0.3018	0.38863	0.37668	0.34061	0.48604	0.39989	0.37718	0.4829	0.43801	0.4222	0.47828	0.33261	0.47508	0.31843	0.36374	0.41989	0.44198	0.52269	0.4654	0.50729	0.53247	0.38185	0.46522	0.5073	0.49914	0.48178
0.02879	0.05153	0.09415	0.05971	0.06302	0.04405	0.06193	0.06357	0.06677	0.05334	0.07261	0.06754	0.05668	0.04591	0.05285	0.05909	0.03571	0.05426	0.03776	0.0566	0.08353	0.07751	0.06413	0.07919	0.10617	0.08604	0.02855	0.07817	0.093	0.04001	0.06469	0.07435	0.09038	0.0659	0.04525	0.10947	0.06071	0.05283	0.04931	0.05214	0.09111	0.07266
0.04503	0.63845	0.09249	0.66835	0.37215	0.08941	0.06944	0.77258	0.35002	0.36581	0.11218	0.3997	0.39601	0.08037	0.33504	0.06042	0.06478	0.78918	0.0562	0.43977	0.1211	0.77761	0.07245	0.73682	0.75041	0.81496	0.4482	0.41095	0.40567	0.4332	0.39772	0.13395	0.0927	0.37414	0.465	0.14395	0.53565	0.81164	0.07648	0.09863	0.48825	0.46941
0.47772	0.41693	0.45788	0.36748	0.38621	0.52698	0.30834	0.42003	0.47081	0.44736	0.48984	0.42089	0.39934	0.36608	0.37602	0.33546	0.25277	0.35458	0.34036	0.28141	0.41933	0.37165	0.31157	0.44406	0.43004	0.4009	0.42611	0.28954	0.42494	0.35736	0.31264	0.37609	0.38956	0.51186	0.38615	0.4742	0.5129	0.37289	0.41867	0.49263	0.45104	0.44581
0.4751	0.40646	0.41332	0.39201	0.36046	0.45092	0.32185	0.40707	0.42146	0.44838	0.41463	0.40921	0.40106	0.33425	0.33697	0.3386	0.272	0.31616	0.41553	0.28396	0.45902	0.3117	0.33342	0.4219	0.42541	0.39393	0.40037	0.28012	0.39896	0.30147	0.3266	0.35014	0.33665	0.41273	0.38972	0.44841	0.44086	0.39106	0.4313	0.46096	0.4262	0.37635
0.19496	0.25236	0.27239	0.25438	0.28886	0.2526	0.34855	0.28207	0.24434	0.26	0.25524	0.26493	0.29593	0.33157	0.28648	0.36038	0.36802	0.33898	0.35345	0.41542	0.29383	0.36604	0.38607	0.28931	0.2954	0.33431	0.3679	0.39296	0.36012	0.39174	0.35289	0.36719	0.35485	0.26692	0.35759	0.31498	0.34745	0.36702	0.39021	0.31254	0.38845	0.40848
0.389	0.36948	0.36212	0.36026	0.34345	0.3828	0.29585	0.34813	0.37251	0.38078	0.33328	0.39294	0.33892	0.33542	0.30722	0.31639	0.29602	0.30827	0.27997	0.29203	0.37042	0.293	0.30168	0.36417	0.34807	0.32241	0.3591	0.28274	0.28387	0.29667	0.2849	0.28273	0.29605	0.3523	0.37723	0.38801	0.39243	0.32133	0.39683	0.39811	0.34276	0.35926
0.07974	0.11391	0.16202	0.08429	0.21241	0.07167	0.18145	0.10716	0.06354	0.1235	0.13701	0.12597	0.16507	0.148	0.12337	0.10552	0.12016	0.13577	0.04194	0.23174	0.13593	0.1963	0.15791	0.14781	0.19604	0.16042	0.1159	0.19263	0.21992	0.09112	0.17596	0.15841	0.09659	0.12746	0.08728	0.08093	0.14085	0.111	0.07813	0.14971	0.12461	0.19357
0.04387	0.74021	0.03825	0.74602	0.44129	0.04626	0.01931	0.78769	0.4591	0.4517	0.06385	0.47758	0.45284	0.02976	0.43306	0.0259	0.02618	0.7926	0.04381	0.48751	0.03149	0.78813	0.0267	0.77934	0.78698	0.78797	0.47553	0.471	0.44856	0.50645	0.48069	0.18161	0.02381	0.45316	0.5425	0.03684	0.52028	0.81781	0.03494	0.03036	0.57477	0.52779
0.41689	0.38738	0.40799	0.34132	0.34646	0.37565	0.27423	0.41118	0.47967	0.36211	0.35492	0.35114	0.42411	0.35662	0.3709	0.34326	0.40103	0.26724	0.35461	0.26557	0.42474	0.3168	0.27622	0.35308	0.32043	0.40092	0.35657	0.26876	0.2909	0.29508	0.2546	0.31021	0.26469	0.37181	0.35164	0.59382	0.4012	0.40197	0.31117	0.39365	0.43548	0.28318
0.03144	0.04031	0.04293	0.04397	0.04802	0.04655	0.0381	0.03694	0.03976	0.04753	0.04941	0.05701	0.04225	0.03661	0.04135	0.03732	0.02933	0.05519	0.05561	0.12015	0.03707	0.04529	0.04033	0.0385	0.03659	0.03675	0.07077	0.03959	0.03596	0.06175	0.03572	0.04025	0.03575	0.03958	0.03426	0.05719	0.02719	0.05733	0.04371	0.03223	0.03413	0.07008
0.1904	0.2642	0.33666	0.23901	0.28109	0.20768	0.15421	0.20153	0.23692	0.2087	0.24338	0.20397	0.23659	0.09219	0.21432	0.16433	0.15475	0.12892	0.13982	0.30597	0.17701	0.11397	0.10529	0.18559	0.1157	0.10519	0.10091	0.04927	0.14612	0.06059	0.16905	0.1916	0.15898	0.27804	0.15469	0.07866	0.1832	0.11207	0.07963	0.1496	0.14858	0.14977
0.33804	0.36584	0.44556	0.4453	0.43693	0.41617	0.39317	0.38555	0.43471	0.48303	0.50749	0.4187	0.41426	0.40215	0.40004	0.33236	0.29136	0.40021	0.37156	0.44188	0.39755	0.38369	0.39283	0.5225	0.4928	0.40991	0.41323	0.39664	0.48003	0.34123	0.39984	0.4069	0.47808	0.53877	0.39771	0.51472	0.52077	0.38191	0.46866	0.50899	0.45407	0.50225
0.21869	0.31536	0.29013	0.24547	0.25242	0.18451	0.15349	0.20317	0.26727	0.22082	0.22776	0.15638	0.3259	0.20162	0.25386	0.1952	0.16356	0.08078	0.09191	0.08461	0.21823	0.1398	0.13088	0.2112	0.23701	0.24512	0.16661	0.09709	0.13061	0.09537	0.11564	0.11991	0.11674	0.37766	0.17595	0.0747	0.20096	0.14453	0.14886	0.18895	0.13106	0.08799
0.10848	0.13011	0.27192	0.40587	0.39447	0.36229	0.30922	0.17264	0.18441	0.15383	0.26994	0.35391	0.14988	0.38302	0.28127	0.1868	0.2165	0.29146	0.20031	0.45588	0.15776	0.173	0.14428	0.14346	0.34487	0.14514	0.1804	0.42666	0.31574	0.31379	0.40198	0.42587	0.41636	0.13542	0.38064	0.4301	0.23141	0.1624	0.46674	0.38701	0.16794	0.47513
0.12855	0.13686	0.20018	0.11731	0.1517	0.10018	0.10066	0.09457	0.14376	0.10309	0.11715	0.1367	0.13887	0.06254	0.11451	0.10157	0.06937	0.0816	0.07578	0.20616	0.10927	0.07232	0.09887	0.10381	0.08836	0.05806	0.07556	0.04517	0.15284	0.06841	0.13126	0.14111	0.09268	0.10072	0.14429	0.10015	0.11909	0.1099	0.06495	0.11415	0.08699	0.16343
0.27658	0.26887	0.38359	0.24904	0.28644	0.21803	0.26759	0.35732	0.31925	0.18461	0.25655	0.22947	0.24314	0.21913	0.22225	0.24186	0.39615	0.09793	0.11541	0.19674	0.194	0.17123	0.16754	0.18934	0.23622	0.26524	0.16361	0.13824	0.18257	0.10588	0.16248	0.34232	0.17839	0.20962	0.37967	0.29799	0.28827	0.11745	0.17309	0.25278	0.18435	0.1503
0.05551	0.72246	0.07218	0.70176	0.39244	0.10809	0.07654	0.75638	0.40298	0.40473	0.14169	0.415	0.4059	0.06112	0.39579	0.09154	0.07539	0.83956	0.0851	0.43149	0.08726	0.80758	0.08008	0.77003	0.82918	0.82724	0.45321	0.43909	0.44023	0.44113	0.44037	0.27221	0.07624	0.41275	0.47087	0.10598	0.44255	0.88135	0.07827	0.05965	0.47018	0.50729
0.06776	0.03818	0.0263	0.02192	0.02209	0.02739	0.02064	0.02613	0.02431	0.0239	0.02367	0.0249	0.02436	0.02185	0.01894	0.03263	0.02343	0.02578	0.02324	0.04889	0.03516	0.02377	0.02384	0.02209	0.02076	0.04127	0.02301	0.02435	0.02439	0.01846	0.02657	0.02146	0.02448	0.02047	0.02317	0.02555	0.02157	0.03042	0.01894	0.02953	0.02284	0.02901
0.52764	0.4814	0.46336	0.43482	0.4068	0.49775	0.32602	0.39784	0.4954	0.49847	0.48479	0.44417	0.43286	0.37313	0.35471	0.36745	0.28893	0.32995	0.30596	0.31342	0.42164	0.33667	0.32418	0.44065	0.41462	0.38999	0.40836	0.33114	0.43246	0.30299	0.32695	0.37684	0.38131	0.46793	0.40125	0.46718	0.49584	0.4006	0.45167	0.49044	0.47522	0.39988
0.354	0.30235	0.38495	0.37596	0.37283	0.32601	0.27355	0.413	0.41363	0.33865	0.4471	0.34389	0.37824	0.3283	0.38167	0.27773	0.23271	0.29463	0.30855	0.34028	0.40767	0.2593	0.3833	0.42106	0.36445	0.33487	0.32859	0.32031	0.40459	0.28915	0.31126	0.27042	0.30689	0.41609	0.28534	0.39338	0.32775	0.33425	0.35705	0.36425	0.34808	0.25993
0.53456	0.46374	0.49938	0.4768	0.47111	0.49655	0.42598	0.45827	0.56098	0.47768	0.50666	0.51056	0.4936	0.57026	0.53068	0.43133	0.47111	0.4788	0.45514	0.48154	0.50834	0.4415	0.43898	0.51373	0.52197	0.49721	0.54022	0.48058	0.4779	0.4907	0.44792	0.44083	0.49043	0.53815	0.55982	0.49427	0.53902	0.53528	0.56404	0.56574	0.50387	0.54628
0.30469	0.36581	0.37173	0.37604	0.33808	0.41098	0.30599	0.34378	0.36364	0.40878	0.42884	0.44158	0.35807	0.36114	0.30821	0.34557	0.29174	0.33723	0.3214	0.33717	0.39344	0.31726	0.30919	0.40114	0.40146	0.36764	0.39677	0.31869	0.39454	0.31577	0.32684	0.3451	0.35959	0.37022	0.38253	0.43355	0.38873	0.33664	0.41821	0.48029	0.38894	0.41074
0.30972	0.27158	0.29253	0.28258	0.24159	0.3326	0.25286	0.32335	0.27618	0.34826	0.31499	0.32444	0.27092	0.27706	0.27238	0.36328	0.25024	0.29012	0.22063	0.22727	0.36392	0.26361	0.28813	0.31737	0.30996	0.42543	0.27375	0.34319	0.33671	0.23056	0.25446	0.30453	0.32686	0.39639	0.30287	0.36719	0.36682	0.2903	0.40908	0.34852	0.3686	0.42093
0.08297	0.07413	0.09916	0.09373	0.07718	0.10423	0.07335	0.07455	0.10359	0.07913	0.10944	0.09078	0.0859	0.0886	0.06913	0.10307	0.0663	0.06884	0.056	0.10085	0.12444	0.08924	0.06174	0.08771	0.1079	0.08322	0.08997	0.06751	0.10111	0.05939	0.07753	0.09022	0.10928	0.10381	0.06128	0.14195	0.08764	0.09235	0.08392	0.15794	0.15657	0.14191
0.44981	0.38994	0.40163	0.36452	0.33014	0.45308	0.3074	0.31123	0.4035	0.41493	0.39926	0.3969	0.38494	0.35451	0.32933	0.33247	0.29086	0.34214	0.31517	0.29297	0.39435	0.30479	0.29536	0.36827	0.3784	0.3367	0.36281	0.30137	0.35959	0.30538	0.30674	0.33093	0.32747	0.40728	0.40524	0.40198	0.41983	0.34503	0.44144	0.49844	0.42227	0.4025
0.07239	0.19009	0.14811	0.19394	0.1933	0.05816	0.15375	0.16735	0.09839	0.15008	0.17498	0.19211	0.178	0.14589	0.1922	0.19654	0.13615	0.16397	0.09651	0.22652	0.12426	0.19464	0.19245	0.09262	0.11162	0.24877	0.09582	0.29477	0.14989	0.10677	0.28485	0.13774	0.16061	0.1806	0.12376	0.09491	0.12554	0.09646	0.17194	0.15011	0.07401	0.27459
0.36251	0.3455	0.34371	0.37082	0.37377	0.36503	0.39714	0.42747	0.37227	0.41751	0.36779	0.42382	0.35664	0.36949	0.33114	0.43939	0.38776	0.43252	0.3873	0.39938	0.40357	0.41159	0.39994	0.4212	0.41527	0.43604	0.42873	0.4141	0.42589	0.39169	0.40131	0.44551	0.4588	0.39876	0.42293	0.50709	0.42965	0.43306	0.45979	0.46515	0.47783	0.48647
0.16661	0.16005	0.14209	0.13294	0.13273	0.11872	0.14461	0.14496	0.15463	0.12169	0.13884	0.15523	0.13847	0.14974	0.13715	0.12108	0.14856	0.14492	0.12106	0.18643	0.12016	0.13369	0.12847	0.15088	0.16792	0.13624	0.12995	0.13178	0.1836	0.13207	0.14886	0.12345	0.12925	0.12021	0.12739	0.14203	0.12572	0.10047	0.12626	0.14498	0.16413	0.17899
0.30393	0.31655	0.29866	0.33242	0.32277	0.38757	0.34605	0.30122	0.30352	0.38568	0.27494	0.40809	0.32967	0.29169	0.34002	0.27853	0.33459	0.37003	0.36776	0.41777	0.36136	0.33944	0.31532	0.3255	0.35024	0.30549	0.3807	0.37326	0.30193	0.38951	0.33045	0.35535	0.36476	0.37485	0.36602	0.40378	0.33866	0.38398	0.32178	0.38879	0.36097	0.38931
0.33566	0.38364	0.37522	0.36445	0.35501	0.46019	0.32757	0.38453	0.43441	0.4359	0.46619	0.39101	0.41175	0.35157	0.32988	0.33151	0.24053	0.33581	0.32341	0.32054	0.41089	0.32392	0.33487	0.44704	0.42623	0.36331	0.40617	0.31566	0.41813	0.29766	0.31487	0.34177	0.3796	0.41952	0.38657	0.4645	0.38117	0.39329	0.427	0.48599	0.41608	0.42821
0.3282	0.35164	0.3488	0.42837	0.47144	0.3628	0.52699	0.47896	0.41991	0.49779	0.49663	0.41712	0.4538	0.5007	0.44808	0.55054	0.49544	0.43579	0.50662	0.48172	0.49869	0.52618	0.57889	0.61522	0.48105	0.54857	0.55791	0.51224	0.54901	0.53274	0.47591	0.55659	0.57031	0.46016	0.55469	0.54394	0.58372	0.55288	0.56433	0.56316	0.58226	0.59687
0.51971	0.46781	0.45576	0.41649	0.48024	0.42712	0.38325	0.55976	0.47957	0.51172	0.37194	0.46767	0.55207	0.51126	0.52697	0.59438	0.30893	0.51252	0.46659	0.34317	0.54386	0.5726	0.52359	0.40827	0.46048	0.55592	0.56722	0.51411	0.41169	0.59964	0.44586	0.51634	0.47935	0.53929	0.4718	0.52478	0.57376	0.59803	0.55981	0.50702	0.58781	0.55212
0.521	0.4468	0.45064	0.41146	0.38064	0.47999	0.35855	0.38699	0.46095	0.46722	0.46559	0.42525	0.43048	0.39737	0.37346	0.37927	0.32982	0.37334	0.35784	0.34234	0.42582	0.35382	0.34219	0.42595	0.44125	0.37253	0.40989	0.3418	0.40079	0.32598	0.3432	0.33616	0.35209	0.46632	0.41572	0.44895	0.44155	0.3986	0.45592	0.52459	0.44921	0.44077
0.46841	0.49094	0.54306	0.56469	0.46177	0.45106	0.45995	0.45289	0.505	0.54626	0.65676	0.51434	0.51178	0.49741	0.5056	0.43697	0.30018	0.44829	0.37317	0.34866	0.50747	0.44129	0.44002	0.61971	0.65478	0.49313	0.49365	0.48818	0.60118	0.33973	0.48187	0.48111	0.54933	0.61827	0.4448	0.59139	0.56613	0.48325	0.53421	0.57376	0.51856	0.55276
0.20268	0.20902	0.19037	0.21657	0.18501	0.21744	0.19635	0.19358	0.19453	0.23547	0.28425	0.22531	0.22909	0.19553	0.17284	0.20233	0.16459	0.21347	0.18522	0.21452	0.22784	0.19502	0.2067	0.28268	0.25751	0.20667	0.22643	0.21305	0.28743	0.16389	0.21028	0.21716	0.22721	0.25151	0.16454	0.30706	0.2534	0.2017	0.2472	0.25418	0.23875	0.28937
0.26207	0.23854	0.23787	0.24512	0.24111	0.28985	0.22386	0.2432	0.25369	0.29035	0.28529	0.28619	0.25257	0.25464	0.22159	0.23234	0.18991	0.27394	0.22724	0.31617	0.27165	0.22968	0.23773	0.30461	0.29814	0.24178	0.27558	0.24789	0.30666	0.21641	0.23068	0.27695	0.2775	0.2939	0.28148	0.36514	0.30879	0.28496	0.31858	0.36307	0.30799	0.32477
0.42491	0.47605	0.50377	0.49521	0.46271	0.50702	0.37593	0.4589	0.50869	0.49603	0.57013	0.50756	0.46588	0.45022	0.44623	0.40394	0.32731	0.40029	0.30821	0.3296	0.47547	0.38444	0.36894	0.54132	0.53583	0.45787	0.43605	0.36881	0.5275	0.2634	0.42083	0.39694	0.4829	0.54284	0.38526	0.51943	0.50168	0.42021	0.44376	0.51015	0.43666	0.44734
0.1424	0.2607	0.30339	0.23777	0.34174	0.19491	0.22552	0.33087	0.22273	0.27485	0.24278	0.26025	0.29928	0.19022	0.27677	0.18916	0.22678	0.19424	0.19193	0.32776	0.23173	0.17672	0.22578	0.2634	0.2191	0.17727	0.20067	0.15274	0.27289	0.20616	0.26518	0.25156	0.2837	0.2879	0.23615	0.2364	0.23115	0.16709	0.17296	0.22457	0.1542	0.27493
0.33187	0.18118	0.29984	0.19886	0.27207	0.13262	0.19799	0.1922	0.26504	0.18523	0.25574	0.18341	0.26608	0.22049	0.21502	0.18666	0.20137	0.19707	0.1359	0.17744	0.18875	0.21806	0.35831	0.20286	0.22031	0.22369	0.22433	0.15031	0.21368	0.13756	0.18702	0.18746	0.23432	0.2179	0.1576	0.23264	0.19695	0.23557	0.18379	0.2268	0.18821	0.34587
0.53043	0.48339	0.43898	0.38189	0.48869	0.37598	0.37469	0.5493	0.47869	0.51843	0.36672	0.48411	0.53784	0.4964	0.49208	0.61485	0.32719	0.48163	0.41855	0.28598	0.53099	0.58192	0.53463	0.4317	0.48367	0.56457	0.54175	0.48997	0.43354	0.5522	0.43791	0.51019	0.47638	0.54536	0.51554	0.4976	0.58583	0.5872	0.57883	0.48187	0.6016	0.57557
0.29489	0.40452	0.3769	0.36892	0.35746	0.35385	0.27322	0.35207	0.41324	0.42762	0.44032	0.41127	0.36638	0.34117	0.37037	0.27702	0.2198	0.33425	0.2646	0.33869	0.40129	0.27791	0.28947	0.44999	0.40189	0.35864	0.37812	0.26107	0.39181	0.24692	0.28392	0.36687	0.35792	0.50295	0.291	0.43933	0.42813	0.32935	0.35451	0.41625	0.3422	0.37266
0.38342	0.43458	0.49207	0.42963	0.39809	0.46193	0.32001	0.37442	0.46133	0.43373	0.47324	0.4404	0.43854	0.41443	0.37527	0.3638	0.30938	0.35372	0.29899	0.30399	0.42473	0.32603	0.31509	0.4554	0.46645	0.37103	0.38752	0.32795	0.42254	0.26596	0.3571	0.38059	0.35215	0.43811	0.39734	0.41493	0.45216	0.36127	0.39166	0.44686	0.38935	0.39604
0.18149	0.09113	0.1698	0.10347	0.20328	0.14178	0.10379	0.05725	0.09358	0.33512	0.08596	0.10702	0.09767	0.15583	0.09437	0.06727	0.09846	0.08973	0.06042	0.11289	0.08172	0.33666	0.09274	0.13455	0.14186	0.21274	0.13953	0.09748	0.1125	0.61853	0.10092	0.12716	0.35342	0.12191	0.2219	0.1286	0.06875	0.08788	0.10807	0.14979	0.07467	0.15546
0.54011	0.38713	0.34234	0.26864	0.28384	0.30101	0.22547	0.41531	0.43478	0.31881	0.39755	0.33375	0.31631	0.20205	0.32342	0.25315	0.78747	0.21806	0.18981	0.219	0.30894	0.1911	0.19243	0.23247	0.25213	0.22938	0.24871	0.21353	0.21951	0.16151	0.18842	0.20246	0.20307	0.32978	0.1892	0.31992	0.23799	0.30061	0.26511	0.33604	0.29047	0.25936
0.11739	0.1375	0.1546	0.13118	0.115	0.11979	0.09685	0.10304	0.08871	0.17463	0.18213	0.10856	0.11969	0.14354	0.1511	0.11975	0.15246	0.11603	0.08437	0.22585	0.09522	0.1109	0.10287	0.11016	0.14944	0.09802	0.10994	0.07249	0.19809	0.08779	0.15289	0.09457	0.11845	0.09833	0.09139	0.1644	0.13832	0.14667	0.12523	0.13016	0.12709	0.15262
0.35184	0.3929	0.37243	0.37853	0.37986	0.42712	0.30712	0.39717	0.41467	0.3961	0.35774	0.38272	0.37396	0.32263	0.32589	0.39411	0.40329	0.28525	0.30391	0.32437	0.42637	0.34973	0.29986	0.40683	0.34696	0.35049	0.41883	0.30275	0.31234	0.27324	0.32802	0.33619	0.38073	0.38874	0.42982	0.43447	0.3527	0.36203	0.40445	0.40805	0.33202	0.34542
0.09048	0.11275	0.15249	0.09076	0.1009	0.11235	0.11043	0.11729	0.11273	0.13869	0.14274	0.1382	0.11225	0.11316	0.11583	0.12241	0.09532	0.1044	0.10142	0.14151	0.11939	0.15483	0.10118	0.11962	0.14253	0.11109	0.11954	0.12337	0.17163	0.11883	0.11253	0.13209	0.17949	0.13346	0.11781	0.20682	0.1356	0.15487	0.14192	0.13598	0.13007	0.21674
0.22565	0.24047	0.26043	0.30833	0.28701	0.23719	0.2724	0.22759	0.19136	0.23455	0.34798	0.36552	0.21713	0.29682	0.23925	0.27745	0.49399	0.43293	0.21114	0.44887	0.22708	0.27258	0.20179	0.21921	0.35107	0.26209	0.26409	0.33237	0.37549	0.28722	0.42574	0.32925	0.27832	0.21811	0.27987	0.31193	0.33429	0.23442	0.27487	0.44833	0.26669	0.42379
0.34009	0.39297	0.38499	0.36446	0.31395	0.39003	0.2858	0.34108	0.42829	0.36363	0.39411	0.35007	0.3638	0.33473	0.41776	0.30625	0.26804	0.28348	0.2643	0.26703	0.39128	0.29249	0.28466	0.35971	0.37287	0.38514	0.3418	0.27409	0.35533	0.26424	0.29425	0.29162	0.30836	0.44287	0.29336	0.35173	0.36678	0.3106	0.341	0.36044	0.31356	0.3614
0.27428	0.19326	0.26708	0.28543	0.35534	0.19881	0.27009	0.18641	0.18765	0.31508	0.34498	0.31853	0.24057	0.28863	0.29738	0.17794	0.17134	0.32699	0.08378	0.28236	0.23928	0.32686	0.11922	0.19538	0.2642	0.2844	0.21344	0.25122	0.18928	0.23995	0.35161	0.33004	0.35698	0.28703	0.20433	0.25999	0.24517	0.22012	0.33155	0.31287	0.28702	0.29645
0.27641	0.3275	0.30014	0.36285	0.3149	0.2684	0.27283	0.41576	0.34463	0.38005	0.39493	0.26628	0.40232	0.31123	0.42795	0.35607	0.4158	0.34591	0.35905	0.41604	0.34541	0.33864	0.41929	0.35917	0.32457	0.34522	0.36757	0.25273	0.39794	0.29387	0.31708	0.30208	0.34004	0.363	0.23917	0.30887	0.4104	0.39929	0.25649	0.25045	0.31917	0.31569
0.40242	0.35128	0.39257	0.45212	0.37412	0.50034	0.31392	0.32147	0.37357	0.4241	0.50941	0.5496	0.34698	0.42091	0.29646	0.35121	0.31468	0.37587	0.32979	0.40572	0.40113	0.33651	0.27006	0.397	0.441	0.41486	0.398	0.37171	0.39412	0.33844	0.33861	0.38785	0.41649	0.37383	0.44987	0.46208	0.39831	0.37022	0.43563	0.50794	0.41748	0.45488
0.09189	0.1143	0.10679	0.11254	0.08715	0.08186	0.09377	0.09364	0.09737	0.11032	0.10814	0.09855	0.07564	0.11007	0.0908	0.0903	0.09073	0.10829	0.09221	0.18499	0.11316	0.09797	0.0997	0.10235	0.12353	0.08247	0.0813	0.07707	0.10268	0.08461	0.15085	0.08976	0.08315	0.07863	0.09393	0.11651	0.09795	0.09646	0.09865	0.10449	0.08068	0.1512
0.4983	0.49136	0.48836	0.4889	0.44202	0.54177	0.38909	0.43193	0.54829	0.48074	0.52168	0.49611	0.48003	0.44249	0.40404	0.4149	0.37212	0.43116	0.37324	0.36571	0.48715	0.37878	0.35853	0.47975	0.49403	0.41059	0.4496	0.3686	0.44306	0.37123	0.3928	0.41637	0.39957	0.519	0.45421	0.50085	0.45407	0.43545	0.48386	0.53531	0.46713	0.479
0.82468	0.74644	0.79415	0.84339	0.76897	0.76853	0.69955	0.88273	0.87478	0.82011	0.86495	0.82313	0.81334	0.81685	0.81518	0.75931	0.69972	0.69738	0.76329	0.58428	0.84492	0.76645	0.82758	0.84474	0.77202	0.9041	0.81004	0.68238	0.84711	0.91113	0.63896	0.7524	0.80834	0.90625	0.90305	0.75176	0.86603	0.70671	0.88802	0.76175	0.81782	0.72493
0.23973	0.27166	0.28947	0.32809	0.35778	0.22477	0.42215	0.29841	0.19685	0.33146	0.3401	0.35967	0.25406	0.28413	0.2861	0.30981	0.24816	0.37562	0.23358	0.37077	0.2734	0.32398	0.24609	0.24881	0.36553	0.33317	0.28254	0.38656	0.3879	0.26765	0.41506	0.36378	0.3376	0.31384	0.28816	0.38521	0.32088	0.29829	0.30279	0.32547	0.29841	0.4309
0.76933	0.70094	0.73019	0.56474	0.68396	0.75143	0.59291	0.76404	0.77328	0.76424	0.65808	0.62661	0.70958	0.6685	0.69771	0.76214	0.55389	0.58249	0.76521	0.52678	0.71421	0.71236	0.64991	0.72787	0.67892	0.62961	0.63852	0.64215	0.63405	0.75104	0.55427	0.67053	0.67439	0.78824	0.76473	0.75582	0.65716	0.73693	0.68903	0.73386	0.70581	0.73383
0.37143	0.43413	0.44657	0.47606	0.45598	0.43273	0.42334	0.44324	0.40134	0.48273	0.51119	0.4443	0.47466	0.41957	0.4103	0.42675	0.35705	0.42391	0.38894	0.40692	0.47045	0.41637	0.43613	0.51403	0.49105	0.46274	0.43194	0.41588	0.50092	0.36587	0.44803	0.46442	0.48744	0.48399	0.41746	0.4849	0.45626	0.43472	0.43901	0.47343	0.47331	0.46394
0.63529	0.65943	0.53006	0.41461	0.45058	0.49918	0.49861	0.56877	0.57864	0.51022	0.4384	0.41188	0.71929	0.45957	0.7098	0.50056	0.73142	0.34843	0.74037	0.35028	0.73175	0.46769	0.37778	0.57313	0.41019	0.52365	0.7217	0.36922	0.40152	0.41149	0.31683	0.44948	0.65125	0.72111	0.38675	0.73499	0.53399	0.5712	0.53189	0.54451	0.73462	0.48466
0.17204	0.44906	0.46937	0.50407	0.49408	0.50712	0.41592	0.57835	0.4469	0.54954	0.46277	0.5506	0.53	0.51477	0.51284	0.61018	0.72706	0.56688	0.58308	0.52902	0.57173	0.59049	0.56779	0.55255	0.50519	0.65953	0.63773	0.552	0.54888	0.56555	0.44119	0.60596	0.62938	0.58992	0.59155	0.61253	0.61943	0.64074	0.53901	0.59417	0.63472	0.59566
0.05047	0.14302	0.13298	0.13022	0.08971	0.05537	0.08626	0.10205	0.10641	0.1153	0.12082	0.12719	0.12907	0.08986	0.06477	0.06829	0.05794	0.10686	0.04828	0.0515	0.13559	0.11285	0.10736	0.17886	0.18062	0.0711	0.10625	0.10322	0.18065	0.0487	0.09108	0.08656	0.14811	0.33193	0.0738	0.19481	0.16782	0.06665	0.09647	0.10314	0.11369	0.13186
0.48322	0.46078	0.41399	0.40795	0.36791	0.46666	0.35535	0.50274	0.51358	0.46171	0.44341	0.42086	0.42597	0.35626	0.39169	0.38016	0.31878	0.35313	0.53956	0.34074	0.51297	0.34706	0.42415	0.46413	0.41001	0.49383	0.41988	0.32499	0.42763	0.33346	0.35024	0.38811	0.37871	0.44108	0.41284	0.47984	0.52197	0.47809	0.44114	0.50803	0.42147	0.47056
0.39326	0.31099	0.36762	0.35266	0.38065	0.40198	0.31512	0.38767	0.31312	0.38423	0.42578	0.41696	0.34481	0.30727	0.34395	0.35889	0.53938	0.34794	0.35253	0.36476	0.39455	0.40287	0.42475	0.43069	0.42322	0.33462	0.43625	0.3813	0.42476	0.38743	0.40211	0.41416	0.40036	0.38035	0.35731	0.49301	0.37406	0.41007	0.43662	0.43386	0.35154	0.46623
0.14293	0.20888	0.22745	0.24377	0.22942	0.20741	0.24811	0.20076	0.18944	0.26465	0.33924	0.26308	0.23112	0.26274	0.22729	0.19726	0.17639	0.20323	0.12359	0.18172	0.19686	0.25964	0.20461	0.3237	0.26845	0.20304	0.22987	0.17517	0.31615	0.13043	0.27601	0.22587	0.29886	0.30365	0.20291	0.30872	0.27397	0.21443	0.24332	0.33279	0.26533	0.27519
0.33749	0.36548	0.40735	0.39177	0.3903	0.44271	0.36649	0.38398	0.38109	0.47486	0.55084	0.46088	0.40974	0.42716	0.34008	0.37696	0.33943	0.40361	0.30493	0.35153	0.46409	0.37123	0.36761	0.57876	0.54909	0.44989	0.44968	0.34732	0.57577	0.31675	0.40857	0.44822	0.48222	0.50985	0.49116	0.62048	0.57577	0.45159	0.60026	0.59791	0.58852	0.55145
0.70255	0.60798	0.64687	0.57606	0.54349	0.65488	0.49479	0.67884	0.74477	0.64087	0.62549	0.61506	0.65721	0.53515	0.66	0.61877	0.54273	0.57596	0.68443	0.52101	0.70412	0.56822	0.64757	0.7236	0.61664	0.70206	0.71436	0.52466	0.58402	0.55383	0.53184	0.5036	0.65135	0.73692	0.5453	0.66371	0.71245	0.6441	0.66555	0.69821	0.71275	0.59289
0.37585	0.39537	0.43409	0.38638	0.38172	0.39595	0.28176	0.36906	0.4389	0.41823	0.47313	0.42982	0.39568	0.37115	0.44424	0.2807	0.24685	0.35644	0.31305	0.31778	0.40139	0.33257	0.32212	0.46094	0.45109	0.33959	0.37914	0.30091	0.38093	0.28496	0.3252	0.39552	0.37898	0.53891	0.32246	0.41605	0.45114	0.3557	0.37774	0.43067	0.33296	0.40681
0.45602	0.46248	0.48313	0.50082	0.49631	0.52983	0.46637	0.50059	0.53845	0.50255	0.5128	0.53148	0.54099	0.505	0.4909	0.51386	0.53175	0.44327	0.50284	0.46775	0.52893	0.49781	0.44364	0.53644	0.50819	0.53268	0.51769	0.47137	0.46963	0.52245	0.44459	0.48157	0.48957	0.51554	0.57502	0.5437	0.52477	0.53118	0.56942	0.54046	0.5327	0.48008
0.40846	0.50885	0.50948	0.46992	0.44404	0.47643	0.33375	0.45755	0.54632	0.52378	0.53026	0.43834	0.492	0.41872	0.42753	0.3638	0.48826	0.33796	0.28998	0.3107	0.46632	0.31939	0.32849	0.4888	0.47614	0.44154	0.38425	0.3226	0.46663	0.25171	0.34862	0.37587	0.38462	0.5694	0.35358	0.44873	0.44849	0.34335	0.42328	0.48506	0.38114	0.38209
0.37167	0.28041	0.29065	0.28791	0.29701	0.34344	0.38524	0.31606	0.32496	0.35528	0.34851	0.339	0.29784	0.33415	0.33728	0.36705	0.34908	0.33365	0.29935	0.32265	0.31444	0.40548	0.29697	0.36193	0.38563	0.29957	0.35694	0.35762	0.39655	0.29417	0.38366	0.39436	0.36404	0.39652	0.36991	0.43492	0.41192	0.35616	0.43444	0.44837	0.39166	0.47865
0.03892	0.94519	0.02327	0.95106	0.58113	0.03166	0.0261	0.95865	0.6023	0.57321	0.03569	0.57927	0.60919	0.02192	0.59244	0.02819	0.02433	0.97857	0.01987	0.60513	0.03027	0.96775	0.02366	0.97274	0.97114	0.95706	0.56482	0.63829	0.61256	0.54008	0.60348	0.18784	0.02406	0.60616	0.60019	0.02403	0.59596	0.98239	0.02903	0.0223	0.58305	0.61339
0.1976	0.34234	0.37856	0.225	0.27719	0.16028	0.33784	0.33049	0.28721	0.43283	0.29483	0.27698	0.45659	0.26723	0.40724	0.41098	0.4583	0.16227	0.23366	0.28874	0.38366	0.32278	0.33561	0.41841	0.37002	0.46964	0.23374	0.3663	0.37924	0.43138	0.29721	0.3914	0.53844	0.50756	0.58475	0.337	0.48075	0.34081	0.62301	0.48333	0.52312	0.53192
0.57327	0.46449	0.49535	0.48714	0.45798	0.53685	0.41562	0.46221	0.53359	0.52348	0.4977	0.53788	0.48224	0.45945	0.42966	0.41703	0.4092	0.41867	0.41951	0.41071	0.48997	0.41068	0.37164	0.47179	0.49104	0.44109	0.48295	0.40708	0.441	0.39141	0.40817	0.41343	0.44472	0.50465	0.4895	0.5305	0.50051	0.43389	0.50347	0.5489	0.50979	0.49112
0.67638	0.66499	0.59231	0.44404	0.53646	0.54416	0.56674	0.62196	0.62225	0.4943	0.4616	0.46368	0.65247	0.48222	0.66028	0.54224	0.69085	0.40867	0.7106	0.41946	0.67453	0.50747	0.48662	0.6259	0.46056	0.56711	0.65717	0.40183	0.41765	0.54606	0.37124	0.52821	0.6368	0.68956	0.43896	0.71683	0.6304	0.60869	0.61468	0.58845	0.7039	0.55882
0.47551	0.5046	0.59935	0.50745	0.47989	0.52164	0.45034	0.48291	0.53679	0.53535	0.53689	0.48952	0.52664	0.48751	0.48105	0.40337	0.45695	0.41594	0.40806	0.39571	0.47876	0.42576	0.43297	0.50013	0.51867	0.44489	0.44797	0.40736	0.4888	0.40428	0.46004	0.45402	0.46527	0.56533	0.39762	0.46167	0.49202	0.41446	0.45873	0.49332	0.46494	0.4619
0.43795	0.53036	0.47085	0.44186	0.4869	0.54646	0.39797	0.57549	0.56584	0.46015	0.48089	0.41967	0.5619	0.43377	0.55449	0.57758	0.55527	0.48672	0.57116	0.46964	0.62168	0.55763	0.66629	0.61958	0.50094	0.60345	0.57286	0.56167	0.48975	0.61674	0.3806	0.62759	0.65005	0.56721	0.58613	0.57168	0.64906	0.63419	0.6427	0.59515	0.61189	0.67173
0.43335	0.51448	0.55684	0.5166	0.45243	0.55953	0.40225	0.41715	0.54676	0.50396	0.52462	0.53701	0.46407	0.47328	0.41632	0.41261	0.66542	0.37313	0.35962	0.35906	0.48849	0.37753	0.38292	0.47825	0.53657	0.42429	0.43804	0.37859	0.46001	0.35886	0.38659	0.3919	0.41107	0.50971	0.44983	0.51997	0.48277	0.38185	0.50534	0.55647	0.47777	0.49827
0.52135	0.51047	0.47632	0.45993	0.43298	0.52107	0.38319	0.43808	0.49376	0.48182	0.46448	0.46579	0.46047	0.42628	0.39339	0.41561	0.46583	0.43141	0.40295	0.34543	0.46765	0.38117	0.37007	0.43719	0.47032	0.42656	0.46149	0.35149	0.44117	0.38752	0.39174	0.381	0.40383	0.49087	0.44784	0.49237	0.44973	0.42172	0.47937	0.49995	0.4867	0.48042
0.30979	0.27697	0.25693	0.24419	0.30794	0.23095	0.28511	0.22972	0.20015	0.2925	0.27922	0.22955	0.25496	0.34083	0.28256	0.32457	0.26105	0.34209	0.19499	0.33303	0.24136	0.34033	0.23283	0.23472	0.26653	0.24338	0.32428	0.29586	0.28472	0.28572	0.36465	0.33228	0.27944	0.27799	0.27733	0.26823	0.25105	0.27567	0.24729	0.33845	0.30278	0.40055
0.11429	0.11317	0.14586	0.08491	0.10263	0.10448	0.08765	0.10642	0.14693	0.13246	0.15214	0.12506	0.11638	0.07954	0.11281	0.11212	0.08962	0.1204	0.08936	0.1388	0.09643	0.14681	0.08452	0.12052	0.14534	0.13186	0.10285	0.13372	0.18017	0.07751	0.1085	0.132	0.18467	0.1676	0.06298	0.1983	0.13665	0.1496	0.14129	0.15704	0.14955	0.22896
0.50487	0.47087	0.47117	0.47649	0.54089	0.50395	0.49133	0.51256	0.49821	0.48899	0.41568	0.51117	0.51916	0.51132	0.52338	0.54754	0.36341	0.45222	0.49422	0.46817	0.54509	0.5239	0.5434	0.46205	0.47828	0.50842	0.55622	0.53089	0.42596	0.51171	0.44929	0.47794	0.51596	0.52476	0.57816	0.5081	0.54672	0.57016	0.59493	0.54065	0.51253	0.54137
0.27348	0.32511	0.33895	0.44493	0.37705	0.36141	0.20592	0.34834	0.39223	0.43698	0.40084	0.37119	0.35054	0.31688	0.32895	0.32831	0.2894	0.35328	0.31229	0.39817	0.33333	0.32547	0.31984	0.40426	0.36671	0.37961	0.36157	0.3486	0.41474	0.42028	0.36141	0.3808	0.38447	0.3421	0.3989	0.43116	0.37746	0.41919	0.42855	0.43128	0.3624	0.45758
0.43292	0.44084	0.47782	0.4387	0.41553	0.50553	0.38844	0.41831	0.49391	0.50314	0.49499	0.46802	0.45287	0.45842	0.43277	0.41081	0.35518	0.42082	0.40338	0.39137	0.45307	0.38338	0.38785	0.46643	0.47159	0.39772	0.45908	0.36753	0.42907	0.38824	0.39383	0.4109	0.40825	0.47685	0.44117	0.47209	0.43478	0.44444	0.45918	0.52904	0.44995	0.4539
0.31553	0.31438	0.28784	0.2451	0.22675	0.31118	0.25784	0.26614	0.30756	0.33754	0.31359	0.29613	0.26949	0.2351	0.28417	0.23925	0.23681	0.2761	0.2295	0.27171	0.25376	0.25862	0.25446	0.27765	0.3032	0.24425	0.29381	0.22954	0.35207	0.22726	0.2521	0.3045	0.29693	0.27308	0.23083	0.36879	0.30676	0.30489	0.32827	0.3675	0.29985	0.32351
0.10527	0.10362	0.11421	0.07854	0.09835	0.10601	0.09941	0.09219	0.08942	0.15479	0.12938	0.14834	0.10589	0.14276	0.15746	0.12712	0.0864	0.11176	0.08493	0.19053	0.12776	0.13465	0.09807	0.13032	0.11678	0.11553	0.13365	0.10462	0.11521	0.11971	0.35212	0.22588	0.13257	0.08775	0.12869	0.15907	0.16054	0.11484	0.07387	0.2195	0.11544	0.33297
0.22213	0.21869	0.16362	0.12905	0.25755	0.15999	0.18323	0.12054	0.09098	0.16988	0.15274	0.17978	0.17155	0.27912	0.19424	0.24257	0.14716	0.25762	0.08685	0.2927	0.13529	0.24962	0.10619	0.11179	0.18972	0.15128	0.22326	0.21693	0.18906	0.22524	0.28754	0.25165	0.20248	0.13682	0.1945	0.17393	0.11407	0.16315	0.12298	0.2419	0.16357	0.29226
0.49281	0.52753	0.47603	0.52963	0.49892	0.55983	0.53658	0.63599	0.54711	0.5077	0.45211	0.46801	0.52138	0.52567	0.54684	0.58787	0.52241	0.51346	0.55473	0.56822	0.53881	0.58566	0.57043	0.60344	0.46657	0.48396	0.50188	0.58679	0.53408	0.55445	0.60832	0.5872	0.4878	0.60645	0.49639	0.58665	0.47245	0.5391	0.29652	0.48536	0.4612	0.57576
0.04926	0.06855	0.05104	0.04467	0.03274	0.03761	0.0377	0.06433	0.03271	0.07311	0.12975	0.02451	0.05354	0.04822	0.13153	0.06187	0.10568	0.04037	0.02476	0.21261	0.04007	0.0432	0.05932	0.03065	0.10323	0.04039	0.03431	0.04253	0.14421	0.03644	0.10889	0.04322	0.05483	0.06996	0.02882	0.05135	0.06024	0.06335	0.04425	0.02421	0.03772	0.07918
0.30938	0.10488	0.29764	0.307	0.36331	0.28648	0.3513	0.29468	0.27573	0.35605	0.33933	0.42885	0.31605	0.29379	0.27674	0.30797	0.3385	0.31486	0.24054	0.35255	0.14014	0.30632	0.25493	0.16878	0.3613	0.33793	0.26305	0.38796	0.31714	0.43066	0.49751	0.39895	0.40993	0.25318	0.45448	0.43223	0.33988	0.33053	0.42297	0.45982	0.33422	0.54895
0.20398	0.24681	0.25962	0.27712	0.29044	0.26653	0.24989	0.29076	0.29261	0.29865	0.28946	0.27597	0.31935	0.30058	0.31297	0.30801	0.29481	0.28413	0.28581	0.29275	0.31217	0.24446	0.27613	0.28001	0.27408	0.31914	0.34416	0.30226	0.24506	0.3176	0.27355	0.3256	0.30583	0.31748	0.36133	0.31766	0.32578	0.34964	0.38536	0.32121	0.36381	0.35457
0.19769	0.27581	0.33446	0.20749	0.28829	0.25205	0.1814	0.22824	0.29664	0.23042	0.19631	0.27907	0.24613	0.151	0.25725	0.19165	0.19651	0.17146	0.17904	0.31445	0.19901	0.15621	0.16886	0.17496	0.14509	0.12466	0.15039	0.09805	0.20561	0.1139	0.19451	0.23648	0.17458	0.28854	0.24686	0.21366	0.27786	0.18791	0.1332	0.26219	0.14532	0.30216
0.39867	0.44529	0.48903	0.45596	0.49035	0.52833	0.42509	0.44704	0.51365	0.51249	0.47673	0.49193	0.45382	0.45356	0.41991	0.49054	0.40516	0.42175	0.41033	0.48052	0.48573	0.42501	0.39478	0.49209	0.50614	0.45872	0.47406	0.44281	0.45014	0.39595	0.42399	0.46459	0.46916	0.46955	0.47178	0.57862	0.43662	0.49141	0.50242	0.53543	0.45235	0.49488
0.24845	0.36346	0.42302	0.32247	0.28892	0.18994	0.17755	0.50257	0.53006	0.27964	0.33854	0.19652	0.4564	0.31155	0.5931	0.29741	0.21368	0.19003	0.41203	0.13323	0.44568	0.35774	0.3819	0.52397	0.29364	0.34199	0.32982	0.27148	0.30129	0.37314	0.30399	0.24235	0.30194	0.56457	0.32155	0.19448	0.55188	0.38942	0.25045	0.28968	0.37283	0.19337
0.40473	0.56068	0.56227	0.53747	0.50221	0.54965	0.42387	0.53637	0.56898	0.51273	0.54664	0.5055	0.55118	0.49029	0.5026	0.52019	0.41686	0.43594	0.38652	0.3844	0.57628	0.40051	0.41127	0.51723	0.51427	0.55845	0.47834	0.41749	0.52231	0.38221	0.41858	0.41078	0.44707	0.5878	0.44535	0.49939	0.51068	0.41995	0.45406	0.515	0.40671	0.46939
0.65002	0.62355	0.57703	0.6059	0.59796	0.65023	0.61944	0.63887	0.63512	0.64656	0.59946	0.64269	0.65186	0.64936	0.6402	0.65797	0.6505	0.64818	0.68712	0.63269	0.7039	0.66436	0.65337	0.6458	0.66973	0.65992	0.67878	0.63152	0.64525	0.66241	0.63706	0.63086	0.68037	0.6474	0.68165	0.68502	0.69223	0.70593	0.71801	0.72603	0.74974	0.66705
0.57711	0.62215	0.64903	0.65301	0.6237	0.68221	0.71631	0.68598	0.71063	0.70006	0.67336	0.68559	0.67839	0.65921	0.71851	0.64734	0.53015	0.73419	0.73906	0.71379	0.66887	0.71368	0.6915	0.66973	0.65766	0.73012	0.71531	0.69759	0.6866	0.72726	0.66627	0.75668	0.76761	0.70215	0.63397	0.72094	0.72125	0.7462	0.77941	0.74218	0.74034	0.7582
0.26005	0.27398	0.24123	0.29571	0.26369	0.1805	0.31451	0.26662	0.20902	0.26078	0.28897	0.31008	0.23847	0.27844	0.26541	0.31881	0.21301	0.33097	0.27115	0.42759	0.25397	0.31159	0.29574	0.16801	0.20241	0.34683	0.24328	0.38542	0.2954	0.24747	0.41927	0.31436	0.25524	0.29391	0.2799	0.28789	0.28305	0.26983	0.36152	0.36099	0.23969	0.45668
0.52307	0.4672	0.51603	0.51035	0.51287	0.53856	0.4906	0.5259	0.52117	0.53807	0.55327	0.53965	0.523	0.52287	0.4578	0.49118	0.47572	0.49354	0.54258	0.50989	0.54811	0.49864	0.50362	0.56157	0.52751	0.55667	0.56283	0.5304	0.54256	0.50454	0.50993	0.53779	0.53679	0.51529	0.5593	0.5806	0.52002	0.53136	0.55343	0.56175	0.54825	0.54982
0.42768	0.3577	0.36413	0.4094	0.39019	0.36561	0.40669	0.40638	0.34823	0.3907	0.37265	0.42208	0.38144	0.39837	0.43143	0.44739	0.49729	0.49445	0.42816	0.5525	0.44533	0.49481	0.45153	0.40184	0.42116	0.48185	0.46628	0.48795	0.42682	0.53218	0.45599	0.46104	0.45008	0.38487	0.46365	0.45234	0.4768	0.45802	0.47029	0.4351	0.52133	0.54312
0.37112	0.3179	0.34177	0.37109	0.36155	0.3933	0.42251	0.36018	0.3653	0.39382	0.3701	0.44445	0.35628	0.39849	0.35797	0.40571	0.42397	0.46668	0.45073	0.47277	0.40575	0.43651	0.43516	0.39629	0.43616	0.41978	0.41596	0.47909	0.4599	0.44659	0.47652	0.46812	0.45709	0.37201	0.46331	0.46098	0.44695	0.50771	0.50348	0.48548	0.50479	0.54533
0.27778	0.34055	0.34	0.32003	0.35874	0.36554	0.47161	0.36646	0.377	0.39408	0.42654	0.39014	0.37437	0.38682	0.42343	0.43899	0.39948	0.35219	0.29985	0.33413	0.37203	0.49032	0.33691	0.38369	0.44766	0.37913	0.40528	0.42261	0.44725	0.33558	0.45401	0.43955	0.43563	0.47067	0.39774	0.49197	0.44835	0.39603	0.46339	0.48024	0.44873	0.53365
0.24223	0.31026	0.17032	0.18846	0.31123	0.16499	0.22368	0.20831	0.18272	0.21255	0.22465	0.21771	0.25547	0.31143	0.27663	0.30582	0.17472	0.36587	0.27869	0.31044	0.26589	0.32216	0.21441	0.20422	0.13927	0.27446	0.25145	0.32882	0.14535	0.31748	0.36369	0.25422	0.26134	0.25828	0.27529	0.24279	0.3272	0.30037	0.19989	0.3048	0.35508	0.32635
0.15846	0.21031	0.21787	0.17359	0.26762	0.18907	0.14906	0.18148	0.15448	0.38634	0.18332	0.15724	0.13164	0.20388	0.08939	0.16236	0.19043	0.18384	0.10863	0.23623	0.20284	0.38569	0.16956	0.19598	0.21431	0.27961	0.17525	0.2012	0.20491	0.62712	0.19574	0.21345	0.43258	0.15229	0.29637	0.21147	0.1313	0.15949	0.21561	0.24798	0.16209	0.23304
0.23464	0.24757	0.29421	0.31817	0.35943	0.2006	0.45251	0.30444	0.20196	0.33128	0.38105	0.40695	0.27375	0.32636	0.31949	0.29108	0.22195	0.37399	0.19056	0.37716	0.24486	0.33939	0.23587	0.30306	0.4122	0.29373	0.26965	0.42228	0.40986	0.21856	0.48937	0.37638	0.37285	0.29571	0.30545	0.39184	0.29404	0.3395	0.34936	0.35456	0.34096	0.51236
0.29104	0.29586	0.32702	0.33981	0.30422	0.35814	0.30351	0.31802	0.36046	0.35185	0.3692	0.3622	0.32593	0.31566	0.28278	0.2968	0.42469	0.30641	0.30357	0.31167	0.34841	0.29625	0.29628	0.36919	0.36118	0.29203	0.33122	0.30033	0.3524	0.27159	0.28514	0.30566	0.32693	0.36602	0.37877	0.38731	0.37043	0.36409	0.36063	0.39754	0.33323	0.36414
0.61799	0.61912	0.60617	0.53023	0.54104	0.5861	0.45067	0.50444	0.59401	0.57779	0.60397	0.51043	0.57954	0.5866	0.60767	0.55722	0.35611	0.49932	0.44072	0.41352	0.5426	0.60886	0.46204	0.51662	0.55377	0.50841	0.57477	0.53162	0.47302	0.56138	0.44995	0.48166	0.54246	0.61537	0.55034	0.50221	0.67779	0.51463	0.54075	0.55619	0.61408	0.56631
0.22418	0.25739	0.27104	0.308	0.25069	0.25284	0.24635	0.25807	0.23411	0.32818	0.33751	0.2556	0.28177	0.24726	0.19922	0.22965	0.16519	0.21986	0.17932	0.21724	0.28278	0.2475	0.24069	0.37442	0.31768	0.25379	0.22578	0.23118	0.35088	0.17087	0.25561	0.25604	0.29647	0.36487	0.1976	0.30128	0.28702	0.2057	0.22318	0.267	0.23163	0.29688
0.61625	0.63142	0.54185	0.48918	0.51338	0.57954	0.4594	0.69934	0.66111	0.54424	0.51803	0.60525	0.68515	0.51081	0.61582	0.58596	0.43555	0.48642	0.73107	0.43229	0.68372	0.52863	0.58338	0.66241	0.53679	0.68168	0.71395	0.56266	0.48718	0.58108	0.41297	0.46737	0.56409	0.68692	0.69209	0.65668	0.6833	0.66092	0.55572	0.55229	0.63376	0.53049
0.31819	0.31994	0.28543	0.26067	0.36147	0.29276	0.38516	0.37636	0.31601	0.27809	0.30529	0.34593	0.32922	0.36592	0.48091	0.37438	0.37635	0.43577	0.35872	0.51467	0.32465	0.47064	0.4263	0.29974	0.30262	0.45366	0.38279	0.55399	0.38013	0.36179	0.35786	0.4587	0.50833	0.47579	0.5482	0.37649	0.45243	0.40168	0.39289	0.44686	0.48892	0.50976
0.05193	0.02491	0.02627	0.03137	0.02078	0.0199	0.02441	0.02353	0.0272	0.01873	0.0344	0.0211	0.01996	0.04046	0.03421	0.02256	0.02336	0.03302	0.01946	0.14998	0.02074	0.02327	0.02471	0.01979	0.02778	0.02291	0.02162	0.02398	0.02846	0.02242	0.04301	0.02269	0.02474	0.02016	0.02405	0.0208	0.02574	0.02018	0.02611	0.02825	0.02651	0.03772
0.67024	0.6602	0.69675	0.69672	0.68423	0.71128	0.42339	0.71347	0.91631	0.72349	0.65437	0.60761	0.83592	0.6733	0.92261	0.68244	0.85692	0.56705	0.65634	0.46198	0.77042	0.67606	0.56694	0.75822	0.66579	0.64872	0.77256	0.55602	0.55006	0.73325	0.40665	0.66598	0.73898	0.9441	0.64143	0.73856	0.85894	0.80192	0.71333	0.75481	0.80204	0.5323
0.28394	0.30724	0.27701	0.28459	0.27565	0.28452	0.25185	0.26159	0.26531	0.29806	0.27511	0.30421	0.28191	0.25525	0.22418	0.24893	0.16823	0.21352	0.21568	0.2183	0.28139	0.25402	0.25748	0.31247	0.31056	0.21347	0.26491	0.25687	0.29222	0.22204	0.23831	0.24993	0.27742	0.37598	0.2501	0.31767	0.31842	0.26365	0.30031	0.3113	0.25985	0.33088
0.75645	0.6629	0.67304	0.72032	0.721	0.74866	0.71012	0.69146	0.73011	0.68812	0.64971	0.66136	0.72417	0.74081	0.75032	0.71621	0.73849	0.71675	0.81216	0.63717	0.72275	0.76044	0.66296	0.73881	0.62888	0.74525	0.74201	0.74627	0.62109	0.76138	0.71325	0.7052	0.6616	0.73003	0.78026	0.69073	0.66585	0.71255	0.77327	0.76769	0.71979	0.67736
0.30512	0.29734	0.30098	0.33545	0.33818	0.34134	0.34757	0.30576	0.34921	0.35611	0.36454	0.38356	0.32601	0.31684	0.32915	0.33067	0.32182	0.35107	0.31185	0.36335	0.34311	0.3465	0.30085	0.39133	0.38545	0.3008	0.31555	0.31967	0.40954	0.31054	0.35508	0.345	0.35368	0.39918	0.31697	0.41356	0.37625	0.35579	0.40923	0.432	0.36562	0.46869
0.42173	0.42303	0.46725	0.38891	0.3938	0.5137	0.33639	0.39742	0.48847	0.43536	0.4857	0.42818	0.4982	0.39776	0.38991	0.39345	0.32062	0.37957	0.38601	0.39236	0.48826	0.36917	0.45973	0.46078	0.47284	0.482	0.44926	0.37062	0.40735	0.36982	0.33757	0.37596	0.383	0.48051	0.41529	0.48929	0.54946	0.44365	0.44461	0.50645	0.49536	0.44431
0.27504	0.24087	0.29923	0.32185	0.33758	0.24965	0.47016	0.30347	0.20956	0.32829	0.35288	0.35766	0.24315	0.3431	0.26603	0.34891	0.21376	0.38375	0.18748	0.39493	0.22068	0.3284	0.2145	0.22096	0.37499	0.29064	0.31463	0.40969	0.37759	0.26761	0.46496	0.36108	0.35147	0.26029	0.33073	0.40113	0.27865	0.31361	0.35784	0.43929	0.38033	0.52055
0.41401	0.54581	0.56796	0.52912	0.44019	0.56599	0.35331	0.4388	0.56451	0.52561	0.60762	0.47964	0.49794	0.44048	0.38599	0.41158	0.29627	0.29982	0.2915	0.33859	0.51607	0.3585	0.31601	0.52341	0.52968	0.43086	0.44477	0.35269	0.48699	0.30541	0.37984	0.36595	0.39065	0.51445	0.44036	0.47295	0.46755	0.35497	0.46	0.5452	0.42953	0.42955
0.35461	0.41606	0.46028	0.47159	0.49871	0.35368	0.50668	0.4781	0.41759	0.40672	0.45457	0.44052	0.47616	0.55761	0.51411	0.51411	0.54126	0.48773	0.49865	0.53584	0.50163	0.50975	0.52611	0.44656	0.49645	0.52194	0.42636	0.62555	0.50405	0.49984	0.53393	0.52689	0.50195	0.45593	0.50075	0.41688	0.46647	0.45476	0.53242	0.4684	0.52143	0.48652
0.53241	0.58327	0.6039	0.54732	0.52165	0.65904	0.45615	0.50651	0.64217	0.57954	0.61425	0.55037	0.55264	0.52567	0.51265	0.45874	0.51433	0.47274	0.42437	0.40349	0.56263	0.41338	0.42986	0.57624	0.61868	0.45316	0.56525	0.42429	0.53743	0.43069	0.4579	0.45692	0.4764	0.61355	0.59013	0.5438	0.63829	0.46758	0.60334	0.64129	0.55279	0.53051
0.4425	0.41002	0.39992	0.4403	0.4229	0.44928	0.47045	0.43816	0.43102	0.40676	0.48069	0.46792	0.4427	0.42772	0.42999	0.50117	0.51946	0.5958	0.56904	0.51742	0.47259	0.55828	0.63149	0.51319	0.5358	0.53894	0.54317	0.58157	0.54576	0.57865	0.58368	0.59219	0.59046	0.45606	0.53764	0.56559	0.50936	0.59749	0.57118	0.59361	0.68483	0.66313
0.49414	0.54321	0.55991	0.50933	0.47983	0.55747	0.37985	0.45223	0.52102	0.45808	0.52922	0.51162	0.48836	0.44554	0.40858	0.45676	0.79482	0.40646	0.36286	0.39668	0.5364	0.35526	0.3716	0.45004	0.53824	0.4441	0.46735	0.3801	0.46796	0.39367	0.38089	0.36868	0.41972	0.46039	0.43858	0.55611	0.51605	0.37293	0.50438	0.56849	0.49748	0.53336
0.28594	0.31776	0.30109	0.33533	0.32315	0.24336	0.36651	0.30828	0.26148	0.32514	0.34658	0.37011	0.2962	0.32949	0.34568	0.34021	0.2624	0.39995	0.30545	0.47896	0.29515	0.35687	0.3544	0.21609	0.2569	0.3989	0.30434	0.42542	0.33984	0.33343	0.45191	0.36164	0.31269	0.34414	0.3359	0.353	0.34838	0.32257	0.40263	0.42545	0.2833	0.48667
0.50618	0.51611	0.53479	0.519	0.52621	0.55569	0.50286	0.52652	0.55695	0.55208	0.59941	0.55797	0.55379	0.53547	0.57699	0.56486	0.49195	0.49267	0.5761	0.50868	0.5627	0.53366	0.52406	0.57895	0.52244	0.57578	0.57095	0.51442	0.53268	0.54552	0.49361	0.5416	0.55057	0.5596	0.55096	0.60134	0.53677	0.57992	0.57224	0.59207	0.62596	0.56518
0.73185	0.74412	0.67479	0.4904	0.59783	0.57931	0.7142	0.68466	0.68268	0.60045	0.47334	0.50369	0.68339	0.55051	0.70612	0.6257	0.77343	0.49931	0.7852	0.49835	0.75058	0.59674	0.59254	0.74669	0.50124	0.69344	0.7179	0.47483	0.45646	0.65064	0.36528	0.67423	0.7596	0.73033	0.43955	0.79007	0.68516	0.68627	0.70662	0.66099	0.78206	0.63901
0.31898	0.33193	0.36423	0.28288	0.38919	0.33482	0.37919	0.2903	0.29374	0.40419	0.42146	0.37928	0.31532	0.43526	0.37687	0.39579	0.26133	0.44235	0.30584	0.39893	0.32649	0.43996	0.32358	0.32441	0.37194	0.31288	0.40051	0.36565	0.41624	0.40459	0.47797	0.46564	0.40336	0.31493	0.42271	0.39113	0.38401	0.36927	0.37325	0.47831	0.42314	0.50744
0.37149	0.42437	0.38571	0.40826	0.42328	0.41019	0.51505	0.44531	0.38682	0.40766	0.37813	0.4351	0.43704	0.48589	0.45254	0.5345	0.59081	0.49733	0.57257	0.55133	0.47169	0.51634	0.53899	0.42182	0.44422	0.49469	0.47226	0.55228	0.46878	0.57604	0.52428	0.49274	0.5103	0.406	0.5432	0.49031	0.51603	0.52277	0.548	0.52936	0.59378	0.55907
0.27802	0.15651	0.22782	0.15735	0.30101	0.18445	0.16827	0.12872	0.15416	0.45392	0.16971	0.18799	0.1556	0.23032	0.1156	0.12985	0.16233	0.19201	0.11768	0.33441	0.16776	0.42505	0.17785	0.22205	0.1916	0.30979	0.23277	0.20929	0.24266	0.6627	0.22477	0.24573	0.4591	0.15571	0.37956	0.24892	0.21434	0.16866	0.29756	0.22202	0.21852	0.29175
0.4485	0.37965	0.38277	0.40546	0.43464	0.39629	0.51092	0.41605	0.35897	0.35687	0.36318	0.37771	0.42695	0.47201	0.40347	0.523	0.59194	0.51467	0.54157	0.53149	0.44103	0.5244	0.53799	0.38286	0.42664	0.47247	0.45417	0.57544	0.45479	0.57511	0.52777	0.45364	0.50658	0.40835	0.52961	0.4444	0.50789	0.50829	0.51554	0.49056	0.57708	0.54637
0.27502	0.18231	0.35514	0.25594	0.40633	0.19334	0.28103	0.36578	0.28903	0.32354	0.42139	0.33091	0.34265	0.27428	0.37425	0.30341	0.51553	0.3245	0.08488	0.36901	0.25292	0.3027	0.38405	0.22575	0.3258	0.40551	0.33278	0.54123	0.20264	0.23192	0.39946	0.26996	0.34464	0.28805	0.42853	0.33663	0.27351	0.40764	0.46887	0.37613	0.33979	0.43105
0.28311	0.29428	0.24283	0.33874	0.23324	0.25453	0.23247	0.25228	0.28929	0.27747	0.32687	0.42011	0.24331	0.21098	0.21218	0.21771	0.13308	0.30118	0.16791	0.47661	0.23778	0.21425	0.17731	0.20058	0.38325	0.22816	0.22704	0.26969	0.30739	0.20534	0.48835	0.24717	0.19642	0.23056	0.23106	0.22799	0.25498	0.18396	0.19682	0.43721	0.25402	0.39639
0.45055	0.44042	0.47802	0.47825	0.48625	0.41832	0.5324	0.48407	0.44729	0.45308	0.47421	0.47776	0.48682	0.51153	0.47561	0.49611	0.55593	0.50957	0.49706	0.55145	0.50315	0.54763	0.56306	0.47988	0.49308	0.47634	0.45824	0.56292	0.53285	0.50455	0.55301	0.51746	0.54091	0.49381	0.50641	0.47748	0.52128	0.50371	0.51714	0.47065	0.5257	0.56935
0.38111	0.43432	0.42667	0.41462	0.47055	0.43145	0.46654	0.49053	0.4651	0.4646	0.4113	0.46074	0.47991	0.45999	0.47356	0.50301	0.58425	0.49492	0.49023	0.48694	0.50177	0.49666	0.56325	0.42445	0.46293	0.54925	0.48506	0.56193	0.42608	0.54739	0.53443	0.50227	0.5088	0.43746	0.5241	0.48714	0.49128	0.57295	0.58052	0.52846	0.57258	0.56016
0.71417	0.81554	0.60973	0.49372	0.54224	0.53742	0.58986	0.68197	0.65803	0.54527	0.52971	0.50243	0.80843	0.53799	0.80454	0.60605	0.79022	0.41379	0.82358	0.42251	0.83646	0.52914	0.407	0.66953	0.47758	0.60176	0.78058	0.40291	0.43664	0.4644	0.37033	0.50959	0.69855	0.82135	0.41404	0.78443	0.61341	0.58929	0.54688	0.54153	0.80986	0.53031
0.38118	0.30799	0.39987	0.38178	0.42217	0.34984	0.31739	0.42419	0.37917	0.36822	0.4126	0.46282	0.41493	0.27179	0.44554	0.53308	0.35008	0.43891	0.43111	0.34254	0.44153	0.46852	0.51806	0.45378	0.33937	0.53448	0.45336	0.38505	0.38898	0.45709	0.43377	0.48567	0.47844	0.45101	0.25373	0.40819	0.46153	0.43821	0.38043	0.41512	0.4134	0.50636
0.37647	0.31249	0.33338	0.27605	0.32751	0.29904	0.24551	0.29535	0.30058	0.29186	0.27083	0.29758	0.29255	0.24311	0.26772	0.26202	0.2524	0.23066	0.24707	0.3156	0.27942	0.23744	0.23714	0.24333	0.24211	0.2419	0.26218	0.17764	0.28101	0.24782	0.25113	0.25355	0.24578	0.29059	0.28529	0.29382	0.27755	0.22709	0.23911	0.32794	0.20655	0.33768
0.64545	0.65492	0.68091	0.62027	0.59321	0.62862	0.50494	0.56557	0.68266	0.64072	0.69893	0.59865	0.62002	0.57841	0.55099	0.56099	0.46764	0.48298	0.45645	0.42371	0.62339	0.51139	0.46773	0.64412	0.62777	0.6097	0.56252	0.40021	0.59516	0.40044	0.50364	0.50646	0.52602	0.59726	0.50053	0.60995	0.6168	0.50054	0.5743	0.6315	0.60014	0.54882
0.59371	0.56621	0.52736	0.51586	0.51765	0.53971	0.50038	0.58147	0.56297	0.57359	0.51904	0.53158	0.5488	0.55185	0.55478	0.5757	0.58291	0.50155	0.58329	0.52616	0.60114	0.58287	0.5824	0.59256	0.54139	0.5633	0.59644	0.53503	0.57216	0.55284	0.50662	0.56024	0.57348	0.57348	0.55859	0.58136	0.55755	0.62032	0.57111	0.60131	0.60829	0.60738
0.39521	0.36199	0.33652	0.31083	0.45506	0.33706	0.4878	0.45358	0.34014	0.38096	0.33816	0.35608	0.42133	0.52537	0.438	0.5024	0.3551	0.41315	0.53477	0.41238	0.43809	0.53127	0.49953	0.38334	0.37941	0.4754	0.27597	0.58888	0.42263	0.44104	0.46064	0.48604	0.39914	0.4025	0.47056	0.40384	0.49298	0.53381	0.37257	0.47847	0.59787	0.55652
0.31623	0.40368	0.50997	0.58093	0.59809	0.55906	0.66953	0.43177	0.4805	0.46935	0.57248	0.60725	0.45033	0.62338	0.4431	0.44841	0.54825	0.67162	0.46431	0.73174	0.44929	0.49407	0.37162	0.45656	0.60818	0.40145	0.47312	0.70616	0.61896	0.59836	0.64306	0.67487	0.68952	0.41339	0.62995	0.65307	0.49775	0.48164	0.71758	0.72263	0.47457	0.6828
0.40054	0.49237	0.50321	0.40973	0.44946	0.41009	0.46664	0.48974	0.47118	0.53572	0.5131	0.46341	0.5222	0.47502	0.55678	0.53705	0.53711	0.38871	0.38905	0.43745	0.49895	0.50259	0.46878	0.50997	0.48726	0.54207	0.44731	0.52904	0.47787	0.51779	0.42378	0.51783	0.57292	0.58716	0.59249	0.45854	0.54531	0.47936	0.61995	0.52224	0.53235	0.59413
0.27294	0.37901	0.33566	0.31306	0.36202	0.23229	0.30134	0.41286	0.31511	0.30726	0.26314	0.27456	0.33298	0.29612	0.27785	0.44953	0.27994	0.28998	0.27218	0.32119	0.46572	0.35665	0.34295	0.33778	0.23234	0.42341	0.26825	0.33009	0.36344	0.25442	0.34836	0.32574	0.3284	0.2911	0.25514	0.29652	0.3386	0.28578	0.37031	0.30139	0.33094	0.38219
0.44579	0.47662	0.57091	0.53318	0.56965	0.56205	0.42894	0.52911	0.51471	0.5109	0.54602	0.55898	0.48968	0.49612	0.41135	0.50918	0.64554	0.40423	0.43717	0.46758	0.5557	0.5174	0.43354	0.50814	0.49196	0.46164	0.60541	0.49474	0.48435	0.43038	0.48834	0.49355	0.56156	0.48861	0.59338	0.59883	0.54634	0.45658	0.62153	0.5315	0.49757	0.51099
0.13598	0.16088	0.19007	0.16643	0.18011	0.12177	0.12684	0.13006	0.14695	0.16638	0.2301	0.16518	0.15623	0.21226	0.16619	0.17012	0.28322	0.20448	0.08713	0.22105	0.1347	0.21252	0.1095	0.14054	0.17305	0.1758	0.16479	0.15649	0.17164	0.11139	0.22781	0.16256	0.17287	0.18056	0.15899	0.18995	0.16199	0.13428	0.15963	0.20567	0.23174	0.23867
0.1385	0.08934	0.09421	0.0863	0.09296	0.0351	0.06578	0.03459	0.04727	0.05552	0.08906	0.04342	0.04792	0.07334	0.15237	0.13648	0.03669	0.16463	0.03819	0.18718	0.05409	0.141	0.03346	0.05445	0.06536	0.06722	0.07245	0.07209	0.08621	0.1473	0.12926	0.11493	0.10582	0.16637	0.06577	0.07158	0.06809	0.055	0.08727	0.11634	0.08104	0.17869
0.46492	0.35692	0.38286	0.38799	0.34047	0.42414	0.31994	0.41825	0.46008	0.42625	0.40573	0.41929	0.44892	0.39413	0.35868	0.39738	0.36035	0.36663	0.34149	0.39311	0.4304	0.34628	0.36515	0.41521	0.42618	0.40382	0.43404	0.34989	0.40893	0.358	0.35143	0.38389	0.3816	0.45717	0.40378	0.44639	0.45243	0.40276	0.46637	0.50753	0.45186	0.4246
0.84025	0.69728	0.58862	0.5786	0.44643	0.56959	0.38661	0.75947	0.77986	0.58641	0.5924	0.63828	0.60704	0.44002	0.71798	0.52578	0.35492	0.45582	0.85864	0.42484	0.82103	0.44729	0.80788	0.77055	0.5844	0.78	0.5609	0.45348	0.59987	0.51889	0.56629	0.52434	0.52323	0.62566	0.45287	0.59524	0.83395	0.79949	0.57364	0.63589	0.65182	0.6318
0.57477	0.5326	0.41169	0.34631	0.50188	0.34467	0.4597	0.5534	0.54095	0.47654	0.38213	0.30934	0.58747	0.50071	0.58664	0.58255	0.42026	0.35789	0.62435	0.55432	0.55626	0.53217	0.61184	0.56445	0.46988	0.51185	0.505	0.45815	0.39584	0.63175	0.39657	0.44384	0.57312	0.54934	0.57103	0.41157	0.58085	0.64836	0.56773	0.5744	0.62893	0.51687
0.66628	0.63687	0.63398	0.59724	0.62932	0.68507	0.66542	0.63405	0.62112	0.5804	0.5708	0.61876	0.68202	0.69256	0.6604	0.73247	0.79929	0.64233	0.7077	0.59718	0.66028	0.67896	0.66558	0.58413	0.62008	0.70826	0.68693	0.73157	0.63296	0.69432	0.65269	0.66495	0.6436	0.59463	0.73392	0.61194	0.70922	0.69557	0.73088	0.69311	0.78177	0.684
0.5848	0.53251	0.48329	0.5279	0.56065	0.51429	0.62678	0.57341	0.52503	0.50137	0.48281	0.51482	0.56203	0.59548	0.56035	0.63999	0.44047	0.61389	0.66594	0.63075	0.58122	0.63172	0.65235	0.52791	0.57138	0.62084	0.58606	0.69106	0.54283	0.66311	0.65844	0.61797	0.62897	0.53109	0.64058	0.58883	0.59599	0.62428	0.62947	0.61898	0.67524	0.62487
0.35424	0.38527	0.44929	0.44973	0.45295	0.4132	0.46182	0.43548	0.37909	0.50775	0.52811	0.52122	0.45745	0.48695	0.46811	0.49307	0.29209	0.47725	0.42511	0.54404	0.45963	0.57707	0.51856	0.48484	0.44547	0.50847	0.50998	0.56387	0.5806	0.50367	0.52628	0.46256	0.53204	0.45998	0.47329	0.58664	0.48688	0.4974	0.59179	0.58607	0.56152	0.66514
0.45693	0.48763	0.36177	0.42078	0.39876	0.47362	0.43121	0.53359	0.45522	0.48075	0.35695	0.37788	0.40035	0.42768	0.4488	0.46963	0.41083	0.48697	0.40308	0.44451	0.55237	0.45042	0.43867	0.53902	0.41502	0.4667	0.42483	0.50706	0.41234	0.53709	0.38465	0.38041	0.47779	0.43595	0.41643	0.48249	0.52362	0.51803	0.62505	0.50906	0.70378	0.54518
0.5807	0.63722	0.67354	0.47553	0.57935	0.5781	0.52952	0.69105	0.71507	0.64695	0.4334	0.43696	0.6906	0.64813	0.7377	0.71561	0.5987	0.40214	0.74831	0.37263	0.6879	0.6391	0.62518	0.69008	0.59165	0.70881	0.68576	0.5598	0.4779	0.5428	0.48637	0.46155	0.61057	0.70119	0.65969	0.55332	0.63865	0.66126	0.61644	0.55346	0.69925	0.5598
0.19199	0.23617	0.23817	0.2464	0.22815	0.31683	0.21124	0.22338	0.231	0.29848	0.28421	0.26065	0.23559	0.22276	0.22133	0.21662	0.171	0.2601	0.20308	0.2317	0.25723	0.20367	0.21552	0.28492	0.28216	0.20318	0.25105	0.20171	0.28595	0.20966	0.23816	0.22842	0.26969	0.34654	0.23252	0.32745	0.27377	0.22474	0.30455	0.31962	0.2637	0.31466
0.71736	0.64613	0.61079	0.67207	0.608	0.67288	0.66321	0.69638	0.6989	0.65803	0.62559	0.68128	0.6819	0.65312	0.66992	0.69422	0.73583	0.68275	0.75516	0.6769	0.68856	0.6866	0.71138	0.6721	0.66966	0.69092	0.72121	0.67347	0.67343	0.71355	0.68291	0.72804	0.69236	0.70262	0.70618	0.77266	0.73613	0.75824	0.71381	0.7612	0.76645	0.70719
0.50549	0.49969	0.60916	0.56572	0.64708	0.56119	0.56693	0.69041	0.6029	0.62295	0.61797	0.52716	0.6946	0.60263	0.6685	0.72401	0.64858	0.4964	0.64374	0.50431	0.75701	0.62516	0.76265	0.7179	0.58955	0.79528	0.62591	0.69116	0.58272	0.64291	0.52798	0.64239	0.74101	0.72851	0.68995	0.71601	0.75654	0.63988	0.78232	0.60046	0.77267	0.74871
0.56129	0.55627	0.5547	0.54937	0.5877	0.5697	0.54183	0.56899	0.51218	0.51742	0.53452	0.55938	0.52664	0.5489	0.58596	0.56444	0.53983	0.60524	0.58979	0.60011	0.57295	0.61694	0.5744	0.56025	0.55749	0.61816	0.57932	0.59586	0.56113	0.59309	0.55929	0.61912	0.59008	0.55336	0.63363	0.58471	0.60647	0.65125	0.65316	0.63595	0.65328	0.62969
0.06817	0.54534	0.51999	0.43827	0.40365	0.42257	0.35857	0.61804	0.65468	0.47054	0.47707	0.42446	0.47382	0.36613	0.50274	0.36904	0.30424	0.31058	0.74015	0.30618	0.64218	0.35661	0.58143	0.54909	0.45055	0.64691	0.33425	0.31919	0.43971	0.28087	0.37299	0.35268	0.40057	0.49608	0.33359	0.43713	0.71043	0.53028	0.39916	0.37997	0.34019	0.38298
0.16517	0.37728	0.41577	0.49022	0.51766	0.39235	0.54869	0.36285	0.44393	0.40201	0.45839	0.42138	0.38808	0.50412	0.50434	0.48893	0.59201	0.51794	0.23151	0.54944	0.38991	0.41397	0.57902	0.41412	0.51969	0.53068	0.34353	0.56501	0.55573	0.5141	0.58515	0.52801	0.52334	0.49019	0.38064	0.47141	0.47621	0.30357	0.42433	0.47078	0.38864	0.55271
0.66428	0.55085	0.57435	0.55536	0.61638	0.58201	0.58425	0.58001	0.60314	0.50765	0.50567	0.56609	0.59274	0.59468	0.64099	0.61629	0.67143	0.59686	0.67126	0.63039	0.58386	0.65016	0.67223	0.51789	0.52491	0.59788	0.59876	0.59415	0.5797	0.70209	0.61501	0.59225	0.56605	0.53361	0.65557	0.5393	0.58007	0.65804	0.63171	0.60936	0.70456	0.57856
0.31939	0.34929	0.42059	0.46434	0.40179	0.43142	0.42781	0.41095	0.39474	0.44904	0.49234	0.49438	0.38551	0.40785	0.37168	0.40195	0.51345	0.40658	0.3801	0.54803	0.42374	0.37089	0.46223	0.45852	0.42828	0.4592	0.4309	0.40793	0.51002	0.43812	0.43838	0.43177	0.447	0.37424	0.45086	0.48959	0.47246	0.43871	0.47252	0.49902	0.46513	0.55505
0.33963	0.34717	0.31465	0.34759	0.32019	0.36997	0.3145	0.35442	0.35451	0.39036	0.39383	0.35715	0.3415	0.32701	0.31359	0.33675	0.27283	0.31213	0.28099	0.31163	0.37826	0.31095	0.31026	0.37289	0.40782	0.34298	0.3447	0.29613	0.38299	0.30041	0.31723	0.32366	0.35838	0.39212	0.33613	0.4219	0.34306	0.33421	0.36978	0.38957	0.3663	0.39801
0.53382	0.34659	0.56805	0.35171	0.57129	0.34983	0.39506	0.42432	0.63753	0.42728	0.43701	0.5073	0.42953	0.37034	0.68118	0.52803	0.49742	0.41884	0.39781	0.66473	0.4842	0.44438	0.46913	0.57351	0.38764	0.63841	0.41841	0.43904	0.39847	0.4617	0.5383	0.38403	0.67051	0.66832	0.53756	0.57807	0.66732	0.49932	0.62784	0.736	0.60578	0.3072
0.31292	0.36306	0.36016	0.32189	0.34782	0.26783	0.28569	0.32427	0.35423	0.35804	0.37111	0.34849	0.33297	0.28777	0.31447	0.28283	0.22552	0.25638	0.18507	0.19994	0.30742	0.30425	0.2987	0.36284	0.34794	0.27301	0.27691	0.28842	0.35066	0.223	0.26601	0.2903	0.31205	0.50403	0.29526	0.3319	0.38011	0.26399	0.33482	0.30159	0.24106	0.36892
0.39627	0.4133	0.40318	0.41661	0.44185	0.35506	0.49284	0.41388	0.33139	0.37197	0.38657	0.39975	0.41506	0.4521	0.44214	0.47197	0.46309	0.50153	0.40108	0.54575	0.41555	0.49983	0.47519	0.38402	0.42215	0.50102	0.44226	0.57642	0.44639	0.46913	0.49513	0.45492	0.47715	0.36795	0.48714	0.43095	0.45037	0.46567	0.53976	0.45976	0.49743	0.50003
0.678	0.62936	0.65064	0.65719	0.63448	0.67961	0.64346	0.64233	0.65925	0.67075	0.66437	0.69013	0.67016	0.67242	0.65335	0.64663	0.66697	0.61952	0.64876	0.61832	0.68294	0.63676	0.62514	0.69747	0.62725	0.68352	0.70809	0.62904	0.59746	0.69363	0.60322	0.67421	0.65081	0.66897	0.6714	0.68398	0.67013	0.67829	0.69818	0.70381	0.76979	0.66408
0.71644	0.67728	0.64157	0.58976	0.56227	0.66515	0.51025	0.72788	0.79138	0.7438	0.60633	0.55377	0.74677	0.56878	0.75935	0.68294	0.73958	0.5428	0.64372	0.52269	0.73534	0.61103	0.67549	0.72053	0.57475	0.75216	0.69945	0.45381	0.56425	0.61328	0.45857	0.55993	0.65537	0.77344	0.62674	0.70919	0.7154	0.73275	0.67458	0.66505	0.75282	0.54996
0.63735	0.61682	0.64862	0.69627	0.63747	0.69683	0.59136	0.65783	0.75076	0.69819	0.71756	0.6743	0.56786	0.73658	0.58984	0.62072	0.78418	0.61389	0.55261	0.66016	0.67207	0.57184	0.55095	0.67601	0.64622	0.67382	0.6657	0.63211	0.62721	0.63387	0.53981	0.61018	0.67013	0.71001	0.69954	0.70412	0.6698	0.60861	0.70961	0.67131	0.67612	0.61234
0.30171	0.33076	0.30994	0.30818	0.30256	0.37977	0.27602	0.27703	0.35453	0.37465	0.38763	0.37712	0.33785	0.31659	0.26932	0.303	0.2493	0.3239	0.26558	0.35017	0.34806	0.27325	0.30229	0.38544	0.37154	0.30507	0.35897	0.28841	0.38101	0.25229	0.28543	0.30267	0.34897	0.3618	0.33079	0.4438	0.35335	0.34099	0.37104	0.47741	0.3497	0.39614
0.9377	0.50135	0.57274	0.56996	0.57931	0.63339	0.49951	0.61063	0.63439	0.59389	0.56216	0.54282	0.60677	0.58734	0.67731	0.58772	0.63431	0.50987	0.59143	0.47796	0.63074	0.52955	0.61472	0.63595	0.56041	0.66271	0.59939	0.53362	0.52009	0.56352	0.47548	0.50498	0.53255	0.71332	0.57853	0.58427	0.6028	0.63133	0.61868	0.62595	0.62507	0.60201
0.59581	0.36921	0.54701	0.48747	0.5143	0.59759	0.41916	0.67849	0.69578	0.60455	0.55373	0.55922	0.71842	0.48374	0.76018	0.53363	0.42317	0.43172	0.54936	0.473	0.62508	0.5333	0.56764	0.75767	0.55418	0.65325	0.50596	0.57623	0.53099	0.55448	0.37344	0.48552	0.60124	0.80003	0.53701	0.69855	0.74092	0.6734	0.53028	0.50544	0.60151	0.46729
0.11629	0.20428	0.45675	0.09659	0.27303	0.16052	0.37705	0.45357	0.22106	0.12968	0.15784	0.1249	0.09376	0.12432	0.1164	0.35735	0.08238	0.12454	0.09021	0.38696	0.11123	0.13012	0.10738	0.12905	0.10698	0.40268	0.13613	0.12418	0.13402	0.09357	0.14368	0.51937	0.29168	0.16316	0.48659	0.46384	0.15696	0.11511	0.10217	0.1085	0.12038	0.35431
0.49328	0.4224	0.43542	0.46716	0.456	0.47434	0.49306	0.40549	0.4262	0.43785	0.49927	0.52166	0.45854	0.43001	0.38963	0.46126	0.55671	0.43308	0.38884	0.48913	0.45781	0.37961	0.44439	0.47241	0.48595	0.39897	0.47866	0.52592	0.49887	0.38976	0.55103	0.49186	0.49836	0.49444	0.48436	0.54641	0.44638	0.51219	0.64169	0.53865	0.48702	0.59611
0.35014	0.38452	0.36994	0.38838	0.42086	0.35762	0.55216	0.44496	0.34445	0.39902	0.31003	0.39316	0.42899	0.47506	0.49126	0.53004	0.61063	0.55926	0.56728	0.58738	0.43435	0.58737	0.57794	0.38451	0.41888	0.52489	0.50618	0.59462	0.45282	0.63748	0.5955	0.51767	0.51991	0.4509	0.61232	0.45705	0.57829	0.50901	0.57755	0.52423	0.61843	0.55818
0.32428	0.33926	0.36248	0.41985	0.42863	0.31273	0.5166	0.39408	0.29723	0.39512	0.44264	0.44956	0.33191	0.40733	0.39375	0.34173	0.33442	0.47134	0.30727	0.44528	0.28195	0.42919	0.31286	0.38104	0.4529	0.37195	0.37102	0.48575	0.46479	0.31254	0.54355	0.46562	0.45296	0.35448	0.41478	0.44822	0.41273	0.43606	0.42788	0.46404	0.45842	0.54133
0.68494	0.66593	0.70209	0.66499	0.67298	0.66902	0.66161	0.67955	0.73341	0.64252	0.69212	0.65206	0.70768	0.67414	0.7176	0.68898	0.71915	0.60935	0.7113	0.61524	0.74042	0.72537	0.72982	0.69759	0.65053	0.69903	0.67574	0.68266	0.66703	0.70544	0.69367	0.62559	0.73218	0.73054	0.66295	0.673	0.68775	0.70114	0.69503	0.67576	0.72602	0.64405
0.60242	0.51152	0.60875	0.6297	0.57729	0.6403	0.62778	0.59734	0.651	0.62429	0.63603	0.63933	0.64305	0.67401	0.62361	0.61572	0.61025	0.61325	0.57258	0.60031	0.65824	0.64318	0.61271	0.66249	0.6836	0.65689	0.64815	0.64453	0.65284	0.61388	0.61863	0.63436	0.6414	0.62954	0.66043	0.70494	0.6474	0.69218	0.72439	0.71297	0.70889	0.66483
0.55977	0.32379	0.40418	0.43887	0.4658	0.41946	0.51944	0.36986	0.36077	0.48359	0.46635	0.51096	0.4725	0.53148	0.51273	0.51597	0.58864	0.52417	0.42924	0.56158	0.44595	0.50496	0.36559	0.4065	0.5023	0.52249	0.54643	0.57272	0.4813	0.50124	0.42216	0.4985	0.50697	0.48071	0.50738	0.51559	0.57137	0.56404	0.44999	0.53856	0.58641	0.53759
0.4546	0.24921	0.30926	0.38765	0.43149	0.22609	0.34845	0.25759	0.1566	0.28636	0.51706	0.39404	0.26373	0.41453	0.36276	0.29979	0.54695	0.51727	0.20731	0.54557	0.22377	0.42722	0.21192	0.25637	0.42448	0.29673	0.31569	0.50894	0.50682	0.38093	0.58572	0.50334	0.38634	0.28941	0.30837	0.34955	0.3132	0.26912	0.30158	0.49522	0.32572	0.55413
0.37464	0.43379	0.38573	0.37165	0.38065	0.3993	0.32296	0.38687	0.40424	0.38512	0.40631	0.37107	0.39313	0.35524	0.31634	0.36794	0.29201	0.30209	0.28981	0.27781	0.43709	0.33749	0.32509	0.37814	0.39677	0.35498	0.37688	0.31617	0.38899	0.27314	0.31193	0.32781	0.36428	0.52098	0.37047	0.40879	0.39288	0.33152	0.38608	0.43231	0.36336	0.38978
0.43066	0.23782	0.39809	0.41681	0.47006	0.40224	0.4366	0.40605	0.38548	0.46958	0.43137	0.5106	0.43325	0.40675	0.40081	0.41489	0.49275	0.37627	0.40594	0.39219	0.31072	0.44398	0.37456	0.3079	0.44945	0.44221	0.38182	0.47439	0.4209	0.4929	0.5617	0.47877	0.50295	0.37086	0.53611	0.4871	0.46059	0.44297	0.52456	0.51759	0.42946	0.63666
0.68042	0.64581	0.66497	0.62958	0.64254	0.70801	0.63417	0.62891	0.7208	0.68942	0.66409	0.65779	0.66639	0.68996	0.66404	0.65578	0.60151	0.64414	0.68232	0.55248	0.73651	0.6728	0.65113	0.7016	0.63698	0.68381	0.72842	0.57833	0.66979	0.70344	0.57068	0.64209	0.61631	0.69838	0.70608	0.67293	0.70918	0.70957	0.71478	0.79381	0.75098	0.61308
0.15172	0.18948	0.19916	0.17295	0.15175	0.16346	0.12553	0.15895	0.14004	0.15498	0.21432	0.21099	0.15179	0.11301	0.15632	0.10123	0.09821	0.12809	0.06651	0.07569	0.15155	0.12333	0.16081	0.25038	0.25148	0.08899	0.12565	0.13213	0.22039	0.10072	0.11995	0.11447	0.17229	0.43831	0.12669	0.25616	0.18894	0.08541	0.17154	0.14709	0.11022	0.22502
0.7228	0.61971	0.61304	0.58007	0.56869	0.62547	0.53623	0.64981	0.68134	0.63824	0.53261	0.54633	0.62695	0.5744	0.62534	0.61593	0.54139	0.54537	0.64195	0.51954	0.68034	0.58145	0.59459	0.60954	0.53367	0.6288	0.60027	0.52173	0.44683	0.61822	0.54527	0.55282	0.57178	0.63064	0.5826	0.63639	0.59376	0.64495	0.6221	0.61126	0.64527	0.55414
0.22027	0.3056	0.26663	0.25778	0.25717	0.23151	0.2163	0.26904	0.25092	0.2553	0.31574	0.28276	0.25554	0.21653	0.69791	0.22192	0.15617	0.17879	0.15465	0.13231	0.27661	0.20952	0.20738	0.32157	0.28713	0.19189	0.23704	0.19886	0.28133	0.1445	0.16058	0.20037	0.27002	0.48649	0.20776	0.33291	0.32138	0.19015	0.34783	0.3662	0.19122	0.2562
0.63518	0.63088	0.6956	0.71777	0.72184	0.71042	0.76145	0.69336	0.67736	0.72893	0.7373	0.72459	0.74971	0.78376	0.70561	0.77725	0.62299	0.82339	0.56996	0.64022	0.7803	0.77919	0.73223	0.71526	0.74409	0.78202	0.81659	0.86739	0.80765	0.82948	0.78944	0.8447	0.84206	0.74927	0.79979	0.79737	0.73986	0.77054	0.79679	0.79661	0.79234	0.83744
0.54547	0.46966	0.4788	0.49446	0.52284	0.53264	0.58588	0.54094	0.50256	0.48382	0.47628	0.51635	0.52186	0.52666	0.51095	0.58222	0.65385	0.57862	0.55062	0.63795	0.49387	0.55746	0.57388	0.49007	0.51234	0.56992	0.51654	0.60249	0.53774	0.56789	0.60534	0.5675	0.53718	0.4767	0.63118	0.58569	0.58572	0.57553	0.62026	0.63642	0.60511	0.62138
0.62866	0.51497	0.77319	0.63749	0.60571	0.57223	0.73729	0.46906	0.54754	0.72432	0.60224	0.54718	0.47663	0.42182	0.61443	0.82548	0.44517	0.54328	0.52816	0.5201	0.62826	0.54992	0.72265	0.57689	0.47293	0.68387	0.59219	0.56769	0.75321	0.63911	0.62137	0.6096	0.55123	0.51812	0.60546	0.75937	0.68165	0.50071	0.70959	0.60959	0.60692	0.69767
0.24107	0.3178	0.31548	0.27011	0.2669	0.18403	0.2241	0.24224	0.28492	0.28749	0.3434	0.25346	0.29707	0.21562	0.22058	0.21486	0.13902	0.1455	0.10707	0.12589	0.23344	0.19766	0.2079	0.29138	0.2644	0.20961	0.21077	0.16519	0.28255	0.11749	0.20503	0.18573	0.23905	0.47595	0.25601	0.2466	0.29918	0.16525	0.24586	0.25502	0.23143	0.24409
0.70228	0.6681	0.63165	0.65214	0.69989	0.69038	0.6508	0.69954	0.70951	0.67127	0.7019	0.66419	0.70948	0.68954	0.68882	0.73046	0.67647	0.6721	0.70855	0.6647	0.74537	0.71371	0.7027	0.69847	0.67016	0.73913	0.6767	0.6993	0.66197	0.67633	0.69023	0.7106	0.69482	0.71253	0.7217	0.7328	0.69168	0.73836	0.73486	0.71349	0.76095	0.68295
0.61035	0.52199	0.52963	0.53552	0.36974	0.4259	0.51307	0.56915	0.398	0.45671	0.43835	0.43858	0.54474	0.56438	0.34371	0.4133	0.37638	0.57127	0.73498	0.56953	0.73927	0.3879	0.47077	0.73196	0.43496	0.56305	0.45201	0.40015	0.55749	0.43681	0.55722	0.42328	0.43743	0.53634	0.41993	0.50729	0.44799	0.45929	0.58482	0.5985	0.45914	0.61095
0.46236	0.45915	0.40883	0.44867	0.45152	0.45866	0.53533	0.51166	0.4453	0.43285	0.4204	0.45941	0.46132	0.50103	0.48888	0.57413	0.53073	0.52411	0.56259	0.5842	0.51793	0.55433	0.59882	0.45242	0.49286	0.53755	0.49057	0.59336	0.46285	0.58885	0.5553	0.49617	0.53517	0.44457	0.57798	0.49001	0.50554	0.53133	0.56103	0.55909	0.60965	0.55118
0.50888	0.54771	0.53357	0.54738	0.5297	0.52726	0.60245	0.55716	0.53066	0.50246	0.52695	0.52715	0.54544	0.57602	0.56185	0.57307	0.61773	0.5597	0.59598	0.59053	0.56828	0.60437	0.62654	0.56806	0.55995	0.5863	0.55179	0.64684	0.57845	0.57685	0.5973	0.54962	0.57532	0.5285	0.58222	0.52858	0.56119	0.5453	0.57728	0.55163	0.58255	0.56847
0.74545	0.62464	0.74444	0.78217	0.78015	0.75951	0.81248	0.73684	0.70145	0.73896	0.75826	0.69012	0.75846	0.83574	0.82973	0.79821	0.67275	0.86461	0.7206	0.56104	0.7667	0.84317	0.82453	0.78105	0.88316	0.84539	0.78938	0.95927	0.81879	0.87716	0.87128	0.8954	0.92888	0.82229	0.84101	0.80303	0.75897	0.89172	0.933	0.86038	0.93743	0.88069
0.36091	0.2795	0.33859	0.3315	0.26864	0.35643	0.29218	0.29568	0.37112	0.35756	0.36405	0.35719	0.32116	0.29074	0.27135	0.25684	0.43691	0.32447	0.29136	0.29456	0.32687	0.29102	0.27419	0.35487	0.3583	0.27866	0.30736	0.26489	0.34815	0.24142	0.29185	0.27953	0.30399	0.36454	0.3404	0.39714	0.34919	0.34967	0.34585	0.3971	0.31407	0.3668
0.34582	0.44059	0.41978	0.42625	0.42463	0.39739	0.38595	0.41885	0.4159	0.46082	0.49279	0.43002	0.41673	0.4078	0.37736	0.37159	0.3189	0.40616	0.3481	0.42848	0.43988	0.38908	0.35809	0.46723	0.44591	0.41256	0.40524	0.39741	0.45729	0.36374	0.40684	0.45144	0.45144	0.45586	0.40851	0.46137	0.45323	0.40114	0.45408	0.49331	0.45818	0.46362
0.44759	0.43888	0.46666	0.43647	0.47657	0.39449	0.5166	0.47862	0.45247	0.38824	0.44222	0.44889	0.5107	0.52221	0.47903	0.55894	0.6089	0.53574	0.53399	0.55665	0.55629	0.57592	0.59075	0.44255	0.53044	0.53901	0.52217	0.58401	0.40323	0.55375	0.54036	0.49636	0.48462	0.46169	0.62875	0.39424	0.53445	0.49067	0.54099	0.52434	0.54613	0.50644
0.05277	0.09897	0.11625	0.14626	0.11065	0.04812	0.11601	0.11444	0.10338	0.0802	0.17428	0.23051	0.11128	0.09104	0.10182	0.1057	0.16567	0.17025	0.05614	0.35693	0.09678	0.11773	0.11159	0.10453	0.09488	0.09412	0.07737	0.09545	0.19772	0.07032	0.41512	0.15289	0.0948	0.08234	0.08446	0.09363	0.09553	0.09694	0.1253	0.15639	0.1066	0.28711
0.47973	0.53258	0.53196	0.56902	0.52568	0.47118	0.61659	0.56714	0.53021	0.52214	0.55638	0.52314	0.54858	0.56951	0.53623	0.61969	0.62558	0.52838	0.58434	0.58864	0.58403	0.59988	0.58772	0.55534	0.54256	0.61964	0.52675	0.63203	0.56471	0.56076	0.61344	0.53808	0.58462	0.53302	0.55471	0.5263	0.54322	0.54959	0.55049	0.53593	0.55931	0.5767
0.23053	0.20387	0.241	0.12623	0.36146	0.08983	0.0959	0.17676	0.07783	0.52203	0.11383	0.09965	0.1498	0.18636	0.05244	0.23479	0.11569	0.11907	0.05493	0.25701	0.24037	0.5011	0.15538	0.20489	0.1188	0.38907	0.22767	0.12424	0.18271	0.71394	0.16143	0.23985	0.50176	0.07963	0.3573	0.17161	0.2272	0.07724	0.26446	0.12786	0.1038	0.19874
0.56308	0.53101	0.48758	0.50353	0.55272	0.5393	0.61542	0.5571	0.5242	0.54332	0.52559	0.5692	0.58637	0.58904	0.56706	0.62489	0.64993	0.61863	0.66754	0.62354	0.5671	0.62082	0.64154	0.55118	0.55498	0.61978	0.59511	0.66366	0.60749	0.6292	0.59865	0.62698	0.61986	0.5327	0.62649	0.61674	0.63065	0.63769	0.6608	0.62718	0.70202	0.67145
0.48402	0.50174	0.50136	0.56652	0.52586	0.52761	0.56173	0.57408	0.52697	0.55403	0.54472	0.56287	0.57717	0.5771	0.56895	0.57365	0.55422	0.557	0.61141	0.60559	0.60959	0.62132	0.61752	0.57858	0.58517	0.57694	0.55537	0.59486	0.61332	0.59824	0.55861	0.56598	0.60606	0.57245	0.58009	0.62387	0.5443	0.61181	0.57588	0.54127	0.60783	0.5994
0.57529	0.5884	0.58192	0.59442	0.57046	0.64584	0.58196	0.60193	0.6617	0.58911	0.63536	0.61471	0.61445	0.56381	0.59258	0.62749	0.45084	0.56823	0.62925	0.58607	0.65014	0.60139	0.5623	0.60037	0.58487	0.67294	0.61997	0.58826	0.60644	0.62522	0.59886	0.59091	0.60964	0.59848	0.64354	0.64923	0.63893	0.64677	0.69635	0.67061	0.67055	0.64764
0.06104	0.05591	0.06246	0.09479	0.05918	0.04007	0.07032	0.06609	0.06592	0.04068	0.10536	0.18019	0.05678	0.07128	0.07017	0.04814	0.11011	0.12767	0.03878	0.31507	0.0574	0.06382	0.04942	0.06695	0.03572	0.04806	0.05722	0.04208	0.13084	0.0414	0.33069	0.07022	0.03713	0.06143	0.04725	0.05439	0.05068	0.05283	0.06476	0.13056	0.04079	0.23929
0.31374	0.40158	0.38607	0.33237	0.32396	0.37208	0.27434	0.3316	0.40141	0.37356	0.39542	0.37539	0.3674	0.33858	0.29302	0.31215	0.25118	0.29084	0.24769	0.22991	0.35806	0.28684	0.28855	0.35679	0.39247	0.30568	0.33705	0.27232	0.3454	0.24267	0.2945	0.29886	0.32183	0.54577	0.3647	0.39298	0.44478	0.28627	0.3659	0.39285	0.35216	0.35962
0.39538	0.37325	0.47034	0.40135	0.416	0.36873	0.30216	0.36951	0.53752	0.35047	0.4742	0.36998	0.49399	0.38048	0.38444	0.37619	0.31863	0.27022	0.25741	0.3085	0.47635	0.33711	0.45685	0.46674	0.47101	0.47059	0.33092	0.33336	0.39556	0.26045	0.3279	0.27065	0.38262	0.46436	0.32078	0.41286	0.45078	0.32391	0.37093	0.34061	0.37248	0.31888
0.44371	0.34835	0.35482	0.34758	0.51227	0.29922	0.61465	0.51668	0.33382	0.4594	0.51196	0.32681	0.49586	0.36877	0.05412	0.54702	0.59567	0.34579	0.53971	0.63751	0.5292	0.34059	0.64922	0.53306	0.37633	0.54702	0.50875	0.61138	0.62894	0.59026	0.62061	0.60369	0.5888	0.39304	0.55108	0.56972	0.54348	0.54969	0.58192	0.52659	0.63951	0.74422
0.26509	0.31008	0.33904	0.38046	0.41139	0.32887	0.49965	0.36886	0.2808	0.3803	0.43248	0.43855	0.3129	0.38419	0.33092	0.40823	0.3003	0.4539	0.33021	0.42768	0.36104	0.39578	0.33512	0.34327	0.44615	0.36875	0.3838	0.45808	0.45418	0.29597	0.55839	0.43947	0.43222	0.30788	0.41207	0.50755	0.39953	0.41433	0.408	0.46653	0.44756	0.6185
0.38529	0.39783	0.28755	0.29882	0.32546	0.2766	0.41659	0.43859	0.41177	0.42778	0.35349	0.31006	0.42345	0.39577	0.47239	0.39138	0.19817	0.37334	0.38526	0.3482	0.43137	0.47885	0.32224	0.37378	0.3049	0.40772	0.34117	0.53961	0.45095	0.34306	0.30448	0.37181	0.3883	0.43125	0.55975	0.39896	0.55334	0.4813	0.46477	0.34604	0.47631	0.42831
0.4783	0.49648	0.47931	0.53048	0.52676	0.56622	0.51162	0.49908	0.53922	0.53219	0.51848	0.56122	0.5179	0.52834	0.50628	0.58126	0.54961	0.55415	0.55474	0.55435	0.54704	0.5592	0.51863	0.52945	0.53693	0.52793	0.55604	0.5298	0.54934	0.60375	0.54915	0.59047	0.53542	0.53028	0.57772	0.60051	0.58963	0.6097	0.61773	0.63453	0.59561	0.61054
0.44398	0.47883	0.45502	0.51963	0.49288	0.51679	0.57364	0.53257	0.47498	0.56715	0.52614	0.5635	0.51165	0.56693	0.49785	0.60125	0.60395	0.57857	0.57847	0.58465	0.57749	0.59094	0.56633	0.58018	0.57421	0.58061	0.59026	0.62228	0.60539	0.62924	0.60003	0.63482	0.62206	0.52675	0.59385	0.6395	0.57796	0.6154	0.58431	0.59939	0.63872	0.67696
0.6236	0.54075	0.56322	0.51327	0.48343	0.57248	0.59184	0.58112	0.56933	0.50491	0.55224	0.57595	0.57554	0.52441	0.48542	0.58117	0.59873	0.51313	0.58768	0.55155	0.61567	0.58847	0.57296	0.5578	0.51595	0.62155	0.5605	0.58187	0.56513	0.59617	0.6191	0.59532	0.60009	0.56069	0.64514	0.55282	0.58621	0.59505	0.60036	0.57018	0.60037	0.63994
0.37403	0.41534	0.3874	0.48183	0.45087	0.33487	0.41835	0.33029	0.30502	0.34692	0.44865	0.461	0.36902	0.40028	0.42148	0.34832	0.09383	0.53603	0.25233	0.61359	0.3087	0.40346	0.33526	0.35509	0.48804	0.32761	0.37774	0.53304	0.53869	0.38302	0.55084	0.49372	0.34339	0.35535	0.3592	0.37105	0.45719	0.32001	0.3704	0.48645	0.36274	0.53656
0.35823	0.34381	0.36325	0.35558	0.38984	0.37332	0.45147	0.34432	0.35626	0.40113	0.39101	0.4048	0.37378	0.38958	0.42095	0.43087	0.43001	0.3835	0.33942	0.37021	0.39401	0.48182	0.35641	0.4231	0.43389	0.35173	0.42935	0.43742	0.49374	0.34549	0.49618	0.43963	0.44251	0.44163	0.41637	0.46359	0.47014	0.41238	0.48741	0.4833	0.44382	0.54011
0.33368	0.34168	0.38485	0.37673	0.36291	0.38854	0.4536	0.39023	0.39044	0.41608	0.42575	0.41891	0.38188	0.38419	0.3934	0.42151	0.42042	0.34834	0.3433	0.35949	0.39185	0.41492	0.35011	0.43993	0.44715	0.34466	0.417	0.39966	0.44504	0.33098	0.46509	0.40767	0.42115	0.44975	0.35453	0.45034	0.41232	0.41683	0.43055	0.47865	0.42861	0.54943
0.56109	0.55465	0.50486	0.514	0.58893	0.54271	0.58624	0.60353	0.58708	0.5335	0.46421	0.54097	0.57212	0.61896	0.58384	0.66482	0.58527	0.62029	0.66287	0.59397	0.56466	0.66946	0.62521	0.52563	0.53346	0.6409	0.60532	0.65672	0.51684	0.66069	0.60111	0.5971	0.61384	0.54261	0.64968	0.52961	0.62034	0.62104	0.64177	0.5873	0.70508	0.6102
0.38504	0.319	0.38209	0.34555	0.30425	0.36795	0.24927	0.38752	0.40639	0.38501	0.38611	0.3395	0.45981	0.32958	0.29851	0.31937	0.34166	0.28088	0.27147	0.26533	0.39663	0.26648	0.29024	0.3735	0.3785	0.36771	0.38079	0.2274	0.35405	0.27284	0.28024	0.26503	0.30149	0.40672	0.31489	0.37486	0.40521	0.31558	0.3728	0.44597	0.37941	0.32255
0.63824	0.52152	0.58426	0.44588	0.49857	0.48821	0.44784	0.6044	0.55926	0.49103	0.48394	0.5262	0.49873	0.48889	0.40179	0.58496	0.37134	0.67584	0.44673	0.43227	0.48373	0.58738	0.63809	0.62174	0.50277	0.54022	0.53836	0.64559	0.57874	0.4904	0.56399	0.51878	0.45549	0.5865	0.53701	0.54845	0.66887	0.56599	0.40948	0.63621	0.50879	0.72417
0.34576	0.37799	0.39966	0.38585	0.37367	0.43624	0.33037	0.37838	0.40279	0.42882	0.42835	0.38092	0.40676	0.348	0.39627	0.44645	0.29338	0.39258	0.42144	0.38193	0.41557	0.37907	0.43944	0.42257	0.40753	0.41143	0.43593	0.39134	0.37898	0.41613	0.4181	0.38816	0.35075	0.43976	0.32168	0.4506	0.51171	0.45056	0.47106	0.46524	0.43376	0.49669
0.36143	0.459	0.42073	0.41761	0.47908	0.3911	0.49044	0.46642	0.41298	0.45952	0.40467	0.44006	0.50319	0.56705	0.44614	0.5645	0.4229	0.45725	0.55547	0.49993	0.52723	0.54081	0.55584	0.45594	0.45709	0.55315	0.37073	0.62758	0.51841	0.4938	0.57406	0.59242	0.45083	0.45479	0.52136	0.4967	0.52894	0.56863	0.4813	0.5777	0.67167	0.59375
0.73562	0.7617	0.70293	0.74448	0.73918	0.78615	0.73771	0.72751	0.70837	0.77617	0.72757	0.75712	0.78807	0.77962	0.72843	0.79027	0.77757	0.75436	0.78378	0.7426	0.79553	0.75621	0.74828	0.75259	0.78304	0.76901	0.79587	0.75855	0.76491	0.75273	0.76666	0.78829	0.76779	0.69734	0.78762	0.73621	0.75232	0.80286	0.81156	0.8199	0.82249	0.77618
0.23362	0.31181	0.30055	0.25266	0.23224	0.20921	0.21003	0.24487	0.25402	0.25906	0.3322	0.27835	0.28186	0.21758	0.20672	0.19329	0.13076	0.22067	0.14065	0.16126	0.27221	0.18817	0.20504	0.33357	0.30803	0.19128	0.22446	0.1872	0.2942	0.12468	0.19153	0.21079	0.26975	0.51954	0.22727	0.36831	0.34861	0.18602	0.34688	0.30736	0.21788	0.32241
0.50885	0.53294	0.54566	0.55692	0.59556	0.63935	0.63445	0.61435	0.58304	0.62711	0.62747	0.66241	0.65856	0.66741	0.59077	0.63558	0.6799	0.69797	0.74078	0.6883	0.71362	0.71424	0.67963	0.66521	0.61352	0.70209	0.70908	0.68115	0.6554	0.6759	0.66075	0.69199	0.69279	0.59721	0.67616	0.7033	0.68002	0.71779	0.70778	0.69997	0.7098	0.69404
0.18237	0.25812	0.34138	0.32949	0.26882	0.27308	0.25906	0.28972	0.26229	0.34498	0.44776	0.3132	0.32339	0.25703	0.22705	0.23213	0.23277	0.26422	0.21587	0.29783	0.33294	0.26721	0.29231	0.43503	0.38595	0.30109	0.31555	0.28235	0.41658	0.16997	0.29193	0.33128	0.32365	0.26891	0.27652	0.36054	0.36326	0.22765	0.36113	0.31002	0.30994	0.32296
0.40094	0.3732	0.35953	0.35225	0.4082	0.37268	0.39144	0.35408	0.35829	0.41829	0.41645	0.39594	0.3611	0.4391	0.37401	0.43919	0.38195	0.45204	0.32038	0.47707	0.38602	0.43014	0.35841	0.37975	0.41927	0.3527	0.43234	0.41032	0.43993	0.40283	0.43921	0.41689	0.36841	0.4131	0.46838	0.41949	0.41569	0.41187	0.44387	0.52365	0.44769	0.52154
0.48597	0.57288	0.54302	0.48875	0.4934	0.44657	0.55875	0.60848	0.55339	0.57298	0.57263	0.50013	0.6086	0.52805	0.60249	0.64836	0.59155	0.45796	0.48415	0.51216	0.64975	0.53041	0.53366	0.60542	0.52492	0.63708	0.49706	0.59276	0.56623	0.63206	0.49904	0.57558	0.64746	0.63795	0.65241	0.51773	0.62506	0.57367	0.68779	0.59811	0.60082	0.63679
0.51196	0.64008	0.6831	0.62671	0.61644	0.6705	0.49926	0.68586	0.7871	0.66436	0.6865	0.63547	0.74523	0.602	0.71717	0.67034	0.5862	0.50354	0.67521	0.47641	0.72396	0.62461	0.64919	0.71479	0.68664	0.70723	0.69135	0.54585	0.59477	0.7342	0.48633	0.55778	0.61611	0.7648	0.70179	0.66383	0.65333	0.68445	0.70321	0.67233	0.68922	0.55038
0.67348	0.60921	0.61239	0.61535	0.62017	0.65539	0.56845	0.6514	0.66369	0.63042	0.60662	0.61626	0.6504	0.59782	0.61683	0.6748	0.57176	0.60415	0.64645	0.56593	0.65237	0.60973	0.60389	0.67465	0.61079	0.64468	0.66666	0.58481	0.60458	0.61093	0.58372	0.60803	0.61028	0.66201	0.68837	0.68542	0.60912	0.65688	0.66707	0.66627	0.69864	0.65492
0.60822	0.6267	0.79574	0.75593	0.67227	0.68233	0.78201	0.58751	0.71911	0.81257	0.72102	0.66855	0.60007	0.57292	0.67009	0.82628	0.42316	0.60454	0.66085	0.57554	0.70854	0.62385	0.76308	0.72702	0.61225	0.81516	0.68215	0.62974	0.78008	0.67624	0.65086	0.65938	0.64993	0.687	0.73422	0.80365	0.76693	0.59806	0.79726	0.67176	0.72933	0.73657
0.42411	0.50207	0.5276	0.49169	0.43353	0.54293	0.60597	0.54577	0.55014	0.5095	0.53856	0.58243	0.55384	0.4885	0.46842	0.59397	0.58315	0.54978	0.60766	0.563	0.55757	0.58274	0.62846	0.53816	0.49498	0.58119	0.5307	0.61535	0.5802	0.53293	0.62688	0.60631	0.59997	0.57545	0.59125	0.61196	0.63807	0.58205	0.63547	0.57584	0.66105	0.68441
0.56411	0.52612	0.54112	0.56076	0.57744	0.53393	0.61013	0.53978	0.5646	0.51608	0.49442	0.58566	0.58525	0.63062	0.55889	0.64529	0.5265	0.5971	0.64164	0.60465	0.57716	0.64109	0.59601	0.51174	0.59474	0.67877	0.61657	0.66159	0.57672	0.66519	0.64023	0.60534	0.62131	0.5208	0.66126	0.56518	0.59993	0.61801	0.68316	0.61721	0.66144	0.66126
0.28432	0.39322	0.20152	0.27628	0.41264	0.21599	0.30212	0.28244	0.32337	0.28242	0.25467	0.25634	0.35869	0.42073	0.3524	0.35149	0.26382	0.48541	0.35262	0.36661	0.35375	0.44374	0.28739	0.32466	0.18405	0.36171	0.30203	0.45171	0.16089	0.38777	0.49266	0.3011	0.31852	0.3589	0.23301	0.26937	0.35651	0.35084	0.28348	0.3638	0.43729	0.37276
0.62482	0.36467	0.35962	0.3051	0.27666	0.29079	0.22406	0.31178	0.36933	0.32459	0.33454	0.31414	0.32068	0.29057	0.25741	0.26456	0.21343	0.21668	0.19093	0.16334	0.29254	0.23975	0.25295	0.32137	0.31423	0.23613	0.28448	0.22584	0.31063	0.1621	0.21042	0.23208	0.23991	0.55982	0.24428	0.32997	0.3629	0.24513	0.30269	0.33208	0.24387	0.29483
0.32913	0.35956	0.34888	0.28996	0.2562	0.33424	0.18868	0.29621	0.36748	0.32728	0.33019	0.30208	0.30093	0.25113	0.23756	0.22429	0.18051	0.20348	0.15275	0.15191	0.28368	0.20706	0.21125	0.30728	0.30587	0.23084	0.27968	0.17784	0.27077	0.15708	0.19659	0.20493	0.24095	0.56724	0.25631	0.30939	0.30692	0.19639	0.27244	0.33737	0.28769	0.2777
0.47744	0.43163	0.48248	0.51467	0.52294	0.55671	0.59538	0.48358	0.50854	0.47759	0.46387	0.50272	0.50685	0.57528	0.55891	0.55359	0.62491	0.57829	0.54167	0.61876	0.51827	0.61072	0.56813	0.49053	0.53187	0.52259	0.56381	0.63529	0.52033	0.58609	0.59372	0.5828	0.57647	0.55344	0.68746	0.54173	0.58655	0.61685	0.62617	0.64981	0.64318	0.65855
0.70697	0.67706	0.63006	0.62338	0.66249	0.68374	0.58486	0.64588	0.70991	0.65097	0.66337	0.65684	0.68293	0.65479	0.64793	0.67732	0.63917	0.63222	0.67367	0.61711	0.70807	0.67162	0.63219	0.68443	0.66075	0.70305	0.69514	0.63091	0.60914	0.65903	0.60183	0.65222	0.66088	0.67427	0.71189	0.67696	0.67253	0.67763	0.6953	0.71655	0.73135	0.64477
0.62463	0.63724	0.62454	0.6727	0.61134	0.72542	0.60408	0.64923	0.7052	0.69869	0.66808	0.67873	0.67025	0.64108	0.6711	0.62323	0.64467	0.62866	0.61703	0.65431	0.67451	0.63599	0.64564	0.69943	0.6634	0.66754	0.66217	0.64013	0.66735	0.6615	0.59167	0.62859	0.62339	0.7043	0.67436	0.65873	0.66144	0.70605	0.73264	0.68766	0.69306	0.68016
0.41764	0.47171	0.42803	0.41962	0.49725	0.44006	0.55558	0.49696	0.46811	0.46231	0.4248	0.44322	0.5147	0.58761	0.53835	0.62808	0.48582	0.49019	0.61977	0.56327	0.49961	0.63508	0.58777	0.48388	0.50524	0.5565	0.42735	0.70492	0.5393	0.54532	0.55152	0.58464	0.47471	0.48306	0.54982	0.48996	0.6306	0.63047	0.48434	0.5646	0.66446	0.64118
0.37226	0.37785	0.4166	0.35829	0.44731	0.19463	0.32095	0.32133	0.3055	0.39623	0.43374	0.35915	0.36079	0.47098	0.45944	0.43737	0.49265	0.42959	0.23346	0.40384	0.31764	0.48177	0.24202	0.34477	0.36776	0.34526	0.40602	0.41301	0.39485	0.37455	0.49001	0.40051	0.397	0.44353	0.33527	0.34752	0.37416	0.34827	0.25751	0.39767	0.33162	0.43048
0.3671	0.42446	0.4247	0.41242	0.46429	0.41951	0.56321	0.45426	0.43753	0.4377	0.41508	0.46749	0.47534	0.54796	0.49092	0.53255	0.59941	0.55788	0.58171	0.60582	0.48321	0.56209	0.60565	0.46549	0.51665	0.52478	0.49849	0.65247	0.50206	0.58363	0.57952	0.52589	0.54964	0.48912	0.58369	0.49127	0.53523	0.54772	0.57189	0.59366	0.60555	0.6195
0.31806	0.39575	0.40891	0.38029	0.45341	0.3828	0.40829	0.35662	0.38016	0.42503	0.48977	0.42728	0.3826	0.48122	0.39226	0.44263	0.38772	0.48597	0.33991	0.50427	0.42589	0.46844	0.40974	0.40052	0.42702	0.37327	0.44287	0.46452	0.45995	0.44407	0.52957	0.50582	0.42329	0.44596	0.52259	0.49324	0.48872	0.4436	0.47205	0.54586	0.49325	0.64127
0.49429	0.48015	0.506	0.51716	0.53168	0.49025	0.58936	0.53476	0.49431	0.50088	0.47767	0.49555	0.53451	0.55604	0.55991	0.61131	0.66731	0.59083	0.60897	0.62724	0.54842	0.62815	0.62853	0.54084	0.54239	0.56196	0.53844	0.66132	0.57531	0.63415	0.64776	0.56603	0.59802	0.52859	0.58935	0.54306	0.57297	0.54192	0.55243	0.54378	0.58645	0.6036
0.85644	0.8276	0.75249	0.59024	0.63475	0.62174	0.76504	0.78166	0.79586	0.6537	0.53918	0.54197	0.8473	0.61727	0.83874	0.6595	0.85641	0.5125	0.88154	0.50979	0.88297	0.61325	0.62903	0.80377	0.55764	0.76372	0.85234	0.48323	0.48576	0.64394	0.43569	0.62196	0.79327	0.84497	0.48867	0.85331	0.75734	0.73838	0.66581	0.69861	0.87991	0.66382
0.56473	0.47582	0.47431	0.48033	0.52821	0.47663	0.5967	0.49249	0.49472	0.4662	0.43417	0.48158	0.49434	0.54374	0.51423	0.57574	0.65977	0.61508	0.61712	0.62574	0.50623	0.57442	0.6027	0.47674	0.48714	0.53366	0.51551	0.63904	0.52056	0.65903	0.60285	0.563	0.56574	0.48327	0.64781	0.53827	0.60126	0.58799	0.63232	0.62233	0.66121	0.61896
0.34258	0.32713	0.38305	0.39923	0.40792	0.36863	0.53574	0.36149	0.30399	0.40525	0.4493	0.47337	0.32035	0.42783	0.35594	0.37575	0.32958	0.47637	0.31031	0.48626	0.29745	0.43288	0.31424	0.35901	0.45033	0.3648	0.42134	0.49882	0.48148	0.31695	0.56731	0.49646	0.44524	0.32976	0.44207	0.50388	0.42106	0.43191	0.46139	0.51808	0.4488	0.62709
0.49846	0.44313	0.45766	0.52718	0.49898	0.49537	0.58917	0.53696	0.50312	0.47991	0.54301	0.51585	0.5312	0.55167	0.49004	0.58029	0.6037	0.61362	0.57027	0.63474	0.54606	0.60424	0.62083	0.59266	0.55954	0.61074	0.5866	0.62072	0.63396	0.61438	0.59521	0.61013	0.63663	0.53709	0.59008	0.6447	0.616	0.6241	0.60331	0.57607	0.67439	0.69191
0.81238	0.49319	0.57402	0.49211	0.56028	0.56217	0.59561	0.55699	0.5268	0.54566	0.52109	0.53063	0.59898	0.56853	0.55827	0.6413	0.66087	0.60758	0.66066	0.6271	0.5986	0.60157	0.65288	0.61172	0.57726	0.66318	0.57721	0.64505	0.54534	0.66933	0.61231	0.64032	0.65227	0.57025	0.66211	0.57648	0.66054	0.71578	0.61519	0.66546	0.63421	0.7059
0.6492	0.49385	0.48901	0.50752	0.50858	0.51712	0.49498	0.5078	0.50557	0.53543	0.53027	0.48944	0.53409	0.5287	0.51327	0.57877	0.54529	0.54714	0.51324	0.55789	0.56793	0.56073	0.54439	0.57282	0.54453	0.54551	0.58383	0.53226	0.55092	0.57307	0.53236	0.55361	0.55468	0.54723	0.57512	0.59411	0.60755	0.61408	0.63634	0.5804	0.64802	0.64005
0.52941	0.4904	0.51564	0.54082	0.51468	0.57164	0.52338	0.54061	0.58004	0.63084	0.66366	0.60195	0.53172	0.54079	0.45994	0.46706	0.72321	0.50065	0.50272	0.55415	0.55159	0.49384	0.4864	0.56882	0.5553	0.55605	0.56443	0.50016	0.63641	0.47419	0.55905	0.53307	0.72253	0.60567	0.52362	0.74133	0.612	0.54299	0.62785	0.73343	0.53177	0.68436
0.72132	0.68932	0.6781	0.68688	0.68069	0.72105	0.68623	0.69513	0.73829	0.69584	0.70171	0.69521	0.72429	0.7048	0.69646	0.72073	0.6802	0.66569	0.73131	0.67387	0.74538	0.69793	0.71293	0.70525	0.68462	0.7445	0.74512	0.6839	0.67796	0.69521	0.66768	0.68	0.70316	0.71563	0.72547	0.73336	0.72091	0.76985	0.72792	0.73516	0.75112	0.74041
0.49259	0.53443	0.54391	0.57386	0.598	0.49166	0.60342	0.56258	0.53979	0.52413	0.54246	0.53179	0.57173	0.61547	0.56686	0.62904	0.65995	0.57172	0.56306	0.62139	0.56698	0.6308	0.62198	0.56857	0.59932	0.61067	0.54507	0.66447	0.612	0.63167	0.65136	0.57522	0.62949	0.55585	0.58621	0.54618	0.59278	0.58201	0.5968	0.55351	0.63657	0.59363
0.60783	0.53169	0.52786	0.54959	0.51186	0.50588	0.49404	0.58573	0.57487	0.55757	0.623	0.60148	0.55797	0.53606	0.57413	0.60786	0.59554	0.54752	0.56079	0.51558	0.61164	0.58419	0.57481	0.64298	0.5474	0.60992	0.62899	0.53949	0.57769	0.57567	0.60054	0.54258	0.57504	0.6121	0.58263	0.60775	0.64564	0.61184	0.66726	0.59962	0.60243	0.66083
0.20094	0.19049	0.20297	0.26493	0.2571	0.22935	0.25066	0.25029	0.26833	0.37483	0.30044	0.32294	0.22932	0.20683	0.27854	0.2206	0.22138	0.24819	0.16143	0.33156	0.28326	0.29197	0.19874	0.35608	0.38068	0.18773	0.23597	0.24404	0.41801	0.1536	0.30469	0.33614	0.30077	0.3914	0.25163	0.34539	0.32952	0.24647	0.27518	0.28278	0.30583	0.45726
0.46613	0.48551	0.46625	0.50897	0.49606	0.50101	0.56517	0.52065	0.50843	0.50765	0.45128	0.53589	0.51205	0.57019	0.51675	0.57108	0.49537	0.59118	0.63072	0.6239	0.5302	0.57477	0.60655	0.48405	0.53533	0.53899	0.5395	0.62751	0.50907	0.62515	0.59589	0.57345	0.58249	0.47752	0.61553	0.54873	0.58459	0.60356	0.65917	0.58039	0.65087	0.64981
0.69848	0.57922	0.57066	0.5586	0.5732	0.60914	0.54084	0.59509	0.61814	0.58657	0.55795	0.57288	0.63801	0.57299	0.55635	0.58312	0.50915	0.52938	0.58442	0.55177	0.59374	0.57143	0.51925	0.58773	0.5592	0.60427	0.59783	0.53796	0.50512	0.51514	0.53484	0.54834	0.57627	0.62285	0.63113	0.62777	0.61974	0.60052	0.62096	0.56129	0.59176	0.59493
0.68937	0.57975	0.53706	0.58485	0.54042	0.60758	0.57456	0.61813	0.6131	0.59656	0.55286	0.641	0.62115	0.62277	0.57867	0.67268	0.66187	0.63054	0.71167	0.56985	0.63581	0.6746	0.68201	0.65763	0.60312	0.70924	0.64132	0.62451	0.61507	0.68593	0.70295	0.66175	0.65537	0.61476	0.64338	0.66977	0.64527	0.73979	0.66971	0.66682	0.68323	0.62493
0.47656	0.43115	0.43622	0.48215	0.49317	0.42348	0.57008	0.4695	0.36968	0.45172	0.45626	0.45122	0.48677	0.52606	0.52414	0.55502	0.60883	0.51615	0.55363	0.58606	0.50338	0.56884	0.5699	0.49443	0.50622	0.56487	0.47902	0.6118	0.51225	0.56135	0.56971	0.55428	0.55472	0.50672	0.51032	0.46927	0.55125	0.53639	0.52381	0.46331	0.55132	0.56075
0.69136	0.78084	0.77251	0.76699	0.79227	0.78919	0.82281	0.78784	0.78149	0.77783	0.78693	0.75212	0.79132	0.81208	0.8394	0.81762	0.66583	0.80532	0.75509	0.73428	0.8054	0.84628	0.85059	0.81091	0.79559	0.84082	0.7959	0.84015	0.84236	0.81147	0.76759	0.78513	0.85649	0.82528	0.80487	0.83184	0.85438	0.82793	0.87239	0.87232	0.88627	0.88278
0.61055	0.50138	0.53304	0.55208	0.59747	0.54431	0.64356	0.61178	0.54407	0.55569	0.60346	0.59132	0.55341	0.64456	0.56387	0.64908	0.60798	0.62734	0.64642	0.696	0.61637	0.65939	0.68034	0.6102	0.64563	0.62201	0.63642	0.68373	0.63777	0.67002	0.67256	0.65061	0.69586	0.57151	0.64348	0.69766	0.64409	0.67121	0.682	0.64295	0.66905	0.70184
0.92072	0.59393	0.67114	0.47532	0.67602	0.62404	0.45188	0.573	0.80514	0.85218	0.48817	0.43076	0.65109	0.66456	0.88311	0.57364	0.84961	0.37715	0.86602	0.39945	0.57567	0.74921	0.78686	0.77822	0.74593	0.54106	0.7244	0.46643	0.47533	0.90333	0.4407	0.79036	0.75305	0.83857	0.88371	0.62817	0.86324	0.80204	0.85828	0.85274	0.88593	0.67948
0.63089	0.52092	0.4997	0.51251	0.57286	0.51534	0.59979	0.60813	0.55908	0.53322	0.49875	0.54738	0.58797	0.61299	0.54763	0.64592	0.64445	0.61512	0.65465	0.63354	0.59364	0.6343	0.62387	0.57097	0.56072	0.64762	0.63024	0.6567	0.57506	0.70189	0.63535	0.60941	0.61415	0.53705	0.66369	0.62956	0.65684	0.67377	0.67469	0.63457	0.7045	0.68082
0.8225	0.86501	0.89276	0.91129	0.84832	0.9022	0.8405	0.8916	0.87117	0.91764	0.92445	0.88896	0.8246	0.85527	0.78814	0.92454	0.30232	0.92652	0.88617	0.80712	0.90846	0.85931	0.8342	0.91276	0.88981	0.92712	0.9048	0.9196	0.91138	0.909	0.90662	0.91561	0.92099	0.78634	0.87699	0.93839	0.85044	0.90509	0.92576	0.84915	0.86912	0.90284
0.69062	0.70343	0.69318	0.69296	0.70824	0.65921	0.75082	0.75297	0.7168	0.69159	0.6924	0.70533	0.69967	0.77287	0.74355	0.7877	0.79404	0.821	0.75903	0.74717	0.7874	0.77266	0.85291	0.72087	0.77252	0.78266	0.74998	0.84561	0.78907	0.80912	0.81067	0.76174	0.80544	0.77103	0.82993	0.80785	0.74306	0.79932	0.74387	0.83438	0.80421	0.84985
0.33353	0.39434	0.38409	0.33963	0.31999	0.38691	0.26736	0.34333	0.38959	0.34269	0.39298	0.33298	0.3505	0.30805	0.28854	0.28827	0.21706	0.27802	0.24866	0.21843	0.34861	0.2648	0.26486	0.3829	0.36709	0.30849	0.3359	0.2604	0.3413	0.20768	0.27714	0.28145	0.30761	0.58982	0.32835	0.38414	0.37667	0.28413	0.34251	0.39264	0.34045	0.3478
0.37407	0.43873	0.43573	0.39384	0.39966	0.40702	0.36058	0.42603	0.46808	0.39956	0.44411	0.41058	0.45485	0.37815	0.38286	0.38711	0.45201	0.31469	0.31347	0.33722	0.46846	0.33982	0.35312	0.46054	0.42424	0.40172	0.37715	0.31731	0.40288	0.28132	0.36865	0.30857	0.36068	0.42146	0.37732	0.40045	0.40119	0.37293	0.35316	0.40698	0.33627	0.35526
0.37624	0.43343	0.44307	0.44956	0.48044	0.41084	0.60234	0.47855	0.39215	0.4263	0.45495	0.4917	0.49587	0.55159	0.47019	0.56692	0.62277	0.59377	0.62984	0.73349	0.51736	0.60884	0.67071	0.49869	0.52726	0.52186	0.54091	0.65385	0.64317	0.61245	0.60532	0.62153	0.6157	0.49289	0.58978	0.54184	0.62092	0.5932	0.64738	0.56266	0.65885	0.68397
0.71501	0.67368	0.69031	0.70662	0.68311	0.75913	0.67363	0.71094	0.76348	0.70674	0.73289	0.7501	0.73597	0.71575	0.68731	0.67305	0.6625	0.6846	0.71055	0.68714	0.75647	0.6854	0.66888	0.75945	0.6886	0.71543	0.74558	0.6936	0.68471	0.70742	0.65963	0.70787	0.70951	0.71237	0.74529	0.72395	0.72644	0.72905	0.74409	0.73775	0.77356	0.7045
0.38251	0.43971	0.45202	0.37729	0.39277	0.45433	0.49084	0.40233	0.43996	0.43396	0.5258	0.41786	0.43895	0.40506	0.53317	0.4097	0.4784	0.51293	0.33605	0.49933	0.44301	0.52155	0.44724	0.4539	0.50243	0.40098	0.49299	0.52631	0.63743	0.46902	0.58605	0.44674	0.44177	0.55039	0.45439	0.57109	0.49277	0.457	0.53104	0.61657	0.51017	0.62048
0.61443	0.64048	0.62239	0.62338	0.64028	0.65443	0.63886	0.64958	0.66907	0.67203	0.66114	0.64592	0.69918	0.64818	0.64893	0.65556	0.65818	0.63437	0.67377	0.63508	0.67515	0.65964	0.67346	0.64228	0.66127	0.66644	0.69279	0.65077	0.6349	0.67442	0.63763	0.66791	0.67564	0.67104	0.65801	0.67903	0.65084	0.67208	0.67443	0.70985	0.69817	0.69837
0.42649	0.55113	0.46055	0.48042	0.5384	0.49613	0.58326	0.5417	0.52015	0.51985	0.38276	0.51806	0.55052	0.61423	0.62602	0.6228	0.56715	0.58804	0.65473	0.62297	0.51195	0.64733	0.63289	0.47968	0.51355	0.56198	0.59989	0.64959	0.46569	0.70363	0.6098	0.62188	0.58674	0.52774	0.65234	0.47803	0.70818	0.66824	0.63105	0.53865	0.69558	0.62343
0.30426	0.32086	0.50841	0.39878	0.5714	0.32866	0.42562	0.52804	0.43405	0.43513	0.57069	0.39103	0.49114	0.43319	0.46801	0.4023	0.7075	0.38402	0.17031	0.51573	0.42416	0.49565	0.54632	0.41485	0.51583	0.51608	0.41554	0.67432	0.39226	0.412	0.54172	0.29061	0.49431	0.42438	0.51456	0.47119	0.39112	0.5011	0.62942	0.50189	0.40158	0.57933
0.68645	0.62384	0.6777	0.65953	0.67795	0.72929	0.67496	0.68477	0.74488	0.66275	0.7007	0.67766	0.66252	0.69487	0.67224	0.69611	0.64125	0.65675	0.69047	0.56736	0.71228	0.69909	0.6284	0.69081	0.6669	0.68864	0.71839	0.63536	0.67404	0.68507	0.63449	0.69687	0.69642	0.71868	0.71888	0.74149	0.68183	0.71262	0.74005	0.75295	0.74169	0.70326
0.58902	0.61378	0.60908	0.62433	0.61874	0.62273	0.58204	0.61641	0.6847	0.64868	0.62714	0.66576	0.6327	0.60771	0.60913	0.63141	0.5975	0.58493	0.62288	0.61603	0.6313	0.59282	0.59009	0.63093	0.61437	0.65207	0.63658	0.62291	0.6016	0.60353	0.56832	0.609	0.59695	0.64232	0.60831	0.66979	0.58639	0.61581	0.59861	0.66163	0.68792	0.62043
0.91081	0.90958	0.76613	0.36775	0.84883	0.56276	0.44918	0.927	0.86497	0.92616	0.49766	0.3829	0.89801	0.65316	0.91313	0.93258	0.94593	0.34854	0.93814	0.36197	0.90114	0.91935	0.89959	0.8375	0.77654	0.90486	0.88571	0.44949	0.52375	0.94383	0.38352	0.84937	0.91414	0.86946	0.94939	0.58814	0.94464	0.92146	0.91635	0.9001	0.91812	0.71992
0.57897	0.58007	0.94446	0.69278	0.65071	0.63723	0.87743	0.50914	0.60638	0.84893	0.67413	0.53261	0.53089	0.40983	0.70769	0.93954	0.40194	0.5876	0.52212	0.55047	0.72321	0.5237	0.83123	0.65198	0.52813	0.7926	0.57266	0.61382	0.88811	0.69094	0.62995	0.64828	0.56765	0.63889	0.62929	0.86723	0.78229	0.43765	0.76597	0.57169	0.58221	0.76216
0.48621	0.4877	0.50188	0.54316	0.52721	0.52853	0.59453	0.55664	0.5376	0.58517	0.52325	0.57025	0.53903	0.59391	0.56934	0.62606	0.59988	0.6207	0.66824	0.61976	0.6238	0.63525	0.65724	0.61114	0.59742	0.60503	0.61536	0.62685	0.62669	0.62023	0.60454	0.64447	0.65487	0.58602	0.64685	0.65919	0.60592	0.67299	0.64728	0.59717	0.71083	0.71815
0.51946	0.52294	0.4241	0.51738	0.49323	0.51244	0.59586	0.55249	0.51816	0.49728	0.51841	0.5539	0.52053	0.51865	0.53134	0.57084	0.54729	0.60454	0.60317	0.62057	0.55831	0.52658	0.63425	0.56311	0.5262	0.53991	0.48245	0.64941	0.62529	0.62445	0.53503	0.58599	0.66792	0.5301	0.56516	0.63506	0.587	0.59127	0.64899	0.58631	0.65126	0.70908
0.69945	0.74196	0.71379	0.70485	0.68576	0.73509	0.75699	0.74613	0.75258	0.70883	0.75529	0.7578	0.74167	0.7379	0.64366	0.76512	0.72813	0.75674	0.77984	0.69843	0.72857	0.79357	0.7676	0.76375	0.71446	0.75082	0.78873	0.76218	0.70234	0.76555	0.73358	0.76558	0.78263	0.72268	0.73402	0.7868	0.75558	0.78098	0.76534	0.80247	0.81885	0.78934
0.52678	0.52956	0.56226	0.53425	0.54121	0.53126	0.48033	0.5281	0.58095	0.52812	0.56009	0.53256	0.57494	0.50598	0.51972	0.49315	0.45882	0.47484	0.45634	0.48595	0.56041	0.47333	0.53811	0.56196	0.56383	0.56121	0.52466	0.49607	0.5059	0.45029	0.45574	0.47116	0.5149	0.59513	0.48859	0.51646	0.56781	0.4809	0.49547	0.5358	0.52121	0.50005
0.53533	0.53621	0.55972	0.62418	0.60684	0.60883	0.6233	0.62218	0.61578	0.63688	0.67796	0.6587	0.6315	0.67018	0.61782	0.66886	0.51831	0.64939	0.69026	0.68197	0.68682	0.65029	0.62374	0.65385	0.65444	0.72029	0.68068	0.66468	0.66374	0.67163	0.62665	0.65226	0.68517	0.63321	0.71553	0.74896	0.71102	0.70328	0.68967	0.71131	0.69356	0.70365
0.28885	0.32455	0.25622	0.2496	0.23972	0.18826	0.17093	0.23062	0.25882	0.2577	0.26427	0.26498	0.25687	0.13238	0.17489	0.12973	0.12068	0.14914	0.10127	0.13275	0.25295	0.16893	0.15423	0.23695	0.28416	0.11633	0.21833	0.17216	0.26836	0.13624	0.20685	0.17729	0.23626	0.53806	0.14799	0.28207	0.2408	0.13228	0.18299	0.16324	0.23795	0.23676
0.58048	0.51532	0.63278	0.67763	0.65589	0.71746	0.58518	0.48683	0.64663	0.66098	0.76121	0.67185	0.55468	0.53405	0.50088	0.51813	0.67139	0.57677	0.50465	0.56736	0.51437	0.5369	0.50601	0.61822	0.62604	0.54366	0.6779	0.5933	0.56945	0.5775	0.61149	0.60351	0.56553	0.6551	0.63807	0.64388	0.64586	0.60782	0.65385	0.6937	0.60643	0.61028
0.64193	0.56009	0.54248	0.55206	0.56655	0.5642	0.61968	0.55088	0.56723	0.53959	0.54657	0.56357	0.58848	0.61571	0.60725	0.63224	0.63195	0.59641	0.62976	0.6225	0.56754	0.63105	0.62207	0.5634	0.57307	0.61265	0.60386	0.65047	0.56281	0.6727	0.62816	0.58924	0.59983	0.58232	0.64801	0.58042	0.6209	0.62544	0.68435	0.65707	0.68883	0.65621
0.54034	0.47597	0.42817	0.47983	0.4905	0.47582	0.51825	0.50365	0.46595	0.46105	0.52633	0.48502	0.51436	0.49912	0.51848	0.62464	0.49958	0.66392	0.56797	0.64405	0.53476	0.59518	0.58619	0.59217	0.48938	0.58875	0.56674	0.62309	0.51324	0.67341	0.56521	0.55344	0.5879	0.50257	0.64932	0.5164	0.58991	0.64826	0.67134	0.6059	0.69117	0.70879
0.37611	0.30619	0.32335	0.39484	0.39241	0.35264	0.56494	0.34933	0.31389	0.39239	0.43019	0.46896	0.29257	0.39337	0.38054	0.36108	0.30714	0.48711	0.31763	0.4708	0.37016	0.41884	0.32178	0.38411	0.48899	0.37584	0.3809	0.49964	0.47488	0.31684	0.58625	0.45683	0.44298	0.33727	0.4188	0.53211	0.40463	0.43448	0.45632	0.53173	0.45899	0.66495
0.58704	0.6319	0.58963	0.56589	0.60112	0.65975	0.59227	0.59106	0.60549	0.57953	0.52322	0.57167	0.60657	0.61379	0.60323	0.66657	0.6625	0.62749	0.6756	0.53547	0.66927	0.60183	0.61553	0.58083	0.58655	0.62529	0.62549	0.62893	0.57823	0.64847	0.6309	0.60324	0.58667	0.5824	0.62652	0.62425	0.56751	0.62422	0.63458	0.67165	0.66329	0.62116
0.69975	0.66516	0.64554	0.69777	0.66695	0.6815	0.60947	0.65277	0.67299	0.66567	0.69955	0.69937	0.64941	0.66682	0.67219	0.60619	0.69328	0.66392	0.60999	0.62325	0.68681	0.67023	0.634	0.71641	0.67069	0.6504	0.63413	0.62777	0.63481	0.6316	0.63271	0.63694	0.68433	0.67868	0.71489	0.76838	0.63535	0.67835	0.68738	0.75825	0.81344	0.71024
0.73102	0.65453	0.65925	0.66058	0.65042	0.75863	0.64147	0.716	0.69096	0.70363	0.63433	0.68582	0.63768	0.68871	0.67849	0.68147	0.66087	0.73472	0.74656	0.72887	0.69731	0.66015	0.68585	0.64767	0.64443	0.71201	0.67631	0.66407	0.63262	0.71421	0.6371	0.68367	0.63954	0.67512	0.75334	0.72761	0.70109	0.73114	0.74062	0.73428	0.69738	0.7123
0.40405	0.45759	0.45459	0.47563	0.51253	0.4984	0.62458	0.52684	0.45698	0.51522	0.51705	0.52652	0.53217	0.57765	0.48197	0.62925	0.64293	0.6079	0.61611	0.67589	0.5583	0.64319	0.66635	0.5373	0.54093	0.57219	0.56073	0.67278	0.65834	0.64573	0.61407	0.62067	0.6292	0.54722	0.61294	0.59053	0.60998	0.60474	0.66941	0.622	0.68112	0.73827
0.72725	0.65865	0.66928	0.66572	0.66173	0.68422	0.66494	0.6384	0.67845	0.66908	0.69214	0.66743	0.70626	0.69726	0.66394	0.71107	0.60476	0.68573	0.67877	0.6764	0.70685	0.67342	0.70629	0.70851	0.69163	0.71653	0.73231	0.69406	0.68108	0.70571	0.67526	0.7172	0.7206	0.68498	0.71916	0.74252	0.70968	0.70233	0.73841	0.73568	0.73201	0.73868
0.52327	0.55963	0.57616	0.55888	0.56515	0.6321	0.66054	0.62722	0.58334	0.62947	0.62875	0.61984	0.62462	0.63984	0.64549	0.68691	0.68064	0.66216	0.66148	0.62628	0.67361	0.68444	0.6803	0.65153	0.65462	0.65964	0.70148	0.68986	0.71029	0.74703	0.65124	0.74754	0.76144	0.647	0.7423	0.70295	0.73587	0.74802	0.77908	0.74111	0.76749	0.7798
0.59712	0.53876	0.54525	0.55349	0.54125	0.5735	0.52707	0.56918	0.58636	0.57714	0.59041	0.59234	0.56733	0.55278	0.56814	0.60361	0.58658	0.53994	0.61644	0.55248	0.5838	0.56633	0.56449	0.58135	0.58569	0.54142	0.58056	0.53424	0.55544	0.5775	0.53884	0.58594	0.56992	0.58153	0.62583	0.62863	0.60377	0.62202	0.58582	0.6327	0.64938	0.6112
0.72378	0.63453	0.64696	0.60781	0.5598	0.61919	0.54464	0.57388	0.67864	0.65894	0.59245	0.55048	0.61677	0.6016	0.60347	0.64182	0.42057	0.52793	0.62699	0.50586	0.67393	0.61665	0.53209	0.62628	0.56985	0.66092	0.64743	0.54854	0.52408	0.56703	0.5211	0.52676	0.58145	0.69279	0.57596	0.5942	0.67509	0.61524	0.59633	0.63805	0.65889	0.55744
0.41099	0.53133	0.49051	0.4593	0.46792	0.41256	0.37801	0.4947	0.55873	0.47942	0.50398	0.49976	0.53448	0.4317	0.50901	0.51117	0.49262	0.40784	0.40161	0.41559	0.52739	0.44286	0.46629	0.51834	0.48725	0.51554	0.46339	0.46343	0.48651	0.48295	0.43542	0.40949	0.42888	0.56795	0.48549	0.40944	0.53503	0.52691	0.51751	0.50586	0.49271	0.50106
0.31102	0.37913	0.36594	0.31512	0.29446	0.3495	0.26047	0.32073	0.35542	0.35522	0.37205	0.31909	0.3368	0.28403	0.26092	0.29291	0.21893	0.25647	0.21401	0.22434	0.33554	0.28424	0.26073	0.33032	0.35306	0.28144	0.31401	0.2683	0.32962	0.22192	0.2579	0.27099	0.28195	0.53398	0.30966	0.36273	0.38708	0.25954	0.34523	0.40264	0.31906	0.34857
0.41958	0.5259	0.50104	0.52257	0.53876	0.47442	0.63277	0.57404	0.49618	0.47962	0.45643	0.52273	0.56865	0.59493	0.58186	0.625	0.68095	0.60506	0.62988	0.64948	0.56033	0.65604	0.6459	0.55659	0.52766	0.60663	0.54224	0.64629	0.55586	0.65322	0.64438	0.61345	0.63366	0.54577	0.61742	0.54784	0.56631	0.59869	0.6447	0.54191	0.60107	0.61171
0.49578	0.44991	0.45353	0.54516	0.48043	0.45386	0.51128	0.40513	0.43914	0.48844	0.54209	0.56496	0.43004	0.51369	0.45747	0.4506	0.20415	0.61229	0.36092	0.64827	0.39289	0.51687	0.3925	0.40729	0.57161	0.39059	0.48383	0.61946	0.57934	0.47482	0.64195	0.58898	0.45101	0.42684	0.49781	0.53102	0.46705	0.47469	0.49394	0.62619	0.46797	0.67571
0.44783	0.5696	0.60728	0.56189	0.52295	0.54909	0.40907	0.45554	0.63554	0.56618	0.60363	0.53752	0.54296	0.51275	0.5979	0.40656	0.40144	0.43264	0.39331	0.45728	0.55153	0.42795	0.44465	0.55953	0.56381	0.56936	0.48531	0.39623	0.51387	0.38821	0.4545	0.45991	0.48155	0.68325	0.467	0.54127	0.65934	0.44437	0.48366	0.60436	0.45427	0.48197
0.59739	0.64214	0.93343	0.79489	0.73441	0.69626	0.89663	0.61637	0.70421	0.91521	0.78816	0.62858	0.56775	0.48021	0.77427	0.92678	0.41187	0.66396	0.6399	0.61846	0.74202	0.61272	0.88571	0.68862	0.62529	0.84368	0.71693	0.66363	0.92013	0.80647	0.7289	0.71663	0.70407	0.71804	0.74593	0.90705	0.88358	0.55922	0.80469	0.61862	0.68668	0.81767
0.8628	0.75794	0.81787	0.81299	0.80581	0.81676	0.81899	0.77121	0.81683	0.83872	0.81615	0.82157	0.83459	0.83155	0.8236	0.83438	0.80251	0.76709	0.78864	0.77677	0.8132	0.8076	0.81296	0.81566	0.82932	0.81415	0.84546	0.79665	0.82484	0.81341	0.8338	0.78587	0.85432	0.62586	0.85871	0.80985	0.83485	0.84353	0.89569	0.86187	0.87857	0.83202
0.43372	0.50752	0.47697	0.42769	0.36333	0.43861	0.40775	0.38104	0.47421	0.49575	0.44898	0.5588	0.49015	0.41088	0.36483	0.52749	0.48326	0.47357	0.42398	0.48287	0.45572	0.4563	0.53334	0.45135	0.45002	0.45019	0.53749	0.40092	0.4689	0.49453	0.53403	0.51675	0.45558	0.42232	0.47876	0.53939	0.3987	0.47246	0.51028	0.47293	0.48829	0.51886
0.20456	0.43422	0.4419	0.43921	0.4633	0.45518	0.39258	0.39778	0.43344	0.49182	0.5013	0.44988	0.42968	0.40942	0.38568	0.41548	0.3404	0.43151	0.34267	0.51204	0.48457	0.40342	0.40549	0.54628	0.51735	0.40226	0.42934	0.3765	0.52971	0.34876	0.39462	0.40302	0.49228	0.50862	0.37519	0.5237	0.51136	0.39466	0.50351	0.53092	0.47926	0.48924
0.77851	0.7398	0.70379	0.64708	0.68684	0.64159	0.55503	0.83748	0.88068	0.71664	0.75742	0.72003	0.73687	0.78843	0.82161	0.73551	0.42925	0.57027	0.68413	0.55076	0.86392	0.70015	0.73899	0.81393	0.72168	0.7822	0.71818	0.66317	0.61743	0.68005	0.59453	0.65114	0.75336	0.84738	0.78548	0.66877	0.87445	0.84801	0.74416	0.65733	0.78857	0.64574
0.4327	0.43911	0.50745	0.56797	0.4729	0.54848	0.51422	0.47511	0.49844	0.55683	0.60689	0.58514	0.42858	0.47186	0.4214	0.51199	0.60464	0.53553	0.52601	0.65194	0.53803	0.48749	0.52016	0.56441	0.51152	0.55103	0.52153	0.57103	0.59614	0.53544	0.58126	0.56277	0.53919	0.41817	0.55592	0.57286	0.55769	0.57449	0.54765	0.54785	0.55	0.63465
0.62426	0.603	0.57623	0.59245	0.5754	0.61117	0.54168	0.63098	0.61449	0.59135	0.60081	0.56358	0.63224	0.61543	0.62325	0.61578	0.71722	0.56922	0.61167	0.5922	0.68354	0.58321	0.59608	0.61461	0.59344	0.69055	0.59251	0.56885	0.57923	0.59344	0.54581	0.58519	0.59604	0.64624	0.57304	0.71408	0.6133	0.6633	0.62835	0.61513	0.6564	0.60485
0.59052	0.55118	0.47684	0.51467	0.57758	0.50776	0.62964	0.59089	0.54227	0.54321	0.46167	0.5441	0.55949	0.65393	0.55057	0.6532	0.48131	0.55582	0.71385	0.6162	0.60991	0.65873	0.68404	0.55882	0.58399	0.6425	0.44356	0.69752	0.6215	0.61632	0.64537	0.62351	0.50343	0.53198	0.63498	0.58015	0.61788	0.65066	0.59391	0.64766	0.68959	0.68183
0.31309	0.37511	0.32746	0.35098	0.26616	0.30911	0.26141	0.33143	0.29807	0.38453	0.36499	0.33043	0.27149	0.19831	0.27228	0.32529	0.19655	0.16253	0.17982	0.19451	0.37366	0.25534	0.26954	0.38424	0.33394	0.1909	0.32472	0.24354	0.4248	0.13635	0.20973	0.24193	0.32743	0.56729	0.25049	0.33764	0.40022	0.17113	0.27182	0.30981	0.25361	0.31056
0.75198	0.70238	0.68749	0.71229	0.70937	0.75152	0.69413	0.72527	0.74538	0.74304	0.68662	0.72842	0.71947	0.72777	0.73425	0.7276	0.74316	0.75137	0.80058	0.73967	0.73391	0.71928	0.74066	0.71538	0.71324	0.69842	0.76315	0.70469	0.69357	0.75454	0.71793	0.72611	0.70094	0.78174	0.73519	0.77666	0.70676	0.77258	0.75549	0.76031	0.77442	0.75457
0.88889	0.94245	0.85584	0.45501	0.92357	0.58229	0.483	0.95243	0.93429	0.94917	0.58237	0.42872	0.91639	0.74121	0.95521	0.9375	0.95958	0.36374	0.95548	0.43487	0.93643	0.94296	0.91678	0.90845	0.82319	0.93827	0.84996	0.53599	0.56237	0.95321	0.37965	0.88658	0.92471	0.91734	0.94274	0.72127	0.95204	0.94033	0.94122	0.94346	0.89036	0.7534
0.62653	0.58636	0.69373	0.65802	0.72609	0.67857	0.59693	0.68702	0.72081	0.67754	0.69552	0.68147	0.7295	0.69331	0.68774	0.65997	0.70284	0.60871	0.70678	0.56207	0.72682	0.70818	0.64627	0.71629	0.69618	0.69549	0.73409	0.67951	0.6474	0.65492	0.65343	0.67104	0.68732	0.73284	0.71509	0.73039	0.74595	0.73708	0.72092	0.70743	0.70107	0.67266
0.37834	0.4199	0.37024	0.34125	0.32854	0.3179	0.31906	0.39865	0.31759	0.33777	0.42283	0.39232	0.34546	0.2967	0.32678	0.3059	0.2204	0.27251	0.27078	0.25395	0.39652	0.30051	0.2995	0.41869	0.38852	0.2602	0.33721	0.26254	0.37005	0.24644	0.29183	0.23857	0.35793	0.53135	0.29073	0.43055	0.41765	0.27634	0.36058	0.37445	0.25074	0.41901
0.19827	0.36798	0.29384	0.39731	0.35025	0.15662	0.37455	0.34943	0.23227	0.32254	0.31802	0.44178	0.32283	0.29427	0.3821	0.39397	0.28044	0.42908	0.28432	0.43474	0.28534	0.37547	0.38758	0.17009	0.23503	0.49188	0.28277	0.47434	0.33083	0.30601	0.53906	0.37649	0.29763	0.36773	0.23554	0.28974	0.28228	0.27493	0.33477	0.35407	0.16759	0.56268
0.66158	0.57877	0.55579	0.57945	0.56278	0.57706	0.65058	0.64745	0.56083	0.56428	0.60565	0.58696	0.58624	0.59735	0.57728	0.67814	0.66909	0.68344	0.67982	0.72141	0.62881	0.66407	0.72663	0.59417	0.62211	0.66277	0.59942	0.69904	0.66604	0.6949	0.69248	0.6794	0.70394	0.61459	0.64478	0.68429	0.60163	0.65826	0.71115	0.6435	0.7045	0.73823
0.59513	0.50235	0.49924	0.56448	0.53121	0.57502	0.57793	0.55995	0.55972	0.57437	0.59179	0.58486	0.59327	0.60659	0.52781	0.57524	0.56703	0.56732	0.60338	0.62761	0.59715	0.57744	0.609	0.61768	0.60924	0.6189	0.64201	0.6035	0.61351	0.62002	0.60446	0.63905	0.62455	0.57092	0.66939	0.66631	0.61343	0.64064	0.66108	0.6742	0.63946	0.64703
0.61588	0.57751	0.51037	0.57038	0.57876	0.54203	0.61024	0.56902	0.57543	0.56661	0.51707	0.56254	0.57567	0.64017	0.56191	0.61456	0.65826	0.63415	0.68225	0.67712	0.62404	0.63076	0.64705	0.49707	0.57671	0.64058	0.62979	0.68301	0.5759	0.69747	0.62948	0.61658	0.60816	0.5682	0.67626	0.58369	0.61681	0.64785	0.64554	0.60948	0.67139	0.65766
0.74717	0.53323	0.47894	0.53823	0.57933	0.52377	0.65553	0.53618	0.4915	0.48483	0.47867	0.55065	0.54065	0.58204	0.59217	0.64616	0.6984	0.63164	0.66111	0.68047	0.57748	0.64166	0.66496	0.51465	0.53547	0.60619	0.57667	0.70364	0.56481	0.67809	0.67462	0.62489	0.65561	0.5333	0.65751	0.57999	0.65256	0.68969	0.62839	0.60143	0.70825	0.69098
0.43686	0.4228	0.48657	0.53551	0.38198	0.46834	0.56475	0.43758	0.52847	0.47139	0.45428	0.49194	0.4364	0.42057	0.41688	0.40728	0.53135	0.46042	0.43649	0.65259	0.49218	0.47851	0.46927	0.48541	0.54249	0.52392	0.45141	0.48235	0.535	0.50703	0.57146	0.49246	0.46548	0.4761	0.50119	0.52103	0.53633	0.5275	0.71939	0.63638	0.54237	0.63069
0.44859	0.35694	0.46206	0.43522	0.36076	0.46826	0.35624	0.32798	0.46888	0.45097	0.5345	0.49446	0.46587	0.41815	0.40981	0.29451	0.49648	0.38774	0.28743	0.36682	0.34832	0.36992	0.38876	0.48321	0.46923	0.36393	0.4175	0.38133	0.47191	0.31062	0.40291	0.40112	0.41097	0.53033	0.45576	0.46976	0.45101	0.38693	0.47874	0.47359	0.37968	0.43921
0.54078	0.49411	0.52978	0.54257	0.56312	0.5751	0.60246	0.56608	0.49184	0.55049	0.5312	0.57377	0.56548	0.60188	0.56515	0.60009	0.63195	0.61794	0.59034	0.65238	0.56661	0.63138	0.60174	0.55206	0.5689	0.62314	0.58888	0.64046	0.59473	0.64975	0.62767	0.64007	0.61951	0.55684	0.6684	0.61776	0.61251	0.62031	0.67356	0.62933	0.67078	0.72411
0.59039	0.57874	0.62453	0.57103	0.5465	0.53211	0.7105	0.63298	0.53069	0.65306	0.53091	0.55933	0.60645	0.57831	0.56515	0.60316	0.72441	0.61779	0.30566	0.47914	0.55555	0.65763	0.67391	0.61149	0.68172	0.60178	0.53841	0.72347	0.69098	0.58632	0.61501	0.58557	0.57762	0.53729	0.60102	0.49881	0.59301	0.57628	0.65077	0.58725	0.59529	0.74557
0.33343	0.40588	0.46353	0.41351	0.4604	0.45522	0.53851	0.44813	0.44625	0.49266	0.48913	0.48042	0.46946	0.49955	0.48349	0.54195	0.51185	0.40999	0.41141	0.41689	0.4523	0.55756	0.40388	0.47392	0.5083	0.44253	0.52848	0.46197	0.54812	0.40424	0.54218	0.51498	0.51936	0.53459	0.44816	0.56376	0.47825	0.49177	0.51004	0.5563	0.55597	0.65181
0.7118	0.64945	0.57535	0.60574	0.64543	0.62546	0.57992	0.60147	0.6689	0.6281	0.58535	0.66148	0.62136	0.6409	0.65827	0.60146	0.6907	0.59828	0.62231	0.60775	0.67674	0.62458	0.60863	0.65997	0.62351	0.67132	0.63725	0.58923	0.59289	0.5625	0.66791	0.5975	0.59821	0.6565	0.63574	0.62616	0.60975	0.66679	0.67588	0.63024	0.68406	0.62824
0.3149	0.44814	0.41005	0.37412	0.37952	0.32768	0.31748	0.40511	0.45445	0.39292	0.44009	0.37968	0.40818	0.32492	0.32225	0.33166	0.26523	0.24019	0.2054	0.26777	0.32941	0.33148	0.33369	0.39371	0.41008	0.33055	0.29374	0.29101	0.39929	0.19733	0.29184	0.3005	0.3409	0.57961	0.28594	0.35109	0.37393	0.26013	0.34037	0.35135	0.25815	0.36827
0.65124	0.68115	0.72958	0.66861	0.61901	0.65881	0.418	0.72956	0.92319	0.6675	0.66423	0.59427	0.8603	0.63915	0.86241	0.63257	0.61936	0.36859	0.63103	0.36122	0.78987	0.60714	0.73778	0.80578	0.66229	0.7366	0.66403	0.45362	0.53195	0.7839	0.33043	0.44783	0.58639	0.92936	0.59595	0.65047	0.81797	0.68171	0.71526	0.55481	0.69011	0.44265
0.30466	0.36551	0.3204	0.26428	0.34996	0.22335	0.2609	0.25997	0.2471	0.30862	0.274	0.27311	0.31484	0.38472	0.34277	0.38469	0.38427	0.3185	0.216	0.3955	0.24523	0.41227	0.21272	0.25088	0.28393	0.28972	0.32299	0.3589	0.31076	0.31695	0.36256	0.34639	0.30865	0.29416	0.34943	0.3048	0.36836	0.26337	0.28672	0.33527	0.29504	0.42202
0.3848	0.47178	0.47483	0.48261	0.544	0.4337	0.55677	0.50351	0.45621	0.4659	0.45594	0.48695	0.5339	0.59235	0.51033	0.60247	0.65944	0.59319	0.63285	0.625	0.58087	0.58124	0.64538	0.49395	0.54637	0.6123	0.54303	0.64241	0.56952	0.65291	0.62232	0.61448	0.54285	0.45715	0.66786	0.52346	0.63526	0.56233	0.68631	0.64108	0.67785	0.6455
0.77072	0.69191	0.71933	0.65718	0.65717	0.71627	0.48824	0.76591	0.8861	0.68336	0.63392	0.67211	0.83428	0.64584	0.81936	0.73342	0.68538	0.48681	0.72994	0.51501	0.80639	0.70008	0.75303	0.799	0.71285	0.82131	0.75596	0.61646	0.56345	0.80684	0.48841	0.57822	0.67812	0.83101	0.69336	0.71938	0.78885	0.77893	0.71802	0.6501	0.76376	0.59211
0.07226	0.03146	0.03071	0.06151	0.02876	0.02062	0.03105	0.02816	0.02219	0.02957	0.08709	0.15299	0.03373	0.032	0.03271	0.04781	0.08827	0.08053	0.02278	0.14634	0.03659	0.04478	0.03465	0.0298	0.02929	0.03343	0.03272	0.02525	0.09935	0.02665	0.44028	0.06926	0.02876	0.02943	0.02163	0.02561	0.02737	0.03315	0.02289	0.07817	0.02262	0.19161
0.49204	0.50711	0.54098	0.53126	0.58494	0.46138	0.6495	0.56934	0.5102	0.54301	0.56999	0.56213	0.61591	0.62147	0.58227	0.67256	0.66933	0.63011	0.6399	0.65361	0.58741	0.6885	0.71346	0.55368	0.56413	0.6352	0.56346	0.66053	0.65965	0.63624	0.64024	0.65786	0.66053	0.56784	0.57806	0.57789	0.61241	0.60502	0.61062	0.58147	0.65244	0.69723
0.45343	0.47432	0.44718	0.41847	0.41653	0.44042	0.34482	0.43592	0.43935	0.43775	0.45866	0.3976	0.44458	0.3961	0.38306	0.38395	0.31786	0.3404	0.29939	0.31044	0.45973	0.3558	0.34517	0.44456	0.44184	0.38762	0.40893	0.34588	0.4197	0.28158	0.36504	0.34632	0.38308	0.60093	0.3663	0.4546	0.45924	0.352	0.42314	0.45913	0.40936	0.42207
0.02882	0.05074	0.06082	0.10262	0.03905	0.02645	0.07385	0.04401	0.0372	0.03951	0.12274	0.19605	0.04087	0.04433	0.05189	0.0385	0.12059	0.09131	0.02816	0.29084	0.03974	0.05494	0.03952	0.0522	0.0487	0.03483	0.0359	0.03368	0.15815	0.03311	0.45374	0.0673	0.04789	0.0355	0.03339	0.03449	0.02816	0.04795	0.03688	0.10588	0.03159	0.23838
0.59549	0.55541	0.52962	0.55679	0.615	0.57642	0.5671	0.65432	0.57297	0.65118	0.59745	0.58675	0.63942	0.65283	0.63588	0.70828	0.71401	0.59048	0.75117	0.76547	0.70767	0.72947	0.75378	0.72866	0.71061	0.69938	0.69942	0.67023	0.68893	0.76885	0.5865	0.77202	0.7752	0.65294	0.72791	0.6829	0.73454	0.77307	0.76896	0.74497	0.8328	0.80452
0.77	0.61148	0.67274	0.55252	0.5627	0.63515	0.51983	0.56372	0.61715	0.58303	0.62685	0.52177	0.64538	0.42008	0.49972	0.46842	0.51805	0.43584	0.57994	0.51756	0.62385	0.62353	0.77925	0.56409	0.65294	0.61689	0.70545	0.59797	0.63742	0.64906	0.57027	0.54395	0.57297	0.61057	0.61024	0.66904	0.63184	0.60657	0.71815	0.76017	0.61541	0.64101
0.97034	0.90512	0.95743	0.83846	0.91995	0.9454	0.90927	0.92106	0.95226	0.96128	0.94697	0.85266	0.93782	0.95573	0.96616	0.96683	0.85452	0.84748	0.96785	0.63924	0.92298	0.96123	0.93586	0.96926	0.93678	0.88081	0.87193	0.96253	0.95389	0.94775	0.87506	0.96238	0.95211	0.9653	0.95627	0.94434	0.92857	0.95098	0.93507	0.93708	0.93284	0.91804
0.28791	0.35827	0.30966	0.25815	0.26063	0.23187	0.22706	0.29822	0.26125	0.26558	0.31617	0.28569	0.27963	0.23754	0.24429	0.21261	0.11847	0.15563	0.11774	0.14543	0.26242	0.21825	0.22508	0.35799	0.37373	0.17467	0.20032	0.20178	0.29367	0.11347	0.14881	0.20732	0.28129	0.57576	0.21007	0.3211	0.31261	0.16546	0.26274	0.23646	0.19349	0.26217
0.58771	0.55077	0.49323	0.54966	0.55916	0.56865	0.58917	0.59961	0.56508	0.55834	0.59251	0.61283	0.54965	0.56168	0.55384	0.6461	0.55187	0.61159	0.5772	0.62043	0.61546	0.60423	0.57659	0.57146	0.61921	0.61652	0.63717	0.64956	0.61496	0.61136	0.59206	0.58948	0.60334	0.57666	0.59614	0.62979	0.59388	0.63564	0.66193	0.65322	0.63659	0.68505
0.7347	0.63625	0.60524	0.61633	0.62208	0.64664	0.63852	0.65647	0.69124	0.7179	0.64029	0.64964	0.65621	0.68581	0.65977	0.70318	0.63973	0.66324	0.68847	0.65662	0.71065	0.64759	0.65374	0.66894	0.66081	0.72237	0.65618	0.69986	0.67819	0.67066	0.64731	0.66891	0.67989	0.64833	0.73529	0.67606	0.68495	0.71998	0.69264	0.7178	0.70491	0.72037
0.69822	0.77495	0.74799	0.773	0.7302	0.73533	0.77112	0.81512	0.80485	0.8034	0.7901	0.70638	0.7972	0.76637	0.76971	0.79562	0.78383	0.68727	0.76868	0.62418	0.83352	0.81049	0.79326	0.77401	0.77728	0.82234	0.81023	0.75642	0.7962	0.82854	0.6973	0.79891	0.81133	0.78764	0.80172	0.78491	0.80454	0.80174	0.84591	0.84966	0.84474	0.80621
0.57046	0.58186	0.65018	0.60367	0.65337	0.64322	0.62665	0.69269	0.65137	0.6624	0.63603	0.6668	0.68009	0.63187	0.67458	0.70009	0.68368	0.70276	0.68027	0.67798	0.68654	0.69521	0.70928	0.71805	0.66953	0.69372	0.74487	0.672	0.59039	0.67998	0.66223	0.74981	0.72169	0.70023	0.70147	0.68963	0.76513	0.74459	0.78435	0.74477	0.76218	0.77742
0.60924	0.5376	0.59003	0.59888	0.62989	0.60393	0.63875	0.66854	0.54536	0.58485	0.60708	0.55955	0.64103	0.61834	0.56145	0.72074	0.5677	0.63983	0.70999	0.68407	0.66357	0.66484	0.71526	0.66904	0.56138	0.70014	0.64605	0.69727	0.61593	0.66213	0.71851	0.65479	0.68853	0.55768	0.70333	0.67161	0.52202	0.66981	0.6893	0.65615	0.68146	0.66396
0.86343	0.73122	0.77801	0.79658	0.77091	0.73656	0.64702	0.80251	0.69644	0.81409	0.70287	0.76343	0.75219	0.73731	0.80455	0.84754	0.86396	0.83009	0.7842	0.74833	0.83789	0.82337	0.80211	0.79338	0.73881	0.83699	0.75461	0.84677	0.78064	0.8164	0.65692	0.88485	0.88502	0.78685	0.82845	0.85673	0.85755	0.83969	0.79223	0.82567	0.83486	0.879
0.69532	0.52382	0.50348	0.52904	0.54308	0.466	0.53997	0.62067	0.60392	0.55654	0.48792	0.56777	0.59506	0.57033	0.6079	0.62847	0.59544	0.53878	0.58478	0.65228	0.60281	0.58052	0.61662	0.5264	0.53507	0.64658	0.54088	0.5928	0.57343	0.63654	0.55877	0.52053	0.54188	0.55793	0.67228	0.54301	0.59584	0.64522	0.67442	0.64873	0.63691	0.55436
0.24231	0.46605	0.42975	0.33492	0.32344	0.26366	0.23296	0.33807	0.34215	0.44589	0.34119	0.47119	0.45512	0.2955	0.3303	0.44702	0.37277	0.44193	0.24457	0.4016	0.30237	0.3681	0.42846	0.33682	0.33782	0.33052	0.3974	0.27762	0.39849	0.47097	0.51395	0.49851	0.31537	0.3784	0.28956	0.42407	0.38384	0.30651	0.34638	0.3435	0.30632	0.3686
0.59583	0.66539	0.67534	0.71567	0.72924	0.713	0.70034	0.69252	0.74417	0.71179	0.72625	0.72999	0.75095	0.76002	0.6903	0.73562	0.69547	0.67114	0.73143	0.69703	0.75176	0.68966	0.68624	0.70793	0.73319	0.76657	0.76261	0.70541	0.71435	0.711	0.67013	0.69461	0.68178	0.73748	0.7634	0.70961	0.70571	0.72726	0.76227	0.74912	0.72328	0.72698
0.28405	0.37476	0.34244	0.30197	0.27643	0.29021	0.21304	0.25599	0.36915	0.32777	0.35845	0.32002	0.30897	0.25426	0.2647	0.27105	0.17176	0.21255	0.20107	0.16025	0.2817	0.20948	0.24199	0.32814	0.33193	0.26566	0.30768	0.21608	0.30456	0.15917	0.21294	0.22766	0.2538	0.57774	0.25044	0.33858	0.35278	0.22487	0.2868	0.38252	0.24775	0.31536
0.28797	0.30244	0.29612	0.23457	0.30619	0.25553	0.26456	0.27472	0.23751	0.3065	0.34965	0.34508	0.27783	0.36784	0.33172	0.34949	0.43459	0.32811	0.23468	0.34654	0.24095	0.34798	0.22445	0.28096	0.31448	0.25134	0.35396	0.32497	0.31293	0.30645	0.42675	0.3529	0.30831	0.35149	0.33438	0.30581	0.34155	0.30393	0.25865	0.39857	0.34119	0.42269
0.57398	0.58411	0.5345	0.5938	0.59529	0.59226	0.66251	0.58206	0.59403	0.68837	0.64518	0.68367	0.61941	0.65999	0.63475	0.66215	0.73137	0.73708	0.70916	0.75609	0.65168	0.71352	0.67875	0.6088	0.66909	0.63714	0.7082	0.77735	0.6598	0.77889	0.73637	0.75434	0.67131	0.60332	0.74935	0.70169	0.72125	0.70552	0.69674	0.74747	0.73017	0.79
0.54514	0.53035	0.54533	0.57333	0.62445	0.54647	0.71964	0.64722	0.50842	0.47831	0.5564	0.54739	0.58165	0.65081	0.60051	0.6885	0.74217	0.69606	0.67525	0.68229	0.59384	0.6682	0.64865	0.53568	0.6099	0.64893	0.64156	0.74579	0.62648	0.75105	0.6887	0.66139	0.69201	0.52153	0.7146	0.65138	0.6385	0.68719	0.74097	0.68657	0.76293	0.69441
0.522	0.56239	0.56356	0.58017	0.59957	0.50697	0.61278	0.6388	0.58186	0.56526	0.60413	0.54198	0.63654	0.64452	0.61968	0.6859	0.68656	0.59436	0.65056	0.5573	0.65582	0.70512	0.6844	0.69976	0.63434	0.70404	0.61033	0.70493	0.64122	0.64421	0.63528	0.59679	0.6903	0.63654	0.65634	0.6492	0.64746	0.64699	0.64226	0.56825	0.66436	0.68695
0.9772	0.56684	0.58521	0.59608	0.61891	0.54467	0.66514	0.60711	0.58505	0.57245	0.5944	0.57722	0.61468	0.64349	0.60614	0.63684	0.70434	0.61135	0.64827	0.64357	0.61415	0.67439	0.67189	0.60433	0.60671	0.63731	0.59679	0.72417	0.64476	0.65729	0.68438	0.61734	0.66324	0.60145	0.68937	0.57605	0.67282	0.60372	0.67881	0.63471	0.67167	0.65931
0.5432	0.40245	0.49471	0.55121	0.49177	0.39626	0.48325	0.50332	0.4037	0.51381	0.51951	0.59481	0.43183	0.55353	0.57428	0.57512	0.64254	0.72632	0.58887	0.69072	0.50511	0.60397	0.57186	0.50225	0.5475	0.55076	0.58622	0.60255	0.56127	0.77541	0.66626	0.6448	0.5814	0.43894	0.56893	0.54497	0.5902	0.6759	0.60612	0.58531	0.70604	0.75966
0.40593	0.36916	0.36277	0.30872	0.26439	0.35258	0.22719	0.28617	0.38272	0.30776	0.36084	0.3057	0.33144	0.22636	0.23091	0.22752	0.13364	0.20118	0.18047	0.14389	0.33058	0.22447	0.21876	0.31923	0.3241	0.22924	0.33083	0.16867	0.29166	0.14198	0.21233	0.20104	0.23385	0.62271	0.25253	0.324	0.30881	0.20679	0.2933	0.38378	0.3071	0.26054
0.8144	0.81409	0.7673	0.8073	0.78354	0.82138	0.82184	0.88562	0.82543	0.79904	0.79782	0.80394	0.83355	0.79212	0.7488	0.78879	0.82839	0.81738	0.82788	0.72871	0.82925	0.81493	0.78301	0.80821	0.77762	0.81223	0.81436	0.8226	0.80835	0.79098	0.76908	0.82829	0.80904	0.79743	0.77482	0.87316	0.82758	0.8082	0.87378	0.85116	0.85552	0.85678
0.57427	0.64162	0.63962	0.62309	0.6219	0.59603	0.73109	0.66298	0.63452	0.59674	0.64989	0.6072	0.60427	0.65256	0.62253	0.68125	0.73283	0.67404	0.6678	0.62872	0.6712	0.76612	0.7706	0.65678	0.66684	0.71824	0.59325	0.77673	0.74631	0.68289	0.72006	0.70497	0.76393	0.71348	0.60522	0.66943	0.6893	0.63725	0.67915	0.61044	0.66862	0.78223
0.60345	0.68032	0.65347	0.63701	0.64486	0.65261	0.63646	0.70753	0.70014	0.65609	0.69362	0.64383	0.76332	0.68314	0.68245	0.73029	0.73136	0.63406	0.72585	0.64681	0.74908	0.68914	0.73332	0.70767	0.65767	0.72147	0.71828	0.65558	0.70475	0.68355	0.66609	0.72768	0.66348	0.71228	0.69133	0.60383	0.68234	0.77816	0.78289	0.68875	0.7472	0.67541
0.54274	0.53772	0.57049	0.55133	0.58605	0.51368	0.64495	0.60952	0.56846	0.56906	0.5755	0.56765	0.61126	0.60495	0.52376	0.60518	0.67272	0.59887	0.51451	0.67461	0.58444	0.66274	0.59688	0.59176	0.57319	0.5933	0.55443	0.71099	0.63074	0.60764	0.62897	0.62829	0.64768	0.59992	0.59204	0.57953	0.59679	0.58603	0.5788	0.54633	0.6428	0.65501
0.76077	0.72692	0.6983	0.69617	0.75027	0.73238	0.70677	0.69841	0.74331	0.67153	0.63614	0.67741	0.71886	0.72794	0.7021	0.73783	0.74229	0.69595	0.72903	0.69675	0.72392	0.67742	0.74022	0.67664	0.67383	0.74252	0.74493	0.70315	0.65152	0.78488	0.70465	0.75176	0.71649	0.71569	0.73822	0.68525	0.71788	0.75647	0.73587	0.78668	0.75036	0.71713
0.56651	0.56554	0.51838	0.53052	0.63767	0.51348	0.6875	0.58562	0.50985	0.5308	0.46753	0.53794	0.53774	0.61833	0.56152	0.6807	0.70941	0.67247	0.6684	0.68684	0.55131	0.67244	0.64923	0.49516	0.60875	0.67065	0.63106	0.71997	0.55294	0.70621	0.63591	0.65824	0.67865	0.52819	0.68528	0.61974	0.66137	0.6482	0.69534	0.63365	0.71747	0.70321
0.69224	0.61784	0.62244	0.61938	0.63119	0.70171	0.65717	0.65966	0.66797	0.67019	0.65549	0.67552	0.68203	0.65296	0.66097	0.72051	0.65	0.67441	0.71453	0.63576	0.68441	0.69758	0.70618	0.6613	0.66152	0.70546	0.69307	0.68646	0.68795	0.70299	0.67472	0.71483	0.69353	0.71451	0.67658	0.73992	0.74737	0.74244	0.79902	0.73116	0.79263	0.73982
0.79427	0.75188	0.6298	0.7042	0.71573	0.70312	0.78092	0.78997	0.74613	0.74765	0.73993	0.75996	0.72444	0.76175	0.76437	0.80763	0.72156	0.74692	0.81665	0.69021	0.78828	0.81941	0.82078	0.77873	0.8123	0.81174	0.80089	0.75977	0.80346	0.80081	0.78407	0.82861	0.83414	0.81006	0.7961	0.77348	0.79208	0.81995	0.86247	0.85232	0.79188	0.83234
0.48027	0.63686	0.62103	0.62384	0.65078	0.62684	0.69591	0.76389	0.61342	0.70046	0.69215	0.6388	0.70904	0.67985	0.68771	0.7692	0.74416	0.7459	0.63778	0.60454	0.76786	0.77526	0.74734	0.742	0.71904	0.80936	0.7596	0.78628	0.66932	0.71893	0.76781	0.74483	0.83884	0.68351	0.77506	0.76445	0.76767	0.82406	0.80712	0.76015	0.85572	0.82148
0.45044	0.49087	0.55717	0.49227	0.57422	0.54599	0.52952	0.4918	0.5021	0.53775	0.5796	0.55971	0.55128	0.60969	0.52663	0.58962	0.5564	0.60717	0.5497	0.58642	0.57034	0.60068	0.57617	0.54251	0.57718	0.5736	0.58987	0.61677	0.58602	0.55495	0.61731	0.57856	0.55962	0.53135	0.56344	0.57215	0.65555	0.61498	0.69172	0.66438	0.63417	0.66424
0.45563	0.54635	0.58345	0.60701	0.57867	0.58796	0.52408	0.59323	0.58536	0.50416	0.57638	0.57451	0.54771	0.57375	0.66168	0.50723	0.49066	0.51187	0.52321	0.62526	0.60457	0.5681	0.55983	0.64354	0.56572	0.57699	0.51229	0.56963	0.62631	0.55976	0.55294	0.57559	0.53225	0.63398	0.63819	0.51402	0.56812	0.53327	0.65249	0.5985	0.63108	0.56151
0.49738	0.52341	0.56653	0.58128	0.59655	0.4897	0.58209	0.55326	0.50857	0.51903	0.56265	0.5535	0.6119	0.66712	0.6452	0.61747	0.76387	0.63432	0.66463	0.71123	0.65452	0.65499	0.69795	0.60717	0.65481	0.63863	0.61027	0.73788	0.677	0.72392	0.69683	0.67525	0.63698	0.58852	0.67304	0.55976	0.67088	0.61701	0.63683	0.61159	0.65148	0.72784
0.5392	0.51578	0.57833	0.58608	0.62585	0.50907	0.62319	0.60689	0.55625	0.56736	0.58624	0.59136	0.621	0.70882	0.64004	0.66634	0.50673	0.60659	0.68807	0.64753	0.60602	0.69674	0.63895	0.58867	0.63542	0.68836	0.63563	0.70011	0.63723	0.7003	0.70991	0.63783	0.69838	0.60614	0.70559	0.57963	0.65696	0.64053	0.68893	0.63837	0.69866	0.64267
0.50854	0.35713	0.34478	0.3223	0.27337	0.32125	0.26637	0.32063	0.38007	0.34398	0.41903	0.32917	0.33263	0.24392	0.27138	0.25773	0.21193	0.21316	0.19209	0.20024	0.2918	0.25536	0.26344	0.35737	0.36824	0.24335	0.32887	0.20552	0.3235	0.15742	0.21898	0.24534	0.28225	0.64396	0.32542	0.35993	0.39638	0.18357	0.32721	0.35855	0.29405	0.34546
0.63439	0.64849	0.60256	0.61498	0.62304	0.55138	0.69044	0.67446	0.6687	0.60218	0.5901	0.57775	0.62302	0.70488	0.62434	0.72614	0.71366	0.6541	0.65296	0.71284	0.67059	0.6879	0.68961	0.59782	0.62476	0.71334	0.65191	0.71404	0.63662	0.68737	0.68309	0.64288	0.65929	0.60459	0.68598	0.61029	0.61489	0.67207	0.63827	0.65735	0.71821	0.68702
0.64413	0.74671	0.6577	0.75707	0.57902	0.70145	0.80995	0.83488	0.67816	0.54529	0.67034	0.65687	0.73917	0.81911	0.73892	0.81493	0.70485	0.79923	0.9002	0.53704	0.72844	0.49875	0.66714	0.59379	0.72852	0.81849	0.81854	0.67661	0.66906	0.4613	0.68941	0.69307	0.69078	0.78683	0.82989	0.75351	0.70419	0.81954	0.54003	0.8301	0.76188	0.78834
0.812	0.80494	0.69174	0.78003	0.73986	0.84152	0.78922	0.80096	0.80252	0.79111	0.80635	0.82509	0.80652	0.82176	0.83379	0.80558	0.75207	0.80785	0.85668	0.72155	0.80185	0.79787	0.8112	0.79421	0.81675	0.83703	0.84805	0.79525	0.80755	0.82366	0.80121	0.81999	0.81419	0.82121	0.85339	0.83326	0.85716	0.85661	0.88575	0.86981	0.82439	0.85997
0.63134	0.63838	0.61901	0.62046	0.68628	0.56068	0.65194	0.64462	0.64203	0.59441	0.59629	0.5794	0.67005	0.68694	0.67602	0.68648	0.76697	0.64999	0.65414	0.63917	0.64942	0.71032	0.70382	0.61099	0.65189	0.65397	0.6051	0.73271	0.62354	0.69496	0.65721	0.62877	0.68741	0.61416	0.66087	0.58409	0.67417	0.63927	0.67017	0.62028	0.68884	0.63568
0.82108	0.71662	0.67246	0.75174	0.73064	0.79618	0.73364	0.70643	0.80498	0.7356	0.6928	0.72338	0.83104	0.77178	0.77423	0.74099	0.75486	0.7307	0.82046	0.62764	0.73063	0.71345	0.75103	0.75959	0.6607	0.76223	0.74171	0.74727	0.6976	0.68227	0.63621	0.69681	0.74773	0.72111	0.75439	0.75461	0.75847	0.78276	0.75194	0.75243	0.81431	0.81551
0.7242	0.77833	0.73224	0.71969	0.71029	0.73627	0.77573	0.80389	0.77021	0.6606	0.69116	0.69327	0.76671	0.7834	0.73844	0.78761	0.8319	0.75382	0.80031	0.66016	0.80317	0.79133	0.79132	0.70528	0.75478	0.76544	0.77185	0.75018	0.67248	0.81094	0.75556	0.75366	0.7782	0.72926	0.77456	0.73802	0.72714	0.82611	0.78649	0.73987	0.79515	0.78862
0.45159	0.38616	0.37685	0.26559	0.39064	0.09107	0.1902	0.30893	0.17648	0.38886	0.4116	0.30168	0.34173	0.43279	0.53749	0.4719	0.53836	0.45857	0.13475	0.37336	0.27769	0.53079	0.18126	0.31994	0.30569	0.29791	0.29373	0.41322	0.27858	0.34506	0.50115	0.42847	0.32482	0.47639	0.3213	0.24504	0.34628	0.29954	0.20748	0.24244	0.29132	0.48667
0.62939	0.53067	0.56439	0.57378	0.59421	0.617	0.43562	0.55442	0.56893	0.52956	0.53044	0.52688	0.50012	0.56795	0.55941	0.62958	0.60265	0.51219	0.50609	0.53038	0.4907	0.56214	0.56755	0.54897	0.56778	0.57239	0.59112	0.5275	0.56009	0.55316	0.50275	0.48624	0.58686	0.65306	0.60276	0.61893	0.66699	0.52835	0.67256	0.64726	0.55685	0.49354
0.42392	0.48059	0.52709	0.44668	0.52954	0.34152	0.36329	0.36532	0.3775	0.46129	0.50966	0.50198	0.48487	0.48763	0.47478	0.53856	0.35384	0.50563	0.38414	0.52381	0.45573	0.54841	0.52566	0.51581	0.51868	0.47049	0.48581	0.59238	0.51593	0.53484	0.57118	0.50035	0.48055	0.44872	0.25266	0.42377	0.55755	0.47265	0.56083	0.52	0.39035	0.50491
0.69325	0.59495	0.61438	0.6799	0.67637	0.7248	0.6972	0.69827	0.65965	0.65242	0.6793	0.72057	0.70225	0.74722	0.70814	0.74037	0.74656	0.71459	0.7522	0.76155	0.73956	0.71539	0.72819	0.72685	0.73442	0.69806	0.74878	0.78008	0.72869	0.77196	0.75371	0.73756	0.77682	0.68108	0.74673	0.77664	0.76081	0.76218	0.79363	0.77043	0.79726	0.77109
0.56695	0.56191	0.6899	0.50263	0.71941	0.32453	0.41353	0.52181	0.4536	0.61599	0.74272	0.61116	0.42944	0.76973	0.45251	0.66325	0.51668	0.50517	0.33583	0.41583	0.51624	0.57273	0.46691	0.52024	0.51034	0.51129	0.51358	0.5409	0.73201	0.67517	0.55589	0.57218	0.71301	0.45491	0.76805	0.61949	0.5397	0.48055	0.64039	0.73042	0.56082	0.82626
0.25576	0.52582	0.43309	0.49689	0.34721	0.33543	0.42052	0.36561	0.54665	0.38337	0.47428	0.47434	0.61025	0.4069	0.46846	0.37429	0.55416	0.36296	0.57363	0.69903	0.44264	0.33669	0.5449	0.38307	0.40652	0.40448	0.38272	0.4342	0.42692	0.34323	0.35473	0.39779	0.43378	0.49015	0.43541	0.54588	0.46826	0.46265	0.59904	0.48622	0.49315	0.62015
0.82062	0.68304	0.66457	0.63925	0.63321	0.73162	0.69982	0.66252	0.72834	0.67849	0.64203	0.69756	0.72086	0.68823	0.72707	0.7434	0.76151	0.72782	0.75583	0.71936	0.705	0.723	0.71404	0.6528	0.67794	0.70247	0.74614	0.73318	0.6559	0.71887	0.69673	0.70742	0.69013	0.67159	0.73496	0.68801	0.71114	0.72167	0.72774	0.72496	0.75053	0.70734
0.47845	0.54063	0.52304	0.55496	0.58948	0.47296	0.61836	0.58129	0.50016	0.52399	0.50738	0.56708	0.6149	0.66934	0.55443	0.65147	0.71219	0.69144	0.69002	0.73343	0.63977	0.65851	0.69631	0.57453	0.61836	0.66684	0.65238	0.73668	0.65956	0.76401	0.67157	0.62737	0.63892	0.54138	0.71229	0.56317	0.67856	0.64323	0.68699	0.65001	0.69351	0.75992
0.51883	0.65028	0.70123	0.5768	0.58153	0.58798	0.64921	0.66685	0.65851	0.73931	0.64739	0.63034	0.74272	0.66657	0.74657	0.73063	0.70277	0.55474	0.62532	0.60926	0.71146	0.61712	0.66366	0.7534	0.63429	0.71313	0.63262	0.67747	0.63735	0.76844	0.59634	0.80037	0.82882	0.77844	0.78965	0.67928	0.80752	0.72264	0.84756	0.76854	0.75973	0.82307
0.67999	0.656	0.65488	0.72314	0.69258	0.74237	0.70755	0.67665	0.75004	0.72405	0.72925	0.75882	0.74981	0.75122	0.73326	0.74901	0.77538	0.74565	0.74927	0.6978	0.70551	0.7452	0.7198	0.75151	0.73672	0.77617	0.73196	0.75105	0.73982	0.74057	0.7589	0.7623	0.76346	0.75277	0.76654	0.7808	0.7548	0.78167	0.81199	0.77176	0.81575	0.77898
0.40962	0.41941	0.41778	0.40835	0.36828	0.32262	0.2849	0.41231	0.35729	0.38112	0.46754	0.39195	0.39237	0.30841	0.31246	0.32086	0.19204	0.275	0.21784	0.22539	0.39718	0.31668	0.3327	0.44141	0.42422	0.28467	0.32821	0.32561	0.4266	0.21399	0.30957	0.32753	0.33566	0.63506	0.33703	0.41425	0.41742	0.27047	0.33909	0.32992	0.3061	0.36412
0.21878	0.33624	0.38229	0.42546	0.35897	0.282	0.30775	0.29955	0.28638	0.3525	0.47571	0.46541	0.35561	0.31467	0.24566	0.24959	0.20201	0.33507	0.18659	0.4188	0.33469	0.3007	0.29541	0.3846	0.38195	0.34362	0.27786	0.31794	0.41631	0.22796	0.42479	0.30019	0.32204	0.37845	0.32217	0.38894	0.38491	0.28937	0.34465	0.48096	0.40704	0.45854
0.83931	0.84229	0.8334	0.85734	0.82483	0.86388	0.81545	0.89588	0.86901	0.84578	0.77559	0.84863	0.84274	0.80993	0.89227	0.87685	0.87449	0.85973	0.86356	0.75336	0.88941	0.83858	0.87354	0.84123	0.8125	0.83956	0.86662	0.8469	0.81709	0.88778	0.81197	0.85203	0.86393	0.87054	0.86654	0.85837	0.85388	0.91365	0.86289	0.84294	0.88185	0.84213
0.3894	0.52277	0.53917	0.57515	0.64432	0.44719	0.70251	0.60063	0.47473	0.51439	0.54616	0.57554	0.58306	0.65102	0.6231	0.67499	0.73995	0.66903	0.61072	0.76998	0.62641	0.69117	0.70587	0.56185	0.60803	0.68411	0.57926	0.74355	0.64129	0.71999	0.70377	0.69136	0.71349	0.5403	0.63107	0.59397	0.60914	0.6447	0.64862	0.57087	0.69928	0.68745
0.38128	0.40586	0.47408	0.52888	0.48478	0.44264	0.6247	0.4851	0.36991	0.51547	0.53669	0.58211	0.37717	0.50749	0.45591	0.47377	0.38183	0.604	0.40257	0.60506	0.42332	0.48553	0.36383	0.42906	0.56882	0.46653	0.52343	0.59764	0.59776	0.40084	0.68307	0.59365	0.55704	0.45745	0.56092	0.62449	0.55815	0.49567	0.52289	0.62327	0.54762	0.71277
0.35285	0.39363	0.40757	0.42542	0.48679	0.37225	0.54823	0.43039	0.43063	0.42519	0.45525	0.45251	0.53067	0.58078	0.5735	0.51369	0.44861	0.46387	0.57657	0.57089	0.50182	0.65935	0.66118	0.52183	0.5233	0.52888	0.34951	0.71544	0.6605	0.4736	0.64883	0.64952	0.47588	0.57944	0.50119	0.53299	0.67126	0.61716	0.41616	0.53878	0.71563	0.6619
0.62695	0.47899	0.53103	0.49108	0.55345	0.5385	0.55481	0.50511	0.54494	0.55533	0.62594	0.57092	0.46455	0.53259	0.59812	0.50657	0.56581	0.66506	0.58403	0.7093	0.60222	0.58522	0.64631	0.52033	0.52774	0.55747	0.64522	0.62273	0.62537	0.67384	0.66015	0.67438	0.59526	0.68263	0.751	0.63745	0.7046	0.59746	0.62969	0.68787	0.70846	0.77882
0.93837	0.95461	0.94359	0.96426	0.96419	0.95076	0.97144	0.95217	0.94814	0.9645	0.96554	0.94549	0.96372	0.96989	0.96401	0.9502	0.95998	0.96561	0.97059	0.95602	0.96173	0.9661	0.96934	0.96975	0.9725	0.96555	0.96804	0.96348	0.97021	0.96887	0.96697	0.96715	0.97029	0.96291	0.96562	0.97018	0.96478	0.97151	0.97253	0.96774	0.96966	0.97487
0.92497	0.89852	0.89263	0.63926	0.85462	0.88178	0.83266	0.90248	0.86299	0.89923	0.51829	0.55967	0.90476	0.88084	0.83419	0.9084	0.9146	0.62512	0.95324	0.45223	0.92258	0.88435	0.90779	0.88759	0.86686	0.90015	0.89534	0.90532	0.77962	0.90663	0.70472	0.85206	0.85617	0.85138	0.88993	0.89316	0.85414	0.8912	0.90366	0.86246	0.89908	0.89942
0.70093	0.68093	0.69173	0.70458	0.71601	0.72907	0.72456	0.70606	0.70162	0.71738	0.72549	0.7214	0.72947	0.76872	0.75426	0.75519	0.79779	0.75248	0.80407	0.781	0.75226	0.75118	0.7655	0.75237	0.72466	0.75674	0.77185	0.77811	0.74573	0.7933	0.72649	0.76438	0.74085	0.75258	0.74047	0.78611	0.72268	0.76429	0.79621	0.75516	0.78735	0.77888
0.79858	0.72152	0.68886	0.70476	0.68015	0.72936	0.75851	0.76654	0.7136	0.69258	0.78479	0.76931	0.75722	0.74186	0.69313	0.79975	0.7348	0.72808	0.74987	0.60904	0.77239	0.74895	0.74482	0.74797	0.73737	0.78754	0.79028	0.74175	0.75358	0.75249	0.74571	0.76543	0.77623	0.70966	0.78168	0.79461	0.76646	0.76698	0.79003	0.77527	0.77584	0.77779
0.6942	0.60902	0.62368	0.62079	0.58478	0.63825	0.69422	0.67146	0.64086	0.61987	0.66485	0.68539	0.68291	0.65759	0.63368	0.76718	0.7313	0.72948	0.74018	0.7378	0.72455	0.69132	0.68494	0.6452	0.69119	0.74212	0.704	0.72412	0.68507	0.74287	0.71627	0.68684	0.69763	0.65984	0.69646	0.72218	0.74809	0.78728	0.74271	0.6708	0.81827	0.738
0.78144	0.73019	0.69668	0.72735	0.72645	0.7591	0.76266	0.76559	0.75581	0.76581	0.71685	0.74911	0.75031	0.75036	0.74037	0.77481	0.80175	0.74445	0.80337	0.75367	0.75508	0.77713	0.78559	0.77788	0.7237	0.76238	0.77988	0.77048	0.7321	0.80608	0.74931	0.77408	0.76746	0.74005	0.76577	0.77709	0.78157	0.82144	0.76499	0.78049	0.80605	0.78188
0.53293	0.52095	0.57439	0.68713	0.66527	0.71272	0.71711	0.6316	0.72548	0.65727	0.51024	0.61752	0.53747	0.57617	0.53869	0.66282	0.72266	0.65758	0.73105	0.76615	0.63225	0.68053	0.63073	0.70527	0.80751	0.6084	0.5437	0.68856	0.57272	0.77521	0.74378	0.69585	0.69598	0.66374	0.56809	0.76847	0.56221	0.72172	0.5482	0.60278	0.58672	0.73348
0.66824	0.52984	0.5545	0.61384	0.61103	0.6418	0.66308	0.68604	0.56789	0.68043	0.65434	0.65854	0.64997	0.66485	0.62073	0.66999	0.71965	0.68999	0.72795	0.74947	0.71338	0.70682	0.71759	0.70364	0.67982	0.67832	0.68713	0.72624	0.73108	0.7332	0.70409	0.73384	0.72561	0.66065	0.7228	0.76234	0.7467	0.73151	0.77871	0.72545	0.79516	0.7815
0.66835	0.64472	0.76617	0.62655	0.60651	0.63457	0.56391	0.59	0.63789	0.61957	0.68572	0.51072	0.67744	0.47496	0.55791	0.48535	0.57068	0.45963	0.60104	0.51691	0.64817	0.65	0.82583	0.61325	0.70808	0.67993	0.67114	0.64267	0.67226	0.64436	0.60563	0.56376	0.6399	0.66469	0.66194	0.68635	0.66734	0.61435	0.75635	0.8043	0.58012	0.58713
0.48839	0.47017	0.43857	0.4131	0.38273	0.47426	0.33321	0.40414	0.47033	0.44012	0.46481	0.42757	0.42863	0.38581	0.35816	0.38327	0.31048	0.32528	0.32454	0.34088	0.42689	0.36153	0.35247	0.42103	0.43501	0.37558	0.42376	0.31469	0.39527	0.28369	0.3279	0.34325	0.34836	0.61128	0.4097	0.43575	0.45614	0.35378	0.43081	0.48511	0.41938	0.38947
0.52191	0.57839	0.60661	0.56076	0.57026	0.64282	0.53809	0.56493	0.62039	0.61661	0.65223	0.63488	0.57187	0.50453	0.50376	0.51949	0.37429	0.5351	0.47985	0.48189	0.59	0.51391	0.47363	0.62677	0.5934	0.57521	0.58308	0.53253	0.58954	0.51577	0.51542	0.52791	0.5465	0.64426	0.54634	0.61362	0.62662	0.52703	0.53821	0.61993	0.53718	0.61341
0.74597	0.73828	0.72181	0.73781	0.72935	0.68802	0.74617	0.77216	0.76938	0.73664	0.80405	0.72512	0.7369	0.81718	0.72381	0.75042	0.79153	0.74349	0.7536	0.66895	0.78202	0.86811	0.7875	0.76607	0.77765	0.79537	0.74124	0.76952	0.76497	0.74447	0.76746	0.77194	0.78012	0.72049	0.76458	0.72239	0.7518	0.76911	0.75905	0.73335	0.78576	0.73437
0.53169	0.54941	0.49763	0.59873	0.54625	0.50472	0.69544	0.57497	0.53033	0.58301	0.60986	0.56087	0.53102	0.68018	0.58002	0.65345	0.65866	0.67577	0.40825	0.75304	0.57343	0.71406	0.60442	0.4933	0.61178	0.62256	0.59284	0.76219	0.73365	0.68154	0.67848	0.69571	0.66549	0.53254	0.711	0.64945	0.64829	0.67023	0.71171	0.67706	0.7311	0.7403
0.51243	0.44649	0.4546	0.43791	0.42015	0.46694	0.35303	0.41686	0.43872	0.50301	0.46598	0.46166	0.42524	0.44251	0.41766	0.49492	0.3095	0.3693	0.32568	0.34839	0.46534	0.45415	0.37903	0.44911	0.46526	0.43437	0.45978	0.36903	0.42929	0.39193	0.44703	0.43701	0.3904	0.44241	0.43469	0.45415	0.48738	0.41245	0.4519	0.52705	0.45535	0.49285
0.56065	0.54646	0.53696	0.55605	0.62081	0.5271	0.65555	0.5912	0.56998	0.54901	0.60714	0.56273	0.60352	0.64734	0.62698	0.65697	0.59944	0.59286	0.66096	0.63241	0.62197	0.67721	0.6785	0.61336	0.62731	0.63582	0.52768	0.76968	0.66203	0.59796	0.69278	0.64775	0.60508	0.59364	0.59056	0.60368	0.62403	0.65139	0.55467	0.6029	0.70628	0.70953
0.64489	0.51508	0.49779	0.5774	0.59077	0.53622	0.6634	0.59805	0.52931	0.5756	0.61694	0.621	0.60007	0.67045	0.57344	0.69012	0.71532	0.7112	0.70902	0.71564	0.66388	0.69785	0.72508	0.66543	0.64894	0.66944	0.62907	0.73457	0.72268	0.69248	0.70692	0.69482	0.73358	0.59866	0.68628	0.73306	0.69889	0.72317	0.72142	0.69212	0.76125	0.75571
0.56002	0.39649	0.42104	0.40457	0.33828	0.35936	0.3303	0.33758	0.45117	0.40983	0.46066	0.35183	0.39373	0.32165	0.32392	0.32768	0.24261	0.29554	0.22901	0.23867	0.33117	0.30326	0.29912	0.42449	0.42655	0.2744	0.363	0.27621	0.38301	0.21018	0.273	0.25054	0.31466	0.65702	0.37032	0.41703	0.42653	0.28365	0.42739	0.47669	0.3515	0.38575
0.03866	0.04215	0.15751	0.04164	0.09277	0.01576	0.02022	0.01959	0.0207	0.01796	0.02082	0.01443	0.02585	0.05234	0.17345	0.13108	0.037	0.14543	0.01411	0.31773	0.02149	0.13414	0.01665	0.04021	0.02142	0.03066	0.02528	0.03197	0.10818	0.09901	0.18909	0.21572	0.07886	0.23963	0.01717	0.06978	0.02625	0.03764	0.04818	0.04091	0.02636	0.20635
0.48889	0.60732	0.62421	0.56594	0.7269	0.59506	0.60917	0.73138	0.64707	0.67103	0.63945	0.57813	0.70934	0.72854	0.74406	0.74941	0.77753	0.63119	0.79246	0.78295	0.71666	0.83244	0.83871	0.82886	0.77923	0.71562	0.73493	0.74467	0.72125	0.81455	0.61309	0.8369	0.86144	0.76901	0.81265	0.73531	0.87238	0.80866	0.85614	0.78394	0.83975	0.80627
0.27697	0.25333	0.27383	0.32691	0.24036	0.30293	0.22814	0.29542	0.32104	0.33831	0.37961	0.41954	0.28844	0.29097	0.20464	0.25913	0.26396	0.29466	0.22918	0.35968	0.26252	0.22568	0.23319	0.35799	0.36142	0.2327	0.26007	0.22943	0.3587	0.22975	0.24303	0.26499	0.2686	0.32326	0.31737	0.39013	0.34104	0.29284	0.38014	0.36701	0.37936	0.45968
0.47098	0.60904	0.62994	0.62429	0.66448	0.56946	0.74731	0.62266	0.62945	0.55354	0.60129	0.60656	0.6277	0.7165	0.66715	0.67696	0.7731	0.66233	0.70551	0.70051	0.64445	0.72105	0.73513	0.61292	0.64939	0.65599	0.58441	0.76764	0.65168	0.71067	0.71698	0.68814	0.7	0.62384	0.6304	0.59954	0.70139	0.6576	0.67598	0.64203	0.69093	0.66292
0.49334	0.49125	0.48105	0.47638	0.48534	0.4996	0.63816	0.50851	0.43896	0.52478	0.52422	0.50463	0.51004	0.51237	0.51696	0.55978	0.65785	0.6185	0.58711	0.66464	0.52945	0.64922	0.6876	0.58081	0.55456	0.53629	0.53236	0.68423	0.65166	0.64786	0.67345	0.62105	0.66925	0.57364	0.55688	0.62343	0.56161	0.59801	0.59372	0.59382	0.68235	0.75502
0.82408	0.77141	0.7409	0.74916	0.7631	0.76275	0.78204	0.74763	0.78873	0.75096	0.7658	0.78185	0.76861	0.77467	0.75484	0.78484	0.79501	0.77434	0.7956	0.70668	0.79115	0.77193	0.80497	0.77855	0.78081	0.77686	0.75781	0.75933	0.78316	0.76117	0.78098	0.77468	0.78213	0.75555	0.79134	0.77895	0.76097	0.80289	0.81211	0.8167	0.80757	0.79787
0.74422	0.74483	0.77641	0.74006	0.74391	0.77667	0.74684	0.78355	0.80763	0.77452	0.75241	0.74869	0.77096	0.78219	0.76491	0.78038	0.75055	0.77139	0.81513	0.73711	0.7718	0.76718	0.79607	0.74603	0.75964	0.7746	0.84536	0.7794	0.74392	0.81653	0.75626	0.80668	0.78038	0.77497	0.81894	0.80329	0.7449	0.83916	0.82232	0.80465	0.83921	0.7981
0.91801	0.58012	0.6104	0.60868	0.64629	0.58631	0.74505	0.66512	0.57195	0.62304	0.66081	0.61434	0.60044	0.64932	0.64624	0.6768	0.7586	0.7105	0.71986	0.59098	0.66593	0.74513	0.81121	0.69974	0.64822	0.7196	0.6157	0.75328	0.68914	0.72664	0.70474	0.74554	0.81043	0.6515	0.66905	0.72461	0.73068	0.69235	0.78652	0.69734	0.80617	0.8097
0.70311	0.71479	0.67886	0.66747	0.70524	0.69836	0.70993	0.69955	0.67151	0.6172	0.6501	0.71044	0.71384	0.67156	0.6803	0.73968	0.72587	0.68416	0.73645	0.74391	0.73778	0.71653	0.71646	0.66654	0.64113	0.74522	0.73366	0.71046	0.68944	0.72472	0.69786	0.70846	0.7024	0.66501	0.66556	0.67847	0.73532	0.70928	0.67851	0.66456	0.75045	0.71638
0.57994	0.59554	0.62415	0.61712	0.57354	0.62584	0.53769	0.60486	0.67196	0.62831	0.6246	0.65883	0.64221	0.6218	0.63061	0.62042	0.68252	0.57963	0.62507	0.57993	0.66834	0.59612	0.6394	0.6499	0.66497	0.65691	0.62473	0.59838	0.63715	0.57573	0.63232	0.62747	0.61305	0.6773	0.64567	0.65901	0.66186	0.61338	0.67026	0.66228	0.68434	0.68909
0.55437	0.65691	0.53887	0.59819	0.58338	0.5028	0.69998	0.63471	0.57534	0.53576	0.64984	0.56847	0.60046	0.59975	0.59908	0.68913	0.57628	0.56161	0.55977	0.70438	0.63565	0.56555	0.71854	0.62242	0.5973	0.65989	0.46622	0.71954	0.69694	0.61928	0.58105	0.63143	0.74864	0.61609	0.57658	0.62809	0.68543	0.56398	0.62324	0.58605	0.70634	0.74427
0.49938	0.3491	0.35698	0.33078	0.4181	0.14403	0.29317	0.28722	0.2212	0.34852	0.37715	0.28366	0.32682	0.46065	0.4635	0.42738	0.49609	0.37092	0.14679	0.39707	0.27634	0.52236	0.19981	0.31129	0.31705	0.30701	0.3562	0.40908	0.3557	0.33529	0.51404	0.40679	0.36934	0.38513	0.36371	0.29011	0.38454	0.27971	0.23936	0.3664	0.28446	0.44228
0.75525	0.67598	0.6907	0.69868	0.65425	0.69285	0.74451	0.74099	0.68421	0.69181	0.72276	0.69048	0.65904	0.72153	0.67417	0.74176	0.76619	0.82246	0.75278	0.78824	0.72572	0.76897	0.73596	0.72901	0.76294	0.74857	0.75076	0.80665	0.72839	0.77294	0.7342	0.76642	0.77992	0.68506	0.69852	0.76939	0.77659	0.76248	0.76422	0.74488	0.78233	0.80606
0.63098	0.59419	0.42909	0.46906	0.47846	0.42595	0.52463	0.63214	0.61932	0.5603	0.45225	0.4363	0.59574	0.5448	0.61861	0.52524	0.25195	0.45866	0.50405	0.39217	0.65778	0.61522	0.42547	0.46565	0.40555	0.59892	0.48823	0.64608	0.56545	0.4193	0.39455	0.43558	0.51098	0.61202	0.71765	0.51964	0.64615	0.59983	0.59118	0.42595	0.59384	0.53023
0.87699	0.74184	0.8303	0.74463	0.72534	0.74699	0.56728	0.82317	0.94089	0.74843	0.7656	0.71464	0.90805	0.733	0.87371	0.77012	0.7301	0.56426	0.75076	0.54633	0.8544	0.75466	0.82241	0.87973	0.78754	0.88102	0.76605	0.66936	0.67319	0.8447	0.54647	0.6427	0.74321	0.94143	0.80178	0.77325	0.89597	0.8164	0.78796	0.70938	0.82784	0.60482
0.54264	0.60249	0.41792	0.42861	0.47045	0.3862	0.53501	0.6578	0.64508	0.58531	0.44051	0.40346	0.63062	0.52132	0.66405	0.5133	0.21578	0.4349	0.471	0.37353	0.66139	0.63905	0.37838	0.47249	0.36131	0.56897	0.44511	0.667	0.59002	0.39062	0.34415	0.42354	0.48084	0.61621	0.71161	0.49745	0.64654	0.61327	0.56457	0.41	0.59823	0.45789
0.51634	0.45654	0.6207	0.52347	0.59099	0.62408	0.54983	0.59474	0.39984	0.59612	0.64497	0.62846	0.50195	0.62281	0.62185	0.54272	0.7869	0.56455	0.5568	0.67222	0.52006	0.69146	0.74107	0.67389	0.69081	0.48396	0.65328	0.7856	0.76368	0.63047	0.7527	0.70888	0.65702	0.54804	0.61481	0.79209	0.62742	0.63853	0.72239	0.63162	0.47035	0.76214
0.6609	0.64852	0.64161	0.65507	0.67073	0.66889	0.69029	0.6945	0.65309	0.65483	0.67003	0.69657	0.72143	0.68643	0.70974	0.73626	0.69838	0.67223	0.71862	0.68186	0.74377	0.70047	0.71561	0.72287	0.69151	0.74277	0.73792	0.71804	0.69654	0.71868	0.67699	0.71087	0.74035	0.70083	0.73277	0.74989	0.71579	0.72319	0.7564	0.74327	0.77282	0.74416
0.81168	0.84334	0.83686	0.79829	0.84443	0.81663	0.80177	0.85075	0.79208	0.78025	0.79357	0.79601	0.80898	0.75655	0.81939	0.8584	0.81414	0.82171	0.8541	0.77648	0.83671	0.84761	0.84355	0.80104	0.76434	0.81364	0.82589	0.82892	0.75914	0.81428	0.83244	0.83189	0.81284	0.80621	0.80769	0.80304	0.86522	0.82403	0.84168	0.83109	0.83865	0.8339
0.61221	0.62609	0.57487	0.58987	0.59882	0.61107	0.60521	0.68715	0.67772	0.62083	0.58179	0.6272	0.63146	0.66841	0.65388	0.68861	0.68445	0.62298	0.66116	0.71334	0.68163	0.65575	0.65209	0.60901	0.65095	0.70818	0.61906	0.66247	0.62824	0.70943	0.64228	0.61224	0.61683	0.63371	0.70007	0.60609	0.62799	0.70971	0.71076	0.6976	0.6892	0.6541
0.66836	0.65355	0.60175	0.61323	0.67042	0.64101	0.65076	0.6778	0.67569	0.63773	0.6745	0.67979	0.67382	0.65385	0.65681	0.70161	0.69443	0.64133	0.74807	0.68734	0.70472	0.68201	0.67928	0.71674	0.64384	0.72919	0.67808	0.6491	0.66618	0.69277	0.65995	0.71635	0.68305	0.65084	0.72686	0.76684	0.72232	0.72029	0.7252	0.70922	0.76933	0.66911
0.62428	0.59085	0.6021	0.61859	0.6084	0.58837	0.69193	0.63398	0.62559	0.61886	0.65356	0.62997	0.61694	0.6616	0.64583	0.67096	0.71529	0.67615	0.70426	0.71739	0.64236	0.69505	0.73769	0.66972	0.63555	0.64659	0.60015	0.75164	0.6955	0.68387	0.71485	0.6894	0.70681	0.6394	0.6512	0.67909	0.68378	0.67271	0.68584	0.68418	0.68629	0.69577
0.5612	0.50128	0.5203	0.36121	0.38343	0.37462	0.58001	0.45584	0.35401	0.35082	0.37578	0.34437	0.41623	0.39052	0.47078	0.51018	0.65718	0.48615	0.41359	0.54491	0.37136	0.5819	0.59342	0.42335	0.41293	0.3712	0.38049	0.58953	0.54296	0.5283	0.58727	0.57341	0.46445	0.49671	0.38382	0.46111	0.47027	0.40539	0.46742	0.4658	0.46867	0.64549
0.73469	0.70188	0.69204	0.71705	0.72163	0.75528	0.7249	0.7478	0.76574	0.76857	0.75992	0.72958	0.75332	0.72912	0.70333	0.74915	0.69482	0.7273	0.75679	0.75634	0.80622	0.73811	0.73115	0.75221	0.76616	0.7573	0.77691	0.74439	0.7221	0.73438	0.7332	0.74122	0.76374	0.74018	0.74738	0.79339	0.73335	0.7595	0.75118	0.78159	0.79067	0.7448
0.30354	0.26898	0.37264	0.40289	0.31341	0.36237	0.32079	0.25721	0.30696	0.3737	0.46287	0.48959	0.31993	0.32637	0.28881	0.28415	0.25758	0.40657	0.27784	0.43726	0.29845	0.27877	0.31508	0.34711	0.37416	0.29603	0.32672	0.34738	0.41564	0.30543	0.39467	0.33791	0.32182	0.42355	0.31804	0.44799	0.41721	0.32089	0.36944	0.48638	0.40431	0.52798
0.63573	0.67782	0.70115	0.72183	0.72609	0.72207	0.73146	0.68923	0.83296	0.74064	0.74836	0.70349	0.73936	0.76519	0.79307	0.74206	0.73773	0.68946	0.71304	0.59998	0.77283	0.78944	0.71278	0.75393	0.806	0.74244	0.76243	0.75026	0.7673	0.74093	0.72064	0.72139	0.79638	0.87005	0.7571	0.79064	0.83115	0.72888	0.78673	0.78953	0.74781	0.74577
0.70597	0.7474	0.74797	0.72005	0.70836	0.72086	0.70378	0.74841	0.81519	0.69691	0.80841	0.74796	0.7996	0.79779	0.7566	0.80715	0.76709	0.73262	0.66434	0.68983	0.75688	0.7681	0.76732	0.74525	0.72907	0.81624	0.77509	0.76184	0.72105	0.66966	0.74364	0.73474	0.76592	0.79414	0.78442	0.70779	0.74322	0.79096	0.73521	0.79071	0.78463	0.75846
0.61108	0.51017	0.59331	0.57705	0.64328	0.63948	0.67946	0.67911	0.46307	0.64245	0.65955	0.6747	0.56095	0.61619	0.63719	0.61541	0.76521	0.64467	0.66564	0.71277	0.59103	0.68835	0.77036	0.72934	0.67291	0.62166	0.6981	0.77787	0.74542	0.70626	0.74693	0.7229	0.71531	0.6004	0.64226	0.74534	0.6961	0.68964	0.75436	0.6794	0.59272	0.76539
0.50716	0.51735	0.54131	0.57523	0.62132	0.50263	0.67666	0.59022	0.50896	0.55486	0.56321	0.56916	0.59682	0.64412	0.62283	0.63704	0.7071	0.65471	0.67971	0.72705	0.58329	0.6549	0.72535	0.59786	0.6338	0.64757	0.56521	0.71312	0.67481	0.69348	0.69708	0.67864	0.70522	0.60413	0.66867	0.62266	0.6165	0.68063	0.62896	0.57673	0.73427	0.69479
0.25188	0.29438	0.36573	0.38674	0.27244	0.33426	0.31194	0.27429	0.29073	0.36257	0.47852	0.50257	0.33985	0.29909	0.25847	0.28103	0.23344	0.39568	0.25458	0.41504	0.32933	0.28958	0.29617	0.35002	0.35049	0.29789	0.30334	0.32521	0.42772	0.27783	0.39271	0.30356	0.32544	0.37405	0.32759	0.4302	0.38053	0.30499	0.33318	0.48929	0.3885	0.54179
0.59921	0.70109	0.56739	0.59424	0.59954	0.56356	0.57535	0.61322	0.65256	0.61487	0.66722	0.5624	0.61158	0.63207	0.62515	0.57274	0.4245	0.59607	0.52389	0.51025	0.61115	0.60172	0.47731	0.59949	0.57687	0.54722	0.64144	0.58219	0.55341	0.60451	0.56164	0.55242	0.5467	0.6476	0.54131	0.59926	0.63662	0.56492	0.69272	0.64166	0.57643	0.63902
0.71369	0.47058	0.67302	0.67437	0.74577	0.69941	0.64733	0.62175	0.71065	0.71478	0.6507	0.74042	0.71387	0.66036	0.61064	0.59136	0.70781	0.53714	0.68009	0.59615	0.60655	0.63973	0.54166	0.57723	0.68801	0.66745	0.65564	0.67323	0.60476	0.66059	0.72238	0.70482	0.71897	0.64345	0.76472	0.71473	0.65366	0.73096	0.76411	0.73625	0.65484	0.78841
0.74947	0.75463	0.78606	0.63778	0.71203	0.71082	0.60261	0.70357	0.71842	0.68158	0.74363	0.59829	0.75057	0.49349	0.58958	0.55343	0.63098	0.58169	0.70035	0.61661	0.72423	0.68336	0.84846	0.62613	0.79747	0.66975	0.78688	0.67687	0.75842	0.75007	0.60898	0.59715	0.65948	0.74404	0.72179	0.75389	0.72656	0.69167	0.84854	0.86244	0.67567	0.7226
0.63403	0.66867	0.67213	0.6824	0.66629	0.71518	0.70091	0.68983	0.7022	0.73924	0.69364	0.72695	0.68198	0.69257	0.6934	0.7238	0.75497	0.69943	0.78383	0.74535	0.71435	0.71723	0.73004	0.7152	0.71192	0.70167	0.78673	0.70975	0.73149	0.77741	0.70465	0.7526	0.7186	0.71352	0.71701	0.75224	0.69917	0.7701	0.81234	0.76265	0.80753	0.8383
0.75897	0.75839	0.77254	0.78606	0.76813	0.8116	0.72159	0.79838	0.80211	0.77776	0.77269	0.81642	0.81572	0.83491	0.79666	0.7752	0.77864	0.77222	0.77546	0.78362	0.81372	0.77401	0.74293	0.81059	0.78356	0.8189	0.8066	0.76836	0.75805	0.78703	0.7323	0.76081	0.78533	0.79363	0.80944	0.83711	0.80618	0.83353	0.81271	0.82782	0.81922	0.79091
0.43163	0.51061	0.52123	0.54805	0.57731	0.51234	0.65839	0.55463	0.48977	0.4861	0.46516	0.4987	0.60819	0.62321	0.60851	0.6828	0.51633	0.62699	0.68023	0.66056	0.57431	0.68453	0.71096	0.57369	0.58686	0.65117	0.55386	0.73254	0.55354	0.70495	0.68109	0.61528	0.65435	0.55645	0.71582	0.52436	0.67198	0.62349	0.65843	0.54676	0.65855	0.6624
0.66037	0.69907	0.69008	0.63741	0.71438	0.63832	0.72033	0.6634	0.65043	0.54681	0.55147	0.60707	0.68569	0.70801	0.76781	0.77112	0.76442	0.65749	0.69575	0.70614	0.65959	0.70778	0.68705	0.58944	0.61265	0.7289	0.61212	0.73652	0.59417	0.73846	0.71975	0.65163	0.67098	0.67736	0.72552	0.56286	0.69711	0.65299	0.68194	0.62563	0.68796	0.61193
0.61101	0.55765	0.5606	0.63835	0.64845	0.53434	0.68585	0.57857	0.58918	0.56778	0.57667	0.61616	0.63773	0.70157	0.6579	0.63085	0.73074	0.70223	0.68597	0.74038	0.61341	0.70276	0.73421	0.62898	0.64929	0.66096	0.59697	0.77265	0.68028	0.71217	0.72409	0.67891	0.69222	0.59038	0.67512	0.60193	0.68971	0.67665	0.70088	0.65508	0.72847	0.66351
0.66634	0.66318	0.65923	0.74198	0.72919	0.72302	0.7724	0.71269	0.73738	0.76835	0.73779	0.70444	0.77947	0.80917	0.69049	0.70198	0.76237	0.77764	0.82343	0.72521	0.78161	0.73879	0.73456	0.80438	0.75838	0.79519	0.77838	0.76135	0.70997	0.78737	0.71596	0.72462	0.69297	0.74008	0.80423	0.79379	0.72139	0.80874	0.76599	0.75046	0.84067	0.73224
0.59636	0.64137	0.53454	0.60491	0.62744	0.67627	0.72697	0.62327	0.58757	0.61757	0.60874	0.62883	0.62334	0.66054	0.56999	0.72879	0.70996	0.72557	0.68724	0.70167	0.67947	0.66731	0.71882	0.67939	0.65598	0.65683	0.68048	0.74399	0.71038	0.70871	0.72359	0.67374	0.76743	0.56841	0.6826	0.75468	0.74425	0.71949	0.72812	0.72188	0.7661	0.8033
0.75471	0.52279	0.55042	0.53805	0.58252	0.5355	0.66099	0.58302	0.5667	0.59306	0.58069	0.6678	0.60802	0.62738	0.58517	0.6857	0.80912	0.70799	0.64645	0.7483	0.61933	0.66465	0.70193	0.58821	0.61081	0.61788	0.6041	0.77595	0.69137	0.71025	0.69698	0.7421	0.62107	0.59448	0.66092	0.64661	0.72666	0.6954	0.75513	0.7903	0.71808	0.7411
0.45569	0.45504	0.54049	0.56662	0.42	0.49518	0.58784	0.47084	0.54813	0.52418	0.48671	0.55145	0.49154	0.46846	0.45117	0.45534	0.56236	0.49759	0.47728	0.69647	0.55323	0.52143	0.51313	0.50976	0.59243	0.57054	0.48027	0.50774	0.53549	0.54412	0.59205	0.50965	0.4943	0.5151	0.55128	0.56381	0.61978	0.55918	0.74371	0.67845	0.58105	0.66693
0.64672	0.53721	0.50437	0.59967	0.62583	0.62539	0.67447	0.59895	0.63866	0.53321	0.64976	0.5967	0.6694	0.74042	0.7027	0.74238	0.67022	0.7966	0.67265	0.77583	0.65624	0.68512	0.81135	0.74127	0.7563	0.811	0.79949	0.4123	0.77185	0.74584	0.73913	0.79669	0.75696	0.5763	0.48759	0.72776	0.76859	0.84736	0.76927	0.67703	0.75944	0.91476
0.78928	0.7644	0.71764	0.74396	0.74104	0.76806	0.73616	0.78441	0.77171	0.7443	0.65216	0.78175	0.76651	0.74482	0.76679	0.78903	0.78214	0.78529	0.81503	0.63672	0.76695	0.77236	0.77164	0.7359	0.72465	0.76727	0.76699	0.76788	0.75328	0.80676	0.76838	0.77512	0.71095	0.77104	0.82323	0.73347	0.74026	0.79307	0.83068	0.77385	0.81012	0.75891
0.53782	0.68109	0.65713	0.66004	0.66192	0.67413	0.64591	0.69557	0.72344	0.64464	0.60078	0.64901	0.68386	0.66639	0.73621	0.70866	0.68395	0.64329	0.73091	0.65132	0.70273	0.6831	0.68688	0.67331	0.64744	0.701	0.69053	0.63791	0.56299	0.69207	0.66638	0.65312	0.64233	0.71796	0.72905	0.67955	0.70897	0.71022	0.6788	0.71483	0.68792	0.66048
0.44904	0.52498	0.50612	0.53424	0.57249	0.58264	0.65368	0.61601	0.5242	0.5701	0.56883	0.61038	0.61961	0.62936	0.57935	0.69109	0.66233	0.69875	0.70975	0.6669	0.66188	0.67211	0.69886	0.68147	0.62262	0.70004	0.6592	0.69729	0.66359	0.70781	0.68644	0.74773	0.71902	0.59622	0.6797	0.72021	0.6915	0.71226	0.74271	0.6767	0.71125	0.7453
0.5425	0.64451	0.62036	0.67943	0.69911	0.7161	0.7137	0.67473	0.64428	0.68219	0.70172	0.72485	0.65595	0.65393	0.69514	0.74965	0.74855	0.78299	0.78171	0.79573	0.71138	0.72738	0.73589	0.70411	0.69516	0.70453	0.70907	0.75508	0.77897	0.72213	0.74022	0.76743	0.77627	0.69964	0.68006	0.79663	0.70976	0.73457	0.73865	0.74618	0.79821	0.82767
0.45078	0.35871	0.33753	0.30998	0.42008	0.14004	0.24014	0.26106	0.22886	0.35066	0.40338	0.25219	0.33872	0.4617	0.41956	0.43369	0.50822	0.37042	0.13826	0.35129	0.25755	0.51825	0.19672	0.33269	0.34667	0.29674	0.34227	0.38525	0.33262	0.29509	0.48434	0.36287	0.33907	0.40133	0.3337	0.24204	0.3967	0.27817	0.24739	0.3402	0.28173	0.43599
0.82152	0.79686	0.78808	0.74551	0.73468	0.80354	0.75584	0.8363	0.84297	0.82339	0.69523	0.74738	0.82895	0.75753	0.83914	0.83649	0.89207	0.78908	0.82709	0.77154	0.85739	0.8192	0.84881	0.85945	0.78754	0.85824	0.86432	0.75367	0.79214	0.85156	0.7489	0.84766	0.83057	0.80894	0.85051	0.85859	0.82034	0.86615	0.84847	0.81911	0.90764	0.81046
0.71995	0.66783	0.65476	0.70998	0.69681	0.74925	0.75781	0.72895	0.69656	0.73449	0.72163	0.70263	0.69645	0.72413	0.74627	0.74736	0.77767	0.75035	0.79133	0.75355	0.74265	0.74062	0.75496	0.74663	0.71898	0.74217	0.76407	0.75164	0.72463	0.75275	0.76338	0.76	0.75903	0.70655	0.71925	0.76549	0.75485	0.77392	0.81723	0.78852	0.79007	0.76571
0.68299	0.7241	0.68296	0.72966	0.71847	0.70092	0.69833	0.75821	0.76171	0.69449	0.71694	0.71823	0.74161	0.74226	0.72677	0.72898	0.65308	0.67798	0.75152	0.68029	0.76382	0.74466	0.71321	0.77935	0.71589	0.7552	0.72744	0.71029	0.70916	0.73294	0.71629	0.75073	0.72987	0.75805	0.72073	0.71821	0.72012	0.73308	0.74246	0.70767	0.72649	0.70471
0.73228	0.70384	0.61175	0.65943	0.70418	0.69712	0.60714	0.72974	0.7329	0.7592	0.69342	0.73453	0.773	0.73566	0.75755	0.69169	0.73142	0.67046	0.78058	0.69384	0.79006	0.50938	0.74823	0.7858	0.68274	0.78919	0.7841	0.69876	0.73285	0.78402	0.56762	0.71113	0.73339	0.74647	0.77353	0.77455	0.75761	0.78226	0.78568	0.75986	0.77852	0.73483
0.78903	0.71935	0.69932	0.73219	0.70871	0.73892	0.74216	0.78859	0.74909	0.73357	0.69703	0.7239	0.73402	0.70677	0.76532	0.74338	0.77065	0.75594	0.788	0.72878	0.75044	0.75092	0.77269	0.72854	0.70501	0.7569	0.73375	0.77089	0.71834	0.75021	0.73288	0.77341	0.75111	0.73241	0.76727	0.76691	0.74869	0.7948	0.77382	0.78434	0.81201	0.80096
0.58101	0.6585	0.46186	0.51343	0.6362	0.50881	0.5679	0.55758	0.61089	0.50256	0.48808	0.51806	0.64034	0.63216	0.59706	0.63035	0.53311	0.67387	0.70306	0.62047	0.64095	0.65639	0.57812	0.59014	0.43983	0.62073	0.55897	0.65128	0.38299	0.65627	0.67599	0.58283	0.58695	0.5862	0.59254	0.5273	0.6254	0.59962	0.61866	0.65258	0.70614	0.61458
0.6941	0.74411	0.72657	0.72114	0.69482	0.68767	0.72282	0.79664	0.81949	0.69518	0.71704	0.74399	0.75455	0.68491	0.72514	0.7455	0.73241	0.70585	0.78036	0.78788	0.80706	0.75044	0.78168	0.74904	0.73294	0.77461	0.73693	0.74779	0.74374	0.69017	0.76206	0.76394	0.79346	0.73184	0.7445	0.75388	0.77065	0.80061	0.74977	0.75025	0.76133	0.77662
0.56818	0.52355	0.573	0.70458	0.47116	0.65164	0.66615	0.49135	0.80954	0.58468	0.69328	0.61992	0.45137	0.76035	0.95613	0.35562	0.70118	0.74394	0.70901	0.73188	0.49223	0.56287	0.64967	0.7284	0.61925	0.36805	0.51976	0.68441	0.67448	0.64831	0.6472	0.66185	0.53969	0.93617	0.49152	0.72848	0.55278	0.73769	0.63458	0.75542	0.66587	0.67719
0.55155	0.54196	0.49317	0.59235	0.5327	0.45175	0.58114	0.51545	0.63035	0.41845	0.67155	0.56841	0.55658	0.53195	0.62303	0.62647	0.76946	0.6774	0.62963	0.72247	0.61938	0.7073	0.80349	0.65041	0.68346	0.6674	0.5718	0.74622	0.71767	0.68467	0.74104	0.75473	0.73858	0.61915	0.63645	0.67344	0.64215	0.70581	0.65116	0.74909	0.77681	0.78008
0.40245	0.4822	0.5543	0.5753	0.61941	0.43709	0.51181	0.44248	0.54884	0.54736	0.67839	0.56488	0.50097	0.64603	0.66256	0.53256	0.62635	0.67974	0.46593	0.68736	0.51662	0.62001	0.53615	0.55659	0.54724	0.54062	0.64931	0.58447	0.64648	0.63034	0.68011	0.64062	0.54133	0.63465	0.6505	0.58418	0.66091	0.61345	0.54379	0.65007	0.69656	0.70272
0.32562	0.39125	0.45534	0.5061	0.40595	0.35647	0.43986	0.39581	0.40209	0.39899	0.54671	0.50264	0.45371	0.39446	0.34451	0.35427	0.32123	0.39582	0.28187	0.45746	0.39581	0.39944	0.39477	0.46498	0.48403	0.4084	0.30576	0.45681	0.48893	0.31108	0.50981	0.34699	0.4337	0.45134	0.30996	0.39613	0.39648	0.31178	0.32762	0.41392	0.35813	0.4884
0.50835	0.64047	0.56887	0.5319	0.44948	0.50664	0.45676	0.5422	0.5133	0.57937	0.52247	0.60956	0.61218	0.48397	0.46807	0.64314	0.56938	0.54711	0.52276	0.54547	0.56431	0.53442	0.63696	0.55318	0.51914	0.57678	0.59652	0.44972	0.54538	0.57097	0.64791	0.61937	0.52366	0.5274	0.55554	0.64423	0.55923	0.51774	0.56704	0.5657	0.57242	0.56225
0.78016	0.68999	0.68292	0.74229	0.69134	0.75767	0.73892	0.70028	0.73434	0.77978	0.73127	0.76588	0.72868	0.79264	0.77113	0.71228	0.72781	0.79906	0.79614	0.76444	0.72426	0.73927	0.74673	0.75296	0.76007	0.70764	0.78715	0.77415	0.7474	0.78653	0.7434	0.77373	0.72181	0.7555	0.81479	0.8	0.77394	0.80441	0.82565	0.80225	0.81923	0.81994
0.7626	0.77933	0.72713	0.70781	0.7005	0.7747	0.66051	0.74719	0.816	0.76513	0.73179	0.69773	0.76205	0.74289	0.77365	0.79549	0.68536	0.64064	0.73797	0.67864	0.75417	0.74557	0.74391	0.75183	0.73451	0.79687	0.80958	0.66256	0.67181	0.70469	0.66791	0.67152	0.70736	0.75248	0.73466	0.72654	0.77889	0.73634	0.77926	0.74942	0.78418	0.76707
0.87883	0.80263	0.80871	0.77445	0.76428	0.80279	0.76669	0.81737	0.8087	0.7897	0.83063	0.79574	0.81472	0.80815	0.80404	0.79805	0.68702	0.81909	0.82103	0.7912	0.84595	0.81949	0.7773	0.84355	0.76531	0.83015	0.81897	0.74718	0.78085	0.79844	0.79254	0.80309	0.75799	0.84073	0.83757	0.82658	0.84735	0.82861	0.8212	0.8599	0.84738	0.84517
0.81586	0.63149	0.57864	0.60141	0.56969	0.54488	0.54609	0.53788	0.70018	0.6175	0.63996	0.62108	0.6441	0.59341	0.52217	0.69091	0.55933	0.64088	0.4405	0.75017	0.59371	0.73157	0.50599	0.60824	0.66117	0.67141	0.65758	0.6366	0.60465	0.62117	0.71271	0.61038	0.68218	0.64307	0.7618	0.59309	0.80744	0.64307	0.61013	0.72079	0.63527	0.85603
0.79787	0.83831	0.78371	0.82463	0.82515	0.86131	0.84817	0.81152	0.81414	0.85246	0.831	0.84761	0.85699	0.84619	0.85102	0.83971	0.85322	0.87306	0.86389	0.84312	0.85115	0.83503	0.8441	0.80982	0.84299	0.87114	0.87023	0.85237	0.84123	0.88379	0.83127	0.86023	0.85798	0.82601	0.831	0.87234	0.84871	0.87167	0.87293	0.85812	0.84475	0.86954
0.64501	0.48658	0.52314	0.5718	0.60413	0.41313	0.71521	0.57927	0.47699	0.54058	0.60091	0.55362	0.61612	0.65909	0.60274	0.67206	0.75683	0.6432	0.67885	0.75872	0.57	0.72135	0.77119	0.62286	0.62283	0.61698	0.56889	0.7713	0.75559	0.67763	0.74718	0.66302	0.74131	0.60528	0.63962	0.58616	0.65354	0.62835	0.68905	0.61457	0.72315	0.74518
0.79511	0.76926	0.73849	0.80183	0.75606	0.76158	0.80155	0.7898	0.74441	0.77716	0.72998	0.74151	0.75548	0.7745	0.78979	0.81298	0.8149	0.80219	0.79442	0.80995	0.76656	0.77841	0.74742	0.73117	0.76988	0.77678	0.74001	0.80402	0.78725	0.7967	0.7634	0.81756	0.82702	0.77672	0.84677	0.78809	0.78391	0.80408	0.80951	0.77308	0.82368	0.8083
0.50975	0.60783	0.53418	0.58558	0.68407	0.59506	0.66118	0.69265	0.67316	0.64303	0.70976	0.62537	0.72434	0.5856	0.61676	0.6124	0.7535	0.6957	0.7339	0.43207	0.61396	0.62621	0.78232	0.72213	0.69214	0.78562	0.67686	0.60096	0.76146	0.74922	0.7063	0.76786	0.74823	0.64266	0.75587	0.74478	0.78554	0.80999	0.80576	0.75526	0.79126	0.7844
0.73964	0.62877	0.72551	0.67988	0.69551	0.66917	0.61042	0.67094	0.80138	0.69793	0.67477	0.62952	0.66557	0.68001	0.72402	0.71118	0.47517	0.60377	0.66142	0.61504	0.75073	0.71017	0.65496	0.703	0.64677	0.67824	0.692	0.61542	0.57489	0.69046	0.56743	0.63276	0.66839	0.75443	0.6697	0.67772	0.73917	0.64492	0.65153	0.65078	0.64697	0.6178
0.61038	0.71447	0.6512	0.64259	0.71913	0.67797	0.71447	0.73344	0.72827	0.69441	0.70559	0.7106	0.75011	0.72804	0.78487	0.73181	0.76397	0.70295	0.73056	0.76948	0.73867	0.80629	0.81931	0.79243	0.766	0.76313	0.7607	0.77531	0.75861	0.70274	0.73099	0.72517	0.8096	0.73529	0.7122	0.75266	0.75479	0.71346	0.77371	0.7261	0.74668	0.76391
0.66397	0.78011	0.74279	0.80688	0.78171	0.77631	0.79787	0.79447	0.79628	0.80622	0.81849	0.82261	0.77186	0.83373	0.75345	0.84399	0.80634	0.78576	0.83174	0.78675	0.81888	0.8151	0.80096	0.82563	0.82942	0.8369	0.82496	0.8282	0.8038	0.77897	0.81486	0.78343	0.82982	0.80828	0.83378	0.84585	0.81185	0.82297	0.81638	0.82809	0.83638	0.84137
0.52447	0.74598	0.68987	0.80259	0.56245	0.69712	0.87474	0.88967	0.64671	0.47737	0.65965	0.632	0.75305	0.89925	0.71304	0.85987	0.6893	0.90389	0.92572	0.48168	0.69784	0.451	0.64388	0.58458	0.74071	0.84862	0.84917	0.65259	0.66014	0.3775	0.73445	0.72186	0.66933	0.80112	0.88017	0.75597	0.69835	0.87176	0.50844	0.87774	0.73218	0.8454
0.64266	0.66692	0.68947	0.71164	0.6989	0.69417	0.70221	0.7449	0.67739	0.6715	0.73712	0.72764	0.72941	0.70751	0.69806	0.72206	0.75406	0.754	0.76909	0.72791	0.75702	0.79467	0.72919	0.75033	0.7138	0.7227	0.75421	0.74417	0.74116	0.76243	0.74782	0.73896	0.76179	0.68614	0.78473	0.79493	0.75293	0.79053	0.77754	0.77402	0.80098	0.79453
0.78925	0.79804	0.7781	0.79168	0.77285	0.81246	0.79877	0.83842	0.79768	0.82948	0.76097	0.79054	0.82118	0.78681	0.79671	0.82477	0.85253	0.80903	0.84829	0.83666	0.83145	0.81088	0.8063	0.79081	0.81856	0.82408	0.85341	0.79052	0.75345	0.81737	0.80282	0.80128	0.82562	0.82661	0.80354	0.81062	0.82335	0.83407	0.80859	0.79876	0.82543	0.80251
0.8181	0.74328	0.70917	0.75576	0.73604	0.73002	0.74532	0.73931	0.73606	0.76131	0.73532	0.74608	0.75557	0.76378	0.75062	0.77738	0.78537	0.76885	0.78358	0.79549	0.77704	0.76026	0.78494	0.737	0.76434	0.76371	0.79051	0.78207	0.79371	0.78295	0.79627	0.76795	0.78069	0.76589	0.78136	0.81768	0.70675	0.81387	0.80642	0.81119	0.82851	0.81047
0.66998	0.72426	0.60347	0.64357	0.65409	0.68367	0.71815	0.71499	0.75762	0.67261	0.70797	0.63376	0.71214	0.74296	0.72713	0.76382	0.77675	0.75106	0.78957	0.71765	0.7125	0.7728	0.74975	0.68171	0.72904	0.73554	0.7589	0.73868	0.68942	0.79185	0.7418	0.71045	0.76005	0.73214	0.73452	0.72202	0.69902	0.72957	0.75218	0.67412	0.80761	0.73963
0.56877	0.53502	0.52285	0.59991	0.56275	0.58218	0.68036	0.61778	0.53272	0.68339	0.60682	0.61406	0.56115	0.67035	0.62111	0.66253	0.69704	0.74544	0.67729	0.77505	0.60196	0.73936	0.68479	0.66839	0.6695	0.65539	0.67574	0.77661	0.73131	0.74102	0.73744	0.721	0.7572	0.59979	0.72556	0.71603	0.67021	0.75758	0.76552	0.72464	0.76551	0.84588
0.86199	0.89537	0.93235	0.89419	0.87728	0.89896	0.91544	0.9236	0.92156	0.90762	0.90318	0.91925	0.91335	0.88743	0.91041	0.91328	0.94569	0.91688	0.93094	0.84533	0.93312	0.91264	0.91466	0.91129	0.89442	0.93077	0.8875	0.90457	0.89083	0.92279	0.92864	0.88545	0.92631	0.90872	0.92754	0.92629	0.91781	0.94084	0.92146	0.92678	0.91795	0.88391
0.73724	0.72806	0.72126	0.70673	0.68287	0.79351	0.7161	0.7276	0.74813	0.69307	0.66552	0.72128	0.70654	0.71751	0.73567	0.74351	0.77052	0.72782	0.78376	0.65685	0.72127	0.74075	0.75472	0.70627	0.67885	0.71485	0.73966	0.71015	0.71281	0.75261	0.74338	0.75731	0.68342	0.72061	0.82641	0.72945	0.74611	0.77801	0.80541	0.78964	0.81115	0.75162
0.66179	0.62049	0.68433	0.64184	0.79786	0.70798	0.74184	0.7353	0.70337	0.74326	0.74096	0.71263	0.7235	0.7162	0.60313	0.75134	0.75138	0.7825	0.65455	0.72528	0.75868	0.73837	0.78274	0.8292	0.79823	0.76659	0.75254	0.784	0.68875	0.76112	0.77715	0.78062	0.7359	0.71973	0.77896	0.74268	0.79408	0.7739	0.82824	0.70398	0.75103	0.75628
0.77018	0.68386	0.64844	0.62602	0.64656	0.64635	0.6764	0.68371	0.66553	0.67515	0.66106	0.64074	0.68143	0.65365	0.61247	0.76176	0.74777	0.71807	0.76749	0.78799	0.69832	0.7059	0.78432	0.68408	0.64699	0.7443	0.71808	0.73647	0.67665	0.72476	0.7491	0.75844	0.76026	0.75164	0.72085	0.69986	0.74775	0.74485	0.73288	0.68964	0.79083	0.77786
0.80074	0.75973	0.72154	0.73411	0.74737	0.79049	0.71541	0.77704	0.78245	0.7689	0.7635	0.75607	0.77275	0.75898	0.73692	0.76714	0.79659	0.67344	0.77058	0.59252	0.80753	0.75056	0.74224	0.76983	0.75163	0.759	0.82391	0.78232	0.62645	0.78354	0.58354	0.68261	0.77239	0.7933	0.78739	0.77101	0.73236	0.79528	0.78146	0.80763	0.79026	0.68513
0.43779	0.53734	0.52867	0.54944	0.56924	0.57043	0.67575	0.63463	0.50278	0.60339	0.61887	0.65592	0.60541	0.65105	0.59208	0.71029	0.6936	0.79835	0.71502	0.71775	0.64015	0.69284	0.74549	0.67407	0.66338	0.65176	0.68797	0.7806	0.73739	0.73381	0.71914	0.7427	0.75251	0.59205	0.69956	0.74875	0.71729	0.74524	0.76896	0.69867	0.76286	0.85376
0.76883	0.69899	0.61673	0.64717	0.69328	0.56156	0.74319	0.70201	0.72372	0.59282	0.57923	0.62271	0.70677	0.7511	0.7443	0.73705	0.80386	0.63123	0.71218	0.73926	0.66864	0.78004	0.741	0.55766	0.63327	0.71077	0.66477	0.69357	0.62644	0.79691	0.76073	0.65982	0.70683	0.62697	0.70952	0.57092	0.70513	0.6549	0.70614	0.62157	0.77542	0.66469
0.25909	0.41055	0.42285	0.40027	0.3615	0.34212	0.41318	0.29572	0.36687	0.379	0.49852	0.45474	0.31192	0.31083	0.30919	0.21524	0.63232	0.38338	0.21332	0.47033	0.30568	0.2383	0.32401	0.38319	0.50516	0.26686	0.41238	0.37453	0.4039	0.16377	0.3933	0.40405	0.34996	0.44883	0.39639	0.46227	0.37725	0.313	0.41099	0.48832	0.2869	0.50867
0.8273	0.81549	0.88117	0.80217	0.63356	0.86707	0.74674	0.86557	0.91746	0.7849	0.8281	0.6865	0.74313	0.79796	0.79832	0.72106	0.94046	0.58606	0.6361	0.60219	0.86313	0.64249	0.94378	0.83345	0.72378	0.87617	0.95392	0.71831	0.6063	0.78446	0.54753	0.51599	0.75476	0.89978	0.94449	0.67817	0.83712	0.94543	0.95648	0.80779	0.94942	0.75344
0.15095	0.33986	0.43531	0.55811	0.52417	0.49784	0.72161	0.30957	0.49173	0.44578	0.50141	0.55784	0.42384	0.62343	0.55132	0.56959	0.80171	0.72736	0.19693	0.80525	0.35443	0.44756	0.72881	0.34652	0.65543	0.64244	0.40392	0.73283	0.70508	0.6642	0.72456	0.73263	0.66041	0.54158	0.5266	0.62327	0.65164	0.33639	0.68649	0.66094	0.51857	0.79529
0.17754	0.23542	0.32053	0.35962	0.24897	0.25575	0.23307	0.21689	0.22986	0.30698	0.43677	0.47631	0.25613	0.24197	0.17762	0.21434	0.1819	0.31284	0.1801	0.39	0.26253	0.24457	0.24319	0.29091	0.36112	0.23918	0.24127	0.33127	0.35692	0.2239	0.33178	0.25881	0.2788	0.30026	0.23779	0.39002	0.36964	0.25355	0.25109	0.46554	0.30029	0.48455
0.57397	0.61287	0.6269	0.61568	0.64673	0.61717	0.71796	0.66435	0.61717	0.64988	0.6581	0.6731	0.67743	0.69392	0.65201	0.74562	0.78812	0.75921	0.80916	0.79763	0.7024	0.73544	0.77616	0.65695	0.68442	0.70021	0.70989	0.73526	0.75746	0.76087	0.74159	0.76594	0.75471	0.6687	0.69683	0.71416	0.67628	0.76487	0.73603	0.72055	0.76473	0.84317
0.76383	0.72032	0.70922	0.7556	0.73397	0.76336	0.7763	0.76989	0.7565	0.73969	0.73476	0.78419	0.77088	0.77465	0.7799	0.77661	0.7986	0.80266	0.80995	0.78319	0.82649	0.79447	0.8192	0.75092	0.78087	0.79477	0.78248	0.79094	0.79969	0.83566	0.76353	0.77961	0.79741	0.75264	0.76705	0.82347	0.78586	0.81507	0.82805	0.78992	0.86132	0.8379
0.70232	0.69674	0.7705	0.70514	0.75478	0.79117	0.7006	0.78339	0.73206	0.67042	0.77604	0.68294	0.78345	0.72032	0.77678	0.79093	0.7737	0.71447	0.83074	0.79562	0.79728	0.80605	0.81977	0.75327	0.78277	0.79523	0.82032	0.72241	0.74564	0.85537	0.73364	0.79019	0.7926	0.7788	0.83728	0.80051	0.78322	0.78718	0.78626	0.78316	0.88599	0.80308
0.73773	0.78831	0.73679	0.74327	0.71584	0.80542	0.74833	0.77715	0.7804	0.76922	0.73369	0.76908	0.77862	0.7603	0.70757	0.80312	0.80109	0.76105	0.78524	0.76005	0.77545	0.77492	0.78175	0.75214	0.74302	0.76554	0.79469	0.7749	0.74725	0.78761	0.77927	0.77997	0.7446	0.76858	0.79352	0.75865	0.76321	0.80709	0.81037	0.80404	0.82336	0.77659
0.66803	0.65338	0.68069	0.70164	0.68925	0.71457	0.74482	0.71961	0.7147	0.71785	0.69233	0.71289	0.72012	0.79484	0.69292	0.73653	0.70274	0.72484	0.79208	0.76866	0.7291	0.76699	0.70584	0.72939	0.75534	0.73684	0.76042	0.735	0.71058	0.79116	0.73155	0.74179	0.7612	0.73501	0.76872	0.76735	0.77424	0.77748	0.80005	0.70501	0.77549	0.75412
0.8546	0.84184	0.81843	0.81716	0.80884	0.86738	0.85456	0.82242	0.84317	0.82451	0.83615	0.85124	0.84089	0.85788	0.85272	0.81462	0.81951	0.83395	0.85866	0.82955	0.88256	0.82291	0.82167	0.82902	0.84796	0.81821	0.85282	0.82113	0.83177	0.83134	0.84466	0.83684	0.83023	0.8424	0.90794	0.84818	0.87638	0.85848	0.90863	0.87563	0.88068	0.84729
0.61358	0.54698	0.56808	0.61877	0.64249	0.52864	0.5446	0.58553	0.58027	0.62978	0.68048	0.62175	0.55588	0.5563	0.59758	0.64	0.64544	0.6044	0.59294	0.50494	0.62832	0.60669	0.57024	0.71105	0.55393	0.66499	0.6451	0.56436	0.61318	0.62486	0.62538	0.60783	0.60874	0.64215	0.57335	0.60469	0.63925	0.61542	0.64523	0.67873	0.63291	0.71496
0.81063	0.75139	0.76191	0.75746	0.76619	0.81892	0.70464	0.74806	0.7438	0.80397	0.78925	0.78707	0.78231	0.78012	0.75764	0.77785	0.69715	0.76385	0.75827	0.7626	0.76763	0.74475	0.74107	0.77962	0.7972	0.75914	0.78492	0.75785	0.76277	0.76616	0.77376	0.77671	0.75881	0.77412	0.81765	0.79349	0.77766	0.76097	0.84301	0.83455	0.80072	0.83995
0.72797	0.62132	0.64997	0.65371	0.67595	0.62386	0.72218	0.67554	0.63576	0.59549	0.65862	0.6262	0.68664	0.65757	0.6932	0.71924	0.7354	0.67454	0.74104	0.73623	0.68534	0.73314	0.78274	0.68565	0.65739	0.70943	0.64158	0.70164	0.73459	0.70606	0.73486	0.70239	0.72564	0.65139	0.70256	0.67887	0.70057	0.74237	0.72076	0.6859	0.7301	0.76256
0.71647	0.7331	0.73632	0.75374	0.75444	0.76684	0.78595	0.76509	0.74336	0.76326	0.71969	0.7643	0.75317	0.74106	0.78675	0.75767	0.78998	0.74774	0.80459	0.7562	0.76333	0.75882	0.7631	0.72159	0.73092	0.78802	0.79385	0.76532	0.66493	0.76094	0.74499	0.78666	0.76876	0.7905	0.80741	0.78938	0.8054	0.77891	0.81	0.73967	0.82178	0.77263
0.40272	0.4411	0.44965	0.41335	0.34353	0.34944	0.32386	0.3782	0.45305	0.39881	0.45326	0.35565	0.41168	0.35331	0.3609	0.32571	0.3272	0.29804	0.234	0.24273	0.39908	0.33602	0.32267	0.40031	0.41803	0.35463	0.36159	0.30085	0.41834	0.24604	0.31658	0.29988	0.3286	0.65505	0.30598	0.3622	0.41474	0.25613	0.35991	0.39538	0.32818	0.32773
0.64022	0.5906	0.62487	0.60029	0.62074	0.64123	0.58151	0.64096	0.66474	0.64844	0.63272	0.62815	0.71368	0.71525	0.61817	0.66604	0.78259	0.5421	0.67764	0.56496	0.6744	0.72675	0.64571	0.67182	0.69241	0.66038	0.71867	0.64151	0.63648	0.63482	0.64603	0.69901	0.70662	0.72295	0.65828	0.69679	0.76729	0.74696	0.71847	0.72236	0.74654	0.72672
0.79673	0.75948	0.77183	0.74178	0.77746	0.81123	0.77481	0.78715	0.78048	0.79019	0.77803	0.79167	0.8082	0.81761	0.79835	0.79455	0.78985	0.79886	0.84921	0.72867	0.77631	0.74985	0.81061	0.76903	0.76023	0.79063	0.78677	0.7852	0.77035	0.77384	0.77297	0.8009	0.80016	0.78316	0.75754	0.83932	0.81289	0.81897	0.80666	0.84711	0.80198	0.87538
0.76218	0.62183	0.69593	0.7006	0.71417	0.73203	0.66699	0.70839	0.70462	0.75394	0.75713	0.74594	0.74068	0.67932	0.68483	0.65711	0.7114	0.733	0.71749	0.69874	0.7183	0.7138	0.68503	0.74861	0.71733	0.72834	0.71704	0.72375	0.73887	0.70305	0.66185	0.71175	0.75511	0.78065	0.74325	0.78566	0.71783	0.72274	0.73891	0.68429	0.73084	0.77404
0.58188	0.54471	0.65695	0.55933	0.54443	0.60498	0.46266	0.58237	0.75603	0.57995	0.63984	0.61674	0.61999	0.51992	0.57109	0.50539	0.52927	0.44007	0.55042	0.48586	0.69478	0.51522	0.69987	0.65304	0.65731	0.71783	0.55198	0.48188	0.52228	0.44734	0.4575	0.47323	0.5721	0.70036	0.47762	0.60274	0.71935	0.55142	0.54602	0.54735	0.56893	0.49137
0.92985	0.89804	0.86806	0.84935	0.85585	0.88498	0.85785	0.90424	0.87084	0.91766	0.87356	0.85864	0.9122	0.86598	0.86186	0.88302	0.87534	0.86482	0.88491	0.72112	0.91281	0.89095	0.90214	0.87831	0.90483	0.87952	0.86806	0.9026	0.91427	0.89653	0.87821	0.90243	0.87335	0.88216	0.89119	0.90283	0.86905	0.89289	0.8871	0.8877	0.89068	0.90004
0.66992	0.70033	0.6871	0.71016	0.69734	0.73116	0.75696	0.74927	0.69785	0.71099	0.69928	0.70344	0.75929	0.69235	0.71032	0.78605	0.79351	0.76489	0.79375	0.83233	0.81292	0.77815	0.78243	0.7382	0.72066	0.73476	0.7301	0.75925	0.7604	0.76223	0.7689	0.76066	0.76738	0.72491	0.7788	0.756	0.77377	0.79578	0.79839	0.75234	0.81779	0.81739
0.68322	0.62145	0.66223	0.7157	0.68226	0.6502	0.63298	0.66063	0.71262	0.65667	0.71025	0.70807	0.68656	0.71498	0.70983	0.67727	0.54787	0.59731	0.66292	0.64027	0.69541	0.64696	0.65234	0.70845	0.69959	0.71235	0.69107	0.66385	0.66112	0.66879	0.63088	0.67677	0.72711	0.74189	0.70428	0.70378	0.73041	0.67965	0.70374	0.66871	0.69356	0.67482
0.62155	0.64125	0.60316	0.67808	0.7179	0.71245	0.73218	0.68608	0.66003	0.73426	0.70815	0.73733	0.70185	0.66793	0.66485	0.74528	0.71731	0.74988	0.75447	0.7573	0.72154	0.71959	0.70862	0.73327	0.69653	0.67082	0.7805	0.68519	0.76948	0.77779	0.71141	0.76296	0.77764	0.7012	0.72696	0.80559	0.74666	0.80272	0.7438	0.81153	0.7652	0.80944
0.29213	0.22067	0.33806	0.23278	0.22226	0.12741	0.12143	0.15962	0.21668	0.25891	0.3064	0.21081	0.21703	0.3052	0.23761	0.14475	0.3866	0.25829	0.07473	0.31897	0.18375	0.30545	0.07553	0.22086	0.24284	0.25473	0.22746	0.16012	0.26133	0.16412	0.36164	0.19741	0.22768	0.28904	0.21895	0.22069	0.20271	0.16801	0.13859	0.23447	0.23109	0.29185
0.7401	0.66724	0.72352	0.77728	0.74118	0.78997	0.70981	0.68004	0.79126	0.77621	0.74907	0.80161	0.73835	0.77706	0.77795	0.66259	0.75698	0.77524	0.80143	0.77962	0.67842	0.75652	0.76758	0.77993	0.76354	0.64942	0.83398	0.73542	0.75231	0.80935	0.74937	0.79811	0.75163	0.81318	0.80717	0.81077	0.7855	0.81538	0.81563	0.82842	0.82013	0.79135
0.5855	0.57845	0.60066	0.44739	0.40372	0.47385	0.43199	0.64963	0.72124	0.64779	0.72298	0.67728	0.5394	0.5061	0.7383	0.59912	0.60209	0.56427	0.35097	0.47737	0.70778	0.70936	0.49273	0.54962	0.68118	0.73874	0.71223	0.41609	0.69064	0.55608	0.75556	0.80314	0.78543	0.71132	0.4766	0.67834	0.7178	0.74632	0.69606	0.7851	0.70779	0.80441
0.84126	0.85317	0.86608	0.84764	0.88443	0.90074	0.84439	0.89021	0.8709	0.84383	0.83669	0.84646	0.84805	0.87772	0.88489	0.87762	0.84576	0.84541	0.91347	0.82522	0.87878	0.87813	0.88044	0.85179	0.84685	0.88068	0.89885	0.84211	0.83226	0.82313	0.84163	0.86966	0.88093	0.90768	0.88083	0.8801	0.872	0.87018	0.85923	0.878	0.90926	0.90676
0.69282	0.594	0.62245	0.64565	0.67826	0.59177	0.70621	0.65345	0.6084	0.62275	0.67633	0.62375	0.66671	0.69645	0.67367	0.69738	0.77522	0.7151	0.69717	0.73436	0.6882	0.77702	0.79155	0.72525	0.71836	0.71117	0.70581	0.77918	0.79268	0.75835	0.76014	0.70576	0.76872	0.67404	0.76483	0.69249	0.78463	0.72504	0.77005	0.72823	0.78454	0.80228
0.51695	0.75705	0.73608	0.75198	0.75254	0.813	0.73816	0.7436	0.77377	0.81676	0.7923	0.81411	0.76604	0.80574	0.77093	0.78064	0.79015	0.7737	0.79604	0.79822	0.78338	0.76882	0.74364	0.74595	0.77442	0.76379	0.78072	0.76205	0.76053	0.79893	0.74697	0.79845	0.77517	0.78166	0.8272	0.78012	0.81444	0.8328	0.81238	0.85633	0.81949	0.8292
0.60972	0.5982	0.65961	0.61224	0.62211	0.64263	0.7034	0.62909	0.6367	0.61198	0.65869	0.65773	0.63219	0.63862	0.62164	0.67054	0.71237	0.69049	0.68604	0.69606	0.62684	0.71566	0.70654	0.64837	0.64095	0.66274	0.60136	0.71447	0.6836	0.67042	0.73256	0.67917	0.72967	0.67763	0.66957	0.68507	0.71064	0.66413	0.6738	0.67642	0.74785	0.75786
0.73135	0.72366	0.70037	0.76019	0.7177	0.78102	0.78365	0.70655	0.74277	0.78805	0.74043	0.79025	0.74068	0.75676	0.75029	0.76972	0.80932	0.77488	0.78021	0.7959	0.79761	0.75642	0.78338	0.72607	0.74724	0.76565	0.78105	0.76151	0.75	0.79018	0.76933	0.81466	0.75825	0.77738	0.76771	0.79805	0.74221	0.82542	0.82346	0.78939	0.80162	0.80196
0.77162	0.8032	0.77316	0.77325	0.76352	0.82153	0.78876	0.79044	0.83372	0.76903	0.788	0.80783	0.80599	0.8306	0.76101	0.79524	0.48428	0.8145	0.805	0.83733	0.7935	0.77053	0.79107	0.80924	0.84816	0.77344	0.80123	0.77649	0.7878	0.7913	0.78943	0.81216	0.77808	0.77775	0.80898	0.82934	0.77028	0.82812	0.84972	0.83747	0.8601	0.83345
0.84457	0.79291	0.87147	0.75493	0.7902	0.74339	0.66456	0.87293	0.95384	0.87845	0.85311	0.74045	0.91346	0.75197	0.95477	0.84661	0.87666	0.69113	0.66686	0.5233	0.92984	0.85682	0.80892	0.8877	0.7344	0.91604	0.88987	0.77336	0.63387	0.78437	0.64972	0.79664	0.83639	0.95446	0.83768	0.77441	0.96356	0.85363	0.88337	0.8108	0.83307	0.7635
0.58621	0.74204	0.75032	0.76666	0.81152	0.72808	0.72173	0.75292	0.82749	0.69379	0.71455	0.7103	0.75945	0.76025	0.78679	0.76945	0.64855	0.78078	0.83247	0.7989	0.7412	0.76715	0.76424	0.66226	0.70623	0.76519	0.75971	0.76803	0.67647	0.78607	0.73671	0.72631	0.78334	0.77237	0.84717	0.71139	0.81599	0.7663	0.77957	0.7719	0.81895	0.8272
0.35351	0.4893	0.52606	0.47548	0.54516	0.49278	0.62796	0.5505	0.49437	0.52408	0.56799	0.53814	0.56678	0.58111	0.60129	0.62971	0.64587	0.48019	0.43979	0.49051	0.55892	0.65705	0.48803	0.57603	0.60169	0.53355	0.57836	0.58141	0.61142	0.43042	0.68163	0.63864	0.60369	0.62057	0.54441	0.58846	0.56721	0.54428	0.54414	0.59532	0.56033	0.68832
0.54374	0.52428	0.51449	0.55505	0.53474	0.55466	0.72285	0.63033	0.51624	0.59593	0.50604	0.60356	0.56193	0.56124	0.59741	0.67602	0.75954	0.70968	0.71263	0.76382	0.58376	0.73855	0.7118	0.64106	0.65299	0.64963	0.62687	0.77393	0.74584	0.75545	0.63623	0.69857	0.71562	0.5871	0.74755	0.67499	0.73321	0.717	0.7273	0.68632	0.77601	0.78748
0.88238	0.83253	0.79974	0.76314	0.74639	0.8498	0.69775	0.84279	0.85692	0.80187	0.78514	0.78976	0.83344	0.7928	0.82003	0.86732	0.80761	0.80601	0.83811	0.6862	0.89437	0.81008	0.82372	0.77891	0.7955	0.80923	0.82493	0.69686	0.72112	0.84864	0.76163	0.82341	0.80403	0.79957	0.78821	0.82596	0.84698	0.85252	0.79995	0.82257	0.86257	0.76577
0.86084	0.79576	0.73845	0.83063	0.86165	0.83894	0.85855	0.81186	0.91021	0.8652	0.87636	0.88026	0.87126	0.91421	0.92973	0.79829	0.81431	0.83864	0.88015	0.72687	0.80753	0.87689	0.89849	0.91646	0.88605	0.78209	0.92679	0.85454	0.87496	0.92541	0.85626	0.90532	0.88482	0.96357	0.90189	0.90189	0.94575	0.93711	0.93081	0.89758	0.89534	0.91903
0.78051	0.7779	0.74528	0.76514	0.73393	0.76498	0.77719	0.7791	0.764	0.74915	0.75171	0.76028	0.75145	0.78727	0.82351	0.76557	0.78266	0.80977	0.79189	0.80879	0.76963	0.76789	0.79556	0.7588	0.76211	0.80149	0.77808	0.77273	0.78761	0.84193	0.77708	0.80385	0.72639	0.80512	0.74361	0.78022	0.76718	0.78353	0.77417	0.80001	0.77518	0.79862
0.8043	0.87	0.90986	0.86928	0.89231	0.86673	0.79612	0.88219	0.8635	0.91445	0.85512	0.86081	0.90632	0.88843	0.92578	0.90002	0.89161	0.90901	0.91127	0.84735	0.89812	0.90488	0.90709	0.91701	0.87414	0.8869	0.82607	0.88824	0.88615	0.87383	0.8017	0.92321	0.9193	0.91213	0.88875	0.88576	0.91998	0.911	0.9282	0.90307	0.90905	0.771
0.74828	0.76351	0.75515	0.76379	0.76328	0.75464	0.71806	0.80174	0.82075	0.73558	0.74877	0.78742	0.77687	0.80585	0.71485	0.7869	0.76736	0.70915	0.7544	0.69568	0.77854	0.76663	0.76329	0.79491	0.74219	0.80612	0.74468	0.72582	0.71885	0.75342	0.74794	0.71302	0.75768	0.79424	0.74529	0.80406	0.74138	0.81039	0.7538	0.79117	0.79373	0.82218
0.33983	0.40492	0.41352	0.43914	0.36136	0.42479	0.33543	0.39925	0.51958	0.46131	0.4909	0.57339	0.43774	0.40347	0.35525	0.37089	0.31389	0.38774	0.32029	0.42639	0.42594	0.32739	0.36256	0.47889	0.4623	0.37542	0.38514	0.33733	0.45247	0.30562	0.323	0.37364	0.39631	0.48818	0.40636	0.49736	0.42916	0.42937	0.38807	0.49284	0.45078	0.49707
0.78739	0.6927	0.80635	0.7907	0.72613	0.8254	0.66693	0.63068	0.72544	0.69496	0.73178	0.82705	0.69647	0.75205	0.60726	0.67503	0.91182	0.62267	0.66232	0.69933	0.71209	0.61184	0.68355	0.6779	0.80137	0.70126	0.72178	0.673	0.67958	0.5548	0.68542	0.66052	0.7216	0.66134	0.71621	0.85521	0.67299	0.68323	0.77019	0.80724	0.65307	0.81594
0.78727	0.73958	0.73179	0.7403	0.73939	0.77436	0.75837	0.73332	0.7895	0.77796	0.76179	0.75817	0.78009	0.79218	0.78248	0.78293	0.7702	0.7682	0.78226	0.79091	0.78836	0.75863	0.79214	0.77351	0.78342	0.76533	0.80397	0.78032	0.77651	0.77075	0.76539	0.81765	0.78964	0.80729	0.77364	0.80579	0.79026	0.80722	0.81916	0.83845	0.84336	0.80228
0.29723	0.43784	0.2611	0.23678	0.47898	0.22215	0.34101	0.31572	0.31615	0.22182	0.32421	0.25127	0.41318	0.52281	0.3856	0.39866	0.22764	0.60904	0.41306	0.53592	0.39287	0.48288	0.34092	0.33478	0.25085	0.35938	0.40587	0.50182	0.2245	0.43409	0.58526	0.32889	0.39979	0.30679	0.34593	0.38303	0.54276	0.37477	0.24663	0.40206	0.50491	0.51614
0.59368	0.62877	0.62388	0.66959	0.66643	0.6755	0.74464	0.67146	0.67956	0.73316	0.65534	0.7147	0.687	0.78174	0.68271	0.72807	0.76347	0.7905	0.73782	0.71172	0.74614	0.80438	0.7741	0.739	0.72179	0.76311	0.73762	0.80139	0.7655	0.7741	0.78017	0.79013	0.78468	0.66419	0.7948	0.82894	0.7603	0.7918	0.78367	0.81634	0.84441	0.84465
0.88859	0.90061	0.87645	0.88129	0.85147	0.88854	0.87522	0.87571	0.88248	0.88458	0.85012	0.8827	0.88211	0.88205	0.87433	0.87736	0.87478	0.87664	0.8979	0.74572	0.9113	0.87105	0.88608	0.86652	0.91106	0.89521	0.90876	0.86669	0.86477	0.90024	0.86769	0.89046	0.89755	0.88028	0.91029	0.90747	0.90129	0.92185	0.93103	0.92946	0.92578	0.89296
0.54067	0.52516	0.57649	0.5533	0.60799	0.53165	0.68209	0.56362	0.56307	0.58063	0.61746	0.59729	0.60233	0.64056	0.65812	0.66297	0.65853	0.56821	0.53303	0.5922	0.58901	0.70567	0.60689	0.64981	0.681	0.58409	0.59863	0.66874	0.68692	0.51934	0.71979	0.65616	0.67216	0.65657	0.61794	0.63255	0.63171	0.64052	0.62826	0.66289	0.63157	0.75108
0.89127	0.79485	0.83283	0.80438	0.80266	0.87233	0.80294	0.78594	0.85352	0.8085	0.80964	0.82561	0.81822	0.79922	0.81023	0.81905	0.77021	0.7879	0.87908	0.7489	0.84492	0.81468	0.77974	0.80264	0.8168	0.80647	0.82872	0.80102	0.8139	0.86764	0.83454	0.83837	0.84506	0.86313	0.83909	0.8268	0.8386	0.84152	0.83255	0.85107	0.8693	0.83698
0.56854	0.59286	0.62501	0.61645	0.64691	0.55833	0.71948	0.63836	0.57769	0.64448	0.61877	0.60323	0.65016	0.70275	0.69448	0.71802	0.76729	0.73279	0.66031	0.73762	0.67117	0.71833	0.74593	0.59918	0.70959	0.65444	0.70074	0.75422	0.6603	0.77811	0.764	0.71627	0.7273	0.67798	0.69529	0.67193	0.71049	0.7233	0.74639	0.73117	0.75088	0.80724
0.56222	0.51376	0.53505	0.57782	0.58824	0.4353	0.7114	0.58541	0.54226	0.53885	0.62839	0.57464	0.61584	0.61822	0.55997	0.66493	0.74296	0.67049	0.63913	0.72355	0.6528	0.73347	0.79083	0.63891	0.7209	0.69576	0.52933	0.80252	0.7689	0.66943	0.74632	0.7421	0.80805	0.55926	0.69451	0.73082	0.66957	0.68408	0.79207	0.60073	0.72757	0.85407
0.92212	0.81323	0.90083	0.89927	0.76091	0.87726	0.82079	0.89149	0.92454	0.84125	0.9363	0.77789	0.87787	0.89937	0.89156	0.78039	0.93758	0.47832	0.6233	0.55513	0.9015	0.65067	0.94189	0.92499	0.89519	0.91657	0.94049	0.80968	0.53654	0.83803	0.45081	0.40286	0.85154	0.93669	0.94903	0.65401	0.86242	0.95299	0.95409	0.9231	0.94799	0.79825
0.59696	0.70626	0.64232	0.65856	0.71996	0.61072	0.72436	0.69569	0.68447	0.60335	0.61918	0.61659	0.71079	0.76548	0.75421	0.76485	0.8214	0.72117	0.77653	0.72673	0.71845	0.75207	0.74663	0.63788	0.72376	0.7542	0.66707	0.79613	0.67582	0.80638	0.76591	0.71799	0.73051	0.6807	0.76816	0.62554	0.78951	0.7305	0.74492	0.68561	0.78923	0.66598
0.68892	0.69413	0.64719	0.72681	0.71766	0.75347	0.75064	0.71602	0.70404	0.75653	0.73461	0.73281	0.73397	0.73647	0.70993	0.74896	0.79344	0.77245	0.80349	0.76421	0.76737	0.79586	0.78558	0.78796	0.7415	0.80497	0.77707	0.76719	0.77985	0.78315	0.75741	0.78888	0.77432	0.74127	0.78894	0.81938	0.77341	0.81885	0.83477	0.80585	0.88127	0.80818
0.82108	0.76186	0.72549	0.71276	0.74157	0.7423	0.76541	0.74063	0.75584	0.72323	0.74516	0.71827	0.76945	0.76023	0.78803	0.78317	0.83995	0.74471	0.80998	0.82781	0.7667	0.76625	0.78844	0.67012	0.72526	0.78383	0.74589	0.78987	0.77224	0.80919	0.76301	0.78824	0.76273	0.73721	0.79043	0.72384	0.80262	0.7604	0.83086	0.77827	0.81349	0.79184
0.67951	0.67999	0.67023	0.70733	0.70934	0.74671	0.77326	0.7532	0.7378	0.69318	0.68745	0.74809	0.72516	0.68523	0.69892	0.77601	0.81484	0.72757	0.82559	0.8172	0.79805	0.75231	0.82511	0.74589	0.73587	0.71186	0.73649	0.77468	0.7723	0.76082	0.78425	0.81844	0.78928	0.73743	0.76819	0.81429	0.76351	0.80533	0.76314	0.81026	0.8019	0.85765
0.55085	0.52774	0.5776	0.54938	0.54186	0.52403	0.49558	0.53028	0.56721	0.57956	0.5898	0.55069	0.54689	0.50822	0.57505	0.46701	0.5506	0.52349	0.42475	0.56265	0.54326	0.55691	0.47528	0.57182	0.58809	0.55767	0.52052	0.59169	0.57056	0.46532	0.55251	0.53516	0.48891	0.59534	0.50615	0.5357	0.54714	0.55074	0.51381	0.58952	0.49873	0.53609
0.91549	0.8693	0.91242	0.94257	0.92498	0.93533	0.90048	0.87574	0.95176	0.93142	0.94898	0.93504	0.91303	0.94286	0.91229	0.87825	0.93375	0.90081	0.91352	0.92497	0.87868	0.8964	0.89354	0.94663	0.90757	0.87456	0.95404	0.91295	0.9108	0.91144	0.91484	0.92194	0.92592	0.94212	0.94756	0.93562	0.93191	0.92047	0.93884	0.93962	0.92802	0.90946
0.8074	0.7142	0.69038	0.67354	0.7397	0.6989	0.77232	0.71745	0.71713	0.67168	0.63491	0.65675	0.735	0.74124	0.72359	0.76722	0.83598	0.72655	0.77778	0.7616	0.71482	0.76133	0.77303	0.69754	0.7225	0.73133	0.74358	0.76961	0.65087	0.76935	0.73993	0.69117	0.73101	0.704	0.76141	0.65792	0.72615	0.74033	0.74128	0.71853	0.72929	0.72815
0.70941	0.66864	0.69338	0.7254	0.70654	0.73649	0.73599	0.73697	0.71585	0.7441	0.66098	0.72477	0.69834	0.74727	0.72528	0.72253	0.75744	0.69769	0.77983	0.74982	0.71774	0.72627	0.72889	0.75433	0.71399	0.76169	0.78442	0.72263	0.72296	0.75868	0.71382	0.71928	0.71219	0.72398	0.75471	0.77192	0.74927	0.77637	0.77082	0.75676	0.77623	0.77206
0.86742	0.85054	0.85597	0.84176	0.84988	0.86647	0.8554	0.87083	0.8653	0.86101	0.85531	0.87035	0.84929	0.86262	0.8815	0.87193	0.88804	0.87629	0.86701	0.86569	0.92128	0.8412	0.86766	0.85807	0.84344	0.86666	0.86299	0.86018	0.8296	0.88589	0.85344	0.83894	0.88478	0.86299	0.87741	0.89428	0.85846	0.87821	0.88799	0.8858	0.88711	0.87302
0.73742	0.75658	0.69274	0.72937	0.74693	0.72573	0.73867	0.75436	0.75123	0.75129	0.74519	0.73404	0.73227	0.73602	0.73282	0.77137	0.72681	0.75599	0.74195	0.74194	0.75288	0.68778	0.71434	0.72469	0.71205	0.78255	0.74605	0.72626	0.72913	0.75379	0.74424	0.76545	0.7514	0.73722	0.74352	0.78642	0.75517	0.7746	0.77406	0.77707	0.77011	0.75542
0.54809	0.75009	0.73476	0.76729	0.72218	0.72637	0.7431	0.74986	0.7748	0.75506	0.6785	0.69949	0.75564	0.73886	0.74122	0.80487	0.81168	0.76325	0.8065	0.77637	0.7514	0.75877	0.74017	0.71915	0.7417	0.77448	0.74044	0.75382	0.63381	0.77009	0.75708	0.73492	0.7226	0.74131	0.8077	0.74148	0.77757	0.76247	0.78713	0.77117	0.80977	0.72855
0.44751	0.63434	0.57752	0.57852	0.63994	0.49228	0.7264	0.68219	0.51589	0.58832	0.57117	0.59147	0.62443	0.62513	0.57983	0.77688	0.75659	0.65663	0.67239	0.77195	0.70889	0.71904	0.72417	0.67293	0.63793	0.73848	0.53077	0.80795	0.74736	0.70092	0.67949	0.66526	0.73366	0.55186	0.71036	0.62687	0.68674	0.67653	0.68246	0.6393	0.7927	0.76323
0.76231	0.7084	0.75591	0.80645	0.78231	0.74159	0.86194	0.7532	0.76071	0.78949	0.81114	0.83507	0.7499	0.73522	0.75339	0.77843	0.81558	0.82393	0.84059	0.80924	0.74347	0.80299	0.83485	0.78406	0.80338	0.79032	0.80368	0.84608	0.78078	0.83783	0.81696	0.7631	0.82901	0.77561	0.81348	0.83457	0.7931	0.87281	0.83717	0.81935	0.80389	0.825
0.8178	0.80321	0.77317	0.79958	0.84136	0.68647	0.80553	0.78428	0.77578	0.73181	0.74388	0.74099	0.80373	0.8586	0.80053	0.81762	0.85635	0.76742	0.78544	0.75734	0.80506	0.80872	0.78979	0.73921	0.77322	0.83982	0.77376	0.82619	0.75131	0.83191	0.81136	0.77757	0.7946	0.72993	0.80895	0.66471	0.80581	0.73024	0.78287	0.75655	0.76446	0.73093
0.8549	0.80755	0.79688	0.83527	0.83477	0.82888	0.83767	0.85254	0.79703	0.80231	0.84064	0.77877	0.81697	0.80782	0.79308	0.77959	0.78691	0.82269	0.8713	0.61073	0.84334	0.84082	0.82081	0.85931	0.81444	0.8684	0.88233	0.80022	0.83992	0.84449	0.8151	0.86335	0.81709	0.85404	0.80115	0.8608	0.83868	0.82059	0.84999	0.8472	0.85091	0.82979
0.55752	0.6621	0.66311	0.65375	0.6842	0.70574	0.63826	0.67695	0.74009	0.70931	0.695	0.73425	0.69002	0.70631	0.69228	0.68161	0.61275	0.66201	0.69477	0.67393	0.73562	0.70885	0.64792	0.73357	0.64861	0.76359	0.70712	0.66672	0.67908	0.62665	0.71484	0.64997	0.70486	0.70916	0.71183	0.66736	0.73628	0.73144	0.70296	0.72338	0.71139	0.66848
0.88711	0.79159	0.86076	0.82217	0.78241	0.85236	0.81629	0.84116	0.8421	0.81535	0.7986	0.84518	0.82583	0.8085	0.83693	0.84494	0.85366	0.83487	0.8578	0.86395	0.83354	0.81168	0.81955	0.82036	0.85683	0.82838	0.85331	0.80455	0.824	0.84325	0.82238	0.85985	0.82258	0.82612	0.80337	0.81111	0.81462	0.88763	0.83459	0.84395	0.84877	0.85939
0.82824	0.80465	0.81389	0.81751	0.77431	0.82859	0.75139	0.82383	0.8597	0.80054	0.81125	0.76905	0.8453	0.825	0.84301	0.81181	0.48298	0.76413	0.85336	0.76097	0.86935	0.79441	0.78432	0.80906	0.7808	0.8469	0.84033	0.75193	0.80491	0.8114	0.7673	0.76861	0.80902	0.85837	0.82549	0.83111	0.82956	0.82637	0.82422	0.83688	0.84574	0.77832
0.75635	0.79453	0.60761	0.67147	0.62881	0.65176	0.70121	0.74999	0.69524	0.65173	0.55737	0.49455	0.59339	0.68526	0.72087	0.71124	0.70636	0.66749	0.5718	0.64996	0.78024	0.69486	0.64859	0.72368	0.62459	0.73984	0.56282	0.74897	0.58904	0.7	0.5675	0.58553	0.71822	0.68179	0.56766	0.58445	0.72976	0.70933	0.85128	0.66833	0.86003	0.71745
0.61451	0.62795	0.71743	0.60308	0.70574	0.54536	0.72982	0.69308	0.60469	0.59848	0.64368	0.57839	0.72269	0.71003	0.64443	0.73369	0.76786	0.68735	0.70723	0.72188	0.6558	0.74684	0.75413	0.72767	0.69866	0.75229	0.58404	0.73296	0.64846	0.76654	0.7543	0.72507	0.77278	0.73096	0.79419	0.60992	0.83466	0.79302	0.70457	0.73402	0.71113	0.81497
0.77499	0.80064	0.81547	0.78307	0.74894	0.77996	0.79117	0.74779	0.77464	0.76314	0.81427	0.77613	0.75805	0.78262	0.732	0.78895	0.80433	0.75282	0.72813	0.74118	0.80487	0.78798	0.79463	0.83712	0.81441	0.80174	0.76685	0.77489	0.83597	0.73836	0.79926	0.76135	0.7495	0.7934	0.77009	0.74944	0.76681	0.8033	0.7308	0.78735	0.82723	0.74972
0.76509	0.74194	0.704	0.7338	0.71081	0.80194	0.7839	0.737	0.75836	0.77279	0.77971	0.76646	0.76342	0.798	0.73191	0.75024	0.73791	0.77165	0.80156	0.77305	0.79546	0.76037	0.73468	0.77164	0.76397	0.79009	0.79718	0.73626	0.74933	0.77042	0.73253	0.79979	0.75509	0.724	0.74331	0.79127	0.76466	0.80126	0.81531	0.80307	0.78828	0.79807
0.63688	0.67783	0.65327	0.67238	0.70482	0.68433	0.76116	0.66197	0.60244	0.7016	0.74254	0.71542	0.64167	0.75577	0.67639	0.73132	0.79285	0.83034	0.42924	0.69126	0.65176	0.77253	0.61799	0.68413	0.74492	0.73604	0.73369	0.82658	0.82522	0.76386	0.77811	0.81824	0.75098	0.6833	0.76063	0.74509	0.67544	0.70976	0.81663	0.81893	0.73723	0.86648
0.63884	0.57329	0.6183	0.6728	0.65062	0.68497	0.73167	0.70096	0.61628	0.69938	0.66205	0.71248	0.7103	0.74092	0.67159	0.74854	0.77924	0.77793	0.77328	0.79711	0.74387	0.77577	0.77973	0.76462	0.73439	0.74228	0.80423	0.78431	0.78512	0.78316	0.79199	0.78635	0.81213	0.65158	0.76526	0.7968	0.7458	0.80484	0.79431	0.76483	0.81768	0.82249
0.73619	0.70313	0.69401	0.64694	0.69985	0.71815	0.76729	0.74475	0.69468	0.68622	0.6782	0.70168	0.69021	0.70381	0.67352	0.75589	0.78246	0.77214	0.79512	0.79199	0.72273	0.74862	0.7518	0.69713	0.71939	0.72851	0.71597	0.76549	0.73952	0.73736	0.77458	0.73559	0.76248	0.68384	0.7646	0.75775	0.72552	0.75552	0.7535	0.76521	0.76116	0.76166
0.61714	0.60365	0.61541	0.65351	0.54943	0.63003	0.56464	0.66582	0.67186	0.57769	0.65752	0.67547	0.57334	0.65387	0.6653	0.54414	0.41722	0.51086	0.59138	0.62066	0.65014	0.51533	0.62389	0.67166	0.60347	0.61793	0.50904	0.50613	0.55071	0.61161	0.63109	0.52966	0.50506	0.60613	0.51943	0.63703	0.68543	0.63282	0.66658	0.58257	0.58279	0.64558
0.66142	0.73415	0.68705	0.68963	0.72358	0.75471	0.74254	0.74781	0.75454	0.67109	0.7061	0.74599	0.7422	0.69317	0.72516	0.78888	0.74171	0.7305	0.79694	0.80811	0.76832	0.75313	0.77004	0.77775	0.71231	0.77771	0.75301	0.78403	0.7285	0.78124	0.73765	0.81013	0.79264	0.76672	0.75038	0.79828	0.77385	0.83051	0.78816	0.76279	0.82927	0.80089
0.64595	0.6671	0.67546	0.68054	0.70324	0.73686	0.80148	0.73126	0.68686	0.75623	0.7409	0.75903	0.72277	0.76938	0.75298	0.77685	0.8271	0.79604	0.75832	0.72063	0.75039	0.78469	0.78913	0.79201	0.76976	0.74985	0.79596	0.85444	0.81396	0.80664	0.82466	0.80779	0.83043	0.70743	0.81484	0.79637	0.79338	0.83158	0.84005	0.85848	0.79622	0.86693
0.92375	0.83766	0.84385	0.84989	0.85085	0.85804	0.86468	0.88162	0.8751	0.84882	0.8912	0.84593	0.85854	0.84522	0.8627	0.8676	0.71969	0.8472	0.86696	0.81599	0.86674	0.87115	0.83552	0.89356	0.86345	0.84524	0.87798	0.88908	0.883	0.86121	0.84213	0.859	0.85866	0.86788	0.8932	0.87026	0.88783	0.86404	0.91015	0.87336	0.88864	0.84779
0.76058	0.68449	0.7429	0.71005	0.7264	0.75221	0.70492	0.7213	0.72023	0.73761	0.76049	0.78982	0.76138	0.72599	0.73747	0.73719	0.76121	0.75651	0.72205	0.73911	0.72218	0.76912	0.7524	0.7504	0.7467	0.731	0.78576	0.77895	0.77235	0.83799	0.78317	0.79618	0.77757	0.74362	0.78461	0.73666	0.81371	0.84184	0.82449	0.84823	0.84032	0.87553
0.8156	0.76311	0.7379	0.75677	0.7721	0.7636	0.71447	0.78998	0.84454	0.72476	0.67196	0.73539	0.76264	0.72825	0.79464	0.76678	0.7698	0.75141	0.74877	0.69248	0.80564	0.73732	0.76091	0.76427	0.74977	0.76336	0.75733	0.79884	0.67754	0.74208	0.69656	0.78253	0.74074	0.78323	0.80066	0.77348	0.79148	0.79307	0.81529	0.75412	0.78847	0.79576
0.57516	0.57963	0.61008	0.63561	0.62448	0.56596	0.69251	0.63428	0.60955	0.62803	0.64951	0.6388	0.63973	0.69927	0.64842	0.68745	0.72981	0.69895	0.74707	0.77888	0.65172	0.73314	0.75823	0.72427	0.71111	0.73159	0.6687	0.78363	0.79349	0.72234	0.74871	0.7322	0.75601	0.65713	0.70273	0.71216	0.6895	0.71134	0.75798	0.70159	0.79172	0.7971
0.66714	0.73045	0.70572	0.6981	0.71035	0.74742	0.81462	0.76245	0.71123	0.68582	0.73564	0.70673	0.71775	0.7378	0.73973	0.77471	0.81807	0.78167	0.82112	0.7357	0.79963	0.81332	0.8252	0.78498	0.75429	0.77499	0.72106	0.7895	0.78561	0.7469	0.75573	0.81652	0.83736	0.76057	0.75613	0.81356	0.77877	0.80012	0.85606	0.82537	0.84286	0.85462
0.56822	0.61652	0.62065	0.65956	0.62937	0.60003	0.74527	0.70017	0.64442	0.60502	0.75458	0.59301	0.66634	0.69204	0.69103	0.7327	0.76846	0.7905	0.79097	0.83321	0.69591	0.76194	0.84192	0.70487	0.75587	0.74817	0.69394	0.80796	0.76506	0.76272	0.8547	0.77321	0.76059	0.70809	0.76547	0.72435	0.81086	0.74018	0.75055	0.7133	0.81307	0.8696
0.56408	0.55472	0.53191	0.61267	0.58202	0.62215	0.59441	0.57594	0.63429	0.56432	0.70707	0.62424	0.63789	0.6574	0.60274	0.6325	0.66448	0.6891	0.57089	0.6619	0.65127	0.57731	0.75522	0.73027	0.65395	0.73017	0.67036	0.44837	0.72957	0.62475	0.66483	0.63116	0.64767	0.61219	0.49307	0.7106	0.73161	0.68331	0.75754	0.74585	0.72438	0.7794
0.67464	0.60287	0.52972	0.6526	0.59882	0.52166	0.72844	0.6772	0.57969	0.5948	0.67685	0.63096	0.63049	0.63636	0.66945	0.66387	0.62247	0.70606	0.67423	0.77068	0.66224	0.59006	0.72399	0.68494	0.67077	0.68572	0.54729	0.78572	0.7947	0.71837	0.66261	0.70653	0.79513	0.69938	0.63846	0.70232	0.73073	0.60975	0.68957	0.61579	0.74989	0.80906
0.21464	0.37447	0.40985	0.28939	0.468	0.19753	0.36959	0.33273	0.241	0.47267	0.46106	0.42139	0.39009	0.45355	0.42622	0.4523	0.39808	0.50332	0.1625	0.44501	0.37576	0.51522	0.32904	0.51927	0.46348	0.36856	0.44016	0.38724	0.56894	0.37005	0.52293	0.47665	0.3629	0.5017	0.43918	0.34822	0.45478	0.4304	0.3642	0.50448	0.40941	0.58215
0.7485	0.7355	0.68516	0.73678	0.69756	0.76774	0.73086	0.75221	0.74223	0.76139	0.7298	0.74586	0.74159	0.73731	0.68393	0.74246	0.77208	0.77038	0.79754	0.80403	0.74668	0.73386	0.74359	0.7351	0.74554	0.75397	0.79177	0.7552	0.75438	0.78749	0.73437	0.78732	0.7389	0.73382	0.82223	0.81429	0.81184	0.78863	0.85641	0.82244	0.84362	0.80564
0.70098	0.76625	0.67786	0.73815	0.7026	0.7439	0.83032	0.77863	0.77432	0.7016	0.74195	0.77257	0.72255	0.78179	0.72569	0.74282	0.84198	0.85292	0.82524	0.56027	0.77833	0.77939	0.86394	0.80696	0.81507	0.76294	0.8114	0.87325	0.84025	0.86035	0.83691	0.76826	0.80938	0.67962	0.79583	0.84456	0.773	0.81357	0.79915	0.85612	0.86962	0.86757
0.86023	0.90675	0.87833	0.87298	0.8687	0.87658	0.87936	0.86918	0.86692	0.86801	0.8615	0.85658	0.86402	0.85064	0.86294	0.89398	0.86195	0.86506	0.89636	0.90125	0.89494	0.88273	0.85731	0.89463	0.86433	0.87032	0.88384	0.84376	0.84567	0.88465	0.86672	0.87944	0.87685	0.85386	0.86281	0.89621	0.89247	0.89987	0.89883	0.85769	0.90204	0.88794
0.78006	0.76936	0.73527	0.77969	0.76015	0.80812	0.76684	0.77744	0.78957	0.78775	0.7353	0.78362	0.78355	0.79743	0.80495	0.77903	0.8033	0.77731	0.81721	0.81168	0.80366	0.77709	0.76264	0.78025	0.7786	0.76552	0.79391	0.76071	0.78303	0.77941	0.7782	0.78009	0.76817	0.78343	0.8164	0.8054	0.83203	0.8067	0.84724	0.85363	0.83803	0.80034
0.71731	0.73327	0.72183	0.72447	0.69808	0.78617	0.72402	0.7659	0.74981	0.777	0.73563	0.75398	0.76396	0.74792	0.76374	0.76363	0.78791	0.76781	0.77901	0.76557	0.76861	0.73411	0.75994	0.75426	0.764	0.72436	0.7625	0.77922	0.75284	0.77583	0.73517	0.78989	0.77773	0.73846	0.8012	0.76131	0.77175	0.82124	0.78893	0.78781	0.78447	0.78232
0.75216	0.7748	0.79422	0.80766	0.76556	0.81868	0.81331	0.79419	0.81009	0.81911	0.78845	0.83509	0.8058	0.7906	0.78547	0.82078	0.80279	0.81145	0.8584	0.79763	0.81704	0.81546	0.81486	0.80296	0.8513	0.82333	0.84136	0.81806	0.79713	0.81857	0.80677	0.84	0.84184	0.83354	0.86655	0.82426	0.8405	0.86246	0.8853	0.88874	0.86015	0.87858
0.71541	0.77166	0.71829	0.78053	0.56888	0.71963	0.86662	0.8484	0.70998	0.61168	0.76936	0.71076	0.74019	0.88345	0.72192	0.85668	0.68752	0.81625	0.93537	0.61028	0.74944	0.57744	0.69053	0.66188	0.77486	0.88536	0.82638	0.71906	0.68957	0.50944	0.77481	0.72428	0.76646	0.81629	0.84727	0.80759	0.71772	0.87015	0.53858	0.90237	0.77482	0.83892
0.83288	0.73868	0.73972	0.78215	0.77493	0.75026	0.66792	0.88459	0.91086	0.87984	0.85052	0.79444	0.84547	0.79949	0.87366	0.77838	0.47399	0.60528	0.86963	0.70319	0.91866	0.73519	0.755	0.91652	0.81314	0.90403	0.81355	0.77965	0.66495	0.69613	0.64106	0.6942	0.76213	0.89576	0.91768	0.79105	0.94999	0.83842	0.82421	0.71457	0.83592	0.70265
0.98069	0.62907	0.98703	0.98534	0.98431	0.98625	0.96879	0.69459	0.8396	0.88212	0.98767	0.98899	0.62267	0.9731	0.61337	0.6538	0.98796	0.98808	0.80106	0.84066	0.70832	0.87416	0.5073	0.86071	0.98623	0.98067	0.73548	0.98844	0.98836	0.98361	0.98659	0.98615	0.98756	0.62462	0.98626	0.97994	0.51258	0.73149	0.99013	0.9894	0.65912	0.98484
0.78516	0.77852	0.7606	0.75577	0.79493	0.78964	0.75029	0.78912	0.79294	0.78371	0.76545	0.80378	0.7844	0.78792	0.79394	0.78719	0.76512	0.75648	0.81226	0.79041	0.79387	0.7807	0.78317	0.76649	0.77989	0.82195	0.80406	0.76942	0.74976	0.79385	0.74876	0.79703	0.82617	0.79062	0.78582	0.82408	0.79159	0.81372	0.82259	0.78621	0.82537	0.79977
0.90585	0.75932	0.72715	0.74497	0.73583	0.81009	0.7903	0.80854	0.82922	0.74177	0.6833	0.74898	0.77646	0.79104	0.78047	0.77944	0.77517	0.82157	0.85709	0.69897	0.79042	0.76661	0.72781	0.75976	0.76744	0.81726	0.85822	0.81066	0.74335	0.7566	0.82177	0.81477	0.73663	0.76455	0.78973	0.78449	0.84115	0.86647	0.81741	0.85225	0.83599	0.85086
0.833	0.75738	0.74499	0.82379	0.7576	0.83444	0.78658	0.79452	0.83071	0.7983	0.78798	0.78182	0.81434	0.78079	0.79361	0.81099	0.80772	0.80108	0.84431	0.80524	0.80523	0.79569	0.78785	0.78731	0.80445	0.81117	0.81082	0.79425	0.80021	0.84729	0.81373	0.79449	0.8073	0.78074	0.79302	0.83488	0.80759	0.83427	0.82436	0.84739	0.83899	0.83036
0.80062	0.74525	0.74479	0.69473	0.79922	0.65514	0.81595	0.71639	0.69631	0.62179	0.59034	0.65594	0.75498	0.76693	0.90912	0.86423	0.82215	0.72375	0.76319	0.78338	0.71222	0.77837	0.73781	0.64466	0.67755	0.76068	0.64805	0.77259	0.61818	0.7904	0.73058	0.68386	0.75397	0.73345	0.77859	0.59654	0.80615	0.69297	0.70992	0.67273	0.70897	0.67443
0.59364	0.64418	0.62672	0.65426	0.64683	0.57545	0.67236	0.64293	0.66398	0.60531	0.69054	0.61918	0.65771	0.62978	0.64902	0.72688	0.76358	0.70388	0.69444	0.73461	0.6686	0.73717	0.8572	0.70476	0.72993	0.71552	0.65429	0.81325	0.76372	0.72442	0.79597	0.75369	0.8143	0.65566	0.70199	0.69334	0.68315	0.72235	0.72144	0.75932	0.81305	0.86087
0.78822	0.70724	0.70394	0.76887	0.74667	0.61936	0.7952	0.78329	0.71378	0.72135	0.6546	0.69717	0.77388	0.81903	0.75775	0.81146	0.86023	0.80394	0.69452	0.8141	0.79359	0.81664	0.84793	0.71133	0.70725	0.80687	0.76047	0.80623	0.77141	0.86672	0.77012	0.7626	0.79477	0.73576	0.75216	0.68474	0.77237	0.70534	0.77769	0.69026	0.73257	0.73301
0.75671	0.72336	0.74095	0.70822	0.75076	0.72985	0.74134	0.72497	0.73211	0.72889	0.71149	0.75218	0.72767	0.74785	0.71244	0.74542	0.66586	0.79844	0.67132	0.64516	0.72593	0.76036	0.71628	0.75647	0.78637	0.74252	0.75964	0.78564	0.7639	0.76899	0.73929	0.77201	0.81966	0.71263	0.79089	0.77596	0.77987	0.76615	0.78146	0.82655	0.73101	0.80003
0.48231	0.52635	0.51866	0.44478	0.41021	0.46233	0.34275	0.41116	0.53049	0.47676	0.48147	0.42608	0.44049	0.33958	0.38508	0.35328	0.27947	0.29589	0.29363	0.38333	0.44629	0.28803	0.31131	0.42779	0.42641	0.41763	0.39417	0.24084	0.36786	0.28294	0.31698	0.31573	0.33123	0.49004	0.4073	0.45942	0.49335	0.34462	0.47415	0.53034	0.40728	0.5076
0.47854	0.55695	0.55771	0.62502	0.58811	0.59004	0.73229	0.60886	0.55909	0.64085	0.65877	0.64591	0.62787	0.72301	0.64718	0.6729	0.73686	0.76999	0.75157	0.79854	0.68134	0.6948	0.74635	0.73893	0.71524	0.74961	0.73724	0.81478	0.78439	0.81431	0.75787	0.7955	0.815	0.60212	0.79095	0.82942	0.77469	0.79907	0.828	0.78509	0.81774	0.84176
0.76993	0.77641	0.74007	0.80392	0.77859	0.81211	0.80085	0.79757	0.81735	0.76587	0.78664	0.82196	0.7585	0.80578	0.78682	0.82955	0.83587	0.83926	0.83736	0.83826	0.8216	0.78599	0.79175	0.77243	0.80423	0.81078	0.81541	0.81053	0.78934	0.82628	0.78459	0.78295	0.81016	0.80776	0.83107	0.84192	0.79113	0.8098	0.83132	0.81038	0.82507	0.85075
0.84131	0.77953	0.72372	0.7714	0.74588	0.80942	0.78361	0.78135	0.77573	0.76644	0.76307	0.79526	0.76989	0.79048	0.79599	0.79128	0.80647	0.79023	0.83215	0.79496	0.7911	0.76182	0.79533	0.77203	0.78434	0.78362	0.78022	0.76949	0.77185	0.83128	0.79405	0.81073	0.78532	0.76766	0.85912	0.79169	0.78158	0.81107	0.84893	0.86242	0.89523	0.82601
0.83712	0.79338	0.76645	0.80659	0.83385	0.80139	0.81576	0.81781	0.82895	0.79689	0.81335	0.83675	0.84268	0.84703	0.82214	0.83992	0.85129	0.85531	0.83786	0.84142	0.85371	0.81739	0.84956	0.83975	0.75379	0.82907	0.82567	0.83613	0.83283	0.83887	0.81045	0.84169	0.85461	0.7991	0.84696	0.83479	0.81991	0.82725	0.85834	0.85825	0.83792	0.80911
0.62039	0.68108	0.68897	0.76006	0.70572	0.65274	0.77582	0.69666	0.65031	0.67896	0.67615	0.69696	0.70963	0.71475	0.66409	0.77851	0.79827	0.78572	0.81979	0.78353	0.7275	0.78854	0.80653	0.74118	0.74588	0.7512	0.77503	0.80757	0.74395	0.77724	0.83131	0.78709	0.78627	0.71844	0.84098	0.79624	0.77285	0.81006	0.79861	0.80351	0.76275	0.82247
0.87865	0.70665	0.79354	0.78722	0.75857	0.82306	0.77698	0.73926	0.82401	0.80734	0.8199	0.81883	0.75386	0.83785	0.83919	0.74488	0.82033	0.81126	0.85325	0.81034	0.72743	0.78964	0.82747	0.8296	0.79468	0.71315	0.84314	0.78529	0.78954	0.8179	0.75708	0.85029	0.79078	0.85648	0.85252	0.83118	0.82025	0.84713	0.8237	0.85397	0.83126	0.82633
0.90108	0.79282	0.799	0.79208	0.77303	0.80271	0.80942	0.81864	0.8055	0.83885	0.83867	0.80758	0.81861	0.84488	0.81726	0.79583	0.80125	0.79284	0.81567	0.83088	0.84196	0.78766	0.80231	0.82722	0.81318	0.82253	0.83397	0.79021	0.80468	0.80364	0.81866	0.80561	0.81209	0.83981	0.78692	0.81589	0.82933	0.83692	0.84679	0.8254	0.83301	0.84525
0.47881	0.5085	0.54466	0.54014	0.48918	0.5326	0.46503	0.59069	0.57236	0.60773	0.64903	0.57775	0.59907	0.46353	0.51702	0.53683	0.45942	0.50933	0.45444	0.5429	0.65978	0.49082	0.43512	0.54374	0.58215	0.57875	0.52871	0.50117	0.51954	0.47639	0.50881	0.51923	0.55143	0.60891	0.51743	0.61807	0.66482	0.62517	0.71901	0.64976	0.5443	0.63425
0.76355	0.74016	0.77186	0.73191	0.73821	0.77948	0.775	0.76502	0.79942	0.77682	0.74192	0.74389	0.75759	0.76453	0.75614	0.79679	0.53465	0.79743	0.8057	0.81877	0.76835	0.80719	0.7951	0.71379	0.77449	0.81643	0.80485	0.78569	0.77034	0.81551	0.77213	0.76889	0.7427	0.77182	0.84878	0.75766	0.81166	0.78819	0.83698	0.83088	0.84407	0.80501
0.48262	0.61564	0.58591	0.59998	0.62755	0.62446	0.75741	0.63507	0.54574	0.63453	0.66041	0.63597	0.64923	0.64226	0.63964	0.72368	0.75417	0.74486	0.73672	0.75793	0.58573	0.80459	0.74208	0.68201	0.66772	0.64294	0.65755	0.76177	0.75521	0.79582	0.74639	0.7643	0.75638	0.69025	0.69442	0.73867	0.72432	0.7381	0.73782	0.71792	0.74306	0.82383
0.69623	0.7414	0.68584	0.71363	0.67985	0.71544	0.71206	0.7596	0.75082	0.6702	0.60894	0.70736	0.67497	0.78011	0.66571	0.74994	0.83631	0.70118	0.78092	0.73157	0.75561	0.72733	0.75383	0.70042	0.71579	0.74299	0.70124	0.79169	0.67364	0.78702	0.76197	0.7289	0.68932	0.68958	0.75821	0.63646	0.71966	0.77305	0.75645	0.74458	0.75638	0.74685
0.20893	0.38034	0.38454	0.47211	0.41368	0.2507	0.41922	0.29524	0.31418	0.30284	0.5065	0.42411	0.43601	0.34697	0.3192	0.35409	0.80447	0.27586	0.18205	0.36234	0.35028	0.23104	0.3453	0.41739	0.45239	0.2814	0.30667	0.57319	0.47497	0.19779	0.64976	0.37684	0.4147	0.34772	0.33645	0.38264	0.28876	0.35736	0.63603	0.39834	0.27602	0.67534
0.8492	0.81253	0.79369	0.80232	0.77265	0.88885	0.82226	0.7878	0.81309	0.83534	0.81567	0.84141	0.82938	0.82388	0.79843	0.8329	0.84321	0.82452	0.84987	0.84308	0.81953	0.82274	0.82109	0.82564	0.80351	0.81606	0.84491	0.81578	0.83188	0.86578	0.82182	0.83743	0.82205	0.83971	0.8451	0.84028	0.86139	0.87046	0.86859	0.87236	0.84451	0.87866
0.90694	0.83834	0.79886	0.82079	0.8276	0.86141	0.84322	0.84487	0.8633	0.86405	0.83692	0.83299	0.83806	0.84388	0.84855	0.88131	0.87988	0.82512	0.86641	0.77171	0.88395	0.84624	0.87482	0.84774	0.82992	0.858	0.84823	0.82867	0.82706	0.84481	0.78154	0.82989	0.86176	0.84724	0.8749	0.87121	0.87933	0.87241	0.86672	0.89682	0.92023	0.87596
0.59127	0.60231	0.68482	0.67267	0.69633	0.69264	0.67379	0.68748	0.71178	0.75392	0.71521	0.68266	0.72856	0.66138	0.65995	0.68247	0.38159	0.61845	0.67343	0.67997	0.67101	0.70921	0.56954	0.76576	0.75014	0.6745	0.76182	0.62769	0.70969	0.63772	0.60664	0.70922	0.77487	0.78453	0.68771	0.80342	0.76183	0.72719	0.69653	0.71019	0.74823	0.73447
0.83937	0.79324	0.77957	0.79869	0.75622	0.82006	0.80057	0.77103	0.78948	0.81109	0.75192	0.78507	0.78907	0.78637	0.7895	0.78327	0.82914	0.80795	0.83726	0.81402	0.79511	0.79517	0.7998	0.77168	0.81172	0.78385	0.79576	0.81226	0.81081	0.81301	0.79866	0.81919	0.78327	0.80646	0.83587	0.80182	0.77757	0.81574	0.84416	0.82069	0.83226	0.83901
0.38008	0.60847	0.56438	0.56917	0.67371	0.60195	0.74906	0.67893	0.53515	0.58234	0.66037	0.6373	0.66066	0.71014	0.58888	0.72446	0.77457	0.80077	0.87346	0.83894	0.65549	0.76292	0.80412	0.68534	0.59946	0.69594	0.73841	0.80242	0.7599	0.80465	0.77156	0.81591	0.73375	0.63689	0.67606	0.76452	0.7482	0.80467	0.80389	0.81956	0.84882	0.84788
0.88787	0.81458	0.79135	0.82658	0.84386	0.83797	0.80038	0.83947	0.8173	0.82322	0.81432	0.86557	0.84211	0.85069	0.84722	0.84511	0.81237	0.83293	0.86979	0.82604	0.86369	0.80635	0.83105	0.84887	0.83855	0.83719	0.83404	0.82453	0.82295	0.85336	0.83001	0.83041	0.84089	0.86498	0.83333	0.85878	0.80111	0.82935	0.87508	0.81668	0.84872	0.83094
0.86938	0.85897	0.83478	0.83564	0.83261	0.88036	0.7845	0.86306	0.88862	0.83921	0.79516	0.881	0.8624	0.86632	0.8389	0.85327	0.77104	0.79566	0.88564	0.82661	0.8738	0.84648	0.84693	0.853	0.83168	0.85088	0.87423	0.83963	0.82447	0.86888	0.82491	0.81841	0.85295	0.81707	0.87576	0.84756	0.84801	0.89797	0.87882	0.89232	0.84294	0.85129
0.81312	0.80769	0.75498	0.74345	0.8127	0.74912	0.82381	0.77748	0.79344	0.74889	0.74425	0.74259	0.80854	0.79969	0.81498	0.83458	0.84114	0.83635	0.85437	0.80784	0.83056	0.8299	0.85448	0.71572	0.75791	0.82871	0.75863	0.80453	0.81543	0.83681	0.81497	0.8219	0.78986	0.82609	0.82831	0.72553	0.81682	0.80302	0.87359	0.76187	0.83824	0.80164
0.69574	0.7506	0.7875	0.76653	0.82197	0.71231	0.79145	0.79049	0.79125	0.7177	0.84203	0.74648	0.86268	0.86725	0.79436	0.7878	0.78267	0.77821	0.79779	0.72975	0.82824	0.82479	0.81455	0.75083	0.81977	0.83235	0.76631	0.81898	0.82333	0.78369	0.77743	0.78022	0.83861	0.8235	0.82428	0.81582	0.80424	0.78599	0.85935	0.82588	0.84391	0.76115
0.86631	0.78788	0.74483	0.76682	0.80581	0.80875	0.8606	0.81502	0.83652	0.80668	0.86427	0.79202	0.82421	0.80477	0.74389	0.84633	0.86963	0.82176	0.90846	0.69373	0.84554	0.85319	0.86326	0.81574	0.79533	0.81623	0.87708	0.80891	0.87967	0.88186	0.84912	0.87441	0.86359	0.79302	0.84477	0.89061	0.8781	0.88561	0.8801	0.85398	0.85431	0.90869
0.82513	0.75843	0.7678	0.75052	0.78013	0.83449	0.77423	0.78285	0.78248	0.77226	0.73514	0.77348	0.79249	0.78057	0.75872	0.83147	0.78147	0.79562	0.82352	0.81057	0.79465	0.77938	0.78307	0.77024	0.7795	0.80752	0.7987	0.81875	0.77559	0.80106	0.76359	0.79331	0.78844	0.76737	0.79286	0.81528	0.80432	0.81744	0.81608	0.81989	0.83012	0.86137
0.58263	0.59639	0.60375	0.62766	0.65299	0.62482	0.73678	0.72907	0.55505	0.65545	0.68178	0.69203	0.66051	0.72951	0.6407	0.76346	0.73309	0.8021	0.76698	0.77334	0.67486	0.75341	0.76636	0.74803	0.74231	0.72933	0.78664	0.80747	0.76206	0.79468	0.75567	0.7938	0.80027	0.67865	0.76698	0.8047	0.78646	0.7795	0.82297	0.75256	0.83949	0.87185
0.82991	0.68206	0.73266	0.72515	0.74311	0.77561	0.75391	0.71745	0.73758	0.78768	0.73858	0.75687	0.74487	0.75399	0.76225	0.75212	0.75864	0.79998	0.79683	0.80756	0.74003	0.76501	0.80306	0.75505	0.76476	0.76843	0.8004	0.75377	0.75628	0.82835	0.75935	0.76679	0.78941	0.75784	0.78656	0.82947	0.81837	0.8179	0.8339	0.84898	0.81968	0.82695
0.80235	0.87117	0.81507	0.7852	0.80069	0.86357	0.74545	0.84272	0.8634	0.82976	0.81413	0.80828	0.84109	0.82233	0.85789	0.83609	0.7909	0.78371	0.90261	0.71535	0.88573	0.78287	0.83263	0.86975	0.7902	0.84382	0.86307	0.77186	0.80742	0.86441	0.71789	0.78852	0.81664	0.875	0.79668	0.81558	0.83529	0.86653	0.88824	0.83451	0.88657	0.81068
0.87709	0.77332	0.87899	0.78318	0.8614	0.78278	0.84603	0.78384	0.87762	0.76257	0.76866	0.75439	0.84723	0.85875	0.90136	0.81677	0.90453	0.83054	0.89055	0.86833	0.80414	0.87823	0.93948	0.82185	0.7849	0.86461	0.82917	0.87042	0.8436	0.88698	0.85476	0.86885	0.84156	0.81638	0.84195	0.7358	0.90204	0.85728	0.85524	0.84079	0.90414	0.82944
0.69155	0.77852	0.7183	0.78487	0.77623	0.77252	0.82797	0.78371	0.75402	0.79432	0.77781	0.74925	0.78343	0.8032	0.77843	0.80314	0.8428	0.81818	0.86371	0.78639	0.82289	0.8215	0.84989	0.8169	0.81859	0.79206	0.77565	0.85328	0.81496	0.82238	0.8917	0.83788	0.8237	0.79503	0.84704	0.8537	0.82305	0.86098	0.81607	0.75883	0.84634	0.89202
0.43256	0.59851	0.54978	0.62451	0.67934	0.54313	0.78188	0.67684	0.55145	0.56513	0.553	0.58948	0.62475	0.64151	0.61712	0.74939	0.81187	0.71311	0.97837	0.79698	0.6698	0.73553	0.73251	0.70586	0.68796	0.77269	0.58391	0.82085	0.77387	0.72106	0.64103	0.74217	0.79087	0.61949	0.69859	0.6656	0.76229	0.66645	0.76996	0.63801	0.77326	0.75657
0.63153	0.59197	0.58664	0.62384	0.64366	0.63885	0.75572	0.63185	0.60156	0.66877	0.67391	0.73204	0.68678	0.70289	0.69141	0.69285	0.77262	0.8139	0.75904	0.8713	0.67725	0.80006	0.80879	0.71377	0.72993	0.73504	0.67994	0.83895	0.79811	0.80256	0.79331	0.79384	0.8048	0.72054	0.76857	0.77239	0.77882	0.78339	0.78251	0.79579	0.79717	0.87228
0.74789	0.84574	0.8613	0.82954	0.84315	0.85172	0.8456	0.86256	0.83955	0.82646	0.84789	0.84666	0.85406	0.85499	0.84601	0.86803	0.83043	0.82248	0.85445	0.76184	0.86269	0.88704	0.85637	0.89068	0.85039	0.86096	0.85321	0.83913	0.85616	0.86538	0.85782	0.85908	0.8615	0.87593	0.8676	0.85161	0.87804	0.87052	0.88773	0.85938	0.86959	0.83775
0.76772	0.72735	0.75477	0.78946	0.80579	0.72135	0.7889	0.77117	0.80041	0.7792	0.79967	0.766	0.81931	0.81457	0.8747	0.75018	0.82483	0.83161	0.84328	0.82895	0.80005	0.86784	0.87875	0.85293	0.86987	0.78931	0.86839	0.85391	0.83725	0.86618	0.8431	0.87966	0.84785	0.87154	0.84682	0.80536	0.87023	0.87475	0.88633	0.80872	0.87939	0.86232
0.83705	0.72871	0.79313	0.79224	0.82778	0.84293	0.81242	0.74546	0.83913	0.82216	0.86008	0.79508	0.82296	0.83612	0.84044	0.73735	0.85655	0.83416	0.86565	0.88017	0.79988	0.81948	0.86466	0.87207	0.8329	0.76111	0.82563	0.80377	0.86957	0.85842	0.82142	0.87504	0.8552	0.91489	0.80586	0.87922	0.81055	0.87929	0.84129	0.73595	0.78088	0.88002
0.8668	0.67639	0.72999	0.73735	0.74037	0.77862	0.78677	0.64374	0.73742	0.80256	0.75326	0.78763	0.74967	0.76144	0.77492	0.73414	0.81702	0.81602	0.83553	0.85208	0.73135	0.80678	0.79744	0.77513	0.77724	0.706	0.83274	0.80655	0.79941	0.7969	0.79344	0.82997	0.80084	0.77287	0.80558	0.81289	0.72569	0.84064	0.79938	0.83456	0.80304	0.85107
0.75598	0.82962	0.7953	0.8252	0.80116	0.80643	0.79741	0.7934	0.83746	0.84401	0.81647	0.84648	0.81862	0.86399	0.82084	0.8374	0.83332	0.82013	0.84939	0.80596	0.81011	0.79563	0.81038	0.82685	0.84575	0.79788	0.85101	0.83169	0.8328	0.79813	0.8171	0.84723	0.81149	0.81674	0.86688	0.82359	0.79397	0.8592	0.85184	0.86162	0.86836	0.84568
0.82759	0.65361	0.72219	0.77065	0.72576	0.81693	0.74561	0.66542	0.78707	0.79272	0.80595	0.83175	0.74044	0.80194	0.79929	0.70397	0.7952	0.79481	0.84803	0.82324	0.69395	0.72982	0.77755	0.76461	0.76436	0.65714	0.82172	0.75166	0.7853	0.80582	0.76143	0.81186	0.75823	0.79219	0.83692	0.82703	0.77298	0.84845	0.83429	0.85991	0.82905	0.84389
0.85831	0.81274	0.78067	0.77598	0.78298	0.85611	0.8104	0.80618	0.83019	0.82665	0.84859	0.84774	0.81167	0.80762	0.79124	0.82727	0.84136	0.81705	0.85448	0.80763	0.84026	0.81651	0.77436	0.78206	0.80603	0.81955	0.84445	0.82064	0.8098	0.80661	0.84584	0.82583	0.82906	0.88263	0.82497	0.84986	0.7664	0.81931	0.81784	0.82408	0.79966	0.85043
0.87643	0.84903	0.8376	0.84684	0.83938	0.83998	0.76928	0.86332	0.85912	0.86666	0.83154	0.79554	0.83647	0.86527	0.83451	0.85789	0.885	0.85394	0.86156	0.73895	0.86883	0.84015	0.84806	0.86323	0.84419	0.83413	0.83672	0.82689	0.84268	0.86518	0.8482	0.86122	0.85738	0.85353	0.85775	0.86952	0.81513	0.88642	0.86282	0.84297	0.86174	0.81794
0.84314	0.79997	0.76517	0.76136	0.77504	0.84387	0.77983	0.82235	0.81636	0.80072	0.80706	0.78655	0.80542	0.80682	0.80147	0.83905	0.82864	0.80746	0.87264	0.80281	0.84661	0.80578	0.81979	0.78975	0.7768	0.81304	0.8228	0.81393	0.78922	0.79309	0.80603	0.80704	0.79854	0.80731	0.82675	0.84102	0.81063	0.83178	0.82674	0.86857	0.83634	0.85
0.85194	0.82372	0.85578	0.8444	0.83165	0.86385	0.84745	0.8193	0.86639	0.83952	0.86971	0.8579	0.84294	0.85513	0.81747	0.81435	0.90071	0.80437	0.81243	0.81686	0.81956	0.83861	0.84049	0.8457	0.85016	0.85214	0.85182	0.83745	0.82352	0.80996	0.8396	0.81358	0.8495	0.81396	0.87413	0.83891	0.82552	0.80953	0.85586	0.85938	0.82551	0.86001
0.77091	0.7485	0.74324	0.75435	0.7346	0.78012	0.73818	0.80609	0.74635	0.75146	0.7428	0.76545	0.77493	0.7631	0.78599	0.82197	0.78886	0.79259	0.79423	0.73204	0.78487	0.75714	0.79912	0.77847	0.75252	0.77164	0.81675	0.78299	0.74626	0.79278	0.78423	0.77754	0.7851	0.7604	0.83682	0.77983	0.77948	0.8019	0.78095	0.84631	0.8265	0.81209
0.81214	0.78271	0.76452	0.80121	0.78994	0.82049	0.78689	0.77859	0.82781	0.81886	0.79812	0.81767	0.81453	0.82389	0.81215	0.80647	0.82149	0.81993	0.83941	0.8093	0.80983	0.81884	0.81142	0.82459	0.79163	0.81679	0.84819	0.82379	0.78752	0.83756	0.81102	0.85187	0.82828	0.83841	0.79277	0.85863	0.78195	0.83954	0.83505	0.83219	0.88006	0.84284
0.74761	0.6972	0.71951	0.72269	0.72928	0.73433	0.74221	0.72407	0.81866	0.84882	0.70692	0.76206	0.78117	0.80635	0.81187	0.71623	0.74576	0.74267	0.81487	0.78273	0.71545	0.76167	0.7624	0.75899	0.71327	0.72503	0.80012	0.75399	0.7277	0.81412	0.75278	0.84808	0.75678	0.80682	0.88808	0.80134	0.80269	0.83143	0.77338	0.83689	0.84196	0.80808
0.83244	0.81792	0.81532	0.79103	0.83206	0.81428	0.83146	0.808	0.84627	0.78851	0.84976	0.85821	0.82782	0.85455	0.82459	0.83856	0.8504	0.84325	0.82548	0.78136	0.83608	0.86312	0.8505	0.84105	0.82236	0.82458	0.87789	0.88289	0.83552	0.86157	0.88168	0.85065	0.87545	0.84077	0.83487	0.84979	0.84514	0.88485	0.83112	0.83304	0.85561	0.89718
0.83824	0.8084	0.76386	0.71506	0.71953	0.7374	0.82843	0.78802	0.74367	0.68323	0.6785	0.73744	0.74067	0.75689	0.8542	0.78014	0.77576	0.81307	0.88395	0.86944	0.72463	0.82419	0.77409	0.65109	0.79707	0.77619	0.79935	0.7965	0.70866	0.88956	0.83961	0.82624	0.77213	0.69343	0.87835	0.60295	0.77655	0.80113	0.85195	NA	NA	0.81758
0.84756	0.80178	0.79246	0.82605	0.80214	0.82392	0.84908	0.81753	0.82086	0.82003	0.80091	0.81866	0.78657	0.83915	0.81308	0.8422	0.82883	0.79189	0.82399	0.83316	0.84077	0.80941	0.80021	0.80175	0.82673	0.84202	0.81797	0.81765	0.79385	0.81659	0.80102	0.788	0.84142	0.80863	0.79592	0.80467	0.76021	0.82326	0.80997	0.83697	0.80557	0.83072
0.78244	0.76277	0.78474	0.79788	0.77035	0.83736	0.83671	0.80587	0.79143	0.80063	0.78923	0.80178	0.77699	0.83996	0.81508	0.81795	0.84696	0.8375	0.83959	0.74853	0.83377	0.79887	0.84893	0.79368	0.8004	0.79892	0.8652	0.85183	0.84166	0.84329	0.82766	0.7933	0.81755	0.75749	0.90539	0.85651	0.82904	0.868	0.88132	0.89042	0.88893	0.88512
0.73073	0.67056	0.72599	0.77078	0.77336	0.80406	0.76339	0.78871	0.73419	0.72401	0.78627	0.7889	0.74113	0.81276	0.79623	0.80696	0.8436	0.84229	0.72338	0.82496	0.80057	0.86169	0.81188	0.82884	0.77954	0.78384	0.78522	0.83272	0.81221	0.81889	0.7988	0.84449	0.89274	0.81919	0.79397	0.83935	0.84369	0.82719	0.85378	0.79448	0.80549	0.85006
0.72728	0.68141	0.64909	0.70557	0.68981	0.59016	0.73213	0.73562	0.66573	0.64487	0.59002	0.66148	0.7035	0.70877	0.7577	0.81641	0.8534	0.76274	0.77472	0.85364	0.66303	0.77992	0.80765	0.62755	0.70754	0.76342	0.72003	0.80801	0.75149	0.85241	0.74923	0.74212	0.76553	0.64511	0.77872	0.65821	0.71298	0.76837	0.79614	0.73868	0.81475	0.7902
0.7878	0.71594	0.68049	0.64729	0.68693	0.72248	0.74831	0.73644	0.68685	0.68086	0.70244	0.71089	0.69689	0.70471	0.69699	0.78192	0.81	0.76229	0.76708	0.80448	0.7041	0.79243	0.78491	0.73339	0.68432	0.68872	0.67199	0.7746	0.74937	0.761	0.76841	0.78795	0.75138	0.69906	0.77116	0.74796	0.76978	0.77608	0.75011	0.78302	0.7786	0.78421
0.58007	0.56256	0.63739	0.6058	0.66267	0.57826	0.75671	0.69853	0.62575	0.63004	0.70541	0.66767	0.64151	0.71706	0.68741	0.67854	0.71479	0.63679	0.61266	0.61181	0.63782	0.82652	0.68218	0.69649	0.74106	0.68862	0.70547	0.78514	0.80639	0.60358	0.76971	0.79297	0.79265	0.74564	0.72907	0.73009	0.74655	0.74631	0.7544	0.7532	0.72453	0.84309
0.73226	0.7875	0.77442	0.76398	0.79658	0.79535	0.80218	0.81946	0.76521	0.76626	0.68399	0.75042	0.78023	0.83274	0.75699	0.80516	0.8681	0.80364	0.86197	0.84652	0.80951	0.76539	0.85264	0.7676	0.76268	0.82616	0.79341	0.84729	0.81234	0.89139	0.85718	0.8425	0.82787	0.71255	0.82256	0.79066	0.8409	0.84778	0.81631	0.86636	0.88965	0.81725
0.46476	0.55416	0.57503	0.48011	0.4836	0.43661	0.40589	0.46576	0.55135	0.55842	0.68808	0.53874	0.53203	0.51919	0.69573	0.3685	0.33449	0.39378	0.30412	0.3383	0.50884	0.40085	0.37736	0.61612	0.50861	0.37975	0.5078	0.38569	0.46031	0.28295	0.4607	0.42054	0.44907	0.87485	0.4687	0.5729	0.5187	0.4721	0.50089	0.55652	0.46536	0.48058
0.40583	0.44313	0.45059	0.42394	0.36625	0.32047	0.34102	0.38507	0.47912	0.39224	0.49144	0.36609	0.45305	0.35533	0.41887	0.33092	0.29851	0.2541	0.2639	0.22433	0.3612	0.32194	0.32908	0.44227	0.46126	0.35063	0.30517	0.26434	0.3669	0.20723	0.36428	0.31273	0.35161	0.69888	0.32523	0.34721	0.36558	0.26751	0.32441	0.35189	0.29857	0.3302
0.85764	0.81921	0.81161	0.85253	0.81348	0.85512	0.79267	0.84597	0.84172	0.85655	0.85245	0.86383	0.79778	0.84005	0.86593	0.85102	0.85044	0.84747	0.86179	0.61943	0.81787	0.83131	0.82784	0.8445	0.84865	0.82956	0.8632	0.84208	0.81957	0.85463	0.83911	0.84533	0.83544	0.84235	0.87792	0.84167	0.87278	0.86872	0.86998	0.87766	0.86212	0.90078
0.676	0.64298	0.63391	0.73777	0.74572	0.75186	0.71196	0.72987	0.6875	0.71377	0.72277	0.7939	0.75462	0.85068	0.7171	0.77466	0.81149	0.78696	0.84124	0.80725	0.77835	0.76315	0.7524	0.76681	0.77679	0.7969	0.81341	0.79685	0.73847	0.78601	0.78553	0.80455	0.78516	0.75	0.89653	0.81725	0.76469	0.83996	0.77968	0.80535	0.8046	0.82076
0.81992	0.80152	0.85744	0.79482	0.81786	0.79456	0.8238	0.86877	0.8619	0.84713	0.86998	0.84231	0.83385	0.81819	0.8726	0.85141	0.88245	0.81717	0.77112	0.78941	0.84953	0.88304	0.89611	0.87447	0.85635	0.94149	0.89392	0.89404	0.77424	0.89493	0.82666	0.83311	0.88321	0.89559	0.88366	0.82611	0.88108	0.91092	0.92202	0.90799	0.92489	0.9318
0.86354	0.8454	0.79672	0.79453	0.79849	0.84028	0.81771	0.81025	0.852	0.7962	0.84204	0.82192	0.84962	0.83601	0.80902	0.8397	0.81253	0.79982	0.84591	0.8539	0.85307	0.83517	0.83033	0.82275	0.82624	0.8671	0.83633	0.7922	0.82614	0.83682	0.8312	0.82805	0.80533	0.84256	0.8312	0.84853	0.8374	0.86369	0.86244	0.86102	0.87797	0.84498
0.73943	0.68622	0.66159	0.72167	0.70221	0.75488	0.8253	0.70492	0.74289	0.71751	0.71674	0.78317	0.74709	0.75076	0.73531	0.77384	0.825	0.82995	0.86294	0.82334	0.75427	0.78396	0.82339	0.72432	0.82354	0.74568	0.8022	0.78507	0.73651	0.79454	0.77101	0.8024	0.80896	0.71133	0.83209	0.7716	0.75996	0.82706	0.86954	0.80401	0.86271	0.83714
0.74832	0.79308	0.76583	0.73849	0.74247	0.69455	0.74357	0.74398	0.75322	0.64293	0.63839	0.64422	0.71579	0.77655	0.74321	0.82764	0.87739	0.69936	0.72155	0.7265	0.7372	0.78305	0.79202	0.71365	0.72247	0.78966	0.68146	0.79738	0.66627	0.73192	0.78553	0.6721	0.72685	0.68968	0.76876	0.72589	0.80004	0.67611	0.76417	0.73281	0.68106	0.68315
0.84148	0.81005	0.80127	0.77258	0.79656	0.81197	0.81678	0.80174	0.85447	0.81082	0.7427	0.82264	0.81227	0.82724	0.80342	0.8127	0.79736	0.81417	0.81461	0.7772	0.82592	0.79024	0.79892	0.77415	0.78669	0.85453	0.8543	0.79967	0.79688	0.80419	0.78441	0.79876	0.81573	0.84034	0.81188	0.87059	0.77943	0.82757	0.88556	0.83891	0.82628	0.85296
0.61806	0.67358	0.63638	0.66458	0.63494	0.615	0.57408	0.67228	0.75227	0.64684	0.59975	0.65055	0.68433	0.60829	0.69835	0.72452	0.72114	0.55155	0.58572	0.58188	0.69934	0.58256	0.65057	0.6632	0.66458	0.62746	0.71341	0.73415	0.61661	0.69681	0.6573	0.66359	0.61855	0.67505	0.61249	0.65481	0.69888	0.71517	0.67113	0.63474	0.65536	0.76455
0.79671	0.7829	0.75583	0.79857	0.78746	0.80759	0.7605	0.75474	0.81569	0.82355	0.82856	0.81508	0.79772	0.83007	0.74883	0.79019	0.73178	0.76859	0.77757	0.77577	0.81319	0.74437	0.74303	0.78519	0.77519	0.81175	0.77168	0.76606	0.79193	0.73748	0.81509	0.76422	0.76183	0.77083	0.79976	0.8354	0.74181	0.80439	0.79894	0.82983	0.85693	0.77501
0.79443	0.73653	0.74144	0.79588	0.75282	0.78429	0.81181	0.82399	0.76922	0.79459	0.78265	0.80023	0.81277	0.82519	0.80698	0.78763	0.83896	0.77302	0.78971	0.88014	0.80803	0.82112	0.83628	0.81393	0.8024	0.831	0.85632	0.83222	0.83759	0.7877	0.82765	0.81622	0.85538	0.78286	0.7677	0.87347	0.7803	0.87718	0.82658	0.77608	0.84295	0.81913
0.79274	0.66619	0.76469	0.78608	0.71703	0.76438	0.73862	0.70893	0.74384	0.79053	0.82526	0.73915	0.75478	0.78635	0.80758	0.67943	0.75627	0.72105	0.76094	0.77631	0.6676	0.7169	0.77179	0.82296	0.81366	0.63524	0.73323	0.72385	0.76298	0.76279	0.72641	0.75549	0.73214	0.87202	0.77074	0.79612	0.8543	0.79354	0.77523	0.82069	0.79122	0.76053
0.82106	0.79633	0.78639	0.79415	0.79906	0.82232	0.78602	0.80316	0.82047	0.83121	0.79467	0.81786	0.79894	0.83165	0.80039	0.83008	0.82841	0.83674	0.82777	0.87596	0.82405	0.78854	0.81564	0.78551	0.79585	0.7826	0.83185	0.82178	0.79636	0.84146	0.81999	0.83506	0.81435	0.82079	0.84528	0.82255	0.78494	0.84617	0.87001	0.88658	0.85554	0.83337
0.91192	0.7174	0.68512	0.73734	0.73614	0.83566	0.78356	0.74865	0.72784	0.73495	0.74418	0.83711	0.82977	0.74488	0.73012	0.76558	0.86852	0.78838	0.8309	0.85784	0.77466	0.79149	0.86595	0.78723	0.76079	0.81934	0.8655	0.80995	0.78407	0.81235	0.84954	0.77672	0.83446	0.82703	0.79575	0.81973	0.79486	0.83887	0.84737	0.82485	0.83099	0.88425
0.19211	0.33456	0.35922	0.35428	0.31548	0.36851	0.26187	0.37078	0.44002	0.43469	0.50275	0.52013	0.38659	0.35521	0.24962	0.29427	0.30011	0.28733	0.26201	0.36681	0.32306	0.29849	0.28101	0.45585	0.44463	0.35685	0.29151	0.2953	0.43346	0.23954	0.31739	0.31078	0.35289	0.41766	0.32066	0.40259	0.33823	0.3405	0.35589	0.36946	0.38789	0.39488
0.79354	0.80779	0.82866	0.80175	0.80986	0.82124	0.82386	0.81962	0.82605	0.8569	0.82022	0.82374	0.82823	0.84406	0.81462	0.82958	0.81562	0.81424	0.85264	0.85267	0.83102	0.8201	0.83875	0.84299	0.83138	0.84146	0.82579	0.83119	0.82564	0.86236	0.83615	0.84956	0.84552	0.83158	0.83813	0.86054	0.82046	0.90177	0.87207	0.87455	0.83258	0.8731
0.69874	0.8204	0.7815	0.83246	0.78206	0.83532	0.79283	0.77882	0.80097	0.80632	0.79895	0.80795	0.84241	0.82547	0.82338	0.81362	0.86334	0.82016	0.85915	0.83786	0.81718	0.79991	0.81886	0.82419	0.80301	0.81062	0.857	0.81917	0.80683	0.8163	0.83004	0.82608	0.8333	0.82777	0.81763	0.85655	0.81721	0.86789	0.84627	0.82051	0.88279	0.8744
0.55053	0.6879	0.7192	0.70563	0.74667	0.65425	0.75904	0.76412	0.68417	0.70294	0.7682	0.70402	0.74624	0.77081	0.84592	0.82913	0.84766	0.81875	0.76513	0.80555	0.74936	0.8749	0.84657	0.83009	0.77513	0.77311	0.82419	0.83756	0.83509	0.87325	0.83328	0.86657	0.86099	0.77338	0.79847	0.78644	0.8569	0.89366	0.83261	0.82436	0.87897	0.91097
0.81963	0.83393	0.83224	0.82933	0.82708	0.86082	0.87816	0.84752	0.83551	0.83919	0.82545	0.8535	0.85298	0.84862	0.83444	0.89683	0.86669	0.85149	0.91094	0.87794	0.88559	0.84371	0.87085	0.84511	0.84611	0.86712	0.88772	0.82881	0.86644	0.85086	0.87201	0.86511	0.87192	0.85599	0.87519	0.9012	0.82808	0.88915	0.87569	0.86047	0.90217	0.89936
0.88822	0.7871	0.79974	0.81502	0.78936	0.82164	0.81312	0.79001	0.82362	0.79859	0.79648	0.8251	0.80875	0.814	0.81761	0.79991	0.83257	0.81671	0.83777	0.80419	0.81443	0.82187	0.81361	0.78944	0.80313	0.77248	0.82672	0.80066	0.82521	0.81453	0.8469	0.82626	0.82469	0.81437	0.82233	0.83216	0.81278	0.84635	0.8446	0.83531	0.78931	0.84713
0.84343	0.80954	0.78805	0.76111	0.74587	0.75041	0.78011	0.82732	0.77161	0.79348	0.69775	0.75351	0.78361	0.78253	0.79535	0.79602	0.82541	0.79828	0.82242	0.84322	0.83426	0.8242	0.82022	0.80974	0.76515	0.84871	0.75412	0.79195	0.78091	0.79224	0.80261	0.80035	0.75938	0.79255	0.81457	0.75976	0.78804	0.82904	0.8202	0.83482	0.84039	0.80328
0.88342	0.79502	0.77277	0.78325	0.79978	0.7585	0.78945	0.78344	0.80127	0.81891	0.79657	0.81354	0.815	0.82299	0.79873	0.80311	0.83335	0.80222	0.82137	0.81965	0.82146	0.8044	0.82363	0.823	0.77447	0.82879	0.80113	0.80754	0.81722	0.80572	0.79975	0.82005	0.78712	0.77594	0.82869	0.77665	0.79828	0.826	0.86279	0.85318	0.8221	0.78059
0.60721	0.70393	0.74821	0.74689	0.74647	0.83145	0.75556	0.80823	0.7443	0.79638	0.7605	0.75351	0.77223	0.77018	0.7455	0.77702	0.7925	0.7839	0.78821	0.81985	0.82348	0.80914	0.79659	0.75931	0.76559	0.78601	0.80171	0.7639	0.79079	0.83077	0.78022	0.83614	0.78805	0.77197	0.82628	0.84698	0.86592	0.81989	0.85332	0.79665	0.84924	0.84107
0.86141	0.8184	0.78328	0.81668	0.8029	0.84663	0.83056	0.82641	0.83011	0.81186	0.80102	0.84297	0.82874	0.8499	0.79099	0.8222	0.84405	0.84863	0.86243	0.83824	0.85155	0.81393	0.84381	0.82082	0.85511	0.84117	0.83402	0.82569	0.83426	0.84145	0.83212	0.83315	0.82293	0.8177	0.84174	0.83675	0.79185	0.86333	0.84396	0.83682	0.82652	0.87172
0.78315	0.65237	0.80196	0.63032	0.78825	0.64362	0.79429	0.74423	0.66838	0.63248	0.67668	0.6398	0.80355	0.78366	0.72778	0.78846	0.82575	0.74956	0.79753	0.7929	0.72195	0.7902	0.82686	0.83518	0.74646	0.79037	0.68277	0.81211	0.67065	0.85403	0.78635	0.80227	0.7992	0.80029	0.85611	0.66761	0.88729	0.86655	0.71265	0.79927	0.75165	0.88216
0.86206	0.83159	0.83429	0.86429	0.85449	0.84277	0.83262	0.89301	0.86613	0.85375	0.82552	0.8257	0.84488	0.84988	0.84465	0.8647	0.8781	0.85829	0.86703	0.84034	0.8579	0.847	0.80791	0.85056	0.83776	0.86558	0.85143	0.85493	0.80743	0.81826	0.84754	0.90461	0.82711	0.85837	0.85671	0.85255	0.83664	0.81994	0.87863	0.83443	0.88223	0.83513
0.82468	0.73592	0.76639	0.77781	0.75964	0.85295	0.80865	0.77791	0.82201	0.81437	0.79327	0.84638	0.81932	0.83471	0.81816	0.76378	0.8268	0.84026	0.86001	0.86477	0.79424	0.80778	0.80895	0.79357	0.83253	0.7491	0.83759	0.81844	0.8178	0.86103	0.79804	0.85976	0.82193	0.81524	0.87186	0.84648	0.85173	0.85472	0.8456	0.86287	0.84648	0.88029
0.86512	0.83247	0.87931	0.89274	0.86498	0.9135	0.88806	0.84877	0.90209	0.87124	0.87676	0.87911	0.87611	0.9109	0.93472	0.86501	0.91482	0.89375	0.94715	0.87849	0.92356	0.90619	0.91186	0.90303	0.91694	0.87503	0.9121	0.88332	0.9001	0.90796	0.90406	0.93805	0.91384	0.91163	0.90005	0.92142	0.90299	0.92543	0.9393	0.92393	0.88305	0.91085
0.82634	0.74326	0.77032	0.7923	0.76393	0.80047	0.78036	0.72678	0.83308	0.82948	0.81046	0.80418	0.81847	0.78757	0.81887	0.78147	0.8698	0.84763	0.82967	0.84606	0.71787	0.79926	0.8183	0.82441	0.84092	0.77206	0.83317	0.78671	0.7892	0.86634	0.85445	0.83424	0.81446	0.84924	0.85912	0.84407	0.81773	0.8254	0.8832	0.84644	0.841	0.85485
0.80143	0.81341	0.80107	0.80368	0.79897	0.87526	0.81277	0.81404	0.80866	0.833	0.80739	0.81233	0.83139	0.83814	0.81945	0.81882	0.83047	0.8236	0.82355	0.84596	0.85972	0.81227	0.84532	0.81372	0.85438	0.8374	0.87461	0.80897	0.79927	0.81806	0.82364	0.83164	0.80318	0.82703	0.87559	0.81675	0.82813	0.82185	0.86112	0.85213	0.89802	0.87463
0.86562	0.85376	0.80945	0.85594	0.8347	0.88147	0.80418	0.83954	0.85112	0.86152	0.82994	0.83582	0.83804	0.83472	0.84107	0.85349	0.86455	0.8626	0.88547	0.77375	0.8863	0.85305	0.84212	0.84204	0.8673	0.84827	0.86455	0.83808	0.85183	0.86903	0.85093	0.84867	0.84917	0.83387	0.85276	0.88592	0.85221	0.86791	0.84831	0.871	0.8517	0.85817
0.8459	0.81608	0.78199	0.80248	0.79909	0.86055	0.83787	0.81041	0.82833	0.8181	0.8055	0.83182	0.83317	0.83139	0.84923	0.83792	0.82222	0.8119	0.8495	0.85126	0.83839	0.81232	0.81894	0.78811	0.82763	0.83836	0.81873	0.82773	0.83376	0.8588	0.84501	0.84063	0.84331	0.8313	0.81939	0.8402	0.81627	0.85477	0.82066	0.84132	0.84423	0.85697
0.76876	0.80206	0.79703	0.79196	0.78414	0.8212	0.82691	0.82288	0.82799	0.82071	0.79599	0.82787	0.8391	0.78509	0.84997	0.83652	0.85951	0.83959	0.88336	0.8546	0.85868	0.83288	0.87392	0.83545	0.82677	0.84455	0.84376	0.82471	0.81474	0.87105	0.80117	0.84885	0.84121	0.83103	0.84516	0.88922	0.83389	0.87711	0.88846	0.85412	0.90546	0.86913
0.62154	0.62989	0.70471	0.67758	0.63268	0.66603	0.75476	0.63302	0.68977	0.63033	0.7176	0.69965	0.67117	0.70551	0.65699	0.7561	0.7644	0.75447	0.73063	0.76703	0.66353	0.80218	0.76935	0.7312	0.70215	0.73933	0.62029	0.77918	0.79398	0.7302	0.75185	0.72967	0.78961	0.71125	0.7082	0.72429	0.7738	0.69616	0.7233	0.67488	0.76368	0.8143
0.65343	0.72165	0.71044	0.70783	0.6988	0.72458	0.78379	0.72911	0.69898	0.64893	0.74027	0.749	0.72926	0.69179	0.72478	0.7867	0.77683	0.80869	0.81348	0.79325	0.75354	0.79673	0.80904	0.76316	0.74374	0.75988	0.7357	0.79746	0.77257	0.77644	0.79396	0.80957	0.80017	0.73908	0.82185	0.81391	0.78986	0.79975	0.82235	0.80022	0.82786	0.81432
0.78383	0.72979	0.77352	0.79428	0.76486	0.766	0.76893	0.74867	0.74145	0.76057	0.76568	0.74392	0.79416	0.76986	0.77306	0.77051	0.8283	0.80725	0.80976	0.81897	0.78741	0.7652	0.72123	0.76976	0.74825	0.80996	0.82578	0.77032	0.71445	0.80987	0.80375	0.79189	0.76698	0.81151	0.80778	0.76417	0.77915	0.8128	0.80426	0.79873	0.8632	0.76272
0.49957	0.54941	0.59877	0.69079	0.62741	0.5044	0.71917	0.67613	0.59735	0.60175	0.69921	0.6463	0.64504	0.70889	0.66929	0.71939	0.72863	0.80622	0.76397	0.90499	0.69082	0.77225	0.81621	0.73474	0.7453	0.79307	0.69476	0.84543	0.80993	0.82319	0.79701	0.79986	0.84693	0.62949	0.8122	0.81557	0.7382	0.76644	0.78185	0.69229	0.84038	0.93602
0.90552	0.86283	0.82564	0.8506	0.83561	0.87837	0.82771	0.87872	0.8546	0.86149	0.85958	0.85236	0.86305	0.83694	0.83636	0.8737	0.7509	0.87716	0.88045	0.84357	0.86208	0.86729	0.84453	0.82249	0.84598	0.87687	0.87154	0.84445	0.8558	0.85011	0.84914	0.83951	0.83607	0.85414	0.85124	0.8655	0.85012	0.8712	0.88486	0.861	0.89171	0.86596
0.76118	0.77181	0.77398	0.8021	0.78455	0.82505	0.81423	0.81789	0.813	0.78746	0.80566	0.84825	0.82594	0.82185	0.79769	0.80012	0.8472	0.80937	0.85628	0.84702	0.82849	0.79154	0.80995	0.83721	0.80969	0.83817	0.84102	0.8406	0.82911	0.82959	0.80068	0.84132	0.85176	0.81907	0.82995	0.88053	0.79734	0.82625	0.86259	0.82686	0.86173	0.86546
0.46438	0.5999	0.91824	0.48029	0.64281	0.62141	0.80897	0.96821	0.88899	0.56912	0.88996	0.7567	0.77452	0.70952	0.76617	0.78002	0.72278	0.97211	0.82499	0.76757	0.87006	0.88812	0.87118	0.87377	0.90498	0.86105	0.98312	0.70815	0.87112	0.70501	0.83749	0.75572	0.82413	0.9095	0.96114	0.68785	0.93173	0.64503	0.88408	0.95019	0.84825	0.95475
0.93918	0.71291	0.71232	0.7083	0.73895	0.75374	0.71429	0.73596	0.7876	0.73181	0.71312	0.72658	0.75568	0.76121	0.74511	0.74073	0.78639	0.71187	0.79143	0.76181	0.77095	0.74975	0.73755	0.77654	0.74359	0.78176	0.77909	0.71238	0.72046	0.726	0.67483	0.74878	0.76125	0.7774	0.76285	0.77936	0.76609	0.8242	0.75352	0.75861	0.79843	0.77974
0.63781	0.72369	0.62876	0.72513	0.76354	0.62856	0.83318	0.78997	0.69696	0.70879	0.79372	0.70202	0.79028	0.70088	0.71883	0.70698	0.84596	0.81408	0.81667	0.5566	0.68583	0.7232	0.87759	0.81566	0.80251	0.82679	0.74664	0.7078	0.84594	0.81269	0.83776	0.82379	0.83876	0.75512	0.8463	0.83823	0.84655	0.85401	0.84797	0.79531	0.864	0.86266
0.68893	0.74279	0.70647	0.70854	0.72036	0.74887	0.79057	0.73388	0.74394	0.74556	0.72585	0.73399	0.73575	0.73036	0.73701	0.73344	0.78731	0.84503	0.75096	0.83898	0.75508	0.78683	0.79718	0.78099	0.75532	0.77626	0.79887	0.82515	0.8306	0.81465	0.82863	0.78971	0.80722	0.7364	0.78809	0.82656	0.81766	0.81183	0.85114	0.81288	0.86095	0.86994
0.89764	0.83811	0.81204	0.83281	0.8277	0.88537	0.84219	0.86978	0.83603	0.8289	0.83273	0.84782	0.85224	0.84312	0.83825	0.8854	0.86781	0.84255	0.8565	0.84789	0.85963	0.87404	0.87079	0.87946	0.8384	0.80747	0.8755	0.852	0.87322	0.87294	0.86016	0.83485	0.82867	0.81396	0.87015	0.87277	0.84918	0.89577	0.87558	0.88074	0.85243	0.88423
0.84089	0.81024	0.76434	0.76496	0.76876	0.81377	0.75617	0.77057	0.79879	0.77333	0.72382	0.76459	0.77775	0.81057	0.79072	0.82475	0.83568	0.7921	0.80533	0.81111	0.78342	0.77962	0.81752	0.75772	0.747	0.79749	0.7725	0.76461	0.73801	0.79428	0.81544	0.80267	0.72422	0.76441	0.86211	0.70583	0.81034	0.83074	0.8204	0.81939	0.81521	0.75463
0.58914	0.65389	0.70089	0.6882	0.72503	0.66225	0.75145	0.71176	0.62722	0.68666	0.78156	0.71589	0.73569	0.77377	0.70346	0.74906	0.78091	0.83268	0.75082	0.73147	0.7474	0.77228	0.80498	0.78795	0.78803	0.80504	0.73648	0.78642	0.78125	0.75549	0.82396	0.82043	0.84093	0.68299	0.81906	0.81331	0.80321	0.79323	0.83385	0.83406	0.82413	0.8924
0.67694	0.62415	0.40453	0.43899	0.41039	0.44112	0.46121	0.68892	0.62038	0.55975	0.44736	0.68993	0.58248	0.48023	0.70651	0.49262	0.55349	0.75007	0.526	0.42583	0.71544	0.47543	0.65955	0.45916	0.42726	0.60022	0.4738	0.36786	0.61352	0.69294	0.594	0.41632	0.48623	0.5494	0.46941	0.52498	0.60854	0.80952	0.5134	0.52026	0.69495	0.51763
0.82217	0.82082	0.75616	0.70915	0.78263	0.78276	0.76619	0.76917	0.73893	0.69462	0.67163	0.71097	0.7486	0.79051	0.7766	0.79331	0.82645	0.78728	0.88074	0.81435	0.77617	0.79533	0.80401	0.66916	0.71567	0.75232	0.84487	0.76353	0.67449	0.74152	0.73704	0.74071	0.75432	0.70384	0.81453	0.69976	0.81201	0.83294	0.80598	0.72278	0.84777	0.78782
0.77404	0.78541	0.7777	0.83088	0.80098	0.76048	0.8277	0.82501	0.80725	0.82511	0.80119	0.79725	0.80702	0.83554	0.78686	0.83278	0.87298	0.82076	0.82056	0.77796	0.82967	0.83975	0.84049	0.84616	0.82469	0.85087	0.81521	0.8329	0.84037	0.81965	0.85937	0.83586	0.84035	0.79797	0.8421	0.81756	0.77108	0.81768	0.84073	0.84007	0.83758	0.83946
0.98586	0.98089	0.98229	0.98274	0.98272	0.98633	0.98302	0.97953	0.98493	0.98653	0.98585	0.98637	0.98512	0.98406	0.98835	0.98241	0.98224	0.98416	0.98497	0.98641	0.97576	0.98002	0.98539	0.98586	0.9859	0.98434	0.98438	0.98615	0.98362	0.98568	0.98188	0.98628	0.98452	0.9884	0.98614	0.98341	0.98363	0.98635	0.98751	0.9868	0.98474	0.98752
0.84323	0.88535	0.85401	0.83153	0.87731	0.88253	0.84224	0.89216	0.85839	0.8802	0.85626	0.85829	0.86672	0.85001	0.84367	0.86379	0.90692	0.86309	0.88141	0.86371	0.85641	0.81416	0.85514	0.82978	0.84695	0.8342	0.88728	0.85547	0.85733	0.82699	0.83828	0.85754	0.85724	0.89656	0.84374	0.88134	0.82878	0.88265	0.88029	0.8391	0.84618	0.87679
0.69793	0.70462	0.74181	0.69607	0.79117	0.59625	0.62913	0.76164	0.65995	0.79179	0.80627	0.78461	0.6338	0.83325	0.62691	0.7937	0.76503	0.67888	0.62517	0.66435	0.77263	0.70927	0.68429	0.74375	0.73195	0.72072	0.6988	0.67617	0.8134	0.82474	0.70813	0.73687	0.84796	0.67438	0.84652	0.82566	0.65002	0.7634	0.83986	0.84252	0.82498	0.88191
0.53379	0.63511	0.60995	0.64677	0.61983	0.62217	0.77682	0.71615	0.61843	0.64793	0.69216	0.68995	0.67759	0.69819	0.62353	0.74799	0.82742	0.79174	0.8103	0.80662	0.74616	0.79747	0.81972	0.69253	0.79763	0.77796	0.66237	0.8315	0.83217	0.80015	0.8172	0.81325	0.83525	0.59806	0.8042	0.80807	0.80203	0.80736	0.85842	0.80125	0.86657	0.90847
0.84324	0.80415	0.80858	0.82143	0.80657	0.84205	0.80651	0.81829	0.85215	0.80444	0.83508	0.84662	0.8541	0.85825	0.81297	0.81396	0.83762	0.83118	0.85561	0.83454	0.84046	0.81831	0.81484	0.80425	0.84219	0.81902	0.84659	0.83343	0.83712	0.83447	0.81738	0.83412	0.83141	0.84659	0.87665	0.85098	0.81552	0.86397	0.86829	0.86557	0.86159	0.84275
0.62991	0.67766	0.65932	0.71511	0.72823	0.65182	0.78594	0.73961	0.6795	0.70735	0.7131	0.7183	0.71424	0.76948	0.71232	0.7513	0.80901	0.79437	0.79382	0.82621	0.75186	0.78672	0.83079	0.79347	0.73805	0.78011	0.73929	0.81651	0.8291	0.81213	0.79958	0.79939	0.83531	0.69153	0.7929	0.80161	0.8094	0.85334	0.8061	0.73258	0.81031	0.82873
0.50079	0.55822	0.59639	0.61831	0.56242	0.54485	0.53241	0.54665	0.52575	0.5666	0.65921	0.65454	0.57072	0.53664	0.51767	0.52821	0.45017	0.54851	0.4589	0.59991	0.56115	0.51532	0.53151	0.59239	0.59041	0.55981	0.50098	0.55909	0.61938	0.48532	0.6156	0.557	0.53483	0.59009	0.53501	0.60588	0.58613	0.51906	0.5136	0.65547	0.56464	0.63601
0.86719	0.82131	0.76946	0.76389	0.78395	0.78881	0.77535	0.80514	0.80212	0.78117	0.78173	0.7697	0.80247	0.81167	0.7941	0.8337	0.80411	0.80748	0.81116	0.82589	0.81553	0.82196	0.81537	0.8234	0.76543	0.81056	0.80167	0.78013	0.79456	0.81724	0.77438	0.76101	0.79528	0.83081	0.81204	0.84021	0.82403	0.80751	0.84102	0.82025	0.80968	0.81318
0.85133	0.81468	0.79571	0.8082	0.79738	0.86557	0.823	0.83237	0.80906	0.82462	0.82518	0.8309	0.81162	0.83076	0.81772	0.82854	0.83327	0.82162	0.87029	0.84945	0.8542	0.80858	0.81708	0.81926	0.82922	0.81419	0.84123	0.82061	0.82042	0.84063	0.81825	0.82354	0.84438	0.81977	0.86724	0.83436	0.87658	0.85565	0.89256	0.88447	0.88329	0.85555
0.68526	0.6887	0.67577	0.6595	0.72106	0.69185	0.63912	0.7534	0.70123	0.70532	0.7057	0.70532	0.75503	0.75461	0.7278	0.79715	0.79068	0.80034	0.85617	0.81901	0.74153	0.83352	0.81195	0.8031	0.77293	0.82351	0.78418	0.811	0.7994	0.83571	0.78919	0.79912	0.83416	0.76808	0.81002	0.81197	0.80397	0.84673	0.84316	0.81113	0.84167	0.83533
0.87213	0.85504	0.89035	0.85665	0.86634	0.87172	0.86307	0.8651	0.88416	0.87208	0.80989	0.83955	0.84198	0.88392	0.87515	0.8375	0.89683	0.8749	0.88901	0.736	0.82334	0.87013	0.87092	0.87268	0.84545	0.82391	0.85808	0.86135	0.87899	0.89146	0.88301	0.89516	0.83161	0.88163	0.86212	0.8434	0.84184	0.87274	0.89986	0.86224	0.87292	0.87982
0.86216	0.8438	0.83718	0.79068	0.78703	0.86549	0.83339	0.82249	0.85029	0.83495	0.81617	0.83099	0.836	0.86506	0.84104	0.84707	0.83109	0.8493	0.86155	0.84252	0.85648	0.84145	0.84288	0.8243	0.83929	0.84637	0.83305	0.81249	0.84605	0.84057	0.81827	0.84178	0.8158	0.85905	0.86841	0.87205	0.83911	0.85019	0.8808	0.87856	0.88511	0.86556
0.86708	0.80013	0.77566	0.80853	0.78427	0.84741	0.81053	0.77009	0.82952	0.85345	0.82139	0.84718	0.81462	0.83366	0.84057	0.81823	0.83794	0.86268	0.84596	0.87209	0.79994	0.80423	0.81991	0.82584	0.8403	0.76832	0.853	0.80863	0.83007	0.84277	0.83401	0.83905	0.81067	0.81924	0.8692	0.85136	0.85183	0.84515	0.89798	0.86917	0.87458	0.85044
0.71102	0.65962	0.6717	0.72171	0.74039	0.69821	0.76197	0.73832	0.69238	0.69629	0.74072	0.72316	0.7449	0.75299	0.70267	0.80292	0.81098	0.7802	0.78524	0.83075	0.79349	0.78674	0.799	0.79336	0.78741	0.80651	0.74076	0.83046	0.8226	0.80273	0.80988	0.80282	0.82175	0.70282	0.78418	0.79661	0.79812	0.7843	0.81873	0.79138	0.85875	0.83868
0.85816	0.84064	0.8024	0.83513	0.81413	0.86066	0.79876	0.81719	0.80076	0.83255	0.82768	0.81628	0.83101	0.85724	0.85087	0.84564	0.86925	0.82801	0.85812	0.82506	0.84453	0.85978	0.85	0.8386	0.83797	0.84677	0.84335	0.82349	0.83972	0.84856	0.83405	0.82142	0.83375	0.83302	0.81628	0.83116	0.81584	0.82194	0.85848	0.84261	0.84524	0.83894
0.83737	0.75923	0.73617	0.80016	0.78188	0.83981	0.78363	0.76097	0.81776	0.82232	0.80292	0.83207	0.77555	0.8121	0.79914	0.76265	0.80347	0.82158	0.81873	0.82106	0.7686	0.80859	0.7853	0.78601	0.82447	0.78376	0.85402	0.81001	0.79318	0.80676	0.80283	0.78827	0.79917	0.83205	0.85595	0.83391	0.81115	0.81841	0.84699	0.86018	0.85194	0.87242
0.82774	0.7409	0.82623	0.78783	0.85821	0.73786	0.77545	0.80382	0.83773	0.69635	0.7137	0.7085	0.82296	0.85369	0.89923	0.82623	0.66365	0.76382	0.80475	0.85143	0.72273	0.89529	0.83021	0.69164	0.7358	0.85682	0.79787	0.83545	0.74197	0.86284	0.83805	0.75452	0.76776	0.81823	0.88501	0.65087	0.82728	0.75697	0.81731	0.75532	0.78283	0.77824
0.72667	0.74749	0.70175	0.73952	0.78652	0.72126	0.80214	0.80329	0.76728	0.78077	0.75568	0.8079	0.79378	0.76921	0.81896	0.81996	0.86422	0.85695	0.79821	0.879	0.82079	0.83705	0.8449	0.80154	0.79204	0.80134	0.8329	0.84224	0.84652	0.84778	0.82736	0.83291	0.85569	0.80931	0.83936	0.83683	0.80918	0.89614	0.79394	0.80059	0.86	0.84363
0.91114	0.86963	0.85413	0.82555	0.85747	0.86477	0.84555	0.85517	0.87662	0.88267	0.84095	0.87773	0.88596	0.84051	0.88007	0.89251	0.87887	0.86539	0.87425	0.90593	0.86517	0.84589	0.84354	0.85909	0.85935	0.88489	0.91164	0.86681	0.84751	0.90931	0.85933	0.89183	0.85897	0.86529	0.82426	0.91595	0.88178	0.88846	0.91257	0.90269	0.89161	0.89655
0.8755	0.85431	0.85515	0.85124	0.86357	0.83962	0.8459	0.84264	0.87274	0.85658	0.84029	0.86625	0.87747	0.84933	0.84652	0.85735	0.85502	0.83459	0.86074	0.85517	0.85191	0.8468	0.86412	0.86386	0.87424	0.84306	0.86701	0.86476	0.86299	0.86802	0.84626	0.8512	0.87394	0.91538	0.85577	0.84536	0.89118	0.87974	0.8975	0.82731	0.86583	0.83298
0.58625	0.64116	0.59361	0.62369	0.65911	0.67283	0.83507	0.70274	0.65257	0.7118	0.66286	0.72836	0.65611	0.71099	0.70522	0.76342	0.86948	0.78635	0.78953	0.82208	0.68717	0.80071	0.78301	0.77014	0.75312	0.72744	0.69607	0.83577	0.80803	0.84465	0.68408	0.81618	0.78037	0.70656	0.823	0.75133	0.75176	0.78362	0.77103	0.75484	0.78429	0.85095
0.70076	0.71362	0.71169	0.7733	0.72798	0.74977	0.79029	0.79071	0.75526	0.71543	0.74321	0.81495	0.78151	0.79227	0.74665	0.81058	0.78533	0.83746	0.83487	0.83998	0.77097	0.79062	0.79837	0.77441	0.7939	0.77155	0.80714	0.83069	0.81711	0.81104	0.81576	0.85037	0.82309	0.81185	0.82021	0.86364	0.78384	0.82999	0.84472	0.87214	0.86437	0.86883
0.46436	0.78414	0.67819	0.68048	0.77807	0.79552	0.82843	0.79277	0.71495	0.73958	0.76021	0.78418	0.80788	0.74574	0.78853	0.81575	0.85	0.88287	0.86854	0.85198	0.80966	0.83064	0.85424	0.82137	0.73776	0.80301	0.87106	0.83835	0.82743	0.88054	0.8295	0.83493	0.87316	0.80757	0.82287	0.85374	0.83316	0.86991	0.84827	0.87194	0.90465	0.91635
0.74459	0.63447	0.62225	0.70579	0.68992	0.66864	0.77203	0.72954	0.67528	0.68936	0.70671	0.7925	0.7244	0.82341	0.74396	0.76983	0.80283	0.81049	0.79789	0.83095	0.80837	0.78302	0.80485	0.75274	0.84298	0.85563	0.86554	0.83957	0.83914	0.82726	0.83002	0.8121	0.84088	0.69573	0.85365	0.87158	0.79896	0.85431	0.89718	0.86432	0.86762	0.89176
0.81099	0.83702	0.82966	0.83594	0.83838	0.84389	0.84467	0.83358	0.86539	0.85092	0.84008	0.84752	0.83467	0.83203	0.84911	0.84497	0.84369	0.83596	0.82625	0.83632	0.8759	0.8277	0.81671	0.83368	0.84078	0.84205	0.83156	0.81646	0.84216	0.85843	0.82504	0.86511	0.83764	0.85522	0.8614	0.84109	0.85475	0.86441	0.86959	0.88913	0.9084	0.84851
0.89493	0.86413	0.85437	0.88712	0.83925	0.859	0.83364	0.87377	0.88379	0.85132	0.81872	0.86413	0.87547	0.84764	0.85206	0.89609	0.86461	0.87453	0.86405	0.82324	0.87066	0.86024	0.85119	0.86731	0.84441	0.88076	0.85926	0.83538	0.8441	0.89192	0.86834	0.86586	0.87437	0.89435	0.8861	0.83715	0.85763	0.87864	0.8937	0.88038	0.86628	0.85256
0.87082	0.74017	0.78243	0.72422	0.75534	0.67576	0.80284	0.68985	0.75708	0.62167	0.72569	0.69793	0.77612	0.83764	0.83438	0.8265	0.88521	0.77972	0.83115	0.84064	0.76071	0.79662	0.86169	0.65959	0.73823	0.82521	0.86763	0.88075	0.55467	0.85637	0.81599	0.76656	0.76353	0.76381	0.90005	0.62577	0.82823	0.75356	0.78624	0.7936	0.8062	0.76514
0.92644	0.85908	0.84728	0.85243	0.84882	0.87934	0.82576	0.84371	0.83801	0.86606	0.84275	0.85844	0.83576	0.85712	0.83014	0.87258	0.86709	0.82245	0.8374	0.84043	0.8728	0.82067	0.81816	0.82934	0.82558	0.85078	0.87965	0.81825	0.84051	0.83745	0.81827	0.85621	0.82932	0.85556	0.81504	0.87733	0.81948	0.84886	0.83915	0.8562	0.82558	0.85927
0.83249	0.76436	0.75152	0.74444	0.7472	0.78962	0.79762	0.75539	0.78788	0.76415	0.78368	0.75011	0.76662	0.77182	0.77546	0.79468	0.78761	0.82904	0.79737	0.82338	0.762	0.78321	0.82733	0.80025	0.79209	0.77584	0.79389	0.816	0.81939	0.82626	0.83185	0.80692	0.79703	0.7871	0.795	0.84088	0.79854	0.79606	0.87581	0.90685	0.89948	0.87638
0.90512	0.916	0.89867	0.88793	0.88915	0.93491	0.90941	0.91793	0.90869	0.91142	0.88644	0.89223	0.91038	0.8973	0.91525	0.92916	0.93087	0.93526	0.93131	0.90376	0.94661	0.89557	0.89297	0.91626	0.87252	0.93077	0.9168	0.90768	0.88879	0.917	0.91773	0.91002	0.91482	0.89994	0.92168	0.90997	0.87548	0.91842	0.91229	0.92436	0.89584	0.91791
0.31188	0.34834	0.45308	0.49922	0.41367	0.39146	0.36377	0.34517	0.32789	0.44744	0.56799	0.60475	0.40139	0.37459	0.33008	0.30777	0.2377	0.47001	0.30536	0.49672	0.40594	0.32177	0.37134	0.43961	0.43498	0.3957	0.34074	0.42774	0.47503	0.3063	0.47514	0.42988	0.38375	0.49807	0.36119	0.52266	0.49499	0.36547	0.40087	0.56225	0.47362	0.59716
0.33179	0.45192	0.54397	0.57682	0.45058	0.46973	0.46361	0.44966	0.44675	0.50237	0.65112	0.60743	0.51235	0.44177	0.42351	0.40962	0.36319	0.50117	0.33989	0.54626	0.53445	0.43626	0.43641	0.51858	0.52552	0.49057	0.39763	0.475	0.56985	0.35074	0.55069	0.47011	0.48323	0.5433	0.46213	0.57387	0.53889	0.41907	0.44531	0.59164	0.5135	0.63693
0.81402	0.81027	0.81439	0.77906	0.78711	0.84604	0.81903	0.80044	0.78714	0.82795	0.84684	0.86558	0.82181	0.8149	0.78841	0.82495	0.83639	0.82967	0.82669	0.80593	0.85259	0.81716	0.83057	0.85094	0.81611	0.86256	0.85903	0.84716	0.84918	0.8657	0.84606	0.89859	0.82374	0.84856	0.85821	0.8678	0.82513	0.84638	0.88984	0.87793	0.90378	0.8686
0.66032	0.67407	0.64963	0.69996	0.67817	0.717	0.73809	0.70186	0.70706	0.68928	0.65999	0.72594	0.70205	0.73092	0.73157	0.74878	0.81147	0.80358	0.8352	0.8146	0.72311	0.79647	0.81148	0.75401	0.71632	0.73386	0.73096	0.80771	0.73828	0.8136	0.78305	0.75193	0.74811	0.73909	0.78991	0.75762	0.74119	0.80839	0.7873	0.77798	0.80823	0.8207
0.75502	0.85189	0.86671	0.88655	0.87739	0.87021	0.84003	0.88878	0.86582	0.90804	0.85132	0.92595	0.87718	0.87748	0.9126	0.827	0.89336	0.88674	0.90973	0.86141	0.84728	0.86898	0.87504	0.90042	0.88117	0.85765	0.90169	0.86803	0.85967	0.90421	0.87306	0.89915	0.85879	0.89488	0.86907	0.89495	0.86249	0.92905	0.88373	0.90352	0.87686	0.89822
0.62766	0.65115	0.68186	0.70339	0.71746	0.59516	0.85913	0.70073	0.68233	0.63287	0.76593	0.65333	0.72892	0.74374	0.73564	0.69762	0.86898	0.8105	0.74355	0.85607	0.70166	0.82702	0.82648	0.71322	0.77568	0.74618	0.72074	0.86322	0.80407	0.79974	0.83539	0.80334	0.84883	0.79713	0.72545	0.71489	0.83345	0.78718	0.79831	0.71642	0.76513	0.92077
0.76714	0.88806	0.82601	0.79117	0.84466	0.79896	0.87749	0.86868	0.71399	0.85876	0.7383	0.83092	0.86249	0.7738	0.69681	0.87034	0.79542	0.83738	0.83547	0.87198	0.85382	0.83866	0.84388	0.78796	0.83776	0.89042	0.84274	0.82852	0.81368	0.87432	0.84743	0.85194	0.84197	0.83564	0.86857	0.86085	0.82747	0.84426	0.85098	0.82966	0.87558	0.85071
0.55815	0.55323	0.57157	0.63423	0.64816	0.56534	0.75044	0.66309	0.54591	0.6242	0.69679	0.64386	0.64145	0.71591	0.62526	0.75156	0.72195	0.82798	0.73989	0.79049	0.65116	0.74175	0.79598	0.74999	0.76159	0.73113	0.68858	0.87647	0.86953	0.74852	0.79376	0.78174	0.86197	0.64658	0.72741	0.73494	0.73652	0.74189	0.77593	0.69764	0.78069	0.88406
0.82478	0.84386	0.78392	0.80994	0.82029	0.8333	0.84791	0.84313	0.80505	0.83746	0.79491	0.85389	0.83059	0.82316	0.83945	0.84547	0.85282	0.84134	0.84186	0.86362	0.86066	0.86818	0.84679	0.83117	0.84891	0.83372	0.86459	0.87415	0.8478	0.85783	0.85398	0.84516	0.85195	0.82954	0.86028	0.86022	0.8046	0.83079	0.86683	0.84644	0.85499	0.8363
0.74441	0.73126	0.75057	0.77276	0.77608	0.73167	0.81837	0.78242	0.75274	0.73334	0.76305	0.75362	0.75707	0.80722	0.81445	0.82014	0.82882	0.81905	0.80692	0.83667	0.80252	0.85431	0.86412	0.82752	0.80086	0.81613	0.814	0.85921	0.85273	0.84867	0.85311	0.84157	0.87404	0.80683	0.82763	0.83302	0.80758	0.83454	0.84683	0.8329	0.85319	0.86583
0.85361	0.8266	0.777	0.8219	0.79591	0.87338	0.80833	0.81981	0.82404	0.83695	0.79896	0.83522	0.79694	0.83164	0.8224	0.83452	0.84896	0.84542	0.85525	0.86152	0.84374	0.82881	0.81004	0.7905	0.82741	0.80647	0.8645	0.83097	0.82286	0.85332	0.815	0.87974	0.80679	0.8195	0.86199	0.84181	0.86292	0.84498	0.86378	0.88307	0.86255	0.83748
0.84791	0.7992	0.8369	0.82762	0.83449	0.85878	0.83512	0.86943	0.86411	0.85744	0.84119	0.82602	0.86971	0.8858	0.8098	0.81199	0.82717	0.87119	0.88783	0.80811	0.87145	0.86556	0.87947	0.86352	0.87679	0.87977	0.87411	0.87288	0.8763	0.86878	0.86768	0.91807	0.8681	0.84477	0.87379	0.84674	0.80361	0.89906	0.87137	0.83564	0.84404	0.88114
0.72016	0.77694	0.80637	0.82989	0.7606	0.74542	0.81887	0.7822	0.78174	0.70732	0.77014	0.77175	0.81952	0.79747	0.76892	0.83515	0.8377	0.8253	0.89701	0.86608	0.83462	0.84971	0.82335	0.80164	0.78829	0.81344	0.86272	0.85412	0.7646	0.84661	0.87258	0.80667	0.81062	0.81588	0.86016	0.80747	0.88401	0.87076	0.82223	0.88872	0.89455	0.80966
0.90024	0.85282	0.81329	0.81812	0.81756	0.86371	0.85304	0.87942	0.88943	0.79917	0.80232	0.81688	0.83497	0.85531	0.83526	0.88516	0.89474	0.85801	0.86932	0.81898	0.88105	0.83667	0.83359	0.82147	0.81567	0.85868	0.87922	0.79566	0.75935	0.85211	0.84347	0.82559	0.82357	0.85912	0.85614	0.82732	0.82854	0.85768	0.86065	0.841	0.88401	0.85936
0.75672	0.9089	0.89566	0.87275	0.89344	0.91203	0.90929	0.90645	0.91738	0.9197	0.9113	0.92301	0.89783	0.90214	0.91325	0.91306	0.91925	0.87767	0.9314	0.92876	0.93918	0.9061	0.9181	0.90343	0.88392	0.90484	0.94551	0.88861	0.91389	0.8925	0.91341	0.9418	0.88796	0.90957	0.91319	0.92937	0.90992	0.95088	0.90361	0.93367	0.92393	0.91004
0.7585	0.76364	0.75828	0.81043	0.78402	0.81109	0.8027	0.80564	0.80551	0.77153	0.7949	0.81388	0.79295	0.83178	0.8461	0.83877	0.85977	0.81165	0.87	0.82615	0.81256	0.83353	0.83177	0.82144	0.79739	0.83766	0.8419	0.84267	0.82906	0.86099	0.80844	0.86325	0.8048	0.82992	0.80949	0.85541	0.79639	0.8351	0.83103	0.80054	0.86936	0.8598
0.76275	0.72314	0.75885	0.78829	0.7631	0.77401	0.76815	0.75657	0.76704	0.79022	0.78871	0.77178	0.80446	0.80705	0.80319	0.78306	0.8799	0.69893	0.82642	0.74791	0.80629	0.80754	0.80863	0.8028	0.81161	0.8317	0.83051	0.77541	0.76359	0.71595	0.83103	0.82398	0.81383	0.83583	0.75662	0.83416	0.83038	0.84651	0.82881	0.7914	0.85138	0.83151
0.68199	0.67698	0.6709	0.6602	0.66488	0.65074	0.71956	0.71174	0.68148	0.63779	0.66975	0.63292	0.64241	0.66971	0.68478	0.78064	0.7682	0.68779	0.69545	0.73581	0.70128	0.72642	0.78498	0.71026	0.6792	0.71536	0.64609	0.73576	0.73927	0.70637	0.72392	0.69873	0.69606	0.6994	0.6576	0.7	0.67615	0.71598	0.67973	0.66647	0.70817	0.70178
0.60278	0.71847	0.81828	0.80491	0.74363	0.70235	0.81463	0.74147	0.68888	0.56854	0.77288	0.70239	0.70287	0.74431	0.54939	0.67619	0.68249	0.76228	0.75213	0.76075	0.80916	0.69772	0.67593	0.76538	0.79916	0.6933	0.68248	0.71055	0.67769	0.66055	0.75523	0.80575	0.62132	0.70812	0.72967	0.79165	0.69494	0.84794	0.73336	0.85457	0.66688	0.80802
0.88389	0.81831	0.77418	0.77778	0.79516	0.81192	0.82102	0.78277	0.78579	0.79881	0.80726	0.79438	0.79206	0.76452	0.83108	0.8452	0.79994	0.84505	0.84021	0.83145	0.83423	0.8241	0.82296	0.81144	0.77699	0.8219	0.76444	0.81674	0.83066	0.81193	0.80361	0.83546	0.81642	0.80299	0.79889	0.84311	0.84509	0.86024	0.81886	0.82834	0.85354	0.84779
0.94081	0.88658	0.90577	0.92498	0.88806	0.95396	0.89397	0.89141	0.89962	0.95051	0.92019	0.92213	0.90151	0.91623	0.93248	0.88723	0.44063	0.92797	0.9415	0.91107	0.90289	0.89764	0.8975	0.89786	0.9078	0.87527	0.94497	0.91547	0.8943	0.94446	0.91192	0.94356	0.93554	0.92117	0.93875	0.94457	0.93268	0.94174	0.96424	0.93864	0.94726	0.95545
0.66704	0.65025	0.61633	0.5738	0.59201	0.65442	0.65757	0.62284	0.72459	0.78249	0.68757	0.7819	0.6278	0.61858	0.70961	0.69419	0.58719	0.51069	0.64135	0.64991	0.65926	0.61403	0.67628	0.69831	0.67671	0.63395	0.59469	0.56825	0.66543	0.56217	0.60175	0.61803	0.68692	0.67059	0.79596	0.69772	0.78929	0.85975	0.72792	0.7288	0.72479	0.84821
0.88532	0.86839	0.83163	0.77666	0.83321	0.81677	0.89902	0.87265	0.8533	0.83037	0.80275	0.79815	0.85741	0.7931	0.83768	0.88743	0.87987	0.80827	0.88172	0.81632	0.86555	0.87191	0.85826	0.82631	0.82395	0.88161	0.82241	0.82954	0.84907	0.84865	0.88045	0.84264	0.85037	0.85905	0.81719	0.86095	0.86737	0.86556	0.817	0.81017	0.87314	0.86409
0.91499	0.87941	0.87536	0.8774	0.8508	0.91322	0.87728	0.87633	0.8903	0.86625	0.88676	0.89588	0.86362	0.86794	0.85818	0.88355	0.86191	0.90654	0.87917	0.8315	0.88694	0.87418	0.87681	0.86629	0.86359	0.86444	0.91983	0.86743	0.88196	0.87754	0.88466	0.87813	0.88556	0.86568	0.90791	0.90294	0.86158	0.88694	0.91094	0.91798	0.89769	0.87716
0.87218	0.87946	0.81074	0.83782	0.82325	0.88614	0.85169	0.88863	0.85131	0.85272	0.83935	0.85832	0.85877	0.85164	0.86764	0.89779	0.88204	0.84213	0.85506	0.84312	0.89172	0.85282	0.87198	0.87607	0.84683	0.8783	0.8665	0.83108	0.84535	0.85786	0.85144	0.86446	0.84226	0.85486	0.87835	0.85166	0.86657	0.85944	0.8621	0.90908	0.87911	0.86699
0.78988	0.85124	0.82734	0.81091	0.83654	0.84338	0.80244	0.8534	0.81331	0.86437	0.83897	0.85984	0.80109	0.84186	0.81441	0.84774	0.83147	0.86965	0.86643	0.78476	0.87511	0.83992	0.80974	0.85202	0.83809	0.85608	0.86477	0.8041	0.84042	0.87393	0.85207	0.87255	0.84334	0.88002	0.8422	0.87815	0.82347	0.86705	0.84088	0.83572	0.85568	0.87725
0.82275	0.79753	0.83393	0.78901	0.85074	0.85683	0.84291	0.85828	0.81916	0.81817	0.82437	0.84463	0.87955	0.87551	0.83615	0.8596	0.88013	0.86147	0.89563	0.88127	0.86091	0.86528	0.85442	0.88942	0.80478	0.90326	0.91454	0.85034	0.85832	0.89825	0.87428	0.89832	0.89317	0.80446	0.86046	0.90201	0.89694	0.9037	0.8894	0.91321	0.9381	0.91876
0.88049	0.91435	0.84235	0.87791	0.89357	0.90268	0.90487	0.89392	0.89028	0.89476	0.87571	0.94505	0.87016	0.9024	0.90164	0.88996	0.88167	0.90894	0.90277	0.85169	0.92436	0.83793	0.88227	0.84774	0.87492	0.89259	0.88737	0.89498	0.86455	0.84987	0.90986	0.9077	0.90681	0.83514	0.88099	0.91752	0.94092	0.86864	0.90671	0.93369	0.91479	0.94699
0.70817	0.85199	0.8186	0.82789	0.84353	0.85855	0.82549	0.85745	0.83773	0.84557	0.807	0.8649	0.85691	0.82718	0.8472	0.8489	0.88922	0.87286	0.865	0.87293	0.87498	0.8314	0.84704	0.84391	0.83	0.85645	0.87575	0.84562	0.82789	0.83931	0.84238	0.8623	0.83485	0.86109	0.87443	0.85686	0.81317	0.87608	0.87463	0.8595	0.86171	0.87662
0.76937	0.69135	0.72895	0.69227	0.7277	0.73409	0.82515	0.77524	0.73061	0.76545	0.72254	0.77063	0.74496	0.76362	0.73267	0.76006	0.87888	0.85948	0.8675	0.88895	0.73611	0.84979	0.84532	0.81702	0.79125	0.79149	0.85834	0.84775	0.86885	0.87232	0.83739	0.83837	0.83765	0.79083	0.82115	0.8028	0.80338	0.90189	0.84055	0.804	0.89141	0.85543
0.79922	0.88051	0.89444	0.64041	0.85605	0.83652	0.80535	0.80405	0.73691	0.73868	0.75107	0.85308	0.89503	0.86378	0.87801	0.81447	0.90438	0.84962	0.88261	0.76448	0.90525	0.79155	0.87922	0.67011	0.86175	0.89049	0.91196	0.83357	0.78169	0.88541	0.90088	0.69376	0.73545	0.84041	0.70341	0.74909	0.85779	0.82423	0.89847	0.82564	0.69202	0.87728
0.7123	0.64874	0.64546	0.6871	0.69059	0.66142	0.7572	0.7057	0.64885	0.66795	0.75493	0.70211	0.70031	0.72909	0.68433	0.7616	0.84014	0.82965	0.68842	0.85307	0.80229	0.78713	0.88752	0.74196	0.7737	0.77055	0.75954	0.83852	0.83195	0.79477	0.82647	0.80156	0.87007	0.70632	0.81699	0.81391	0.7876	0.80082	0.8343	0.7888	0.89542	0.90666
0.67295	0.66904	0.74873	0.75299	0.72278	0.67253	0.73093	0.73559	0.62505	0.81448	0.7719	0.80747	0.73295	0.76947	0.70608	0.72917	0.40031	0.71948	0.60981	0.75958	0.73077	0.84334	0.71115	0.71085	0.67329	0.81932	0.71606	0.82988	0.83267	0.69184	0.81448	0.67993	0.75089	0.75269	0.68853	0.79984	0.70089	0.67313	0.82845	0.77202	0.74869	0.89969
0.64214	0.55199	0.93871	0.68112	0.84911	0.83185	0.88469	0.87031	0.88014	0.77857	0.62468	0.62189	0.87432	0.92553	0.72094	0.88282	0.75563	0.95883	0.8469	0.89212	0.81846	0.90862	0.74805	0.95157	0.89472	0.73942	0.83741	0.96133	0.87171	0.956	0.7736	0.67871	0.96055	0.70661	0.85644	0.88405	0.88066	0.95937	0.7307	0.84822	0.66516	0.94021
0.48404	0.52428	0.58647	0.63865	0.54178	0.53183	0.54307	0.53407	0.51958	0.58779	0.6738	0.67297	0.56422	0.53246	0.49804	0.49332	0.41954	0.55494	0.47141	0.58182	0.55635	0.50243	0.52284	0.57953	0.57904	0.53941	0.52599	0.57877	0.61234	0.47989	0.62139	0.51398	0.55389	0.57811	0.51802	0.62476	0.57319	0.51888	0.55357	0.65272	0.5855	0.66353
0.87069	0.8573	0.82917	0.86651	0.85147	0.90522	0.83023	0.85078	0.82315	0.84451	0.84685	0.85161	0.8667	0.87278	0.87306	0.84718	0.86994	0.85778	0.90981	0.8492	0.88835	0.86881	0.87072	0.85566	0.85252	0.87012	0.90475	0.84937	0.83877	0.87216	0.85728	0.90387	0.88929	0.86993	0.91253	0.86227	0.86717	0.91838	0.90953	0.89103	0.82301	0.92118
0.8311	0.83204	0.80845	0.83248	0.8132	0.84248	0.84397	0.84094	0.83036	0.81908	0.81995	0.8633	0.82372	0.84496	0.82074	0.83901	0.85769	0.84338	0.8526	0.88047	0.84965	0.82621	0.85305	0.82965	0.84069	0.85796	0.82936	0.83528	0.84155	0.82142	0.83416	0.86005	0.84441	0.88436	0.84884	0.86134	0.82443	0.88512	0.86805	0.85904	0.83733	0.84916
0.90416	0.85554	0.82629	0.84127	0.81512	0.85912	0.82666	0.84257	0.81912	0.87057	0.85653	0.85622	0.84479	0.8429	0.8408	0.83032	0.82734	0.84343	0.88462	0.83056	0.89217	0.81632	0.83397	0.84308	0.83812	0.8672	0.89128	0.80878	0.83439	0.81159	0.83732	0.86716	0.83924	0.83982	0.88171	0.84013	0.89397	0.88243	0.88952	0.86113	0.90356	0.8585
0.83966	0.65236	0.88443	0.87497	0.80498	0.79454	0.78948	0.79633	0.84945	0.86564	0.89876	0.8598	0.87252	0.82153	0.92972	0.75872	0.86814	0.89864	0.91494	0.87098	0.80371	0.74782	0.92524	0.93738	0.86322	0.7797	0.92908	0.9009	0.7661	0.92821	0.83989	0.79816	0.90592	0.93869	0.94905	0.89145	0.95656	0.93748	0.93051	0.90082	0.91863	0.78042
0.80533	0.78114	0.75452	0.81191	0.77987	0.82012	0.81204	0.82136	0.83865	0.82751	0.81535	0.81454	0.8636	0.82875	0.82194	0.79898	0.83274	0.80248	0.82933	0.833	0.82158	0.82712	0.82641	0.8504	0.8319	0.81844	0.85895	0.8141	0.83042	0.83784	0.82875	0.83367	0.86269	0.83827	0.85584	0.87668	0.79933	0.85536	0.84714	0.85823	0.88369	0.8695
0.83598	0.83846	0.82035	0.8378	0.82681	0.8695	0.83655	0.83463	0.83965	0.83166	0.83263	0.84667	0.84671	0.85118	0.84491	0.84684	0.86809	0.85518	0.88672	0.86588	0.8521	0.83449	0.84698	0.82313	0.84156	0.83354	0.86839	0.84996	0.85498	0.85422	0.84189	0.86569	0.85288	0.86003	0.84478	0.86285	0.8505	0.87367	0.86741	0.87958	0.86562	0.89491
NA	0.89452	0.81953	0.8423	0.84818	NA	0.8462	0.87859	0.82473	0.85329	0.83654	0.84216	0.87155	0.85264	0.78273	0.89459	0.84206	0.83853	0.8445	0.81525	0.88612	0.84537	0.84877	0.83641	0.80549	0.90393	NA	0.86082	0.83344	NA	0.7971	0.83476	0.84844	0.87133	0.80784	NA	0.75038	NA	NA	NA	NA	NA
0.93228	0.85707	0.81638	0.84077	0.80501	0.85305	0.83688	0.85129	0.85364	0.82539	0.81831	0.84006	0.83185	0.8363	0.83054	0.87124	0.85493	0.8445	0.86359	0.85193	0.86255	0.83495	0.86569	0.81662	0.83948	0.84113	0.84054	0.82513	0.85439	0.83504	0.8435	0.85477	0.8185	0.83872	0.88023	0.84183	0.83115	0.86411	0.88088	0.88241	0.88733	0.88369
0.88094	0.80245	0.81776	0.82789	0.82292	0.87433	0.81903	0.80621	0.85673	0.84135	0.84863	0.87541	0.83916	0.83636	0.85515	0.82569	0.84181	0.84027	0.86705	0.86149	0.80975	0.82583	0.83471	0.83542	0.82364	0.81948	0.83811	0.80827	0.81903	0.86061	0.83777	0.87279	0.82558	0.85798	0.85333	0.86744	0.8531	0.87298	0.88529	0.89943	0.89355	0.87717
0.52578	0.6182	0.39524	0.47772	0.43179	0.44346	0.49205	0.70061	0.60191	0.59591	0.45239	0.69309	0.55495	0.49374	0.70706	0.51766	0.57038	0.7917	0.51373	0.45108	0.74551	0.47463	0.6897	0.44272	0.44436	0.58561	0.49403	0.40106	0.61058	0.67677	0.61561	0.45615	0.50313	0.55904	0.4844	0.54242	0.57696	0.81186	0.51871	0.54215	0.6507	0.52793
0.85229	0.84147	0.81024	0.84013	0.83166	0.88446	0.83744	0.83903	0.83911	0.82068	0.84352	0.86177	0.83494	0.84428	0.84104	0.84661	0.86147	0.845	0.84506	0.82778	0.86664	0.85086	0.86207	0.83713	0.85105	0.84131	0.85479	0.84615	0.84233	0.8541	0.87779	0.8695	0.84993	0.82222	0.85775	0.86042	0.82145	0.88181	0.88792	0.86183	0.86802	0.8906
0.87716	0.86738	0.80638	0.85083	0.83541	0.87186	0.85082	0.85517	0.87018	0.8357	0.81615	0.84903	0.83547	0.83858	0.8418	0.84668	0.87784	0.85628	0.89544	0.75551	0.85439	0.85803	0.85957	0.81955	0.84836	0.86712	0.88661	0.85109	0.80107	0.87264	0.83865	0.87896	0.85912	0.83966	0.88301	0.8771	0.8785	0.86949	0.86316	0.89232	0.88605	0.89272
0.94748	0.82134	0.88113	0.89479	0.87171	0.90742	0.89717	0.81795	0.90575	0.91114	0.89961	0.89563	0.87026	0.91321	0.92386	0.80931	0.91015	0.92329	0.91525	0.66941	0.81664	0.89284	0.88616	0.90629	0.90369	0.81166	0.91776	0.90265	0.89266	0.89552	0.87522	0.91381	0.88465	0.92008	0.9188	0.92166	0.90675	0.89787	0.92466	0.90969	0.91444	0.90124
0.87161	0.87563	0.83924	0.83907	0.8165	0.87828	0.8438	0.85377	0.86149	0.88624	0.85465	0.83908	0.87503	0.84	0.87205	0.85874	0.86391	0.87156	0.8734	0.86528	0.86958	0.8539	0.85668	0.84739	0.85767	0.86871	0.82856	0.86359	0.85459	0.86178	0.84779	0.87701	0.85376	0.85604	0.889	0.88864	0.86236	0.91171	0.91315	0.87322	0.88951	0.86759
0.74083	0.63389	0.7754	0.73336	0.73855	0.68589	0.81882	0.76715	0.70178	0.67038	0.7431	0.63285	0.77475	0.77844	0.76569	0.85129	0.68542	0.71465	0.79028	0.82459	0.76365	0.81488	0.86111	0.87938	0.69759	0.79116	0.73455	0.86171	0.73058	0.78327	0.87154	0.75288	0.81625	0.76715	0.85589	0.75079	0.66133	0.76767	0.80872	0.77597	0.7884	0.7468
0.62693	0.64475	0.64564	0.68728	0.71878	0.64106	0.77871	0.75923	0.66052	0.71821	0.75145	0.77201	0.7338	0.77495	0.76576	0.79714	0.76526	0.83616	0.80326	0.80575	0.74097	0.81559	0.83986	0.82858	0.80661	0.76395	0.76125	0.88699	0.857	0.83712	0.81286	0.84903	0.88018	0.76422	0.8014	0.82583	0.8047	0.83914	0.83592	0.76758	0.8386	0.90298
0.93682	0.89682	0.89164	0.873	0.8625	0.92194	0.88369	0.86322	0.88719	0.88149	0.86462	0.91845	0.90003	0.87586	0.86819	0.9064	0.89504	0.87394	0.9025	0.90373	0.90946	0.88055	0.87997	0.8837	0.89035	0.8976	0.87215	0.88015	0.89028	0.90447	0.88307	0.89998	0.86983	0.86151	0.87795	0.88366	0.85532	0.87307	0.89341	0.90286	0.89672	0.87063
0.89553	0.85916	0.85118	0.88101	0.8589	0.90907	0.87412	0.87566	0.90112	0.86808	0.89483	0.91395	0.86698	0.91933	0.89179	0.86903	0.90397	0.90914	0.90779	0.89311	0.88274	0.90076	0.89328	0.88592	0.896	0.88254	0.90984	0.90544	0.90099	0.90704	0.87194	0.91558	0.89673	0.85394	0.92344	0.90842	0.89205	0.91616	0.92571	0.91401	0.93624	0.91248
0.89771	0.91631	0.87359	0.88347	0.89258	0.85155	0.8544	0.90194	0.87229	0.85555	0.83363	0.82165	0.88259	0.88825	0.90951	0.87678	0.91181	0.86973	0.91025	0.86861	0.89727	0.87146	0.86208	0.80319	0.8418	0.92047	0.91589	0.89044	0.864	0.89713	0.83724	0.87249	0.88402	0.84742	0.92803	0.89466	0.91993	0.88192	0.88712	0.85859	0.91341	0.84783
0.79823	0.74563	0.73164	0.71974	0.79297	0.70037	0.81728	0.78359	0.69118	0.74038	0.75847	0.68969	0.7585	0.87161	0.76505	0.80081	0.83679	0.8066	0.86542	0.84235	0.83314	0.76941	0.80086	0.74161	0.77877	0.85338	0.82916	0.87189	0.76763	0.85098	0.7399	0.81266	0.78325	0.75314	0.85183	0.79818	0.8499	0.83211	0.81144	0.79093	0.90043	0.76122
0.82581	0.85139	0.8399	0.82729	0.82776	0.85613	0.84757	0.85312	0.835	0.84653	0.82467	0.85397	0.84953	0.84707	0.85051	0.86865	0.85729	0.85144	0.87656	0.81888	0.85899	0.85949	0.84205	0.83424	0.84834	0.8695	0.85436	0.85118	0.81849	0.86169	0.84324	0.86995	0.83083	0.83632	0.87521	0.85746	0.809	0.85276	0.86076	0.85742	0.88336	0.86227
0.86595	0.87612	0.83475	0.86423	0.79999	0.88762	0.86284	0.87528	0.88043	0.88091	0.87926	0.87106	0.86852	0.87367	0.87327	0.88432	0.75827	0.87698	0.88952	0.84395	0.87936	0.88788	0.85564	0.88159	0.85731	0.86144	0.88652	0.86112	0.85143	0.85779	0.85427	0.86676	0.84747	0.85893	0.85354	0.90681	0.86171	0.89256	0.86062	0.84335	0.88286	0.86206
0.87208	0.77394	0.78728	0.79554	0.82852	0.83433	0.76765	0.74446	0.81272	0.85173	0.78033	0.75809	0.81683	0.77793	0.80356	0.83254	0.80443	0.89002	0.80719	0.81749	0.8817	0.80826	0.80733	0.80347	0.78889	0.78577	0.82943	0.82592	0.72744	0.84667	0.80253	0.83085	0.83002	0.8301	0.78546	0.86448	0.80727	0.11735	0.84427	0.87357	0.874	0.85728
0.72819	0.81638	0.8004	0.72747	0.77778	0.75024	0.86624	0.84373	0.70126	0.75874	0.78712	0.79458	0.79493	0.75117	0.68976	0.88683	0.86157	0.84989	0.82759	0.89616	0.85205	0.84302	0.88049	0.78909	0.76239	0.82328	0.74646	0.88302	0.88934	0.85962	0.82708	0.86788	0.86436	0.80819	0.77845	0.85513	0.825	0.82887	0.81974	0.83803	0.85311	0.89308
0.81022	0.81007	0.81113	0.80612	0.66889	0.80478	0.64715	0.83137	0.86246	0.74763	0.81456	0.81194	0.77773	0.77038	0.83257	0.74907	0.56268	0.59173	0.74148	0.71694	0.852	0.66442	0.75765	0.82297	0.74632	0.79057	0.67811	0.57432	0.64922	0.72852	0.70677	0.62382	0.63494	0.75234	0.66345	0.77968	0.85065	0.79372	0.82732	0.72803	0.76683	0.7696
0.79243	0.81704	0.87168	0.84445	0.81454	0.88806	0.83959	0.8319	0.84653	0.82478	0.84915	0.86285	0.86336	0.84189	0.83281	0.86546	0.88835	0.85722	0.86848	0.86219	0.86503	0.82204	0.84395	0.84198	0.84536	0.84341	0.8532	0.83918	0.87575	0.87859	0.82233	0.86462	0.82988	0.86975	0.86915	0.87699	0.80591	0.8927	0.87408	0.86898	0.82885	0.90802
0.82167	0.81262	0.7618	0.77688	0.81826	0.71769	0.80897	0.7865	0.75095	0.72867	0.74951	0.70951	0.78562	0.84375	0.80227	0.83345	0.89505	0.77921	0.82604	0.81054	0.81426	0.85141	0.83412	0.71786	0.76321	0.82098	0.74345	0.83725	0.76329	0.82824	0.83517	0.7818	0.8021	0.75028	0.86685	0.6675	0.81955	0.77193	0.84088	0.83021	0.88563	0.80034
0.87793	0.84764	0.81668	0.85569	0.81363	0.86135	0.84729	0.84575	0.84934	0.84862	0.83948	0.86491	0.86359	0.84621	0.83844	0.85951	0.85738	0.86605	0.88043	0.87085	0.83269	0.83868	0.83833	0.86273	0.87146	0.85051	0.88317	0.86652	0.8472	0.87538	0.85702	0.86471	0.85372	0.85399	0.88313	0.87044	0.83153	0.88342	0.87326	0.8882	0.89286	0.87651
0.81483	0.83168	0.7891	0.82264	0.81576	0.87491	0.83823	0.7988	0.84479	0.84825	0.83532	0.82645	0.83952	0.826	0.82061	0.8346	0.85067	0.84191	0.85493	0.88597	0.8498	0.80594	0.83068	0.83703	0.82667	0.85718	0.88561	0.83185	0.82373	0.84801	0.82026	0.82823	0.83684	0.8267	0.87346	0.86088	0.86538	0.85327	0.88594	0.87835	0.87492	0.87719
0.94192	0.87188	0.85823	0.81677	0.8811	0.86758	0.86834	0.88837	0.86066	0.87326	0.85805	0.83839	0.88744	0.87232	0.87692	0.86407	0.91052	0.86562	0.91412	0.9006	0.90735	0.87952	0.88217	0.87084	0.87864	0.90169	0.86828	0.87533	0.8917	0.87991	0.85494	0.89995	0.88319	0.85683	0.86113	0.89434	0.88848	0.91505	0.89583	0.9276	0.90717	0.88767
0.81925	0.81062	0.82741	0.79849	0.80154	0.82051	0.8347	0.8094	0.84127	0.81887	0.79668	0.82499	0.82415	0.82784	0.81088	0.81555	0.85102	0.84536	0.84222	0.82473	0.87172	0.85511	0.85319	0.85533	0.7972	0.8154	0.82977	0.82385	0.83244	0.84212	0.80161	0.84893	0.85899	0.84432	0.87078	0.87152	0.84858	0.8903	0.86872	0.87334	0.86937	0.87273
0.86114	0.84417	0.82934	0.85941	0.83294	0.86805	0.84379	0.85196	0.85416	0.84771	0.84905	0.84048	0.83965	0.86747	0.84383	0.85021	0.86557	0.82737	0.87784	0.88409	0.87073	0.82995	0.84663	0.84814	0.86367	0.85839	0.86138	0.85449	0.84183	0.82299	0.8467	0.83845	0.84865	0.86005	0.87772	0.87565	0.78797	0.89611	0.89151	0.88548	0.86886	0.90745
0.6475	0.71787	0.74966	0.72484	0.73586	0.62927	0.81122	0.76731	0.69497	0.69482	0.71288	0.66443	0.75692	0.78251	0.77649	0.83756	0.86304	0.77401	0.76458	0.77601	0.80491	0.79935	0.82533	0.66293	0.74744	0.8028	0.73359	0.83528	0.73659	0.85864	0.83743	0.7698	0.79491	0.76195	0.8167	0.69971	0.8252	0.73436	0.82249	0.7781	0.80657	0.80289
0.94934	0.97291	0.97424	0.96988	0.97575	0.9738	0.97847	0.97305	0.97386	0.98123	0.97528	0.97689	0.98003	0.97915	0.97161	0.97572	0.98061	0.97258	0.97196	0.96777	0.98076	0.97599	0.97958	0.97937	0.9786	0.97743	0.9769	0.97741	0.9787	0.97753	0.97923	0.97267	0.97869	0.98384	0.97961	0.97805	0.97978	0.97427	0.9799	0.97827	0.98183	0.976
0.80849	0.73564	0.74805	0.8213	0.80556	0.76937	0.73263	0.80111	0.85908	0.80551	0.84394	0.85363	0.77305	0.76686	0.78732	0.81033	0.77334	0.75446	0.73652	0.78704	0.81634	0.77584	0.73365	0.82799	0.80754	0.83014	0.79603	0.74949	0.73845	0.80659	0.72285	0.75925	0.74817	0.82068	0.82536	0.80947	0.76549	0.83497	0.76669	0.82482	0.75219	0.79133
0.80825	0.72028	0.72395	0.72603	0.7347	0.7029	0.72881	0.73596	0.7776	0.69889	0.62844	0.66947	0.69675	0.78166	0.76007	0.72825	0.90274	0.71674	0.76906	0.75152	0.71724	0.753	0.82434	0.73682	0.71074	0.70774	0.69602	0.75381	0.72011	0.75917	0.77571	0.72732	0.70486	0.69785	0.79943	0.65674	0.75487	0.78364	0.74829	0.74841	0.73856	0.64444
0.82991	0.8026	0.84681	0.82869	0.86098	0.79196	0.76809	0.89426	0.8832	0.83315	0.90242	0.81509	0.88124	0.8086	0.83592	0.846	0.8858	0.78638	0.8716	0.67965	0.91888	0.87146	0.83349	0.8685	0.8471	0.86174	0.86092	0.86796	0.71739	0.84716	0.69659	0.78092	0.87832	0.84865	0.87269	0.87099	0.85266	0.88217	0.87887	0.77252	0.85852	0.77479
0.60009	0.60974	0.60163	0.65106	0.65417	0.62061	0.72659	0.65564	0.61428	0.64377	0.67521	0.66971	0.63791	0.69164	0.65074	0.69348	0.72553	0.72532	0.73689	0.80843	0.68214	0.75429	0.77791	0.69625	0.71787	0.72313	0.65371	0.80861	0.77416	0.73228	0.77293	0.75175	0.79192	0.65805	0.72662	0.73513	0.76093	0.71232	0.764	0.74579	0.78816	0.80318
0.78303	0.72687	0.66402	0.67526	0.74649	0.69815	0.82013	0.71891	0.75974	0.68951	0.64874	0.7142	0.81124	0.83601	0.81579	0.80591	0.85625	0.81176	0.86788	0.76685	0.77547	0.85819	0.8719	0.76764	0.79539	0.79557	0.78661	0.84738	0.78464	0.87096	0.80254	0.84074	0.81257	0.84914	0.84187	0.72542	0.84146	0.81069	0.84347	0.7303	0.90638	0.82405
0.88671	0.86273	0.84973	0.82935	0.79524	0.92192	0.83587	0.82853	0.88454	0.85669	0.86151	0.91628	0.90698	0.83053	0.76186	0.81833	0.90726	0.86692	0.85087	0.76101	0.86227	0.85611	0.84653	0.89614	0.87016	0.87553	0.86353	0.87069	0.8347	0.87904	0.82941	0.88285	0.84146	0.86087	0.88971	0.94109	0.88622	0.90294	0.86815	0.84795	0.89719	0.92483
0.68037	0.84506	0.81897	0.85582	0.83272	0.82955	0.82547	0.80776	0.80445	0.85332	0.79209	0.89406	0.86931	0.81355	0.75373	0.81264	0.8383	0.86164	0.84516	0.85864	0.82013	0.81033	0.83614	0.85547	0.84754	0.85602	0.85338	0.85442	0.86653	0.88578	0.86758	0.84977	0.86322	0.87661	0.86933	0.8517	0.84792	0.87526	0.87958	0.87927	0.85187	0.89794
0.85072	0.79796	0.79142	0.82249	0.82596	0.80516	0.90725	0.85241	0.88435	0.86915	0.82391	0.83286	0.86076	0.84291	0.8284	0.85219	0.84396	0.87724	0.81046	0.83392	0.87751	0.90257	0.85088	0.84794	0.87693	0.8116	0.86252	0.8689	0.91025	0.86946	0.90431	0.87817	0.86553	0.85455	0.84868	0.85566	0.86434	0.86158	0.8882	0.90833	0.87243	0.90105
0.48807	0.52614	0.57453	0.58354	0.52419	0.53648	0.47802	0.56209	0.59957	0.61798	0.64847	0.59279	0.60791	0.48653	0.55314	0.52592	0.48654	0.50994	0.47869	0.52214	0.6224	0.53479	0.46632	0.597	0.55524	0.53826	0.51922	0.55306	0.53627	0.48736	0.51792	0.51977	0.58275	0.62832	0.52638	0.54325	0.6297	0.57516	0.68801	0.59209	0.52716	0.5406
0.81619	0.83821	0.84631	0.82678	0.8237	0.85672	0.85229	0.88373	0.84809	0.84032	0.84908	0.88019	0.86576	0.86509	0.83656	0.89135	0.87237	0.83479	0.86095	0.88045	0.86446	0.86134	0.89601	0.84243	0.86447	0.86622	0.85852	0.8632	0.86685	0.84807	0.84654	0.87384	0.87367	0.88066	0.8759	0.88383	0.87432	0.86891	0.86408	0.90952	0.88747	0.88385
0.89552	0.88042	0.83968	0.87391	0.82697	0.88911	0.87735	0.86092	0.87304	0.89207	0.86804	0.9078	0.86283	0.85744	0.89455	0.8756	0.89431	0.8836	0.91068	0.88108	0.88452	0.86052	0.8735	0.84533	0.88667	0.89119	0.88472	0.86472	0.8721	0.87732	0.88768	0.8545	0.87858	0.90823	0.87284	0.89092	0.81672	0.86727	0.89981	0.91546	0.88976	0.88901
0.91196	0.86452	0.82929	0.85746	0.85905	0.84212	0.85841	0.86151	0.86241	0.84821	0.84543	0.86299	0.85599	0.86178	0.86743	0.86792	0.888	0.84211	0.86947	0.85624	0.87902	0.84949	0.88236	0.85769	0.84541	0.85674	0.88243	0.88996	0.85137	0.88898	0.85253	0.85595	0.85078	0.87671	0.90224	0.89418	0.86326	0.87125	0.88467	0.8589	0.91028	0.85469
0.78461	0.8717	0.8306	0.87757	0.84007	0.88834	0.85903	0.84513	0.83956	0.90256	0.76391	0.90835	0.85524	0.8363	0.86304	0.8291	0.81261	0.88323	0.90012	0.89317	0.85508	0.82689	0.85959	0.82986	0.87102	0.85881	0.87937	0.8696	0.87648	0.86685	0.88523	0.90197	0.87621	0.86604	0.88505	0.87559	0.80966	0.90189	0.92398	0.90733	0.88206	0.88802
0.72174	0.74271	0.78626	0.81686	0.80488	0.86148	0.76466	0.69482	0.67778	0.84911	0.80982	0.85503	0.65772	0.8357	0.72214	0.70319	0.82756	0.82654	0.81787	0.82174	0.69287	0.77552	0.51619	0.8022	0.836	0.7062	0.85556	0.80711	0.81382	0.83504	0.73369	0.7888	0.83352	0.61118	0.87022	0.87261	0.82517	0.82177	0.7938	0.87476	0.83177	0.8449
0.90924	0.83681	0.88646	0.86702	0.86568	0.82008	0.83661	0.92212	0.91083	0.89047	0.81368	0.93765	0.77695	0.89446	0.71567	0.64157	0.86057	0.7965	0.90679	0.85828	0.90456	0.78875	0.85402	0.8841	0.80627	0.82868	0.83943	0.73843	0.90074	0.92517	0.92783	0.89629	0.87465	0.80072	0.91139	0.84667	0.77375	0.78822	0.91814	0.82973	0.77864	0.77765
0.81781	0.82115	0.83963	0.82431	0.83899	0.8707	0.81823	0.84378	0.8429	0.87777	0.84042	0.84114	0.85572	0.87103	0.84754	0.84399	0.85437	0.85869	0.8704	0.88198	0.84813	0.83777	0.84011	0.83765	0.83498	0.85863	0.86458	0.83982	0.8622	0.84459	0.85499	0.85029	0.83319	0.89359	0.8686	0.87641	0.83058	0.89746	0.86133	0.88575	0.83899	0.87134
0.82156	0.82495	0.80666	0.84235	0.83007	0.84681	0.82302	0.85759	0.84599	0.83567	0.84655	0.8474	0.85585	0.87525	0.81418	0.86477	0.85338	0.85207	0.88894	0.85609	0.88215	0.8457	0.83436	0.84534	0.83696	0.85445	0.8418	0.84873	0.83185	0.8262	0.86567	0.84306	0.86666	0.84475	0.87038	0.86415	0.86775	0.86756	0.87549	0.87962	0.92104	0.8906
0.77124	0.66305	0.66316	0.70492	0.70162	0.67027	0.81714	0.70827	0.66198	0.67842	0.64834	0.67668	0.7024	0.73283	0.70889	0.76875	0.81843	0.7978	0.74401	0.81746	0.69959	0.82712	0.81866	0.76125	0.74301	0.75486	0.68038	0.84453	0.83793	0.77921	0.7948	0.79966	0.80615	0.73982	0.81114	0.71272	0.79782	0.71202	0.83195	0.79882	0.8117	0.88537
0.89472	0.85782	0.84886	0.86878	0.88994	0.88197	0.87059	0.88605	0.86489	0.86756	0.86341	0.85994	0.88935	0.91312	0.88065	0.86599	0.82076	0.88532	0.87304	0.88773	0.88121	0.8829	0.83975	0.8621	0.86012	0.88604	0.90453	0.85673	0.84837	0.8842	0.85251	0.88938	0.868	0.87547	0.90198	0.86861	0.85128	0.86821	0.89699	0.89575	0.87447	0.89471
0.50684	0.51274	0.65845	0.6444	0.72427	0.62071	0.35271	0.50237	0.64195	0.6266	0.75474	0.43297	0.49151	0.5953	0.72979	0.6107	0.47682	0.3871	0.25956	0.42875	0.45982	0.45165	0.56732	0.58226	0.60423	0.41199	0.45733	0.49424	0.54359	0.40708	0.49048	0.43105	0.5946	0.83364	0.52418	0.50297	0.65152	0.40493	0.57759	NA	NA	0.40982
0.9413	0.94449	0.92842	0.93205	0.92961	0.93775	0.89452	0.93141	0.93356	0.9216	0.89448	0.93148	0.94399	0.9342	0.92482	0.92428	0.9142	0.91587	0.94468	0.88765	0.95068	0.91403	0.9294	0.9158	0.92519	0.9271	0.93563	0.91548	0.90213	0.90871	0.89997	0.92211	0.91191	0.92227	0.91768	0.90628	0.89468	0.9326	0.9173	0.92551	0.95527	0.92742
0.89742	0.86776	0.82821	0.83314	0.8377	0.86662	0.84958	0.8914	0.85581	0.85206	0.87151	0.86415	0.86627	0.8533	0.86754	0.89232	0.87633	0.90077	0.91995	0.82954	0.88038	0.86099	0.84721	0.85217	0.86644	0.88242	0.89845	0.85694	0.84727	0.89676	0.8617	0.88619	0.85406	0.86424	0.90415	0.89662	0.88789	0.89761	0.89523	0.88309	0.87423	0.92594
0.65008	0.79798	0.77711	0.77603	0.8368	0.79848	0.86808	0.79417	0.7552	0.73291	0.82889	0.81437	0.77365	0.79043	0.81503	0.87129	0.8467	0.83734	0.84548	0.84854	0.85012	0.82566	0.83711	0.83275	0.81831	0.8219	0.78431	0.84497	0.8945	0.79638	0.82575	0.87967	0.88823	0.80866	0.77134	0.88259	0.86312	0.81301	0.82456	0.8295	0.84621	0.8642
0.8507	0.76704	0.79405	0.74044	0.83807	0.79841	0.8463	0.78896	0.84006	0.81696	0.80264	0.86911	0.83285	0.87423	0.79001	0.83392	0.86672	0.84918	0.85884	0.87717	0.85328	0.86847	0.88049	0.87461	0.83966	0.84622	0.88193	0.88595	0.84906	0.89023	0.87635	0.8741	0.8749	0.85925	0.85552	0.918	0.82747	0.88261	0.89276	0.85712	0.88397	0.91291
0.87434	0.88272	0.83092	0.85838	0.83107	0.85266	0.8448	0.86817	0.84898	0.85861	0.87599	0.85469	0.86825	0.8684	0.84636	0.88663	0.86798	0.87801	0.88381	0.87926	0.88582	0.84365	0.85572	0.84658	0.86457	0.85254	0.87111	0.84592	0.86769	0.86476	0.85281	0.87887	0.88509	0.84022	0.893	0.85583	0.9142	0.87749	0.90173	0.88143	0.90305	0.89587
0.90653	0.87925	0.89148	0.87263	0.86913	0.90414	0.88396	0.85771	0.90183	0.89375	0.91529	0.86836	0.90025	0.89666	0.9079	0.89483	0.9038	0.87076	0.89391	0.87001	0.89424	0.88663	0.89152	0.88084	0.88891	0.87958	0.88007	0.89366	0.8649	0.87484	0.89569	0.90424	0.90099	0.89265	0.9114	0.90086	0.884	0.8841	0.87703	0.89478	0.88773	0.88872
0.87464	0.87076	0.85504	0.84599	0.83898	0.90924	0.86055	0.85953	0.881	0.85964	0.87225	0.87532	0.85711	0.84762	0.84584	0.87985	0.87405	0.8471	0.86641	0.86253	0.87781	0.86441	0.84813	0.84195	0.87562	0.84029	0.84368	0.86094	0.87523	0.86898	0.85809	0.86336	0.87622	0.8766	0.8739	0.85954	0.86435	0.87367	0.87701	0.8953	0.90625	0.89868
0.83435	0.81493	0.80122	0.82943	0.80258	0.84616	0.80161	0.84632	0.83559	0.83345	0.83471	0.836	0.83905	0.81082	0.80059	0.83665	0.83244	0.84174	0.85411	0.83287	0.85131	0.82112	0.83107	0.81266	0.83191	0.83832	0.85608	0.82844	0.81255	0.81964	0.84245	0.861	0.85886	0.81451	0.8374	0.84267	0.80136	0.88176	0.85478	0.86951	0.80874	0.85729
0.72872	0.77533	0.74649	0.81782	0.80616	0.79931	0.88047	0.82517	0.81455	0.79823	0.82671	0.81822	0.80912	0.81702	0.77695	0.83727	0.87115	0.89017	0.8317	0.87186	0.82045	0.86492	0.84924	0.82467	0.82503	0.819	0.86844	0.85977	0.88918	0.85346	0.85645	0.87905	0.90275	0.80683	0.84625	0.8605	0.80478	0.89256	0.87925	0.81631	0.87163	0.90032
0.90542	0.85724	0.80362	0.84178	0.819	0.86161	0.8547	0.87156	0.86828	0.84461	0.85014	0.86735	0.84457	0.84992	0.87031	0.85128	0.88593	0.86023	0.86888	0.87311	0.8672	0.85237	0.85571	0.83725	0.82795	0.86216	0.86169	0.84177	0.83665	0.86178	0.82253	0.86792	0.85142	0.82725	0.87569	0.89367	0.85422	0.88373	0.87966	0.87853	0.87799	0.8632
0.90193	0.84705	0.82552	0.83778	0.85895	0.86552	0.85927	0.86592	0.84002	0.8051	0.85876	0.85706	0.87052	0.88087	0.88671	0.87829	0.87244	0.85526	0.90149	0.86642	0.88053	0.85982	0.87473	0.87617	0.86855	0.87046	0.88932	0.88062	0.85432	0.85201	0.87486	0.88711	0.89462	0.87515	0.85543	0.88967	0.87625	0.86988	0.87008	0.83828	0.88551	0.8631
0.85298	0.80334	0.80321	0.84659	0.76321	0.78392	0.84997	0.86803	0.82481	0.81669	0.82291	0.83977	0.84027	0.86776	0.78641	0.80468	0.85156	0.84614	0.86787	0.87582	0.89324	0.874	0.88584	0.82771	0.87246	0.84035	0.81771	0.87791	0.87578	0.84627	0.88939	0.80867	0.90132	0.69618	0.84019	0.88331	0.85478	0.83108	0.86878	0.86548	0.89996	0.8866
0.82015	0.81046	0.78189	0.79248	0.76513	0.78916	0.80239	0.8239	0.81718	0.79856	0.72638	0.78936	0.83203	0.80745	0.82727	0.85658	0.84279	0.77748	0.83441	0.79247	0.81921	0.7948	0.81381	0.82775	0.77047	0.78604	0.85821	0.75649	0.75288	0.79943	0.81827	0.84376	0.76126	0.78547	0.843	0.77091	0.77953	0.81588	0.78498	0.8032	0.83253	0.76509
0.82047	0.88914	0.81086	0.8417	0.87097	0.88742	0.83985	0.88442	0.85571	0.82364	0.89223	0.84603	0.85397	0.87749	0.86181	0.87787	0.88733	0.90881	0.91724	0.90496	0.88925	0.90263	0.86639	0.85675	0.85709	0.87464	0.92489	0.85889	0.83566	0.85962	0.86216	0.83847	0.87924	0.82087	0.85893	0.90071	0.85711	0.87724	0.86013	0.87203	0.89748	0.87784
0.88033	0.84079	0.86998	0.89087	0.85609	0.87127	0.84821	0.86531	0.86912	0.8892	0.88783	0.86845	0.8616	0.89109	0.87136	0.83929	0.87614	0.86081	0.87144	0.7983	0.87518	0.88249	0.89441	0.89917	0.87573	0.88773	0.88007	0.8453	0.85806	0.88667	0.87892	0.91747	0.8857	0.88143	0.90885	0.91301	0.87712	0.87779	0.88387	0.92269	0.89103	0.91469
0.64809	0.63158	0.6859	0.67085	0.70054	0.62856	0.79317	0.69245	0.6961	0.70677	0.73338	0.71145	0.72552	0.77233	0.79406	0.68814	0.83246	0.82549	0.76425	0.88172	0.6782	0.84085	0.8416	0.78089	0.78966	0.74312	0.71493	0.92077	0.82684	0.81658	0.80346	0.81372	0.87563	0.74526	0.7951	0.76823	0.8477	0.7996	0.85496	0.82599	0.85772	0.8313
0.9653	0.94885	0.93961	0.9407	0.94415	0.92281	0.93396	0.95415	0.94353	0.94152	0.95914	0.95488	0.91428	0.94456	0.93744	0.9489	0.93499	0.95247	0.94637	0.81119	0.94652	0.94074	0.95325	0.93491	0.94849	0.95238	0.92827	0.94516	0.95388	0.94561	0.94553	0.95163	0.93684	0.95256	0.9564	0.95037	0.94624	0.94641	0.9501	0.96368	0.93923	0.94789
0.79464	0.73704	0.66608	0.69104	0.70555	0.77083	0.79531	0.76042	0.71807	0.72388	0.75331	0.75609	0.76012	0.75637	0.71946	0.79775	0.84412	0.77248	0.82516	0.83442	0.80928	0.81088	0.82928	0.77164	0.76253	0.7881	0.76566	0.8236	0.81204	0.82296	0.78733	0.7941	0.83015	0.8235	0.82062	0.81129	0.79292	0.8037	0.8724	0.80901	0.83282	0.85976
0.89601	0.84327	0.80692	0.84316	0.79157	0.87707	0.84254	0.83361	0.84482	0.87617	0.84377	0.87395	0.84119	0.85684	0.84381	0.84132	0.84646	0.86042	0.89539	0.86402	0.84819	0.83439	0.87112	0.85553	0.87057	0.85913	0.86561	0.83694	0.82344	0.85506	0.83919	0.88562	0.8716	0.84754	0.83215	0.8695	0.81861	0.86973	0.81658	0.86101	0.83392	0.87912
0.88778	0.87798	0.86169	0.8586	0.84297	0.87016	0.8747	0.85122	0.87462	0.85012	0.85064	0.86796	0.88058	0.88255	0.85908	0.87071	0.86634	0.88813	0.87592	0.87859	0.8653	0.88846	0.8566	0.85846	0.89026	0.86789	0.85656	0.84747	0.88297	0.88518	0.86537	0.89616	0.87576	0.86349	0.91018	0.88086	0.8195	0.82996	0.89092	0.89672	0.8702	0.90106
0.78868	0.84929	0.83299	0.87118	0.79672	0.87366	0.83821	0.84693	0.85298	0.85808	0.83111	0.86061	0.86921	0.86626	0.85018	0.86712	0.8589	0.84116	0.86978	0.85085	0.8654	0.83108	0.84188	0.84052	0.85455	0.85641	0.85573	0.82454	0.81217	0.82529	0.85218	0.85716	0.84793	0.80427	0.90114	0.87574	0.87331	0.87373	0.86215	0.89395	0.88379	0.86007
0.95011	0.87336	0.92734	0.95848	0.92576	0.9552	0.92598	0.90015	0.97099	0.95624	0.95178	0.95856	0.92697	0.95487	0.97447	0.90781	0.89623	0.93967	0.95127	0.95023	0.91061	0.91398	0.92269	0.9559	0.93881	0.90313	0.96008	0.93753	0.93634	0.97206	0.94852	0.95731	0.93573	0.98122	0.95387	0.95324	0.95562	0.94267	0.96593	0.9482	0.95492	0.96408
0.91556	0.87023	0.77981	0.79604	0.80485	0.79832	0.82129	0.81943	0.85619	0.80199	0.73016	0.79435	0.81813	0.82178	0.81339	0.83433	0.88488	0.83022	0.8567	0.80414	0.83048	0.85011	0.83218	0.79232	0.82662	0.8143	0.86138	0.81628	0.81381	0.83132	0.83423	0.84183	0.78487	0.77447	0.84965	0.78393	0.8214	0.84685	0.86282	0.88696	0.8816	0.84907
0.93779	0.86666	0.88177	0.85873	0.83372	0.86815	0.87452	0.84573	0.87564	0.88195	0.86291	0.8862	0.87687	0.88133	0.86693	0.84844	0.88854	0.88287	0.86606	0.91195	0.8869	0.88385	0.86572	0.90454	0.89003	0.90177	0.88779	0.89128	0.8881	0.88372	0.87161	0.91193	0.87986	0.8492	0.90553	0.85056	0.89377	0.91009	0.91738	0.91886	0.93631	0.90108
0.87895	0.86132	0.8311	0.872	0.86717	0.89591	0.8814	0.86981	0.85383	0.84951	0.81348	0.84802	0.86299	0.88318	0.88179	0.88985	0.92973	0.87374	0.94388	0.87949	0.88019	0.87589	0.90843	0.85648	0.85815	0.84605	0.93075	0.90149	0.80968	0.9305	0.88344	0.88019	0.83398	0.92698	0.88331	0.89026	0.89342	0.86652	0.89702	0.90324	0.88508	0.8798
0.77026	0.79708	0.82226	0.82674	0.88075	0.7657	0.85059	0.86825	0.8066	0.83733	0.81874	0.80118	0.83506	0.89085	0.84056	0.84884	0.80578	0.85729	0.89298	0.83343	0.86065	0.87463	0.87631	0.86585	0.88454	0.84615	0.81297	0.89481	0.8731	0.89909	0.84668	0.86931	0.88838	0.85464	0.90553	0.85652	0.88167	0.8952	0.78561	0.78129	0.86523	0.84734
0.91237	0.8097	0.82321	0.8141	0.78797	0.8487	0.79942	0.81344	0.84108	0.81634	0.75928	0.8257	0.85428	0.82574	0.82103	0.89081	0.86107	0.82814	0.88052	0.84319	0.84968	0.82848	0.82553	0.84059	0.82492	0.8506	0.86201	0.83674	0.83683	0.88082	0.83557	0.86334	0.82042	0.82717	0.87616	0.83309	0.83427	0.85517	0.84207	0.84571	0.84047	0.85937
0.68699	0.85896	0.83907	0.86231	0.82822	0.88366	0.86038	0.88444	0.88379	0.87854	0.85306	0.87961	0.851	0.86626	0.85934	0.87617	0.85575	0.88912	0.88268	0.87358	0.88988	0.86194	0.84505	0.84014	0.8691	0.85259	0.87003	0.84868	0.86458	0.86342	0.8589	0.86746	0.85292	0.86782	0.84521	0.88463	0.78515	0.88627	0.8656	0.86235	0.86826	0.90762
0.76895	0.84624	0.84141	0.81434	0.86305	0.88746	0.83279	0.84643	0.8348	0.88961	0.82842	0.83539	0.83132	0.84395	0.8498	0.87658	0.79012	0.85968	0.87313	0.81881	0.85435	0.83411	0.85432	0.85179	0.86555	0.86328	0.87527	0.84142	0.84423	0.85998	0.81471	0.85927	0.87524	0.80545	0.87498	0.8855	0.84634	0.85452	0.87295	0.86599	0.88528	0.87345
0.77228	0.87545	0.83973	0.84651	0.84469	0.87858	0.86702	0.86984	0.85848	0.86339	0.84735	0.80089	0.87955	0.85375	0.8232	0.85599	0.87503	0.84897	0.88418	0.876	0.90733	0.85245	0.86441	0.85531	0.85093	0.87099	0.89835	0.87773	0.87079	0.88291	0.87129	0.84917	0.87484	0.86034	0.88151	0.87414	0.86707	0.87683	0.89118	0.8696	0.84156	0.88184
0.89256	0.80277	0.81623	0.82807	0.80704	0.8679	0.84567	0.80609	0.83765	0.8718	0.78681	0.87513	0.81629	0.86561	0.85041	0.78754	0.84327	0.85738	0.86735	0.89546	0.82033	0.86821	0.86727	0.88846	0.81718	0.83048	0.86006	0.84013	0.84323	0.83103	0.86772	0.87091	0.85961	0.81434	0.84241	0.90011	0.84624	0.89	0.86808	0.82551	0.89381	0.88067
0.5067	0.86376	0.84551	0.84833	0.8129	0.88294	0.85424	0.86134	0.82842	0.85778	0.84137	0.86848	0.85431	0.83941	0.88297	0.84398	0.8567	0.88876	0.89611	0.86708	0.88404	0.8586	0.84389	0.82596	0.84908	0.90118	0.84737	0.84015	0.87076	0.87869	0.84947	0.8698	0.86927	0.86588	0.85644	0.89098	0.84216	0.88231	0.84418	0.89117	0.88343	0.89696
0.89651	0.86364	0.85368	0.85793	0.85477	0.87445	0.85834	0.86754	0.85896	0.87985	0.86829	0.85108	0.87803	0.88747	0.85302	0.86646	0.89136	0.89843	0.89376	0.89062	0.87215	0.8717	0.85009	0.8857	0.8669	0.85015	0.88802	0.84843	0.86749	0.87314	0.87072	0.87256	0.86969	0.8824	0.87431	0.86843	0.83483	0.90197	0.87633	0.9065	0.8659	0.85894
0.6459	0.69566	0.67066	0.70608	0.71116	0.65488	0.84091	0.73046	0.73959	0.67961	0.78224	0.68529	0.73879	0.78745	0.72857	0.81154	0.86318	0.85834	0.77928	0.85968	0.74815	0.86166	0.86759	0.8122	0.81032	0.82655	0.73374	0.90242	0.86309	0.83697	0.82359	0.81186	0.91088	0.73195	0.80038	0.82133	0.8039	0.81889	0.86631	0.79964	0.88935	0.8754
0.8571	0.8483	0.83228	0.83464	0.82923	0.88388	0.80851	0.87137	0.858	0.8356	0.84986	0.85758	0.86322	0.8495	0.88313	0.84311	0.85525	0.8031	0.87768	0.82953	0.84047	0.83293	0.81978	0.87065	0.82673	0.84618	0.87388	0.82651	0.79261	0.85834	0.81961	0.83477	0.82636	0.846	0.86423	0.84817	0.84907	0.88228	0.86258	0.86116	0.86129	0.86126
0.81584	0.85149	0.80632	0.83729	0.74051	0.763	0.56567	0.81136	0.84974	0.77388	0.85454	0.84928	0.79317	0.80186	0.83809	0.8355	0.86918	0.83688	0.82875	0.87008	0.85859	0.83037	0.82988	0.83232	0.87087	0.75166	0.59526	0.84058	0.83685	0.86712	0.85881	0.80051	0.62346	0.83858	0.84456	0.58395	0.90263	0.82339	0.69254	0.85506	0.81014	0.85563
0.64739	0.74036	0.73237	0.7138	0.72785	0.66177	0.81313	0.80291	0.75417	0.6797	0.75357	0.70003	0.71089	0.68687	0.71268	0.82353	0.82208	0.75456	0.72552	0.82831	0.7624	0.81062	0.86583	0.78681	0.75421	0.77126	0.66005	0.83047	0.83982	0.71533	0.86369	0.74275	0.83187	0.77987	0.73489	0.70675	0.7996	0.69382	0.74899	0.75243	0.82938	0.82996
0.92839	0.94441	0.94701	0.93976	0.93494	0.95608	0.93932	0.94606	0.92501	0.93299	0.93574	0.95181	0.93456	0.93403	0.94283	0.93756	0.94714	0.93705	0.95576	0.92608	0.94338	0.92645	0.94269	0.94786	0.92629	0.94116	0.9583	0.93037	0.93057	0.92393	0.93652	0.95241	0.93999	0.94383	0.94835	0.95484	0.94157	0.95669	0.95793	0.95652	0.94431	0.94474
0.87047	0.86302	0.82202	0.863	0.82294	0.89291	0.85059	0.84407	0.83637	0.86596	0.8487	0.8735	0.87098	0.88783	0.85511	0.88853	0.87027	0.87032	0.87521	0.88695	0.87017	0.85534	0.86806	0.84777	0.85714	0.84602	0.88386	0.8844	0.85988	0.85322	0.84224	0.84755	0.85795	0.87984	0.9222	0.88316	0.848	0.89214	0.85562	0.87309	0.90137	0.89809
0.85477	0.86333	0.81843	0.84761	0.82545	0.88942	0.82739	0.87815	0.83396	0.89258	0.82706	0.86853	0.86812	0.84562	0.83598	0.87323	0.86034	0.84221	0.86813	0.87504	0.85438	0.82241	0.84763	0.84936	0.84363	0.86586	0.87327	0.83762	0.81055	0.84799	0.84055	0.86749	0.84131	0.86228	0.86143	0.87463	0.8505	0.87048	0.86226	0.87476	0.89262	0.84373
0.93114	0.85582	0.83527	0.84647	0.81923	0.85566	0.84484	0.86399	0.84567	0.8508	0.82961	0.84367	0.84404	0.85179	0.86942	0.85895	0.86087	0.83914	0.85883	0.86577	0.8798	0.85456	0.85826	0.83181	0.83341	0.85067	0.83672	0.84391	0.8355	0.84651	0.84869	0.84921	0.8427	0.84179	0.87149	0.8681	0.8876	0.85533	0.87198	0.87506	0.91457	0.85893
0.67567	0.67883	0.73191	0.81309	0.74629	0.76724	0.76787	0.75427	0.72459	0.74596	0.76433	0.80568	0.78251	0.82336	0.747	0.7834	0.80101	0.78684	0.83811	0.83392	0.84585	0.78149	0.82259	0.82412	0.77379	0.84359	0.85794	0.81091	0.79861	0.82701	0.82641	0.82761	0.82731	0.77249	0.82631	0.81986	0.82013	0.86778	0.87003	0.84774	0.87466	0.85588
0.84657	0.87312	0.85768	0.8571	0.85049	0.87635	0.86313	0.86998	0.85745	0.85545	0.8298	0.89678	0.8653	0.89179	0.8486	0.89616	0.86984	0.88265	0.8922	0.87771	0.8735	0.84816	0.846	0.84946	0.88133	0.87777	0.8613	0.87885	0.88246	0.87503	0.88936	0.89148	0.85319	0.86085	0.90279	0.89886	0.86318	0.8768	0.87157	0.89003	0.88946	0.88158
0.76177	0.8436	0.75224	0.846	0.81365	0.82519	0.84493	0.82721	0.81354	0.86521	0.81562	0.82998	0.81726	0.83003	0.82901	0.8659	0.84439	0.87603	0.86563	0.85695	0.83812	0.83026	0.83893	0.86185	0.83998	0.86428	0.81345	0.87781	0.86303	0.84524	0.82109	0.88007	0.85023	0.82276	0.88224	0.83936	0.83913	0.8846	0.84836	0.82607	0.88165	0.92054
0.9438	0.8874	0.84963	0.82854	0.83803	0.8807	0.82564	0.84925	0.8534	0.86802	0.85751	0.86932	0.85242	0.88095	0.85628	0.87621	0.87305	0.87283	0.88199	0.82807	0.89247	0.84725	0.86345	0.82894	0.84466	0.89121	0.87299	0.86591	0.83402	0.86028	0.85015	0.8501	0.87424	0.80111	0.88364	0.84721	0.8448	0.87503	0.90967	0.8801	0.85094	0.86607
0.91504	0.88871	0.85892	0.86909	0.87212	0.89829	0.87899	0.88985	0.85382	0.89025	0.8735	0.87051	0.86355	0.89349	0.89072	0.88688	0.9001	0.8939	0.8821	0.85865	0.91854	0.87397	0.87602	0.85739	0.87558	0.86708	0.90638	0.87803	0.86194	0.88526	0.8726	0.88054	0.85705	0.83667	0.88996	0.88988	0.89328	0.90889	0.89667	0.90109	0.88286	0.89542
0.89794	0.86679	0.8409	0.85657	0.86039	0.92265	0.86774	0.87174	0.8577	0.87927	0.87443	0.89215	0.85977	0.84233	0.88167	0.85722	0.88207	0.8673	0.88122	0.87353	0.88792	0.86041	0.88477	0.85711	0.85362	0.86963	0.89219	0.86066	0.8615	0.88355	0.86254	0.85428	0.85275	0.8479	0.85863	0.86925	0.8743	0.89077	0.85566	0.87382	0.89768	0.88809
0.88375	0.89163	0.85477	0.84969	0.85574	0.88303	0.8625	0.87102	0.88594	0.87777	0.86347	0.8844	0.87154	0.88609	0.84755	0.89062	0.86938	0.86627	0.88455	0.85538	0.87633	0.87046	0.86532	0.85986	0.87916	0.91098	0.90226	0.86801	0.87707	0.88107	0.86843	0.88531	0.87652	0.85517	0.86613	0.89567	0.89655	0.87864	0.904	0.92603	0.92351	0.91814
0.83303	0.76733	0.78336	0.7948	0.79166	0.83965	0.83416	0.79037	0.77513	0.79278	0.80783	0.80985	0.79034	0.82513	0.84045	0.84227	0.81962	0.88574	0.89318	0.8604	0.82982	0.81171	0.83467	0.81816	0.83428	0.82042	0.85041	0.84808	0.8287	0.85811	0.84488	0.86553	0.83845	0.79871	0.87805	0.85494	0.86018	0.85063	0.86785	0.86477	0.91156	0.92481
0.68004	0.64832	0.70871	0.74236	0.73915	0.64312	0.82264	0.72306	0.77026	0.7212	0.72036	0.71682	0.70069	0.83731	0.82982	0.75142	0.84678	0.82617	0.86025	0.78496	0.76374	0.86718	0.86581	0.81092	0.70476	0.77401	0.84561	0.9012	0.78838	0.90854	0.82641	0.83831	0.78188	0.60396	0.83976	0.76624	0.86277	0.83358	0.85872	0.82496	0.8437	0.90792
0.86228	0.87	0.88311	0.8405	0.82854	0.78241	0.84549	0.85813	0.88954	0.85341	0.87652	0.85887	0.87069	0.87123	0.94797	0.87441	0.82595	0.80977	0.85756	0.82794	0.88235	0.82336	0.85939	0.89076	0.8344	0.86646	0.82872	0.8503	0.82399	0.83169	0.83416	0.85461	0.85597	0.94686	0.8247	0.86585	0.8687	0.8688	0.86689	0.85401	0.86948	0.82103
0.824	0.86876	0.85256	0.88057	0.87147	0.87217	0.89344	0.85107	0.83592	0.89225	0.84361	0.89971	0.86547	0.86534	0.88159	0.81345	0.85907	0.87102	0.90042	0.88289	0.85147	0.84543	0.90664	0.86866	0.87167	0.86839	0.86294	0.88249	0.86891	0.88852	0.88855	0.87126	0.87744	0.88421	0.88114	0.88923	0.87933	0.89825	0.89206	0.89159	0.83946	0.90369
0.89538	0.8575	0.86007	0.84181	0.85678	0.88249	0.88603	0.87438	0.86456	0.86577	0.86595	0.86826	0.88035	0.89557	0.85429	0.88445	0.94217	0.8702	0.87164	0.8548	0.87916	0.88456	0.84694	0.88811	0.88229	0.87799	0.88436	0.88943	0.85044	0.88835	0.88092	0.88861	0.88093	0.88133	0.87597	0.86796	0.84905	0.91196	0.91281	0.90714	0.93801	0.89184
0.90647	0.90758	0.93371	0.83723	0.89268	0.83787	0.72686	0.94658	0.96893	0.86586	0.83534	0.77482	0.91615	0.92138	0.96431	0.96121	0.96601	0.67307	0.95877	0.8478	0.95266	0.91078	0.92236	0.95838	0.88241	0.91636	0.85361	0.82733	0.74503	0.88228	0.80248	0.9394	0.86696	0.96453	0.78062	0.83016	0.97637	0.93573	0.94769	0.82894	0.95297	0.83049
0.92153	0.86846	0.844	0.83544	0.84993	0.87577	0.85062	0.87766	0.87887	0.8414	0.86679	0.8634	0.87278	0.85131	0.828	0.88959	0.86779	0.86917	0.89512	0.88065	0.876	0.86608	0.8619	0.84643	0.89004	0.89302	0.83366	0.86552	0.86162	0.84486	0.87359	0.86476	0.83759	0.85424	0.85806	0.88412	0.85661	0.87989	0.86496	0.90327	0.89173	0.89225
0.86841	0.88232	0.84738	0.82358	0.83624	0.90015	0.83993	0.83698	0.84715	0.84717	0.83777	0.86836	0.85245	0.83379	0.84556	0.89449	0.85319	0.84705	0.86627	0.87665	0.86951	0.86353	0.84381	0.81903	0.85623	0.84615	0.86022	0.84875	0.84094	0.87685	0.85884	0.87275	0.85893	0.83791	0.88803	0.86809	0.88255	0.88296	0.88806	0.8948	0.8658	0.88776
0.85303	0.79302	0.79548	0.84616	0.8182	0.77402	0.83108	0.83739	0.78075	0.80904	0.79858	0.79832	0.77862	0.79871	0.84757	0.81062	0.8468	0.85106	0.80082	0.88751	0.8199	0.86571	0.85986	0.83138	0.83038	0.76653	0.84078	0.86521	0.8422	0.83494	0.82059	0.82188	0.83437	0.78792	0.8339	0.84344	0.88573	0.83948	0.88418	0.87143	0.89095	0.85633
0.83982	0.83861	0.83372	0.82669	0.85426	0.86231	0.85846	0.86408	0.85106	0.87724	0.86209	0.88175	0.86395	0.85138	0.86738	0.87078	0.8575	0.86355	0.88242	0.88111	0.85509	0.86431	0.83518	0.83502	0.86429	0.8438	0.89915	0.87642	0.84816	0.86948	0.85304	0.85808	0.85329	0.87731	0.85291	0.8828	0.89232	0.89613	0.89695	0.90305	0.88987	0.88502
0.69048	0.75034	0.74936	0.69073	0.64552	0.55803	0.51709	0.89432	0.89033	0.70886	0.68154	0.48844	0.7725	0.7219	0.86702	0.76679	0.62758	0.60366	0.85895	0.56806	0.83077	0.82106	0.81036	0.87239	0.6129	0.83698	0.72934	0.66056	0.67818	0.77634	0.6132	0.65108	0.73107	0.8946	0.64848	0.6086	0.82338	0.88371	0.61028	0.68558	0.83923	0.66677
0.81676	0.82552	0.80305	0.78168	0.77881	0.78877	0.76553	0.80723	0.8326	0.79758	0.8451	0.76269	0.82701	0.7944	0.8069	0.82634	0.88925	0.85611	0.84224	0.85247	0.83147	0.84494	0.85819	0.81275	0.82158	0.8505	0.8684	0.83301	0.82745	0.84879	0.8492	0.84484	0.8524	0.87025	0.8876	0.82258	0.8252	0.8869	0.88815	0.84773	0.87016	0.88863
0.85476	0.86823	0.86769	0.84855	0.85048	0.8558	0.85932	0.85191	0.86587	0.86293	0.81312	0.84588	0.84321	0.87819	0.86858	0.88337	0.87397	0.83015	0.87808	0.84835	0.85193	0.85292	0.85818	0.81674	0.82603	0.88591	0.88299	0.84147	0.84795	0.86917	0.85456	0.88252	0.85914	0.87287	0.87666	0.8702	0.871	0.87443	0.87337	0.84602	0.88519	0.85691
0.86245	0.84257	0.83252	0.8122	0.83896	0.88577	0.84189	0.85075	0.85054	0.86287	0.82734	0.86765	0.8381	0.84873	0.86961	0.84032	0.87362	0.88818	0.8657	0.87655	0.84626	0.86362	0.84617	0.81925	0.8566	0.80843	0.90108	0.83544	0.82153	0.86444	0.84692	0.87372	0.84593	0.86557	0.90505	0.88798	0.86023	0.8769	0.88752	0.89831	0.87054	0.88307
0.90379	0.76883	0.78487	0.83685	0.79849	0.83598	0.85357	0.7885	0.83971	0.88134	0.831	0.87204	0.8351	0.84091	0.85016	0.85085	0.84905	0.8543	0.84444	0.87181	0.80953	0.83421	0.82998	0.84906	0.81708	0.81481	0.86783	0.84395	0.84244	0.86242	0.81879	0.86218	0.83381	0.82258	0.82109	0.87505	0.8335	0.85315	0.8638	0.87708	0.90971	0.88127
0.88692	0.88825	0.93216	0.85927	0.89975	0.89505	0.90816	0.89043	0.8883	0.90431	0.89179	0.89882	0.88906	0.87608	0.85073	0.92794	0.92135	0.91579	0.92576	0.90864	0.93371	0.88218	0.92401	0.85567	0.89014	0.92166	0.92835	0.92003	0.90144	0.89818	0.9214	0.8925	0.91805	0.90733	0.92147	0.94213	0.94699	0.92063	0.9129	0.943	0.915	0.92623
0.68364	0.85386	0.83775	0.85915	0.85942	0.8627	0.85246	0.85965	0.86934	0.90025	0.86049	0.84526	0.86138	0.87337	0.84928	0.88194	0.86216	0.87193	0.88744	0.86455	0.87174	0.86661	0.8664	0.86666	0.86095	0.85571	0.89271	0.83323	0.85038	0.90127	0.85424	0.8925	0.85551	0.87971	0.87588	0.86614	0.81966	0.88274	0.83404	0.88263	0.89914	0.87749
0.85421	0.84441	0.85257	0.83524	0.82912	0.86832	0.84429	0.86441	0.85601	0.86578	0.83547	0.87284	0.87521	0.85737	0.85537	0.86453	0.86949	0.88151	0.86982	0.86779	0.86092	0.86295	0.84839	0.85774	0.87213	0.88868	0.91326	0.85604	0.83667	0.88698	0.86792	0.8674	0.87721	0.85748	0.88774	0.87457	0.84038	0.8713	0.88662	0.89294	0.8915	0.88969
0.76355	0.69914	0.70415	0.80338	0.74792	0.78756	0.7968	0.78992	0.74646	0.79348	0.78206	0.82013	0.79093	0.85731	0.8008	0.80941	0.85081	0.84521	0.89265	0.89444	0.84106	0.81647	0.84673	0.83324	0.85584	0.85349	0.88637	0.85942	0.84211	0.87577	0.83449	0.86251	0.86073	0.7728	0.8971	0.87196	0.83162	0.87796	0.89741	0.88043	0.91041	0.89705
0.85032	0.85288	0.8416	0.82528	0.85331	0.86074	0.85529	0.83103	0.8459	0.86157	0.82138	0.91344	0.84838	0.84589	0.85782	0.83618	0.80676	0.87188	0.86573	0.80662	0.85999	0.83844	0.87698	0.88602	0.85031	0.83649	0.9066	0.83571	0.86274	0.86907	0.83279	0.88438	0.86524	0.84625	0.88459	0.89201	0.85849	0.89282	0.87829	0.87885	0.87591	0.88621
0.89799	0.86477	0.8645	0.87623	0.84371	0.88227	0.86718	0.88038	0.87879	0.88456	0.87556	0.87455	0.88444	0.89342	0.86459	0.89309	0.87751	0.85828	0.87014	0.89191	0.86809	0.84707	0.8844	0.87243	0.89822	0.87919	0.85593	0.85208	0.87207	0.88437	0.87301	0.84744	0.88031	0.85963	0.8686	0.90029	0.8707	0.87764	0.86227	0.85717	0.87198	0.90959
0.86928	0.84488	0.84523	0.87116	0.86243	0.87608	0.85885	0.85257	0.8609	0.91042	0.85367	0.83262	0.88552	0.85534	0.85424	0.88437	0.8637	0.86692	0.90941	0.90245	0.82565	0.86184	0.86461	0.89148	0.84545	0.85952	0.89382	0.84653	0.87546	0.90564	0.86457	0.892	0.89321	0.86097	0.90737	0.89507	0.88417	0.89891	0.90233	0.89842	0.8917	0.90017
0.81587	0.77034	0.79739	0.78373	0.79556	0.79392	0.85587	0.83335	0.77472	0.82829	0.78631	0.82402	0.8424	0.84329	0.84918	0.85593	0.90051	0.86796	0.86865	0.9035	0.88234	0.8622	0.86823	0.84241	0.84909	0.86555	0.89414	0.85072	0.83203	0.89673	0.85936	0.917	0.8782	0.78258	0.88173	0.84777	0.88772	0.8592	0.92714	0.92029	0.91753	0.89775
0.87955	0.85734	0.85134	0.84363	0.84386	0.88898	0.85047	0.86134	0.84434	0.85593	0.82689	0.85597	0.8515	0.85747	0.82719	0.90561	0.8742	0.85875	0.91412	0.89399	0.87476	0.85332	0.85251	0.85566	0.86989	0.86323	0.85118	0.86295	0.87049	0.86052	0.87998	0.87519	0.87117	0.87869	0.86304	0.90622	0.84738	0.8917	0.88122	0.8768	0.90261	0.88233
0.95467	0.90708	0.90317	0.89278	0.91628	0.93999	0.88423	0.88438	0.94295	0.90032	0.91184	0.92198	0.90095	0.92197	0.91224	0.9353	0.90859	0.88754	0.88569	0.90992	0.93606	0.92914	0.89382	0.92704	0.91474	0.92089	0.93391	0.90209	0.90955	0.92565	0.93545	0.96724	0.9306	0.90777	0.93669	0.95343	0.9198	0.9436	0.92645	0.937	0.91171	0.91031
0.81332	0.89733	0.90071	0.85552	0.85117	0.86406	0.8514	0.8696	0.86289	0.90017	0.84909	0.87108	0.88912	0.83554	0.85871	0.85422	0.81466	0.86117	0.88413	0.86023	0.89433	0.83338	0.84906	0.85415	0.81795	0.88594	0.87595	0.81843	0.81489	0.86999	0.84518	0.8747	0.86214	0.87725	0.89744	0.88616	0.89273	0.87891	0.9113	0.88432	0.87785	0.87535
0.799	0.7733	0.74412	0.82546	0.83302	0.82833	0.8361	0.80704	0.77651	0.84456	0.83786	0.83565	0.83064	0.83595	0.81647	0.84645	0.86002	0.87305	0.89958	0.88529	0.8678	0.8564	0.8537	0.86081	0.82266	0.8458	0.82524	0.82237	0.8689	0.88914	0.88651	0.93	0.85689	0.81286	0.86731	0.88302	0.82263	0.87419	0.86169	0.8461	0.87943	0.89943
0.794	0.78064	0.73876	0.77205	0.76389	0.79278	0.90628	0.81161	0.79487	0.78564	0.83101	0.79275	0.79706	0.80789	0.78803	0.86561	0.86597	0.86112	0.83041	0.89317	0.83223	0.84252	0.8531	0.8162	0.82263	0.80386	0.84303	0.88007	0.87572	0.81766	0.87447	0.87208	0.85866	0.83234	0.86149	0.89207	0.80565	0.8716	0.85206	0.83607	0.90623	0.92951
0.95292	0.95969	0.95195	0.95173	0.95315	0.96932	0.95511	0.95436	0.96302	0.96798	0.95605	0.96747	0.96033	0.95355	0.96127	0.95837	0.95238	0.96577	0.96931	0.73069	0.95339	0.95443	0.95482	0.95053	0.95681	0.96064	0.96041	0.95736	0.96	0.96761	0.96291	0.95832	0.9497	0.96782	0.96865	0.9596	0.95944	0.95603	0.94624	0.93979	0.94982	0.96507
0.89064	0.86955	0.8439	0.83421	0.85263	0.86371	0.84863	0.87288	0.87797	0.89109	0.8725	0.86267	0.832	0.81896	0.85222	0.8779	0.87	0.88285	0.84354	0.83156	0.87322	0.87652	0.87099	0.8844	0.85046	0.90676	0.88771	0.84951	0.8495	0.85351	0.85348	0.88041	0.88466	0.86128	0.88096	0.88544	0.84459	0.88224	0.85922	0.91089	0.9241	0.86033
0.63647	0.6192	0.71039	0.5924	0.65875	0.65886	0.57564	0.55394	0.65779	0.63261	0.65684	0.62972	0.74235	0.71036	0.67183	0.60421	0.88011	0.47349	0.6191	0.50667	0.6341	0.70534	0.63955	0.65685	0.67342	0.57006	0.7033	0.59626	0.59047	0.49459	0.62902	0.70402	0.60465	0.8372	0.54743	0.61922	0.74682	0.7149	0.67293	0.61292	0.66477	0.71541
0.91277	0.88596	0.82799	0.87995	0.86271	0.86946	0.85399	0.89637	0.87233	0.92541	0.85764	0.89893	0.89771	0.89549	0.90143	0.87391	0.90325	0.87537	0.91511	0.86678	0.88667	0.85688	0.87023	0.87266	0.91216	0.87457	0.90946	0.8944	0.84945	0.87215	0.89501	0.90253	0.87323	0.88174	0.86501	0.91962	0.88734	0.89364	0.89665	0.93159	0.90038	0.90966
0.81114	0.92295	0.8743	0.89126	0.91423	0.7958	0.90807	0.89918	0.9016	0.84407	0.91679	0.84381	0.87345	0.88882	0.78638	0.9035	0.89396	0.78929	0.84149	0.86971	0.887	0.88659	0.88459	0.90325	0.89017	0.93793	0.84985	0.90346	0.8831	0.79501	0.91016	0.87858	0.91221	0.83436	0.91069	0.81358	0.83987	0.86798	0.8985	0.85125	0.89826	0.76094
0.86211	0.71306	0.76649	0.75325	0.76787	0.79292	0.71127	0.78344	0.82403	0.8006	0.77499	0.77412	0.80278	0.83906	0.7999	0.76271	0.73797	0.73696	0.81681	0.77873	0.84487	0.75165	0.73916	0.81773	0.7847	0.82176	0.86599	0.75196	0.73582	0.77213	0.74966	0.8088	0.79941	0.77907	0.82462	0.8596	0.79962	0.82566	0.88256	0.77936	0.84589	0.84628
0.87388	0.87539	0.89162	0.86343	0.8892	0.89467	0.90696	0.89402	0.83202	0.89962	0.8843	0.89121	0.87661	0.87631	0.87986	0.85107	0.91528	0.85613	0.90251	0.93092	0.87609	0.88462	0.89024	0.85664	0.89289	0.87469	0.89841	0.90374	0.88628	0.91286	0.91464	0.91444	0.86724	0.87161	0.91974	0.87875	0.9253	0.90098	0.92258	0.90718	0.9183	0.9136
0.90583	0.8942	0.88371	0.88882	0.86101	0.92837	0.88094	0.88131	0.89588	0.90082	0.90623	0.91156	0.89841	0.88617	0.8835	0.92936	0.88042	0.88702	0.9051	0.88317	0.8898	0.89737	0.91798	0.89145	0.89609	0.8953	0.88115	0.90612	0.87376	0.89986	0.88654	0.89544	0.88858	0.90201	0.87826	0.9104	0.87837	0.8951	0.89548	0.86936	0.88248	0.90284
0.842	0.71349	0.756	0.79403	0.78363	0.8171	0.83616	0.77223	0.78534	0.8282	0.87031	0.83	0.76911	0.82604	0.85662	0.76021	0.88168	0.87814	0.90381	0.89582	0.75618	0.83717	0.82755	0.86296	0.83675	0.73687	0.89839	0.85934	0.84192	0.88887	0.86544	0.87788	0.87313	0.86356	0.84679	0.90652	0.84682	0.90122	0.89063	0.88896	0.90384	0.90849
0.90069	0.89261	0.84666	0.83754	0.84462	0.86712	0.8377	0.84159	0.8567	0.87932	0.84461	0.87039	0.83009	0.84205	0.85193	0.85501	0.86482	0.87324	0.8707	0.86972	0.86251	0.8575	0.83835	0.83755	0.84543	0.82921	0.90449	0.85341	0.84511	0.90273	0.8575	0.88345	0.84082	0.85958	0.91109	0.87926	0.84067	0.89028	0.8867	0.89454	0.91811	0.87313
0.79733	0.6429	0.78328	0.66336	0.68194	0.75126	0.70534	0.67102	0.81265	0.69813	0.76148	0.81952	0.67995	0.81049	0.7821	0.78335	0.82625	0.81663	0.81715	0.79401	0.74754	0.75128	0.86517	0.69236	0.84849	0.66581	0.81244	0.7318	0.75648	0.74075	0.86695	0.77864	0.71564	0.74337	0.8429	0.66412	0.90463	0.73045	0.8309	0.86815	0.82223	0.89164
0.87244	0.85835	0.86129	0.86892	0.85706	0.88407	0.86878	0.85936	0.89021	0.8516	0.87004	0.88356	0.88421	0.89414	0.91202	0.86749	0.91319	0.89321	0.92145	0.85134	0.86137	0.90345	0.89179	0.8997	0.888	0.88038	0.90665	0.88541	0.88849	0.9141	0.87388	0.8913	0.90074	0.90693	0.88468	0.88764	0.87101	0.87886	0.89203	0.87585	0.90494	0.89995
0.89505	0.89708	0.868	0.88737	0.85973	0.89686	0.89261	0.89199	0.8811	0.91625	0.87788	0.89697	0.89145	0.87747	0.89136	0.89562	0.88513	0.8988	0.91379	0.83829	0.87971	0.87742	0.86595	0.88509	0.88795	0.90579	0.9086	0.85736	0.89096	0.89466	0.85511	0.92353	0.90107	0.87716	0.88673	0.89193	0.85948	0.91462	0.91252	0.91354	0.90381	0.91152
0.76823	0.77735	0.79118	0.76967	0.80083	0.78135	0.83313	0.80483	0.79418	0.76439	0.79422	0.77735	0.77775	0.78194	0.80847	0.84504	0.87093	0.82951	0.83703	0.85274	0.81023	0.8422	0.85458	0.82848	0.79307	0.80589	0.77634	0.83721	0.85737	0.83869	0.85167	0.82099	0.86334	0.82637	0.81994	0.81861	0.85293	0.80027	0.82174	0.83602	0.88631	0.84841
0.92344	0.90725	0.93017	0.8915	0.93961	0.9256	0.92953	0.94136	0.90617	0.9415	0.84862	0.92711	0.92941	0.9109	0.92523	0.94047	0.934	0.91088	0.9474	0.85631	0.92155	0.93078	0.91417	0.91093	0.89708	0.92106	0.93965	0.90772	0.92494	0.9389	0.941	0.92748	0.91055	0.92877	0.93088	0.93536	0.9068	0.93403	0.92047	0.93939	0.95987	0.93466
0.90475	0.87575	0.84855	0.86843	0.84263	0.86992	0.86227	0.86674	0.8798	0.86021	0.84044	0.87921	0.85677	0.88145	0.84552	0.86136	0.90651	0.86	0.88151	0.88531	0.88477	0.85711	0.86188	0.84826	0.85053	0.86752	0.86589	0.86573	0.84667	0.87705	0.85347	0.8796	0.83651	0.87112	0.86191	0.8882	0.80984	0.87548	0.84125	0.87048	0.82114	0.8845
0.91961	0.86138	0.85075	0.86625	0.85234	0.87426	0.86092	0.86762	0.87909	0.88064	0.86698	0.86318	0.86954	0.89405	0.85284	0.86914	0.89898	0.86605	0.88678	0.89536	0.85197	0.83949	0.8478	0.85449	0.86706	0.86991	0.88935	0.85996	0.88917	0.87937	0.87119	0.87691	0.8548	0.81935	0.9321	0.88111	0.91682	0.90439	0.91075	0.90113	0.88286	0.89269
0.69886	0.60511	0.77377	0.81183	0.72778	0.69616	0.74938	0.5818	0.7142	0.6745	0.75705	0.71312	0.66966	0.76039	0.57908	0.69102	0.85157	0.54107	0.52192	0.68271	0.59569	0.62755	0.56754	0.66944	0.74451	0.66751	0.64831	0.79117	0.64492	0.58384	0.67901	0.68752	0.63779	0.63421	0.64167	0.72734	0.6877	0.62757	0.6668	0.75131	0.57662	0.64699
0.44079	0.57766	0.65681	0.57197	0.66104	0.61671	0.76741	0.62458	0.63403	0.66362	0.69017	0.66196	0.68494	0.72101	0.74995	0.71735	0.73578	0.63715	0.59756	0.66519	0.636	0.80529	0.65578	0.73852	0.75577	0.61712	0.69485	0.77323	0.79581	0.61738	0.79412	0.80227	0.75781	0.78014	0.71357	0.77524	0.72432	0.72242	0.73444	0.79532	0.74362	0.85067
0.87229	0.88428	0.84347	0.89934	0.85828	0.8722	0.86897	0.8896	0.84651	0.85586	0.86469	0.88095	0.86519	0.85972	0.8818	0.86237	0.86215	0.90924	0.89217	0.9176	0.88757	0.84874	0.88972	0.86572	0.87497	0.89801	0.88296	0.8954	0.85991	0.85303	0.86088	0.86117	0.87149	0.86437	0.88259	0.84904	0.8842	0.88917	0.90223	0.91525	0.87931	0.88022
0.80295	0.6907	0.66254	0.7718	0.6539	0.69207	0.58798	0.78271	0.72723	0.75581	0.80654	0.81522	0.81387	0.71155	0.79718	0.8011	0.85052	0.75132	0.81889	0.84428	0.83933	0.71184	0.86908	0.84234	0.79973	0.86554	0.83437	0.81424	0.83906	0.78176	0.8219	0.77363	0.78716	0.79283	0.77288	0.85271	0.86638	0.88177	0.88458	0.75398	0.84797	0.87265
0.85699	0.91323	0.87325	0.8606	0.87242	0.8579	0.89014	0.85137	0.85109	0.8841	0.85712	0.88524	0.87343	0.83384	0.89724	0.89536	0.86315	0.8844	0.88602	0.87914	0.85897	0.88908	0.89307	0.89363	0.89274	0.8663	0.88231	0.88429	0.88258	0.85368	0.90445	0.90458	0.86558	0.91568	0.85964	0.88578	0.8641	0.87639	0.88401	0.85841	0.79053	0.88445
0.85291	0.75242	0.84527	0.75167	0.79028	0.78957	0.8956	0.85256	0.81916	0.82876	0.83179	0.7994	0.85066	0.87306	0.8752	0.82737	0.87912	0.91181	0.87901	0.94598	0.87346	0.87358	0.91912	0.84739	0.85472	0.8326	0.87588	0.88394	0.8898	0.92822	0.9072	0.88823	0.92224	0.82251	0.92286	0.84574	0.871	0.9195	0.9314	0.92234	0.95799	0.95582
0.92245	0.86433	0.81811	0.86251	0.82259	0.89806	0.86165	0.87198	0.84034	0.88675	0.87289	0.86832	0.85765	0.86959	0.87853	0.88774	0.90923	0.88303	0.89079	0.90465	0.88166	0.88444	0.87881	0.87355	0.8696	0.89014	0.89373	0.86181	0.89638	0.90075	0.87248	0.88723	0.88943	0.866	0.91671	0.90418	0.87096	0.92189	0.91876	0.95562	0.94592	0.91015
0.88731	0.89137	0.85544	0.84118	0.86613	0.90155	0.8546	0.86571	0.86429	0.8485	0.8525	0.83607	0.86946	0.88616	0.86041	0.85087	0.84529	0.85098	0.89996	0.87776	0.89767	0.85662	0.86085	0.85199	0.87752	0.87779	0.88155	0.86424	0.87643	0.87502	0.87297	0.8686	0.88765	0.85915	0.89073	0.88982	0.88073	0.90049	0.87247	0.91742	0.91938	0.88626
0.92041	0.87298	0.83518	0.84951	0.83465	0.87135	0.8668	0.84147	0.8727	0.87392	0.85116	0.88294	0.87333	0.87139	0.8696	0.87977	0.86021	0.86285	0.88365	0.88162	0.89492	0.8435	0.85954	0.84968	0.87867	0.85068	0.87709	0.84695	0.8659	0.87428	0.86627	0.85769	0.8512	0.86679	0.87657	0.88473	0.88377	0.87567	0.90686	0.89484	0.89015	0.88328
0.8795	0.81355	0.78296	0.75667	0.79717	0.78616	0.79024	0.76094	0.82453	0.74064	0.64846	0.7112	0.77254	0.86062	0.87847	0.81887	0.91816	0.7888	0.8345	0.76929	0.79158	0.79494	0.84763	0.75438	0.72291	0.72723	0.76368	0.78691	0.72247	0.82598	0.81786	0.73552	0.69161	0.74741	0.84778	0.64284	0.84347	0.79677	0.77283	0.7672	0.81445	0.65485
0.89222	0.90772	0.87936	0.8399	0.85753	0.88155	0.87646	0.86185	0.86486	0.8687	0.86128	0.92288	0.88227	0.85724	0.84422	0.88419	0.88665	0.91072	0.88393	0.88064	0.87296	0.88566	0.8671	0.85181	0.86958	0.86685	0.91867	0.88395	0.86669	0.89129	0.86617	0.91314	0.8513	0.8836	0.92793	0.90582	0.9107	0.93194	0.93225	0.91682	0.92831	0.87681
0.85093	0.65121	0.6646	0.63098	0.82484	0.65753	0.88601	0.86377	0.69129	0.85643	0.87318	0.64617	0.83596	0.68675	0.53153	0.87611	0.92125	0.71201	0.88516	0.8759	0.87858	0.66991	0.93691	0.86861	0.69261	0.87219	0.8875	0.92983	0.90314	0.91346	0.90223	0.909	0.90014	0.68973	0.89021	0.93229	0.90672	0.91982	0.91434	0.92466	0.91032	0.92711
0.87029	0.88947	0.79421	0.8308	0.84057	0.72029	0.84213	0.84622	0.8273	0.76411	0.7983	0.80015	0.82113	0.8865	0.85954	0.91012	0.94538	0.83256	0.87167	0.86037	0.8721	0.90452	0.8727	0.72554	0.79829	0.88399	0.783	0.8841	0.82701	0.91355	0.92718	0.81445	0.84102	0.76686	0.86449	0.68695	0.85697	0.79287	0.89036	0.88676	0.87157	0.84209
0.82067	0.8838	0.8723	0.8567	0.88033	0.81174	0.8784	0.82986	0.83682	0.86194	0.83182	0.88628	0.88092	0.87726	0.85528	0.86227	0.88281	0.86005	0.89966	0.89572	0.84714	0.88461	0.87817	0.86364	0.83993	0.88185	0.90132	0.87761	0.86611	0.87937	0.87968	0.88029	0.86663	0.8737	0.88876	0.84741	0.8913	0.89851	0.85872	0.89606	0.90072	0.89168
0.89498	0.88867	0.87333	0.8808	0.84348	0.88577	0.8745	0.87577	0.8881	0.89398	0.86189	0.89168	0.87094	0.86025	0.85905	0.90409	0.87722	0.88217	0.90405	0.90777	0.87476	0.8693	0.85007	0.86958	0.8793	0.87522	0.89126	0.86115	0.88552	0.88548	0.87136	0.89302	0.89539	0.87843	0.87958	0.90195	0.84182	0.89876	0.91818	0.8755	0.87797	0.89118
0.88225	0.8598	0.88941	0.86853	0.89328	0.84631	0.88542	0.91709	0.87586	0.91145	0.87078	0.86583	0.89246	0.88057	0.87377	0.91288	0.9002	0.89378	0.88874	0.89592	0.90662	0.83551	0.86263	0.89258	0.87857	0.91035	0.86439	0.84842	0.91027	0.90593	0.86114	0.92148	0.91667	0.86092	0.94455	0.91679	0.91224	0.87357	0.9019	0.89946	0.91685	0.9247
0.9092	0.86309	0.84571	0.80549	0.8002	0.83097	0.82259	0.84731	0.8654	0.78872	0.7884	0.79372	0.84503	0.82169	0.8386	0.85994	0.87791	0.83978	0.86157	0.60931	0.85426	0.82294	0.8537	0.83379	0.79445	0.82684	0.86351	0.83116	0.82007	0.85027	0.83458	0.86467	0.80382	0.82787	0.87033	0.8575	0.79714	0.87518	0.86535	0.88292	0.8646	0.83864
0.85419	0.83684	0.82042	0.82475	0.80193	0.84187	0.82972	0.82673	0.826	0.80024	0.83741	0.83387	0.84067	0.84663	0.84118	0.88298	0.86518	0.85558	0.89537	0.88254	0.85209	0.87291	0.85078	0.80261	0.88453	0.90844	0.90893	0.884	0.81087	0.86891	0.85795	0.87063	0.84521	0.86061	0.87293	0.84884	0.90503	0.89496	0.86468	0.89615	0.88774	0.90303
0.82962	0.81612	0.84155	0.8508	0.86198	0.85417	0.7491	0.87775	0.91488	0.8259	0.835	0.82827	0.87342	0.88833	0.87896	0.84608	0.79021	0.75964	0.86872	0.78004	0.85749	0.85652	0.8489	0.90368	0.86455	0.87365	0.85764	0.82578	0.80426	0.84237	0.80123	0.84209	0.85645	0.89826	0.85851	0.87504	0.89261	0.86717	0.82993	0.81987	0.88976	0.82707
0.87453	0.83205	0.83786	0.86023	0.844	0.91732	0.87596	0.87971	0.86026	0.88368	0.83938	0.86628	0.85985	0.88599	0.87838	0.8995	0.88749	0.88294	0.90616	0.91508	0.92731	0.8752	0.87813	0.85243	0.86997	0.88947	0.88483	0.88182	0.8562	0.90219	0.85669	0.88578	0.87472	0.88767	0.86639	0.86473	0.90712	0.91745	0.90763	0.86439	0.9087	0.88616
0.80437	0.79555	0.88489	0.92125	0.91313	0.92048	0.90494	0.80321	0.92867	0.93898	0.93523	0.88708	0.89987	0.93683	0.96074	0.8103	0.94548	0.9188	0.93662	0.95659	0.78813	0.91536	0.93554	0.93194	0.94459	0.76789	0.92673	0.90634	0.89933	0.89234	0.91773	0.94308	0.93017	0.94943	0.9358	0.92593	0.93031	0.94348	0.94873	0.95233	0.94024	0.93288
0.83562	0.78228	0.79911	0.79751	0.815	0.77597	0.85427	0.81864	0.80045	0.80287	0.77223	0.871	0.79765	0.83315	0.80462	0.86906	0.83535	0.87395	0.86031	0.88523	0.8753	0.85545	0.87611	0.85911	0.8587	0.88033	0.85583	0.86579	0.86691	0.89323	0.8573	0.90557	0.88355	0.82325	0.8658	0.91976	0.84574	0.86439	0.87988	0.85748	0.89105	0.8826
0.56628	0.50787	0.57501	0.59836	0.50247	0.51817	0.49678	0.56267	0.48764	0.6139	0.67276	0.7001	0.57034	0.49204	0.45465	0.48237	0.33382	0.56074	0.40474	0.58822	0.59766	0.48496	0.4641	0.55692	0.56732	0.55104	0.46828	0.51402	0.63803	0.40288	0.61015	0.51969	0.51145	0.58026	0.47477	0.60126	0.57776	0.49773	0.48172	0.66976	0.56036	0.68414
0.87064	0.79719	0.80175	0.80619	0.80141	0.80709	0.81599	0.79135	0.80968	0.81417	0.83619	0.79673	0.82017	0.82355	0.78984	0.85135	0.89401	0.87397	0.84371	0.86666	0.82584	0.85967	0.85308	0.84639	0.85439	0.82941	0.85938	0.81697	0.81346	0.83744	0.83352	0.86799	0.8712	0.88746	0.84487	0.82439	0.88401	0.90606	0.8848	0.85763	0.89501	0.91336
0.76078	0.90231	0.93758	0.923	0.92381	0.80355	0.92612	0.9262	0.89754	0.93369	0.93049	0.90303	0.92608	0.93442	0.90654	0.90941	0.90865	0.88427	0.88689	0.89354	0.90536	0.90658	0.92638	0.91856	0.92898	0.91804	0.85088	0.91454	0.89673	0.85577	0.92027	0.90595	0.88678	0.93816	0.88737	0.81586	0.84181	0.85722	0.83024	0.76552	0.81335	0.78799
0.88664	0.73252	0.86084	0.87767	0.84722	0.8772	0.88532	0.77492	0.87659	0.9212	0.90541	0.91618	0.85016	0.90024	0.92474	0.73835	0.87096	0.9025	0.92484	0.92979	0.69496	0.839	0.88272	0.91347	0.89169	0.69413	0.88453	0.87404	0.88973	0.9138	0.86349	0.87902	0.87975	0.91598	0.90645	0.87216	0.87209	0.90452	0.90628	0.84639	0.86439	0.89487
0.80803	0.78653	0.8498	0.74814	0.79608	0.84566	0.73148	0.81586	0.80605	0.74793	0.87287	0.74305	0.83774	0.77096	0.83243	0.79885	0.81756	0.75786	0.8821	0.87763	0.84802	0.91477	0.86149	0.85222	0.82945	0.87643	0.8712	0.76218	0.86593	0.87216	0.82056	0.82022	0.86842	0.87214	0.8603	0.80164	0.83624	0.8474	0.78322	0.86104	0.88488	0.88286
0.91908	0.88654	0.83931	0.90813	0.84964	0.90478	0.86948	0.87923	0.8748	0.88666	0.88435	0.86476	0.85754	0.86164	0.88513	0.88682	0.88242	0.88395	0.89167	0.87549	0.85845	0.85465	0.87023	0.86716	0.88324	0.88694	0.89344	0.86028	0.8829	0.89806	0.85978	0.87796	0.87915	0.92275	0.92605	0.89489	0.88835	0.87492	0.90329	0.8866	0.89138	0.87917
0.93624	0.89455	0.92527	0.85686	0.92096	0.92555	0.89942	0.89595	0.91352	0.88672	0.9048	0.93813	0.94443	0.90066	0.899	0.90805	0.81992	0.87809	0.83291	0.89749	0.91565	0.87923	0.81285	0.90785	0.90788	0.92129	0.89508	0.89515	0.84836	0.89397	0.87666	0.89548	0.92471	0.90925	0.94546	0.95572	0.9403	0.90297	0.88541	0.81179	0.89116	0.86197
0.91301	0.90003	0.89658	0.90257	0.90411	0.90647	0.91111	0.89783	0.87827	0.91774	0.89976	0.88407	0.92149	0.89263	0.91498	0.87639	0.80432	0.87062	0.9295	0.9198	0.93246	0.88186	0.90024	0.91435	0.90693	0.90983	0.92732	0.9101	0.92047	0.89329	0.87514	0.9096	0.92677	0.86799	0.89036	0.90259	0.89573	0.922	0.92044	0.87573	0.96235	0.91507
0.92545	0.87131	0.86972	0.88143	0.87561	0.89806	0.86928	0.87095	0.88026	0.89096	0.88282	0.89949	0.89709	0.89586	0.92409	0.89025	0.87212	0.85698	0.88681	0.89575	0.88505	0.91308	0.88852	0.85925	0.87399	0.90945	0.90764	0.89452	0.88407	0.88394	0.89426	0.92387	0.86587	0.89189	0.88559	0.91939	0.89659	0.90143	0.90639	0.87095	0.88052	0.8952
0.91198	0.90914	0.90236	0.86722	0.88966	0.92846	0.87638	0.89973	0.90327	0.90836	0.87235	0.91642	0.89639	0.86857	0.92308	0.89381	0.89197	0.91965	0.92631	0.91435	0.92132	0.8638	0.88219	0.89683	0.87296	0.91286	0.90537	0.87164	0.85888	0.90873	0.89428	0.92975	0.90373	0.90682	0.92133	0.91994	0.89101	0.90735	0.90402	0.92339	0.90959	0.92271
0.95371	0.93009	0.906	0.91168	0.8984	0.92201	0.92469	0.91699	0.91669	0.94028	0.91541	0.91208	0.92119	0.92941	0.91545	0.92017	0.90711	0.90516	0.93841	0.90164	0.93575	0.93908	0.91401	0.88937	0.92937	0.93997	0.94218	0.90939	0.91266	0.92617	0.9313	0.92737	0.92003	0.89267	0.92851	0.93566	0.89569	0.9285	0.93535	0.94041	0.93279	0.926
0.97163	0.97924	0.98472	0.98546	0.9847	0.98761	0.98585	0.97392	0.98739	0.98285	0.9845	0.98654	0.98481	0.98427	0.98976	0.97964	0.98758	0.98423	0.98631	0.86414	0.98314	0.98418	0.98508	0.98806	0.98839	0.98271	0.98491	0.98501	0.98666	0.98528	0.98628	0.98727	0.98728	0.99002	0.9873	0.98631	0.98604	0.98487	0.98745	0.98561	0.98734	0.98676
0.64976	0.66762	0.67293	0.55313	0.48277	0.61479	0.5812	0.69838	0.75773	0.70514	0.69674	0.65791	0.67975	0.51016	0.72557	0.65717	0.72031	0.47884	0.613	0.6073	0.7461	0.63219	0.60584	0.63759	0.61649	0.70647	0.58608	0.57659	0.64203	0.5419	0.65076	0.64722	0.66464	0.78461	0.58116	0.70999	0.70877	0.74846	0.76345	0.77589	0.75574	0.84533
0.78984	0.77358	0.74144	0.67955	0.70664	0.76278	0.78868	0.78987	0.78942	0.69535	0.73813	0.71304	0.74386	0.71191	0.76394	0.79148	0.79928	0.78563	0.81378	0.83114	0.75304	0.80553	0.78338	0.71957	0.72421	0.78162	0.77604	0.75686	0.76016	0.78749	0.79247	0.77873	0.77174	0.79735	0.78647	0.77532	0.82905	0.78075	0.81111	0.79049	0.83067	0.79384
0.8143	0.84035	0.76738	0.75263	0.80376	0.83036	0.85362	0.8561	0.81632	0.87888	0.78617	0.82694	0.81162	0.79177	0.85969	0.85989	0.86827	0.86475	0.9067	0.87436	0.86637	0.87004	0.87132	0.86521	0.79547	0.86836	0.86852	0.87135	0.87355	0.9069	0.88993	0.87785	0.86728	0.81416	0.81184	0.89994	0.88197	0.90338	0.83642	0.8641	0.89349	0.91969
0.77786	0.73987	0.86215	0.88266	0.86535	0.87389	0.89568	0.8994	0.69193	0.90597	0.85394	0.86541	0.83465	0.95128	0.90833	0.8373	0.9638	0.86439	0.87982	0.84314	0.82761	0.92244	0.95665	0.94099	0.9217	0.82471	0.9441	0.95074	0.9023	0.87941	0.96386	0.92911	0.86915	0.79932	0.93211	0.88967	0.92636	0.91053	0.96787	0.93116	0.72612	0.9074
0.88925	0.88333	0.86747	0.8851	0.86311	0.88516	0.88541	0.9015	0.85608	0.85535	0.8987	0.89743	0.87233	0.91132	0.88556	0.88633	0.87633	0.88854	0.89094	0.90234	0.91539	0.92375	0.89175	0.88691	0.90874	0.8709	0.90706	0.88316	0.88644	0.85395	0.85874	0.87877	0.88455	0.9131	0.9128	0.91179	0.85985	0.88869	0.92436	0.88468	0.90695	0.90588
0.92607	0.87069	0.87364	0.89841	0.85151	0.7678	0.82228	0.87162	0.9473	0.81958	0.91158	0.94008	0.9087	0.88682	0.89381	0.87006	0.89228	0.91138	0.7567	0.86058	0.89207	0.92113	0.88073	0.86853	0.85702	0.89949	0.8974	0.87944	0.8503	0.86554	0.86894	0.89489	0.88814	0.92307	0.89252	0.86166	0.89699	0.9347	0.86958	0.88387	0.9024	0.92612
0.90936	0.89625	0.86719	0.86368	0.86068	0.89839	0.88574	0.86663	0.88861	0.8622	0.87631	0.87169	0.89536	0.8919	0.90374	0.89373	0.87201	0.89512	0.9215	0.91925	0.90876	0.84946	0.89646	0.85888	0.90189	0.90966	0.89891	0.8452	0.87236	0.88533	0.91196	0.87996	0.89306	0.89264	0.88038	0.90542	0.84945	0.89815	0.92819	0.90235	0.92138	0.91021
0.93218	0.86905	0.87946	0.8693	0.85131	0.8484	0.84046	0.86167	0.87932	0.86091	0.85709	0.87197	0.87967	0.87621	0.8773	0.85811	0.86447	0.87766	0.88501	0.89332	0.87732	0.87416	0.85986	0.85464	0.868	0.84443	0.88676	0.89073	0.86114	0.87932	0.86489	0.88072	0.88451	0.89524	0.83926	0.91588	0.85757	0.87908	0.87458	0.86104	0.87398	0.87834
0.90057	0.87429	0.86514	0.86264	0.8517	0.93677	0.87085	0.90428	0.92842	0.9176	0.86945	0.8916	0.89526	0.88116	0.88507	0.89737	0.87634	0.90664	0.91205	0.89689	0.88782	0.87238	0.88685	0.83721	0.86172	0.89077	0.93322	0.85253	0.88168	0.91283	0.91491	0.90773	0.86688	0.87671	0.89719	0.87898	0.8757	0.88992	0.89967	0.91833	0.89897	0.94696
0.83394	0.86599	0.88716	0.8768	0.87852	0.85104	0.89013	0.8367	0.85732	0.88601	0.85464	0.89029	0.87379	0.90787	0.88395	0.85478	0.91906	0.86608	0.92237	0.88929	0.88927	0.88907	0.90802	0.9089	0.92118	0.88833	0.87894	0.93392	0.83371	0.87245	0.91804	0.88342	0.8984	0.90503	0.87264	0.91302	0.8603	0.90022	0.879	0.84095	0.898	0.82965
0.74356	0.72744	0.76963	0.8542	0.7619	0.83034	0.87331	0.81771	0.75052	0.84319	0.87121	0.81074	0.80066	0.87143	0.83268	0.84611	0.9184	0.90144	0.90225	0.84462	0.86869	0.82079	0.89284	0.8382	0.90391	0.8656	0.89774	0.87859	0.87754	0.92742	0.87148	0.91278	0.86097	0.8533	0.84787	0.88452	0.90972	0.90759	0.89778	0.91339	0.89902	0.90632
0.91667	0.69114	0.80847	0.9006	0.8394	0.89355	0.85003	0.67286	0.88583	0.89175	0.87582	0.91017	0.87708	0.87595	0.88671	0.67403	0.86461	0.91698	0.88999	0.88201	0.63015	0.88936	0.87158	0.89875	0.8782	0.68183	0.92394	0.88216	0.85098	0.90241	0.91032	0.88363	0.87067	0.93798	0.85836	0.87829	0.88601	0.90013	0.91153	0.85785	0.87816	0.8984
0.87492	0.8582	0.86524	0.84682	0.87653	0.89364	0.86216	0.84521	0.84723	0.8954	0.85475	0.90453	0.87611	0.88447	0.87473	0.85902	0.8754	0.87566	0.90327	0.90396	0.87692	0.85758	0.87095	0.8857	0.88592	0.87426	0.90765	0.87371	0.87522	0.86086	0.87321	0.88557	0.87115	0.90872	0.88348	0.9078	0.89133	0.90096	0.89854	0.88418	0.90458	0.89705
0.90787	0.88539	0.87158	0.84813	0.89513	0.89551	0.87713	0.89086	0.87382	0.88223	0.87021	0.88332	0.88807	0.88147	0.92856	0.91502	0.85528	0.89635	0.93401	0.86853	0.90981	0.89625	0.88908	0.9092	0.87277	0.90652	0.93287	0.88829	0.87481	0.91562	0.90324	0.92772	0.90418	0.87749	0.92581	0.92517	0.89656	0.92134	0.92824	0.87768	0.92303	0.94922
0.96583	0.98074	0.98632	0.97659	0.98016	0.98474	0.98721	0.97902	0.97954	0.97919	0.97986	0.96843	0.98245	0.97886	0.98656	0.98084	0.95614	0.98062	0.98638	0.9881	0.983	0.9835	0.98732	0.98458	0.97132	0.97626	0.97823	0.97865	0.98274	0.9732	0.97672	0.98704	0.98398	0.98798	0.98208	0.98127	0.98396	0.98333	0.97542	0.96965	0.98401	0.98252
0.92382	0.90422	0.90717	0.88284	0.87125	0.89241	0.9153	0.91793	0.90865	0.89521	0.88914	0.90201	0.90801	0.90962	0.90146	0.89745	0.90442	0.9216	0.9298	0.89341	0.94656	0.88594	0.87831	0.86872	0.92179	0.92387	0.90124	0.8932	0.90906	0.87733	0.91014	0.92812	0.92343	0.88764	0.92828	0.90512	0.8598	0.93265	0.91931	0.9273	0.93258	0.92434
0.81844	0.86242	0.83265	0.79717	0.78253	0.83419	0.81453	0.793	0.72509	0.72139	0.84915	0.86624	0.82696	0.82235	0.80857	0.86379	0.80582	0.88602	0.64576	0.69465	0.77495	0.79134	0.71161	0.82727	0.79782	0.76361	0.91334	0.83897	0.85577	0.76354	0.85132	0.85836	0.7419	0.85531	0.81991	0.86116	0.78695	0.75695	0.7954	0.91283	0.80768	0.89275
0.90835	0.83126	0.81371	0.8408	0.81051	0.89586	0.85424	0.85883	0.8508	0.87417	0.83895	0.88448	0.85752	0.85411	0.86866	0.86755	0.87696	0.877	0.88491	0.90483	0.83381	0.82833	0.86734	0.84478	0.86987	0.85999	0.88189	0.86625	0.85225	0.86901	0.87393	0.87436	0.85451	0.89748	0.88275	0.88301	0.84294	0.89828	0.8921	0.8874	0.87876	0.92342
0.91155	0.85902	0.84409	0.84522	0.83294	0.86663	0.84118	0.85991	0.84705	0.86763	0.84217	0.84582	0.86044	0.85412	0.88332	0.8477	0.88529	0.87826	0.86046	0.86967	0.87875	0.84285	0.85275	0.83631	0.85013	0.85327	0.87117	0.84551	0.85679	0.86384	0.8492	0.88839	0.84705	0.83873	0.90116	0.87956	0.88519	0.89005	0.88572	0.87558	0.87854	0.89703
0.76872	0.86558	0.86589	0.89515	0.83847	0.91248	0.86426	0.85039	0.81759	0.86831	0.82888	0.85628	0.8642	0.87651	0.8409	0.87595	0.86763	0.86736	0.88066	0.86277	0.9109	0.88061	0.87203	0.83143	0.84407	0.89228	0.8654	0.86951	0.85665	0.88652	0.85236	0.90885	0.8741	0.8538	0.87352	0.8889	0.81985	0.9133	0.87245	0.88446	0.88681	0.85306
0.95276	0.93962	0.94432	0.93851	0.93278	0.94131	0.94378	0.93022	0.93659	0.94309	0.94058	0.95646	0.91187	0.92032	0.88089	0.9507	0.94561	0.92893	0.95455	0.91052	0.93044	0.94194	0.91617	0.93589	0.91367	0.93865	0.94418	0.94779	0.92901	0.92063	0.92096	0.9412	0.94388	0.89041	0.92005	0.95952	0.93539	0.93491	0.93986	0.93458	0.93	0.94843
0.90025	0.80681	0.82751	0.79837	0.84132	0.89391	0.87242	0.8515	0.81416	0.87267	0.80626	0.86597	0.86203	0.84749	0.8863	0.80996	0.84545	0.84844	0.92139	0.84081	0.86662	0.87026	0.83066	0.83711	0.80244	0.79661	0.84646	0.8753	0.83617	0.87447	0.8262	0.87546	0.86588	0.86624	0.90331	0.9054	0.8355	0.88204	0.8616	0.88806	0.88736	0.89028
0.93577	0.87232	0.87239	0.86789	0.85359	0.89548	0.87278	0.8851	0.83711	0.87838	0.88927	0.88567	0.89713	0.88544	0.87688	0.91505	0.88103	0.88399	0.91714	0.90556	0.89378	0.87618	0.89798	0.85887	0.85676	0.89643	0.88427	0.87021	0.8823	0.90671	0.86111	0.88711	0.89937	0.89407	0.88118	0.9274	0.84731	0.89398	0.89375	0.90344	0.90425	0.92067
0.71181	0.8611	0.85641	0.8866	0.88115	0.8849	0.88311	0.85092	0.86997	0.88652	0.8875	0.91427	0.87372	0.88179	0.89528	0.89433	0.86132	0.8707	0.88637	0.90016	0.88534	0.87076	0.86423	0.89409	0.89939	0.8984	0.85094	0.88938	0.90158	0.88842	0.90322	0.90082	0.89519	0.9256	0.84472	NA	0.81697	0.87813	NA	NA	NA	NA
0.8263	0.87959	0.85991	0.8462	0.85403	0.89028	0.85786	0.84138	0.9004	0.86917	0.87481	0.89457	0.87323	0.83481	0.88183	0.85561	0.84292	0.88952	0.87834	0.88267	0.88276	0.83523	0.85855	0.84528	0.88004	0.83978	0.87362	0.85313	0.85434	0.85605	0.87775	0.86755	0.85329	0.87144	0.88188	0.88262	0.89656	0.89372	0.92867	0.92688	0.93349	0.9093
0.50013	0.71984	0.72367	0.72951	0.73924	0.70418	0.8069	0.74165	0.70039	0.70498	0.81896	0.77498	0.73833	0.73721	0.73013	0.77188	0.85334	0.882	0.84408	0.90606	0.77269	0.81428	0.90055	0.8209	0.83201	0.81953	0.81829	0.8952	0.84091	0.84388	0.86643	0.89025	0.88239	0.77106	0.8513	0.86462	0.83722	0.85962	0.83735	0.8791	0.92213	0.89773
0.8854	0.85104	0.85097	0.88356	0.88245	0.88776	0.87669	0.83054	0.89274	0.86578	0.86484	0.89556	0.87703	0.88283	0.89257	0.86065	0.89508	0.89522	0.89203	0.88921	0.90521	0.88711	0.90665	0.90646	0.86405	0.82648	0.88402	0.89697	0.88476	0.87825	0.88877	0.87966	0.87255	0.83274	0.88967	0.87155	0.85539	0.85984	0.90146	0.89473	0.88554	0.89344
0.87997	0.8637	0.82022	0.85182	0.85159	0.85915	0.85838	0.85421	0.85847	0.85577	0.82455	0.83691	0.86343	0.86898	0.84121	0.84092	0.86119	0.83667	0.86505	0.88658	0.87356	0.85506	0.84782	0.85662	0.83722	0.84903	0.88983	0.86865	0.8108	0.87539	0.88179	0.87499	0.90003	0.86625	0.90564	0.89237	0.90145	0.88232	0.92427	0.89484	0.90788	0.86942
0.90385	0.93567	0.93477	0.92288	0.93368	0.92154	0.90199	0.88896	0.90099	0.94366	0.90865	0.88248	0.90077	0.92096	0.91889	0.92459	0.91003	0.91779	0.93037	0.93646	0.93485	0.92171	0.91987	0.89484	0.93072	0.90735	0.95065	0.90602	0.92038	0.94296	0.9093	0.9029	0.91355	0.96017	0.93122	0.92905	0.90847	0.92343	0.92187	0.86866	0.91306	0.9288
0.87813	0.856	0.85801	0.88253	0.87262	0.85152	0.9161	0.87023	0.90459	0.88146	0.87769	0.87874	0.90529	0.88965	0.87533	0.90596	0.89036	0.8864	0.89559	0.8964	0.8881	0.8765	0.8982	0.9187	0.91002	0.89615	0.87518	0.90006	0.88487	0.87873	0.87007	0.88705	0.90551	0.85073	0.88123	0.88804	0.88977	0.9068	0.92139	0.94478	0.92494	0.90879
0.9544	0.94601	0.97613	0.95481	0.94149	0.80814	0.97535	0.91003	0.97187	0.9391	0.96256	0.96192	0.96377	0.96058	0.92969	0.96024	0.96955	0.97064	0.9701	0.84151	0.95689	0.9488	0.97794	0.97157	0.97233	0.96943	0.80372	0.95	0.93852	0.96707	0.9761	0.97419	0.98212	0.97867	0.97193	0.92656	0.97541	0.97505	0.97611	0.97318	0.98128	0.97573
0.90561	0.90479	0.88331	0.88608	0.89118	0.92839	0.90157	0.88102	0.9018	0.89345	0.85866	0.91666	0.86006	0.86567	0.85205	0.88286	0.88022	0.90188	0.93504	0.90148	0.89881	0.89191	0.90432	0.84478	0.88214	0.8916	0.8998	0.89781	0.87199	0.9188	0.87559	0.89472	0.90387	0.85513	0.90984	0.90402	0.84773	0.90437	0.90882	0.90572	0.92614	0.92284
0.62459	0.77817	0.81705	0.8425	0.74599	0.7865	0.87592	0.85837	0.81693	0.82493	0.89981	0.81758	0.82934	0.84402	0.75579	0.84092	0.885	0.90849	0.86593	0.87777	0.90529	0.83551	0.8826	0.84322	0.87277	0.8667	0.79602	0.86556	0.84617	0.89413	0.9002	0.81927	0.91063	0.75341	0.88387	0.89423	0.86174	0.87653	0.86007	0.88591	0.91273	0.91635
0.88762	0.90646	0.87185	0.8731	0.86363	0.89017	0.87098	0.85784	0.89504	0.89139	0.85635	0.89849	0.86618	0.89595	0.85802	0.90406	0.88862	0.90428	0.88517	0.87991	0.90209	0.87922	0.87879	0.89141	0.87738	0.89434	0.89426	0.881	0.87606	0.87085	0.87959	0.90067	0.86951	0.86903	0.90419	0.89756	0.89768	0.91868	0.89836	0.91061	0.93601	0.8852
0.89817	0.85479	0.89013	0.85686	0.81078	0.88781	0.88546	0.90416	0.87217	0.84815	0.89631	0.8848	0.8899	0.91948	0.84108	0.91471	0.91399	0.89566	0.93071	0.85716	0.91706	0.89264	0.87754	0.86187	0.87489	0.90504	0.93397	0.88931	0.87525	0.88806	0.88515	0.895	0.89881	0.85418	0.92784	0.90633	0.91397	0.93756	0.90425	0.88063	0.93902	0.85002
0.55029	0.64094	0.63128	0.81069	0.76664	0.58814	0.79582	0.78681	0.61832	0.69894	0.79457	0.77782	0.8078	0.90326	0.71934	0.77185	0.84547	0.8887	0.90259	0.88015	0.81588	0.80785	0.90516	0.83187	0.91786	0.91239	0.87801	0.91049	0.91408	0.91202	0.89945	0.89542	0.91347	0.72818	0.94347	0.88803	0.82121	0.90633	0.93242	0.83695	0.88766	0.9036
0.91527	0.89437	0.89155	0.88279	0.86834	0.87615	0.88281	0.86515	0.87523	0.91768	0.90062	0.9112	0.8674	0.92015	0.88708	0.89539	0.89689	0.90467	0.8823	0.89236	0.91985	0.91676	0.8929	0.86898	0.90482	0.88111	0.90292	0.9031	0.91646	0.89205	0.91083	0.89379	0.90739	0.89392	0.94147	0.91096	0.90187	0.9221	0.91837	0.92596	0.89337	0.93807
0.91153	0.89643	0.83478	0.80087	0.75867	0.77064	0.81453	0.77834	0.79935	0.84255	0.88317	0.72306	0.87844	0.83481	0.87302	0.92173	0.62773	0.72808	0.90329	0.68508	0.83212	0.88777	0.85529	0.80678	0.73052	0.84835	0.7523	0.91275	0.75755	0.90629	0.83986	0.66382	0.81695	0.88409	0.86995	0.72504	0.87096	0.8908	0.88298	0.85273	0.90452	0.88256
0.74151	0.66696	0.74064	0.78365	0.74093	0.71944	0.81311	0.76812	0.76039	0.72556	0.82292	0.77607	0.85747	0.85498	0.83578	0.81052	0.9129	0.9159	0.90334	0.91584	0.8168	0.90199	0.86925	0.87024	0.86687	0.88853	0.85413	0.94078	0.80721	0.89571	0.873	0.89526	0.93409	0.85879	0.93216	0.87985	0.91778	0.93726	0.92221	0.9063	0.8959	0.95183
0.96461	0.98397	0.98705	0.98679	0.97122	0.98988	0.8942	0.98138	0.98917	0.98764	0.98657	0.9775	0.98701	0.98383	0.99077	0.98086	0.98861	0.97382	0.99134	0.77626	0.97876	0.98658	0.98529	0.98543	0.98204	0.98373	0.98901	0.97435	0.97089	0.98832	0.96864	0.98628	0.97985	0.99282	0.98596	0.98485	0.99024	0.9902	0.98937	0.99143	0.99018	0.97775
0.77538	0.7569	0.75679	0.74902	0.8049	0.78979	0.87335	0.83066	0.8151	0.78469	0.79382	0.79028	0.8327	0.80371	0.87129	0.86077	0.89732	0.85206	0.90032	0.91456	0.88778	0.87806	0.88874	0.84937	0.82892	0.85274	0.87499	0.90796	0.90351	0.89022	0.88909	0.824	0.88243	0.83982	0.85559	0.82059	0.87167	0.92415	0.8568	0.85273	0.90528	0.88481
0.90943	0.86751	0.84602	0.8795	0.87474	0.90079	0.87657	0.86994	0.87455	0.86616	0.88537	0.8969	0.89677	0.90476	0.87637	0.8872	0.86348	0.8728	0.88799	0.87458	0.90677	0.86839	0.86085	0.85365	0.86406	0.89463	0.87182	0.86725	0.87514	0.89035	0.8717	0.86901	0.8623	0.86665	0.90613	0.88634	0.87484	0.876	0.88444	0.88471	0.90952	0.9015
0.92261	0.7246	0.76437	0.85879	0.8935	0.8487	0.91253	0.81573	0.87195	0.68974	0.84916	0.73887	0.90105	0.92611	0.90524	0.91612	0.84024	0.91672	0.88527	0.94424	0.84186	0.81248	0.92852	0.90132	0.88931	0.945	0.94715	0.45451	0.91322	0.84493	0.91983	0.94825	0.89859	0.75199	0.47795	0.89828	0.95186	0.93108	0.87416	0.84425	0.85457	0.94079
0.83232	0.82587	0.82929	0.87721	0.83742	0.82391	0.87906	0.8843	0.89177	0.86509	0.87249	0.87832	0.87437	0.87268	0.86507	0.87421	0.92717	0.932	0.87744	0.94959	0.87135	0.89183	0.8749	0.89324	0.86996	0.86866	0.90485	0.90274	0.89784	0.90465	0.91903	0.89483	0.93267	0.87365	0.91701	0.90548	0.89493	0.88956	0.913	0.90696	0.91879	0.94675
0.84934	0.87844	0.86462	0.87711	0.84459	0.91173	0.88459	0.89987	0.84565	0.87882	0.8478	0.89334	0.86746	0.8742	0.86842	0.88429	0.88165	0.84923	0.90323	0.87443	0.87294	0.86425	0.89519	0.84399	0.88592	0.89857	0.90533	0.8698	0.87521	0.90125	0.89374	0.89584	0.87533	0.86231	0.89055	0.90083	0.86749	0.91891	0.89213	0.90908	0.9019	0.92168
0.72695	0.73362	0.75706	0.79059	0.77794	0.7461	0.82928	0.79188	0.78124	0.73323	0.79318	0.7641	0.79191	0.78601	0.77969	0.83175	0.88136	0.89809	0.81908	0.89046	0.87432	0.81357	0.94087	0.8333	0.85778	0.85537	0.78956	0.90258	0.90831	0.80737	0.89154	0.88192	0.87647	0.76269	0.89049	0.87285	0.84713	0.80232	0.79406	0.81694	0.83069	0.90229
0.90475	0.91214	0.85446	0.8892	0.86367	0.90517	0.8727	0.88959	0.88524	0.90298	0.88789	0.91042	0.90367	0.88817	0.89241	0.89397	0.88179	0.90373	0.92591	0.88656	0.90233	0.87798	0.88777	0.89716	0.90434	0.88058	0.92373	0.87998	0.88051	0.9008	0.8822	0.87695	0.92459	0.87482	0.88092	0.90696	0.93013	0.93862	0.91148	0.89436	0.90386	0.91399
0.92122	0.91579	0.8927	0.89626	0.90678	0.89949	0.89123	0.89591	0.89254	0.89951	0.88941	0.922	0.91463	0.88134	0.88755	0.9164	0.91307	0.9054	0.91436	0.90511	0.90734	0.89748	0.88929	0.88599	0.8813	0.91726	0.90666	0.88774	0.89231	0.89772	0.88361	0.90712	0.88162	0.90833	0.89013	0.87493	0.91347	0.90921	0.90699	0.91154	0.89518	0.91512
0.81317	0.8138	0.82264	0.80462	0.80938	0.85656	0.84948	0.85722	0.86315	0.84326	0.85922	0.85216	0.85597	0.8462	0.84463	0.87739	0.89886	0.86678	0.88974	0.89634	0.88099	0.86455	0.88644	0.82705	0.85307	0.83745	0.86002	0.86891	0.86412	0.88913	0.86782	0.90315	0.8855	0.86159	0.8615	0.87861	0.89929	0.88919	0.88925	0.85216	0.88129	0.8638
0.82978	0.88526	0.90711	0.89697	0.88775	0.93639	0.89617	0.90226	0.89447	0.91064	0.90528	0.87842	0.92903	0.91082	0.94242	0.92165	0.9226	0.92873	0.92508	0.91892	0.90806	0.92768	0.91901	0.93436	0.91736	0.9251	0.92009	0.91271	0.90865	0.91797	0.91243	0.92737	0.93989	0.95013	0.91645	0.93169	0.93508	0.91591	0.93395	0.92249	0.93757	0.90694
0.93804	0.93357	0.92805	0.941	0.915	0.93619	0.93414	0.93039	0.93009	0.94253	0.92701	0.93184	0.91191	0.91776	0.94599	0.94007	0.91569	0.94629	0.95263	0.85043	0.93579	0.93277	0.92375	0.91559	0.93195	0.91945	0.94248	0.94224	0.93745	0.935	0.94245	0.92483	0.94264	0.94748	0.91482	0.93361	0.93313	0.92555	0.93086	0.93523	0.92888	0.93564
0.81326	0.75563	0.70907	0.79109	0.77732	0.73589	0.86902	0.81845	0.80813	0.74344	0.8198	0.7871	0.81627	0.8506	0.84426	0.85253	0.86975	0.89247	0.8499	0.90804	0.78528	0.91268	0.88606	0.8223	0.82082	0.79011	0.76829	0.89954	0.88891	0.86894	0.88178	0.89444	0.87397	0.84129	0.86351	0.8401	0.82858	0.86869	0.8239	0.84845	0.88629	0.94808
0.65411	0.73273	0.76582	0.75546	0.73073	0.72472	0.69712	0.71581	0.84137	0.77115	0.82161	0.69779	0.76566	0.76096	0.71185	0.76932	0.67847	0.68747	0.66226	0.61954	0.73329	0.77857	0.73505	0.81315	0.78946	0.74061	0.75049	0.6574	0.73986	0.7095	0.73851	0.71061	0.69375	0.83835	0.76276	0.76922	0.81485	0.73295	0.71201	0.8119	0.76814	0.79409
0.93006	0.86392	0.87106	0.84944	0.8915	0.89364	0.88443	0.91395	0.88236	0.90269	0.88552	0.90111	0.90179	0.90263	0.87814	0.90761	0.88651	0.88071	0.90698	0.88868	0.90982	0.87467	0.85759	0.90619	0.84483	0.90405	0.90837	0.88589	0.86532	0.86307	0.86572	0.9084	0.88267	0.89763	0.92193	0.9183	0.87592	0.86179	0.93686	0.92111	0.93398	0.90813
0.89589	0.85739	0.84729	0.8713	0.87508	0.92037	0.85861	0.849	0.89584	0.88446	0.87955	0.91556	0.87733	0.86756	0.91922	0.85132	0.88945	0.9028	0.91186	0.86569	0.86144	0.87977	0.87176	0.93157	0.89718	0.87142	0.9054	0.88589	0.87926	0.93829	0.86869	0.90683	0.88737	0.89644	0.89262	0.92073	0.8687	0.93237	0.89788	0.92098	0.9375	0.9356
0.85312	0.89268	0.88598	0.86709	0.88564	0.87877	0.88117	0.88018	0.82963	0.90434	0.83219	0.90986	0.90001	0.84249	0.85212	0.8839	0.87493	0.89953	0.9131	0.8927	0.90406	0.88262	0.89729	0.86685	0.88562	0.90849	0.89476	0.89307	0.88629	0.87003	0.90417	0.89453	0.89624	0.90551	0.89314	0.91995	0.92133	0.90133	0.92	0.86347	0.86954	0.88005
0.83916	0.88624	0.84635	0.79677	0.882	0.82235	0.89982	0.8985	0.83566	0.84116	0.84923	0.87257	0.88083	0.85095	0.83766	0.89227	0.89873	0.89755	0.9008	0.91173	0.89298	0.86114	0.90428	0.88205	0.88597	0.89664	0.87078	0.89098	0.87035	0.90558	0.89325	0.90114	0.89072	0.91003	0.86724	0.90592	0.90437	0.90609	0.92728	0.87762	0.9312	0.89125
0.90953	0.79846	0.91155	0.90532	0.87623	0.92825	0.8836	0.81947	0.93352	0.90302	0.82755	0.9163	0.87623	0.90101	0.96888	0.81467	0.91507	0.91176	0.91448	0.92453	0.8258	0.90013	0.88183	0.91133	0.87412	0.80399	0.91943	0.90518	0.84831	0.933	0.89209	0.91361	0.88106	0.96883	0.94193	0.91098	0.95122	0.90888	0.95433	0.94386	0.90926	0.92039
0.87419	0.86548	0.85547	0.86074	0.80613	0.87312	0.82917	0.8652	0.8551	0.83005	0.85701	0.8421	0.8829	0.85321	0.8675	0.89171	0.86631	0.83039	0.89666	0.85456	0.87886	0.79591	0.85771	0.8722	0.82449	0.87729	0.90314	0.86764	0.86118	0.82104	0.83717	0.83506	0.91566	0.88939	0.91534	0.88903	0.85021	0.88258	0.89208	0.85957	0.86082	0.87935
0.83866	0.86783	0.88462	0.83926	0.85658	0.89886	0.88301	0.87726	0.86976	0.88567	0.89329	0.84359	0.88208	0.88514	0.88406	0.91733	0.89575	0.88862	0.88404	0.91476	0.87819	0.8742	0.87108	0.86786	0.85837	0.9112	0.88028	0.9128	0.86079	0.8986	0.88647	0.88711	0.88002	0.89999	0.9359	0.9004	0.90585	0.90879	0.91186	0.88909	0.93697	0.9082
0.91705	0.917	0.83231	0.79472	0.8379	0.90921	0.84165	0.89706	0.90526	0.84231	0.85285	0.88893	0.87445	0.87134	0.87055	0.90274	0.89471	0.90544	0.91427	0.94174	0.84225	0.8614	0.86139	0.88119	0.85147	0.90086	0.93166	0.90638	0.84811	0.95144	0.87573	0.93086	0.88027	0.8951	0.93508	0.91415	0.85918	0.93001	0.91416	0.89018	0.90846	0.87399
0.90006	0.86889	0.85908	0.85131	0.87451	0.90213	0.86119	0.88804	0.91522	0.90163	0.92994	0.89495	0.86834	0.8821	0.92339	0.85717	0.88421	0.87047	0.89958	0.86178	0.89787	0.89764	0.88538	0.88849	0.87013	0.86889	0.90411	0.85913	0.86181	0.91222	0.84337	0.8513	0.86852	0.94946	0.86141	0.92286	0.89985	0.90309	0.87569	0.90609	0.90635	0.8792
0.90218	0.91375	0.91469	0.88808	0.87374	0.90491	0.87647	0.89617	0.89298	0.88984	0.88272	0.89026	0.86879	0.88394	0.90171	0.90788	0.89645	0.87452	0.89542	0.89945	0.93769	0.89075	0.89442	0.9063	0.87844	0.91304	0.94229	0.89742	0.87904	0.90332	0.88485	0.923	0.90638	0.87966	0.88238	0.9007	0.90293	0.89784	0.88153	0.90471	0.91053	0.9123
0.86514	0.79204	0.79153	0.80884	0.71829	0.82448	0.68897	0.85635	0.85694	0.82248	0.86741	0.85704	0.86735	0.76728	0.86471	0.88574	0.86119	0.76081	0.85116	0.82769	0.8774	0.73735	0.85158	0.84463	0.80728	0.86861	0.86204	0.83831	0.8428	0.76833	0.82601	0.80706	0.80265	0.87498	0.85204	0.8585	0.8784	0.90578	0.90218	0.8713	0.86159	0.8698
0.88483	0.89924	0.88932	0.90094	0.87294	0.88093	0.88513	0.89213	0.89599	0.8852	0.88625	0.84552	0.89044	0.91907	0.91239	0.91054	0.8882	0.87639	0.88628	0.84632	0.88773	0.90266	0.89818	0.918	0.88745	0.89608	0.88175	0.88515	0.83991	0.88354	0.87368	0.89425	0.88561	0.9389	0.89855	0.87796	0.9192	0.88466	0.91222	0.91444	0.87255	0.88147
0.92313	0.89464	0.87144	0.89442	0.87769	0.87913	0.87818	0.89498	0.87197	0.91115	0.86969	0.89656	0.8891	0.88451	0.87932	0.87981	0.87676	0.8917	0.90601	0.90214	0.90103	0.8675	0.8769	0.86449	0.87497	0.89497	0.9017	0.8648	0.8791	0.88633	0.90415	0.9049	0.88198	0.9051	0.86829	0.89976	0.8723	0.91072	0.84239	0.8855	0.87956	0.89636
0.93323	0.9082	0.88461	0.89232	0.87217	0.90113	0.90356	0.92211	0.91318	0.92114	0.90713	0.88413	0.90515	0.91362	0.90977	0.9218	0.92721	0.88808	0.90246	0.90611	0.92104	0.90307	0.91469	0.89384	0.89666	0.89624	0.92268	0.9021	0.88741	0.87052	0.89782	0.91312	0.90326	0.90277	0.90798	0.88811	0.86182	0.90065	0.89651	0.90199	0.92086	0.89954
0.83345	0.86722	0.83779	0.83155	0.84189	0.87684	0.86946	0.83679	0.8921	0.85884	0.87937	0.86222	0.85467	0.87197	0.87316	0.89858	0.89609	0.86975	0.87292	0.89006	0.88954	0.86124	0.8705	0.88421	0.87578	0.89081	0.88803	0.86352	0.83908	0.84793	0.87127	0.86842	0.88378	0.88055	0.89577	0.90468	0.88937	0.88959	0.90425	0.92005	0.94365	0.88246
0.87831	0.87002	0.86049	0.89354	0.89939	0.90523	0.86687	0.89749	0.8874	0.87792	0.88137	0.92113	0.88594	0.89923	0.90631	0.87294	0.81405	0.84247	0.87349	0.90742	0.91445	0.89849	0.85122	0.86163	0.88744	0.89554	0.92413	0.90003	0.8891	0.87696	0.91371	0.88401	0.87672	0.8763	0.86014	0.88744	0.8416	0.88371	0.90339	0.8625	0.91738	0.93028
0.87418	0.79207	0.80714	0.772	0.82351	0.74114	0.85371	0.77941	0.7891	0.76908	0.7828	0.79204	0.83676	0.85657	0.86298	0.85108	0.92149	0.86753	0.87551	0.88549	0.81591	0.86154	0.84609	0.77629	0.83434	0.81881	0.83152	0.86854	0.80954	0.90466	0.89828	0.86434	0.85352	0.80833	0.86913	0.79925	0.85985	0.86859	0.87926	0.89263	0.90663	0.87916
0.85573	0.88561	0.87451	0.87247	0.8772	0.915	0.87677	0.84997	0.89503	0.87801	0.86457	0.90623	0.87435	0.85731	0.87391	0.90128	0.88627	0.85386	0.91309	0.87267	0.8664	0.87484	0.87763	0.88947	0.89668	0.90875	0.89592	0.8949	0.87289	0.90014	0.88664	0.89003	0.90394	0.89911	0.90687	0.90507	0.90311	0.91384	0.92088	0.92247	0.91734	0.90659
0.91421	0.89451	0.90425	0.90117	0.8597	0.89628	0.88807	0.90295	0.89834	0.90918	0.84879	0.90844	0.90953	0.91621	0.85561	0.89671	0.87626	0.88239	0.93416	0.80036	0.93258	0.88741	0.88565	0.88604	0.88251	0.87185	0.90898	0.87145	0.91715	0.88991	0.89499	0.90878	0.8948	0.88648	0.88888	0.92419	0.88221	0.92231	0.91861	0.90585	0.90337	0.93318
0.62133	0.76854	0.81788	0.86589	0.78436	0.87375	0.84019	0.84862	0.79402	0.8433	0.91415	0.86406	0.87207	0.91068	0.81074	0.77316	0.84441	0.92104	0.94596	0.87072	0.89021	0.88813	0.88744	0.8371	0.914	0.84928	0.93632	0.87321	0.88513	0.88805	0.88811	0.93652	0.77166	0.80645	0.92669	0.79568	0.85156	0.93571	0.91438	0.90875	0.8917	0.93127
0.90035	0.90762	0.90203	0.88397	0.90009	0.90084	0.8983	0.90051	0.87011	0.92427	0.88566	0.92855	0.88478	0.90012	0.91695	0.89009	0.89078	0.90507	0.90453	0.89932	0.91258	0.91997	0.86715	0.90622	0.8903	0.8922	0.91725	0.89182	0.91013	0.91155	0.91475	0.89939	0.91318	0.9041	0.92154	0.93087	0.91151	0.92716	0.89402	0.90686	0.92719	0.92976
0.63403	0.61754	0.80552	0.64867	0.76382	0.56074	0.68885	0.64044	0.65933	0.68372	0.78207	0.74245	0.70573	0.78881	0.7518	0.72875	0.80678	0.65382	0.50309	0.51561	0.75196	0.75309	0.72511	0.70207	0.80073	0.7869	0.56986	0.74306	0.66564	0.55008	0.78978	0.79995	0.74601	0.68364	0.79752	0.77044	0.8929	0.61983	0.74204	0.86848	0.72033	0.95073
0.92104	0.92197	0.9089	0.87046	0.87208	0.90411	0.87264	0.90197	0.92214	0.84655	0.8386	0.7894	0.91801	0.88102	0.9075	0.9271	0.90366	0.90476	0.91194	0.91227	0.92329	0.89335	0.88093	0.84185	0.90135	0.93958	0.89275	0.90767	0.84204	0.91011	0.89879	0.89013	0.90069	0.84867	0.90992	0.83831	0.91421	0.90286	0.9264	0.852	0.93816	0.84899
0.97593	0.98314	0.9851	0.98517	0.9816	0.98239	0.97779	0.9805	0.98495	0.98467	0.9867	0.98458	0.98625	0.985	0.9897	0.97826	0.96887	0.98169	0.98704	0.83631	0.98112	0.98343	0.9845	0.9847	0.98422	0.98446	0.9846	0.98194	0.97978	0.98403	0.98051	0.98075	0.98578	0.99014	0.98538	0.98464	0.98888	0.98753	0.98511	0.98225	0.98249	0.98394
0.84306	0.84066	0.81294	0.84435	0.85744	0.88374	0.862	0.88748	0.84467	0.89066	0.81411	0.87165	0.82906	0.89086	0.84009	0.87016	0.90292	0.86743	0.88621	0.88016	0.87868	0.86626	0.88344	0.87434	0.86367	0.88269	0.89805	0.88617	0.87352	0.92838	0.84953	0.88641	0.88074	0.85559	0.8756	0.91203	0.88827	0.88212	0.89123	0.87368	0.88612	0.90844
0.90299	0.84874	0.86565	0.84314	0.88457	0.88437	0.8557	0.86926	0.89603	0.87035	0.9039	0.8874	0.85931	0.90155	0.86803	0.84723	0.85091	0.90155	0.89112	0.88932	0.87993	0.90414	0.90846	0.89664	0.89435	0.90324	0.87229	0.88182	0.88296	0.89367	0.86048	0.89657	0.87157	0.8688	0.90457	0.90139	0.89972	0.90399	0.91852	0.88689	0.89499	0.91058
0.87545	0.91919	0.88169	0.91347	0.84914	0.94144	0.88897	0.85377	0.94916	0.924	0.94471	0.93489	0.92404	0.92811	0.89312	0.87434	0.95533	0.92514	0.93008	0.79452	0.92325	0.9121	0.942	0.92942	0.91802	0.92045	0.89706	0.91322	0.89168	0.93455	0.89784	0.93558	0.91098	0.91329	0.91429	0.93536	0.94183	0.92249	0.93	0.91997	0.90533	0.96466
0.85895	0.87369	0.8485	0.86135	0.88931	0.87805	0.89867	0.88581	0.84027	0.87163	0.85963	0.86875	0.83506	0.87199	0.89954	0.89249	0.88517	0.87412	0.84893	0.83998	0.89281	0.90214	0.88347	0.85944	0.86807	0.90319	0.87841	0.88814	0.88104	0.84829	0.89349	0.86939	0.89476	0.88728	0.86827	0.87904	0.88048	0.85122	0.92605	0.9284	0.88734	0.84848
0.92017	0.8985	0.88962	0.91252	0.91457	0.93235	0.88615	0.93389	0.89302	0.94982	0.94727	0.93443	0.90893	0.91291	0.94336	0.92048	0.91077	0.91676	0.9584	0.92713	0.9383	0.90754	0.88998	0.90688	0.91324	0.92094	0.95256	0.91642	0.9417	0.93509	0.93192	0.92478	0.90595	0.94063	0.94232	0.94057	0.88792	0.92601	0.92314	0.91124	0.92489	0.94209
0.90627	0.92775	0.8804	0.87775	0.84208	0.89731	0.89673	0.88718	0.87788	0.92408	0.85805	0.91339	0.86254	0.86779	0.89137	0.92592	0.86976	0.89096	0.87898	0.88025	0.92081	0.8535	0.86261	0.8687	0.87082	0.86163	0.90106	0.84915	0.87842	0.89546	0.88614	0.88855	0.86385	0.89843	0.89559	0.88323	0.83991	0.90018	0.90169	0.91424	0.92463	0.89055
0.8565	0.89701	0.86945	0.85022	0.83626	0.87904	0.89288	0.87038	0.87483	0.85639	0.84514	0.90228	0.84707	0.87741	0.86945	0.90005	0.91521	0.87015	0.88835	0.89934	0.87508	0.85147	0.8632	0.88411	0.87979	0.87393	0.87435	0.88111	0.88642	0.85214	0.86846	0.87633	0.87362	0.88065	0.87427	0.90083	0.86963	0.89418	0.9052	0.90747	0.90075	0.91904
0.84712	0.80351	0.83064	0.83627	0.84304	0.82826	0.87242	0.86786	0.84961	0.84583	0.87277	0.84331	0.83907	0.88104	0.85227	0.88326	0.89737	0.89569	0.91886	0.89076	0.87105	0.87542	0.90068	0.87711	0.86592	0.8681	0.87871	0.90445	0.88859	0.88374	0.90947	0.88738	0.89918	0.84275	0.85239	0.90033	0.88855	0.8859	0.88555	0.87642	0.91357	0.90265
NA	0.87452	0.86616	0.81984	0.80163	NA	0.88852	0.82636	0.83778	0.90867	0.85081	0.89885	0.86937	0.81363	0.94115	0.8182	0.89864	0.83284	0.8662	0.91551	0.70401	0.88468	0.86178	0.88418	0.93196	0.83959	NA	0.91221	0.90723	0.92699	0.86151	0.86352	0.84526	0.91555	0.84332	NA	0.87539	0.84898	NA	NA	NA	0.90711
0.78557	0.70154	0.79919	0.78666	0.81495	0.72641	0.84984	0.82575	0.81368	0.77539	0.81506	0.77763	0.83863	0.82745	0.88646	0.83091	0.87296	0.86514	0.88454	0.9428	0.87633	0.93458	0.9383	0.92483	0.92023	0.92851	0.9128	0.95981	0.90955	0.9296	0.91987	0.94263	0.93034	0.90095	0.86728	0.86855	0.92085	0.94385	0.96474	0.86062	0.90831	0.93818
0.87613	0.92249	0.91915	0.89878	0.89169	0.93993	0.92293	0.93179	0.8652	0.94261	0.92463	0.92969	0.9124	0.9	0.92361	0.93133	0.90366	0.93182	0.9631	0.87388	0.90779	0.9041	0.92676	0.93069	0.89729	0.90618	0.94658	0.93505	0.91849	0.94715	0.88731	0.92723	0.92933	0.93801	0.93769	0.94733	0.92455	0.94643	0.93639	0.95098	0.937	0.94746
0.8773	0.84858	0.81422	0.82056	0.79974	0.85549	0.85345	0.83402	0.8606	0.85534	0.85479	0.82366	0.86214	0.87144	0.85765	0.84831	0.85266	0.89307	0.87913	0.91724	0.86318	0.85871	0.84998	0.8524	0.89763	0.89989	0.89579	0.87494	0.87219	0.87992	0.88969	0.88766	0.88493	0.85012	0.92698	0.91173	0.91285	0.91331	0.91094	0.90474	0.94541	0.88909
0.81102	0.8196	0.77517	0.80337	0.83649	0.83834	0.81883	0.87511	0.79393	0.8385	0.77913	0.85117	0.87375	0.86763	0.81968	0.7816	0.864	0.85577	0.91125	0.82828	0.88665	0.83911	0.91465	0.89197	0.87625	0.85125	0.91054	0.87658	0.87293	0.91109	0.84239	0.88764	0.8633	0.87589	0.91849	0.89007	0.82592	0.91032	0.8836	0.86345	0.90801	0.91372
0.89776	0.89403	0.87189	0.89128	0.89188	0.9284	0.88471	0.86114	0.84035	0.83325	0.78921	0.85216	0.87924	0.89653	0.80276	0.89714	0.89963	0.82407	0.92238	0.88708	0.87188	0.87896	0.89925	0.83772	0.8822	0.87671	0.90086	0.87341	0.86256	0.92528	0.85556	0.8679	0.90306	0.80489	0.94671	0.85658	0.81676	0.91706	0.88373	0.86267	0.9062	0.87453
0.90514	0.88754	0.88026	0.85516	0.84894	0.92469	0.88663	0.83775	0.8913	0.87976	0.87493	0.90267	0.85717	0.8763	0.8729	0.87104	0.85294	0.89692	0.92963	0.86901	0.89379	0.85852	0.87427	0.83866	0.88906	0.87507	0.91192	0.8814	0.87101	0.91675	0.89604	0.87546	0.85251	0.83976	0.93485	0.9007	0.91251	0.89373	0.90335	0.92219	0.90601	0.92671
0.58652	0.71143	0.66717	0.67781	0.65354	0.51897	0.80706	0.58328	0.61032	0.58032	0.73121	0.56613	0.64114	0.67668	0.64652	0.76456	0.70862	0.5982	0.61598	0.8148	0.76628	0.81016	0.82675	0.82816	0.70433	0.73023	0.53898	0.79848	0.78591	0.65979	0.77768	0.75684	0.8951	0.73263	0.61549	0.65991	0.80669	0.69731	0.67734	0.68763	0.87624	0.77702
0.92078	0.87828	0.87831	0.89295	0.86851	0.91483	0.86732	0.90602	0.89277	0.90382	0.89841	0.92547	0.89147	0.90046	0.87832	0.86476	0.89383	0.90728	0.87175	0.89626	0.89352	0.87593	0.85546	0.88586	0.88016	0.90285	0.88429	0.8744	0.8919	0.87358	0.87841	0.91131	0.9098	0.89282	0.9006	0.91366	0.89146	0.9287	0.92367	0.94696	0.90767	0.9221
0.78071	0.78037	0.68996	0.77907	0.74786	0.64683	0.84555	0.85378	0.76954	0.75124	0.79401	0.74613	0.76204	0.75985	0.83269	0.75936	0.7598	0.81905	0.80052	0.87806	0.80612	0.71346	0.87694	0.85075	0.78129	0.79046	0.64759	0.89873	0.8908	0.83369	0.76613	0.83762	0.90815	0.83245	0.79021	0.82937	0.81944	0.7494	0.82838	0.74	0.86469	0.914
0.74889	0.8239	0.85903	0.84425	0.86325	0.8795	0.89922	0.86835	0.85002	0.78566	0.86646	0.84255	0.84493	0.86625	0.85212	0.91325	0.90841	0.90842	0.85694	0.91055	0.86647	0.90179	0.924	0.86299	0.86974	0.86524	0.8273	0.92111	0.88873	0.86493	0.88977	0.9027	0.93809	0.86143	0.87216	0.92296	0.89314	0.85956	0.89078	0.86698	0.90739	0.92614
0.88577	0.88483	0.86553	0.87069	0.86326	0.87121	0.83762	0.87459	0.85945	0.86635	0.85396	0.87146	0.8834	0.85104	0.84271	0.88875	0.8948	0.9059	0.85626	0.85148	0.89533	0.86153	0.87994	0.88518	0.89009	0.91609	0.90795	0.8914	0.85393	0.91093	0.88148	0.91352	0.87756	0.77658	0.92717	0.86001	0.83253	0.93221	0.86175	0.90538	0.91292	0.89301
0.86026	0.82527	0.84352	0.85154	0.86697	0.79362	0.88776	0.85377	0.81495	0.86732	0.89624	0.87396	0.86141	0.87508	0.8321	0.91098	0.92103	0.90325	0.87757	0.93118	0.8781	0.87722	0.89888	0.87721	0.85638	0.86445	0.8839	0.89299	0.8975	0.91412	0.90138	0.87563	0.90335	0.83863	0.86214	0.91009	0.88525	0.87664	0.89328	0.84685	0.90948	0.89691
0.735	0.65453	0.60232	0.68829	0.80474	0.63415	0.87067	0.76751	0.73989	0.69528	0.84618	0.70572	0.83604	0.68544	0.72072	0.61941	0.88897	0.83554	0.86569	0.55458	0.62139	0.65986	0.94403	0.81281	0.82499	0.88079	0.76053	0.65503	0.90418	0.8481	0.85822	0.89551	0.85603	0.68772	0.8982	0.88901	0.94272	0.92925	0.93472	0.85107	0.92172	0.90249
0.91515	0.7477	0.90133	0.89761	0.88938	0.89099	0.83194	0.76171	0.90385	0.90973	0.85581	0.85348	0.80858	0.92433	0.89134	0.74983	0.8916	0.87169	0.88037	0.89069	0.82414	0.87977	0.84662	0.88872	0.87442	0.8136	0.85611	0.85833	0.8984	0.89303	0.89708	0.88898	0.90032	0.93443	0.84589	0.89009	0.90352	0.8597	0.89398	0.86982	0.91421	0.91138
0.87949	0.90296	0.87338	0.87538	0.85728	0.91777	0.89791	0.89619	0.93055	0.87539	0.88544	0.91326	0.90123	0.90376	0.86157	0.90673	0.8813	0.91344	0.89189	0.90405	0.9187	0.88538	0.88878	0.89901	0.88445	0.87843	0.91448	0.88775	0.89021	0.90288	0.89252	0.88723	0.91506	0.91768	0.92172	0.92325	0.9209	0.92912	0.92764	0.89754	0.91667	0.89833
0.91214	0.89318	0.86531	0.87045	0.85347	0.90442	0.88129	0.84775	0.8769	0.9019	0.89818	0.90045	0.89646	0.89578	0.9071	0.87354	0.87421	0.91346	0.89457	0.86616	0.92843	0.86533	0.85487	0.87566	0.86963	0.88935	0.92685	0.84739	0.86762	0.89805	0.88514	0.86867	0.87689	0.88813	0.9244	0.90801	0.91853	0.89903	0.93826	0.92846	0.93751	0.90354
0.19674	0.72818	0.79252	0.80786	0.8035	0.74982	0.85469	0.7583	0.80593	0.7859	0.77509	0.76321	0.8056	0.85762	0.88027	0.80386	0.91126	0.84606	0.88138	0.888	0.78884	0.88845	0.83715	0.8077	0.82512	0.78714	0.86254	0.84548	0.79962	0.88688	0.9	0.84633	0.86509	0.84173	0.89151	0.79323	0.84916	0.88258	0.87845	0.87843	0.91168	0.89396
0.91287	0.69128	0.73624	0.81784	0.84851	0.82225	0.8782	0.71838	0.82243	0.84886	0.83057	0.85887	0.71054	0.86333	0.84609	0.72888	0.82689	0.90136	0.80902	0.92985	0.70046	0.82429	0.92105	0.88283	0.79511	0.71495	0.8083	0.80045	0.82754	0.8888	0.81205	0.91038	0.82762	0.89656	0.87589	0.92008	0.8239	0.88163	0.84116	0.8142	0.84221	0.92204
0.74911	0.82712	0.83354	0.84401	0.8503	0.86632	0.8941	0.84827	0.85357	0.84728	0.84471	0.86118	0.86102	0.84997	0.86555	0.8859	0.93192	0.9073	0.88327	0.94802	0.8722	0.90196	0.93011	0.89725	0.88918	0.86079	0.84862	0.92105	0.90547	0.91611	0.91314	0.88074	0.9427	0.88224	0.91795	0.91759	0.89277	0.90322	0.91926	0.90674	0.94443	0.93561
0.84852	0.88571	0.90907	0.89428	0.93465	0.9215	0.92392	0.90845	0.8905	0.92096	0.92258	0.92346	0.89925	0.92405	0.95864	0.93144	0.9188	0.93692	0.9388	0.84917	0.91935	0.94257	0.95294	0.92705	0.91175	0.92255	0.91119	0.90689	0.90246	0.92511	0.93139	0.9328	0.96102	0.93345	0.88666	0.92667	0.91609	0.942	0.94838	0.92062	0.96499	0.9237
0.28174	0.47676	0.52932	0.63582	0.48428	0.47145	0.44605	0.41987	0.42481	0.49538	0.69377	0.67918	0.45604	0.42943	0.37807	0.42449	0.31479	0.48903	0.32065	0.5653	0.51581	0.39783	0.40544	0.50253	0.51757	0.48554	0.35514	0.49607	0.56167	0.29935	0.58399	0.42488	0.43676	0.49087	0.39974	0.56144	0.53637	0.36117	0.39149	0.65649	0.43537	0.63254
0.68221	0.83363	0.89816	0.88528	0.88249	0.78907	0.88472	0.84913	0.81077	0.67414	0.86891	0.8119	0.84609	0.87212	0.59758	0.71456	0.8049	0.90012	0.87305	0.91103	0.91088	0.82268	0.79229	0.88526	0.88556	0.85134	0.85455	0.80869	0.8078	0.81136	0.88478	0.90527	0.70832	0.84311	0.89234	0.92991	0.86586	0.90835	0.8186	0.93004	0.90975	0.88554
0.88504	0.85254	0.84481	0.8687	0.87524	0.86738	0.87001	0.86991	0.85775	0.86905	0.90088	0.89476	0.87621	0.87506	0.93225	0.88266	0.90178	0.85267	0.88499	0.89009	0.85661	0.86447	0.8741	0.88091	0.87727	0.86337	0.88384	0.88061	0.86218	0.88885	0.87668	0.87686	0.86673	0.89233	0.84816	0.87566	0.85371	0.89103	0.86861	0.89058	0.92069	0.88293
0.90475	0.8328	0.87312	0.8509	0.86043	0.87536	0.85375	0.86426	0.82203	0.88219	0.88117	0.88026	0.87973	0.91411	0.91402	0.87652	0.89005	0.86996	0.90741	0.89803	0.88177	0.86959	0.87495	0.87723	0.90166	0.8849	0.90129	0.87107	0.87372	0.91541	0.88878	0.89451	0.89429	0.87839	0.90423	0.9211	0.87026	0.91175	0.88896	0.9084	0.89078	0.91096
0.87243	0.90958	0.86876	0.86774	0.86773	0.91445	0.86368	0.907	0.84995	0.90943	0.85733	0.89995	0.87972	0.89413	0.85301	0.90534	0.89376	0.91582	0.9201	0.92096	0.93801	0.86316	0.88333	0.89009	0.87074	0.90966	0.89328	0.88632	0.87339	0.88742	0.86711	0.87654	0.88428	0.89987	0.87606	0.91377	0.91642	0.90885	0.92246	0.90171	0.92827	0.91583
0.90738	0.89372	0.91364	0.91069	0.8595	0.92397	0.88771	0.88015	0.88419	0.91656	0.88403	0.90256	0.87586	0.9076	0.88035	0.8718	0.92753	0.91127	0.90657	0.93072	0.8856	0.85372	0.90229	0.84744	0.8863	0.9166	0.9142	0.89059	0.87542	0.89597	0.91828	0.91782	0.90929	0.86415	0.89148	0.94174	0.86548	0.9042	0.92904	0.94767	0.91734	0.91544
0.89722	0.89552	0.89034	0.87284	0.88001	0.8948	0.89417	0.89892	0.88361	0.87516	0.87114	0.895	0.89844	0.89507	0.88477	0.89692	0.86483	0.89832	0.89643	0.88636	0.91789	0.9155	0.87271	0.90406	0.8996	0.90853	0.898	0.87971	0.88135	0.90883	0.89021	0.9135	0.89637	0.89233	0.90291	0.91745	0.83905	0.9246	0.90095	0.88404	0.92229	0.87253
0.76739	0.86714	0.87131	0.876	0.9074	0.92157	0.90068	0.90914	0.89214	0.88777	0.87362	0.8962	0.89979	0.87865	0.87577	0.90121	0.90784	0.89198	0.88092	0.91138	0.92296	0.89653	0.87842	0.87231	0.87718	0.91074	0.90299	0.88267	0.87863	0.88279	0.87542	0.8984	0.8808	0.89149	0.89449	0.91048	0.86523	0.93329	0.9164	0.93562	0.90041	0.93243
0.87288	0.88343	0.87084	0.84859	0.87751	0.90517	0.88261	0.83927	0.86712	0.8714	0.84136	0.8594	0.87901	0.87792	0.87189	0.90287	0.89871	0.87128	0.91573	0.91427	0.87661	0.88229	0.88158	0.90173	0.87847	0.88452	0.92858	0.88224	0.85846	0.92481	0.87578	0.90834	0.86897	0.83514	0.92281	0.90435	0.87125	0.88202	0.91575	0.90823	0.91428	0.9029
0.85173	0.90512	0.84401	0.9008	0.85756	0.89584	0.88806	0.90954	0.88996	0.92489	0.87485	0.8623	0.88921	0.89455	0.89776	0.86951	0.87808	0.89777	0.90676	0.90271	0.87588	0.88046	0.87851	0.86374	0.86642	0.86402	0.9013	0.89688	0.85606	0.901	0.86679	0.87928	0.86888	0.85422	0.93398	0.88726	0.90301	0.91131	0.93295	0.90694	0.91703	0.9368
0.95594	0.95271	0.96659	0.96392	0.96493	0.9764	0.96958	0.9643	0.98141	0.97022	0.97931	0.9745	0.98024	0.97872	0.98242	0.96296	0.96695	0.96792	0.97426	0.97423	0.96669	0.97495	0.97918	0.97837	0.97443	0.96608	0.97606	0.97392	0.97057	0.97648	0.98069	0.97686	0.98131	0.98309	0.96732	0.97064	0.97994	0.9804	0.97615	0.97904	0.97556	0.97843
0.87544	0.86621	0.82302	0.84643	0.82141	0.86153	0.86772	0.87044	0.85914	0.87021	0.85693	0.85694	0.8496	0.89395	0.80436	0.86512	0.8864	0.89785	0.9048	0.87958	0.9208	0.88496	0.9117	0.86847	0.88002	0.88391	0.88025	0.89113	0.88315	0.93075	0.89509	0.92427	0.9063	0.89695	0.89915	0.91793	0.90666	0.91169	0.92418	0.90799	0.94084	0.89792
0.92222	0.88588	0.88027	0.9177	0.91273	0.90565	0.88744	0.91231	0.90249	0.91442	0.90506	0.91672	0.89945	0.90084	0.89177	0.91514	0.88633	0.89483	0.89442	0.89737	0.92367	0.88471	0.89411	0.90103	0.89147	0.93786	0.89872	0.87704	0.88697	0.91456	0.89898	0.89076	0.88592	0.87918	0.92507	0.90647	0.91827	0.92721	0.90977	0.93518	0.91953	0.91551
0.71356	0.67913	0.67868	0.69352	0.78966	0.68712	0.8478	0.79709	0.66704	0.71727	0.67369	0.74497	0.70995	0.75103	0.76471	0.86692	0.88031	0.86236	0.84906	0.90876	0.78587	0.86591	0.83932	0.80521	0.7716	0.8525	0.77876	0.90536	0.89222	0.87385	0.77777	0.85516	0.86932	0.74748	0.87318	0.79024	0.8672	0.82802	0.84267	0.78505	0.94121	0.88182
0.89948	0.86376	0.87974	0.89031	0.8709	0.87792	0.88926	0.90051	0.89266	0.90288	0.91119	0.8966	0.91459	0.91409	0.89104	0.91596	0.89044	0.90049	0.92203	0.8694	0.89737	0.9039	0.89096	0.88628	0.88352	0.90129	0.89444	0.89391	0.88974	0.88131	0.89924	0.88842	0.9054	0.92432	0.90024	0.92248	0.89285	0.89846	0.90644	0.89821	0.87879	0.88154
0.93269	0.89461	0.89699	0.87668	0.91379	0.93644	0.91994	0.90488	0.90651	0.8675	0.87558	0.91399	0.87677	0.90359	0.90454	0.9131	0.89751	0.90005	0.91527	0.80079	0.92134	0.87276	0.8777	0.91513	0.86941	0.90361	0.93969	0.90605	0.89864	0.91602	0.87002	0.87268	0.88356	0.86615	0.91601	0.94083	0.84966	0.89416	0.93711	0.93574	0.94715	0.92047
0.93585	0.9153	0.87473	0.89402	0.8911	0.88196	0.89993	0.89519	0.9114	0.90606	0.90196	0.92144	0.89022	0.91715	0.88836	0.9385	0.90987	0.90556	0.89759	0.84346	0.89881	0.90469	0.89976	0.88957	0.92913	0.88523	0.89269	0.90446	0.8873	0.90635	0.89246	0.92254	0.88348	0.87839	0.94213	0.88591	0.91231	0.93443	0.90226	0.91874	0.90555	0.912
0.94958	0.93584	0.93086	0.89414	0.90887	0.91807	0.90926	0.90316	0.91435	0.91792	0.88485	0.88857	0.90476	0.91627	0.88928	0.90822	0.90345	0.91592	0.93236	0.90613	0.90823	0.91219	0.89904	0.90446	0.92589	0.89572	0.94117	0.93179	0.92426	0.90806	0.89351	0.88814	0.89586	0.88783	0.89828	0.88341	0.8726	0.92361	0.92002	0.91985	0.90777	0.89232
0.86255	0.79111	0.82823	0.8698	0.81467	0.82601	0.8559	0.8183	0.87116	0.85286	0.87164	0.86261	0.84186	0.83417	0.80895	0.83773	0.9194	0.88099	0.86932	0.91401	0.89905	0.87121	0.86958	0.88837	0.88635	0.88144	0.88613	0.88255	0.87428	0.88708	0.86459	0.87392	0.88964	0.84453	0.90946	0.87678	0.83579	0.9153	0.86608	0.87057	0.94257	0.92859
0.95035	0.93116	0.91009	0.93886	0.95909	0.93329	0.95225	0.95119	0.92923	0.93345	0.9424	0.94821	0.93635	0.92474	0.96725	0.95871	0.95516	0.9465	0.96394	0.9455	0.9565	0.96328	0.9591	0.95155	0.92935	0.952	0.90933	0.94701	0.95048	0.94853	0.95128	0.9507	0.96197	0.94779	0.94628	0.95806	0.953	0.95448	0.90595	0.93701	0.94695	0.96261
0.76969	0.89198	0.86129	0.84988	0.86805	0.85959	0.90421	0.88326	0.83593	0.89576	0.91166	0.88116	0.90548	0.89543	0.91246	0.86936	0.8923	0.89217	0.89427	0.86784	0.91445	0.88871	0.8719	0.89896	0.90647	0.91572	0.79021	0.88835	0.89052	0.8814	0.88665	0.89627	0.89064	0.88741	0.87745	0.89174	0.87401	0.89391	0.87497	0.80996	0.86685	0.87511
0.81722	0.90575	0.89612	0.89617	0.90336	0.75892	0.89633	0.86345	0.86831	0.87788	0.92381	0.89861	0.91644	0.88367	0.89245	0.85773	0.91175	0.84168	0.80514	0.87315	0.89861	0.87516	0.907	0.89932	0.89613	0.86287	0.85738	0.8721	0.88035	0.85883	0.89874	0.88214	0.89801	0.90605	0.90759	0.85113	0.89951	0.87147	0.90954	0.91623	0.88088	0.88188
0.79207	0.92106	0.88791	0.88876	0.85886	0.88342	0.85697	0.89157	0.92037	0.80082	0.81062	0.75843	0.89468	0.84382	0.89498	0.91269	0.92346	0.88748	0.90612	0.91114	0.90443	0.88269	0.89291	0.82093	0.8927	0.95005	0.82863	0.93361	0.86218	0.90063	0.9305	0.8551	0.91148	0.8528	0.92112	0.82221	0.92019	0.87795	0.90599	0.86679	0.96117	0.86108
0.93979	0.89091	0.88261	0.87283	0.86565	0.90264	0.87079	0.87536	0.86489	0.90433	0.88395	0.90494	0.86979	0.86983	0.89003	0.92353	0.90088	0.90441	0.91075	0.91565	0.90084	0.89238	0.85362	0.90875	0.88221	0.91196	0.9042	0.87686	0.9135	0.92752	0.86896	0.91017	0.89049	0.87872	0.92613	0.93196	0.92235	0.91001	0.91393	0.93948	0.90903	0.90053
0.90831	0.89015	0.87305	0.86067	0.85505	0.91028	0.86549	0.88952	0.87899	0.8837	0.89534	0.91615	0.89173	0.91796	0.88332	0.90312	0.88233	0.89857	0.90887	0.92036	0.87767	0.8679	0.88063	0.86327	0.88933	0.89409	0.88087	0.88684	0.88005	0.87605	0.88813	0.89919	0.89696	0.8979	0.92779	0.9219	0.89216	0.91151	0.92048	0.90601	0.94116	0.91297
0.93906	0.90693	0.90111	0.90195	0.89324	0.91411	0.84609	0.88017	0.90678	0.91532	0.89013	0.88882	0.8941	0.90125	0.87857	0.91081	0.86784	0.91414	0.9066	0.88962	0.91643	0.88352	0.86269	0.88991	0.87974	0.89259	0.88943	0.87215	0.86908	0.89439	0.87671	0.89703	0.88207	0.88738	0.94481	0.8805	0.93803	0.92618	0.94137	0.95041	0.93772	0.90109
0.8882	0.90108	0.83955	0.8758	0.88281	0.89031	0.87926	0.865	0.87445	0.87296	0.88938	0.8577	0.89254	0.90626	0.88162	0.91351	0.92233	0.88265	0.92271	0.90724	0.90263	0.91728	0.91895	0.89762	0.88825	0.91697	0.93891	0.91459	0.8826	0.89224	0.88822	0.89221	0.9227	0.88479	0.88837	0.92187	0.88056	0.90063	0.90828	0.93311	0.91605	0.94845
0.86265	0.85021	0.87066	0.85751	0.88463	0.875	0.87321	0.87555	0.85386	0.87754	0.83563	0.87597	0.87384	0.85897	0.86669	0.90624	0.88038	0.87163	0.88428	0.89038	0.87144	0.87562	0.85808	0.87212	0.8701	0.87119	0.88589	0.86769	0.88825	0.92388	0.88466	0.9089	0.88852	0.88848	0.84612	0.90755	0.87845	0.86762	0.8935	0.87173	0.91547	0.94137
0.81541	0.81326	0.79009	0.81598	0.84016	0.79198	0.88319	0.84803	0.79018	0.83298	0.85333	0.87056	0.87823	0.88202	0.85488	0.86477	0.90895	0.92249	0.90781	0.91517	0.88727	0.90222	0.90996	0.85915	0.87757	0.88569	0.89985	0.90697	0.90023	0.90297	0.91734	0.91003	0.9051	0.85103	0.88513	0.89371	0.89398	0.89537	0.89582	0.91408	0.92056	0.93362
0.81633	0.8723	0.85815	0.86458	0.84391	0.88376	0.8613	0.88065	0.88653	0.90686	0.86488	0.88917	0.86235	0.88183	0.86237	0.89352	0.86368	0.83908	0.88219	0.87177	0.8955	0.87191	0.86876	0.88118	0.88478	0.87616	0.89266	0.87428	0.86943	0.86623	0.85775	0.88734	0.89849	0.88419	0.8982	0.90217	0.87883	0.90028	0.91274	0.91518	0.88221	0.91474
0.75394	0.90326	0.87129	0.91847	0.76992	0.91117	0.93287	0.93561	0.85325	0.76485	0.85667	0.84598	0.91385	0.94325	0.88812	0.93445	0.87188	0.93754	0.95593	0.73499	0.87887	0.69362	0.8354	0.88647	0.91774	0.94477	0.95545	0.87868	0.88398	0.64045	0.88315	0.91424	0.89011	0.93337	0.95398	0.93038	0.88252	0.94612	0.70292	0.95746	0.92547	0.96462
0.82395	0.88668	0.89253	0.87432	0.88797	0.90514	0.91119	0.87107	0.85763	0.90386	0.89132	0.927	0.91792	0.90028	0.90592	0.91006	0.88723	0.90778	0.92137	0.90941	0.89828	0.89214	0.89966	0.87348	0.91084	0.89405	0.91435	0.89903	0.87186	0.88673	0.90871	0.88369	0.89904	0.87976	0.92604	0.92102	0.88958	0.90949	0.91341	0.88232	0.90749	0.93253
0.75284	0.77138	0.74232	0.81177	0.80463	0.76393	0.85932	0.85236	0.79801	0.83266	0.80438	0.85563	0.84903	0.85792	0.83838	0.87199	0.88526	0.90173	0.90334	0.88013	0.88236	0.88109	0.90356	0.88005	0.88147	0.89394	0.90218	0.92295	0.88683	0.913	0.9001	0.89561	0.89873	0.81736	0.8967	0.88672	0.85805	0.92299	0.88693	0.86897	0.92328	0.91372
0.84567	0.87073	0.85455	0.87359	0.87474	0.91661	0.87626	0.85989	0.89544	0.89861	0.88194	0.87876	0.86252	0.90114	0.90027	0.89509	0.87015	0.90617	0.89468	0.91678	0.88681	0.87636	0.85931	0.88686	0.89211	0.86877	0.89736	0.86428	0.86893	0.88557	0.8969	0.86006	0.89063	0.87987	0.91315	0.90821	0.88962	0.90396	0.93211	0.92596	0.90876	0.89486
0.57055	0.86171	0.84351	0.87474	0.86051	0.88898	0.87925	0.88895	0.90213	0.88957	0.87225	0.89706	0.86824	0.86956	0.82778	0.85793	0.87144	0.86818	0.92079	0.91131	0.87828	0.86422	0.88379	0.89049	0.87087	0.88481	0.89703	0.88006	0.87472	0.91794	0.87328	0.88543	0.88129	0.90543	0.93347	0.9036	0.89931	0.91161	0.93185	0.88393	0.89458	0.88781
0.89973	0.88216	0.86935	0.85137	0.87411	0.85445	0.88936	0.86688	0.90264	0.805	0.90282	0.9086	0.8609	0.89181	0.86234	0.85617	0.93585	0.89753	0.90389	0.8473	0.87851	0.88371	0.86762	0.87047	0.89844	0.89466	0.89946	0.88765	0.87174	0.90866	0.90292	0.89535	0.90586	0.87472	0.91336	0.92234	0.87397	0.90648	0.90843	0.89708	0.89573	0.88347
0.87672	0.87233	0.91115	0.8964	0.87776	0.89133	0.88837	0.8944	0.88898	0.9444	0.87604	0.89009	0.88128	0.89709	0.92098	0.91062	0.90088	0.88205	0.88988	0.86531	0.91345	0.88283	0.89433	0.90999	0.88269	0.90897	0.88585	0.89718	0.87358	0.88005	0.89659	0.89213	0.90181	0.9158	0.85784	0.92387	0.83416	0.89178	0.8968	0.88675	0.89264	0.92098
0.89312	0.88165	0.86795	0.90959	0.8748	0.93648	0.88469	0.92602	0.87644	0.90934	0.88099	0.90922	0.9165	0.887	0.85221	0.92169	0.91314	0.90523	0.93408	0.91618	0.88374	0.87677	0.88541	0.8919	0.87886	0.89293	0.91213	0.89423	0.88141	0.88798	0.90382	0.90738	0.9029	0.88872	0.90711	0.94153	0.92572	0.9206	0.92894	0.95503	0.92138	0.91015
0.87012	0.87347	0.89598	0.89501	0.88501	0.92841	0.88637	0.87446	0.88781	0.90669	0.85876	0.91087	0.90509	0.88447	0.90487	0.90507	0.92229	0.90423	0.9211	0.82109	0.90704	0.88044	0.90456	0.88417	0.90672	0.91048	0.9174	0.91423	0.90402	0.92594	0.8924	0.90713	0.88432	0.90787	0.9167	0.91944	0.8969	0.92356	0.92805	0.9226	0.91836	0.89137
0.91214	0.87864	0.90571	0.90448	0.91224	0.92373	0.91574	0.92195	0.88071	0.90671	0.89277	0.93179	0.90383	0.91227	0.89913	0.91924	0.92592	0.91126	0.95071	0.95249	0.92867	0.9198	0.9301	0.92395	0.9163	0.91845	0.92242	0.92511	0.91148	0.89249	0.93034	0.93076	0.94091	0.93172	0.92275	0.92252	0.93244	0.93841	0.92822	0.94934	0.926	0.94268
0.80458	0.87345	0.91942	0.90127	0.88399	0.87687	0.91864	0.85804	0.88854	0.88161	0.8731	0.91189	0.90865	0.86361	0.89202	0.8897	0.902	0.86618	0.85248	0.90793	0.85259	0.9003	0.90192	0.90234	0.88961	0.91305	0.86626	0.89191	0.89591	0.8695	0.90219	0.8747	0.90692	0.9304	0.90383	0.89365	0.89496	0.91158	0.91402	NA	NA	0.90853
0.80382	0.82255	0.77557	0.777	0.81324	0.84941	0.80823	0.78167	0.84532	0.75596	0.84444	0.84435	0.81537	0.79997	0.84486	0.8805	0.86591	0.79334	0.87211	0.87317	0.84741	0.86476	0.89498	0.87206	0.83113	0.84329	0.78679	0.85896	0.84314	0.80608	0.82454	0.8893	0.8906	0.82722	0.82644	0.83159	0.83418	0.86484	0.81331	0.80975	0.88279	0.8769
0.90978	0.88388	0.87598	0.90357	0.88575	0.89958	0.88889	0.8611	0.91282	0.88168	0.88	0.87899	0.87845	0.9141	0.90926	0.90649	0.91321	0.87398	0.89588	0.91038	0.90077	0.89095	0.89546	0.86624	0.89416	0.90384	0.91623	0.89142	0.89084	0.88024	0.91938	0.89784	0.88436	0.885	0.87831	0.88354	0.88018	0.91245	0.91705	0.88534	0.85599	0.88167
0.95784	0.90825	0.91912	0.94975	0.91791	0.93261	0.91969	0.90702	0.92034	0.93166	0.90937	0.93402	0.90133	0.88174	0.91811	0.92988	0.92151	0.94916	0.92697	0.91622	0.91623	0.93481	0.90891	0.91518	0.8992	0.90959	0.94718	0.91226	0.92856	0.90612	0.9179	0.92002	0.92357	0.91051	0.95127	0.94549	0.94356	0.94704	0.93022	0.91024	0.92165	0.96058
[truncated: 1,024 more rows]
