# Supplementary material for: De novo DNA methyltransferase activity in colorectal cancer is directed towards H3K36me3 marked CpG islands
Source: Nat Commun. 2021 Jan 29;12:694. doi: 10.1038/s41467-020-20716-w (PMC7846778; doi:10.1038/s41467-020-20716-w)
Supplement: Supplementary file 4 — Source Data [file 41467_2020_20716_MOESM4_ESM.zip › source_data_for_figures/figure_5/panel_a/source_data_tumour_samples.txt]

0.01687	0.01886	0.01902	0.01996	0.01154	0.02318	0.02032	0.01351	0.02172	0.01801	0.01519	0.00911	0.01623	0.0116	0.01479	0.01176	0.01337	0.01737	0.01751	0.01188	0.01748	0.01899	0.01522	0.01831	0.01367	0.0154	0.01857	0.02106	0.26306	0.01173	0.01982	0.02442	0.01592	0.02146	0.01766	0.02065	0.01705	0.01888	0.01148	0.01463	0.01672	0.0175	0.01858	0.01483	0.01485	0.02602	0.42838	0.01954	0.01814	0.24527
0.03095	0.027	0.02754	0.02992	0.0278	0.0345	0.02373	0.0227	0.03137	0.0331	0.04425	0.02198	0.03179	0.03214	0.04529	0.02693	0.03795	0.02467	0.03017	0.02734	0.03566	0.03714	0.02766	0.03407	0.02942	0.02568	0.03426	0.02909	0.03338	0.03245	0.02685	0.0341	0.03835	0.02785	0.03257	0.04449	0.03563	0.03949	0.03268	0.03048	0.01911	0.02875	0.04104	0.03207	0.03624	0.0263	0.02732	0.02427	0.03545	0.04017
0.03415	0.01843	0.03948	0.02297	0.04748	0.04662	0.03694	0.02646	0.03677	0.03258	0.0491	0.02285	0.02966	0.02194	0.0194	0.02718	0.02001	0.07992	0.02908	0.0208	0.03622	0.03966	0.03167	0.03172	0.03216	0.02625	0.02332	0.02897	0.03841	0.01585	0.03422	0.03474	0.02335	0.03622	0.02649	0.03345	0.02653	0.04217	0.01248	0.03146	0.04143	0.0322	0.03725	0.03084	0.0196	0.02705	0.05799	0.03909	0.02866	0.03284
0.04074	0.02583	0.03123	0.0492	0.05013	0.03463	0.03241	0.03325	0.03418	0.02917	0.04355	0.02565	0.04087	0.02903	0.02363	0.02672	0.03216	0.09961	0.0393	0.03147	0.02763	0.04699	0.03445	0.03329	0.03038	0.04016	0.0387	0.04857	0.03547	0.02177	0.03432	0.03273	0.03265	0.03836	0.03903	0.03955	0.03535	0.03435	0.03084	0.03945	0.04869	0.04111	0.04117	0.03379	0.02855	0.05229	0.08944	0.03009	0.03905	0.04432
0.02378	0.01754	0.10421	0.03385	0.027	0.03129	0.02151	0.01713	0.02237	0.02289	0.02661	0.01642	0.02488	0.0185	0.0251	0.02308	0.02069	0.04154	0.02257	0.02284	0.0248	0.15905	0.021	0.02056	0.02485	0.0238	0.01912	0.024	0.025	0.02146	0.02577	0.02464	0.02206	0.01793	0.01916	0.02515	0.03095	0.02373	0.01882	0.02335	0.02934	0.02009	0.17509	0.01785	0.02367	0.02288	0.03311	0.02006	0.0218	0.45848
0.04423	0.04692	0.04574	0.05336	0.0318	0.0347	0.05336	0.04395	0.03056	0.05911	0.04628	0.03521	0.03719	0.04517	0.05083	0.03687	0.03264	0.04086	0.03946	0.02763	0.05304	0.04097	0.03944	0.03561	0.04149	0.04502	0.05125	0.03602	0.19936	0.04703	0.04208	0.04371	0.04389	0.06191	0.04123	0.03012	0.04081	0.05497	0.03423	0.05276	0.03548	0.03626	0.04577	0.03383	0.03666	0.05769	0.36753	0.05029	0.03265	0.20366
0.04613	0.02725	0.10327	0.05958	0.04021	0.03552	0.04329	0.02884	0.0545	0.03357	0.04595	0.02973	0.07916	0.02997	0.03447	0.03635	0.05394	0.08183	0.03562	0.03599	0.03177	0.09205	0.03858	0.02817	0.02917	0.04585	0.03217	0.03818	0.04454	0.05193	0.04039	0.03825	0.03018	0.03877	0.03396	0.04837	0.03886	0.04091	0.03485	0.03848	0.04476	0.03671	0.19788	0.03555	0.03471	0.04265	0.06545	0.04225	0.03211	0.66915
0.04664	0.04141	0.0552	0.02787	0.04291	0.07489	0.11465	0.04332	0.08796	0.06324	0.06178	0.04891	0.05427	0.04198	0.03592	0.066	0.05378	0.09282	0.0512	0.03912	0.02519	0.08699	0.03717	0.10256	0.02801	0.10212	0.07096	0.07294	0.04552	0.02063	0.07794	0.07092	0.04772	0.04968	0.05494	0.06684	0.05042	0.07324	0.06102	0.04554	0.07677	0.0535	0.04451	0.06027	0.03936	0.04776	0.06681	0.06864	0.04747	0.07771
0.03953	0.02501	0.55495	0.06208	0.02043	0.03108	0.02962	0.02252	0.03634	0.04233	0.02675	0.01548	0.07652	0.0149	0.02753	0.01497	0.02735	0.03341	0.02922	0.0182	0.03778	0.0416	0.01921	0.03049	0.02351	0.02096	0.03517	0.05064	0.02595	0.01801	0.02473	0.02707	0.02777	0.02948	0.02707	0.03117	0.03055	0.10431	0.01767	0.02381	0.02801	0.02161	0.20138	0.02934	0.03129	0.18576	0.01877	0.05634	0.01874	0.31947
0.05585	0.0913	0.07463	0.05004	0.0465	0.06573	0.05876	0.07496	0.0621	0.06369	0.03247	0.04257	0.09606	0.06532	0.11676	0.03282	0.04666	0.27239	0.04176	0.07917	0.08325	0.09221	0.05056	0.04743	0.05444	0.04728	0.06644	0.08669	0.05638	0.02996	0.06583	0.06856	0.04768	0.03818	0.11883	0.0552	0.06354	0.12378	0.02367	0.20569	0.04258	0.09319	0.09203	0.04297	0.0716	0.0847	0.17951	0.10114	0.07456	0.08797
0.04851	0.0794	0.05822	0.06961	0.0547	0.04422	0.0673	0.03824	0.04914	0.08427	0.03999	0.0426	0.10038	0.0851	0.10726	0.04667	0.07625	0.05215	0.06196	0.05916	0.09369	0.09889	0.04747	0.06744	0.07628	0.04225	0.08838	0.06952	0.08823	0.05367	0.06234	0.05883	0.07143	0.06912	0.08602	0.05518	0.06678	0.12836	0.03646	0.08421	0.04402	0.06537	0.09246	0.07291	0.09914	0.08806	0.03757	0.08599	0.07909	0.08172
0.05327	0.06131	0.26267	0.04976	0.04372	0.0637	0.13195	0.06906	0.06287	0.05747	0.05864	0.04381	0.05614	0.05564	0.05793	0.0498	0.07119	0.1006	0.05116	0.05247	0.05108	0.20582	0.12399	0.05591	0.06763	0.07694	0.06751	0.05478	0.24243	0.04045	0.05766	0.06062	0.06144	0.05645	0.06333	0.05959	0.0483	0.0712	0.04158	0.05556	0.0643	0.08024	0.06201	0.05787	0.06815	0.05473	0.41562	0.11931	0.05173	0.3577
0.03951	0.01986	0.69254	0.07022	0.01835	0.03377	0.03697	0.01827	0.03188	0.05333	0.02833	0.01602	0.07361	0.01454	0.04858	0.01	0.01703	0.0328	0.03307	0.01573	0.05832	0.0633	0.01669	0.03268	0.01147	0.02083	0.03298	0.07103	0.02059	0.01208	0.03486	0.03186	0.02331	0.02486	0.02503	0.03278	0.02352	0.10139	0.01434	0.02999	0.03528	0.02987	0.33801	0.03575	0.01865	0.24086	0.22222	0.06346	0.02035	0.46306
0.0194	0.01465	0.01999	0.01479	0.01311	0.0201	0.01608	0.0225	0.01997	0.01594	0.01979	0.01002	0.01669	0.01658	0.01681	0.01162	0.01391	0.03231	0.02295	0.01082	0.36918	0.05769	0.67856	0.76681	0.01592	0.01786	0.02377	0.03786	0.40927	0.0157	0.02	0.0225	0.01836	0.02108	0.01673	0.02207	0.02171	0.01871	0.01189	0.02224	0.01843	0.01832	0.02316	0.02048	0.01384	0.02187	0.2834	0.01599	0.01719	0.03014
0.01995	0.03199	0.05989	0.03028	0.04554	0.02695	0.02983	0.02384	0.03114	0.03109	0.03388	0.01669	0.03022	0.02697	0.0287	0.02157	0.04417	0.04973	0.03011	0.02271	0.21279	0.03753	0.17616	0.33827	0.02929	0.03165	0.03701	0.03838	0.25203	0.02358	0.02891	0.11969	0.043	0.03866	0.0535	0.04718	0.07681	0.05557	0.02752	0.119	0.03392	0.03149	0.03461	0.03337	0.02989	0.03931	0.1028	0.02434	0.03012	0.03883
0.02648	0.02321	0.01915	0.02164	0.01218	0.03058	0.02653	0.02592	0.01892	0.04149	0.01917	0.01023	0.01806	0.02683	0.01797	0.01341	0.02299	0.03052	0.02366	0.05758	0.01992	0.03301	0.01993	0.018	0.01628	0.03057	0.03625	0.03754	0.20796	0.02684	0.01561	0.01956	0.02572	0.04559	0.02163	0.0176	0.02709	0.02503	0.01654	0.0148	0.01785	0.10672	0.11287	0.03685	0.03126	0.03507	0.03604	0.02875	0.0253	0.02268
0.0991	0.09983	0.25282	0.09398	0.05142	0.06122	0.08173	0.05888	0.06746	0.06221	0.06099	0.04006	0.12834	0.07281	0.10908	0.03884	0.07403	0.44195	0.07227	0.08077	0.08007	0.08129	0.06241	0.09125	0.07215	0.05512	0.10051	0.07747	0.12294	0.02739	0.08251	0.06093	0.06771	0.0933	0.06672	0.06007	0.08819	0.10018	0.0345	0.05295	0.09993	0.06741	0.20171	0.05903	0.10448	0.19528	0.06448	0.09139	0.06827	0.42517
0.05429	0.07083	0.09484	0.05047	0.04026	0.09436	0.23359	0.10375	0.08468	0.10577	0.05946	0.0531	0.09202	0.07337	0.08415	0.05325	0.05485	0.07005	0.06872	0.10304	0.10088	0.09437	0.10234	0.07443	0.0794	0.05332	0.08511	0.08398	0.08716	0.04388	0.05936	0.08013	0.10599	0.06678	0.08226	0.06094	0.05923	0.13176	0.04837	0.05612	0.10201	0.16674	0.11342	0.08836	0.0506	0.05598	0.28308	0.19783	0.04909	0.14562
0.06644	0.04449	0.05442	0.03584	0.05569	0.081	0.04681	0.06503	0.06166	0.06797	0.10005	0.01928	0.06182	0.04975	0.04545	0.03639	0.04481	0.05002	0.07853	0.05396	0.31063	0.08579	0.41936	0.73997	0.04201	0.04119	0.05779	0.11018	0.34119	0.02902	0.04326	0.05544	0.04207	0.04865	0.05844	0.08351	0.05289	0.0748	0.03411	0.3242	0.09097	0.05115	0.07364	0.06135	0.05215	0.10107	0.5188	0.06104	0.04366	0.07503
0.05982	0.12446	0.05616	0.08878	0.07431	0.1041	0.0722	0.07274	0.05427	0.09004	0.06143	0.04298	0.07624	0.07413	0.06235	0.05378	0.06638	0.30277	0.06862	0.07877	0.11454	0.33733	0.0551	0.06725	0.06171	0.07289	0.08046	0.11435	0.06729	0.0492	0.05841	0.11434	0.05302	0.05247	0.07358	0.06007	0.08343	0.10666	0.04531	0.06916	0.08257	0.05904	0.20807	0.06744	0.0686	0.09183	0.28117	0.08404	0.08136	0.23003
0.0539	0.05024	0.05103	0.07777	0.06402	0.50894	0.04066	0.06348	0.069	0.12357	0.06225	0.05305	0.10074	0.05831	0.02506	0.05015	0.03692	0.53857	0.10813	0.09818	0.18203	0.07083	0.13557	0.04374	0.03864	0.0374	0.12587	0.16978	0.36508	0.02944	0.04032	0.53039	0.06106	0.04644	0.05551	0.06329	0.04219	0.06563	0.04359	0.61183	0.0596	0.0627	0.07908	0.04898	0.04155	0.08272	0.09455	0.14263	0.04723	0.03917
0.08686	0.07576	0.097	0.03844	0.03757	0.1696	0.03286	0.10056	0.07114	0.09596	0.02969	0.05927	0.07897	0.09251	0.04741	0.04016	0.09199	0.05415	0.10433	0.12541	0.22207	0.07538	0.611	0.0435	0.05914	0.07063	0.194	0.14524	0.22124	0.33904	0.22281	0.05824	0.11818	0.05175	0.14445	0.07976	0.07571	0.08198	0.02942	0.46164	0.03626	0.13953	0.08445	0.04165	0.11665	0.11061	0.54343	0.17484	0.04818	0.05553
0.17473	0.17719	0.11455	0.21728	0.16201	0.15158	0.14442	0.07477	0.20456	0.12635	NA	0.09779	0.14922	0.08938	0.09776	0.10382	0.12532	0.18906	0.24962	0.11816	0.14257	0.12797	0.08268	0.07439	NA	0.14533	0.15623	0.10658	0.22456	0.12763	0.06943	0.14212	0.13289	0.17588	0.1356	0.17175	0.066	0.13291	0.12439	NA	0.18779	0.10772	0.17094	0.25153	0.1289	0.12382	0.11932	0.15522	0.23325	0.0963
0.05925	0.07769	0.67175	0.06001	0.05682	0.06991	0.52645	0.13446	0.09578	0.13127	0.05573	0.05212	0.11209	0.07199	0.10277	0.05789	0.09288	0.0485	0.08243	0.15423	0.12694	0.46236	0.45328	0.13231	0.07506	0.11811	0.09567	0.07464	0.32963	0.04498	0.11289	0.06828	0.08507	0.09392	0.149	0.07385	0.06865	0.2016	0.04784	0.06859	0.0618	0.162	0.17535	0.08681	0.1589	0.142	0.71089	0.30616	0.05814	0.50359
0.2769	0.11238	0.05194	0.0858	0.03033	0.10093	0.16764	0.15848	0.12352	0.20737	0.04348	0.08711	0.1619	0.0732	0.17468	0.04824	0.07009	0.22782	0.15323	0.14219	0.32165	0.38365	0.04138	0.20743	0.09082	0.05813	0.12717	0.24973	0.46386	0.08308	0.06643	0.06217	0.21807	0.09362	0.12937	0.04467	0.11193	0.25124	0.07399	0.14463	0.08743	0.27726	0.14684	0.07349	0.11729	0.30007	0.10201	0.44478	0.04524	0.60156
0.11125	0.09709	0.0292	0.01795	0.85888	0.06014	0.24061	0.1324	0.02837	0.08763	0.57012	0.01204	0.05931	0.01844	0.08001	0.02363	0.05139	0.02399	0.02695	0.20124	0.31614	0.0368	0.56936	0.30619	0.02559	0.05564	0.06842	0.21414	0.51765	0.50721	0.10096	0.13888	0.23461	0.02969	0.04323	0.39354	0.05262	0.25188	0.02038	0.07153	0.02235	0.10428	0.08104	0.5202	0.02428	0.15822	0.02152	0.11121	0.0442	0.52755
0.02072	0.03011	0.01659	0.01532	0.11178	0.02218	0.01205	0.01348	0.01591	0.0172	0.54241	0.00944	0.02594	0.01774	0.01521	0.48783	0.26233	0.69804	0.02849	0.49157	0.01187	0.0163	0.01105	0.63235	0.01216	0.01302	0.0122	0.16468	0.01439	0.06505	0.01538	0.5161	0.10148	0.67001	0.01645	0.68352	0.04318	0.01707	0.01229	0.34414	0.05546	0.01191	0.04466	0.49326	0.02245	0.02261	0.01603	0.02285	0.03343	0.33893
0.01119	0.01173	0.02028	0.25041	0.01116	0.3075	0.01153	0.01061	0.01805	0.01448	0.02075	0.03133	0.01282	0.00763	0.01054	0.00979	0.01558	0.04039	0.38839	0.00867	0.15073	0.01443	0.37669	0.36724	0.09965	0.01087	0.01084	0.17098	0.18152	0.00823	0.29712	0.07605	0.03984	0.01617	0.05969	0.33464	0.01458	0.0512	0.00996	0.16932	0.54446	0.00929	0.01585	0.37986	0.01174	0.01172	0.54285	0.01065	0.01382	0.01992
0.16589	0.24428	0.12216	0.05294	0.02684	0.13715	0.36196	0.19323	0.18397	0.21113	0.19914	0.0343	0.41168	0.08	0.39125	0.03612	0.21161	0.18583	0.1596	0.21735	0.30176	0.35553	0.10338	0.24865	0.13706	0.06936	0.17323	0.20545	0.50319	0.06757	0.09579	0.19582	0.14346	0.12562	0.33851	0.12033	0.09455	0.51119	0.04692	0.40166	0.07206	0.28484	0.40325	0.12086	0.16426	0.44914	0.17933	0.34393	0.09855	0.3265
0.15958	0.17489	0.14337	0.13032	0.11193	0.15417	0.31956	0.23752	0.14045	0.24152	0.13461	0.15695	0.28462	0.13792	0.29078	0.0978	0.19506	0.2082	0.18448	0.22133	0.26282	0.26743	0.21043	0.21742	0.14578	0.11914	0.19932	0.17945	0.28754	0.10629	0.13849	0.12419	0.18181	0.13014	0.26698	0.10576	0.13572	0.32009	0.07013	0.21463	0.14519	0.24318	0.27869	0.11725	0.22659	0.28015	0.24141	0.28511	0.14277	0.24915
0.17975	0.27195	0.23558	0.13334	0.08459	0.09726	0.35487	0.25015	0.1122	0.17667	0.16776	0.0659	0.23972	0.14706	0.28372	0.07296	0.22666	0.18532	0.14849	0.26143	0.241	0.3142	0.18736	0.19033	0.16749	0.14467	0.20492	0.23997	0.41758	0.11181	0.18175	0.08901	0.17598	0.11618	0.23981	0.13556	0.16887	0.33001	0.089	0.23194	0.11865	0.2523	0.27138	0.15762	0.17377	0.25252	0.48443	0.27856	0.13378	0.50616
0.19291	0.14698	0.06581	0.14036	0.04143	0.16343	0.035	0.19749	0.15079	0.24641	0.046	0.18662	0.33633	0.14578	0.02878	0.07068	0.0776	0.19885	0.22342	0.30155	0.43184	0.12709	0.51286	0.06811	0.09199	0.06406	0.21136	0.35948	0.50156	0.13634	0.09199	0.14422	0.23767	0.12666	0.22224	0.03936	0.15108	0.16806	0.06148	0.67759	0.04	0.26487	0.15392	0.15533	0.17588	0.24224	0.45129	0.34102	0.1173	0.04152
0.2049	0.13669	0.78722	0.34552	0.14485	0.11361	0.49065	0.08357	0.35331	0.19559	0.2947	0.20526	0.29606	0.08393	NA	0.16971	0.13236	0.15423	0.13827	0.32134	NA	0.56978	0.1237	0.10089	NA	0.11511	0.13543	0.18518	0.54296	0.26868	0.06362	0.08515	0.12654	0.12893	0.1872	0.16377	0.15353	0.38783	0.20379	NA	0.1164	0.22024	0.2441	0.15893	0.14946	0.30002	NA	0.24206	0.10613	0.75155
0.14838	0.18454	0.18788	0.14091	0.13308	0.22301	0.23412	0.22299	0.14723	0.20335	0.171	0.12233	0.27176	0.18771	0.25101	0.11047	0.21258	0.25861	0.14203	0.19632	0.21817	0.31098	0.14911	0.21175	0.17233	0.11668	0.19691	0.19487	0.20974	0.10659	0.16393	0.1173	0.24535	0.17591	0.25713	0.18323	0.16225	0.31788	0.2074	0.21801	0.12474	0.21899	0.24092	0.17157	0.18796	0.26368	0.19319	0.27148	0.19847	0.26201
0.11983	0.09107	0.04904	0.07732	0.06207	0.12648	0.09439	0.12533	0.05737	0.14715	0.10458	0.11023	0.15944	0.07304	0.15494	0.0479	0.25108	0.04258	0.17627	0.16319	0.21975	0.16249	0.05531	0.12681	0.17129	0.11282	0.21893	0.15881	0.24339	0.13002	0.07747	0.12213	0.13307	0.08384	0.11193	0.13848	0.0833	0.18915	0.08043	0.16867	0.06399	0.20297	0.34528	0.17887	0.12597	0.11922	0.11947	0.2105	0.10069	0.15026
0.07769	0.08623	0.06776	0.06477	0.09917	0.06244	0.14184	0.0736	0.13129	0.1377	0.19594	0.05788	0.14151	0.06699	0.11517	0.06897	0.20285	0.09284	0.17284	0.11752	0.10727	0.1398	0.10423	0.17112	0.09743	0.13273	0.10023	0.1214	0.11009	0.07338	0.10275	0.09347	0.10411	0.08847	0.11638	0.19617	0.10533	0.2361	0.05384	0.14326	0.06598	0.11689	0.24844	0.14652	0.15913	0.14918	0.08892	0.12732	0.104	0.12689
0.13181	0.25094	0.9255	0.0895	0.02484	0.08065	0.61464	0.13896	0.11779	0.20243	0.12228	0.03589	0.3236	0.08113	0.29998	0.04008	0.1218	0.12303	0.09916	0.18915	0.27673	0.70409	0.85182	0.19721	0.14941	0.04442	0.13524	0.19755	0.54494	0.06749	0.04053	0.06195	0.5051	0.08109	0.22496	0.05729	0.08391	0.43266	0.03213	0.20338	0.03382	0.23304	0.37838	0.10013	0.148	0.38127	0.82695	0.36786	0.06601	0.75465
0.10968	0.16327	0.11426	0.11193	0.1497	0.14233	0.19457	0.16139	0.13756	0.14769	0.16038	0.14784	0.32085	0.15805	0.21376	0.10649	0.16012	0.35749	0.13101	0.17313	0.17911	0.31486	0.1251	0.17828	0.186	0.17102	0.13825	0.17407	0.29323	0.13764	0.14471	0.2886	0.26788	0.15917	0.21792	0.15247	0.15114	0.21416	0.11957	0.19785	0.31889	0.16731	0.24566	0.1534	0.18148	0.216	0.30987	0.2142	0.17534	0.27832
0.16288	0.21368	0.44222	0.19866	0.12807	0.24064	0.52522	0.14107	0.12983	0.18108	0.12052	0.14018	0.13999	0.1606	0.13633	0.08782	0.17366	0.19068	0.1624	0.15662	0.16609	0.42457	0.41059	0.14543	0.18921	0.22277	0.17919	0.16768	0.38992	0.21546	0.14235	0.15689	0.19222	0.16369	0.21642	0.1437	0.1947	0.12858	0.1731	0.18386	0.11579	0.20635	0.20839	0.15672	0.2272	0.20705	0.46131	0.27703	0.17413	0.49831
0.0348	0.04386	0.02804	0.0237	0.02302	0.63595	0.01999	0.02565	0.02362	0.02872	0.02751	0.02173	0.02277	0.02427	0.03463	0.06596	0.6784	0.86705	0.02623	0.25919	0.30015	0.03678	0.76785	0.70779	0.02339	0.03155	0.07219	0.07281	0.42581	0.03116	0.03049	0.80716	0.52132	0.54054	0.21165	0.0366	0.04146	0.03924	0.03459	0.7211	0.0861	0.02586	0.0533	0.03046	0.02924	0.03859	0.52476	0.04231	0.03771	0.04327
0.06836	0.05617	0.05582	0.09851	0.11	0.11538	0.1083	0.07372	0.06077	0.15622	0.22832	0.0435	0.40022	0.11227	0.15053	0.09886	0.24068	0.07603	0.15543	0.10682	0.23004	0.12864	0.1422	0.10171	0.09065	0.1971	0.10079	0.18863	0.24263	0.20371	0.09938	0.12156	0.16647	0.28815	0.20306	0.14207	0.1096	0.30735	0.14063	0.11993	0.10555	0.17141	0.20918	0.10645	0.18432	0.3174	0.13811	0.23444	0.18489	0.23748
0.1847	0.09434	0.34616	0.04697	0.34794	0.62908	0.07148	0.57683	0.06555	0.07447	0.0544	0.05379	0.26114	0.11948	0.09387	0.05189	0.06141	0.05771	0.06552	0.45265	0.19167	0.07322	0.46386	0.06148	0.32476	0.06634	0.37325	0.29632	0.31882	0.07595	0.57596	0.05546	0.07018	0.05426	0.35706	0.07105	0.08928	0.10574	0.04244	0.07551	0.36229	0.07891	0.07449	0.06283	0.07268	0.07523	0.44406	0.18602	0.06906	0.2475
0.01922	0.04553	0.31736	0.11676	0.25041	0.02627	0.31589	0.03012	0.17591	0.24702	0.04599	0.12003	0.03823	0.17944	0.04213	0.04473	0.13114	0.20904	0.47016	0.08876	0.2169	0.50235	0.03355	0.4996	0.03421	0.12151	0.15507	0.22486	0.3929	0.08968	0.0238	0.0291	0.16084	0.16367	0.17627	0.17193	0.17957	0.21015	0.29045	0.03289	0.02992	0.20208	0.42195	0.16546	0.35981	0.06073	0.50988	0.35335	0.3601	0.51155
0.18869	0.11126	0.07215	0.07887	0.89348	0.14025	0.08284	0.22739	0.15036	0.1831	0.7503	0.0662	0.15707	0.075	0.2045	0.03402	0.25464	0.619	0.14925	0.20616	0.31566	0.15402	0.77539	0.40321	0.08197	0.21721	0.27134	0.60427	0.5069	0.23811	0.12747	0.49338	0.34929	0.12181	0.22076	0.08191	0.10174	0.343	0.04847	0.26518	0.12856	0.19285	0.15729	0.67083	0.154	0.22963	0.16584	0.26906	0.34981	0.49287
0.22577	0.17902	0.82308	0.1687	0.0833	0.14481	0.51731	0.21411	0.13199	0.35797	0.17238	0.15733	0.31684	0.10577	0.38113	0.06227	0.1428	0.10199	0.16846	0.3116	0.47607	0.7045	0.12532	0.24444	0.14632	0.13083	0.21089	0.26426	0.56309	0.14961	0.12609	0.08211	0.21926	0.17465	0.27228	0.08366	0.1827	0.44007	0.07427	0.2733	0.11908	0.31594	0.391	0.12372	0.21987	0.35947	0.37556	0.34043	0.12444	0.84748
0.03938	0.05839	0.04265	0.36188	0.3689	0.07548	0.05275	0.11703	0.07012	0.05153	0.03383	0.11084	0.06117	0.05796	0.03909	0.05879	0.589	0.49974	0.08923	0.1078	0.20733	0.42898	0.07277	0.07013	0.06335	0.63497	0.21122	0.08362	0.22763	0.03346	0.04103	0.18027	0.11704	0.04814	0.05307	0.04089	0.33014	0.0553	0.35495	0.54401	0.2858	0.08559	0.06228	0.06048	0.03787	0.1522	0.19808	0.06585	0.54079	0.04546
0.27023	0.14416	0.21739	0.19404	0.65061	0.10416	0.07171	0.10823	0.09468	0.06828	0.09924	0.05752	0.13705	0.11329	0.12089	0.06066	0.26768	0.1034	0.19751	0.29704	0.1545	0.09463	0.23387	0.67882	0.35254	0.40556	0.10914	0.23979	0.22716	0.09529	0.12474	0.25195	0.16786	0.08629	0.10205	0.12862	0.1168	0.19342	0.10055	0.06553	0.21049	0.1321	0.23183	0.21359	0.11426	0.16331	0.42394	0.12723	0.10866	0.13208
0.23011	0.19233	0.0944	0.10126	0.01447	0.05675	0.03166	0.08472	0.06566	0.13901	0.35643	0.02009	0.29013	0.07063	0.35602	0.02752	0.16373	0.04323	0.07854	0.21844	0.2401	0.21452	0.05299	0.12495	0.04067	0.05885	0.17945	0.214	0.08507	0.0408	0.02857	0.03715	0.08723	0.0422	0.11104	0.39433	0.13234	0.44744	0.05636	0.23222	0.02579	0.11972	0.29894	0.11438	0.07854	0.40716	0.1494	0.20029	0.12407	0.31542
0.1576	0.31563	0.25478	0.11297	0.1131	0.19986	0.35597	0.31637	0.17935	0.24917	0.21749	0.11983	0.38792	0.19227	0.32028	0.12976	0.16204	0.15922	0.20073	0.27614	0.36193	0.39775	0.23584	0.31997	0.18896	0.11775	0.28113	0.25274	0.35667	0.14345	0.23799	0.13476	0.21636	0.11061	0.36239	0.54801	0.28099	0.42779	0.13924	0.29432	0.13784	0.30171	0.31749	0.17252	0.23813	0.43126	0.41505	0.32489	0.23573	0.33193
0.23226	0.37482	0.20902	0.30297	0.09756	0.28304	0.37478	0.30201	0.22937	0.30347	0.17538	0.21058	0.38843	0.20947	0.37156	0.15471	0.29203	0.15204	0.36381	0.29396	0.45343	0.28722	0.17805	0.3159	0.25676	0.2138	0.40021	0.36571	0.49501	0.18908	0.20685	0.20371	0.34292	0.21029	0.27993	0.19568	0.28379	0.33174	0.20217	0.28494	0.19907	0.30133	0.33772	0.22835	0.1922	0.39703	0.68754	0.3941	0.24116	0.6326
0.14744	0.11847	0.10829	0.06998	0.85629	0.15092	0.16527	0.27576	0.17194	0.24522	0.71551	0.1176	0.17259	0.09029	0.23526	0.04684	0.20473	0.5066	0.14226	0.23365	0.37187	0.20344	0.78472	0.51475	0.10163	0.22342	0.16885	0.66574	0.52489	0.33242	0.19492	0.51828	0.36388	0.12601	0.24414	0.08467	0.13739	0.35953	0.03795	0.3011	0.16249	0.25077	0.21747	0.68282	0.15359	0.25291	0.2072	0.29666	0.26314	0.54056
0.01522	0.02442	0.01505	0.59145	0.01405	0.37789	0.01186	0.01506	0.01542	0.01588	0.01602	0.18168	0.02208	0.01423	0.01488	0.01206	0.16995	0.02566	0.56509	0.01283	0.27085	0.02147	0.6827	0.54801	0.43975	0.01446	0.01485	0.36682	0.33542	0.01093	0.47836	0.30541	0.23606	0.01733	0.21144	0.46487	0.013	0.24151	0.01156	0.51154	0.66261	0.01386	0.01815	0.6	0.01489	0.01577	0.69469	0.02986	0.01596	0.12791
0.23388	0.26496	0.22642	0.12873	0.07649	0.26653	0.35753	0.2558	0.49797	0.27225	0.1507	0.15869	0.42913	0.19515	0.38839	0.13925	0.27159	0.22889	0.20261	0.32863	0.31602	0.37341	0.41623	0.35167	0.26572	0.15002	0.25032	0.2901	0.60477	0.18847	0.24251	0.15808	0.21017	0.1455	0.3528	0.15885	0.22668	0.57934	0.15413	0.57012	0.1731	0.30596	0.34201	0.14335	0.28058	0.48162	0.25297	0.33184	0.15007	0.42425
0.49508	0.05565	0.42816	0.07392	0.28054	0.42057	0.25716	0.40375	0.20457	0.0985	0.07054	0.04342	0.05228	0.06263	0.04437	0.13128	0.06922	0.38104	0.0568	0.30674	0.30093	0.1467	0.73538	0.38966	0.28529	0.74088	0.05564	0.50375	0.30407	0.04173	0.0998	0.61059	0.23941	0.15614	0.33411	0.10003	0.07949	0.12099	0.06734	0.64858	0.60774	0.07008	0.08285	0.08488	0.0672	0.19463	0.7393	0.04912	0.0492	0.40721
0.20034	0.31672	0.14587	0.15728	0.04041	0.52572	0.39605	0.22228	0.16884	0.22112	0.34477	0.08489	0.36721	0.61454	0.31965	0.34803	0.23421	0.09888	0.16313	0.25957	0.31319	0.3183	0.13078	0.27567	0.19508	0.08814	0.25046	0.24541	0.22464	0.14631	0.66743	0.14457	0.19808	0.18572	0.3389	0.14897	0.1622	0.38209	0.12428	0.27446	0.15751	0.22603	0.37665	0.18569	0.259	0.39667	0.2341	0.34439	0.10264	0.36484
0.10755	0.12742	0.27556	0.07337	0.48171	0.10914	0.33891	0.16115	0.11645	0.16007	0.04289	0.10105	0.17473	0.25402	0.25487	0.05449	0.08957	0.08338	0.14671	0.35376	0.34471	0.34403	0.67938	0.06296	0.08294	0.19753	0.64135	0.21266	0.34427	0.47727	0.69873	0.24101	0.17028	0.08989	0.36994	0.64637	0.46699	0.13229	0.07596	0.62051	0.03486	0.18396	0.1018	0.10771	0.56838	0.23935	0.67437	0.24472	0.09144	0.0677
0.2326	0.16852	0.03832	0.12166	0.05987	0.76222	0.02633	0.47401	0.19219	0.2898	0.0459	0.16193	0.28148	0.19579	0.02807	0.08395	0.12743	0.07156	0.29543	0.51086	0.49492	0.14374	0.60917	0.04708	0.04196	0.09767	0.28819	0.35017	0.60315	0.17978	0.50284	0.10156	0.22187	0.09843	0.2131	0.08411	0.16642	0.14437	0.12588	0.78677	0.05514	0.33192	0.12459	0.19843	0.12473	0.31538	0.54944	0.52173	0.10388	0.08821
0.32471	0.52461	0.24297	0.20613	0.07386	0.22522	0.43825	0.39797	0.15598	0.3459	0.2043	0.14421	0.45981	0.20674	0.27539	0.07465	0.26052	0.32602	0.26845	0.42351	0.48239	0.43425	0.34526	0.37407	0.12675	0.18888	0.40081	0.35247	0.49701	0.2537	0.20303	0.12732	0.29017	0.30481	0.36652	0.16907	0.37161	0.54719	0.24509	0.46166	0.09742	0.35211	0.36758	0.21104	0.19267	0.39043	0.41399	0.47133	0.25371	0.41098
0.26819	0.31345	0.22694	0.15633	0.10947	0.19909	0.29103	0.26406	0.19043	0.23086	0.1992	0.38864	0.33954	0.21803	0.35759	0.21727	0.28556	0.19525	0.22262	0.32085	0.3907	0.31006	0.66525	0.34601	0.19994	0.16865	0.28874	0.24958	0.43876	0.16124	0.40632	0.12996	0.22851	0.17493	0.28557	0.21048	0.22963	0.37738	0.16875	0.46285	0.22935	0.27776	0.31189	0.1743	0.23509	0.3478	0.37365	0.30432	0.17765	0.36127
0.04526	0.01638	0.07102	0.59932	0.0308	0.35466	0.07331	0.02134	0.07434	0.10881	0.10451	0.19423	0.04448	0.01541	0.03085	0.01247	0.44925	0.03007	0.57522	0.02288	0.2767	0.12018	0.7573	0.56526	0.4811	0.02649	0.0156	0.38714	0.33203	0.01481	0.4867	0.34825	0.25483	0.03593	0.17046	0.45136	0.0329	0.26865	0.01323	0.55925	0.66371	0.02409	0.08518	0.56711	0.01478	0.04449	0.65333	0.09591	0.02371	0.18845
0.25665	0.32984	0.26791	0.21515	0.05013	0.49946	0.39928	0.21654	0.18157	0.35346	0.20953	0.20409	0.48956	0.16167	0.37967	0.17641	0.31051	0.21546	0.29523	0.35974	0.47908	0.4119	0.83913	0.35881	0.14081	0.1276	0.31931	0.37528	0.48303	0.17238	0.1478	0.18417	0.24796	0.23938	0.40857	0.16169	0.23918	0.48161	0.18752	0.83414	0.16021	0.34503	0.48311	0.26695	0.31999	0.48857	0.5401	0.37603	0.12579	0.44686
0.09504	0.08474	0.06704	0.14797	0.33594	0.07464	0.1338	0.11298	0.08635	0.1367	0.18899	0.14639	0.25974	0.23388	0.09101	0.28212	0.2292	0.26836	0.29438	0.14765	0.22101	0.21437	0.06281	0.40769	0.18169	0.24459	0.19516	0.24311	0.25925	0.23688	0.17751	0.13062	0.18554	0.34012	0.22646	0.19756	0.19087	0.24689	0.27397	0.07825	0.47139	0.22025	0.29137	0.19229	0.16724	0.2731	0.09025	0.19893	0.2178	0.27567
0.0189	0.02368	0.026	0.64558	0.02182	0.45021	0.02314	0.02062	0.0254	0.0264	0.03118	0.15791	0.02649	0.01679	0.02372	0.01345	0.05236	0.32051	0.5438	0.01901	0.30083	0.04656	0.7159	0.6115	0.38805	0.02212	0.01853	0.43457	0.40907	0.01375	0.53464	0.19509	0.17815	0.02239	0.19282	0.54592	0.02231	0.33096	0.01348	0.6679	0.77903	0.0204	0.03078	0.64663	0.01639	0.02151	0.54296	0.0394	0.0327	0.04453
0.06982	0.129	0.09833	0.07472	0.4782	0.10628	0.07208	0.08525	0.07292	0.0942	0.09958	0.06308	0.14915	0.07562	0.13088	0.16124	0.43105	0.04536	0.13191	0.09134	0.32196	0.13782	0.07948	0.5296	0.05953	0.15295	0.10564	0.4223	0.35115	0.06562	0.07108	0.10631	0.10842	0.18481	0.29175	0.10174	0.0847	0.31326	0.05278	0.27277	0.62654	0.09512	0.32646	0.09073	0.05843	0.18731	0.07317	0.11931	0.10051	0.23513
0.17629	0.28319	0.21934	0.17448	0.08034	0.2383	0.29877	0.30714	0.22488	0.30734	0.30751	0.17009	0.38965	0.2261	0.3602	0.19573	0.25322	0.3468	0.23811	0.28597	0.41947	0.3521	0.54036	0.32928	0.2332	0.15997	0.31033	0.28422	0.55153	0.20539	0.19076	0.17967	0.31232	0.19402	0.33901	0.18983	0.24518	0.44919	0.11692	0.4217	0.20723	0.3106	0.34052	0.20062	0.28448	0.43272	0.38458	0.36063	0.17516	0.31616
0.28916	0.3112	0.21546	0.16519	0.05263	0.18413	0.28228	0.29059	0.12624	0.2365	0.23365	0.3815	0.38983	0.19626	0.35064	0.18482	0.2309	0.26126	0.22683	0.26408	0.41848	0.31182	0.89514	0.31801	0.18873	0.12977	0.31721	0.24365	0.57149	0.14621	0.44216	0.15144	0.24331	0.17164	0.30078	0.19106	0.20751	0.46567	0.12455	0.49142	0.22043	0.28898	0.31332	0.17407	0.23907	0.42474	0.31908	0.30016	0.21544	0.36394
0.23392	0.33841	0.8866	0.18992	0.10102	0.15463	0.79742	0.27617	0.15216	0.30096	0.12999	0.1357	0.42876	0.168	0.4186	0.08747	0.18153	0.13676	0.21001	0.36661	0.42319	0.78268	0.82558	0.30417	0.23094	0.14101	0.24995	0.29139	0.69024	0.16867	0.13359	0.14355	0.58956	0.11176	0.39068	0.13857	0.18894	0.60775	0.07885	0.26459	0.13537	0.33177	0.54778	0.19048	0.2315	0.46948	0.84583	0.46884	0.14882	0.81972
0.05051	0.13035	0.08427	0.17327	0.01864	0.74737	0.02302	0.33107	0.53856	0.03884	0.77711	0.0642	0.16988	0.04111	0.37018	0.0241	0.12633	0.42836	0.32765	0.28386	0.26078	0.19103	0.6135	0.20392	0.02183	0.02878	0.04686	0.09805	0.39477	0.12438	0.78878	0.02514	0.26117	0.0743	0.31518	0.05572	0.64543	0.27185	0.02529	0.68252	0.38689	0.23066	0.43529	0.39126	0.02938	0.30297	0.67358	0.11179	0.02407	0.24974
0.05272	0.06994	0.05286	0.40434	0.66932	0.07903	0.08362	0.17128	0.08933	0.08904	0.07065	0.30663	0.07461	0.06695	0.03986	0.07482	0.61916	0.61226	0.16645	0.23361	0.32128	0.41637	0.16845	0.16369	0.23051	0.47605	0.3725	0.14457	0.30968	0.09493	0.08183	0.28488	0.2565	0.07602	0.17388	0.03795	0.50156	0.10962	0.40716	0.48239	0.4638	0.13121	0.0707	0.11726	0.0839	0.21221	0.26028	0.17091	0.52685	0.1217
0.35967	0.2879	0.5312	0.11193	0.41372	0.67619	0.2006	0.63724	0.39351	0.16855	0.17332	0.12909	0.44919	0.18151	0.16298	0.10965	0.42808	0.11242	0.12312	0.55232	0.34552	0.41681	0.52177	0.15055	0.29811	0.14692	0.45173	0.46997	0.48585	0.23502	0.5709	0.10521	0.14081	0.1266	0.49427	0.14748	0.38087	0.21975	0.14985	0.18919	0.49904	0.14681	0.1271	0.16771	0.09552	0.28865	0.51639	0.40772	0.167	0.37526
0.23586	0.28851	0.18057	0.14426	0.08519	0.75346	0.38338	0.22403	0.12523	0.26197	0.13516	0.13068	0.42829	0.17862	0.36493	0.09463	0.29714	0.22637	0.22022	0.30867	0.46691	0.57376	0.92544	0.37041	0.17683	0.15489	0.29405	0.29667	0.5374	0.09078	0.29999	0.18094	0.2355	0.19543	0.35904	0.15214	0.20358	0.50107	0.14322	0.84204	0.12913	0.26004	0.401	0.20644	0.23665	0.44909	0.87929	0.33939	0.3168	0.44226
0.1648	0.19697	0.33625	0.17117	0.29911	0.36133	0.11911	0.24731	0.30699	0.29528	0.30882	0.13872	0.27149	0.20184	0.27182	0.17545	0.18781	0.28095	0.34148	0.24258	0.38155	0.34194	0.09248	0.35348	0.14179	0.19546	0.27832	0.32674	0.18177	0.22328	0.24649	0.36215	0.29832	0.21917	0.23039	0.36742	0.19884	0.31067	0.24289	0.24955	0.28187	0.26281	0.25737	0.20489	0.27337	0.30309	0.44746	0.26153	0.3039	0.34251
0.12531	0.47048	0.28335	0.31149	0.02012	0.58877	0.03336	0.48098	0.54232	0.12099	0.65349	0.06751	0.24971	0.08175	0.40662	0.02659	0.1906	0.44392	0.4145	0.34794	0.34035	0.29732	0.65754	0.41887	0.03257	0.0462	0.12282	0.11749	0.38065	0.05393	0.71179	0.02956	0.30267	0.09861	0.37556	0.12743	0.62404	0.38193	0.09447	0.60662	0.28367	0.26943	0.39492	0.39691	0.05456	0.37243	0.67325	0.20577	0.04002	0.28691
0.43468	0.08223	0.19306	0.19383	0.04171	0.15284	0.09579	0.18439	0.06853	0.21823	0.37296	0.04218	0.1569	0.18615	0.4106	0.10764	0.185	0.69091	0.19586	0.10586	0.19592	0.08969	0.18258	0.57302	0.11028	0.04796	0.47375	0.44726	0.27954	0.17716	0.08043	0.20827	0.30918	0.61907	0.22467	0.14326	0.2295	0.20373	0.06141	0.50143	0.09506	0.13453	0.41583	0.357	0.12686	0.2668	0.5353	0.2744	0.06647	0.10254
0.22755	0.26644	0.52316	0.27494	0.05323	0.17511	0.28327	0.25437	0.62472	0.32316	0.14716	0.08902	0.35321	0.31725	0.29849	0.1239	0.25553	0.074	0.26618	0.28426	0.46156	0.30305	0.18103	0.57523	0.18617	0.13393	0.30352	0.33597	0.59302	0.1327	0.15072	0.12166	0.21328	0.17066	0.2935	0.20219	0.59167	0.45892	0.17433	0.23565	0.13938	0.33745	0.38774	0.28543	0.3918	0.53285	0.25259	0.3732	0.14191	0.46659
0.27596	0.25476	0.11755	0.08902	0.17976	0.21278	0.19614	0.14203	0.16777	0.24054	0.53922	0.72982	0.25524	0.13883	0.30768	0.06888	0.5467	0.64186	0.27134	0.2564	0.3471	0.55443	0.13931	0.14492	0.06355	0.2053	0.20643	0.42495	0.232	0.09047	0.21641	0.0962	0.28488	0.14457	0.31671	0.1489	0.28254	0.27371	0.19119	0.14789	0.11857	0.3986	0.50883	0.15017	0.29315	0.26895	0.50808	0.25924	0.06916	0.58502
0.19017	0.26076	0.25182	0.27221	0.11832	0.25144	0.69136	0.27373	0.25875	0.36391	0.31997	0.18633	0.4154	0.21404	0.39244	0.09688	0.25844	0.13527	0.30463	0.35744	0.41213	0.37128	0.22574	0.29539	0.25193	0.1603	0.29385	0.31679	0.49761	0.25443	0.16803	0.4865	0.44793	0.18472	0.39254	0.18781	0.21639	0.52952	0.33799	0.35303	0.1706	0.60063	0.41549	0.23485	0.31198	0.53611	0.56906	0.51429	0.37979	0.60627
0.0989	0.40903	0.42938	0.19688	0.02156	0.65926	0.05495	0.39001	0.59602	0.13993	0.70642	0.19792	0.20444	0.08009	0.39287	0.04236	0.18216	0.36532	0.37387	0.24418	0.26958	0.23181	0.76508	0.45267	0.16251	0.05817	0.10551	0.14042	0.33196	0.13366	0.82542	0.03969	0.23596	0.11362	0.3472	0.11597	0.65644	0.33293	0.05245	0.71665	0.37946	0.29762	0.39874	0.3239	0.06112	0.36014	0.7688	0.16903	0.02814	0.24005
0.11261	0.18019	0.13394	0.0959	0.52504	0.10258	0.10751	0.10754	0.08946	0.13051	0.14426	0.10401	0.18987	0.12262	0.15866	0.23809	0.48677	0.12578	0.17442	0.16707	0.34305	0.18519	0.11965	0.5936	0.1014	0.20324	0.15484	0.44825	0.39874	0.0985	0.10188	0.24027	0.20601	0.25707	0.34847	0.14173	0.14919	0.38209	0.10333	0.31168	0.61935	0.1082	0.39362	0.15849	0.11632	0.23144	0.10936	0.18857	0.20869	0.30634
0.32293	0.05452	0.73123	0.07298	0.48291	0.74284	0.16079	0.04564	0.24767	0.07123	0.1189	0.38188	0.19753	0.07441	0.08331	0.0294	0.04703	0.53886	0.05177	0.05739	0.09459	0.51244	0.3877	0.07156	0.151	0.22412	0.30718	0.4041	0.18791	0.25869	0.04554	0.09155	0.43028	0.04789	0.05089	0.71889	0.05133	0.09917	0.0249	0.05234	0.66844	0.06383	0.4454	0.50731	0.03345	0.18835	0.15499	0.23875	0.05523	0.5534
0.34862	0.51072	0.28279	0.26388	0.24482	0.28929	0.48225	0.4192	0.24795	0.39647	0.24152	0.22034	0.48018	0.30749	0.36118	0.172	0.27538	0.2465	0.31789	0.40737	0.49382	0.4092	0.31377	0.44413	0.337	0.22826	0.40314	0.36305	0.51205	0.26029	0.2371	0.18356	0.34136	0.29729	0.40379	0.26203	0.39245	0.58761	0.25297	0.41996	0.17685	0.41006	0.38616	0.27836	0.30304	0.43726	0.43794	0.50357	0.28057	0.45086
0.86706	0.14025	0.18208	0.58049	0.69761	0.04223	0.0774	0.06857	0.06526	0.07239	0.09229	0.1486	0.07555	0.06578	0.04033	0.07238	0.60007	0.19587	0.25563	0.44805	0.05539	0.43662	0.05262	0.06058	0.52409	0.07193	0.10794	0.56969	0.11778	0.63602	0.05917	0.04748	0.05386	0.88793	0.11067	0.05141	0.06453	0.12589	0.14063	0.07369	0.82081	0.05852	0.31245	0.75148	0.37981	0.37676	0.09098	0.14429	0.52424	0.09317
0.38234	0.54239	0.27135	0.21162	0.13919	0.34783	0.55519	0.37646	0.3303	0.38655	0.14275	0.30992	0.53747	0.27975	0.50326	0.1976	0.34814	0.24863	0.26758	0.50535	0.42171	0.47545	0.29559	0.45654	0.38599	0.16732	0.40011	0.44352	0.81063	0.25543	0.18583	0.1936	0.33493	0.23047	0.4515	0.16034	0.35293	0.74178	0.22621	0.44346	0.16191	0.44958	0.45803	0.25676	0.43646	0.59245	0.36366	0.52495	0.19647	0.50719
0.07972	0.13163	0.20908	0.33032	0.36402	0.11318	0.34311	0.18986	0.34718	0.33581	0.22913	0.11931	0.18631	0.22852	0.18018	0.16926	0.57491	0.45609	0.36725	0.32773	0.15115	0.23984	0.22515	0.1431	0.27084	0.40133	0.25137	0.3257	0.30496	0.18332	0.13823	0.40613	0.32189	0.38549	0.21221	0.16479	0.235	0.24894	0.32022	0.09013	0.28123	0.44685	0.35217	0.28605	0.37176	0.29504	0.49721	0.35486	0.32923	0.36595
0.26961	0.38949	0.27279	0.22701	0.2472	0.27114	0.39647	0.34945	0.28116	0.35123	0.30825	0.18472	0.43155	0.32162	0.43877	0.23608	0.35588	0.21328	0.28135	0.37528	0.46533	0.40746	0.32379	0.35672	0.28832	0.26065	0.34987	0.31466	0.46039	0.21979	0.37658	0.34819	0.39891	0.29102	0.42456	0.35819	0.27641	0.56453	0.21722	0.37542	0.30792	0.37604	0.38063	0.3382	0.34576	0.4671	0.42994	0.37789	0.28057	0.43679
0.32208	0.39576	0.26155	0.21514	0.1825	0.26212	0.48222	0.38713	0.28233	0.41446	0.2738	0.23258	0.48205	0.28882	0.53076	0.20685	0.3408	0.32175	0.27316	0.45741	0.53574	0.48266	0.31222	0.40112	0.34255	0.27296	0.37549	0.3386	0.46746	0.26427	0.31127	0.23572	0.38166	0.25122	0.41733	0.33938	0.32053	0.54795	0.25813	0.47391	0.23983	0.44208	0.48053	0.30691	0.36551	0.48147	0.318	0.49257	0.23525	0.46955
0.04232	0.04881	0.46492	0.06578	0.71722	0.07464	0.06295	0.33848	0.16979	0.08598	0.2784	0.40482	0.171	0.47535	0.27763	0.52171	0.41191	0.66775	0.36191	0.05474	0.20734	0.07176	0.45451	0.41794	0.19259	0.10589	0.3541	0.34375	0.29392	0.49834	0.61015	0.60148	0.05373	0.21377	0.22218	0.49987	0.07058	0.16695	0.06472	0.35868	0.21668	0.14655	0.38452	0.19428	0.06885	0.2231	0.54834	0.08643	0.0696	0.16187
0.38739	0.42591	0.23922	0.17273	0.06361	0.26939	0.58044	0.37362	0.37482	0.58447	0.31221	0.1853	0.65002	0.1841	0.47724	0.10299	0.29774	0.24362	0.32846	0.59831	0.81385	0.5469	0.29713	0.45594	0.29077	0.19227	0.43655	0.56368	0.74111	0.2184	0.17835	0.23077	0.49479	0.2488	0.50938	0.23377	0.24249	0.75998	0.12184	0.44338	0.17267	0.58699	0.55761	0.3866	0.44347	0.68917	0.59866	0.74593	0.1745	0.57635
0.26357	0.28903	0.26158	0.19996	0.13011	0.25192	0.38254	0.30702	0.24763	0.27368	0.17497	0.17239	0.39436	0.28045	0.40137	0.16281	0.2633	0.26082	0.25487	0.29947	0.32912	0.34131	0.23783	0.34966	0.31242	0.19568	0.26887	0.30925	0.60736	0.16028	0.20937	0.21177	0.24499	0.22222	0.32956	0.1939	0.24657	0.46265	0.16741	0.41653	0.19506	0.26909	0.43921	0.39181	0.27502	0.48517	0.44736	0.38975	0.39662	0.34613
0.16733	0.27696	0.20542	0.16143	0.37164	0.13251	0.25973	0.43195	0.23995	0.22964	0.40106	0.3153	0.26757	0.41109	0.45457	0.39154	0.43754	0.61227	0.17741	0.29824	0.38309	0.30663	0.4237	0.42415	0.27589	0.52266	0.20551	0.32748	0.26606	0.11815	0.36015	0.28769	0.25914	0.32742	0.33474	0.3735	0.15836	0.18778	0.16274	0.35956	0.38888	0.24945	0.29673	0.31242	0.18605	0.23852	0.54737	0.38732	0.15655	0.36054
0.10416	0.11158	0.08046	0.07969	0.07755	0.13514	0.29255	0.10933	0.09797	0.09567	0.56984	0.36278	0.30872	0.44987	0.15974	0.08901	0.44633	0.07536	0.20943	0.14881	0.2535	0.13601	0.37976	0.12126	0.08329	0.13971	0.18035	0.33291	0.30191	0.05203	0.43251	0.078	0.1037	0.67918	0.13964	0.07337	0.40497	0.29251	0.11007	0.22305	0.66246	0.11155	0.27826	0.15195	0.1155	0.27324	0.53088	0.13989	0.15073	0.23775
0.07143	0.11895	0.03323	0.51856	0.06219	0.26741	0.08444	NA	0.05532	0.09115	0.07272	0.10453	0.08772	0.07992	0.07426	0.13432	0.08202	NA	0.39777	0.10958	0.15701	0.04988	0.80599	0.37802	0.13114	0.08561	0.14327	0.42596	0.48825	0.12468	0.36865	0.05161	0.10101	0.0993	0.14448	0.42444	0.09978	0.11036	0.1365	NA	0.87401	0.09226	0.06994	0.73775	0.08916	0.06584	NA	0.09432	0.12591	0.05272
0.02546	0.02049	0.5635	0.39024	0.50226	0.38726	0.29064	0.01924	0.02472	0.02819	0.67563	0.01299	0.28075	0.37829	0.44319	0.03379	0.38846	0.62863	0.02208	0.43969	0.22746	0.37705	0.65128	0.05511	0.02342	0.02545	0.38954	0.09098	0.30771	0.39631	0.41383	0.57841	0.06896	0.75553	0.27466	0.05967	0.56064	0.14828	0.36254	0.51369	0.44341	0.03568	0.3905	0.0274	0.02709	0.31202	0.57307	0.03101	0.50047	0.45303
0.28828	0.29072	0.27184	0.05521	0.02691	0.29017	0.33364	0.15232	0.12122	0.28348	0.2374	0.04845	0.65992	0.15509	0.32369	0.11708	0.31294	0.1417	0.21726	0.34722	0.33055	0.53308	0.21463	0.49141	0.13144	0.12537	0.34371	0.33731	0.57659	0.08232	0.17016	0.15579	0.47048	0.17334	0.23601	0.37612	0.13869	0.44938	0.15459	0.32345	0.09178	0.27705	0.67806	0.21059	0.20147	0.61561	0.61309	0.31451	0.11641	0.77469
0.31929	0.31969	0.23819	0.17508	0.96425	0.24092	0.37732	0.29848	0.32949	0.39987	0.30655	0.24855	0.86755	0.2251	0.54833	0.11708	0.93674	0.23921	0.41474	0.95513	0.62025	0.52917	0.23161	0.38903	0.13119	0.16979	0.4036	0.41101	0.61547	0.17411	0.66688	0.16722	0.30011	0.24197	0.51109	0.30369	0.25335	0.72328	0.09131	0.95675	0.13929	0.44888	0.52946	0.25414	0.31011	0.59559	0.55942	0.54548	0.15504	0.5991
0.07776	0.10713	0.19834	0.28236	0.36699	0.12487	0.47836	0.18328	0.36503	0.23031	0.17343	0.09077	0.26548	0.19018	0.15049	0.10802	0.64774	0.30898	0.44248	0.35025	0.15271	0.26653	0.2452	0.12756	0.22323	0.38603	0.19003	0.40052	0.39685	0.15592	0.10259	0.52178	0.38476	0.427	0.19966	0.11567	0.25716	0.29198	0.30383	0.09227	0.21916	0.46656	0.41296	0.25653	0.47907	0.36579	0.42566	0.40015	0.32745	0.39006
0.38002	0.44153	0.24347	0.27178	0.14237	0.29927	0.49045	0.42827	0.31661	0.44456	0.28972	0.33594	0.59503	0.39143	0.46674	0.22994	0.36343	0.23894	0.37977	0.518	0.60656	0.41032	0.32279	0.46287	0.34409	0.28306	0.44488	0.4393	0.54611	0.29206	0.32667	0.27142	0.33828	0.21226	0.54808	0.24392	0.3686	0.65434	0.30732	0.49609	0.28786	0.47235	0.43149	0.30301	0.40783	0.59777	0.42605	0.54945	0.30579	0.49909
0.30615	0.39556	0.40596	0.30389	0.18463	0.68511	0.39943	0.3693	0.265	0.36068	0.29539	0.27451	0.37792	0.33846	0.44686	0.26942	0.42141	0.3925	0.32322	0.38409	0.47034	0.40112	0.81813	0.39732	0.35752	0.30911	0.41689	0.35798	0.43959	0.27892	0.29551	0.34407	0.34602	0.31205	0.41921	0.28311	0.3444	0.47102	0.2907	0.76838	0.28282	0.37885	0.40265	0.30603	0.36731	0.43347	0.48681	0.41661	0.28123	0.39283
0.50793	0.40808	0.37491	0.19724	0.0793	0.33942	0.55426	0.38417	0.37754	0.51153	0.30695	0.26219	0.62222	0.34992	0.50238	0.2029	0.45565	0.20816	0.35382	0.49645	0.47934	0.54495	0.4557	0.48548	0.39289	0.26091	0.45564	0.47909	0.88204	0.26462	0.19393	0.18884	0.3159	0.31765	0.53391	0.3139	0.40461	0.72826	0.23372	0.5224	0.21665	0.4857	0.53684	0.35687	0.45183	0.65377	0.48846	0.5696	0.26097	0.52784
0.02147	0.03107	0.55256	0.52501	0.78762	0.2953	0.39307	0.05209	0.02153	0.40046	0.41617	0.5537	0.06652	0.58021	0.0194	0.25678	0.44911	0.23359	0.41137	0.02541	0.13499	0.28037	0.58436	0.39658	0.25566	0.02191	0.48195	0.40003	0.29118	0.60395	0.66701	0.38804	0.2082	0.05204	0.17231	0.56633	0.50935	0.19717	0.40397	0.42573	0.35073	0.37422	0.28082	0.35426	0.43025	0.25802	0.51423	0.33498	0.5697	0.29868
0.2883	0.26065	0.44286	0.21324	0.12173	0.6141	0.3503	0.33819	0.30751	0.35438	0.53247	0.21981	0.3737	0.35981	0.40395	0.42872	0.32508	0.37888	0.2376	0.37682	0.52885	0.38949	0.57842	0.34051	0.28891	0.21128	0.27642	0.37514	0.48215	0.26177	0.24252	0.24664	0.45521	0.20804	0.38829	0.20909	0.27372	0.44021	0.1488	0.4612	0.23028	0.37564	0.36242	0.324	0.30247	0.37763	0.5282	0.40765	0.21075	0.39133
0.43059	0.39544	0.27008	0.25401	0.2051	0.33902	0.47048	0.36133	0.35024	0.44084	0.26868	0.22794	0.58449	0.32707	0.57413	0.1983	0.32939	0.356	0.42097	0.4642	0.63695	0.49429	0.27966	0.44316	0.3798	0.25354	0.42062	0.37756	0.53767	0.23374	0.27161	0.27559	0.31444	0.23187	0.49218	0.29883	0.29712	0.6606	0.1987	0.49056	0.22238	0.5198	0.50909	0.27133	0.43625	0.594	0.38967	0.59803	0.32508	0.47434
0.12878	0.04405	0.40782	0.06487	0.16073	0.6881	0.17762	0.03495	0.17549	0.06008	0.03869	0.43314	0.03541	0.111	0.03591	0.02696	0.04712	0.19837	0.03912	0.04101	0.11246	0.57642	0.25024	0.08285	0.1095	0.53642	0.12945	0.25008	0.41733	0.26151	0.05302	0.21682	0.48525	0.03974	0.06013	0.52819	0.03702	0.06845	0.03319	0.05442	0.62211	0.04302	0.44732	0.65203	0.0275	0.33492	0.14306	0.39894	0.03438	0.59584
0.07688	0.31237	0.04605	0.2371	0.06722	0.06935	0.04676	0.73195	0.06233	0.08663	0.07287	0.29996	0.08003	0.36977	0.1393	0.19684	0.53062	0.51729	0.06634	0.36781	0.61263	0.08146	0.79894	0.06393	0.40234	0.67412	0.30013	0.51312	0.04778	0.05525	0.04757	0.86179	0.76543	0.04721	0.39028	0.77288	0.38585	0.41926	0.46631	0.0612	0.08409	0.36433	0.44426	0.08071	0.42577	0.09651	0.0692	0.19003	0.35101	0.48638
0.33617	0.49198	0.73358	0.27931	0.11623	0.25667	0.79271	0.36823	0.3043	0.40026	0.27126	0.18107	0.53691	0.25075	0.55849	0.14396	0.3012	0.33303	0.2656	0.46121	0.57513	0.81678	0.82318	0.40318	0.34431	0.20342	0.37837	0.38716	0.73756	0.26664	0.26072	0.25677	0.66444	0.22491	0.49166	0.21253	0.27163	0.61711	0.15139	0.47481	0.15051	0.45685	0.61929	0.30989	0.32775	0.52624	0.78152	0.61524	0.25866	0.81859
0.22779	0.45908	0.33844	0.34761	0.13214	0.30353	0.46441	0.48755	0.39627	0.36358	0.24327	0.26317	0.63757	0.66137	0.73747	0.32937	0.31088	0.27109	0.2697	0.36213	0.5834	0.52456	0.31021	0.39812	0.28075	0.21213	0.32433	0.39989	0.56153	0.213	0.58756	0.33214	0.394	0.28985	0.61121	0.80515	0.32406	0.5521	0.26381	0.48456	0.28948	0.3703	0.42891	0.2274	0.29989	0.467	0.69455	0.44669	0.38222	0.46391
0.15148	0.18115	0.26428	0.39056	0.34604	0.11199	0.19566	0.39729	0.29724	0.2468	0.43886	0.35666	0.17992	0.44025	0.27562	0.42247	0.46416	0.46867	0.30337	0.19967	0.19455	0.31867	0.25172	0.29478	0.33513	0.41826	0.31481	0.31295	0.20249	0.39942	0.47376	0.44476	0.33447	0.3781	0.29366	0.36913	0.35625	0.25396	0.33632	0.30839	0.51613	0.32789	0.27101	0.4184	0.22652	0.25614	0.54341	0.16732	0.46803	0.30105
0.30937	0.31572	0.2655	0.30947	0.20441	0.26227	0.40742	0.33873	0.2891	0.39836	0.30054	0.26913	0.38789	0.3247	0.40717	0.22184	0.33697	0.30005	0.38896	0.3632	0.47308	0.4002	0.34103	0.35814	0.26609	0.31357	0.34187	0.36043	0.4636	0.24678	0.30178	0.80411	0.42884	0.35637	0.40375	0.26171	0.29581	0.51699	0.25894	0.39202	0.25213	0.52455	0.45959	0.31812	0.43778	0.44825	0.49498	0.53347	0.38747	0.40917
0.28476	0.2912	0.51456	0.12785	0.78324	0.71207	0.14047	0.60965	0.1513	0.18169	0.10909	0.04746	0.19267	0.0653	0.60161	0.62512	0.40856	0.12579	0.13378	0.16787	0.41413	0.18567	0.52246	0.08547	0.31905	0.03847	0.11927	0.36002	0.12678	0.07705	0.52255	0.74471	0.57377	0.80525	0.08913	0.12313	0.69622	0.30162	0.04129	0.74499	0.08759	0.10915	0.37087	0.70802	0.09406	0.31825	0.87402	0.11512	0.07468	0.1804
0.02794	0.51151	0.02432	0.42819	0.11977	0.03079	0.02238	0.8385	0.02987	0.02706	0.03	0.34532	0.0373	0.48425	0.02496	0.46683	0.43677	0.46948	0.13955	0.41758	0.68191	0.03257	0.80112	0.03258	0.3781	0.54005	0.52142	0.49205	0.02334	0.02257	0.02772	0.68084	0.78626	0.02978	0.49333	0.8042	0.48213	0.49985	0.39781	0.03779	0.02682	0.4976	0.48544	0.02798	0.48131	0.03832	0.03993	0.26073	0.4361	0.46449
0.22185	0.17756	0.12134	0.20266	0.29355	0.47547	0.22159	0.18063	0.19311	0.2912	0.38247	0.17348	0.38097	0.18872	0.29831	0.16013	0.50814	0.1899	0.42189	0.34201	0.46664	0.25789	0.09178	0.21154	0.37303	0.3888	0.30404	0.3488	0.20301	0.34458	0.14623	0.24061	0.23811	0.17271	0.31629	0.14321	0.30267	0.45756	0.20563	0.43527	0.35209	0.41397	0.43784	0.25318	0.4223	0.39409	0.19206	0.4144	0.378	0.26734
0.05642	0.05244	0.55635	0.18932	0.78823	0.03027	0.04969	0.54687	0.39756	0.0431	0.25049	0.52817	0.22363	0.57523	0.21144	0.57897	0.48065	0.72759	0.34817	0.07002	0.15367	0.10504	0.56437	0.52725	0.38094	0.11494	0.28041	0.39619	0.23908	0.54407	0.66598	0.64647	0.18668	0.39809	0.34048	0.58762	0.05306	0.30206	0.16019	0.42385	0.45179	0.34425	0.3527	0.40692	0.13911	0.23977	0.47733	0.21468	0.14566	0.13757
0.58528	0.45216	0.46573	0.25491	0.71078	0.11261	0.41784	0.53324	0.44165	0.2309	0.51026	0.46683	0.43956	0.61313	0.44946	0.60241	0.54205	0.60202	0.30359	0.41144	0.42153	0.42145	0.61909	0.54694	0.34732	0.63581	0.18572	0.43006	0.36639	0.03995	0.49034	0.4529	0.35533	0.47319	0.45552	0.48222	0.11219	0.20301	0.30642	0.51418	0.45311	0.25442	0.40248	0.49684	0.2007	0.40589	0.56199	0.41682	0.05336	0.51086
0.47981	0.45849	0.43076	0.31901	0.14376	0.37943	0.52204	0.40952	0.40301	0.50013	0.31365	0.28147	0.56223	0.35869	0.50978	0.28515	0.46903	0.25163	0.39315	0.48734	0.4924	0.51821	0.36015	0.50531	0.39243	0.30718	0.4519	0.4743	0.74665	0.3096	0.32676	0.26052	0.37248	0.33557	0.52241	0.31954	0.43444	0.65347	0.36791	0.53046	0.28573	0.48261	0.50528	0.40062	0.45661	0.63241	0.5161	0.52073	0.31366	0.53848
0.64699	0.5504	0.64616	0.38496	0.92246	0.307	0.12786	0.19457	0.07801	0.26096	0.09763	0.14768	0.31754	0.66994	0.11669	0.69578	0.07995	0.68759	0.44418	0.5053	0.24121	0.14122	0.60046	0.22854	0.42906	0.42144	0.50528	0.53249	0.36389	0.4673	0.53425	0.12451	0.14848	0.62879	0.29981	0.69206	0.56745	0.35274	0.71853	0.42956	0.05557	0.2436	0.45846	0.55734	0.34136	0.37127	0.10952	0.29527	0.39029	0.45627
0.07313	0.13848	0.2601	0.43484	0.6031	0.10429	0.17502	0.21827	0.1349	0.10832	0.08113	0.40232	0.17406	0.22199	0.09888	0.13901	0.61013	0.56324	0.19498	0.21434	0.28866	0.46164	0.68187	0.40901	0.23878	0.47914	0.49194	0.23073	0.36871	0.28385	0.27988	0.74779	0.52409	0.2162	0.23759	0.12022	0.27812	0.27913	0.47024	0.57583	0.68047	0.36145	0.10108	0.25772	0.13053	0.24986	0.41251	0.13616	0.63351	0.35456
0.55395	0.44236	0.38689	0.13648	0.72868	0.11091	0.33313	0.60507	0.40404	0.11655	0.51779	0.42698	0.33771	0.66007	0.48464	0.70024	0.56476	0.70014	0.16486	0.42706	0.3556	0.34283	0.66857	0.62114	0.3512	0.72789	0.10584	0.31549	0.25857	0.0302	0.47213	0.36628	0.39334	0.45613	0.41061	0.42711	0.09526	0.13602	0.35427	0.55573	0.41197	0.12476	0.36002	0.52415	0.10598	0.32303	0.58835	0.39478	0.06217	0.46965
0.1787	0.0914	0.15055	0.55318	0.06507	0.13871	0.13145	0.12065	0.38139	0.3222	0.22043	0.17587	0.24898	0.18828	0.47983	0.33574	0.17964	0.32527	0.39329	0.17372	0.30174	0.25609	0.31526	0.1713	0.14389	0.4345	0.3473	0.34844	0.43855	0.16699	0.35733	0.54113	0.20503	0.33937	0.39582	0.60123	0.11503	0.3502	0.35278	0.16585	0.13354	0.52437	0.35229	0.29697	0.32878	0.34064	0.31189	0.40322	0.4375	0.16524
0.06564	0.47066	0.07578	0.4277	0.16666	0.11394	0.07869	0.89938	0.11433	0.08427	0.08876	0.38532	0.08162	0.47398	0.07789	0.42295	0.53519	0.50661	0.12336	0.38334	0.6902	0.10763	0.92657	0.06392	0.44335	0.91544	0.48019	0.41975	0.0771	0.05257	0.07361	0.74683	0.77501	0.07713	0.43022	0.85853	0.4362	0.44829	0.54291	0.06322	0.07063	0.42049	0.44476	0.08704	0.43276	0.08114	0.10704	0.35441	0.46728	0.47812
0.02374	0.02259	0.49433	0.12561	0.86659	0.03422	0.02606	0.57464	0.54007	0.02442	0.26559	0.65681	0.0558	0.60573	0.08517	0.6592	0.47186	0.74323	0.40466	0.02735	0.07186	0.08292	0.55158	0.5121	0.47928	0.08044	0.32873	0.31553	0.12046	0.62202	0.66826	0.61286	0.1196	0.50734	0.30957	0.54925	0.01792	0.22753	0.14284	0.26797	0.54691	0.46411	0.28987	0.50557	0.23677	0.1665	0.71996	0.23785	0.09485	0.08468
0.31815	0.36812	0.2536	0.32266	0.14426	0.31539	0.4526	0.36431	0.29505	0.4808	0.20822	0.19632	0.47591	0.24996	0.50018	0.18742	0.60282	0.39828	0.41673	0.48845	0.54467	0.45603	0.37223	0.50453	0.36231	0.44566	0.43821	0.45156	0.51162	0.19653	0.26244	0.45111	0.4322	0.25507	0.39856	0.21351	0.26136	0.64576	0.18126	0.42356	0.20118	0.44062	0.56749	0.34739	0.46968	0.52607	0.37771	0.54665	0.33384	0.42848
0.24802	0.34131	0.25192	0.25935	0.73931	0.73684	0.24265	0.5129	0.22686	0.52993	0.32322	0.41633	0.48301	0.20324	0.33707	0.11444	0.31007	0.43636	0.298	0.31158	0.46072	0.34176	0.76921	0.26813	0.13697	0.09294	0.30236	0.38583	0.49182	0.14841	0.49065	0.74603	0.39212	0.19734	0.23794	0.48427	0.71422	0.43531	0.21832	0.53953	0.11687	0.50346	0.41421	0.51243	0.14093	0.51449	0.38462	0.42008	0.24452	0.34205
0.40618	0.55941	0.34762	0.42686	0.22144	0.36809	0.5003	0.54701	0.3764	0.44358	0.21481	0.39824	0.51394	0.39582	0.49369	0.35864	0.44893	0.27597	0.4615	0.44677	0.5696	0.41627	0.27501	0.39815	0.4101	0.32279	0.54901	0.45463	0.5708	0.45158	0.44498	0.34547	0.53583	0.36829	0.44986	0.27642	0.49748	0.4645	0.40651	0.41713	0.32263	0.47561	0.42502	0.41867	0.38356	0.52218	0.58876	0.53098	0.41002	0.59043
0.3805	0.40965	0.76935	0.2849	0.21349	0.32966	0.6429	0.34332	0.37431	0.37823	0.40652	0.20953	0.54968	0.38116	0.45987	0.24257	0.4465	0.25361	0.36836	0.45757	0.44262	0.60462	0.41865	0.48641	0.36569	0.40016	0.33344	0.36366	0.67676	0.26472	0.21235	0.22502	0.45075	0.2247	0.4006	0.2432	0.3044	0.53862	0.24841	0.37464	0.29966	0.35318	0.49222	0.32777	0.42408	0.50917	0.82952	0.50608	0.29997	0.73131
0.24345	0.26911	0.24557	0.29319	0.17621	0.27144	0.35673	0.32736	0.25313	0.31428	0.19513	0.29336	0.39528	0.2716	0.35218	0.21548	0.25441	0.43652	0.36691	0.32568	0.30434	0.35955	0.24496	0.34485	0.3009	0.1873	0.30063	0.32579	0.50924	0.19143	0.21518	0.18765	0.35759	0.22665	0.35549	0.22261	0.26625	0.4901	0.20327	0.40942	0.19246	0.28468	0.53928	0.61758	0.27454	0.53168	0.2987	0.37985	0.47227	0.38682
0.6543	0.05521	0.68133	0.28389	0.87922	0.68496	0.45402	0.15326	0.17883	0.10281	0.06329	0.67265	0.27449	0.30153	0.10341	0.05675	0.15876	0.53926	0.0429	0.28353	0.17978	0.42644	0.47204	0.33833	0.59813	0.43864	0.57914	0.38814	0.20317	0.52229	0.74105	0.76571	0.44975	0.03691	0.13447	0.7266	0.06066	0.10717	0.0342	0.19144	0.67693	0.08752	0.48448	0.59137	0.04623	0.21417	0.58635	0.33298	0.04459	0.49015
0.28942	0.307	0.28352	0.28063	0.23805	0.28182	0.35233	0.35502	0.25732	0.38197	0.44746	0.21473	0.77625	0.2732	0.43225	0.21539	0.29173	0.82235	0.33374	0.38786	0.80319	0.39269	0.26924	0.38389	0.34292	0.24322	0.37538	0.38127	0.5549	0.43421	0.26123	0.649	0.41465	0.29791	0.40579	0.55218	0.28816	0.56021	0.24053	0.41817	0.34606	0.42869	0.50199	0.45312	0.32447	0.52566	0.47786	0.53525	0.37786	0.52367
0.51845	0.35258	0.44747	0.42088	0.6882	0.3309	0.35807	0.46841	0.44634	0.35846	0.45191	0.51885	0.21372	0.45593	0.24951	0.59975	0.4724	0.69982	0.53859	0.29919	0.12227	0.27029	0.51061	0.45456	0.35712	0.66751	0.41676	0.31426	0.17531	0.48812	0.61384	0.54632	0.28901	0.57158	0.33153	0.51342	0.49553	0.22627	0.53112	0.32011	0.45415	0.3782	0.29139	0.49729	0.42338	0.18857	0.4563	0.95277	0.51883	0.31106
0.28424	0.29805	0.22327	0.29636	0.0959	0.37653	0.43768	0.3802	0.36803	0.33236	0.37948	0.17251	0.38637	0.27384	0.43865	0.2594	0.26097	0.49886	0.25672	0.31663	0.37029	0.49815	0.32932	0.51622	0.27266	0.27343	0.34791	0.38132	0.52675	0.33384	0.32895	0.40855	0.35056	0.33817	0.46294	0.28198	0.34366	0.59389	0.23238	0.33759	0.38903	0.38619	0.48157	0.31016	0.46917	0.44202	0.56411	0.48629	0.29294	0.47403
0.11642	0.16885	0.49823	0.4184	0.53247	0.41369	0.39026	0.12048	0.11275	0.14648	0.59224	0.10348	0.34155	0.45507	0.50548	0.16342	0.4526	0.78967	0.10319	0.55067	0.33987	0.39051	0.72706	0.19345	0.1258	0.13654	0.47191	0.1863	0.31846	0.45612	0.49081	0.51237	0.21807	0.73527	0.38254	0.16364	0.56414	0.20415	0.41132	0.63139	0.46082	0.17048	0.44863	0.11865	0.13964	0.36364	0.61421	0.17328	0.48581	0.48087
0.33978	0.36594	0.41476	0.36971	0.44246	0.42113	0.31866	0.4347	0.29807	0.31341	0.32122	0.36778	0.35761	0.54571	0.29989	0.47308	0.38548	0.58663	0.35585	0.38536	0.30302	0.42778	0.49234	0.66492	0.44579	0.42625	0.4215	0.3373	0.42942	0.4127	0.45165	0.44116	0.41362	0.3938	0.42768	0.34684	0.42259	0.36693	0.34397	0.41765	0.40552	0.38569	0.37598	0.33492	0.42067	0.38273	0.3293	0.41099	0.4383	0.4828
0.27684	0.38296	0.24235	0.22573	0.15566	0.29672	0.41209	0.44722	0.32405	0.44805	0.39565	0.22229	0.43493	0.30357	0.49302	0.23571	0.45502	0.37105	0.40907	0.49046	0.48682	0.42767	0.2766	0.42512	0.34019	0.28553	0.44033	0.39762	0.46988	0.27984	0.27313	0.47978	0.43326	0.33334	0.47594	0.36282	0.33391	0.57616	0.22436	0.38741	0.20347	0.40789	0.58499	0.35868	0.44368	0.50029	0.30476	0.49859	0.37225	0.45325
0.20452	0.15781	0.23266	0.2689	0.11856	0.23123	0.10156	0.1217	0.18132	0.34087	0.47137	0.16763	0.35278	0.26631	0.50973	0.17309	0.28765	0.24304	0.28825	0.3726	0.33797	0.27109	0.07243	0.10731	0.20777	0.33376	0.45654	0.46586	0.36071	0.30777	0.29742	0.39474	0.31648	0.46656	0.30902	0.57634	0.22055	0.43886	0.26678	0.23126	0.3168	0.39458	0.3861	0.42789	0.27582	0.56798	0.13658	0.44551	0.49337	0.35831
0.34982	0.3661	0.26026	0.28559	0.40681	0.32152	0.41253	0.3544	0.25573	0.38707	0.19035	0.23558	0.34292	0.36211	0.48578	0.29459	0.32298	0.38294	0.37145	0.32331	0.47015	0.497	0.36182	0.38745	0.25537	0.2302	0.3937	0.28304	0.3011	0.29945	0.2501	0.19661	0.3069	0.42282	0.47912	0.23698	0.38882	0.44817	0.22988	0.48647	0.30814	0.42015	0.38384	0.35716	0.44414	0.4859	0.41676	0.34292	0.19094	0.41087
0.33918	0.3905	0.29319	0.30621	0.24349	0.3163	0.40613	0.40166	0.29947	0.43136	0.40151	0.28694	0.78549	0.32001	0.47563	0.22355	0.31668	0.28447	0.32112	0.45694	0.8273	0.47026	0.30441	0.40961	0.39553	0.27853	0.41734	0.39756	0.54402	0.46465	0.31234	0.33842	0.39805	0.28162	0.42874	0.42895	0.32976	0.57837	0.25934	0.43823	0.31084	0.4601	0.62358	0.4515	0.36265	0.47277	0.46731	0.58861	0.39869	0.54051
0.57469	0.50705	0.45015	0.28894	0.09214	0.44638	0.70648	0.46086	0.45474	0.52128	0.36233	0.35378	0.66061	0.38569	0.60076	0.27979	0.4854	0.36832	0.42671	0.63496	0.58506	0.57915	0.40091	0.56209	0.46951	0.292	0.51787	0.55151	0.8555	0.34348	0.20564	0.1936	0.38251	0.34677	0.61067	0.36444	0.47237	0.73683	0.32152	0.54978	0.23835	0.5384	0.57636	0.44402	0.5348	0.71855	0.55378	0.62486	0.35781	0.59701
0.30865	0.31181	0.56086	0.17953	0.51982	0.19499	0.63812	0.56479	0.42522	0.29554	0.15646	0.15536	0.40465	0.47516	0.57352	0.73414	0.39441	0.55848	0.19385	0.32458	0.38359	0.35815	0.62313	0.25597	0.59699	0.41838	0.36224	0.34146	0.47409	0.21694	0.50378	0.38411	0.22612	0.18167	0.50876	0.7953	0.39929	0.4153	0.14154	0.72249	0.11183	0.24986	0.44773	0.42742	0.25783	0.4519	0.79026	0.38525	0.18056	0.61496
0.18981	0.26942	0.24468	0.5601	0.08958	0.24408	0.27307	0.27079	0.18883	0.25549	0.22982	0.17601	0.41667	0.53495	0.32758	0.35704	0.70507	0.78375	0.52744	0.24882	0.3132	0.30468	0.25176	0.61815	0.22273	0.20411	0.26086	0.52347	0.31648	0.14001	0.25197	0.432	0.26929	0.24239	0.34239	0.19601	0.21317	0.52082	0.1256	0.60813	0.18947	0.36953	0.53825	0.2098	0.42291	0.43866	0.33884	0.47699	0.46849	0.32844
0.40198	0.40071	0.34265	0.24705	0.09529	0.50163	0.53695	0.3583	0.4071	0.50247	0.19666	0.29369	0.6083	0.29468	0.47736	0.55017	0.36794	0.27464	0.33599	0.51817	0.58276	0.52071	0.85539	0.43967	0.37055	0.19555	0.43262	0.52426	0.97102	0.25409	0.27219	0.3624	0.38329	0.24832	0.49962	0.27039	0.34021	0.82119	0.21712	0.92743	0.28527	0.52806	0.49004	0.30164	0.48263	0.63489	0.46322	0.60687	0.28693	0.64562
0.5842	0.5846	0.51449	0.17727	0.72883	0.52045	0.43136	0.56231	0.56248	0.24964	0.58427	0.50501	0.48104	0.60166	0.48199	0.63104	0.56114	0.64755	0.31085	0.41821	0.42123	0.48844	0.61027	0.59395	0.43267	0.66989	0.17282	0.50669	0.39355	0.58363	0.50812	0.50138	0.50051	0.50905	0.47385	0.50015	0.17404	0.25073	0.62875	0.55411	0.47325	0.19549	0.48515	0.5585	0.21149	0.44718	0.54707	0.47494	0.05419	0.53598
0.54553	0.18531	0.62684	0.45302	0.78194	0.56831	0.48293	0.53368	0.44613	0.47035	0.13337	0.13978	0.24428	0.36364	0.15332	0.52819	0.33823	0.6067	0.53903	0.46011	0.31574	0.29243	0.50818	0.45471	0.58112	0.52455	0.42369	0.51832	0.26236	0.51077	0.60548	0.60979	0.48074	0.62136	0.42932	0.18002	0.53045	0.39285	0.36336	0.39753	0.63752	0.24858	0.35819	0.5005	0.25257	0.34506	0.44929	0.34955	0.55845	0.47139
0.32414	0.35205	0.24771	0.27491	0.48914	0.32254	0.41716	0.33738	0.24569	0.45301	0.23867	0.23032	0.31336	0.33422	0.41442	0.27236	0.30671	0.35005	0.34035	0.32281	0.43406	0.57466	0.31601	0.42817	0.37094	0.22122	0.35894	0.28989	0.27589	0.25917	0.23365	0.18077	0.25118	0.576	0.53113	0.19836	0.40717	0.4689	0.36085	0.4031	0.43895	0.45135	0.40208	0.36202	0.42796	0.47596	0.52594	0.30803	0.21619	0.4391
0.27236	0.30367	0.31375	0.16967	0.0271	0.2622	0.405	0.2928	0.20039	0.35233	0.23933	0.15198	0.56372	0.21177	0.40314	0.13211	0.5796	0.09395	0.39063	0.37032	0.52843	0.43941	0.24642	0.37339	0.23533	0.1494	0.24267	0.42104	0.48952	0.10782	0.18141	0.17392	0.29659	0.26827	0.39906	0.1875	0.19189	0.6437	0.17107	0.39399	0.19701	0.59436	0.64768	0.24042	0.32787	0.53729	0.28454	0.66532	0.19909	0.45329
0.40151	0.36587	0.26124	0.23209	0.14582	0.36919	0.43838	0.35947	0.25082	0.44903	0.27086	0.51735	0.90631	0.25595	0.44151	0.14878	0.36059	0.38638	0.35586	0.45354	0.86303	0.80412	0.43066	0.43792	0.295	0.24034	0.51448	0.42235	0.59003	0.21462	0.25864	0.17743	0.34961	0.2532	0.52949	0.76654	0.3222	0.58655	0.18107	0.97711	0.22273	0.52626	0.47616	0.27015	0.41249	0.53783	0.40066	0.55384	0.26096	0.45341
0.58858	0.05869	0.14772	0.14226	0.54531	0.61063	0.36147	0.59472	0.60913	0.13643	0.03832	0.59434	0.30852	0.05333	0.44701	0.02665	0.23988	0.69394	0.06065	0.32501	0.28105	0.29793	0.70424	0.42265	0.54303	0.03523	0.20375	0.43046	0.32904	0.66743	0.69305	0.7322	0.56144	0.68111	0.44645	0.03647	0.32065	0.26669	0.41663	0.36414	0.65123	0.22619	0.35823	0.54316	0.12764	0.34167	0.46081	0.4065	0.20695	0.50927
0.15422	0.22286	0.15901	0.28525	0.77001	0.13889	0.54409	0.16644	0.29804	0.42504	0.47292	0.7911	0.2617	0.16899	0.25772	0.07354	0.70868	0.77952	0.15671	0.25848	0.36618	0.61669	0.11579	0.18633	0.26997	0.14495	0.21349	0.37384	0.29841	0.08593	0.10162	0.3942	0.47643	0.13817	0.26347	0.14871	0.71847	0.37623	0.49637	0.21672	0.10565	0.57224	0.57027	0.60386	0.40694	0.24039	0.88007	0.38871	0.58522	0.61572
0.05463	0.11598	0.56091	0.49738	0.65711	0.47931	0.42208	0.06903	0.04702	0.06361	0.75528	0.03828	0.40848	0.48661	0.60487	0.05661	0.54886	0.61849	0.07004	0.55018	0.36271	0.45487	0.81954	0.07236	0.05089	0.05092	0.5315	0.11172	0.40872	0.52401	0.57157	0.54077	0.13362	0.81634	0.38048	0.04806	0.72288	0.11877	0.48793	0.7139	0.54391	0.0741	0.53009	0.08562	0.05449	0.38264	0.74074	0.06202	0.49512	0.60698
0.2422	0.26135	0.37782	0.45972	0.2596	0.253	0.40848	0.33386	0.4106	0.50687	0.47077	0.19098	0.34421	0.31614	0.41558	0.18974	0.4099	0.46074	0.4648	0.38124	0.41752	0.43026	0.25817	0.3436	0.29666	0.30001	0.4029	0.40423	0.44017	0.32339	0.24146	0.27774	0.5981	0.56283	0.38813	0.22413	0.24815	0.46797	0.18393	0.29435	0.31931	0.5938	0.50744	0.52383	0.3094	0.40332	0.92599	0.57855	0.44831	0.52407
0.48862	0.12176	0.55065	0.34487	0.31266	0.57432	0.48647	0.41627	0.40882	0.39929	0.07357	0.62862	0.33553	0.55431	0.12268	0.27847	0.14939	0.65366	0.0949	0.1919	0.34315	0.46317	0.65615	0.44431	0.6069	0.60507	0.52176	0.46289	0.29288	0.53863	0.66272	0.65015	0.48306	0.09623	0.40019	0.52909	0.16864	0.27443	0.08087	0.21086	0.47919	0.26988	0.4096	0.43716	0.08423	0.31713	0.37697	0.39766	0.08269	0.47335
0.59231	0.46823	0.60095	0.49141	0.75778	0.7392	0.36275	0.44599	0.44415	0.36904	0.15255	0.45359	0.19677	0.13771	0.41903	0.40805	0.09151	0.08684	0.12258	0.48419	0.35768	0.42472	0.38472	0.4659	0.45376	0.42342	0.49791	0.54086	0.27698	0.19844	0.62705	0.59286	0.36551	0.39261	0.41564	0.47042	0.57891	0.20661	0.50638	0.59568	0.63822	0.42344	0.33794	0.64559	0.33054	0.22782	0.70233	0.42948	0.32035	0.35484
0.26276	0.29776	0.27916	0.20359	0.19661	0.70447	0.36032	0.29393	0.23814	0.37269	0.78034	0.2925	0.43695	0.28129	0.39789	0.27569	0.77069	0.16329	0.30607	0.39368	0.87631	0.32122	0.23122	0.60089	0.3267	0.22486	0.33862	0.39565	0.6669	0.31333	0.38124	0.28794	0.31084	0.28065	0.35447	0.22911	0.25247	0.50564	0.25671	0.32866	0.24094	0.37408	0.35269	0.53565	0.31138	0.39537	0.34375	0.44504	0.40306	0.79267
0.55825	0.42776	0.51269	0.41895	0.69321	0.44623	0.302	0.46433	0.03344	0.06982	0.41741	0.53427	0.34315	0.54865	0.36872	0.5468	0.48998	0.56843	0.49164	0.33605	0.24748	0.44279	0.53649	0.56218	0.46821	0.61058	0.4645	0.46915	0.29821	0.51899	0.58635	0.64959	0.42085	0.60837	0.48142	0.51923	0.54977	0.41664	0.41622	0.42023	0.56889	0.37244	0.38052	0.37795	0.44414	0.38959	0.44892	0.33453	0.51638	0.46582
0.17707	0.21961	0.55098	0.5118	0.56966	0.4779	0.46218	0.12581	0.12119	0.20717	0.65801	0.05753	0.50393	0.49556	0.52615	0.19729	0.64676	0.55205	0.22861	0.57967	0.42778	0.47076	0.64283	0.15726	0.14344	0.12208	0.49071	0.25163	0.46657	0.51538	0.53217	0.52619	0.40175	0.68803	0.46256	0.16923	0.5964	0.27124	0.51748	0.5917	0.50084	0.1966	0.5304	0.22063	0.45351	0.48772	0.61103	0.16885	0.68948	0.56251
0.35839	0.36832	0.8207	0.26945	0.20323	0.33395	0.73769	0.36689	0.33078	0.36751	0.52239	0.16555	0.55537	0.35953	0.46558	0.20903	0.44776	0.47092	0.39989	0.44946	0.46924	0.63337	0.69033	0.43498	0.35236	0.60066	0.47402	0.47853	0.70933	0.3526	0.21241	0.31955	0.45048	0.2126	0.3885	0.24306	0.29669	0.52485	0.33544	0.37927	0.36456	0.36347	0.66353	0.32759	0.39768	0.51626	0.7137	0.53673	0.37961	0.70368
0.095	0.09536	0.49913	0.47427	0.63087	0.50291	0.42452	0.09589	0.08217	0.08859	0.66902	0.07193	0.41625	0.52602	0.60841	0.0668	0.54035	0.82942	0.07862	0.59614	0.37714	0.37472	0.76411	0.08274	0.08656	0.0696	0.5835	0.08291	0.4469	0.58142	0.57952	0.5643	0.09753	0.76614	0.45898	0.07924	0.69976	0.12728	0.5486	0.71368	0.54346	0.08892	0.50389	0.08503	0.09096	0.39413	0.70555	0.10204	0.45491	0.57091
0.39046	0.41297	0.33486	0.29084	0.30722	0.35484	0.46505	0.44297	0.33472	0.48502	0.31238	0.39485	0.58223	0.36484	0.51886	0.2529	0.4062	0.34935	0.37165	0.52385	0.78481	0.66901	0.4823	0.46426	0.43512	0.36466	0.45786	0.43177	0.53493	0.32141	0.3613	0.26087	0.45408	0.29588	0.51739	0.6302	0.36906	0.61925	0.2654	0.76999	0.3441	0.57002	0.48151	0.38313	0.43583	0.49951	0.47025	0.60179	0.31491	0.50308
0.40517	0.36038	0.30529	0.2919	0.09273	0.51543	0.48346	0.37958	0.47858	0.57328	0.68144	0.2515	0.65565	0.84392	0.81279	0.24385	0.34128	0.10749	0.297	0.51967	0.902	0.70315	0.36638	0.48888	0.3077	0.26474	0.43749	0.52983	0.66552	0.25414	0.42265	0.38952	0.55321	0.241	0.53273	0.38471	0.5119	0.77082	0.21492	0.42836	0.22316	0.73018	0.51819	0.32901	0.41163	0.81053	0.49314	0.65441	0.27851	0.46785
0.49386	0.45888	0.59003	0.43465	0.63859	0.53003	0.39373	0.45567	0.42156	0.35968	0.5548	0.48488	0.27783	0.51153	0.36469	0.58822	0.54493	0.577	0.48796	0.39417	0.30884	0.43748	0.52643	0.47813	0.42358	0.60991	0.41665	0.42166	0.30354	0.48882	0.59605	0.54223	0.45376	0.59046	0.3905	0.35436	0.48527	0.39085	0.58011	0.43716	0.57633	0.38789	0.43639	0.49517	0.42012	0.39324	0.47454	0.38311	0.39217	0.4429
0.23337	0.33102	0.25155	0.17118	0.21843	0.29661	0.35831	0.33328	0.25491	0.4468	0.22531	0.20128	0.48039	0.26645	0.41283	0.20664	0.26216	0.27895	0.38557	0.55891	0.64066	0.53789	0.42758	0.8199	0.41189	0.20069	0.32232	0.36627	0.84751	0.18914	0.25451	0.2147	0.36385	0.22172	0.5159	0.19286	0.53733	0.6132	0.12458	0.5231	0.70121	0.56354	0.47989	0.29178	0.65459	0.56764	0.51705	0.50053	0.21278	0.43626
0.48346	0.4708	0.43559	0.38737	0.12677	0.48912	0.59144	0.41385	0.55629	0.47715	0.39407	0.32486	0.51981	0.37896	0.47201	0.35291	0.45722	0.37143	0.41656	0.4752	0.46497	0.52831	0.58309	0.46988	0.41371	0.34016	0.4804	0.47419	0.73149	0.45778	0.37619	0.37471	0.39342	0.41955	0.5256	0.39847	0.41639	0.5681	0.41233	0.77948	0.35844	0.48409	0.52596	0.42323	0.46583	0.56823	0.6042	0.54881	0.36418	0.5593
0.28142	0.35057	0.28387	0.27528	0.54367	0.38551	0.41239	0.36312	0.32582	0.42949	0.433	0.52871	0.56013	0.34378	0.45515	0.272	0.31604	0.4666	0.38502	0.498	0.67351	0.46225	0.38216	0.34831	0.41116	0.27932	0.36472	0.33548	0.46911	0.46172	0.27419	0.48666	0.54337	0.21993	0.47028	0.46507	0.34123	0.56013	0.5842	0.45194	0.28108	0.43955	0.51785	0.56373	0.42978	0.48205	0.73345	0.46888	0.25906	0.40527
0.29279	0.40513	0.19885	0.30522	0.25299	0.30402	0.43479	0.36619	0.38145	0.4379	0.38256	0.26718	0.56261	0.29918	0.46556	0.48718	0.37053	0.2455	0.51048	0.46843	0.54049	0.39147	0.36972	0.38766	0.27199	0.13104	0.31212	0.43586	0.69877	0.12963	0.39962	0.15645	0.40547	0.17635	0.68548	0.6093	0.31299	0.5743	0.36006	0.53276	0.16714	0.59779	0.67309	0.55202	0.51077	0.64373	0.21033	0.59948	0.14756	0.60976
0.09144	0.13946	0.43082	0.31604	0.06481	0.66992	0.17418	0.12057	0.33759	0.12522	0.0603	0.10318	0.48567	0.08856	0.13524	0.77358	0.07856	0.42573	0.12108	0.4483	0.22521	0.71432	0.39826	0.1595	0.72288	0.77793	0.35233	0.65364	0.19705	0.41631	0.05658	0.32347	0.07654	0.10895	0.38224	0.27662	0.26824	0.4415	0.27628	0.11312	0.02775	0.23859	0.76469	0.4228	0.44865	0.32174	0.31395	0.35329	0.26005	0.53716
0.27335	0.3418	0.60513	0.46191	0.42104	0.43749	0.38673	0.49855	0.62285	0.45669	0.32004	0.44525	0.67958	0.73128	0.74358	0.38482	0.36829	0.54434	0.31781	0.41569	0.57961	0.73206	0.4736	0.42413	0.35572	0.28375	0.38548	0.51491	0.61503	0.27185	0.7113	0.40442	0.45642	0.48213	0.63236	0.82794	0.51519	0.64579	0.43567	0.56278	0.41906	0.46709	0.47507	0.28657	0.33124	0.55319	0.45326	0.48501	0.54744	0.50108
0.24945	0.3213	0.34153	0.23952	0.19873	0.3031	0.58361	0.3484	0.43786	0.34504	0.29658	0.31362	0.64612	0.28461	0.43915	0.28995	0.29152	0.28677	0.39922	0.37328	0.46215	0.59889	0.27557	0.39526	0.2798	0.30724	0.49185	0.44423	0.53441	0.32911	0.32392	0.45694	0.43005	0.38003	0.37301	0.42553	0.32335	0.46079	0.37238	0.35623	0.34657	0.47625	0.48663	0.31704	0.36892	0.5281	0.4669	0.45698	0.33822	0.47549
0.36585	0.34409	0.54586	0.18188	0.0379	0.58143	0.47294	0.40987	0.77668	0.294	0.16491	0.11553	0.72129	0.16597	0.39	0.43764	0.27539	0.11357	0.25866	0.36702	0.45602	0.45057	0.94476	0.89756	0.15292	0.09194	0.57518	0.42955	0.70103	0.25097	0.25721	0.17246	0.23229	0.42535	0.42946	0.50923	0.4505	0.52496	0.14166	0.89315	0.23484	0.44092	0.37421	0.49546	0.21543	0.48449	0.81942	0.64419	0.13561	0.38637
0.39345	0.39796	0.31829	0.32774	0.06626	0.46761	0.51475	0.6122	0.52545	0.46602	0.31297	0.15244	0.70902	0.35972	0.57196	0.38844	0.45954	0.3643	0.29128	0.43567	0.64611	0.54379	0.73244	0.58058	0.36574	0.20536	0.39774	0.56178	0.85188	0.22296	0.23636	0.20487	0.34476	0.3186	0.50465	0.31922	0.32094	0.71219	0.16117	0.70809	0.19479	0.52485	0.6774	0.46576	0.3191	0.67834	0.77792	0.54996	0.2331	0.58359
0.2733	0.44428	0.2723	0.27248	0.1803	0.25423	0.46139	0.5417	0.39961	0.50267	0.47286	0.28799	0.58858	0.44743	0.72346	0.28847	0.37672	0.26455	0.44608	0.52573	0.71566	0.48457	0.51874	0.40612	0.37968	0.24357	0.38034	0.48162	0.69689	0.22623	0.15707	0.39531	0.60673	0.31461	0.50577	0.58564	0.50532	0.6507	0.18421	0.43819	0.32083	0.6357	0.49668	0.54763	0.58796	0.67186	0.30213	0.59796	0.33695	0.45028
0.31349	0.29776	0.31707	0.22138	0.04029	0.29024	0.41988	0.33597	0.24006	0.34551	0.24105	0.19736	0.59008	0.23439	0.43532	0.13947	0.67957	0.03079	0.45386	0.40992	0.54151	0.47869	0.25764	0.40794	0.24458	0.20788	0.33673	0.40282	0.51853	0.18275	0.23157	0.1936	0.31166	0.32373	0.43094	0.19924	0.30296	0.6694	0.1543	0.44574	0.18888	0.66251	0.62646	0.28239	0.33229	0.57249	0.3215	0.67757	0.27103	0.46999
0.28159	0.34369	0.28598	0.2944	0.18545	0.34302	0.40526	0.37166	0.35401	0.51264	0.46369	0.28598	0.45832	0.30993	0.46914	0.22822	0.50647	0.31448	0.4287	0.49782	0.52999	0.43994	0.33148	0.37166	0.35035	0.34194	0.37877	0.44849	0.45481	0.46101	0.27743	0.53253	0.42887	0.34224	0.37718	0.29792	0.33579	0.54997	0.25016	0.38519	0.45356	0.54294	0.46532	0.40531	0.37492	0.51554	0.38321	0.51788	0.4287	0.42746
0.36872	0.41033	0.32235	0.282	0.06422	0.31782	0.96834	0.3736	0.31584	0.43995	0.22849	0.2387	0.67934	0.56923	0.96953	0.26667	0.31964	0.15717	0.38498	0.44298	0.62951	0.68529	0.27357	0.44451	0.26793	0.18135	0.48955	0.47417	0.98117	0.24192	0.27563	0.39818	0.34642	0.34685	0.50827	0.22996	0.43289	0.70882	0.20446	0.41015	0.22112	0.42504	0.48165	0.31263	0.39359	0.71087	0.97453	0.98105	0.24217	0.97235
0.25697	0.42879	0.32859	0.26166	0.34978	0.36725	0.39405	0.41196	0.31449	0.29159	0.48627	0.24097	0.42841	0.27511	0.33612	0.4208	0.39608	0.52242	0.27079	0.38224	0.4405	0.35208	0.515	0.52862	0.50112	0.47161	0.45531	0.46169	0.48108	0.34636	0.3691	0.29046	0.40211	0.48115	0.48419	0.45136	0.45052	0.48926	0.58539	0.46817	0.56851	0.51115	0.43678	0.49083	0.50585	0.39037	0.56262	0.36429	0.21043	0.39778
0.02306	0.64196	0.02292	0.51789	0.07201	0.02496	0.02289	0.97325	0.02372	0.02195	0.02874	0.53623	0.02182	0.71483	0.02049	0.61803	0.80772	0.54053	0.25294	0.6033	0.93786	0.03309	0.96847	0.0266	0.53769	0.97854	0.62569	0.6582	0.02046	0.01519	0.02477	0.92774	0.96871	0.02555	0.56948	0.95922	0.56901	0.59671	0.77243	0.02111	0.02042	0.55263	0.66405	0.02303	0.56916	0.02558	0.04958	0.26087	0.60444	0.64207
0.18841	0.19331	0.39069	0.43861	0.84836	0.56747	0.30374	0.22471	0.097	0.2006	0.87166	0.04709	0.37647	0.14245	0.20667	0.55146	0.14393	0.92284	0.25161	0.49144	0.21051	0.50923	0.49518	0.25019	0.11309	0.53021	0.34267	0.56504	0.45221	0.12398	0.12901	0.22966	0.20844	0.53338	0.32172	0.59107	0.16591	0.60477	0.77762	0.80815	0.68727	0.40589	0.80824	0.2516	0.71815	0.66306	0.20049	0.41015	0.37807	0.83286
0.31074	0.34539	0.28392	0.32731	0.36348	0.39682	0.45874	0.39848	0.33027	0.50348	0.46127	0.42069	0.57343	0.37487	0.5069	0.33935	0.41087	0.48206	0.39449	0.49178	0.67671	0.47347	0.35865	0.43221	0.39591	0.4187	0.43051	0.48997	0.55818	0.26352	0.2928	0.3375	0.49525	0.40868	0.51723	0.36774	0.36556	0.67813	0.2811	0.41989	0.37104	0.51753	0.51513	0.45151	0.48234	0.55273	0.47936	0.62319	0.36819	0.48706
0.34014	0.43981	0.28091	0.27075	0.35343	0.33615	0.42956	0.47773	0.4825	0.46263	0.26245	0.68265	0.48987	0.37004	0.46888	0.25541	0.32594	0.32198	0.36687	0.55282	0.64623	0.49788	0.30676	0.52248	0.42433	0.26952	0.41648	0.36919	0.60875	0.46571	0.30023	0.5716	0.36451	0.25414	0.5909	0.41898	0.34248	0.57103	0.79217	0.50487	0.54329	0.48706	0.62196	0.66296	0.42077	0.59324	0.62724	0.52037	0.24899	0.42488
0.45112	0.51035	0.36876	0.38441	0.17766	0.34916	0.49176	0.43999	0.39893	0.49398	0.3137	0.38347	0.66026	0.4233	0.91324	0.35904	0.39043	0.36432	0.44134	0.49838	0.56348	0.61153	0.37801	0.52777	0.37262	0.34476	0.50542	0.48739	0.95793	0.36722	0.40168	0.30231	0.43588	0.42557	0.51921	0.31723	0.42492	0.64523	0.37592	0.43482	0.34185	0.48124	0.53321	0.41346	0.46042	0.60598	0.97962	0.93105	0.3479	0.96726
0.18412	0.34029	0.27887	0.51326	0.57814	0.66685	0.51793	0.32491	0.21087	0.40026	0.33093	0.12054	0.4549	0.39872	0.37422	0.16335	0.34246	0.40887	0.31084	0.30337	0.42962	0.62582	0.24643	0.34888	0.30595	0.15077	0.35681	0.31954	0.52522	0.24597	0.25556	0.3958	0.48756	0.26114	0.41118	0.19325	0.66801	0.49735	0.71501	0.39176	0.53977	0.45228	0.62368	0.66588	0.35128	0.60006	0.43881	0.58737	0.47144	0.68908
0.36173	0.45444	0.30142	0.34976	0.29254	0.36674	0.47823	0.4469	0.32499	0.5116	0.65427	0.45259	0.70924	0.32255	0.54574	0.26454	0.41905	0.30298	0.43218	0.51329	0.64415	0.46697	0.33461	0.76733	0.41853	0.3083	0.44254	0.65988	0.5687	0.31	0.33252	0.30195	0.55654	0.48224	0.46743	0.33847	0.37575	0.70389	0.24119	0.56305	0.36989	0.47409	0.60537	0.62336	0.36209	0.54431	0.40892	0.64073	0.3185	0.50461
0.3354	0.4332	0.3879	0.358	0.32749	0.38469	0.7779	0.45783	0.34302	0.44595	0.33603	0.32454	0.61663	0.71556	0.82284	0.45809	0.38279	0.42857	0.41464	0.51439	0.6194	0.77353	0.40545	0.47779	0.41307	0.32899	0.44209	0.43449	0.76111	0.28178	0.35409	0.6196	0.41221	0.39109	0.45459	0.42144	0.57024	0.60587	0.27327	0.45128	0.3327	0.45089	0.47753	0.39606	0.38511	0.58609	0.77317	0.80283	0.32548	0.77703
0.35104	0.55924	0.11832	0.31155	0.70226	0.59342	0.48193	0.61891	0.36032	0.39975	0.5709	0.60234	0.15418	0.65602	0.18951	0.63785	0.54662	0.76143	0.48663	0.49378	0.27477	0.2739	0.66951	0.61287	0.59981	0.67436	0.54757	0.43578	0.32099	0.59765	0.49242	0.46155	0.50266	0.62617	0.47681	0.41602	0.61088	0.26298	0.65617	0.15182	0.47451	0.41739	0.36873	0.50887	0.48116	0.29882	0.46507	0.38586	0.57828	0.43059
0.57664	0.12085	0.61153	0.21893	0.39844	0.64379	0.53098	0.4759	0.64198	0.35868	0.07472	0.6415	0.28319	0.7012	0.12359	0.33938	0.10151	0.4419	0.07307	0.12892	0.35134	0.55967	0.62656	0.47498	0.64129	0.57189	0.56977	0.48211	0.34653	0.53926	0.67206	0.38972	0.58029	0.09455	0.47213	0.71979	0.12923	0.40558	0.07047	0.31708	0.62305	0.25721	0.4798	0.49117	0.07949	0.37587	0.67677	0.45908	0.30924	0.54385
0.23907	0.27317	0.35568	0.39885	0.44889	0.35247	0.34423	0.42651	0.48025	0.47353	0.47776	0.33774	0.35324	0.58372	0.44098	0.53609	0.53845	0.56003	0.50617	0.43234	0.46216	0.33183	0.21338	0.42376	0.36629	0.52924	0.42644	0.45256	0.41074	0.44878	0.57435	0.52301	0.50659	0.42991	0.4334	0.64664	0.43829	0.39985	0.25799	0.25869	0.20786	0.50111	0.38233	0.47066	0.43208	0.3947	0.28069	0.44407	0.56002	0.44831
0.2482	0.27042	0.27481	0.38906	0.34681	0.4563	0.45251	0.31433	0.30905	0.43671	0.38857	0.39941	0.57962	0.40169	0.53944	0.45216	0.43591	0.22296	0.35452	0.49687	0.46281	0.40834	0.52946	0.36534	0.29355	0.50658	0.43858	0.4142	0.49809	0.24371	0.33848	0.42234	0.38796	0.41801	0.49489	0.45888	0.34324	0.48198	0.42757	0.5222	0.49092	0.53117	0.45006	0.36367	0.52522	0.41678	0.66175	0.38288	0.45433	0.57747
0.39052	0.44141	0.32912	0.35747	0.2798	0.3778	0.45352	0.45866	0.3647	0.44471	0.60697	0.37363	0.86636	0.36855	0.51879	0.30079	0.37297	0.48075	0.37793	0.45726	0.85944	0.48802	0.39343	0.44468	0.42265	0.36611	0.47131	0.4126	0.50222	0.55622	0.35456	0.63015	0.58455	0.32224	0.499	0.78416	0.40334	0.53932	0.37087	0.50328	0.37423	0.45457	0.50282	0.49749	0.43202	0.53469	0.51135	0.56851	0.37938	0.67056
0.2925	0.2907	0.2577	0.57605	0.6087	0.26966	0.23281	0.2504	0.43462	0.30459	0.4513	0.32626	0.40416	0.25117	0.58222	0.63717	0.39029	0.59661	0.54422	0.35507	0.47625	0.33586	0.61688	0.70322	0.60848	0.16221	0.62329	0.60973	0.44352	0.42208	0.42798	0.64267	0.53086	0.23327	0.37275	0.19048	0.50694	0.3915	0.31038	0.4304	0.74698	0.28145	0.29743	0.53468	0.24867	0.3947	0.58191	0.34822	0.16302	0.44129
0.09167	0.40592	0.33532	0.1274	0.33913	0.65022	0.346	0.56325	0.64054	0.10089	0.68712	0.47429	0.46633	0.42389	0.31268	0.19241	0.04743	0.7467	0.10184	0.69064	0.35813	0.5331	0.74818	0.74303	0.73426	0.10241	0.49278	0.54629	0.47064	0.07668	0.86425	0.66229	0.09776	0.10824	0.51821	0.59586	0.26831	0.22239	0.49611	0.67812	0.54388	0.0963	0.08838	0.44198	0.56014	0.18949	0.80614	0.35591	0.19014	0.23929
0.4733	0.44469	0.07412	0.50708	0.47179	0.68121	0.30486	0.49805	0.26342	0.39902	0.6283	0.71206	0.05235	0.53234	0.06589	0.65991	0.53319	0.79583	0.12238	0.49108	0.14953	0.21767	0.70753	0.6971	0.65528	0.80589	0.64556	0.50394	0.25789	0.68206	0.41092	0.47205	0.56688	0.5767	0.49258	0.35762	0.70858	0.08649	0.79682	0.04868	0.50645	0.36963	0.26055	0.29438	0.52322	0.24106	0.37191	0.29404	0.69171	0.30168
0.37463	0.3907	0.5999	0.49487	0.1557	0.55681	0.41684	0.46236	0.44079	0.50507	0.4827	0.30201	0.50535	0.42342	0.39971	0.4357	0.28349	0.42168	0.27291	0.4115	0.56621	0.45051	0.48698	0.36334	0.44605	0.27615	0.33149	0.5193	0.52083	0.82036	0.46108	0.27124	0.70411	0.4338	0.59783	0.53372	0.3869	0.65415	0.22109	0.42715	0.54163	0.44383	0.51027	0.2883	0.58604	0.5194	0.4728	0.27535	0.26133	0.49468
0.02954	0.03563	0.60664	0.61496	0.65115	0.582	0.5413	0.02685	0.02358	0.02446	0.83421	0.02376	0.49508	0.60754	0.64832	0.01706	0.63697	0.90969	0.02488	0.72194	0.43354	0.49382	0.83452	0.03251	0.02208	0.03058	0.69381	0.04085	0.49966	0.72588	0.55362	0.62485	0.06758	0.897	0.45334	0.02812	0.73213	0.02879	0.70244	0.83046	0.65889	0.02831	0.64864	0.03413	0.01761	0.49373	0.71346	0.02436	0.66978	0.65175
0.05344	0.10011	0.34584	0.1877	0.631	0.08731	0.0269	0.34488	0.08293	0.30513	0.49116	0.07472	0.15541	0.49762	0.06556	0.58106	0.50657	0.57874	0.58286	0.11485	0.29974	0.4249	0.50478	0.5903	0.47122	0.60864	0.48024	0.45268	0.29107	0.06602	0.44995	0.56664	0.52279	0.61899	0.40582	0.08166	0.58032	0.2505	0.52636	0.36753	0.62759	0.50315	0.44301	0.52272	0.47503	0.29577	0.39519	0.1783	0.40905	0.21121
0.23152	0.19486	0.16731	0.3963	0.44897	0.16395	0.19105	0.24135	0.33464	0.38322	0.33055	0.32235	0.31567	0.28553	0.28046	0.36819	0.63098	0.54472	0.54403	0.35037	0.38775	0.285	0.16365	0.19812	0.51376	0.65872	0.34641	0.46189	0.41725	0.45555	0.26107	0.43097	0.26841	0.36255	0.35288	0.31975	0.4465	0.4108	0.52746	0.24378	0.59003	0.49249	0.45621	0.39869	0.52737	0.34469	0.4253	0.4772	0.66586	0.27684
0.66122	0.53631	0.52265	0.34338	0.81205	0.30953	0.44889	0.70082	0.46185	0.23058	0.59684	0.56447	0.51473	0.75288	0.58896	0.77749	0.6785	0.77756	0.27275	0.49201	0.45303	0.45408	0.75953	0.70868	0.47826	0.79019	0.19529	0.43276	0.4447	0.14281	0.53434	0.45626	0.5304	0.54369	0.49629	0.47361	0.18021	0.23481	0.51921	0.72496	0.5202	0.2808	0.46547	0.65104	0.17722	0.41011	0.70407	0.52458	0.09433	0.56144
0.35948	0.40885	0.344	0.32855	0.32352	0.41915	0.46189	0.42184	0.3588	0.45994	0.53333	0.32107	0.54285	0.41936	0.47245	0.30546	0.72673	0.62738	0.44152	0.50972	0.55487	0.465	0.39863	0.60989	0.44212	0.40051	0.56581	0.47424	0.50473	0.47277	0.33359	0.54344	0.51809	0.35688	0.47838	0.34142	0.38393	0.59911	0.32541	0.56147	0.35301	0.55118	0.63552	0.53634	0.43804	0.50926	0.33079	0.5977	0.40439	0.56469
0.18876	0.09777	0.20783	0.09915	0.67155	0.688	0.67554	0.39421	0.25534	0.3691	0.3499	0.29665	0.77185	0.18538	0.17493	0.21568	0.06506	0.35031	0.36413	0.50328	0.40822	0.45955	0.81013	0.15916	0.39779	0.06226	0.15298	0.50322	0.58701	0.28867	0.55346	0.20705	0.59969	0.31004	0.47401	0.50427	0.85198	0.45812	0.24259	0.68114	0.41948	0.61418	0.21604	0.76853	0.26938	0.48618	0.7089	0.40638	0.21744	0.22344
0.42597	0.4404	0.44913	0.39403	0.26449	0.46247	0.4713	0.42463	0.43051	0.50573	0.47022	0.36547	0.72481	0.39652	0.95371	0.33968	0.36654	0.40453	0.44553	0.51828	0.60167	0.6152	0.3682	0.52117	0.37	0.36939	0.47246	0.52612	0.97334	0.32817	0.39849	0.466	0.40525	0.44658	0.47568	0.50997	0.39674	0.71396	0.35762	0.4947	0.41992	0.49602	0.52415	0.39708	0.44117	0.67461	0.88859	0.95952	0.37579	0.96733
0.33968	0.37075	0.46825	0.30853	0.44941	0.32429	0.46418	0.4561	0.41306	0.5854	0.44427	0.33444	0.45943	0.46487	0.42409	0.3872	0.48843	0.39016	0.38655	0.45248	0.6248	0.46312	0.3923	0.4091	0.36981	0.56455	0.52034	0.51435	0.54867	0.38264	0.42716	0.49543	0.48897	0.43712	0.56445	0.65505	0.49931	0.55978	0.38911	0.40454	0.39904	0.58886	0.48786	0.43209	0.57867	0.59837	0.36431	0.52009	0.45892	0.53311
0.27932	0.33758	0.83411	0.40605	0.3483	0.37	0.55408	0.42301	0.76228	0.49616	0.2387	0.25886	0.50592	0.59204	0.44321	0.31317	0.37211	0.18367	0.45153	0.44195	0.65734	0.44712	0.3349	0.58896	0.37972	0.2266	0.38935	0.46219	0.72903	0.25378	0.23861	0.37941	0.40685	0.23177	0.57858	0.34316	0.69761	0.59506	0.43104	0.3591	0.31058	0.64883	0.53472	0.38225	0.57333	0.68115	0.40109	0.57133	0.28095	0.61292
0.5362	0.44688	0.60979	0.52619	0.75215	0.53336	0.41691	0.5662	0.46447	0.41689	0.55961	0.63677	0.35058	0.61292	0.36893	0.61194	0.56671	0.59656	0.56373	0.42892	0.25867	0.38898	0.57852	0.53988	0.56933	0.69861	0.49609	0.41766	0.28394	0.58992	0.67204	0.69881	0.44527	0.63262	0.41385	0.62493	0.59933	0.33475	0.60936	0.53377	0.60219	0.45152	0.42657	0.48387	0.49185	0.29084	0.57523	0.34764	0.57086	0.43476
0.35959	0.41382	0.30498	0.33143	0.3573	0.47656	0.48205	0.42548	0.44851	0.5034	0.43175	0.41089	0.50047	0.3947	0.58123	0.30408	0.52994	0.45864	0.49328	0.49487	0.53568	0.5319	0.38763	0.41931	0.45164	0.54365	0.47875	0.45573	0.48211	0.448	0.32809	0.53901	0.53467	0.36214	0.42785	0.29425	0.44646	0.6391	0.39971	0.44221	0.42146	0.54137	0.52099	0.40761	0.48973	0.47842	0.45239	0.54499	0.56752	0.49526
0.48217	0.29787	0.37827	0.38651	0.21523	0.50347	0.12777	0.33276	0.3506	0.40173	0.45484	0.38139	0.32037	0.42601	0.38907	0.33348	0.49887	0.43906	0.28093	0.44566	0.30687	0.46399	0.18398	0.58785	0.39981	0.47196	0.5259	0.4124	0.33696	0.55775	0.58479	0.603	0.49538	0.5704	0.45277	0.46296	0.3306	0.3095	0.38012	0.51876	0.52743	0.46997	0.41268	0.30432	0.26066	0.40642	0.16025	0.34758	0.40497	0.50121
0.19091	0.32406	0.37681	0.3879	0.55439	0.31117	0.48866	0.43445	0.44147	0.313	0.55927	0.50633	0.43603	0.59905	0.30547	0.51829	0.60051	0.65333	0.37199	0.38419	0.34712	0.44375	0.588	0.48172	0.52785	0.60874	0.47575	0.39977	0.34401	0.50236	0.63416	0.56407	0.42829	0.62947	0.43398	0.60669	0.40633	0.3796	0.64412	0.43314	0.65019	0.42707	0.45097	0.51065	0.43514	0.43857	0.57817	0.36741	0.47985	0.51679
0.29094	0.46097	0.54697	0.2104	0.16505	0.24427	0.35265	0.53035	0.28024	0.32176	0.60299	0.20949	0.40518	0.23891	0.39642	0.45196	0.46946	0.64354	0.38667	0.44547	0.44312	0.55149	0.3557	0.73376	0.58319	0.54938	0.32709	0.4313	0.48723	0.226	0.38813	0.29887	0.48764	0.54584	0.50803	0.51582	0.52003	0.48365	0.4432	0.52047	0.56438	0.53728	0.52213	0.54407	0.52643	0.40067	0.31338	0.34872	0.21708	0.35685
0.55685	0.49771	0.61311	0.51459	0.68935	0.57029	0.40066	0.56871	0.5048	0.34117	0.5681	0.59906	0.31728	0.50424	0.43126	0.68821	0.39643	0.53218	0.47113	0.41824	0.3122	0.45024	0.64181	0.56486	0.59947	0.63254	0.43011	0.4444	0.30631	0.61641	0.67033	0.4915	0.48609	0.6379	0.43641	0.64657	0.44209	0.31624	0.62257	0.52274	0.65654	0.38143	0.37806	0.48965	0.4778	0.31359	0.5834	0.36662	0.38766	0.45816
0.65561	0.18058	0.73337	0.30097	0.80473	0.68559	0.48738	0.64318	0.59642	0.21603	0.15107	0.74014	0.32576	0.0972	0.49836	0.23636	0.62714	0.81678	0.10195	0.45761	0.28883	0.40423	0.68953	0.59658	0.60583	0.16785	0.30601	0.55518	0.34543	0.71982	0.75201	0.78609	0.57169	0.74102	0.48592	0.11056	0.23418	0.36131	0.41346	0.5927	0.77304	0.25208	0.51097	0.61619	0.1248	0.39472	0.6537	0.41283	0.34246	0.56448
0.25012	0.58317	0.72972	0.39539	0.44622	0.52023	0.42339	0.52881	0.48987	0.23976	0.46405	0.53426	0.23492	0.52636	0.38216	0.71669	0.49497	0.64887	0.54695	0.41734	0.31244	0.53173	0.60281	0.58368	0.3178	0.65743	0.52911	0.44719	0.24732	0.60408	0.67495	0.65183	0.45196	0.68815	0.42455	0.28329	0.61926	0.41709	0.7768	0.48646	0.64196	0.41546	0.5306	0.5027	0.47215	0.39119	0.51265	0.39317	0.19641	0.57569
0.29118	0.45171	0.2863	0.25759	0.45503	0.48145	0.54307	0.33245	0.30097	0.36399	0.54099	0.583	0.62444	0.55303	0.6181	0.48822	0.62925	0.32717	0.52974	0.50988	0.46184	0.50659	0.59404	0.57041	0.58529	0.26344	0.5054	0.40496	0.51768	0.50456	0.57578	0.58411	0.61495	0.25912	0.60204	0.68215	0.45589	0.54552	0.38554	0.60689	0.3029	0.33646	0.42499	0.51776	0.34912	0.46669	0.682	0.48734	0.50961	0.59915
0.34591	0.41199	0.22371	0.29082	0.26127	0.79632	0.25184	0.80687	0.42735	0.44748	0.20863	0.5241	0.46032	0.36611	0.34496	0.38004	0.4979	0.26829	0.43478	0.65922	0.63255	0.50862	0.87183	0.36053	0.40953	0.27673	0.46141	0.47323	0.67494	0.60357	0.85263	0.61084	0.39977	0.25007	0.41957	0.59689	0.35793	0.45524	0.32183	0.78117	0.55794	0.50835	0.35942	0.35289	0.30436	0.47701	0.83259	0.61159	0.35169	0.46581
0.33808	0.45862	0.90154	0.19526	0.8793	0.24264	0.79507	0.64192	0.47585	0.46166	0.2846	0.13792	0.4454	0.70149	0.58353	0.77382	0.41105	0.49867	0.24758	0.40479	0.41434	0.53692	0.90312	0.35715	0.67748	0.72257	0.47244	0.49332	0.49488	0.64877	0.76988	0.5515	0.21059	0.49325	0.56099	0.92407	0.50762	0.49187	0.17383	0.75485	0.09958	0.32585	0.53537	0.61644	0.30959	0.54297	0.71933	0.48016	0.2213	0.72562
0.29513	0.42788	0.37199	0.33551	0.29698	0.34884	0.44139	0.41568	0.30207	0.39658	0.50772	0.49548	0.50255	0.38373	0.62602	0.28987	0.60827	0.58576	0.36802	0.56784	0.64807	0.50811	0.44748	0.6678	0.454	0.19727	0.40114	0.45042	0.56331	0.40082	0.4175	0.41037	0.45804	0.25925	0.50169	0.58544	0.40419	0.6662	0.33398	0.4748	0.4	0.54193	0.47434	0.36285	0.36365	0.60649	0.5107	0.64051	0.39192	0.53917
0.05747	0.11358	0.75521	0.60672	0.81125	0.38924	0.36874	0.10246	0.07748	0.46517	0.6027	0.71423	0.11274	0.73045	0.06375	0.39439	0.69091	0.49436	0.45429	0.08618	0.26983	0.33752	0.77276	0.46273	0.39201	0.03924	0.59407	0.54078	0.27731	0.80704	0.79528	0.59012	0.33721	0.08135	0.2596	0.77804	0.69453	0.28178	0.50168	0.63062	0.50669	0.44242	0.46943	0.38742	0.61019	0.28546	0.63797	0.45609	0.73457	0.36931
0.02792	0.02899	0.68507	0.65013	0.76437	0.56691	0.51044	0.0192	0.02059	0.02334	0.77013	0.01601	0.56198	0.58175	0.69534	0.02078	0.60076	0.82159	0.02619	0.71701	0.47113	0.49119	0.88609	0.02495	0.0215	0.03701	0.65203	0.02608	0.55384	0.67338	0.67307	0.70075	0.02602	0.92869	0.51006	0.02328	0.80265	0.03302	0.56033	0.81024	0.59455	0.03032	0.58365	0.02946	0.02194	0.52387	0.62145	0.02075	0.72591	0.67477
0.40349	0.39206	0.28093	0.29129	0.15705	0.33814	0.51766	0.34384	0.26167	0.53052	0.32841	0.44443	0.61797	0.26381	0.55406	0.151	0.62301	0.31807	0.79915	0.53622	0.76553	0.49839	0.18386	0.40154	0.49075	0.7948	0.39711	0.63345	0.75607	0.22622	0.1859	0.39576	0.4108	0.28804	0.56898	0.1646	0.36396	0.71807	0.25393	0.56633	0.24417	0.66395	0.87355	0.46247	0.44613	0.76371	0.3061	0.69434	0.27162	0.4877
0.58266	0.4698	0.57251	0.50816	0.80087	0.61644	0.51306	0.31222	0.39066	0.28224	0.21799	0.58286	0.44129	0.69229	0.3285	0.71092	0.26661	0.63379	0.24425	0.58654	0.34063	0.63533	0.80704	0.32008	0.67315	0.7398	0.41648	0.5635	0.35634	0.43886	0.41726	0.32815	0.24749	0.62091	0.47348	0.37126	0.55282	0.50223	0.40181	0.28837	0.18751	0.36428	0.65833	0.56307	0.55716	0.39543	0.50327	0.50656	0.3722	0.5356
0.21375	0.65852	0.39778	0.61359	0.24674	0.37358	0.41731	0.72405	0.53828	0.47744	0.41192	0.60194	0.49411	0.48163	0.47449	0.46977	0.1829	0.37894	0.50462	0.46481	0.66293	0.49025	0.55658	0.753	0.50546	0.61923	0.30415	0.50552	0.66879	0.28034	0.37174	0.35446	0.52922	0.61791	0.59194	0.44989	0.46813	0.49547	0.30116	0.58189	0.80225	0.57456	0.49743	0.33215	0.36591	0.567	0.57416	0.56036	0.28942	0.45316
0.29186	0.65326	0.37078	0.27483	0.12786	0.44561	0.36554	0.45284	0.31011	0.3299	0.70856	0.2754	0.4041	0.3228	0.56165	0.75615	0.47622	0.87237	0.27764	0.31714	0.4517	0.38638	0.73572	0.69788	0.63216	0.3264	0.45847	0.50531	0.47716	0.49332	0.53483	0.3849	0.42186	0.69136	0.47202	0.64386	0.47734	0.38512	0.67968	0.6014	0.6885	0.46152	0.37403	0.54977	0.48823	0.39836	0.64353	0.36803	0.21471	0.4368
0.35111	0.3702	0.27746	0.28609	0.20064	0.30226	0.43727	0.37388	0.30577	0.46085	0.58086	0.53229	0.46674	0.35585	0.49194	0.22698	0.77835	0.4067	0.65568	0.42406	0.54512	0.39542	0.67453	0.40841	0.43322	0.32935	0.39239	0.48943	0.73886	0.3251	0.2757	0.80477	0.52193	0.2908	0.42351	0.26749	0.3306	0.69938	0.26296	0.43374	0.29763	0.53568	0.68109	0.40368	0.37647	0.55064	0.32794	0.53895	0.42483	0.48285
0.53343	0.31278	0.44282	0.33908	0.40041	0.64891	0.47712	0.51126	0.54982	0.3114	0.51949	0.41503	0.18245	0.44902	0.30617	0.59756	0.442	0.7417	0.37959	0.49441	0.36492	0.25271	0.69373	0.58101	0.59589	0.62388	0.56734	0.45941	0.35244	0.43151	0.69652	0.4848	0.50955	0.66844	0.39189	0.26647	0.61022	0.35261	0.60225	0.55581	0.63001	0.35526	0.41915	0.54539	0.39669	0.34767	0.77576	0.31861	0.14609	0.51132
0.32895	0.33207	0.23995	0.27032	0.14793	0.31036	0.49878	0.35046	0.30542	0.61237	0.19481	0.22665	0.5974	0.22186	0.5842	0.15199	0.86048	0.49534	0.49939	0.59834	0.72601	0.49998	0.59758	0.67262	0.44631	0.59208	0.51301	0.58783	0.63208	0.2249	0.25917	0.74252	0.60528	0.24365	0.43371	0.2378	0.26667	0.82621	0.16055	0.43043	0.18977	0.58827	0.85012	0.54602	0.68996	0.56481	0.32185	0.76191	0.48684	0.5032
0.61057	0.49775	0.59317	0.54513	0.78192	0.56852	0.45427	0.58089	0.54827	0.42385	0.64354	0.6134	0.45909	0.67471	0.36281	0.73478	0.50549	0.55628	0.54615	0.4764	0.30991	0.42304	0.60392	0.49226	0.53098	0.63532	0.50118	0.49193	0.33536	0.6393	0.61685	0.63082	0.47915	0.71267	0.46037	0.65039	0.66486	0.38789	0.74716	0.45166	0.64244	0.4993	0.38595	0.63639	0.49658	0.48415	0.52231	0.43533	0.55101	0.42647
0.41433	0.52895	0.34596	0.34311	0.15106	0.37205	0.79383	0.49265	0.3354	0.53028	0.29024	0.38206	0.75758	0.45972	0.9412	0.32603	0.4156	0.33784	0.47337	0.54763	0.73671	0.75917	0.37605	0.5602	0.39132	0.35594	0.53532	0.48358	0.91825	0.36782	0.38845	0.37226	0.45521	0.37626	0.57547	0.38906	0.44559	0.76103	0.3055	0.62461	0.30006	0.5176	0.55769	0.41563	0.49053	0.74483	0.948	0.92178	0.36761	0.91901
0.20491	0.23919	0.46386	0.30098	0.34816	0.22444	0.39942	0.39269	0.21825	0.32586	0.51206	0.45663	0.48038	0.46496	0.29267	0.30275	0.38379	0.59998	0.40602	0.27468	0.41058	0.59354	0.57897	0.61885	0.22746	0.1557	0.41829	0.42794	0.46511	0.42237	0.17543	0.59869	0.45771	0.31175	0.42557	0.68165	0.37687	0.45549	0.36342	0.47221	0.51969	0.45743	0.35017	0.37276	0.52766	0.57265	0.63236	0.31535	0.41868	0.57428
0.38447	0.41539	0.33715	0.27043	0.30193	0.39366	0.43293	0.45632	0.37181	0.50281	0.75168	0.66577	0.55395	0.30731	0.54416	0.1901	0.42811	0.36335	0.52698	0.47355	0.64455	0.47476	0.36247	0.91602	0.36508	0.26994	0.4008	0.69782	0.5614	0.27398	0.30237	0.33986	0.62051	0.46521	0.45406	0.28797	0.34285	0.64013	0.27732	0.50129	0.30976	0.5199	0.62218	0.65293	0.32616	0.59252	0.35404	0.60978	0.27225	0.53472
0.50638	0.42476	0.4531	0.43948	0.72922	0.55574	0.42201	0.57497	0.47958	0.43733	0.55055	0.59391	0.37252	0.5921	0.43016	0.63036	0.56604	0.72401	0.53666	0.4521	0.35656	0.4197	0.6168	0.5748	0.59232	0.68099	0.54147	0.41559	0.35241	0.60485	0.65767	0.62866	0.48508	0.60806	0.46762	0.60771	0.57794	0.40407	0.62259	0.53309	0.64301	0.48822	0.42829	0.47769	0.52272	0.33341	0.60734	0.40137	0.6024	0.44844
0.31787	0.45352	0.39483	0.40428	0.36711	0.51551	0.39375	0.42265	0.40738	0.54484	0.41518	0.49152	0.51426	0.40895	0.60496	0.39973	0.40844	0.40667	0.57071	0.39557	0.62891	0.49423	0.36476	0.58043	0.35523	0.42987	0.44722	0.40882	0.42607	0.53885	0.58283	0.57735	0.5125	0.47643	0.49892	0.57399	0.38702	0.43134	0.33513	0.43711	0.4276	0.60776	0.47174	0.43822	0.52111	0.51843	0.53791	0.57622	0.45803	0.50494
0.31779	0.46673	0.26536	0.29664	0.57972	0.3705	0.56829	0.5499	0.72656	0.48467	0.27238	0.7254	0.58033	0.34117	0.5431	0.28912	0.32123	0.32939	0.44616	0.57587	0.67514	0.59341	0.31563	0.62188	0.40936	0.24496	0.41098	0.35493	0.68058	0.61821	0.27612	0.66547	0.43659	0.26796	0.65017	0.49744	0.38336	0.57916	0.7482	0.58416	0.66665	0.48708	0.66811	0.76274	0.41163	0.5937	0.66791	0.50206	0.27278	0.41133
0.27162	0.44822	0.55978	0.37734	0.52417	0.58808	0.39134	0.61731	0.48283	0.3555	0.57599	0.57692	0.34672	0.2677	0.43066	0.66539	0.50232	0.71158	0.36539	0.44433	0.41449	0.32347	0.64994	0.56777	0.60579	0.69432	0.56646	0.4954	0.38229	0.3168	0.75834	0.70328	0.4611	0.69088	0.51682	0.64601	0.58702	0.35218	0.53597	0.60788	0.70027	0.43411	0.4587	0.57046	0.4764	0.29445	0.65116	0.42621	0.54318	0.33719
0.47978	0.48556	0.59561	0.49171	0.7375	0.58241	0.43587	0.6108	0.47496	0.4257	0.57629	0.58842	0.33371	0.66391	0.40659	0.65279	0.58584	0.46749	0.59931	0.43333	0.26752	0.44389	0.6715	0.56057	0.60384	0.68759	0.5546	0.40174	0.30083	0.64046	0.63321	0.69538	0.49699	0.65789	0.45387	0.66946	0.54547	0.30737	0.68907	0.53625	0.62109	0.42621	0.37175	0.52756	0.42384	0.41911	0.53706	0.34125	0.63896	0.44387
0.62699	0.16047	0.66355	0.44292	0.84058	0.68321	0.53454	0.65379	0.63197	0.18111	0.12202	0.67037	0.4425	0.12425	0.49838	0.10341	0.66453	0.82826	0.1668	0.4228	0.36683	0.48742	0.71908	0.65903	0.60205	0.18255	0.25009	0.56739	0.41021	0.69417	0.76622	0.78908	0.58495	0.76082	0.53747	0.1275	0.32441	0.40918	0.50349	0.66884	0.75232	0.31974	0.5265	0.63323	0.13226	0.46234	0.61138	0.46448	0.39972	0.56381
0.15135	0.44413	0.44801	0.58715	0.76638	0.61786	0.4023	0.63341	0.50105	0.43551	0.22783	0.59083	0.28974	0.67769	0.30571	0.64935	0.52087	0.13412	0.59253	0.42732	0.233	0.44869	0.67601	0.53733	0.59742	0.73668	0.41628	0.38914	0.26443	0.66176	0.65907	0.60339	0.48614	0.70499	0.46145	0.65902	0.65238	0.23604	0.63992	0.42489	0.71019	0.41864	0.37908	0.49661	0.51386	0.41591	0.59815	0.31766	0.6475	0.37329
0.17906	0.10695	0.57821	0.56264	0.01737	0.12869	0.11044	0.47282	0.04	0.56807	0.48032	0.03646	0.54433	0.01772	0.10433	0.044	0.73358	0.47345	0.76405	0.21653	0.25919	0.26514	0.76481	0.06651	0.0181	0.87103	0.11026	0.62258	0.51651	0.54819	0.03691	0.48657	0.68079	0.1899	0.2674	0.83133	0.53633	0.4233	0.03091	0.26903	0.78432	0.40943	0.58287	0.68019	0.60647	0.45845	0.46406	0.2773	0.76257	0.59659
0.14173	0.13681	0.70704	0.13839	0.82776	0.65939	0.18517	0.63721	0.65592	0.21593	0.77311	0.22903	0.35219	0.54982	0.57435	0.80507	0.11091	0.84796	0.18048	0.55686	0.40621	0.21014	0.69751	0.53535	0.75532	0.28082	0.38354	0.5773	0.387	0.73868	0.72548	0.80964	0.63725	0.78874	0.48427	0.65091	0.18353	0.42612	0.50253	0.65463	0.82633	0.36902	0.44826	0.61873	0.28275	0.30666	0.64396	0.42279	0.73721	0.55794
0.52568	0.59786	0.57343	0.58085	0.67128	0.58132	0.49357	0.52006	0.48432	0.48402	0.56949	0.59253	0.51453	0.63965	0.42397	0.63881	0.62537	0.64692	0.57559	0.45904	0.40825	0.4926	0.64401	0.55127	0.54947	0.59371	0.5323	0.51764	0.42362	0.5948	0.60776	0.59282	0.51173	0.6259	0.49255	0.658	0.57692	0.48632	0.65596	0.59523	0.56987	0.482	0.52244	0.58879	0.51482	0.51076	0.53142	0.4279	0.59828	0.51873
0.18864	0.17792	0.70283	0.47523	0.1042	0.26355	0.24109	0.51226	0.37912	0.43008	0.54941	0.18909	0.44573	0.23528	0.23282	0.23504	0.55211	0.49629	0.67008	0.4611	0.38729	0.5006	0.70791	0.24719	0.21409	0.64168	0.23894	0.51909	0.41608	0.4907	0.17273	0.4586	0.59298	0.44667	0.3663	0.73439	0.54558	0.43073	0.29475	0.51883	0.69493	0.48884	0.51988	0.6039	0.56272	0.4357	0.64032	0.34522	0.57975	0.53162
0.32779	0.37232	0.30191	0.30881	0.59129	0.48017	0.47084	0.38607	0.37413	0.49266	0.61822	0.6279	0.5349	0.36289	0.55475	0.25725	0.36592	0.24582	0.42419	0.61001	0.77867	0.55572	0.57436	0.4474	0.48279	0.25097	0.43338	0.41715	0.62588	0.61317	0.3059	0.78705	0.6043	0.26802	0.52049	0.52879	0.3806	0.6622	0.68012	0.57852	0.43856	0.49599	0.64703	0.72179	0.40605	0.57701	0.64393	0.54649	0.36618	0.46924
0.18315	0.16979	0.57377	0.3278	0.82767	0.29383	0.05967	0.49713	0.24947	0.37758	0.61487	0.32942	0.40444	0.42019	0.221	0.64672	0.19336	0.66758	0.60569	0.37054	0.4003	0.56304	0.04783	0.35594	0.61091	0.61363	0.27331	0.54848	0.30344	0.67125	0.49387	0.04827	0.17615	0.76398	0.51147	0.33415	0.36549	0.44777	0.23251	0.29495	0.74725	0.49293	0.51277	0.66764	0.44118	0.47162	0.10132	0.42509	0.18741	0.57809
0.75273	0.62571	0.55016	0.14235	0.85595	0.67352	0.45069	0.73135	0.67091	0.26761	0.66103	0.58648	0.53236	0.77929	0.6165	0.81565	0.75641	0.8126	0.21517	0.44465	0.53399	0.46321	0.81108	0.74813	0.48966	0.83219	0.21314	0.50848	0.3549	0.7389	0.66321	0.55841	0.63869	0.57569	0.50774	0.4876	0.22259	0.24212	0.83211	0.74869	0.55654	0.24914	0.51212	0.67086	0.20578	0.41457	0.71965	0.53313	0.13608	0.62753
0.52321	0.50806	0.43282	0.37724	0.20815	0.46518	0.61918	0.51658	0.51557	0.61917	0.56905	0.33254	0.94215	0.36333	0.59419	0.24189	0.40276	0.37282	0.53408	0.57091	0.95632	0.61935	0.38381	0.61073	0.44282	0.33059	0.50737	0.63215	0.71751	0.50781	0.3675	0.74102	0.56148	0.42536	0.64884	0.68033	0.41329	0.78842	0.26593	0.59545	0.42929	0.60234	0.65227	0.64833	0.55167	0.73702	0.51622	0.73784	0.36795	0.79469
0.32448	0.38805	0.30324	0.31597	0.43628	0.42425	0.47978	0.35385	0.55425	0.48522	0.46623	0.48573	0.63587	0.43938	0.60899	0.32439	0.49631	0.44801	0.57134	0.54645	0.57863	0.60622	0.35557	0.45132	0.486	0.42109	0.55354	0.53043	0.61463	0.57135	0.47078	0.35401	0.46584	0.38367	0.52984	0.52839	0.45507	0.58863	0.55709	0.39023	0.40691	0.54832	0.56306	0.44265	0.62802	0.51902	0.7841	0.5795	0.47346	0.58637
0.37115	0.60722	0.49625	0.60654	0.78345	0.52696	0.43071	0.53541	0.55133	0.41321	0.06485	0.61167	0.25077	0.29914	0.35687	0.56887	0.53413	0.69826	0.65153	0.49028	0.23052	0.44735	0.7408	0.43533	0.50535	0.65407	0.53772	0.41793	0.29216	0.64849	0.72288	0.38919	0.31509	0.69136	0.45617	0.51621	0.49088	0.27386	0.6838	0.46032	0.50194	0.4759	0.39496	0.5297	0.40075	0.35832	0.75463	0.33076	0.38806	0.233
0.23021	0.29487	0.77125	0.59251	0.67057	0.26821	0.37636	0.39603	0.33196	0.28047	0.25338	0.45056	0.48876	0.38656	0.43416	0.35556	0.70202	0.57864	0.34683	0.49416	0.55215	0.62251	0.70888	0.66485	0.44204	0.585	0.58886	0.43776	0.56396	0.46703	0.33116	0.68878	0.66088	0.35224	0.46219	0.24253	0.47015	0.48767	0.51635	0.69738	0.68691	0.45695	0.29425	0.44301	0.29989	0.49996	0.64697	0.42378	0.71292	0.64288
0.40437	0.44552	0.51997	0.54094	0.834	0.56594	0.55735	0.39791	0.35452	0.38559	0.84206	0.21801	0.49434	0.38417	0.39646	0.79603	0.35716	0.8617	0.4655	0.60118	0.40521	0.53386	0.52961	0.46307	0.30676	0.58386	0.52666	0.5497	0.5357	0.31582	0.49539	0.50427	0.4502	0.56633	0.46164	0.9301	0.4348	0.58643	0.85459	0.79323	0.75572	0.50972	0.67876	0.3729	0.69028	0.61331	0.36766	0.53864	0.51343	0.75587
0.4449	0.65007	0.20106	0.19363	0.12128	0.69473	0.25666	0.44616	0.47527	0.35946	0.65484	0.12222	0.43785	0.18227	0.6038	0.78853	0.44628	0.85332	0.20764	0.3119	0.46787	0.39443	0.78815	0.74554	0.68828	0.20269	0.45548	0.67485	0.49965	0.74113	0.5669	0.31373	0.53098	0.81529	0.54835	0.70954	0.45999	0.31226	0.77801	0.6835	0.81183	0.31738	0.29942	0.62223	0.35156	0.28043	0.72913	0.27437	0.13599	0.38039
0.32214	0.3178	0.37222	0.57959	0.15237	0.33097	0.47701	0.39992	0.49011	0.58423	0.70688	0.19298	0.41282	0.37836	0.51308	0.19219	0.69019	0.08993	0.54148	0.49298	0.51007	0.56265	0.31424	0.37462	0.36295	0.28903	0.48145	0.56136	0.54601	0.61876	0.25987	0.50735	0.67486	0.63672	0.45922	0.27077	0.29456	0.63115	0.21899	0.33475	0.2876	0.7022	0.65097	0.68263	0.46679	0.46917	0.33444	0.70348	0.66953	0.686
0.45156	0.19539	0.3313	0.16375	0.50241	0.63413	0.33507	0.58608	0.57336	0.40837	0.47637	0.21477	0.36285	0.56544	0.4362	0.48995	0.50437	0.61604	0.25497	0.53674	0.33042	0.42528	0.62236	0.67507	0.45853	0.69664	0.46535	0.48906	0.38498	0.65979	0.68253	0.40115	0.45763	0.53365	0.42685	0.49011	0.38366	0.33008	0.56614	0.37016	0.62627	0.47264	0.42849	0.55432	0.54532	0.29301	0.6503	0.41598	0.5714	0.36431
0.56572	0.08955	0.65102	0.52817	0.05874	0.6136	0.03282	0.06059	0.03527	0.05779	0.64821	0.03021	0.38852	0.67581	0.03493	0.54509	0.59325	0.77203	0.62438	0.42554	0.3995	0.33414	0.66677	0.66786	0.62643	0.71548	0.58295	0.49815	0.40361	0.05942	0.03629	0.71602	0.56999	0.69938	0.48681	0.68906	0.58648	0.04587	0.49397	0.61165	0.6862	0.52054	0.5158	0.58803	0.5327	0.04654	0.47917	0.46182	0.59683	0.47099
0.31766	0.39147	0.46219	0.30212	0.42573	0.42998	0.41852	0.58564	0.31311	0.49362	0.30229	0.43684	0.59296	0.65843	0.4543	0.32166	0.52594	0.56003	0.64486	0.46664	0.47572	0.39962	0.32285	0.41642	0.53928	0.43142	0.43752	0.60739	0.50732	0.29806	0.41836	0.67791	0.36133	0.44129	0.54728	0.5166	0.48108	0.61717	0.23119	0.47075	0.63237	0.44495	0.71819	0.31126	0.3542	0.62771	0.48478	0.6243	0.38856	0.49699
0.33042	0.67168	0.66373	0.72018	0.13249	0.55776	0.3975	0.40952	0.74314	0.80842	0.31503	0.83903	0.61373	0.68597	0.84714	0.20648	0.33837	0.85411	0.35189	0.55604	0.67203	0.7261	0.56998	0.42046	0.4285	0.24842	0.3835	0.67009	0.55285	0.23838	0.67159	0.40253	0.52375	0.76922	0.60499	0.69099	0.56047	0.72832	0.31499	0.72148	0.38849	0.50678	0.56938	0.31767	0.51526	0.69445	0.63136	0.6729	0.53454	0.48302
0.69434	0.25495	0.52125	0.66804	0.67297	0.72096	0.46651	0.52967	0.17865	0.44944	0.75839	0.74938	0.37949	0.80918	0.30818	0.81972	0.26006	0.4464	0.3838	0.59611	0.41727	0.43914	0.80558	0.68578	0.65587	0.24642	0.63805	0.30345	0.40296	0.77383	0.13934	0.60969	0.26121	0.23327	0.48023	0.77765	0.76019	0.37338	0.82678	0.30516	0.5168	0.58131	0.41873	0.49123	0.61342	0.47739	0.22329	0.3163	0.2225	0.59432
0.24031	0.2007	0.64594	0.35436	0.59051	0.69544	0.46074	0.33147	0.62263	0.59639	0.67267	0.27811	0.32188	0.27658	0.27246	0.14314	0.17234	0.21389	0.64868	0.37227	0.37254	0.54833	0.09633	0.4287	0.61395	0.63869	0.31168	0.66683	0.44712	0.5325	0.33917	0.33195	0.68945	0.39797	0.48988	0.10576	0.57396	0.39022	0.6904	0.2376	0.7395	0.62356	0.51494	0.73515	0.57798	0.46343	0.66714	0.52757	0.61091	0.55355
0.69561	0.13642	0.54418	0.26765	0.84096	0.68578	0.13131	0.39191	0.16051	0.30392	0.70298	0.69357	0.32049	0.63814	0.48042	0.43481	0.31279	0.56549	0.70783	0.5296	0.21173	0.2703	0.30054	0.6797	0.70875	0.77682	0.4302	0.09983	0.39327	0.73966	0.72363	0.62883	0.54613	0.23034	0.39293	0.40011	0.64587	0.38833	0.67514	0.08716	0.25255	0.57901	0.53475	0.7094	0.6116	0.49075	0.10263	0.13265	0.46701	0.56126
0.18161	0.24902	0.48761	0.41067	0.67618	0.23194	0.50762	0.44012	0.56978	0.43247	0.35688	0.49747	0.57252	0.34011	0.29699	0.24084	0.31955	0.19365	0.58144	0.32096	0.42666	0.55068	0.22607	0.49902	0.37269	0.43651	0.51155	0.51547	0.50902	0.49996	0.68902	0.55892	0.49131	0.3949	0.53963	0.69843	0.4608	0.47919	0.45491	0.37267	0.41351	0.50847	0.51229	0.56159	0.53978	0.52123	0.71573	0.41634	0.55413	0.54594
0.48255	0.36143	0.37974	0.31539	0.59483	0.70774	0.54023	0.61215	0.56129	0.38736	0.56088	0.48188	0.50215	0.51198	0.54428	0.46887	0.3328	0.58051	0.55446	0.45982	0.46803	0.59447	0.69787	0.66634	0.39375	0.38512	0.58346	0.51238	0.50355	0.39249	0.38688	0.71115	0.43736	0.29195	0.53333	0.39387	0.52722	0.46993	0.3973	0.59898	0.53519	0.49927	0.41634	0.54855	0.43055	0.51574	0.62542	0.59412	0.22347	0.49873
0.31955	0.30387	0.23419	0.29842	0.17462	0.31535	0.69652	0.39672	0.72107	0.65802	0.65956	0.24191	0.61431	0.48056	0.78564	0.55671	0.77905	0.16444	0.41522	0.6752	0.73938	0.44523	0.52619	0.39025	0.34669	0.234	0.39424	0.37718	0.7703	0.32304	0.69159	0.35079	0.58503	0.52626	0.51073	0.70202	0.58084	0.62384	0.3416	0.6665	0.24785	0.70508	0.67819	0.40149	0.60022	0.52664	0.82647	0.74627	0.40113	0.64145
0.3779	0.44428	0.79843	0.1435	0.77508	0.39691	0.71716	0.68278	0.45856	0.31742	0.69415	0.15829	0.46909	0.71365	0.61947	0.76403	0.4881	0.5339	0.32408	0.42981	0.40549	0.61465	0.86096	0.34726	0.7391	0.74797	0.45745	0.48371	0.50109	0.65693	0.81761	0.50943	0.28924	0.78198	0.59684	0.86006	0.54254	0.49301	0.18135	0.74531	0.17878	0.3384	0.61371	0.56602	0.45792	0.4738	0.77818	0.46597	0.24748	0.71726
0.59453	0.62198	0.67154	0.41749	0.40832	0.77486	0.52394	0.51547	0.61709	0.46045	0.18734	0.7199	0.47816	0.30767	0.60058	0.46395	0.52835	0.57826	0.36643	0.67438	0.6181	0.57162	0.51844	0.30597	0.6015	0.54099	0.38563	0.66189	0.75217	0.44896	0.56139	0.40365	0.5706	0.2583	0.65802	0.39235	0.50453	0.60876	0.5508	0.60248	0.71334	0.59547	0.54538	0.52189	0.68721	0.62837	0.53164	0.63906	0.45238	0.39804
0.42964	0.38161	0.36088	0.70917	0.10701	0.43483	0.47088	0.4012	0.36285	0.45865	0.26606	0.67608	0.50377	0.70131	0.4299	0.35151	0.35777	0.75801	0.79515	0.44861	0.45282	0.53581	0.31245	0.414	0.3846	0.21007	0.51507	0.48779	0.61926	0.32448	0.24358	0.26248	0.45559	0.34187	0.43368	0.29049	0.41804	0.58709	0.32426	0.48145	0.49478	0.41856	0.64998	0.78672	0.39482	0.77616	0.30277	0.49017	0.60513	0.50236
0.20194	0.26998	0.29046	0.24526	0.31988	0.21815	0.30504	0.37684	0.53379	0.30379	0.46683	0.43613	0.45225	0.38917	0.4558	0.36949	0.65179	0.56245	0.43162	0.29387	0.4825	0.48697	0.17449	0.24605	0.34594	0.55195	0.33889	0.51285	0.51999	0.30299	0.38249	0.62727	0.33089	0.41625	0.45645	0.45359	0.43732	0.36681	0.44445	0.35259	0.46637	0.55421	0.46247	0.46217	0.61642	0.50296	0.50415	0.57346	0.62265	0.39686
0.2556	0.40249	0.73848	0.7912	0.34661	0.3709	0.59652	0.4658	0.87843	0.58854	0.33242	0.68773	0.7667	0.90802	0.80594	0.23357	0.29427	0.93318	0.33496	0.4974	0.63555	0.8841	0.61292	0.41023	0.30089	0.16584	0.33082	0.63414	0.75079	0.19994	0.89563	0.46465	0.4806	0.79817	0.79337	0.93649	0.58336	0.74239	0.64159	0.85577	0.39907	0.55151	0.57817	0.31099	0.38895	0.71439	0.67999	0.54633	0.66219	0.49311
0.55657	0.25767	0.63888	0.50607	0.75064	0.5661	0.3768	0.47411	0.54459	0.49995	0.65516	0.5878	0.35508	0.64307	0.348	0.71477	0.6393	0.7275	0.62129	0.48214	0.32829	0.52317	0.601	0.59297	0.52998	0.67225	0.54556	0.49959	0.34999	0.61656	0.66316	0.7381	0.50369	0.67127	0.45242	0.72541	0.57925	0.36601	0.75135	0.51562	0.69506	0.49701	0.48523	0.60228	0.50772	0.36849	0.55976	0.36115	0.58866	0.51604
0.23581	0.14334	0.49126	0.24543	0.27144	0.59893	0.30459	0.20047	0.2105	0.46212	0.61749	0.62227	0.3805	0.69935	0.596	0.61892	0.64198	0.6231	0.69164	0.47625	0.48374	0.24699	0.64489	0.31323	0.41119	0.67516	0.60577	0.45216	0.43	0.58092	0.68718	0.74455	0.59085	0.62722	0.48464	0.69077	0.36215	0.41336	0.48041	0.45451	0.48797	0.53958	0.45271	0.52134	0.52798	0.47463	0.19504	0.46183	0.62311	0.46081
0.26075	0.25956	0.24137	0.22148	0.60169	0.26679	0.4898	0.32469	0.34242	0.44438	0.59462	0.60801	0.74882	0.34093	0.50559	0.28633	0.69717	0.67003	0.59975	0.51688	0.54074	0.51443	0.26474	0.33449	0.36514	0.43694	0.64483	0.44969	0.45284	0.56901	0.31603	0.57626	0.63577	0.56118	0.46253	0.42756	0.43145	0.71351	0.51592	0.43518	0.68031	0.66954	0.56181	0.58491	0.61204	0.50221	0.65956	0.56265	0.37901	0.51612
0.32063	0.45686	0.72524	0.23491	0.4251	0.4268	0.69689	0.67656	0.49607	0.37426	0.67654	0.27827	0.446	0.72505	0.6703	0.73335	0.46004	0.67423	0.48532	0.41294	0.471	0.59435	0.84712	0.41586	0.69954	0.72848	0.44555	0.50729	0.47873	0.63595	0.75934	0.56199	0.33968	0.66424	0.56802	0.79528	0.51165	0.51047	0.27778	0.71569	0.27884	0.38338	0.59738	0.59663	0.44961	0.49897	0.71697	0.50672	0.36446	0.70994
0.20542	0.17202	0.18467	0.21425	0.03587	0.22046	0.11788	0.31909	0.4242	0.29021	0.29797	0.07127	0.53014	0.14153	0.34732	0.07428	0.76017	0.33405	0.82306	0.2523	0.58539	0.43491	0.43237	0.19581	0.15571	0.41064	0.53831	0.58237	0.44428	0.7692	0.36182	0.05715	0.19542	0.11145	0.42485	0.69839	0.20296	0.43241	0.6664	0.2959	0.03966	0.6675	0.56175	0.37687	0.64686	0.54292	0.71188	0.57095	0.75072	0.47288
0.34203	0.61607	0.69079	0.52017	0.47039	0.60485	0.46602	0.26565	0.51503	0.33837	0.20381	0.47336	0.54661	0.69023	0.47477	0.8049	0.27525	0.52693	0.36589	0.6576	0.42775	0.62475	0.66986	0.30308	0.60352	0.75555	0.46784	0.58657	0.45806	0.51562	0.6602	0.4853	0.26632	0.44427	0.54571	0.48712	0.50492	0.52434	0.4926	0.3567	0.12566	0.45123	0.59541	0.61121	0.58713	0.4462	0.25126	0.56043	0.42017	0.55553
0.60543	0.50466	0.55593	0.60332	0.77594	0.52397	0.46369	0.64529	0.57717	0.48493	0.60802	0.68825	0.34125	0.62859	0.40591	0.71226	0.59579	0.92183	0.63815	0.45147	0.26918	0.4381	0.66708	0.61029	0.60203	0.74678	0.55017	0.46039	0.30073	0.64832	0.72447	0.74159	0.49667	0.69626	0.44996	0.6286	0.63586	0.34887	0.69121	0.54635	0.68355	0.48436	0.44099	0.53006	0.54922	0.40082	0.6478	0.416	0.60819	0.46591
0.29182	0.3099	0.24774	0.32888	0.20709	0.47392	0.44362	0.35203	0.60804	0.58478	0.5644	0.45597	0.65549	0.36931	0.61011	0.29779	0.64536	0.40772	0.46714	0.47236	0.59311	0.49286	0.34221	0.35439	0.39853	0.37651	0.36368	0.53645	0.55605	0.45946	0.38415	0.62199	0.52244	0.47586	0.45763	0.50001	0.41458	0.66322	0.50261	0.38467	0.42536	0.61586	0.52394	0.51459	0.63281	0.61383	0.46743	0.65925	0.76074	0.51802
0.41131	0.57601	0.34091	0.38784	0.2459	0.36858	0.5399	0.45346	0.47135	0.52828	0.43991	0.31056	0.8337	0.45743	0.54521	0.28775	0.72103	0.30007	0.44675	0.6146	0.7374	0.5528	0.33046	0.50403	0.39078	0.25101	0.51187	0.58933	0.74354	0.33241	0.33145	0.24047	0.59384	0.33545	0.55877	0.33721	0.38231	0.7645	0.30826	0.57452	0.27315	0.68618	0.65754	0.41815	0.58292	0.75119	0.45295	0.76413	0.57537	0.57537
0.41106	0.46965	0.3525	0.37692	0.30719	0.37171	0.5293	0.4772	0.32345	0.55382	0.33183	0.41116	0.56069	0.40898	0.54309	0.27861	0.75713	0.72595	0.73338	0.55276	0.70058	0.54989	0.4166	0.51594	0.45247	0.46939	0.52276	0.75137	0.63095	0.34034	0.39818	0.35591	0.43728	0.40326	0.50974	0.30363	0.41445	0.66719	0.35808	0.55444	0.33889	0.56975	0.59353	0.55739	0.51303	0.6298	0.4286	0.66382	0.59019	0.53677
0.21589	0.31704	0.29178	0.67402	0.20002	0.28384	0.33407	0.33515	0.21113	0.33113	0.34254	0.22428	0.51936	0.62854	0.41075	0.51586	0.86	0.80707	0.71066	0.33343	0.45601	0.44894	0.29417	0.70495	0.31033	0.22372	0.30931	0.70728	0.43371	0.17225	0.2888	0.56986	0.34664	0.28066	0.47839	0.25343	0.26013	0.6794	0.12869	0.79815	0.27236	0.50833	0.76112	0.30808	0.60578	0.5786	0.33308	0.66655	0.56777	0.48064
0.30027	0.37866	0.25858	0.31231	0.46057	0.32073	0.40661	0.40466	0.32544	0.49973	0.45291	0.32865	0.51262	0.43664	0.43008	0.33687	0.47323	0.50233	0.59845	0.45631	0.71415	0.51028	0.24288	0.36764	0.42139	0.45578	0.61386	0.55417	0.57044	0.32519	0.34625	0.49849	0.55585	0.37438	0.44126	0.374	0.54741	0.69701	0.50595	0.38701	0.35304	0.6173	0.54223	0.48359	0.515	0.54796	0.558	0.63897	0.6021	0.49412
0.29018	0.27564	0.3825	0.35805	0.28384	0.2844	0.19114	0.33882	0.32472	0.39534	0.55483	0.66705	0.64324	0.32529	0.63767	0.22556	0.75152	0.59231	0.40676	0.63164	0.69994	0.50762	0.54001	0.6752	0.49611	0.21119	0.40025	0.51286	0.84532	0.44909	0.40656	0.46578	0.47017	0.27947	0.50757	0.64564	0.3391	0.73439	0.30096	0.55107	0.37952	0.61773	0.51733	0.40652	0.31575	0.72266	0.55275	0.77144	0.49252	0.64619
0.32096	0.48948	0.56678	0.69764	0.29001	0.42465	0.4723	0.47517	0.48243	0.45922	0.66241	0.66136	0.38422	0.5195	0.51306	0.57485	0.66974	0.79158	0.68827	0.14737	0.34078	0.61338	0.66102	0.59547	0.58826	0.83053	0.58279	0.3692	0.3741	0.77016	0.49946	0.86193	0.49359	0.7203	0.6612	0.74039	0.11854	0.52735	0.58474	0.4033	0.23021	0.8227	0.65167	0.37558	0.4666	0.38444	0.6177	0.47878	0.43903	0.22588
0.32397	0.37044	0.32967	0.26769	0.43828	0.33064	0.46059	0.37283	0.39322	0.46344	0.55288	0.55282	0.54597	0.48971	0.64775	0.45419	0.67617	0.48002	0.57508	0.51765	0.54692	0.49366	0.33397	0.54699	0.352	0.54374	0.47695	0.435	0.54373	0.29193	0.49287	0.32665	0.5795	0.47044	0.53214	0.67217	0.45018	0.61575	0.38262	0.6132	0.46086	0.54088	0.42918	0.41855	0.6174	0.47622	0.48919	0.57239	0.64614	0.52771
0.486	0.51739	0.56569	0.55791	0.84358	0.67137	0.47241	0.64477	0.44118	0.36478	0.53063	0.65034	0.3041	0.52059	0.27474	0.75492	0.46653	0.37963	0.6842	0.39119	0.19916	0.46041	0.68473	0.59213	0.35403	0.63504	0.45216	0.33314	0.29803	0.70106	0.65183	0.80531	0.49767	0.72752	0.45805	0.75347	0.63186	0.12333	0.76287	0.5454	0.74139	0.48453	0.30481	0.63269	0.45203	0.45061	0.64549	0.24711	0.66397	0.44246
0.50201	0.56536	0.73088	0.52696	0.65975	0.59897	0.51739	0.60665	0.53441	0.37872	0.607	0.58905	0.39112	0.61071	0.48822	0.7421	0.64144	0.61139	0.60031	0.50169	0.38997	0.57013	0.627	0.61023	0.47281	0.69967	0.60438	0.53956	0.39907	0.61666	0.70616	0.6658	0.54048	0.73803	0.51575	0.36735	0.63582	0.4923	0.75676	0.57295	0.68426	0.4969	0.52774	0.57816	0.55143	0.50027	0.60906	0.45121	0.46133	0.56934
0.41482	0.4317	0.37838	0.40286	0.36381	0.50149	0.51447	0.43958	0.38379	0.49902	0.52228	0.55738	0.52401	0.4255	0.46204	0.421	0.49559	0.3989	0.59548	0.4546	0.6856	0.51068	0.6764	0.46736	0.38363	0.40808	0.5174	0.47939	0.74998	0.37138	0.53746	0.62199	0.46659	0.40618	0.56082	0.52779	0.53049	0.53131	0.44741	0.40698	0.71091	0.5699	0.4807	0.43603	0.48478	0.65472	0.43348	0.5348	0.38654	0.56026
0.24424	0.51742	0.35378	0.36745	0.47983	0.47974	0.62157	0.49078	0.49179	0.56537	0.51895	0.3298	0.55213	0.59172	0.6215	0.64042	0.57709	0.4614	0.48599	0.56952	0.66767	0.53472	0.48537	0.44155	0.39669	0.50119	0.59366	0.54345	0.69193	0.38964	0.60471	0.50276	0.6238	0.52195	0.608	0.5818	0.55446	0.70317	0.42795	0.51781	0.62541	0.56746	0.55189	0.58864	0.50783	0.64721	0.54851	0.59302	0.60404	0.64441
0.22654	0.1943	0.31429	0.45624	0.16525	0.58106	0.15093	0.30858	0.40777	0.42578	0.45838	0.53806	0.37112	0.59637	0.5557	0.56409	0.57607	0.556	0.59957	0.47541	0.38831	0.48591	0.50943	0.23875	0.32813	0.74637	0.31108	0.47702	0.37359	0.60275	0.27366	0.66062	0.54274	0.47063	0.4373	0.627	0.38273	0.45199	0.56426	0.64655	0.40363	0.53839	0.49233	0.57958	0.54996	0.3959	0.51183	0.37577	0.66361	0.5401
0.62834	0.63764	0.78384	0.64486	0.85578	0.72861	0.53184	0.57003	0.66113	0.47947	0.10112	0.71774	0.28656	0.3278	0.44516	0.87611	0.06087	0.08673	0.17763	0.62228	0.32999	0.51209	0.32147	0.74525	0.51051	0.37848	0.62083	0.60295	0.3753	0.42226	0.81436	0.84848	0.3469	0.37494	0.53085	0.86144	0.65061	0.29954	0.78672	0.72553	0.79054	0.34068	0.37641	0.67586	0.57692	0.26281	0.58112	0.41009	0.58378	0.50071
0.27734	0.50097	0.54563	0.41181	0.41594	0.73961	0.43665	0.36098	0.44421	0.39155	0.33198	0.42376	0.59662	0.68497	0.68013	0.75289	0.30344	0.35923	0.37694	0.58317	0.54174	0.67556	0.75377	0.40687	0.62341	0.67909	0.51777	0.73626	0.58443	0.48897	0.68023	0.52288	0.33399	0.25108	0.53302	0.49117	0.40668	0.60862	0.4045	0.46039	0.23373	0.4646	0.73013	0.64212	0.42759	0.48764	0.42621	0.66036	0.44121	0.62884
0.16981	0.20045	0.43229	0.21843	0.6997	0.16569	0.07923	0.50233	0.32867	0.35034	0.50607	0.20726	0.22818	0.51855	0.2286	0.68032	0.63598	0.65233	0.64076	0.24169	0.41809	0.46234	0.46882	0.57106	0.61142	0.70854	0.63483	0.49926	0.3269	0.14983	0.4939	0.56072	0.57172	0.67065	0.43533	0.20017	0.65557	0.31679	0.57689	0.53574	0.63918	0.54862	0.50896	0.55543	0.53108	0.40609	0.57271	0.37777	0.64633	0.34759
0.398	0.58153	0.49699	0.40178	0.26953	0.60257	0.43653	0.50544	0.49931	0.57368	0.36597	0.25561	0.4845	0.45019	0.6568	0.37721	0.45357	0.42773	0.58668	0.47546	0.72004	0.59741	0.43882	0.5019	0.54477	0.45119	0.46224	0.57796	0.72847	0.42534	0.52204	0.46024	0.46667	0.4037	0.58513	0.36628	0.49278	0.61833	0.35712	0.49212	0.44276	0.6379	0.56877	0.44947	0.7377	0.63023	0.49388	0.62995	0.43204	0.47035
0.2057	0.2503	0.66234	0.46576	0.17606	0.81449	0.22412	0.16212	0.50617	0.21403	0.06894	0.35979	0.53749	0.1435	0.25519	0.89618	0.1006	0.19433	0.16416	0.64756	0.30356	0.79434	0.80287	0.2248	0.86299	0.80491	0.43156	0.65635	0.22099	0.52008	0.09055	0.42844	0.15403	0.205	0.59739	0.33655	0.5735	0.62455	0.38195	0.16479	0.03849	0.28776	0.82921	0.73215	0.73757	0.43498	0.2221	0.58767	0.336	0.62035
0.41409	0.35866	0.30413	0.69649	0.45452	0.61515	0.51697	0.42485	0.60312	0.73728	0.57438	0.42951	0.45642	0.39471	0.63169	0.26491	0.49896	0.38451	0.35857	0.53977	0.64772	0.50973	0.29666	0.3399	0.67572	0.41729	0.48509	0.57063	0.63749	0.44372	0.39274	0.7854	0.59869	0.38554	0.51956	0.44889	0.3562	0.59822	0.58273	0.46777	0.33568	0.61349	0.55017	0.34286	0.68892	0.55792	0.5853	0.71876	0.53917	0.51362
0.26875	0.34848	0.70941	0.45934	0.36465	0.74526	0.29344	0.265	0.53347	0.25385	0.11772	0.43386	0.54811	0.36014	0.38955	0.85269	0.18224	0.61147	0.28591	0.70806	0.34177	0.7295	0.75916	0.32133	0.80146	0.61841	0.50111	0.72816	0.45069	0.56862	0.41235	0.45115	0.16896	0.22504	0.62497	0.42239	0.61687	0.58765	0.50423	0.29775	0.10366	0.37614	0.75054	0.68489	0.65122	0.4561	0.49324	0.58618	0.38065	0.62119
0.3259	0.50014	0.84345	0.36859	0.58573	0.42613	0.49151	0.65484	0.4361	0.52856	0.2304	0.21311	0.46159	0.35422	0.48718	0.23885	0.30649	0.35432	0.54414	0.45169	0.66465	0.4929	0.80247	0.84893	0.63183	0.25661	0.76523	0.47814	0.70291	0.32973	0.19496	0.28349	0.34365	0.26417	0.65418	0.33577	0.64989	0.65989	0.4928	0.49708	0.81245	0.5933	0.50291	0.3754	0.59605	0.71863	0.83514	0.53563	0.41806	0.52177
0.29409	0.43606	0.74051	0.40189	0.74879	0.42473	0.55438	0.57693	0.55957	0.53165	0.24329	0.61215	0.50825	0.7251	0.49439	0.67913	0.66107	0.28418	0.6751	0.53754	0.4651	0.57914	0.64209	0.62743	0.65216	0.26298	0.66706	0.54422	0.40129	0.50781	0.70774	0.68557	0.50592	0.54016	0.52701	0.68685	0.66985	0.44498	0.68491	0.69348	0.71702	0.35881	0.51317	0.58127	0.56295	0.54029	0.62079	0.52354	0.67195	0.54017
0.35057	0.39445	0.4999	0.42497	0.20056	0.28532	0.81411	0.37674	0.80331	0.77613	0.81323	0.23998	0.79488	0.35735	0.45235	0.4865	0.32674	0.52153	0.77994	0.44388	0.64245	0.51876	0.28534	0.82365	0.79393	0.25313	0.5034	0.73407	0.79894	0.21592	0.23194	0.50275	0.82575	0.80531	0.41299	0.4876	0.29604	0.63205	0.79151	0.60167	0.84033	0.5683	0.4022	0.78853	0.54267	0.54813	0.50571	0.56097	0.78646	0.52144
0.25711	0.67487	0.64803	0.5318	0.34204	0.66817	0.51981	0.21998	0.41497	0.2756	0.13433	0.55156	0.54984	0.71964	0.5587	0.81951	0.18071	0.59447	0.31	0.66692	0.42223	0.73673	0.71142	0.28108	0.60028	0.79762	0.5511	0.65962	0.57746	0.5035	0.58727	0.47856	0.19654	0.38178	0.55021	0.48885	0.32928	0.55369	0.37415	0.31551	0.10178	0.38717	0.71485	0.58025	0.63013	0.44694	0.25315	0.5981	0.37643	0.62972
0.30326	0.43672	0.39966	0.36135	0.56669	0.5741	0.60492	0.47049	0.51962	0.45451	0.58893	0.49595	0.60675	0.45571	0.64653	0.35874	0.59156	0.56444	0.60371	0.49437	0.65963	0.56072	0.48931	0.70138	0.42904	0.62777	0.64526	0.46464	0.66258	0.44969	0.43321	0.71221	0.54666	0.49154	0.50403	0.6771	0.46783	0.56398	0.6861	0.39959	0.56492	0.70705	0.52388	0.46867	0.60578	0.57993	0.6007	0.59123	0.5553	0.54833
0.32447	0.35467	0.41754	0.365	0.37047	0.75453	0.43239	0.36036	0.55164	0.58522	0.59514	0.44301	0.56503	0.4691	0.61747	0.30165	0.51937	0.58722	0.43514	0.57147	0.70559	0.51707	0.43033	0.37815	0.47921	0.5515	0.46296	0.63482	0.51663	0.46647	0.55814	0.66754	0.55925	0.5044	0.62832	0.58012	0.37116	0.57341	0.45509	0.37446	0.73631	0.54458	0.53627	0.53135	0.52418	0.63031	0.7289	0.49115	0.40672	0.61886
0.64067	0.174	0.50926	0.58203	0.73604	0.66462	0.46352	0.60683	0.50721	0.47248	0.59155	0.61997	0.36749	0.62596	0.50793	0.6493	0.67244	0.70053	0.60367	0.46875	0.38182	0.47611	0.66221	0.61401	0.60654	0.71767	0.58429	0.48734	0.35904	0.63315	0.68976	0.75173	0.52112	0.68699	0.49927	0.70695	0.65748	0.42543	0.66921	0.58765	0.73009	0.49975	0.48431	0.59774	0.5058	0.46119	0.61204	0.41269	0.67662	0.5107
0.08192	0.49132	0.53987	0.59678	0.67468	0.60982	0.43941	0.59359	0.59697	0.57781	0.06155	0.64954	0.42376	0.66374	0.48203	0.62846	0.58287	0.02993	0.62624	0.54701	0.44312	0.55042	0.63352	0.58461	0.62243	0.70361	0.56173	0.49605	0.49424	0.66146	0.58956	0.69626	0.5466	0.68947	0.54952	0.66927	0.64936	0.46619	0.67095	0.54308	0.66872	0.54354	0.51688	0.62824	0.57919	0.54306	0.6042	0.49769	0.64331	0.49803
0.4066	0.44767	0.88767	0.41685	0.36109	0.40992	0.50261	0.55716	0.43927	0.47504	0.30391	0.22009	0.44124	0.40962	0.4453	0.32998	0.31863	0.23571	0.46243	0.44483	0.63558	0.49272	0.80602	0.89925	0.44312	0.19624	0.50963	0.44252	0.72808	0.35449	0.25209	0.30565	0.36907	0.40574	0.60878	0.26564	0.56406	0.54254	0.31849	0.42137	0.67678	0.49802	0.49564	0.4496	0.49748	0.92242	0.96172	0.47061	0.3775	0.49509
0.29988	0.4487	0.28025	0.24508	0.6866	0.5208	0.66726	0.33642	0.2885	0.35478	0.67047	0.72707	0.63393	0.61078	0.72882	0.65496	0.73117	0.45284	0.58777	0.62675	0.5082	0.57042	0.8255	0.58619	0.61185	0.25992	0.5213	0.42428	0.57514	0.63526	0.7741	0.59779	0.74696	0.257	0.6496	0.84287	0.4848	0.62692	0.44357	0.75014	0.30643	0.34532	0.45534	0.54103	0.32302	0.51597	0.80279	0.52478	0.58187	0.74096
0.41064	0.45216	0.42985	0.65575	0.15514	0.38609	0.44786	0.43752	0.35589	0.4942	0.48848	0.31786	0.54295	0.7032	0.48202	0.56133	0.77981	0.62403	0.69465	0.42578	0.44896	0.53694	0.39259	0.73461	0.46896	0.40155	0.43796	0.66277	0.48731	0.28115	0.4713	0.63416	0.423	0.43436	0.52341	0.55005	0.39434	0.64857	0.26398	0.76087	0.43242	0.57821	0.74718	0.45883	0.72637	0.61372	0.4024	0.64812	0.6024	0.54246
0.55389	0.58051	0.6966	0.6296	0.84415	0.67734	0.4511	0.59577	0.52518	0.48126	0.63757	0.61043	0.49116	0.70627	0.40934	0.76735	0.58672	0.81546	0.66309	0.37594	0.38864	0.41495	0.69314	0.64343	0.55525	0.7178	0.60265	0.51615	0.36079	0.80982	0.76623	0.81262	0.51673	0.83147	0.55145	0.71045	0.68448	0.4827	0.68955	0.53303	0.67216	0.52796	0.40231	0.57038	0.49012	0.51517	0.60199	0.42927	0.69986	0.43501
0.61571	0.15528	0.59786	0.04476	0.70815	0.57889	0.46137	0.48284	0.59171	0.43267	0.66274	0.7155	0.50228	0.483	0.41851	0.7196	0.59864	0.76338	0.64782	0.52395	0.42395	0.26635	0.61441	0.67992	0.63907	0.73042	0.56157	0.5502	0.4348	0.64364	0.74582	0.7414	0.58383	0.74041	0.5589	0.72465	0.6225	0.42012	0.70597	0.59955	0.7199	0.53698	0.53445	0.49431	0.45497	0.40095	0.72089	0.43358	0.63641	0.53845
0.63096	0.57278	0.69138	0.64173	0.78172	0.63194	0.5938	0.58347	0.63048	0.51846	0.64564	0.61718	0.48999	0.67435	0.47995	0.69109	0.56691	0.66163	0.64013	0.50507	0.42372	0.56218	0.65665	0.58123	0.55085	0.68327	0.56052	0.54957	0.49479	0.63266	0.70397	0.707	0.54478	0.67243	0.56695	0.72481	0.61216	0.46942	0.65877	0.5735	0.70819	0.53942	0.53655	0.63586	0.54167	0.53791	0.62661	0.45645	0.6206	0.58593
0.75358	0.03418	0.68977	0.53285	0.91349	0.73219	0.60357	0.72602	0.6834	0.15941	0.13303	0.7436	0.50116	0.02716	0.56293	0.01451	0.5968	0.87796	0.09508	0.49283	0.42356	0.54184	0.78463	0.74313	0.66204	0.02889	0.31754	0.64066	0.45701	0.76671	0.88301	0.85162	0.67018	0.89376	0.63859	0.11694	0.35778	0.49509	0.55722	0.72411	0.86239	0.25485	0.5949	0.71735	0.03396	0.5755	0.65498	0.57005	0.38476	0.58558
0.30118	0.32009	0.38099	0.40247	0.45959	0.50888	0.3131	0.50747	0.54278	0.51998	0.48076	0.40494	0.41338	0.58585	0.58079	0.50573	0.61865	0.53986	0.66153	0.48169	0.44562	0.59022	0.50827	0.49129	0.50125	0.64151	0.51391	0.49951	0.40911	0.53667	0.54505	0.60724	0.41519	0.56461	0.53567	0.36705	0.54196	0.45042	0.70165	0.49405	0.6427	0.52624	0.4998	0.4833	0.61001	0.51566	0.65837	0.50022	0.54814	0.48856
0.39514	0.36847	0.40905	0.42676	0.60965	0.60456	0.46261	0.3867	0.51938	0.50258	0.57712	0.4846	0.56424	0.53591	0.49412	0.58006	0.6915	0.37273	0.58686	0.53304	0.51565	0.60753	0.43725	0.65583	0.60911	0.59602	0.52543	0.53729	0.54859	0.56717	0.45015	0.55444	0.53297	0.49705	0.52591	0.53439	0.54013	0.60324	0.58407	0.57785	0.58094	0.53988	0.56879	0.49818	0.65183	0.6065	0.50374	0.58615	0.59599	0.53978
0.31698	0.3491	0.36042	0.37709	0.36668	0.39378	0.50078	0.56568	0.38108	0.48828	0.63376	0.48687	0.50231	0.51122	0.6395	0.46495	0.63108	0.48319	0.60124	0.51289	0.63995	0.44756	0.57477	0.64382	0.51365	0.56546	0.62973	0.55344	0.64304	0.34216	0.6115	0.65968	0.54672	0.48686	0.50824	0.62251	0.43867	0.6677	0.46876	0.59876	0.61714	0.53417	0.54999	0.52033	0.47892	0.6509	0.55036	0.62453	0.62969	0.62102
0.45983	0.19164	0.56219	0.0356	0.68007	0.61127	0.47217	0.52416	0.56676	0.37845	0.6474	0.70726	0.46119	0.39815	0.42799	0.70615	0.67019	0.77303	0.60221	0.56142	0.35541	0.30772	0.62038	0.67796	0.66578	0.72111	0.59557	0.51344	0.36198	0.61907	0.74778	0.74443	0.57814	0.70101	0.56206	0.65558	0.60202	0.38521	0.68227	0.61731	0.73187	0.54435	0.49815	0.54478	0.5566	0.32219	0.71573	0.42427	0.7162	0.50304
0.24368	0.43496	0.72105	0.4578	0.29024	0.72427	0.42573	0.33244	0.41087	0.33749	0.25145	0.40951	0.66373	0.63501	0.64235	0.76421	0.27838	0.48077	0.32727	0.56941	0.56412	0.7705	0.72493	0.37312	0.6873	0.60395	0.64744	0.74547	0.56063	0.45744	0.61568	0.527	0.3001	0.22393	0.58335	0.56955	0.36488	0.6881	0.35854	0.39382	0.26802	0.43558	0.79635	0.69946	0.41178	0.45996	0.40865	0.71878	0.46128	0.67638
0.33261	0.29221	0.20272	0.30425	0.10884	0.22979	0.43022	0.2938	0.33852	0.45298	0.76025	0.5783	0.52095	0.50626	0.52903	0.24964	0.79514	0.27728	0.73369	0.64983	0.59564	0.3847	0.81501	0.52826	0.52341	0.219	0.39249	0.6401	0.86058	0.48938	0.19605	0.82932	0.66136	0.32378	0.45417	0.30973	0.45743	0.83838	0.33463	0.31455	0.42892	0.64351	0.83932	0.64058	0.47021	0.63078	0.25385	0.63816	0.38183	0.59569
0.66061	0.42032	0.83056	0.51071	0.82032	0.70903	0.62516	0.60236	0.6018	0.56842	0.6853	0.64316	0.50069	0.7597	0.50874	0.79761	0.82615	0.74627	0.58156	0.36076	0.44709	0.53564	0.7586	0.4531	0.70813	0.72211	0.61413	0.53517	0.3373	0.68212	0.47593	0.8053	0.45649	0.73265	0.42533	0.83711	0.72191	0.50269	0.0146	0.65002	0.71896	0.57366	0.5165	0.38346	0.59395	0.66813	0.7	0.48442	0.66858	0.62129
0.3206	0.66559	0.72577	0.46041	0.8291	0.66863	0.35893	0.70978	0.61061	0.34944	0.66102	0.58887	0.34769	0.53023	0.38632	0.64675	0.39094	0.45288	0.54323	0.47973	0.37307	0.55336	0.69471	0.69524	0.65478	0.73091	0.55281	0.50671	0.34246	0.5529	0.64475	0.60497	0.6156	0.53724	0.47025	0.30401	0.68048	0.37167	0.75235	0.63188	0.79657	0.42719	0.56184	0.64646	0.54864	0.44093	0.64303	0.40571	0.21865	0.5672
0.62803	0.60928	0.66867	0.67192	0.81183	0.59625	0.51078	0.65254	0.5128	0.43986	0.62203	0.38848	0.43111	0.69452	0.48481	0.69681	0.65023	0.52394	0.66436	0.45939	0.38976	0.4749	0.74409	0.61999	0.61663	0.72246	0.61623	0.48816	0.43143	0.69717	0.79037	0.68722	0.57363	0.72193	0.50744	0.64995	0.66724	0.38786	0.67721	0.61201	0.72354	0.51618	0.4862	0.51677	0.55306	0.34352	0.65902	0.45523	0.70384	0.52343
0.30555	0.47047	0.36401	0.63511	0.22816	0.607	0.35571	0.54719	0.61268	0.59932	0.45566	0.50109	0.57993	0.55236	0.63596	0.47045	0.42984	0.70629	0.4092	0.46406	0.56348	0.62063	0.43498	0.48482	0.53488	0.48739	0.48023	0.58153	0.40209	0.63522	0.55043	0.34568	0.6059	0.53582	0.54667	0.69515	0.4282	0.528	0.49178	0.66105	0.40436	0.60624	0.56786	0.46244	0.60092	0.5666	0.72036	0.57165	0.64115	0.51094
0.22718	0.67334	0.54199	0.45465	0.54252	0.70822	0.60165	0.736	0.56698	0.5572	0.54025	0.45622	0.50095	0.60074	0.65031	0.37593	0.53384	0.63293	0.4788	0.47755	0.44044	0.64418	0.64007	0.4542	0.5871	0.68625	0.53024	0.54654	0.51137	0.63514	0.69304	0.49155	0.56803	0.53388	0.5469	0.41048	0.51912	0.47863	0.74625	0.54966	0.58058	0.55111	0.56574	0.53688	0.64101	0.59878	0.61704	0.51537	0.69543	0.61836
0.25553	0.36769	0.33002	0.4788	0.60109	0.27806	0.64251	0.47922	0.49397	0.47147	0.60342	0.51578	0.49922	0.59104	0.53051	0.48437	0.39633	0.67388	0.58035	0.49727	0.64444	0.43607	0.62018	0.62699	0.5999	0.61706	0.534	0.46703	0.53278	0.2862	0.60366	0.63882	0.5201	0.44442	0.59021	0.35484	0.60224	0.54377	0.49235	0.41188	0.68021	0.60367	0.58565	0.52235	0.47874	0.48527	0.54748	0.50079	0.55148	0.48397
0.67802	0.62402	0.65372	0.25863	0.84613	0.60068	0.45741	0.61037	0.59873	0.47157	0.72422	0.74855	0.49036	0.50388	0.51193	0.74625	0.6905	0.69129	0.6044	0.55459	0.36873	0.30551	0.6146	0.63874	0.67193	0.71293	0.58519	0.54201	0.3648	0.66404	0.75416	0.74662	0.58836	0.72921	0.52585	0.71082	0.63578	0.40532	0.74144	0.55826	0.76705	0.49251	0.48296	0.63342	0.48208	0.34631	0.6063	0.42274	0.66549	0.54371
0.27045	0.6977	0.75246	0.28208	0.27055	0.60819	0.39238	0.66769	0.57142	0.41628	0.72167	0.38881	0.52661	0.27024	0.4833	0.72314	0.46872	0.65941	0.27473	0.57024	0.46176	0.43554	0.74104	0.71216	0.68454	0.50966	0.55671	0.555	0.48251	0.50802	0.58556	0.38715	0.4969	0.66564	0.55351	0.72189	0.63991	0.57001	0.73636	0.60943	0.72713	0.56198	0.52188	0.59895	0.58768	0.42565	0.59627	0.39705	0.35027	0.48026
0.28418	0.71603	0.55576	0.24381	0.38433	0.54297	0.53145	0.71632	0.51923	0.33406	0.62604	0.2587	0.53194	0.26832	0.4924	0.67304	0.46138	0.77446	0.28403	0.34287	0.49936	0.39449	0.71202	0.76637	0.47164	0.42638	0.6979	0.61211	0.52599	0.65735	0.70106	0.35476	0.47111	0.6028	0.54179	0.57878	0.47804	0.56093	0.75666	0.71142	0.72387	0.60898	0.463	0.65242	0.62835	0.46015	0.77002	0.38017	0.23633	0.47482
0.40261	0.54244	0.69924	0.59825	0.62855	0.57692	0.51517	0.55996	0.3877	0.40547	0.58913	0.69873	0.44495	0.5623	0.55416	0.678	0.36344	0.80464	0.65411	0.5416	0.39044	0.52543	0.58643	0.54144	0.43753	0.73084	0.68529	0.54267	0.46942	0.60296	0.72773	0.68078	0.61312	0.57929	0.45305	0.64283	0.57172	0.45129	0.57979	0.63014	0.32531	0.62168	0.40907	0.6272	0.54914	0.46324	0.70473	0.4777	0.63142	0.48565
0.29515	0.22954	0.6958	0.21629	0.42974	0.73159	0.41199	0.86426	0.21298	0.39693	0.19563	0.6467	0.86874	0.80441	0.25128	0.25526	0.47659	0.18808	0.82285	0.36796	0.4124	0.34986	0.19462	0.32079	0.76044	0.35142	0.30208	0.87276	0.39598	0.16819	0.37828	0.93456	0.32784	0.48449	0.56445	0.57826	0.55726	0.63951	0.10188	0.31717	0.87696	0.3723	0.87578	0.24328	0.22247	0.71346	0.49487	0.73359	0.23006	0.48542
0.47377	0.4607	0.38798	0.48321	0.31725	0.35493	0.71279	0.35856	0.62018	0.46883	0.44398	0.57862	0.69799	0.58846	0.67088	0.47312	0.65138	0.51795	0.43919	0.43835	0.52876	0.47937	0.80589	0.36892	0.3771	0.634	0.45045	0.5048	0.56857	0.45891	0.57445	0.50324	0.65614	0.4672	0.50527	0.74663	0.68993	0.58845	0.30491	0.6368	0.5266	0.65168	0.59027	0.67632	0.5756	0.49903	0.8461	0.51234	0.53758	0.65768
0.58852	0.39498	0.39503	0.6549	0.50468	0.47412	0.37585	0.31932	0.44424	0.55098	0.41518	0.72589	0.41297	0.47477	0.37218	0.60576	0.64204	0.41938	0.67219	0.56567	0.52568	0.49646	0.81567	0.73697	0.70571	0.14795	0.35918	0.56043	0.54308	0.22514	0.55593	0.61047	0.66104	0.70983	0.53529	0.48312	0.60785	0.47158	0.49339	0.70085	0.79439	0.41342	0.50335	0.64602	0.33428	0.39203	0.83225	0.54046	0.26756	0.55467
0.20739	0.63024	0.70504	0.64546	0.86403	0.63839	0.53081	0.68491	0.62052	0.50206	0.41745	0.63029	0.4233	0.58059	0.52918	0.76499	0.64206	0.70368	0.65361	0.49559	0.39499	0.53499	0.7602	0.60431	0.70354	0.73253	0.60312	0.48745	0.36867	0.68606	0.74482	0.78369	0.53202	0.75762	0.53353	0.74501	0.69556	0.40263	0.72778	0.63802	0.46622	0.46977	0.45711	0.65275	0.54939	0.45876	0.68339	0.33618	0.49355	0.46543
0.36112	0.32277	0.33838	0.49496	0.51493	0.792	0.55369	0.55551	0.69273	0.65731	0.50063	0.37576	0.43535	0.5406	0.72907	0.28174	0.5765	0.52191	0.67601	0.40011	0.72378	0.60066	0.31729	0.356	0.57308	0.68628	0.3746	0.4273	0.71239	0.46757	0.36023	0.65539	0.52095	0.50519	0.47276	0.28641	0.6103	0.69124	0.70952	0.41499	0.47558	0.7697	0.64428	0.54442	0.67656	0.72545	0.67725	0.71349	0.63814	0.67829
0.37473	0.36824	0.65142	0.48641	0.3103	0.73413	0.30207	0.29842	0.53755	0.26653	0.16349	0.38453	0.5942	0.29256	0.41744	0.82965	0.18588	0.56902	0.33532	0.58993	0.36767	0.8259	0.67553	0.36578	0.78063	0.84288	0.56495	0.73843	0.37389	0.61195	0.12473	0.48272	0.2132	0.31837	0.53511	0.50628	0.51132	0.69896	0.39713	0.36895	0.08366	0.41538	0.85538	0.72181	0.70992	0.54093	0.32016	0.61971	0.44538	0.71525
0.42194	0.66351	0.52599	0.47744	0.63674	0.69429	0.47535	0.49193	0.61697	0.57614	0.62279	0.55973	0.42633	0.56749	0.62666	0.59956	0.71584	0.7387	0.51554	0.47778	0.52798	0.54085	0.59651	0.5864	0.68228	0.60278	0.68276	0.56416	0.42439	0.62452	0.72054	0.70773	0.59953	0.63964	0.48647	0.72607	0.53872	0.45568	0.52277	0.6163	0.6748	0.50733	0.49372	0.59909	0.52872	0.65153	0.70008	0.54689	0.70069	0.55938
0.25077	0.54544	0.9573	0.13326	0.9315	0.18605	0.91758	0.82171	0.64158	0.43733	0.17315	0.12772	0.66943	0.81319	0.82824	0.90529	0.62782	0.43268	0.21302	0.363	0.52666	0.6034	0.95037	0.35204	0.86587	0.90406	0.50212	0.6286	0.69178	0.87145	0.90887	0.42423	0.29176	0.33317	0.72834	0.96292	0.66798	0.57329	0.13336	0.9123	0.06664	0.31356	0.67508	0.70376	0.59704	0.62146	0.86647	0.63678	0.19303	0.86873
0.63903	0.70628	0.79208	0.45359	0.8096	0.67687	0.49497	0.72348	0.66236	0.40862	0.47672	0.24522	0.46138	0.43248	0.64082	0.71958	0.68865	0.53986	0.55647	0.53655	0.51199	0.46567	0.79831	0.58682	0.77984	0.76647	0.60424	0.51444	0.50826	0.61981	0.76732	0.7491	0.59179	0.6592	0.51654	0.65143	0.62681	0.60202	0.69336	0.74648	0.69725	0.52412	0.64035	0.62956	0.36818	0.40077	0.70333	0.47329	0.68715	0.56273
0.45647	0.48147	0.5787	0.56687	0.90557	0.63923	0.61498	0.47367	0.38888	0.46728	0.92719	0.29223	0.5693	0.41048	0.45552	0.84496	0.39525	0.95059	0.48629	0.68531	0.47874	0.62102	0.56406	0.46618	0.37082	0.60767	0.58315	0.61607	0.58476	0.3708	0.54975	0.54292	0.50535	0.57748	0.51247	0.94777	0.45574	0.6327	0.90519	0.86605	0.85593	0.5337	0.79718	0.4238	0.74085	0.65471	0.42518	0.5656	0.55392	0.83422
0.42738	0.53999	0.36829	0.33691	0.20144	0.41086	0.56803	0.51776	0.51764	0.58431	0.45119	0.36427	0.6625	0.43378	0.75191	0.35772	0.75861	0.36379	0.59721	0.5442	0.79144	0.57406	0.40867	0.54324	0.38781	0.39445	0.54786	0.63502	0.63306	0.4122	0.37167	0.44526	0.52651	0.4242	0.58256	0.38345	0.42503	0.87341	0.23823	0.6091	0.48706	0.71701	0.57427	0.57588	0.50856	0.64673	0.43157	0.66752	0.51967	0.56865
0.33249	0.40074	0.36997	0.51167	0.37012	0.56523	0.51785	0.46551	0.43737	0.53599	0.67299	0.45231	0.56008	0.49216	0.67935	0.55168	0.65297	0.63453	0.53639	0.56411	0.67677	0.54121	0.58214	0.50396	0.50382	0.59081	0.62775	0.69291	0.58671	0.4979	0.55853	0.51378	0.5883	0.5447	0.56557	0.60933	0.50724	0.69928	0.37822	0.51819	0.54871	0.64643	0.66973	0.52688	0.60914	0.61447	0.47969	0.69474	0.42844	0.50801
0.417	0.57613	0.44107	0.37653	0.2821	0.32626	0.76001	0.51288	0.46489	0.83417	0.67851	0.33245	0.85743	0.46639	0.60783	0.59656	0.45025	0.41965	0.60327	0.58081	0.83088	0.56989	0.42837	0.69619	0.51703	0.34012	0.61689	0.69397	0.78132	0.30368	0.38369	0.58129	0.77924	0.73014	0.56166	0.6293	0.42258	0.7731	0.64319	0.61486	0.86024	0.62438	0.52041	0.40727	0.60482	0.66386	0.54236	0.70061	0.60664	0.61197
0.26935	0.33346	0.36182	0.53979	0.64444	0.32703	0.58979	0.48799	0.57453	0.53634	0.51005	0.46263	0.44814	0.55864	0.51137	0.493	0.42675	0.54505	0.62892	0.50743	0.61934	0.51276	0.69979	0.63042	0.51655	0.63793	0.54941	0.47861	0.56285	0.25819	0.62632	0.63787	0.48916	0.42089	0.61907	0.39619	0.50487	0.59392	0.43768	0.42511	0.68331	0.58936	0.59813	0.54318	0.52525	0.56969	0.63299	0.45028	0.55517	0.40214
0.26455	0.31224	0.58397	0.44914	0.78718	0.26407	0.51512	0.64651	0.45802	0.54892	0.56915	0.68453	0.44735	0.68523	0.33036	0.72243	0.64875	0.47281	0.6923	0.51852	0.46209	0.52784	0.50741	0.6118	0.65484	0.65525	0.64314	0.56661	0.45145	0.4515	0.70355	0.35192	0.54875	0.68791	0.55206	0.70609	0.58809	0.48072	0.69449	0.57482	0.74247	0.5794	0.51527	0.45456	0.57768	0.46863	0.71592	0.47865	0.5948	0.55515
0.63492	0.55447	0.72622	0.64677	0.85897	0.67422	0.52353	0.6612	0.60922	0.48841	0.73302	0.77139	0.37048	0.70016	0.50106	0.78799	0.39448	0.78889	0.64396	0.54128	0.31151	0.48299	0.71733	0.58547	0.68467	0.79945	0.56288	0.52518	0.30213	0.74316	0.77361	0.799	0.57756	0.75	0.50801	0.77955	0.52943	0.36727	0.80346	0.62714	0.77311	0.46627	0.3787	0.55863	0.53428	0.34235	0.50192	0.4354	0.56272	0.47561
0.33059	0.74997	0.74859	0.58552	0.73147	0.70199	0.54572	0.21918	0.51432	0.30564	0.29823	0.76114	0.57809	0.73308	0.54263	0.7963	0.18813	0.40176	0.45172	0.74498	0.49045	0.65646	0.7559	0.29866	0.75993	0.74899	0.58826	0.76031	0.47802	0.50925	0.75257	0.5604	0.28869	0.41233	0.53013	0.75228	0.65594	0.53698	0.52583	0.36163	0.29452	0.39329	0.66337	0.63468	0.6078	0.40641	0.48134	0.64566	0.52183	0.59264
0.14169	0.48835	0.64749	0.59326	0.14445	0.83037	0.52367	0.21343	0.48995	0.30101	0.12251	0.35277	0.76427	0.65196	0.70638	0.70024	0.16919	0.41671	0.21324	0.64798	0.59948	0.82516	0.70324	0.26299	0.70936	0.78402	0.58161	0.79326	0.74056	0.51785	0.65906	0.62116	0.20462	0.13841	0.66211	0.42947	0.30831	0.63205	0.35306	0.40088	0.11665	0.41794	0.78803	0.73309	0.50695	0.49553	0.27001	0.80234	0.41951	0.75652
0.31551	0.36407	0.48484	0.37107	0.17874	0.41161	0.57227	0.65985	0.45671	0.4044	0.62285	0.59444	0.09094	0.27422	0.52084	0.38216	0.41834	0.85711	0.53296	0.434	0.39396	0.34368	0.4229	0.75027	0.48361	0.55134	0.45846	0.49158	0.48933	0.75946	0.79783	0.6714	0.66243	0.73048	0.52495	0.41669	0.67965	0.41731	0.59939	0.36003	0.69747	0.61797	0.53789	0.3303	0.52626	0.40484	0.70468	0.48314	0.73925	0.39202
0.38169	0.42733	0.56297	0.46642	0.45397	0.58467	0.49622	0.52653	0.6727	0.70146	0.42638	0.34783	0.54401	0.44562	0.66698	0.42885	0.51121	0.52122	0.62683	0.57849	0.7359	0.64388	0.45246	0.73889	0.46049	0.51699	0.53355	0.60747	0.58531	0.46247	0.55727	0.46656	0.55237	0.46796	0.57254	0.61144	0.40966	0.7124	0.37958	0.58612	0.6058	0.6353	0.56214	0.42433	0.56712	0.63219	0.72732	0.67972	0.51061	0.63538
0.24532	0.3242	0.55422	0.53291	0.45441	0.45737	0.41028	0.35244	0.76012	0.44945	0.52639	0.61624	0.64895	0.32164	0.62785	0.28603	0.62724	0.3868	0.3443	0.57103	0.75808	0.47728	0.49693	0.65814	0.71982	0.55188	0.3789	0.5112	0.67164	0.7364	0.4413	0.67435	0.64848	0.41663	0.56487	0.32452	0.43322	0.69288	0.73626	0.59804	0.63821	0.65696	0.61884	0.37038	0.54315	0.59669	0.46072	0.64588	0.58722	0.60442
0.44968	0.64126	0.56409	0.72189	0.84018	0.63841	0.50293	0.71055	0.60905	0.41039	0.24099	0.69723	0.37022	0.42289	0.49231	0.68613	0.67757	0.5514	0.69706	0.52526	0.35517	0.51214	0.75614	0.63211	0.7042	0.76132	0.62331	0.46705	0.36833	0.70923	0.77852	0.74182	0.44761	0.71614	0.51964	0.751	0.71432	0.37811	0.71839	0.61109	0.53676	0.51556	0.45975	0.62809	0.58592	0.45584	0.68829	0.40856	0.5966	0.37239
0.62444	0.56989	0.69137	0.47262	0.86758	0.65249	0.58058	0.60435	0.66165	0.52237	0.69996	0.69065	0.46876	0.65195	0.47469	0.74096	0.62125	0.66954	0.54804	0.57224	0.46468	0.59324	0.66277	0.64578	0.60315	0.75095	0.54059	0.56862	0.50034	0.61174	0.69241	0.77936	0.60741	0.66388	0.53968	0.70526	0.62094	0.48748	0.70539	0.60094	0.70939	0.52183	0.53588	0.60171	0.58541	0.49222	0.606	0.55739	0.63759	0.55774
0.65859	0.66311	0.6482	0.66138	0.67461	0.63453	0.54787	0.68123	0.54002	0.51523	0.63551	0.67631	0.36817	0.73675	0.43027	0.79774	0.62545	0.81167	0.66214	0.48504	0.30976	0.4493	0.69497	0.65289	0.72618	0.70853	0.63154	0.50598	0.35135	0.71771	0.75548	0.74716	0.56694	0.74355	0.47229	0.69619	0.68404	0.34177	0.74149	0.61408	0.74529	0.54677	0.47239	0.61629	0.53934	0.47253	0.71245	0.40463	0.69882	0.48303
0.69006	0.70685	0.73619	0.63387	0.46717	0.74266	0.50586	0.7096	0.62676	0.57322	0.40872	0.66671	0.50531	0.61087	0.63699	0.6872	0.69459	0.77246	0.61987	0.55994	0.48363	0.54639	0.77483	0.57444	0.59096	0.71881	0.61019	0.60791	0.49528	0.43107	0.73657	0.42811	0.59689	0.72119	0.51963	0.55753	0.68727	0.59595	0.32715	0.77431	0.55574	0.55379	0.62407	0.67693	0.63418	0.43775	0.63516	0.59086	0.45138	0.52957
0.66247	0.5862	0.70355	0.6327	0.83077	0.63251	0.55347	0.6375	0.57969	0.52188	0.68712	0.70811	0.4548	0.69296	0.46771	0.77739	0.64986	0.76519	0.63218	0.57545	0.37523	0.5583	0.70717	0.6133	0.65886	0.71993	0.70288	0.50513	0.41909	0.75676	0.74187	0.7208	0.55561	0.71077	0.55687	0.73059	0.66902	0.42259	0.76924	0.6089	0.71931	0.55034	0.49612	0.68776	0.59839	0.55037	0.61532	0.47391	0.65379	0.55394
0.48295	0.40283	0.33057	0.33471	0.54647	0.41334	0.58693	0.50891	0.34986	0.51851	0.66276	0.78094	0.57835	0.42138	0.56278	0.36791	0.38599	0.43836	0.4646	0.62803	0.78223	0.62656	0.58401	0.55208	0.52484	0.29875	0.53686	0.47398	0.70404	0.73354	0.34956	0.88686	0.67524	0.3272	0.6973	0.51689	0.46077	0.62985	0.74444	0.76171	0.66428	0.6068	0.70972	0.70396	0.56313	0.63938	0.74925	0.596	0.3766	0.58734
0.24501	0.55756	0.54627	0.63473	0.77408	0.67217	0.46062	0.68162	0.54162	0.51182	0.37362	0.70711	0.41441	0.74371	0.45291	0.75609	0.67404	0.15659	0.6765	0.53969	0.39349	0.54202	0.70985	0.61615	0.67993	0.75564	0.50212	0.4609	0.38035	0.73207	0.76039	0.73941	0.58703	0.74646	0.53871	0.69947	0.7062	0.35095	0.76612	0.5392	0.74226	0.52395	0.48664	0.58659	0.58374	0.49165	0.67444	0.46958	0.68623	0.54181
0.49623	0.60631	0.76508	0.4859	0.43524	0.58939	0.54837	0.69482	0.57313	0.45925	0.47912	0.54696	0.35846	0.54462	0.53267	0.79086	0.56572	0.81895	0.64064	0.49839	0.39692	0.55322	0.71148	0.64879	0.61659	0.68159	0.60476	0.5128	0.39576	0.69819	0.74055	0.73598	0.58211	0.74344	0.54205	0.6444	0.70115	0.45276	0.77498	0.61768	0.7491	0.52894	0.54321	0.57698	0.53884	0.43058	0.63816	0.47453	0.29694	0.58414
0.5366	0.29305	0.2885	0.49447	0.55481	0.61809	0.45192	0.50889	0.52746	0.54994	0.55285	0.55329	0.57147	0.49487	0.67117	0.52756	0.67444	0.57639	0.60005	0.5324	0.42652	0.54134	0.34614	0.42065	0.59529	0.56339	0.50402	0.5191	0.45821	0.61912	0.48993	0.50521	0.5032	0.6021	0.60134	0.55737	0.46018	0.59061	0.48886	0.55204	0.64892	0.52827	0.66302	0.62534	0.65891	0.57561	0.58129	0.46876	0.6375	0.57619
0.34311	0.36759	0.46575	0.7843	0.54486	0.6875	0.39764	0.58906	0.67214	0.36481	0.49459	0.43016	0.50107	0.43786	0.50054	0.39144	0.55664	0.87149	0.58304	0.45816	0.61798	0.59138	0.23859	0.19408	0.62243	0.56152	0.6535	0.53588	0.44304	0.73925	0.61279	0.70083	0.53906	0.61197	0.489	0.7665	0.53685	0.50732	0.75732	0.44592	0.64286	0.54061	0.55301	0.54233	0.66085	0.49833	0.68445	0.50472	0.57235	0.57394
0.26512	0.36243	0.49971	0.64096	0.28497	0.61812	0.46662	0.59066	0.66231	0.46511	0.49589	0.46252	0.49113	0.41811	0.61173	0.45936	0.68277	0.48373	0.45765	0.49978	0.5297	0.66583	0.72851	0.51527	0.62148	0.56274	0.61731	0.51322	0.49878	0.69536	0.68247	0.56493	0.52175	0.42957	0.50013	0.7619	0.52171	0.48723	0.58633	0.54607	0.54852	0.54497	0.54289	0.4733	0.64479	0.52172	0.6831	0.56355	0.65492	0.59361
0.29499	0.37504	0.47272	0.49454	0.28995	0.25349	0.8188	0.52383	0.24889	0.49494	0.66641	0.40765	0.60442	0.56978	0.59382	0.79516	0.39155	0.45043	0.48684	0.53797	0.62268	0.6166	0.23902	0.88066	0.34783	0.36178	0.53502	0.48809	0.5202	0.62858	0.77204	0.82745	0.78859	0.85636	0.86722	0.36035	0.54938	0.77243	0.569	0.5681	0.85373	0.47958	0.61511	0.52133	0.57724	0.63557	0.36563	0.81244	0.42453	0.92772
0.36061	0.46377	0.42323	0.43752	0.39297	0.70961	0.47811	0.44872	0.55262	0.60008	0.62791	0.51413	0.61858	0.50492	0.71469	0.42446	0.59587	0.38997	0.5569	0.52356	0.66443	0.56352	0.59935	0.48819	0.45288	0.52744	0.54153	0.61993	0.66001	0.50524	0.55083	0.39729	0.62949	0.52833	0.60257	0.66217	0.40461	0.70962	0.47383	0.49643	0.61547	0.63607	0.6036	0.41502	0.47514	0.72613	0.53109	0.66654	0.62186	0.57259
0.70914	0.61076	0.69976	0.70958	0.82639	0.64273	0.57707	0.64146	0.69226	0.56901	0.20116	0.66328	0.48993	0.73302	0.53184	0.76849	0.52567	0.70022	0.41275	0.5645	0.4855	0.57082	0.67789	0.29778	0.6226	0.76912	0.54848	0.60029	0.47962	0.72161	0.75711	0.74423	0.5716	0.74609	0.5738	0.71448	0.66052	0.46362	0.75566	0.63275	0.75747	0.54941	0.51821	0.69223	0.5904	0.5168	0.64542	0.51349	0.66254	0.57298
0.33349	0.39836	0.3222	0.50626	0.52751	0.51219	0.4184	0.68476	0.48356	0.52812	0.2327	0.43883	0.58685	0.37565	0.3541	0.25248	0.28129	0.64783	0.37738	0.51195	0.59715	0.72752	0.17839	0.38522	0.58909	0.57758	0.44315	0.53186	0.6163	0.46238	0.6172	0.42449	0.6444	0.49768	0.64247	0.71301	0.41906	0.675	0.56762	0.54395	0.47371	0.65442	0.64162	0.59176	0.5246	0.63987	0.65536	0.63278	0.43149	0.62725
0.25504	0.6589	0.51381	0.1611	0.04478	0.72142	0.32994	0.47942	0.46627	0.25258	0.76577	0.09935	0.61778	0.13584	0.5055	0.78356	0.5895	0.92479	0.18542	0.39012	0.5589	0.40289	0.88175	0.83286	0.72137	0.2013	0.57478	0.66942	0.62917	0.54405	0.55396	0.29911	0.43038	0.79658	0.60784	0.85471	0.66038	0.55131	0.88611	0.75351	0.79015	0.4616	0.42914	0.77008	0.62761	0.43152	0.80736	0.35179	0.14415	0.46382
0.24683	0.6315	0.67147	0.66763	0.79065	0.65265	0.55699	0.68942	0.5501	0.49178	0.65205	0.63978	0.45326	0.69939	0.48538	0.74927	0.64252	0.60406	0.70529	0.56705	0.42262	0.53258	0.72678	0.68499	0.6355	0.73059	0.65651	0.55998	0.44337	0.69837	0.79937	0.70808	0.58608	0.75671	0.5579	0.68005	0.66107	0.43135	0.66912	0.63116	0.68754	0.53503	0.48285	0.66273	0.54141	0.49956	0.75803	0.50579	0.74837	0.53186
0.34515	0.3742	0.33236	0.42948	0.48917	0.53038	0.39644	0.38251	0.33079	0.47348	0.66776	0.39703	0.69082	0.48762	0.67937	0.4871	0.66163	0.57158	0.50011	0.64658	0.72131	0.51644	0.59354	0.67349	0.5485	0.4802	0.42006	0.57059	0.63744	0.52366	0.64112	0.51574	0.68405	0.52028	0.52124	0.70184	0.62657	0.65993	0.47601	0.72313	0.56905	0.6341	0.68111	0.39375	0.44238	0.63323	0.67363	0.67317	0.62544	0.60205
0.5288	0.67731	0.50294	0.39343	0.76844	0.70083	0.785	0.56536	0.69808	0.56695	0.44707	0.58468	0.62634	0.57093	0.50558	0.46677	0.41342	0.51253	0.56446	0.69785	0.53589	0.73033	0.63555	0.64097	0.6947	0.32214	0.55766	0.53851	0.59816	0.71802	0.68432	0.44104	0.54225	0.45989	0.64373	0.81512	0.50748	0.67279	0.77207	0.71846	0.72234	0.52069	0.48261	0.6096	0.52346	0.64046	0.48071	0.54899	0.42544	0.60801
0.69814	0.69453	0.66878	0.70389	0.91596	0.67603	0.54779	0.6495	0.63508	0.52381	0.67296	0.70724	0.44263	0.73864	0.456	0.77884	0.64778	0.77785	0.73112	0.60222	0.28217	0.5536	0.64621	0.64937	0.65864	0.76388	0.64498	0.58344	0.4208	0.73301	0.76466	0.77773	0.56622	0.76469	0.54248	0.70302	0.72568	0.37688	0.80227	0.58195	0.74901	0.58138	0.52433	0.63732	0.61018	0.55646	0.6164	0.44896	0.70371	0.53959
0.41891	0.42688	0.93556	0.47979	0.35983	0.42165	0.59586	0.47538	0.84299	0.52898	0.42855	0.35028	0.59962	0.60707	0.50022	0.33229	0.47367	0.37113	0.5122	0.67029	0.72046	0.60409	0.35118	0.65722	0.44703	0.29728	0.55028	0.61972	0.82299	0.35449	0.2909	0.36545	0.56569	0.36564	0.64572	0.40242	0.87637	0.66675	0.58836	0.46704	0.37991	0.75078	0.6147	0.49806	0.73574	0.78104	0.68144	0.62156	0.30358	0.79931
0.31775	0.39256	0.3676	0.50543	0.6161	0.33306	0.56233	0.41171	0.40641	0.55331	0.81923	0.4379	0.48641	0.61723	0.61143	0.60783	0.73998	0.54085	0.54156	0.61974	0.47633	0.40088	0.409	0.37532	0.57287	0.63032	0.67878	0.58158	0.56361	0.66466	0.69952	0.76232	0.6493	0.7068	0.54596	0.7612	0.54064	0.59652	0.5813	0.44648	0.57217	0.61984	0.62382	0.71439	0.56627	0.68532	0.36637	0.59477	0.64325	0.60398
0.89084	0.3434	0.35062	0.8936	0.79024	0.5726	0.43024	0.36667	0.22402	0.49311	0.39975	0.86514	0.74115	0.2885	0.84144	0.22753	0.44112	0.14906	0.81132	0.67971	0.66344	0.54916	0.94495	0.45749	0.84881	0.86517	0.90103	0.35988	0.74433	0.90924	0.28074	0.4235	0.35526	0.81608	0.49786	0.69569	0.7967	0.82511	0.21509	0.40858	0.47611	0.87338	0.52586	0.59833	0.5118	0.78728	0.452	0.55193	0.52825	0.56611
0.21395	0.23834	0.41608	0.59497	0.56687	0.20984	0.46558	0.56367	0.52988	0.56429	0.72882	0.59456	0.47579	0.63806	0.61098	0.61978	0.65876	0.74308	0.5592	0.47634	0.47434	0.48046	0.64636	0.60567	0.60382	0.59198	0.43474	0.47343	0.50042	0.39794	0.68579	0.56752	0.61416	0.70186	0.52993	0.73237	0.68713	0.46103	0.63386	0.5224	0.71858	0.58971	0.52206	0.63414	0.60348	0.52554	0.64284	0.53882	0.64851	0.5565
0.25879	0.33909	0.32788	0.68663	0.09953	0.39506	0.40135	0.38312	0.53142	0.49798	0.53272	0.22965	0.75386	0.28679	0.50632	0.33198	0.37901	0.71702	0.63841	0.36087	0.90982	0.86205	0.24083	0.68052	0.39441	0.72631	0.76251	0.77482	0.57272	0.7883	0.2383	0.61567	0.60775	0.56635	0.47086	0.27194	0.28915	0.75273	0.20358	0.50697	0.51085	0.43437	0.72638	0.42009	0.6362	0.70453	0.38242	0.81227	0.66023	0.73687
0.48717	0.59743	0.49385	0.41267	0.29378	0.82294	0.50743	0.56634	0.72541	0.79115	0.85869	0.8011	0.61697	0.60975	0.85205	0.56708	0.34724	0.75272	0.59388	0.52443	0.7177	0.7346	0.66642	0.43762	0.73973	0.6899	0.49156	0.73943	0.6701	0.67338	0.77074	0.48831	0.58992	0.63646	0.57814	0.40527	0.59602	0.72434	0.56634	0.8201	0.49714	0.47825	0.60646	0.54274	0.44703	0.75152	0.79899	0.66464	0.5508	0.68963
0.25634	0.45995	0.56303	0.53389	0.23764	0.74669	0.52753	0.32927	0.48042	0.36398	0.22145	0.39145	0.66558	0.77244	0.73214	0.80706	0.26462	0.53334	0.32255	0.69992	0.56363	0.71757	0.81118	0.37853	0.66883	0.6126	0.57259	0.7711	0.6393	0.56365	0.79368	0.63343	0.30954	0.26398	0.70443	0.50106	0.51868	0.67916	0.44152	0.43642	0.19004	0.50389	0.80947	0.64661	0.49875	0.54299	0.36508	0.7098	0.46663	0.69386
0.40321	0.42973	0.2822	0.29124	0.54531	0.44523	0.8885	0.34674	0.33929	0.43278	0.77348	0.86845	0.79253	0.63736	0.83512	0.78645	0.82265	0.22138	0.71748	0.70462	0.5336	0.66239	0.97729	0.74709	0.67928	0.32067	0.64864	0.47317	0.65176	0.51936	0.96031	0.62821	0.65926	0.32978	0.56386	0.94364	0.45842	0.76063	0.46247	0.84771	0.32842	0.41447	0.52378	0.71647	0.41973	0.55439	0.88391	0.48568	0.60324	0.83424
0.64781	0.63779	0.58684	0.66145	0.57114	0.21905	0.42832	0.67772	0.58441	0.44789	0.69098	0.64839	0.31572	0.79708	0.48497	0.79207	0.67486	0.86402	0.60043	0.51028	0.28931	0.51587	0.67688	0.37387	0.56667	0.68338	0.60248	0.48827	0.2712	0.74441	0.7835	0.76123	0.54748	0.76227	0.48632	0.71347	0.71918	0.40732	0.75579	0.65626	0.66761	0.48326	0.5036	0.70661	0.5106	0.45499	0.65749	0.36277	0.70591	0.58755
0.39056	0.46149	0.3074	0.5525	0.26875	0.36531	0.50534	0.47267	0.36874	0.63026	0.69195	0.40571	0.62986	0.38396	0.55979	0.26557	0.7454	0.30675	0.61238	0.54011	0.74277	0.6792	0.38628	0.41995	0.44025	0.43048	0.46563	0.66863	0.57858	0.33379	0.39321	0.55249	0.74476	0.53337	0.54275	0.27682	0.51547	0.75436	0.44802	0.49999	0.36239	0.78366	0.67957	0.58385	0.69154	0.64079	0.40358	0.71004	0.66612	0.63006
0.28205	0.3928	0.77511	0.65698	0.22506	0.73556	0.55231	0.54879	0.20422	0.36064	0.22974	0.73358	0.36466	0.67891	0.67304	0.44917	0.51454	0.90291	0.69382	0.61956	0.48	0.59742	0.80966	0.73728	0.69367	0.75542	0.54367	0.52347	0.52247	0.7432	0.49025	0.8078	0.34744	0.78003	0.60447	0.4547	0.63563	0.46998	0.37624	0.76454	0.74298	0.57613	0.56859	0.71168	0.55358	0.49317	0.81797	0.37693	0.55708	0.65367
0.30838	0.59578	0.46713	0.54743	0.42636	0.37216	0.54988	0.47915	0.6092	0.50922	0.60429	0.56244	0.48508	0.59582	0.70626	0.60584	0.58731	0.77357	0.59325	0.51492	0.70327	0.53543	0.65481	0.70557	0.64809	0.56767	0.74233	0.54467	0.64702	0.65077	0.58435	0.44229	0.70467	0.60913	0.60494	0.56074	0.6093	0.66746	0.58629	0.52204	0.66067	0.63021	0.55483	0.71757	0.6073	0.66413	0.46832	0.63206	0.63709	0.56056
0.76115	0.72299	0.73409	0.54536	0.68994	0.60668	0.32011	0.65899	0.35817	0.48241	0.63515	0.76739	0.37461	0.666	0.51118	0.76886	0.35216	0.71822	0.70889	0.48616	0.35155	0.3725	0.63686	0.7184	0.58223	0.78275	0.58295	0.57849	0.3897	0.76216	0.80177	0.81008	0.49033	0.76782	0.47032	0.71793	0.58254	0.43171	0.8417	0.68946	0.40338	0.57787	0.45805	0.64068	0.56313	0.4761	0.73947	0.43046	0.74986	0.49382
0.30504	0.11863	0.78658	0.62756	0.13522	0.30406	0.23066	0.61205	0.20166	0.72118	0.55755	0.08867	0.56042	0.11088	0.27768	0.09234	0.8165	0.54968	0.82299	0.23099	0.34268	0.23493	0.76958	0.17604	0.12621	0.90954	0.26251	0.70766	0.66954	0.6985	0.12122	0.571	0.78892	0.26291	0.26489	0.84579	0.65166	0.51184	0.1139	0.23538	0.86443	0.42071	0.71179	0.81995	0.74396	0.59759	0.70957	0.45554	0.6834	0.62067
0.31786	0.38507	0.38441	0.5318	0.56392	0.45112	0.51455	0.44918	0.45925	0.70307	0.58718	0.52738	0.57145	0.53847	0.49568	0.47637	0.33765	0.56038	0.55135	0.53295	0.58339	0.58709	0.26974	0.56205	0.54911	0.48784	0.5908	0.5923	0.57794	0.67262	0.48097	0.66792	0.6282	0.4922	0.56667	0.48652	0.49803	0.70022	0.64706	0.42836	0.57052	0.62909	0.64094	0.59919	0.73734	0.63022	0.35819	0.69262	0.61711	0.55875
0.42104	0.39871	0.47362	0.42418	0.53449	0.64838	0.48214	0.49074	0.58394	0.56345	0.53362	0.5072	0.66106	0.43431	0.71222	0.45405	0.54892	0.54969	0.52416	0.6211	0.72453	0.67511	0.52507	0.57306	0.51558	0.66234	0.55373	0.56527	0.60693	0.57081	0.45033	0.37325	0.62205	0.49463	0.63261	0.42841	0.48973	0.70345	0.50411	0.57104	0.57462	0.62558	0.63975	0.57069	0.6404	0.65436	0.74094	0.66493	0.49104	0.56485
0.9272	0.28873	0.50145	0.91566	0.9487	0.95545	0.33356	0.28377	0.21006	0.50996	0.13633	0.8201	0.84866	0.21665	0.90459	0.14139	0.24822	0.13119	0.85799	0.6154	0.63095	0.86823	0.93321	0.40188	0.83149	0.65634	0.93811	0.41194	0.79426	0.91999	0.18828	0.16714	0.26665	0.94217	0.40332	0.94272	0.68277	0.88824	0.21627	0.39163	0.18891	0.92979	0.86943	0.53172	0.47043	0.8907	0.27093	0.48033	0.46501	0.89207
0.36899	0.37559	0.5403	0.45689	0.05335	0.26543	0.94325	0.343	0.89927	0.94912	0.95731	0.16428	0.96785	0.29033	0.48046	0.49387	0.21717	0.14538	0.97403	0.47477	0.76267	0.59223	0.21401	0.97924	0.77045	0.19102	0.56997	0.94108	0.97603	0.15351	0.12846	0.53391	0.96944	0.98334	0.45238	0.50237	0.25749	0.75145	0.95692	0.56048	0.97244	0.5721	0.43461	0.89775	0.5823	0.72213	0.5082	0.62766	0.96902	0.58456
0.23484	0.68543	0.36969	0.49581	0.75937	0.26709	0.52835	0.67768	0.56907	0.60757	0.63717	0.51488	0.67587	0.65124	0.59412	0.49056	0.63096	0.68299	0.64032	0.45857	0.51367	0.58066	0.22469	0.34811	0.50145	0.63275	0.71584	0.52174	0.59417	0.64832	0.64503	0.6018	0.51099	0.52517	0.5471	0.68948	0.69519	0.58367	0.65419	0.54616	0.66647	0.58101	0.63173	0.62264	0.64655	0.65152	0.71241	0.57324	0.64462	0.58792
0.56607	0.63185	0.72131	0.60204	0.65879	0.67618	0.66552	0.6755	0.59134	0.50158	0.68621	0.67313	0.39681	0.74312	0.59241	0.74638	0.66267	0.61836	0.62263	0.55886	0.46465	0.57184	0.77576	0.7039	0.66013	0.71761	0.50148	0.50523	0.42109	0.6729	0.74187	0.70404	0.55666	0.67382	0.59403	0.774	0.67727	0.50574	0.73983	0.75553	0.66964	0.54609	0.61528	0.60126	0.55376	0.59412	0.70408	0.51777	0.66198	0.56949
0.4154	0.42826	0.50182	0.53181	0.50347	0.3715	0.55624	0.79073	0.70642	0.57248	0.45108	0.63935	0.55323	0.64866	0.54885	0.52798	0.54006	0.47258	0.57133	0.66618	0.702	0.61804	0.62776	0.56697	0.40535	0.5616	0.59765	0.56984	0.6638	0.6459	0.71819	0.34954	0.6647	0.51579	0.62334	0.82667	0.47867	0.69243	0.65212	0.60313	0.60029	0.65261	0.49956	0.47772	0.61852	0.70888	0.68719	0.61149	0.57688	0.63148
0.4866	0.51583	0.418	0.43321	0.26073	0.4463	0.52035	0.47764	0.46441	0.58737	0.76924	0.68162	0.5539	0.50714	0.52269	0.35258	0.88682	0.41152	0.77571	0.5668	0.59735	0.55233	0.87435	0.50725	0.52851	0.42486	0.53031	0.60475	0.86643	0.44066	0.36802	0.95226	0.60377	0.45656	0.55496	0.39597	0.45039	0.80063	0.40289	0.47663	0.39871	0.65363	0.86658	0.61321	0.5028	0.62364	0.46137	0.59548	0.47101	0.60215
0.30772	0.43497	0.37065	0.42613	0.52207	0.44344	0.47683	0.33327	0.5787	0.69747	0.56304	0.53259	0.66376	0.50867	0.66218	0.5205	0.72113	0.77885	0.64205	0.51282	0.58399	0.47673	0.33424	0.5439	0.68786	0.61543	0.44178	0.64154	0.72392	0.60769	0.5352	0.59848	0.62656	0.5094	0.56716	0.51319	0.39044	0.72899	0.40609	0.50433	0.41117	0.66497	0.70266	0.6375	0.65578	0.63852	0.33225	0.62097	0.58756	0.56724
0.42547	0.56054	0.87345	0.6754	0.64054	0.80129	0.33835	0.18782	0.53068	0.1975	0.11764	0.73033	0.55533	0.57728	0.28576	0.92742	0.12271	0.46278	0.21456	0.80735	0.34284	0.84287	0.89414	0.29542	0.87826	0.91524	0.45214	0.79949	0.40722	0.61287	0.3269	0.5073	0.1702	0.60604	0.71674	0.41804	0.72455	0.66144	0.55985	0.19569	0.07536	0.37167	0.88317	0.76916	0.69414	0.50193	0.46668	0.63868	0.39079	0.71427
0.32135	0.40233	0.32191	0.44443	0.53053	0.43687	0.57444	0.48885	0.52866	0.54768	0.47994	0.45981	0.67342	0.52893	0.61376	0.35147	0.73668	0.75511	0.70432	0.69722	0.75615	0.59086	0.41796	0.686	0.62983	0.34967	0.57027	0.64015	0.59304	0.44119	0.63272	0.65165	0.66361	0.63204	0.57615	0.45141	0.42436	0.83564	0.45573	0.43764	0.59379	0.686	0.72175	0.67127	0.69232	0.75571	0.41418	0.74944	0.66801	0.75322
0.3325	0.62066	0.69117	0.56614	0.7305	0.53261	0.5151	0.73013	0.56647	0.57975	0.62691	0.67742	0.41382	0.68912	0.48141	0.66897	0.55716	0.69717	0.64537	0.60536	0.53082	0.53043	0.6763	0.68473	0.6177	0.70537	0.68627	0.56494	0.55608	0.71082	0.77416	0.64286	0.64755	0.61686	0.57829	0.60313	0.68198	0.51198	0.59888	0.60461	0.71903	0.63921	0.48161	0.44031	0.61095	0.50535	0.67972	0.56836	0.71001	0.50133
0.66836	0.2318	0.75596	0.49606	0.81443	0.72298	0.55761	0.67691	0.59133	0.51587	0.66917	0.61859	0.43391	0.72255	0.42379	0.75794	0.62104	0.61273	0.75113	0.45369	0.39637	0.54441	0.67418	0.67365	0.8434	0.73942	0.63679	0.60201	0.45405	0.70879	0.68062	0.77319	0.58147	0.7673	0.53917	0.72779	0.73583	0.40077	0.76362	0.50874	0.71292	0.63914	0.47463	0.71564	0.58748	0.51573	0.61183	0.44465	0.71488	0.49796
0.29576	0.56383	0.69717	0.56029	0.51691	0.59333	0.55888	0.70193	0.5881	0.47607	0.58906	0.70286	0.39335	0.67707	0.43703	0.82349	0.59783	0.68939	0.68354	0.58381	0.38801	0.53053	0.67032	0.7008	0.51315	0.81071	0.64361	0.52329	0.39835	0.67651	0.68876	0.77612	0.59841	0.75978	0.56201	0.34416	0.7224	0.48942	0.80429	0.62403	0.7659	0.5314	0.58806	0.6413	0.61793	0.50746	0.69382	0.49072	0.52224	0.64678
0.61538	0.43485	0.45512	0.53237	0.54423	0.43632	0.48184	0.70842	0.54831	0.67719	0.52151	0.68251	0.59554	0.582	0.58452	0.46149	0.35508	0.69533	0.59366	0.50812	0.63443	0.62292	0.53805	0.67685	0.68161	0.56858	0.58117	0.60694	0.59744	0.70907	0.64057	0.56359	0.62815	0.62477	0.64294	0.71332	0.51394	0.64165	0.71708	0.64768	0.68861	0.62778	0.58113	0.67843	0.71674	0.53839	0.63818	0.619	0.5814	0.52194
0.33884	0.40201	0.39279	0.42563	0.5411	0.60051	0.59326	0.54749	0.57942	0.63652	0.61317	0.51375	0.61062	0.5327	0.71103	0.52987	0.62052	0.6233	0.5636	0.59204	0.73789	0.50625	0.58931	0.47185	0.54092	0.54802	0.53953	0.59081	0.75952	0.38548	0.54762	0.476	0.60369	0.51524	0.58999	0.6421	0.54873	0.72876	0.53104	0.58963	0.56866	0.62683	0.66865	0.57748	0.59523	0.67376	0.64131	0.71625	0.64126	0.62364
0.43045	0.29515	0.45373	0.32519	0.39051	0.75231	0.55388	0.54209	0.37169	0.5639	0.65918	0.36778	0.70547	0.32441	0.63083	0.40919	0.61065	0.47009	0.49522	0.62801	0.66628	0.64602	0.29039	0.70273	0.4957	0.65854	0.63061	0.55606	0.71224	0.66508	0.3048	0.58207	0.51427	0.4359	0.66695	0.71409	0.5232	0.68196	0.50589	0.67528	0.62287	0.6577	0.66411	0.48289	0.70906	0.66726	0.4398	0.6977	0.56351	0.67243
0.38431	0.596	0.67885	0.63591	0.79908	0.20439	0.50475	0.69039	0.57378	0.50422	0.72538	0.64108	0.43257	0.74418	0.54429	0.74497	0.70609	0.76963	0.68323	0.5022	0.42811	0.51104	0.69041	0.66163	0.66885	0.71837	0.67369	0.55512	0.3895	0.7134	0.74939	0.74867	0.56667	0.73731	0.54024	0.735	0.72222	0.4537	0.76701	0.65639	0.70012	0.5397	0.54445	0.69339	0.57991	0.51083	0.56213	0.45231	0.68898	0.5996
0.30494	0.39794	0.28035	0.61771	0.47842	0.51748	0.44719	0.47669	0.47226	0.59946	0.60023	0.41683	0.46634	0.63499	0.64872	0.55909	0.64508	0.50148	0.5224	0.56599	0.62678	0.50778	0.55795	0.63171	0.48204	0.63052	0.54853	0.55989	0.64149	0.59625	0.49581	0.47749	0.63305	0.52994	0.54566	0.47939	0.59169	0.68347	0.52336	0.51899	0.57957	0.67249	0.62427	0.52946	0.61288	0.64292	0.5632	0.58291	0.61429	0.63619
0.33198	0.44238	0.56448	0.50023	0.83731	0.78704	0.64907	0.50826	0.41718	0.47672	0.75086	0.55422	0.62145	0.36884	0.47516	0.75993	0.37121	0.64081	0.41871	0.61442	0.44432	0.53543	0.51705	0.50983	0.55898	0.63252	0.63186	0.57315	0.59861	0.48202	0.65393	0.54473	0.48015	0.52439	0.51232	0.80608	0.52583	0.6446	0.68514	0.7792	0.75315	0.58684	0.68242	0.48475	0.68465	0.69883	0.73609	0.51033	0.73663	0.75042
0.3921	0.56198	0.43232	0.57021	0.55042	0.61709	0.6686	0.54271	0.50929	0.61672	0.6536	0.62424	0.7022	0.62375	0.71319	0.61033	0.6771	0.74067	0.55764	0.64697	0.66963	0.66156	0.61676	0.52516	0.65823	0.63557	0.6436	0.59403	0.62387	0.64997	0.6314	0.53644	0.60788	0.59705	0.67576	0.67628	0.69423	0.65694	0.42234	0.56739	0.58959	0.65893	0.6499	0.55239	0.64159	0.59775	0.68916	0.64687	0.56457	0.56077
0.37567	0.4693	0.29249	0.37604	0.32837	0.50711	0.45799	0.47988	0.57504	0.50577	0.82864	0.41792	0.50579	0.56453	0.57293	0.72788	0.74914	0.60633	0.47774	0.66388	0.69093	0.65241	0.60043	0.51412	0.41357	0.49949	0.76282	0.60496	0.60036	0.64378	0.54621	0.59867	0.62388	0.51182	0.54136	0.68499	0.5361	0.71747	0.36507	0.65631	0.62466	0.69758	0.66061	0.63959	0.44635	0.65504	0.36171	0.6239	0.51523	0.76034
0.25406	0.37374	0.43673	0.62107	0.73016	0.3171	0.35427	0.30544	0.75277	0.54055	0.29581	0.50064	0.67436	0.31607	0.61108	0.33611	0.70329	0.2411	0.68061	0.37399	0.62435	0.70381	0.26376	0.40299	0.43403	0.46956	0.52487	0.64484	0.46996	0.7327	0.36054	0.68792	0.31317	0.40543	0.58932	0.65225	0.48194	0.56327	0.58258	0.68018	0.50351	0.6547	0.73107	0.5734	0.74156	0.55054	0.40418	0.57624	0.54102	0.40192
0.25255	0.52681	0.81053	0.45738	0.47414	0.73813	0.57655	0.28939	0.43818	0.32798	0.24043	0.49047	0.67688	0.73322	0.68977	0.84686	0.24507	0.49542	0.3353	0.68189	0.54472	0.8541	0.82456	0.36141	0.79778	0.80676	0.72095	0.7493	0.68414	0.50825	0.73256	0.56047	0.2917	0.3549	0.64116	0.81517	0.42544	0.71434	0.44029	0.41481	0.28197	0.44507	0.82164	0.68404	0.60041	0.47396	0.36895	0.74841	0.46486	0.70154
0.02765	0.56333	0.14299	0.63261	0.83719	0.40705	0.38359	0.53188	0.57745	0.51627	0.19084	0.72988	0.29672	0.81278	0.40953	0.83807	0.70733	0.73751	0.73263	0.53319	0.33403	0.58767	0.69367	0.69828	0.68978	0.81174	0.51773	0.55133	0.37646	0.78883	0.73913	0.56873	0.51723	0.79481	0.5449	0.51828	0.74281	0.39954	0.84071	0.55226	0.70877	0.55564	0.58693	0.69606	0.58869	0.54665	0.49278	0.39395	0.69728	0.52992
0.71191	0.66079	0.66534	0.44605	0.74161	0.61272	0.55283	0.72739	0.59208	0.58332	0.71057	0.76661	0.47939	0.74487	0.6045	0.76549	0.72712	0.82986	0.69548	0.62334	0.50384	0.4702	0.72589	0.69605	0.71539	0.74316	0.69824	0.54447	0.42632	0.64085	0.7862	0.75816	0.64151	0.75593	0.57635	0.7454	0.68364	0.51373	0.72952	0.70261	0.77455	0.60952	0.56751	0.64658	0.62854	0.43788	0.67647	0.53094	0.67346	0.58775
0.54794	0.50032	0.44019	0.44588	0.28924	0.94555	0.55989	0.47423	0.38559	0.57713	0.96442	0.44066	0.68344	0.40914	0.62043	0.40988	0.98039	0.41832	0.58118	0.61842	0.98887	0.56818	0.42377	0.98971	0.41234	0.38301	0.52915	0.60621	0.98209	0.53104	0.64191	0.43437	0.46871	0.53767	0.59119	0.32024	0.41076	0.73418	0.39062	0.5517	0.3958	0.56617	0.60643	0.82161	0.50535	0.6791	0.45189	0.71826	0.65524	0.96337
0.44812	0.5203	0.50286	0.55544	0.12907	0.38836	0.85694	0.4091	0.74914	0.9281	0.82178	0.23291	0.94113	0.32415	0.52041	0.46828	0.3596	0.29181	0.85114	0.552	0.83569	0.73103	0.26891	0.94483	0.52826	0.2224	0.58447	0.9298	0.97183	0.23949	0.26841	0.61786	0.96678	0.95057	0.5014	0.59889	0.30539	0.79924	0.96202	0.50558	0.91374	0.67229	0.53001	0.54435	0.66221	0.73915	0.67928	0.74768	0.93454	0.58271
0.43993	0.3721	0.32561	0.48	0.32001	0.62973	0.49895	0.46481	0.54074	0.76375	0.5294	0.50604	0.75736	0.47573	0.73336	0.38503	0.72668	0.55482	0.56696	0.5348	0.64271	0.46334	0.63375	0.43736	0.62102	0.40321	0.55022	0.75087	0.72645	0.51909	0.4991	0.81495	0.74693	0.6813	0.558	0.4544	0.52817	0.68926	0.47395	0.61773	0.54759	0.56088	0.66834	0.74601	0.61231	0.69107	0.352	0.78721	0.82236	0.71204
0.66952	0.46196	0.26648	0.61618	0.47563	0.35764	0.64631	0.65964	0.64161	0.61605	0.69536	0.65363	0.54396	0.70589	0.6219	0.39824	0.74576	0.65732	0.63374	0.60005	0.54276	0.60459	0.72024	0.75127	0.67294	0.24104	0.68936	0.56238	0.46669	0.70409	0.76106	0.74751	0.67493	0.44955	0.53761	0.77175	0.68533	0.58371	0.38357	0.70827	0.66463	0.59771	0.59521	0.66631	0.6551	0.47952	0.79731	0.46434	0.72733	0.60669
0.42001	0.51206	0.47145	0.7983	0.06736	0.40665	0.49083	0.40347	0.40302	0.44347	0.38118	0.22785	0.61883	0.86736	0.51643	0.58243	0.94547	0.95201	0.82781	0.50502	0.5125	0.54822	0.34171	0.94463	0.311	0.29642	0.45453	0.81205	0.56282	0.25019	0.372	0.65526	0.39691	0.43534	0.59091	0.29238	0.35819	0.77014	0.29453	0.9363	0.29472	0.63838	0.83247	0.41183	0.65295	0.7182	0.47563	0.74165	0.65858	0.53755
0.34437	0.46797	0.93202	0.33442	0.1445	0.2412	0.95051	0.43898	0.30945	0.65207	0.77887	0.30777	0.95216	0.7642	0.61694	0.67653	0.69726	0.46073	0.49363	0.6171	0.90093	0.83021	0.28128	0.41311	0.3296	0.22654	0.59506	0.69976	0.9469	0.27664	0.74684	0.27941	0.83425	0.58373	0.70824	0.90225	0.3551	0.92634	0.6987	0.931	0.52554	0.57967	0.68816	0.4675	0.43166	0.92847	0.90421	0.80471	0.57761	0.92419
0.2643	0.28892	0.33677	0.28043	0.69121	0.28427	0.58703	0.3582	0.43471	0.53888	0.75875	0.70191	0.80537	0.37783	0.55018	0.3358	0.76267	0.63846	0.61703	0.6533	0.60762	0.57839	0.26992	0.30357	0.45536	0.51288	0.73473	0.51557	0.46639	0.66455	0.33905	0.65676	0.74321	0.6594	0.48072	0.5535	0.45733	0.77549	0.73365	0.5731	0.77618	0.6805	0.59801	0.69544	0.78703	0.57255	0.8177	0.5846	0.44383	0.55273
0.62147	0.33593	0.36369	0.4906	0.58231	0.76888	0.51061	0.44881	0.58633	0.66062	0.59748	0.58069	0.59642	0.4236	0.56582	0.49755	0.77586	0.49351	0.67761	0.52577	0.61823	0.55823	0.38287	0.55198	0.69776	0.57	0.5529	0.56867	0.57748	0.70695	0.44053	0.7444	0.56756	0.41646	0.60004	0.52474	0.53757	0.66668	0.56172	0.68424	0.64663	0.68917	0.66252	0.54646	0.60858	0.63082	0.50476	0.6094	0.69683	0.52345
0.1639	0.72741	0.71963	0.68462	0.79583	0.69759	0.57602	0.74191	0.66865	0.56226	0.30159	0.72295	0.47263	0.72787	0.5146	0.76307	0.63356	0.71423	0.70555	0.62421	0.47302	0.54936	0.80072	0.70461	0.73726	0.79315	0.68057	0.52542	0.49628	0.746	0.77235	0.76088	0.63488	0.74543	0.61275	0.77868	0.71842	0.45891	0.7801	0.72941	0.57104	0.57609	0.56588	0.67333	0.64114	0.51402	0.77681	0.52905	0.74806	0.40553
0.25487	0.44352	0.7876	0.61543	0.46266	0.84065	0.38801	0.25019	0.6305	0.36383	0.20369	0.65824	0.58573	0.29896	0.35911	0.92343	0.23053	0.50388	0.19276	0.7145	0.39464	0.83775	0.72508	0.31307	0.866	0.92302	0.50428	0.75365	0.46675	0.61288	0.21828	0.57379	0.25248	0.61128	0.66104	0.49925	0.68249	0.697	0.51828	0.28852	0.30051	0.38015	0.87988	0.78804	0.80743	0.44345	0.30211	0.65015	0.51174	0.76561
0.53955	0.37449	0.5234	0.58234	0.3742	0.6343	0.60249	0.68172	0.60585	0.73374	0.69934	0.66874	0.47659	0.64964	0.65977	0.64773	0.63306	0.66598	0.57119	0.69685	0.72638	0.65926	0.68852	0.54712	0.73206	0.67019	0.6453	0.59012	0.66126	0.64514	0.60884	0.5719	0.71697	0.61695	0.64227	0.53287	0.74103	0.71119	0.59414	0.661	0.53817	0.66464	0.63408	0.5857	0.69951	0.66269	0.75599	0.6955	0.69394	0.5777
0.96454	0.26796	0.63496	0.9554	0.9447	0.94342	0.37777	0.25204	0.1401	0.55266	0.07392	0.92467	0.91363	0.1659	0.92422	0.14097	0.24963	0.12917	0.95808	0.6724	0.83302	0.93382	0.97185	0.35187	0.92805	0.7278	0.96222	0.31788	0.87082	0.94738	0.17055	0.06372	0.1844	0.9699	0.43503	0.93925	0.88467	0.92215	0.11127	0.40524	0.11624	0.95833	0.89323	0.66404	0.61989	0.90957	0.17084	0.56121	0.4762	0.91917
0.34176	0.46274	0.22112	0.3203	0.13246	0.31018	0.45525	0.48377	0.36738	0.58261	0.75947	0.35962	0.50714	0.30373	0.51539	0.34268	0.46139	0.78692	0.6643	0.58629	0.6817	0.41067	0.29389	0.73595	0.59718	0.4572	0.51411	0.75945	0.61938	0.40141	0.33456	0.39894	0.58025	0.51454	0.59343	0.29985	0.61581	0.62763	0.35264	0.33559	0.41143	0.69033	0.7281	0.54066	0.57787	0.66532	0.32003	0.78671	0.55433	0.50513
0.44548	0.53132	0.84692	0.54912	0.43088	0.76454	0.40184	0.36127	0.61019	0.34368	0.19964	0.65185	0.62543	0.44576	0.43047	0.90196	0.28691	0.51793	0.34147	0.71958	0.48731	0.83968	0.77767	0.40694	0.8643	0.81967	0.56349	0.74938	0.4781	0.62888	0.46873	0.52976	0.22544	0.55858	0.64458	0.5189	0.68089	0.62914	0.59182	0.33522	0.261	0.45873	0.8466	0.75126	0.75531	0.53826	0.37942	0.676	0.44947	0.7159
0.71036	0.58015	0.72144	0.65317	0.93655	0.65692	0.58656	0.66914	0.68579	0.56737	0.73281	0.81131	0.42737	0.70452	0.48867	0.79442	0.6907	0.79522	0.73468	0.55789	0.3515	0.54692	0.73948	0.66159	0.66473	0.85386	0.64023	0.62308	0.41245	0.73443	0.83956	0.83323	0.60337	0.8135	0.56149	0.81282	0.75304	0.42568	0.80874	0.59315	0.79173	0.56704	0.57858	0.68117	0.64964	0.35609	0.6653	0.49459	0.75902	0.57558
0.33276	0.60042	0.634	0.66071	0.63873	0.40228	0.6178	0.63081	0.62762	0.63879	0.58839	0.56081	0.64458	0.68316	0.59589	0.65035	0.64229	0.74241	0.64694	0.55204	0.56726	0.67627	0.63348	0.74574	0.66627	0.70038	0.65186	0.5939	0.58183	0.61444	0.70273	0.64247	0.6129	0.65434	0.61654	0.6957	0.5642	0.55576	0.6348	0.43338	0.73264	0.59159	0.57027	0.63156	0.60302	0.60618	0.66487	0.57789	0.73332	0.61811
0.36787	0.44318	0.46511	0.43617	0.68327	0.61698	0.58169	0.57495	0.52265	0.64133	0.54281	0.61106	0.58033	0.52607	0.73707	0.54197	0.66238	0.48964	0.61921	0.60991	0.6177	0.63168	0.86358	0.58604	0.54284	0.67246	0.64992	0.5304	0.71533	0.53491	0.68774	0.73465	0.60445	0.5584	0.68665	0.60561	0.46295	0.65532	0.4774	0.68023	0.51461	0.67252	0.61214	0.55947	0.61921	0.65695	0.85004	0.62988	0.65968	0.61868
0.56848	0.6279	0.71809	0.70891	0.80376	0.72142	0.5236	0.69384	0.61662	0.60742	0.6185	0.76946	0.47306	0.72771	0.49216	0.77116	0.70614	0.75603	0.70287	0.52951	0.50821	0.58209	0.73916	0.70173	0.691	0.75318	0.71644	0.59756	0.47622	0.70543	0.81403	0.78787	0.63535	0.74282	0.55866	0.72999	0.72102	0.50048	0.7417	0.62522	0.78814	0.57813	0.5005	0.66739	0.60547	0.53599	0.64408	0.55355	0.69657	0.54158
0.72011	0.64745	0.51811	0.75303	0.70339	0.7174	0.39138	0.68849	0.6473	0.48533	0.63121	0.73944	0.29551	0.78829	0.53633	0.77375	0.65248	0.71113	0.68161	0.45198	0.33861	0.60191	0.77278	0.67416	0.6704	0.76162	0.62901	0.52886	0.43049	0.76243	0.81728	0.51375	0.58605	0.76426	0.57775	0.74708	0.76717	0.33296	0.74112	0.65629	0.77045	0.58904	0.49557	0.64451	0.57769	0.52333	0.68847	0.41722	0.70759	0.63826
0.273	0.40273	0.37874	0.53933	0.45284	0.48484	0.42664	0.49731	0.37642	0.43084	0.62917	0.55463	0.66943	0.64662	0.71204	0.63511	0.73506	0.69697	0.64997	0.5542	0.48341	0.58892	0.72239	0.60265	0.61117	0.67394	0.56563	0.6166	0.56825	0.623	0.60906	0.75912	0.62694	0.66368	0.66025	0.72393	0.6402	0.60622	0.51196	0.63003	0.7165	0.59478	0.65603	0.63285	0.65191	0.56726	0.44758	0.59555	0.72232	0.64486
0.46699	0.50745	0.33138	0.35231	0.57983	0.37727	0.82937	0.34172	0.31525	0.48359	0.40363	0.9278	0.93637	0.4798	0.91301	0.52961	0.89653	0.28906	0.7208	0.85322	0.7064	0.70895	0.92815	0.77114	0.5446	0.30742	0.60982	0.43471	0.82937	0.44432	0.858	0.28302	0.70719	0.37602	0.64907	0.85205	0.3949	0.83351	0.4458	0.96897	0.26979	0.49002	0.49025	0.73038	0.40813	0.73577	0.8935	0.60559	0.6234	0.68816
0.21919	0.28594	0.55542	0.4701	0.74277	0.6878	0.46597	0.3551	0.55137	0.40987	0.54042	0.6379	0.55113	0.49762	0.49449	0.60098	0.65513	0.74417	0.49798	0.30785	0.49823	0.51261	0.38294	0.46607	0.61827	0.68586	0.66456	0.58005	0.32757	0.71852	0.17074	0.61523	0.53425	0.54977	0.60181	0.64834	0.7338	0.52176	0.74681	0.62437	0.68463	0.66574	0.60373	0.57471	0.5919	0.53739	0.5578	0.61289	0.74133	0.58291
0.30979	0.29211	0.50238	0.54456	0.50354	0.32334	0.46983	0.50977	0.31312	0.55531	0.70886	0.14432	0.58382	0.71483	0.23487	0.74523	0.71982	0.55006	0.79263	0.58323	0.64847	0.57886	0.56099	0.73901	0.18787	0.8354	0.72643	0.60816	0.65239	0.50263	0.27925	0.65815	0.72449	0.62226	0.5495	0.37974	0.7604	0.49757	0.3303	0.62957	0.69204	0.6413	0.57211	0.67091	0.37414	0.53601	0.58937	0.526	0.72398	0.66237
0.38046	0.77158	0.66305	0.23125	0.17448	0.74021	0.44748	0.59981	0.7156	0.36033	0.79125	0.45341	0.58448	0.29934	0.59008	0.77193	0.4522	0.88588	0.24502	0.47764	0.55648	0.55278	0.81495	0.76225	0.69302	0.51861	0.69016	0.60375	0.5577	0.5942	0.78216	0.43894	0.62277	0.78129	0.68117	0.80344	0.74201	0.60862	0.77736	0.79421	0.73145	0.62364	0.55079	0.68194	0.69492	0.49348	0.79108	0.52735	0.38943	0.54766
0.29445	0.41203	0.38069	0.35401	0.40136	0.5684	0.5493	0.50312	0.62787	0.69459	0.57527	0.72641	0.49805	0.46655	0.64091	0.61773	0.75924	0.728	0.71028	0.6598	0.69297	0.58194	0.48451	0.47449	0.71775	0.66951	0.49695	0.65836	0.55803	0.67997	0.57096	0.74172	0.62764	0.54054	0.61449	0.55276	0.72357	0.64372	0.6072	0.52653	0.5128	0.66202	0.68172	0.62185	0.64546	0.57307	0.66171	0.70207	0.68846	0.47061
0.34284	0.66395	0.70567	0.59273	0.57318	0.72426	0.49584	0.26196	0.55379	0.3732	0.27107	0.67486	0.62749	0.81697	0.61484	0.89787	0.27279	0.50247	0.40202	0.78648	0.54911	0.65539	0.71267	0.36019	0.70293	0.78457	0.66818	0.77477	0.58839	0.6791	0.75819	0.58306	0.32136	0.51755	0.63764	0.58761	0.56843	0.57677	0.63235	0.47444	0.2346	0.52053	0.70328	0.69564	0.72473	0.54318	0.30776	0.69368	0.55622	0.63795
0.35323	0.35881	0.26678	0.25371	0.07652	0.31582	0.38991	0.35491	0.30855	0.5049	0.56679	0.18984	0.7235	0.26044	0.89728	0.2582	0.9675	0.19916	0.64427	0.52558	0.81594	0.49681	0.19231	0.88252	0.21504	0.19124	0.39292	0.82413	0.68085	0.22836	0.18997	0.80509	0.61667	0.34915	0.48828	0.43945	0.27818	0.96282	0.17181	0.55519	0.49295	0.93705	0.51949	0.87651	0.32423	0.84232	0.48997	0.60311	0.68095	0.51331
0.67067	0.60763	0.7258	0.30631	0.91628	0.66102	0.54845	0.67192	0.65481	0.4255	0.69718	0.80251	0.38915	0.74232	0.4279	0.7552	0.70247	0.61408	0.2511	0.59936	0.3056	0.58889	0.73475	0.68439	0.72984	0.84728	0.58854	0.54914	0.46748	0.71116	0.75145	0.83939	0.65517	0.80249	0.58105	0.74243	0.59767	0.37867	0.7955	0.69118	0.79613	0.50089	0.50144	0.71705	0.63425	0.3706	0.72811	0.50561	0.74183	0.50834
0.56699	0.58605	0.76306	0.66517	0.82344	0.69414	0.47956	0.72373	0.61034	0.53568	0.75983	0.69353	0.39583	0.76881	0.53453	0.8024	0.721	0.82203	0.72298	0.50753	0.38414	0.59487	0.71963	0.6338	0.67601	0.82448	0.57019	0.58358	0.40267	0.70492	0.79036	0.84655	0.6184	0.78582	0.53915	0.75295	0.70572	0.47032	0.81968	0.66437	0.82276	0.5427	0.53649	0.65814	0.5668	0.52905	0.6478	0.51806	0.69683	0.58159
0.40472	0.4674	0.33806	0.337	0.24398	0.38832	0.5282	0.47164	0.47704	0.58183	0.67123	0.33782	0.63156	0.46262	0.82337	0.44551	0.8821	0.49727	0.6357	0.52003	0.79623	0.55621	0.37993	0.71931	0.41047	0.36187	0.48695	0.83685	0.62343	0.37999	0.35138	0.75482	0.58802	0.4539	0.57103	0.52862	0.43143	0.87933	0.28448	0.68848	0.59802	0.83444	0.61366	0.82545	0.4588	0.66274	0.45503	0.63146	0.67267	0.56096
0.59549	0.04877	0.69519	0.02518	0.51973	0.66364	0.55895	0.53892	0.71063	0.34602	0.81423	0.76971	0.42873	0.31137	0.47491	0.824	0.46985	0.75971	0.26124	0.60491	0.456	0.22481	0.76557	0.73177	0.6723	0.68877	0.6541	0.62573	0.469	0.74841	0.85543	0.85052	0.65541	0.83794	0.61261	0.83583	0.68233	0.21673	0.82006	0.70299	0.82613	0.53463	0.51816	0.58345	0.5041	0.32136	0.65464	0.53592	0.73767	0.54502
0.40864	0.50623	0.62737	0.66729	0.85165	0.29274	0.55283	0.59532	0.64804	0.55136	0.70275	0.75824	0.45384	0.71103	0.51214	0.7747	0.65768	0.66846	0.68136	0.53527	0.40223	0.59938	0.69903	0.64333	0.59955	0.73241	0.66525	0.55973	0.42404	0.78111	0.75816	0.78664	0.59768	0.75719	0.53524	0.69727	0.74898	0.4676	0.8198	0.61834	0.7257	0.54157	0.53927	0.76793	0.61609	0.5675	0.68799	0.37792	0.65715	0.63294
0.32701	0.68942	0.79205	0.5978	0.3884	0.76049	0.65403	0.4131	0.5166	0.43007	0.31859	0.54072	0.68022	0.7884	0.7485	0.82429	0.3475	0.59363	0.38101	0.79504	0.58035	0.79361	0.85605	0.45094	0.77477	0.70574	0.66839	0.79309	0.67885	0.60898	0.80899	0.66549	0.39166	0.45756	0.66794	0.6095	0.57912	0.71928	0.5336	0.53363	0.24602	0.49942	0.81002	0.69053	0.59303	0.54714	0.45818	0.77756	0.50524	0.72939
0.69039	0.07011	0.61216	0.03718	0.81659	0.67845	0.57724	0.50756	0.66753	0.43552	0.70114	0.77874	0.54066	0.51891	0.46808	0.83387	0.70879	0.70769	0.65153	0.62182	0.42202	0.20936	0.7586	0.72912	0.73911	0.79991	0.66235	0.58202	0.47094	0.74477	0.85134	0.80245	0.65719	0.8405	0.6032	0.74275	0.68059	0.46427	0.7915	0.66374	0.78243	0.59228	0.58173	0.63044	0.48979	0.39413	0.7102	0.47213	0.79403	0.56638
0.73741	0.32933	0.3399	0.58117	0.29184	0.78165	0.42894	0.39148	0.65703	0.52205	0.7059	0.6801	0.67349	0.39286	0.76803	0.51314	0.73848	0.89289	0.61568	0.50998	0.53152	0.46749	0.66907	0.40141	0.72004	0.58793	0.72811	0.68319	0.62514	0.78443	0.28823	0.66348	0.35203	0.71266	0.43606	0.37138	0.56233	0.71895	0.51567	0.65115	0.50705	0.65688	0.60082	0.77741	0.69301	0.73573	0.39326	0.66317	0.75058	0.76717
0.45186	0.6016	0.92855	0.62419	0.89669	0.60688	0.76169	0.41697	0.50476	0.82512	0.24467	0.87726	0.62849	0.55634	0.73129	0.9183	0.93024	0.89911	0.91524	0.8903	0.68659	0.64735	0.94891	0.9577	0.42175	0.26401	0.61656	0.74101	0.77686	0.83964	0.3192	0.92678	0.83478	0.94727	0.50745	0.56313	0.86	0.85587	0.88616	0.93652	0.49144	0.59787	0.51179	0.63087	0.49002	0.72873	0.68132	0.78807	0.86158	0.90414
0.38642	0.43789	0.48175	0.33132	0.50195	0.41216	0.44822	0.49152	0.40948	0.48638	0.29388	0.26036	0.51054	0.37912	0.4279	0.33942	0.31858	0.31544	0.70072	0.58318	0.64596	0.6672	0.56037	0.89946	0.48841	0.39953	0.43843	0.58194	0.97456	0.26668	0.3302	0.28735	0.44907	0.33433	0.8404	0.25775	0.72663	0.68184	0.2792	0.90391	0.71633	0.62666	0.64283	0.53431	0.68915	0.73422	0.50913	0.55885	0.40857	0.50087
0.43626	0.51909	0.88891	0.63918	0.54379	0.77328	0.41279	0.26114	0.59067	0.27522	0.11729	0.76328	0.58889	0.59719	0.33918	0.95855	0.20845	0.52161	0.37014	0.84568	0.44552	0.8022	0.92003	0.35922	0.87042	0.91477	0.52925	0.75427	0.53985	0.67101	0.46672	0.47973	0.16823	0.50056	0.66837	0.47283	0.74919	0.67094	0.68082	0.27134	0.06745	0.43322	0.81997	0.77284	0.771	0.55223	0.53537	0.68326	0.45722	0.6553
0.31943	0.63897	0.49892	0.64767	0.74612	0.43342	0.56261	0.55406	0.49377	0.54261	0.48124	0.66166	0.63869	0.65463	0.57706	0.65882	0.68447	0.60674	0.60151	0.598	0.59241	0.65418	0.64797	0.70113	0.68556	0.81012	0.66336	0.53121	0.50721	0.51363	0.68694	0.76971	0.61471	0.6263	0.57195	0.55051	0.62403	0.62862	0.73666	0.616	0.7775	0.65911	0.6793	0.52831	0.65402	0.66585	0.65463	0.63307	0.51571	0.6455
0.33651	0.50042	0.41205	0.43917	0.55508	0.34704	0.49282	0.47043	0.54712	0.61609	0.59224	0.573	0.68389	0.61315	0.73635	0.55234	0.6796	0.62109	0.62305	0.60718	0.70083	0.58768	0.52722	0.58091	0.58894	0.64384	0.70214	0.58082	0.64163	0.54266	0.55211	0.44403	0.59597	0.6202	0.65624	0.63047	0.59791	0.74001	0.5788	0.60437	0.5673	0.6642	0.62836	0.49351	0.57718	0.63268	0.78511	0.66841	0.65216	0.64173
0.27718	0.36828	0.27783	0.34905	0.64809	0.44348	0.50314	0.48153	0.33695	0.49222	0.65252	0.5028	0.4762	0.42974	0.41543	0.37577	0.28379	0.60437	0.40461	0.41833	0.48832	0.69782	0.26097	0.39239	0.57422	0.41439	0.54324	0.73071	0.55635	0.45329	0.68424	0.40396	0.65415	0.53168	0.54499	0.3161	0.57389	0.77439	0.4956	0.38524	0.79307	0.64653	0.7452	0.57287	0.6321	0.76879	0.28806	0.76126	0.79691	0.66307
0.27653	0.31396	0.24924	0.58133	0.22245	0.42849	0.42113	0.44584	0.3242	0.47965	0.59563	0.55729	0.58939	0.55166	0.46922	0.53976	0.55166	0.66497	0.46793	0.51286	0.46459	0.58297	0.296	0.62637	0.5906	0.61216	0.45293	0.61143	0.57795	0.61918	0.3237	0.53563	0.51422	0.62982	0.61241	0.39446	0.56768	0.67597	0.65168	0.54171	0.71414	0.67247	0.68885	0.66212	0.68265	0.74675	0.2604	0.65532	0.66848	0.52106
0.28364	0.70816	0.71904	0.54129	0.60662	0.75004	0.66038	0.61018	0.56997	0.60474	0.67672	0.63843	0.57347	0.62282	0.6076	0.6506	0.63942	0.60686	0.58229	0.58418	0.54971	0.55559	0.71336	0.43952	0.60315	0.6519	0.67375	0.59088	0.45656	0.65432	0.78661	0.64726	0.60643	0.59115	0.6238	0.78933	0.71727	0.51448	0.62013	0.66742	0.63487	0.62473	0.59595	0.68583	0.59926	0.61146	0.85738	0.60993	0.65267	0.55861
0.41073	0.64552	0.51645	0.74632	0.76459	0.45384	0.52769	0.51445	0.86764	0.64793	0.55312	0.45658	0.72244	0.70635	0.5882	0.91002	0.57697	0.29782	0.85387	0.81524	0.84622	0.51615	0.52817	0.46094	0.58534	0.22659	0.57933	0.68843	0.82072	0.39199	0.69695	0.29162	0.70268	0.30742	0.81583	0.86557	0.50225	0.71685	0.7228	0.71318	0.27431	0.82269	0.88401	0.82277	0.74472	0.85679	0.38519	0.76957	0.44989	0.81568
0.59114	0.32486	0.63037	0.68819	0.84429	0.68267	0.50236	0.71082	0.66279	0.58232	0.69072	0.68814	0.42109	0.73452	0.54809	0.76563	0.66416	0.74426	0.77673	0.59181	0.48993	0.57282	0.4645	0.67895	0.66172	0.79189	0.67213	0.61662	0.46497	0.77651	0.78243	0.76783	0.66472	0.76342	0.56387	0.72786	0.67725	0.51026	0.7767	0.61701	0.76688	0.6626	0.52625	0.65522	0.61264	0.50874	0.70157	0.57545	0.68405	0.57759
0.38033	0.22229	0.47423	0.70481	0.80607	0.26213	0.61053	0.60136	0.68028	0.53888	0.70099	0.74459	0.53319	0.77611	0.55234	0.38065	0.73559	0.66379	0.71342	0.57754	0.42751	0.59734	0.8137	0.75528	0.67684	0.16669	0.63044	0.6207	0.47577	0.48016	0.82194	0.80638	0.62585	0.35589	0.5945	0.82053	0.68527	0.54159	0.69848	0.72716	0.80807	0.58038	0.57273	0.74669	0.62301	0.50973	0.72858	0.44001	0.74116	0.62979
0.32621	0.33274	0.28875	0.55647	0.1718	0.56427	0.42715	0.37178	0.463	0.6322	0.73132	0.38284	0.63745	0.40839	0.72059	0.54586	0.74072	0.57624	0.63393	0.68027	0.75745	0.49159	0.31016	0.61246	0.41037	0.6124	0.45925	0.61433	0.60237	0.5359	0.50582	0.78556	0.69353	0.6038	0.55819	0.74197	0.4653	0.75476	0.38752	0.49421	0.57747	0.73098	0.74716	0.64916	0.69176	0.69137	0.44723	0.72559	0.66826	0.67743
0.42525	0.53395	0.5941	0.71723	0.62917	0.76401	0.63364	0.259	0.57373	0.33651	0.18123	0.69276	0.65116	0.8064	0.70082	0.82184	0.22082	0.46802	0.29375	0.73276	0.55868	0.80495	0.82147	0.34342	0.80924	0.67714	0.69101	0.76481	0.61726	0.65314	0.78827	0.61114	0.27692	0.4285	0.645	0.56817	0.68125	0.56357	0.59835	0.42032	0.15563	0.43801	0.76357	0.63672	0.72251	0.45653	0.38734	0.6925	0.52127	0.62256
0.70109	0.63026	0.62635	0.63384	0.72519	0.76002	0.59535	0.70508	0.67196	0.4662	0.71232	0.63406	0.43101	0.74515	0.47645	0.72954	0.69251	0.85187	0.51202	0.56133	0.41335	0.53012	0.75286	0.71535	0.60049	0.77465	0.6473	0.60685	0.47796	0.71814	0.77449	0.85708	0.66029	0.74843	0.57591	0.70404	0.57809	0.41452	0.68967	0.60076	0.73984	0.5496	0.5853	0.62723	0.65265	0.37461	0.82179	0.54173	0.742	0.53732
0.72783	0.72896	0.69664	0.8503	0.45814	0.81993	0.54597	0.66026	0.66721	0.63325	0.78819	0.7351	0.54854	0.61468	0.70695	0.74659	0.5238	0.64611	0.55824	0.62108	0.48625	0.52688	0.78559	0.59994	0.80766	0.78372	0.59522	0.67425	0.46012	0.8348	0.80017	0.59079	0.67575	0.79116	0.62994	0.78398	0.8476	0.56674	0.82577	0.62825	0.70279	0.54802	0.59367	0.69355	0.70881	0.57692	0.67101	0.5587	0.78258	0.59559
0.76488	0.67903	0.7762	0.69758	0.73074	0.76219	0.64662	0.65516	0.71476	0.56197	0.18328	0.7704	0.40811	0.79636	0.55334	0.83858	0.16822	0.61777	0.39844	0.56381	0.38751	0.62286	0.73963	0.38644	0.72189	0.83715	0.40314	0.64478	0.46236	0.80407	0.82852	0.60381	0.5705	0.78718	0.64885	0.52847	0.77249	0.39309	0.77894	0.77476	0.71817	0.60605	0.58986	0.76926	0.6409	0.46238	0.72441	0.51059	0.77399	0.56561
0.42224	0.43581	0.37219	0.4384	0.48071	0.36876	0.68069	0.42304	0.48411	0.59642	0.56313	0.49674	0.6535	0.59081	0.61307	0.67714	0.49423	0.76786	0.70981	0.5481	0.54693	0.72634	0.64855	0.69211	0.4932	0.41864	0.44613	0.57751	0.62282	0.32462	0.4907	0.39535	0.49942	0.60046	0.6035	0.83466	0.57117	0.62033	0.4728	0.47466	0.6606	0.64899	0.67922	0.65581	0.61681	0.69635	0.76561	0.60989	0.73798	0.70098
0.72791	0.68419	0.73835	0.72604	0.91757	0.69074	0.61195	0.68825	0.68286	0.57685	0.65356	0.75043	0.5665	0.76783	0.53708	0.78843	0.65192	0.85254	0.7222	0.5829	0.48221	0.622	0.77711	0.71037	0.64766	0.82143	0.67924	0.6011	0.5433	0.71487	0.82982	0.78616	0.61589	0.78554	0.6099	0.76755	0.72306	0.49692	0.77032	0.69084	0.76746	0.62519	0.5866	0.68183	0.60965	0.62152	0.6578	0.56932	0.70478	0.62657
0.23461	0.35517	0.7286	0.64932	0.13523	0.75234	0.56122	0.6353	0.42673	0.51588	0.37027	0.49166	0.55214	0.34046	0.4935	0.32516	0.53315	0.75643	0.33453	0.62639	0.33659	0.6288	0.23485	0.66192	0.54855	0.73213	0.42322	0.53227	0.45643	0.80797	0.6214	0.88904	0.70815	0.76676	0.57021	0.49505	0.8344	0.51445	0.77653	0.76121	0.72778	0.64221	0.5545	0.49831	0.71886	0.54461	0.38912	0.49203	0.79231	0.70135
0.16356	0.68565	0.83571	0.70211	0.15216	0.86599	0.68698	0.22627	0.54877	0.29963	0.10336	0.41577	0.85321	0.81563	0.8384	0.86902	0.16803	0.50777	0.22556	0.86933	0.70405	0.87375	0.93167	0.27931	0.81425	0.85478	0.52928	0.87003	0.76277	0.53507	0.84274	0.63914	0.25337	0.16743	0.84667	0.44558	0.54307	0.7363	0.50208	0.464	0.10691	0.43211	0.88982	0.74202	0.64013	0.50623	0.35128	0.90453	0.44351	0.88491
0.24045	0.78711	0.50652	0.45448	0.30816	0.75878	0.47355	0.59646	0.71396	0.6658	0.84615	0.82372	0.49443	0.64257	0.80549	0.64706	0.31596	0.74241	0.45432	0.47204	0.73841	0.78195	0.83577	0.52009	0.52808	0.73176	0.70311	0.60522	0.74437	0.54949	0.65357	0.75744	0.53015	0.63571	0.64003	0.8084	0.82951	0.66578	0.39867	0.67784	0.77981	0.67223	0.66162	0.61001	0.45456	0.76851	0.87194	0.65372	0.52569	0.54176
0.63079	0.65785	0.54124	0.44248	0.83893	0.72237	0.77611	0.69602	0.72448	0.67785	0.27793	0.73626	0.54733	0.46126	0.54888	0.45845	0.46334	0.33435	0.73143	0.6802	0.52215	0.70226	0.58783	0.7826	0.703	0.32411	0.75117	0.5757	0.58361	0.72455	0.52499	0.75166	0.51734	0.46133	0.67236	0.90239	0.49104	0.60822	0.8338	0.76752	0.71416	0.60853	0.67233	0.77705	0.644	0.69161	0.73237	0.54053	0.52641	0.68976
0.47036	0.70802	0.52508	0.55113	0.53404	0.2348	0.56924	0.6058	0.68634	0.59624	0.71948	0.66183	0.55815	0.52469	0.62102	0.61408	0.74204	0.81478	0.63174	0.63845	0.56485	0.61963	0.62268	0.45228	0.49545	0.69985	0.69721	0.74514	0.50235	0.73139	0.72427	0.6136	0.64283	0.71546	0.51216	0.80705	0.67573	0.56161	0.79268	0.571	0.71633	0.60223	0.61998	0.7361	0.5874	0.59884	0.53689	0.64921	0.74942	0.56514
0.71663	0.62118	0.80847	0.39316	0.8462	0.70489	0.65106	0.67185	0.64531	0.61543	0.79559	0.75667	0.58309	0.68055	0.60305	0.75752	0.70822	0.76755	0.5746	0.60049	0.53388	0.60165	0.7736	0.6745	0.61691	0.77676	0.57527	0.53649	0.65549	0.69372	0.63227	0.76635	0.63756	0.70617	0.59472	0.77202	0.63445	0.59573	0.6645	0.66223	0.73414	0.60606	0.59772	0.66042	0.65579	0.60771	0.72285	0.56959	0.68698	0.67037
0.28108	0.38399	0.47234	0.46685	0.73011	0.43644	0.64781	0.6271	0.50875	0.65316	0.72589	0.4486	0.66759	0.6782	0.69111	0.43476	0.64683	0.47506	0.75641	0.43048	0.69864	0.54668	0.69268	0.73362	0.69505	0.5955	0.61058	0.5978	0.64175	0.55914	0.63226	0.80453	0.69257	0.4627	0.70115	0.64116	0.7862	0.69124	0.52086	0.54129	0.72883	0.68154	0.5893	0.55872	0.73635	0.63917	0.60564	0.58588	0.55223	0.58284
0.73552	0.40316	0.81604	0.78986	0.90431	0.74301	0.59423	0.71324	0.79254	0.41439	0.51376	0.7688	0.37021	0.72457	0.52338	0.83675	0.14413	0.62795	0.42996	0.56083	0.39659	0.55759	0.81973	0.52108	0.60152	0.85481	0.56415	0.69527	0.45111	0.75597	0.8277	0.87594	0.67195	0.6243	0.63177	0.84562	0.74275	0.35728	0.8609	0.75862	0.83736	0.56309	0.524	0.76803	0.67038	0.41889	0.72573	0.47879	0.72388	0.58551
0.52547	0.76538	0.40128	0.61999	0.39736	0.65689	0.76196	0.35059	0.61107	0.55539	0.67629	0.53864	0.75593	0.5723	0.63803	0.48249	0.54014	0.62898	0.59282	0.5492	0.65814	0.75402	0.57209	0.75797	0.60078	0.52778	0.79151	0.61568	0.72559	0.77633	0.47585	0.65318	0.63097	0.73615	0.62264	0.55333	0.65365	0.66707	0.86234	0.65467	0.47265	0.72025	0.57841	0.71596	0.67231	0.73589	0.8331	0.62677	0.7254	0.62452
0.32018	0.46704	0.33217	0.71466	0.80972	0.33793	0.72451	0.43794	0.34412	0.72463	0.42748	0.49135	0.79214	0.39259	0.50646	0.28972	0.43647	0.90041	0.49232	0.52116	0.57328	0.7797	0.33615	0.44778	0.77007	0.4027	0.52592	0.71673	0.59852	0.34048	0.32148	0.32062	0.83758	0.76522	0.58711	0.30976	0.66614	0.55363	0.38671	0.44924	0.79585	0.77883	0.81936	0.42219	0.80663	0.64343	0.85621	0.69783	0.50392	0.80953
0.3871	0.40428	0.37963	0.50383	0.12085	0.44622	0.45407	0.39684	0.3601	0.39453	0.38427	0.17324	0.50329	0.35283	0.50935	0.40423	0.3505	0.6807	0.72297	0.4543	0.46778	0.48154	0.34084	0.37438	0.48007	0.39353	0.41413	0.70965	0.50524	0.26055	0.26003	0.34987	0.33317	0.69792	0.58472	0.3004	0.41294	0.71873	0.58986	0.44817	0.62659	0.6228	0.79503	0.51324	0.78057	0.77915	0.36871	0.59972	0.71225	0.52155
0.74326	0.4454	0.79758	0.7065	0.67487	0.75085	0.4878	0.64436	0.66396	0.58078	0.69255	0.74137	0.61487	0.65044	0.44016	0.79457	0.71317	0.73869	0.66782	0.58367	0.49649	0.58507	0.80474	0.72557	0.76885	0.26995	0.52122	0.57976	0.4885	0.73164	0.82318	0.78421	0.69473	0.77255	0.55105	0.84666	0.78225	0.53546	0.49539	0.84435	0.78374	0.62627	0.45494	0.728	0.40612	0.53744	0.71997	0.54953	0.60093	0.65714
0.12212	0.2209	0.24222	0.44188	0.35865	0.68008	0.44067	0.354	0.59471	0.73452	0.4928	0.45936	0.50487	0.46758	0.75419	0.68063	0.7433	0.5882	0.74835	0.70004	0.52462	0.57586	0.29117	0.5463	0.71143	0.83189	0.59113	0.63553	0.62148	0.60347	0.50349	0.63772	0.46976	0.62454	0.52328	0.34897	0.71216	0.68986	0.54783	0.50523	0.4434	0.72664	0.73347	0.52118	0.75232	0.65021	0.36192	0.67936	0.80565	0.47214
0.33242	0.33363	0.6166	0.70968	0.85864	0.61521	0.25354	0.50159	0.60631	0.58342	0.84578	0.73911	0.41378	0.3592	0.5472	0.44794	0.70075	0.73381	0.63845	0.56672	0.40236	0.53281	0.57096	0.68557	0.65922	0.84702	0.65567	0.59707	0.41488	0.7267	0.42839	0.67716	0.64401	0.83063	0.53233	0.75744	0.76557	0.50331	0.88055	0.64594	0.83265	0.67203	0.48904	0.73175	0.58584	0.5933	0.6481	0.50295	0.72156	0.54226
0.30833	0.31897	0.7675	0.53104	0.86338	0.28916	0.5633	0.68647	0.50037	0.60447	0.52759	0.82901	0.5244	0.79052	0.31798	0.82095	0.68803	0.69975	0.80134	0.55268	0.48072	0.63364	0.5799	0.71699	0.6608	0.7323	0.6385	0.66666	0.55189	0.48414	0.80791	0.40528	0.59221	0.77011	0.6496	0.78394	0.70907	0.54756	0.79812	0.69531	0.81352	0.65003	0.6149	0.55225	0.64481	0.55712	0.73863	0.52635	0.76749	0.62213
0.22044	0.73567	0.78916	0.52648	0.30931	0.79678	0.66039	0.28312	0.51082	0.32183	0.17829	0.46781	0.73483	0.81151	0.74504	0.85758	0.20202	0.53154	0.28417	0.78508	0.53583	0.86086	0.91374	0.33453	0.61852	0.63388	0.79566	0.84762	0.67185	0.67047	0.78674	0.59332	0.28357	0.55533	0.70841	0.8413	0.39666	0.76487	0.57875	0.44977	0.09826	0.4934	0.86197	0.57919	0.57435	0.49271	0.31299	0.772	0.47409	0.79425
0.70212	0.66037	0.68827	0.73188	0.83515	0.76119	0.63222	0.66185	0.66234	0.5844	0.74341	0.75777	0.5332	0.68326	0.55535	0.75793	0.66476	0.80358	0.79905	0.52119	0.5241	0.5988	0.79594	0.66235	0.71132	0.78203	0.65	0.58802	0.48518	0.77855	0.82583	0.805	0.67145	0.75873	0.58294	0.76848	0.74377	0.46965	0.76675	0.6704	0.76449	0.59189	0.56888	0.76491	0.49476	0.53769	0.75178	0.57794	0.73235	0.6409
0.26093	0.37385	0.69067	0.50786	0.56689	0.33821	0.5486	0.483	0.46205	0.68738	0.21341	0.43692	0.73237	0.36182	0.51532	0.1798	0.60494	0.31322	0.711	0.46352	0.82436	0.72064	0.87429	0.55928	0.67611	0.50728	0.62402	0.71897	0.91836	0.57153	0.2632	0.91538	0.82491	0.39059	0.79437	0.72773	0.5161	0.71474	0.4691	0.81976	0.8243	0.75101	0.61333	0.61004	0.77707	0.79755	0.30339	0.48324	0.48774	0.76548
0.38921	0.50942	0.48176	0.77144	0.7414	0.33795	0.71479	0.44076	0.41953	0.78319	0.4335	0.44081	0.751	0.3955	0.53101	0.30577	0.40757	0.81775	0.7849	0.57741	0.61063	0.75328	0.34363	0.46059	0.77751	0.42961	0.53859	0.77142	0.63008	0.35322	0.35134	0.31781	0.80612	0.78416	0.60246	0.30584	0.75507	0.59396	0.41299	0.50655	0.71354	0.83464	0.80206	0.56472	0.82135	0.64323	0.82601	0.79174	0.53785	0.79659
0.72581	0.67988	0.78595	0.77628	0.9385	0.6834	0.60425	0.6854	0.57283	0.61526	0.73033	0.83428	0.54886	0.76307	0.53934	0.86729	0.54524	0.78335	0.80417	0.62964	0.50528	0.5763	0.72501	0.69165	0.68519	0.85026	0.71576	0.631	0.535	0.81666	0.80654	0.78591	0.62713	0.80497	0.62195	0.79269	0.72802	0.57722	0.84135	0.63064	0.70869	0.63512	0.54229	0.75469	0.62058	0.58526	0.68207	0.57849	0.76293	0.58262
0.63248	0.6562	0.68345	0.37602	0.62997	0.60292	0.4564	0.77543	0.74632	0.61605	0.46606	0.72139	0.70102	0.495	0.75167	0.52662	0.43792	0.49033	0.46747	0.67078	0.7227	0.68292	0.69385	0.81521	0.62216	0.53359	0.65272	0.6538	0.61915	0.81288	0.77429	0.80726	0.72615	0.35278	0.69338	0.65047	0.77049	0.66944	0.86286	0.80657	0.82202	0.57718	0.57988	0.75121	0.61123	0.76345	0.65063	0.59985	0.48454	0.71044
0.26023	0.60236	0.58305	0.60369	0.23787	0.41743	0.56973	0.46857	0.78238	0.67077	0.79874	0.43903	0.50966	0.49209	0.64997	0.53697	0.41928	0.84989	0.42107	0.54384	0.6364	0.61937	0.40801	0.53744	0.45714	0.54107	0.51276	0.69404	0.702	0.78047	0.70322	0.59997	0.78308	0.55557	0.71167	0.69293	0.69206	0.67957	0.57548	0.54828	0.59536	0.66917	0.58809	0.47437	0.71668	0.61197	0.75093	0.66234	0.57407	0.44247
0.72138	0.65725	0.7637	0.2899	0.95025	0.71774	0.55321	0.6956	0.59527	0.53969	0.73622	0.79174	0.34178	0.7567	0.41959	0.90545	0.75564	0.66554	0.35412	0.65245	0.34317	0.51126	0.84092	0.80773	0.70059	0.85056	0.64841	0.60569	0.50113	0.79254	0.84098	0.89264	0.65207	0.82773	0.56208	0.85682	0.69267	0.33241	0.89695	0.6601	0.81567	0.48705	0.49637	0.66762	0.65455	0.34601	0.72615	0.55284	0.75941	0.53497
0.30169	0.3336	0.75704	0.29257	0.31914	0.59719	0.62912	0.43944	0.45864	0.53816	0.3994	0.62289	0.54611	0.55053	0.48698	0.60904	0.39048	0.77969	0.44189	0.70575	0.66119	0.58432	0.78395	0.61758	0.60639	0.48308	0.51439	0.70991	0.723	0.53277	0.43318	0.83654	0.63359	0.66027	0.628	0.41028	0.66743	0.75144	0.58805	0.70328	0.74686	0.71118	0.66743	0.50799	0.43706	0.63343	0.75894	0.69654	0.34639	0.67528
0.73227	0.66836	0.80151	0.75834	0.87498	0.7742	0.58363	0.20061	0.77585	0.5606	0.78796	0.78475	0.64708	0.71103	0.23355	0.86695	0.68921	0.77919	0.7382	0.54488	0.46325	0.47997	0.79293	0.72765	0.66853	0.13108	0.6115	0.58178	0.53032	0.79196	0.86175	0.7776	0.6289	0.89123	0.57213	0.8103	0.76205	0.45844	0.85867	0.81609	0.85428	0.55745	0.51182	0.74376	0.19656	0.47083	0.74163	0.47444	0.31941	0.59138
0.33833	0.34527	0.40276	0.47329	0.39455	0.42461	0.56113	0.52082	0.37369	0.62771	0.7455	0.4891	0.67664	0.48237	0.62105	0.49467	0.83673	0.64716	0.70562	0.6105	0.64427	0.532	0.5873	0.54229	0.54398	0.80199	0.66135	0.66521	0.67824	0.67093	0.56916	0.78459	0.65488	0.60512	0.52845	0.52081	0.54	0.72108	0.48501	0.5369	0.64156	0.70145	0.72363	0.65648	0.69113	0.69986	0.62394	0.63977	0.76031	0.73529
0.33025	0.33126	0.68354	0.4012	0.93487	0.76824	0.35768	0.54342	0.45918	0.48575	0.29782	0.90857	0.61173	0.32637	0.6633	0.52613	0.3748	0.31446	0.55633	0.81406	0.62695	0.47263	0.83006	0.85629	0.51026	0.77156	0.48405	0.71702	0.73186	0.36196	0.34584	0.53476	0.55075	0.65407	0.7212	0.63465	0.84879	0.54371	0.29791	0.72014	0.50867	0.67122	0.59472	0.60922	0.64067	0.59796	0.66852	0.75553	0.3353	0.50703
0.60626	0.5725	0.68252	0.74935	0.64964	0.50469	0.21291	0.72407	0.53753	0.59442	0.75413	0.77534	0.61748	0.76642	0.48414	0.75003	0.75377	0.77146	0.80093	0.68989	0.50148	0.33825	0.75639	0.73239	0.53829	0.76827	0.75903	0.63927	0.50949	0.56392	0.78478	0.59256	0.68169	0.82239	0.58766	0.76165	0.72578	0.51499	0.72178	0.75308	0.76439	0.73399	0.68053	0.68952	0.66283	0.47102	0.74524	0.48643	0.77669	0.68612
0.45988	0.63595	0.63767	0.63499	0.70054	0.41835	0.629	0.68996	0.66226	0.68094	0.62417	0.68575	0.64761	0.67603	0.64787	0.69653	0.68851	0.59162	0.68063	0.547	0.67966	0.6017	0.72419	0.70082	0.67803	0.77748	0.7246	0.56946	0.54256	0.80629	0.75468	0.74636	0.7259	0.60012	0.64028	0.71812	0.71948	0.58332	0.73538	0.62568	0.71715	0.73193	0.6088	0.60254	0.67733	0.61591	0.69747	0.68222	0.72691	0.60257
0.24525	0.29695	0.66745	0.70194	0.80303	0.68493	0.38348	0.61768	0.64041	0.57318	0.8458	0.74145	0.32228	0.65058	0.56654	0.68375	0.6984	0.82034	0.70604	0.54128	0.36847	0.55198	0.64444	0.66011	0.70936	0.86267	0.65211	0.60237	0.46741	0.7485	0.48474	0.87713	0.7085	0.81356	0.52957	0.77015	0.76848	0.45889	0.8175	0.66961	0.77732	0.65181	0.53698	0.74578	0.59902	0.56097	0.71279	0.50598	0.64606	0.57244
0.4141	0.50047	0.62348	0.64048	0.93434	0.74357	0.69033	0.45966	0.40781	0.48607	0.95117	0.2469	0.69626	0.40647	0.53326	0.96299	0.43127	0.96419	0.49034	0.8093	0.5199	0.68182	0.67643	0.49054	0.44165	0.77339	0.68735	0.74059	0.69714	0.30854	0.62309	0.64446	0.59773	0.69849	0.53627	0.97244	0.50179	0.74241	0.96642	0.93588	0.93283	0.64518	0.87713	0.45237	0.88675	0.8224	0.42551	0.65189	0.65026	0.91315
0.34978	0.41201	0.33143	0.49372	0.69302	0.77778	0.76242	0.47811	0.53155	0.60941	0.57107	0.52712	0.75467	0.50609	0.72283	0.58954	0.47171	0.69848	0.67881	0.50167	0.695	0.76655	0.55808	0.51077	0.48333	0.48528	0.59714	0.57249	0.69332	0.35624	0.56376	0.58347	0.70474	0.59278	0.72433	0.47074	0.49767	0.71671	0.63483	0.4288	0.66952	0.60438	0.59642	0.6293	0.71145	0.72028	0.71646	0.65936	0.60607	0.57347
0.83667	0.77786	0.74492	0.77433	0.92293	0.79597	0.83471	0.34899	0.60961	0.37137	0.21469	0.78806	0.67673	0.82818	0.40029	0.91114	0.29044	0.48579	0.41771	0.83602	0.51862	0.86876	0.92653	0.40075	0.89454	0.87401	0.59384	0.76223	0.59745	0.64684	0.52993	0.4853	0.32278	0.38657	0.67411	0.51963	0.76725	0.67976	0.67194	0.31111	0.1789	0.49184	0.86308	0.81749	0.68758	0.58891	0.71152	0.68346	0.52884	0.71408
0.7488	0.50433	0.79828	0.62906	0.85669	0.71064	0.78106	0.64852	0.74651	0.56481	0.82044	0.64177	0.56925	0.71307	0.68711	0.80016	0.83621	0.87227	0.69318	0.54695	0.44582	0.74506	0.87621	0.80663	0.63952	0.84623	0.6416	0.62467	0.54206	0.65519	0.87008	0.77077	0.59538	0.87152	0.62684	0.80455	0.63761	0.58946	0.78164	0.77861	0.78174	0.57315	0.72225	0.6873	0.62696	0.57478	0.8058	0.53868	0.72814	0.76767
0.35685	0.52276	0.23121	0.66773	0.57168	0.88881	0.8169	0.68652	0.88859	0.85289	0.23314	0.57791	0.56583	0.50614	0.68388	0.19269	0.35396	0.26464	0.48473	0.82324	0.64608	0.83441	0.24476	0.42526	0.83649	0.76751	0.72888	0.69563	0.57846	0.87567	0.78506	0.74355	0.49917	0.52209	0.73837	0.23264	0.81586	0.6436	0.8449	0.37194	0.91778	0.86462	0.7712	0.77636	0.84664	0.77748	0.38796	0.88097	0.80286	0.76586
0.82889	0.62817	0.80576	0.79687	0.95338	0.77173	0.5209	0.70435	0.79394	0.54248	0.10556	0.7853	0.3616	0.7972	0.51863	0.91727	0.7143	0.20066	0.6833	0.54816	0.34725	0.59604	0.8183	0.60293	0.66809	0.87728	0.53797	0.65401	0.39013	0.7847	0.83311	0.87692	0.65194	0.86027	0.58051	0.86924	0.73836	0.30676	0.85414	0.74368	0.86111	0.49684	0.51904	0.81842	0.64112	0.4725	0.79748	0.44207	0.75414	0.57914
0.61185	0.73151	0.75166	0.53304	0.5167	0.71743	0.62584	0.75822	0.65598	0.46089	0.61716	0.74222	0.43749	0.73137	0.6331	0.74108	0.76186	0.80506	0.66202	0.67656	0.5336	0.51562	0.66576	0.77881	0.61478	0.80008	0.59737	0.59555	0.51144	0.77798	0.77232	0.69403	0.68958	0.72922	0.65552	0.55646	0.7647	0.52863	0.81593	0.68956	0.72575	0.59703	0.60727	0.63367	0.69282	0.55318	0.83165	0.5731	0.41389	0.66034
0.04299	0.89536	0.77011	0.75853	0.9463	0.72421	0.5992	0.81202	0.699	0.45187	0.10693	0.79888	0.44745	0.66039	0.56394	0.90221	0.75289	0.90503	0.76454	0.65419	0.33713	0.4925	0.87371	0.72406	0.72991	0.90975	0.78002	0.48896	0.38668	0.86936	0.89012	0.82516	0.52301	0.86601	0.62451	0.77746	0.83945	0.35611	0.87965	0.7345	0.74968	0.50761	0.37091	0.73627	0.63825	0.53214	0.93168	0.39491	0.76423	0.40752
0.73274	0.81695	0.82839	0.82887	0.54908	0.82183	0.50552	0.80179	0.69236	0.68864	0.65134	0.51462	0.78865	0.30038	0.50331	0.79559	0.62543	0.77274	0.71957	0.49309	0.59677	0.64704	0.52206	0.34149	0.69825	0.61584	0.60909	0.56205	0.61323	0.5708	0.77775	0.68861	0.69793	0.78437	0.72638	0.82379	0.79967	0.62694	0.78421	0.8236	0.72901	0.70924	0.45444	0.74852	0.746	0.61357	0.70591	0.63872	0.48055	0.50701
0.32673	0.52006	0.15102	0.42325	0.50349	0.37814	0.37379	0.5423	0.33316	0.91665	0.93933	0.92648	0.82027	0.36523	0.96118	0.20165	0.54048	0.87079	0.78805	0.67854	0.94908	0.45553	0.1531	0.51762	0.47738	0.32665	0.74428	0.79366	0.92274	0.20306	0.18408	0.87634	0.59032	0.43692	0.58261	0.81829	0.63472	0.9546	0.96118	0.76002	0.86213	0.58941	0.71285	0.59374	0.60284	0.9436	0.90996	0.84231	0.43664	0.54021
0.31315	0.34003	0.1971	0.36583	0.0979	0.37068	0.88724	0.60627	0.87719	0.88791	0.9016	0.47365	0.84719	0.8973	0.89425	0.87176	0.86452	0.19205	0.48153	0.86571	0.87603	0.61105	0.87562	0.67593	0.35202	0.25481	0.38049	0.39449	0.87473	0.29295	0.9005	0.70021	0.84296	0.83416	0.65769	0.86629	0.88668	0.80317	0.56103	0.84397	0.38341	0.90157	0.86589	0.61949	0.87773	0.88756	0.92013	0.87473	0.58324	0.86563
0.32442	0.34729	0.27108	0.513	0.12398	0.77171	0.47764	0.39675	0.50928	0.74003	0.6685	0.62667	0.66784	0.334	0.71524	0.49363	0.69554	0.81883	0.62518	0.66863	0.70974	0.74697	0.28518	0.58001	0.40446	0.66043	0.49344	0.68558	0.51544	0.54401	0.64897	0.56093	0.71526	0.70056	0.55679	0.60679	0.52351	0.74912	0.48776	0.59834	0.56888	0.70111	0.70826	0.68088	0.78801	0.70339	0.33283	0.72446	0.63804	0.63249
0.28573	0.36463	0.3105	0.44141	0.37105	0.46835	0.43053	0.60846	0.67724	0.51762	0.69254	0.47434	0.74747	0.68296	0.43329	0.63307	0.33518	0.81765	0.69394	0.5015	0.73411	0.60843	0.30903	0.68143	0.70863	0.49787	0.66137	0.65162	0.74866	0.3416	0.6508	0.67723	0.62754	0.5756	0.62557	0.50681	0.65297	0.69816	0.58992	0.62485	0.76381	0.67156	0.69705	0.5632	0.63	0.69771	0.67312	0.52985	0.64174	0.61823
0.4413	0.4253	0.69073	0.62794	0.48963	0.76634	0.49918	0.65185	0.73639	0.59283	0.45329	0.42239	0.66894	0.60589	0.64025	0.56385	0.57817	0.80872	0.69466	0.62095	0.61477	0.66298	0.64872	0.77251	0.68388	0.65883	0.63303	0.64058	0.55633	0.64847	0.66663	0.56187	0.58735	0.67554	0.70131	0.67996	0.61503	0.59537	0.59668	0.76033	0.63717	0.66264	0.71651	0.7455	0.72051	0.61282	0.78538	0.60123	0.70238	0.62634
0.36958	0.45422	0.42605	0.41326	0.31496	0.47279	0.73072	0.61512	0.65804	0.60654	0.64729	0.66481	0.6254	0.52244	0.4584	0.28555	0.67683	0.58712	0.6115	0.59579	0.74468	0.75528	0.3665	0.49608	0.50712	0.56544	0.53627	0.63135	0.71441	0.67098	0.5774	0.60062	0.71182	0.46272	0.63879	0.55133	0.78606	0.69252	0.56027	0.528	0.76475	0.73635	0.64339	0.54636	0.79044	0.74642	0.7955	0.73574	0.72458	0.66895
0.42677	0.50533	0.5417	0.36818	0.834	0.16272	0.54381	0.60723	0.46627	0.52934	0.57544	0.52313	0.52197	0.68835	0.40005	0.73917	0.77993	0.50311	0.8262	0.67947	0.7531	0.76111	0.30475	0.89665	0.85518	0.50938	0.40129	0.78522	0.5547	0.58739	0.74016	0.35807	0.59207	0.69575	0.76901	0.7454	0.74591	0.72489	0.55344	0.80423	0.79356	0.81305	0.78072	0.75993	0.70991	0.78449	0.61096	0.7327	0.44882	0.8404
0.3165	0.7285	0.44008	0.59154	0.61939	0.51775	0.61479	0.57272	0.62558	0.56883	0.58536	0.65286	0.63182	0.56879	0.72053	0.62069	0.73916	0.55691	0.51773	0.64093	0.60753	0.71978	0.62273	0.80734	0.55189	0.58253	0.65388	0.59986	0.72749	0.61005	0.63032	0.76731	0.64805	0.56261	0.72225	0.76626	0.58767	0.73131	0.73032	0.74742	0.70146	0.58265	0.61263	0.49347	0.48379	0.74774	0.71733	0.6501	0.7297	0.7263
0.5559	0.65822	0.96511	0.66985	0.98588	0.63321	0.82111	0.34653	0.53233	0.91586	0.25304	0.9727	0.69554	0.63393	0.75804	0.97835	0.96817	0.95893	0.94984	0.93156	0.75565	0.71721	0.9777	0.97876	0.46712	0.20876	0.65884	0.82311	0.88064	0.9028	0.24956	0.97135	0.89944	0.97864	0.54352	0.59888	0.95716	0.95057	0.97539	0.9753	0.50365	0.63375	0.55706	0.69779	0.51048	0.82226	0.59489	0.87629	0.93351	0.97168
0.76148	0.72367	0.67458	0.67883	0.82944	0.76481	0.66811	0.3845	0.56489	0.55398	0.46811	0.77769	0.70468	0.79085	0.76965	0.84039	0.34788	0.57466	0.45779	0.79788	0.65106	0.7662	0.84526	0.47504	0.82047	0.74742	0.74723	0.76081	0.69203	0.58678	0.82192	0.63357	0.41872	0.44774	0.68862	0.80604	0.68091	0.73356	0.67641	0.48976	0.23788	0.53812	0.79426	0.67952	0.67272	0.53596	0.59436	0.74637	0.6024	0.72419
0.45448	0.43492	0.91315	0.66587	0.8052	0.45097	0.78249	0.69927	0.81319	0.59908	0.63721	0.41419	0.66841	0.57737	0.58866	0.64068	0.47	0.7851	0.59888	0.64969	0.78748	0.75613	0.61725	0.5007	0.61306	0.57767	0.68164	0.77762	0.80568	0.63709	0.66641	0.72257	0.69584	0.60445	0.62661	0.7795	0.50476	0.8247	0.54328	0.76778	0.84553	0.7256	0.87918	0.61491	0.75159	0.7147	0.73694	0.82103	0.53017	0.87698
0.40039	0.29608	0.51744	0.82184	0.39797	0.738	0.52367	0.55713	0.83718	0.57731	0.56846	0.61367	0.76417	0.57611	0.65928	0.40677	0.28747	0.83869	0.68929	0.43691	0.65153	0.57763	0.55497	0.57701	0.63928	0.62051	0.5904	0.83978	0.66425	0.53521	0.40419	0.52976	0.72682	0.6612	0.66915	0.59502	0.62491	0.73265	0.46994	0.57844	0.68535	0.73612	0.70923	0.75798	0.59692	0.76057	0.71207	0.7748	0.62658	0.6796
0.70472	0.63546	0.76784	0.64702	0.85941	0.8579	0.59705	0.73244	0.63989	0.57474	0.73266	0.78735	0.71353	0.70634	0.5374	0.80892	0.80708	0.82575	0.66428	0.65066	0.47286	0.53241	0.74641	0.75763	0.63197	0.80956	0.68154	0.68538	0.40633	0.74736	0.78064	0.81207	0.70684	0.77249	0.53785	0.72723	0.79321	0.47289	0.75313	0.74474	0.74754	0.54499	0.56078	0.7057	0.59012	0.5074	0.69403	0.58234	0.76856	0.67375
0.31312	0.76668	0.76865	0.25783	0.49327	0.79524	0.85969	0.8179	0.74369	0.69176	0.27843	0.81177	0.77416	0.40781	0.46741	0.61924	0.32636	0.42303	0.37143	0.7548	0.63647	0.54251	0.79171	0.80743	0.79961	0.24396	0.7475	0.84748	0.80058	0.79114	0.87181	0.58141	0.77602	0.69084	0.84966	0.85787	0.61006	0.78541	0.35236	0.84183	0.7981	0.52285	0.48788	0.76017	0.38155	0.58609	0.81072	0.61123	0.73899	0.82482
0.29854	0.76707	0.7701	0.76726	0.86568	0.74524	0.6669	0.77647	0.69454	0.58589	0.33907	0.74729	0.55684	0.55806	0.62741	0.85595	0.76578	0.84081	0.73069	0.66935	0.54329	0.62285	0.89528	0.74312	0.76149	0.85524	0.70248	0.58524	0.55417	0.78399	0.81217	0.81233	0.62261	0.84372	0.64889	0.77306	0.79355	0.56783	0.84814	0.68989	0.75723	0.64918	0.56768	0.72977	0.65388	0.62419	0.74529	0.58842	0.72632	0.52387
0.37785	0.38658	0.50343	0.66382	0.79612	0.80633	0.70836	0.71416	0.72664	0.62161	0.76869	0.70368	0.54826	0.57518	0.65604	0.71503	0.75494	0.69282	0.66985	0.53827	0.47594	0.73099	0.44056	0.46547	0.72518	0.57708	0.64131	0.62876	0.59188	0.66602	0.7331	0.61909	0.67208	0.64369	0.67204	0.68029	0.58437	0.6674	0.77446	0.65999	0.71913	0.61428	0.69035	0.75183	0.60036	0.70135	0.73478	0.57278	0.70523	0.74848
0.24974	0.7962	0.71637	0.51906	0.42799	0.80594	0.65962	0.34455	0.53396	0.38872	0.19235	0.6146	0.78797	0.84228	0.84674	0.91447	0.25704	0.6101	0.36161	0.78543	0.67687	0.83972	0.88707	0.42595	0.78585	0.86796	0.75835	0.83748	0.75145	0.62452	0.80776	0.61665	0.32176	0.49534	0.75624	0.50223	0.51413	0.79817	0.60599	0.49192	0.10832	0.5395	0.88368	0.75059	0.78329	0.58692	0.38037	0.82391	0.48639	0.76031
0.80433	0.1618	0.82656	0.72387	0.01991	0.73679	0.01531	0.01584	0.01986	0.01863	0.81143	0.02789	0.61153	0.82082	0.01858	0.73023	0.71592	0.82601	0.76038	0.63847	0.53974	0.52303	0.8426	0.82562	0.73114	0.8024	0.76548	0.70457	0.61768	0.01145	0.01618	0.85232	0.70568	0.85764	0.64903	0.82861	0.74239	0.02565	0.72586	0.81845	0.83634	0.7018	0.67676	0.74922	0.71596	0.01757	0.66945	0.66468	0.83522	0.6203
0.88212	0.33171	0.35839	0.73063	0.05177	0.81891	0.47111	0.3302	0.73971	0.49438	0.58264	0.70987	0.55798	0.28929	0.81744	0.4395	0.69876	0.8274	0.57884	0.59787	0.58247	0.43164	0.53681	0.37569	0.62027	0.90871	0.8703	0.67992	0.74141	0.9123	0.19758	0.46626	0.29538	0.8003	0.42202	0.53825	0.47462	0.78125	0.54314	0.72527	0.30388	0.6944	0.58155	0.84052	0.74434	0.82183	0.33342	0.68501	0.83734	0.77649
0.16756	0.27469	0.20625	0.5875	0.65658	0.3505	0.54161	0.40774	0.43451	0.5908	0.76177	0.74392	0.76396	0.70215	0.74445	0.65707	0.77317	0.66075	0.70253	0.64187	0.49221	0.4944	0.7282	0.8008	0.66603	0.8032	0.68824	0.65279	0.72357	0.4826	0.7953	0.70668	0.73325	0.50802	0.52148	0.80444	0.57488	0.73451	0.44118	0.6604	0.15237	0.71292	0.76573	0.65689	0.75467	0.55445	0.34285	0.63586	0.68086	0.73842
0.15812	0.69125	0.79437	0.7577	0.88679	0.741	0.60992	0.74422	0.60662	0.59125	0.71304	0.83797	0.56247	0.82886	0.52314	0.86546	0.72573	0.10284	0.759	0.61109	0.52388	0.61578	0.8012	0.68737	0.71355	0.84318	0.71666	0.55741	0.43032	0.84504	0.85282	0.83174	0.65968	0.90482	0.62286	0.81203	0.78147	0.37032	0.87215	0.74296	0.78291	0.5681	0.53819	0.75941	0.60501	0.58136	0.7085	0.53081	0.7819	0.65417
0.8125	0.70908	0.86158	0.63498	0.90016	0.75085	0.70606	0.69461	0.68303	0.55639	0.73746	0.71026	0.58715	0.80463	0.55995	0.83046	0.80735	0.6452	0.68995	0.6404	0.51302	0.63216	0.88962	0.83329	0.64934	0.78774	0.63632	0.50689	0.51557	0.78955	0.78844	0.84475	0.62969	0.84667	0.56702	0.74128	0.71651	0.62738	0.83616	0.82294	0.86639	0.56999	0.57186	0.6662	0.70213	0.63303	0.8349	0.51967	0.7045	0.76812
0.47006	0.44022	0.50762	0.70162	0.55485	0.67614	0.7244	0.51462	0.71052	0.75379	0.51489	0.44373	0.52701	0.73849	0.77511	0.63086	0.57215	0.52057	0.74915	0.61788	0.75291	0.55376	0.65692	0.72726	0.70877	0.68239	0.54098	0.66353	0.64902	0.66705	0.4803	0.7349	0.57384	0.60334	0.6651	0.74511	0.74963	0.59903	0.72212	0.63257	0.56841	0.72486	0.69549	0.73893	0.64523	0.72622	0.51472	0.74942	0.60491	0.67217
0.26264	0.47582	0.34147	0.52117	0.71167	0.51086	0.58542	0.69307	0.62996	0.73842	0.55192	0.6399	0.63709	0.6135	0.68787	0.45469	0.68134	0.5448	0.74382	0.50854	0.72121	0.66382	0.48208	0.6723	0.72106	0.62194	0.58884	0.68936	0.7395	0.65695	0.58234	0.63452	0.72083	0.62242	0.71702	0.71211	0.67498	0.72588	0.67397	0.55988	0.64962	0.68334	0.61154	0.60686	0.63084	0.75657	0.57352	0.70938	0.78173	0.69333
0.63988	0.58747	0.76982	0.33756	0.69544	0.70846	0.55626	0.77048	0.75732	0.63877	0.25467	0.71463	0.70457	0.33332	0.51476	0.42646	0.34064	0.20384	0.56141	0.65283	0.56289	0.75552	0.54315	0.76027	0.66343	0.1996	0.6435	0.5658	0.59419	0.76795	0.59493	0.59719	0.5331	0.30798	0.76618	0.75641	0.42117	0.64495	0.8752	0.78024	0.74398	0.64453	0.72851	0.781	0.61646	0.78772	0.76694	0.68881	0.60179	0.56606
0.438	0.45197	0.74948	0.69725	0.74164	0.76266	0.51122	0.70881	0.70229	0.66635	0.79779	0.64006	0.65998	0.64423	0.57911	0.70954	0.73549	0.69164	0.76223	0.65399	0.63406	0.54606	0.207	0.72843	0.6334	0.75203	0.72398	0.77432	0.6071	0.72786	0.69945	0.83737	0.72331	0.72274	0.59035	0.78474	0.68684	0.59314	0.78009	0.65021	0.80093	0.68505	0.58224	0.66208	0.63566	0.71696	0.75231	0.62391	0.78287	0.61231
0.42009	0.5048	0.49988	0.47725	0.22506	0.68221	0.61143	0.46836	0.56846	0.60987	0.71449	0.52137	0.58136	0.45032	0.79039	0.38092	0.65966	0.53009	0.5069	0.68489	0.73216	0.65866	0.81822	0.50484	0.46843	0.55563	0.49983	0.72189	0.7561	0.71258	0.69177	0.61302	0.7204	0.59192	0.5892	0.54373	0.63749	0.76779	0.66878	0.51186	0.76942	0.72962	0.7626	0.4247	0.82455	0.64256	0.66063	0.74324	0.76041	0.68882
0.69153	0.73338	0.88935	0.69395	0.91281	0.7235	0.80147	0.7086	0.7078	0.56828	0.85629	0.72296	0.41268	0.81249	0.58798	0.8796	0.87108	0.64131	0.72736	0.58108	0.4416	0.74206	0.89951	0.79837	0.69873	0.84222	0.67628	0.51061	0.47498	0.75101	0.80694	0.79846	0.53862	0.81537	0.65659	0.93794	0.79	0.56559	0.90336	0.77423	0.73368	0.60701	0.73147	0.74692	0.67483	0.68305	0.73862	0.52716	0.7644	0.77242
0.7409	0.67926	0.72093	0.45796	0.95195	0.71688	0.59952	0.69847	0.72247	0.54648	0.78363	0.78876	0.45204	0.76504	0.48078	0.86259	0.70953	0.83545	0.59113	0.6138	0.41401	0.60728	0.79257	0.73531	0.69474	0.85346	0.66982	0.64467	0.49604	0.74135	0.82903	0.84846	0.67174	0.81023	0.60405	0.82412	0.71861	0.44665	0.84372	0.66326	0.78215	0.58076	0.58927	0.72721	0.66853	0.45082	0.58555	0.59991	0.77826	0.60694
0.26487	0.7657	0.3344	0.50333	0.39822	0.77676	0.58966	0.55589	0.7449	0.73685	0.5932	0.67086	0.52344	0.63127	0.729	0.50517	0.71366	0.44652	0.7127	0.65747	0.62378	0.7116	0.57925	0.67597	0.64059	0.61279	0.72169	0.57944	0.60815	0.59533	0.61738	0.36946	0.60301	0.58163	0.68038	0.81739	0.84367	0.66873	0.4821	0.6174	0.69139	0.57786	0.64924	0.6049	0.80352	0.67267	0.85961	0.65116	0.7422	0.62843
0.7162	0.67969	0.61701	0.71845	0.89278	0.71227	0.58761	0.69757	0.65837	0.61152	0.76672	0.80944	0.46735	0.73551	0.57046	0.78661	0.68951	0.67691	0.75978	0.61522	0.55974	0.60663	0.80441	0.74982	0.7208	0.81134	0.69619	0.68263	0.54112	0.77133	0.82195	0.84551	0.71831	0.76115	0.63657	0.76906	0.72915	0.5052	0.79082	0.68306	0.79287	0.65311	0.58868	0.6506	0.67182	0.48757	0.67293	0.63855	0.75458	0.62362
0.51922	0.53212	0.39995	0.39009	0.26422	0.43839	0.6048	0.49714	0.57035	0.66599	0.53698	0.3704	0.76244	0.47231	0.87395	0.42615	0.92801	0.37161	0.74108	0.56959	0.89643	0.62395	0.42074	0.6852	0.43205	0.35866	0.54292	0.86251	0.73755	0.40919	0.39656	0.5104	0.57007	0.52677	0.61707	0.45988	0.47333	0.98471	0.27211	0.67255	0.579	0.90626	0.62632	0.76906	0.4963	0.76774	0.57817	0.71151	0.63522	0.62813
0.39934	0.49222	0.621	0.73773	0.88556	0.73347	0.50875	0.69131	0.74922	0.60937	0.72421	0.7602	0.39794	0.66693	0.57787	0.70209	0.67863	0.82096	0.71807	0.60919	0.57882	0.52975	0.82113	0.73416	0.7266	0.7555	0.74829	0.65233	0.57011	0.82832	0.82445	0.76214	0.68675	0.67245	0.61851	0.74744	0.69836	0.51375	0.83154	0.69375	0.83734	0.66772	0.61453	0.51459	0.64975	0.44682	0.75656	0.59384	0.78647	0.6272
0.37365	0.45828	0.35649	0.30143	0.51985	0.33391	0.87775	0.55469	0.73825	0.6603	0.45833	0.50323	0.81612	0.64808	0.79994	0.51411	0.38464	0.52763	0.50699	0.59996	0.62335	0.84656	0.33814	0.51852	0.33329	0.57894	0.78826	0.64895	0.79232	0.3652	0.34658	0.62085	0.56165	0.76744	0.6369	0.91409	0.72841	0.6792	0.86392	0.51584	0.58987	0.74967	0.65917	0.44084	0.79893	0.80738	0.76637	0.61837	0.72914	0.83047
0.61798	0.36672	0.2942	0.37293	0.51804	0.74888	0.79462	0.62366	0.6322	0.63268	0.61879	0.52136	0.71954	0.60361	0.8158	0.49785	0.74308	0.62612	0.6009	0.60249	0.61462	0.79114	0.5017	0.78306	0.51477	0.6237	0.75258	0.58216	0.69948	0.66791	0.74495	0.70208	0.64305	0.53886	0.7236	0.43658	0.78623	0.70244	0.79229	0.66226	0.5253	0.75903	0.70844	0.60922	0.68411	0.7454	0.82151	0.6789	0.60749	0.70617
0.33883	0.39909	0.43697	0.60293	0.67283	0.64433	0.49596	0.4259	0.65873	0.60621	0.53127	0.43492	0.49599	0.73121	0.80377	0.65695	0.4696	0.50585	0.76724	0.58333	0.69101	0.48968	0.7447	0.71057	0.64846	0.78045	0.54826	0.61225	0.7501	0.51642	0.37376	0.75813	0.51882	0.57545	0.64302	0.72245	0.66206	0.65087	0.6543	0.5418	0.55943	0.79126	0.69738	0.62538	0.74903	0.7791	0.43633	0.78727	0.62144	0.66514
0.71119	0.48036	0.5415	0.74862	0.69826	0.70311	0.61676	0.74678	0.68168	0.64892	0.75072	0.79129	0.53238	0.78358	0.61969	0.81569	0.64308	0.75551	0.70006	0.69955	0.55813	0.62627	0.51411	0.73212	0.71161	0.78053	0.7411	0.6746	0.54219	0.79496	0.80513	0.81614	0.72068	0.78402	0.6709	0.78875	0.80858	0.58601	0.75699	0.6928	0.77434	0.6967	0.59796	0.71057	0.676	0.57725	0.70042	0.69084	0.72059	0.62763
0.43706	0.5324	0.40451	0.77202	0.44995	0.59708	0.50734	0.60526	0.77365	0.59339	0.65622	0.57632	0.61498	0.50334	0.63054	0.51982	0.69774	0.74067	0.5676	0.61453	0.66779	0.74032	0.63243	0.49264	0.55605	0.60396	0.6182	0.66795	0.60789	0.73928	0.63325	0.72466	0.64786	0.64143	0.66886	0.81972	0.43943	0.68011	0.50468	0.56465	0.60668	0.69265	0.64708	0.6146	0.58006	0.734	0.88606	0.68968	0.7275	0.64983
0.70671	0.73097	0.82124	0.77282	0.86424	0.71177	0.80448	0.71067	0.70437	0.64154	0.67959	0.72345	0.68968	0.8185	0.63372	0.81897	0.75559	0.80793	0.69302	0.62786	0.59965	0.68242	0.85805	0.73204	0.70264	0.78463	0.70003	0.58204	0.60707	0.74691	0.8086	0.78243	0.6032	0.8187	0.67375	0.80557	0.73355	0.62186	0.82046	0.80429	0.7597	0.64635	0.62985	0.74771	0.63021	0.68655	0.76522	0.63192	0.76962	0.69734
0.89182	0.63917	0.89891	0.66316	0.96706	0.71184	0.57997	0.61594	0.79617	0.49305	0.68649	0.86836	0.48959	0.81926	0.34369	0.89175	0.83056	0.55237	0.76011	0.75176	0.51177	0.70475	0.89659	0.89274	0.51816	0.88087	0.47277	0.31943	0.50145	0.73984	0.83569	0.78793	0.71094	0.8212	0.55146	0.6607	0.64075	0.67839	0.96886	0.79782	0.88966	0.5484	0.43826	0.64166	0.83718	0.52316	0.86791	0.5566	0.55479	0.95621
0.37742	0.53687	0.41118	0.45007	0.60777	0.71232	0.65626	0.52081	0.45414	0.67224	0.74063	0.61462	0.60084	0.67112	0.76089	0.65009	0.73272	0.54063	0.68262	0.71569	0.76163	0.62006	0.80297	0.57507	0.5545	0.65048	0.65387	0.65247	0.75166	0.50952	0.72723	0.68896	0.71062	0.59289	0.67796	0.79977	0.52707	0.76501	0.66356	0.65782	0.72527	0.73014	0.66173	0.67281	0.69494	0.75681	0.65704	0.79748	0.61088	0.73576
0.74285	0.54529	0.84098	0.63707	0.83373	0.68971	0.7913	0.73195	0.68445	0.53104	0.79064	0.71002	0.60805	0.74834	0.71905	0.83893	0.81685	0.94913	0.62246	0.63177	0.49766	0.66762	0.84585	0.79327	0.72524	0.81795	0.71721	0.57206	0.57886	0.71511	0.83975	0.77321	0.62592	0.81052	0.62649	0.89573	0.68623	0.60572	0.82845	0.84055	0.75148	0.59371	0.71995	0.65358	0.63174	0.5125	0.74692	0.58008	0.7116	0.72334
0.30729	0.4767	0.271	0.4814	0.51834	0.38171	0.60385	0.45768	0.4934	0.63452	0.64406	0.55722	0.74496	0.58465	0.45609	0.38643	0.26259	0.84782	0.58801	0.61037	0.60624	0.69003	0.22457	0.57295	0.50598	0.52994	0.59672	0.60443	0.73098	0.72533	0.45901	0.61685	0.57069	0.56854	0.6757	0.58214	0.475	0.83996	0.69468	0.45689	0.62195	0.64148	0.76281	0.78674	0.79336	0.75142	0.43411	0.72661	0.652	0.69483
0.48232	0.36105	0.2997	0.51467	0.46323	0.64668	0.46	0.48176	0.62394	0.65265	0.60521	0.52386	0.72557	0.60521	0.62621	0.61614	0.57922	0.65382	0.66399	0.7455	0.75464	0.76409	0.44272	0.61448	0.51646	0.66247	0.42996	0.65777	0.82806	0.47505	0.63771	0.35444	0.62343	0.53098	0.64423	0.73868	0.48797	0.79127	0.45382	0.71326	0.55374	0.72685	0.64419	0.68502	0.72212	0.71285	0.76671	0.76164	0.65101	0.62465
0.28858	0.41501	0.33527	0.48631	0.75582	0.33318	0.66615	0.5714	0.67812	0.60161	0.61922	0.57898	0.86816	0.71379	0.77455	0.61713	0.60642	0.73062	0.76426	0.53574	0.56719	0.68347	0.39587	0.47158	0.52803	0.7728	0.75377	0.64255	0.74999	0.48635	0.40886	0.79865	0.6928	0.78811	0.63386	0.81541	0.61023	0.64957	0.77785	0.48787	0.64326	0.71479	0.72602	0.5978	0.73667	0.69859	0.78822	0.63016	0.76953	0.79715
0.73304	0.77003	0.74467	0.67951	0.82073	0.71944	0.61805	0.71444	0.60988	0.58685	0.75836	0.77222	0.47322	0.83171	0.53613	0.87121	0.73262	0.79981	0.76597	0.57537	0.45062	0.6894	0.81138	0.77909	0.77618	0.79941	0.6715	0.5831	0.39094	0.8441	0.85818	0.78695	0.63227	0.83109	0.6539	0.78296	0.77895	0.55111	0.83583	0.71683	0.75983	0.60041	0.72578	0.79098	0.65888	0.605	0.62801	0.51803	0.76428	0.70843
0.76692	0.48541	0.8343	0.62305	0.85198	0.72946	0.78349	0.74284	0.69032	0.55212	0.8495	0.74263	0.60765	0.74529	0.67819	0.79281	0.8012	0.92847	0.65751	0.60654	0.47117	0.72353	0.8538	0.80668	0.72293	0.81607	0.67987	0.59143	0.5568	0.68857	0.83537	0.80459	0.64438	0.8171	0.65077	0.87368	0.63238	0.59362	0.80557	0.80443	0.77313	0.55882	0.73855	0.69697	0.61887	0.51282	0.79557	0.58113	0.73409	0.72133
0.49967	0.73505	0.54936	0.39536	0.49092	0.82701	0.64075	0.772	0.57366	0.69506	0.84105	0.68798	0.70925	0.78295	0.80359	0.85391	0.40985	0.65628	0.59272	0.48292	0.71597	0.70243	0.85204	0.72867	0.78073	0.64501	0.6686	0.84523	0.73568	0.75864	0.7251	0.54542	0.61759	0.74647	0.76246	0.71905	0.64029	0.74076	0.66137	0.68005	0.63737	0.61957	0.71297	0.64493	0.63854	0.65639	0.60338	0.78647	0.84773	0.6685
0.2872	0.35161	0.59735	0.41696	0.75835	0.33775	0.32468	0.55216	0.40417	0.63284	0.6933	0.55448	0.46993	0.78983	0.40971	0.82837	0.74304	0.68381	0.69156	0.54489	0.70652	0.58016	0.71087	0.72577	0.71569	0.74169	0.77637	0.66692	0.55406	0.28024	0.54705	0.72947	0.77792	0.763	0.57555	0.67047	0.73451	0.5716	0.74526	0.6674	0.78513	0.72007	0.5968	0.72613	0.64643	0.65604	0.58291	0.68712	0.71826	0.66697
0.56888	0.70227	0.93045	0.76796	0.92446	0.7057	0.82862	0.41283	0.59292	0.86988	0.32868	0.93678	0.7119	0.73478	0.84467	0.93098	0.94118	0.91209	0.90975	0.92896	0.78996	0.78352	0.93308	0.94435	0.53243	0.26136	0.64977	0.83868	0.86195	0.90065	0.32483	0.94654	0.9021	0.94157	0.62431	0.66748	0.8991	0.90145	0.93858	0.9659	0.54687	0.68478	0.57385	0.75731	0.5739	0.82046	0.66777	0.86214	0.86199	0.93875
0.50447	0.74103	0.66282	0.72531	0.65143	0.71104	0.5616	0.71965	0.72615	0.74462	0.64458	0.63143	0.71585	0.61909	0.77717	0.65215	0.6763	0.80776	0.63765	0.59221	0.75602	0.68582	0.73833	0.72095	0.55626	0.70407	0.74678	0.68222	0.70951	0.80343	0.79295	0.71932	0.69778	0.73501	0.71962	0.7268	0.58736	0.67182	0.64233	0.68551	0.75914	0.67469	0.70414	0.63675	0.52341	0.69857	0.80614	0.57869	0.63838	0.75887
0.37594	0.39629	0.31413	0.37988	0.53242	0.36497	0.52601	0.45557	0.48481	0.70617	0.60663	0.62855	0.66738	0.40648	0.7217	0.36871	0.67685	0.60593	0.71744	0.64519	0.82416	0.78327	0.31297	0.59728	0.62079	0.61971	0.58287	0.70889	0.87773	0.49511	0.39947	0.42963	0.60176	0.69267	0.66147	0.3674	0.62252	0.86707	0.73234	0.50294	0.63194	0.78432	0.73225	0.52082	0.87031	0.73008	0.38305	0.80334	0.82468	0.70931
0.06424	0.66854	0.74461	0.76295	0.92708	0.7617	0.46537	0.66768	0.63408	0.51726	0.79055	0.81715	0.51444	0.78615	0.43138	0.81636	0.70839	0.88176	0.79381	0.62767	0.32946	0.56652	0.82726	0.80606	0.71459	0.82604	0.79558	0.62273	0.47846	0.77402	0.88664	0.91393	0.69715	0.9208	0.60285	0.83532	0.6395	0.423	0.80152	0.64328	0.82564	0.64721	0.53983	0.75309	0.64017	0.60249	0.60662	0.46504	0.76526	0.59422
0.50246	0.7391	0.69851	0.79223	0.84216	0.67536	0.55478	0.75986	0.78534	0.62909	0.75271	0.86215	0.56127	0.81402	0.5278	0.85077	0.7017	0.74282	0.76525	0.62767	0.51776	0.56962	0.77897	0.74557	0.69143	0.82476	0.69496	0.66396	0.48502	0.78218	0.83542	0.80118	0.74632	0.85409	0.6745	0.78678	0.75811	0.49362	0.85032	0.69255	0.8084	0.64449	0.5744	0.76416	0.65809	0.59277	0.73588	0.60857	0.77785	0.55878
0.75985	0.74193	0.74137	0.79107	0.91921	0.71311	0.54672	0.72227	0.63198	0.61872	0.71666	0.76979	0.52444	0.80467	0.52801	0.87767	0.76853	0.81233	0.8012	0.64049	0.49409	0.61112	0.72603	0.6945	0.67936	0.89046	0.76525	0.65212	0.5059	0.86595	0.8459	0.79918	0.6735	0.89524	0.58091	0.76402	0.79264	0.521	0.87448	0.64826	0.79452	0.61349	0.61278	0.75459	0.60703	0.6147	0.69067	0.5929	0.84243	0.62895
0.32496	0.63695	0.60159	0.42716	0.25505	0.70936	0.75042	0.54737	0.74	0.69686	0.71348	0.63541	0.67204	0.63142	0.79702	0.75773	0.78057	0.70827	0.55623	0.72796	0.7056	0.68476	0.57162	0.53965	0.53711	0.74481	0.47934	0.66634	0.74504	0.6273	0.79895	0.69426	0.80491	0.63017	0.7249	0.82268	0.60689	0.75128	0.52728	0.69338	0.68367	0.8075	0.65502	0.6008	0.78532	0.75963	0.6238	0.71883	0.79425	0.72068
0.68369	0.76312	0.80612	0.75015	0.81842	0.81569	0.70195	0.73416	0.71722	0.6132	0.76434	0.65571	0.62004	0.74406	0.7107	0.73242	0.76215	0.79759	0.72099	0.61859	0.53464	0.69138	0.78679	0.77095	0.75608	0.80249	0.6891	0.69806	0.48907	0.72479	0.81778	0.80498	0.66762	0.79096	0.70315	0.78723	0.78453	0.59433	0.75311	0.80968	0.76762	0.62375	0.66893	0.74034	0.69887	0.69184	0.72542	0.62523	0.78557	0.68302
0.68513	0.81644	0.78824	0.72055	0.86448	0.81443	0.61924	0.72117	0.64354	0.57552	0.74691	0.75489	0.59733	0.82125	0.60384	0.78833	0.78658	0.86156	0.80115	0.62708	0.52747	0.62966	0.77943	0.75688	0.73789	0.82807	0.78284	0.67131	0.50998	0.79155	0.81212	0.78232	0.65309	0.85304	0.57316	0.81175	0.80211	0.5639	0.88889	0.74925	0.81169	0.60018	0.59489	0.75375	0.65984	0.68637	0.62498	0.62824	0.80955	0.69153
0.36194	0.45136	0.59241	0.64654	0.52477	0.60133	0.49675	0.45882	0.42424	0.48889	0.70113	0.65912	0.71321	0.71592	0.76721	0.7664	0.73564	0.8631	0.72265	0.63969	0.53417	0.69214	0.75986	0.75141	0.70612	0.77107	0.63739	0.64034	0.59589	0.74118	0.72204	0.79085	0.71373	0.74758	0.69404	0.71769	0.69636	0.64149	0.54406	0.77852	0.79466	0.64011	0.72256	0.72095	0.69222	0.65488	0.49683	0.6654	0.73647	0.7246
0.66716	0.40707	0.78071	0.75437	0.77577	0.74365	0.79484	0.61488	0.78388	0.73006	0.78056	0.70453	0.86447	0.81006	0.50584	0.8414	0.89365	0.93417	0.57907	0.45948	0.60569	0.74669	0.78399	0.75955	0.76899	0.77317	0.85285	0.53967	0.48494	0.78402	0.8489	0.73388	0.71777	0.75214	0.62998	0.84141	0.55735	0.63717	0.81051	0.53034	0.76991	0.64047	0.68658	0.63312	0.65711	0.63353	0.86137	0.52258	0.75868	0.797
0.40146	0.78665	0.84479	0.63807	0.37073	0.79405	0.53782	0.81258	0.72982	0.8183	0.5197	0.53433	0.58682	0.75695	0.78788	0.77758	0.34591	0.54842	0.35329	0.72837	0.81788	0.81476	0.79054	0.79222	0.72569	0.51233	0.51958	0.73726	0.75342	0.79121	0.66828	0.63216	0.78099	0.63601	0.79332	0.78975	0.80225	0.75827	0.63697	0.6839	0.702	0.59014	0.76024	0.61205	0.76147	0.74776	0.85403	0.75221	0.63464	0.68171
0.51014	0.77324	0.4954	0.66349	0.79462	0.64776	0.82275	0.67556	0.83425	0.75201	0.67766	0.83031	0.46271	0.6329	0.69242	0.52602	0.70335	0.79524	0.7428	0.67836	0.71422	0.69576	0.6818	0.74428	0.80985	0.67858	0.70459	0.6128	0.55788	0.62662	0.83597	0.62442	0.7819	0.67097	0.73447	0.52419	0.57363	0.68462	0.84221	0.61255	0.64478	0.76742	0.62766	0.70436	0.64122	0.65331	0.8862	0.71988	0.72446	0.55652
0.40091	0.54192	0.5227	0.64087	0.77491	0.63291	0.75334	0.69266	0.6969	0.61115	0.76104	0.72686	0.62818	0.76106	0.66732	0.80686	0.64495	0.84745	0.64757	0.62783	0.49135	0.65173	0.70813	0.6256	0.74841	0.71738	0.70242	0.65073	0.60181	0.78086	0.76598	0.77918	0.70484	0.74709	0.71752	0.8064	0.7516	0.61094	0.78726	0.75135	0.72704	0.66064	0.77601	0.65784	0.74025	0.67985	0.52672	0.59147	0.64249	0.69278
0.28261	0.45442	0.27088	0.50103	0.58166	0.33995	0.56605	0.67294	0.36593	0.54699	0.66209	0.66278	0.64077	0.66808	0.43381	0.68869	0.77333	0.66208	0.53785	0.66599	0.5836	0.70635	0.54754	0.78074	0.66475	0.51935	0.57354	0.69599	0.6614	0.72849	0.65112	0.72924	0.67579	0.70508	0.7814	0.32	0.70686	0.73362	0.7029	0.40526	0.73329	0.67335	0.73024	0.77992	0.68552	0.67821	0.4204	0.63493	0.61192	0.7078
0.7577	0.70035	0.73477	0.41575	0.89469	0.71432	0.63742	0.69006	0.78274	0.59786	0.74928	0.77309	0.42793	0.79385	0.43811	0.88501	0.71106	0.72617	0.57147	0.63504	0.40081	0.60807	0.78024	0.76426	0.69267	0.86889	0.65857	0.68009	0.51716	0.79774	0.85519	0.88412	0.67929	0.80763	0.63208	0.81264	0.75924	0.422	0.86972	0.72896	0.82182	0.59232	0.59732	0.7466	0.71051	0.47418	0.64543	0.60071	0.82068	0.64423
0.42522	0.60912	0.56841	0.47742	0.19289	0.46372	0.54989	0.47462	0.69197	0.72587	0.72204	0.47098	0.90593	0.49792	0.54736	0.32975	0.86653	0.5672	0.74289	0.54617	0.74112	0.90331	0.3653	0.49197	0.54996	0.43646	0.73623	0.76494	0.64219	0.41101	0.30939	0.53706	0.70925	0.56415	0.65749	0.50294	0.56818	0.79583	0.68479	0.67043	0.45671	0.88097	0.79311	0.57815	0.6149	0.78974	0.77792	0.81801	0.68944	0.8167
0.25505	0.58184	0.66662	0.77009	0.70971	0.69926	0.6664	0.77457	0.74887	0.69122	0.74729	0.70363	0.64148	0.76565	0.69879	0.70639	0.76374	0.65928	0.71819	0.71654	0.64707	0.55043	0.73856	0.46362	0.63333	0.67685	0.67971	0.71786	0.63691	0.78556	0.74873	0.56661	0.7172	0.70891	0.74114	0.77697	0.73759	0.59905	0.80126	0.72767	0.7716	0.67408	0.64969	0.66181	0.61938	0.70648	0.78901	0.64956	0.7487	0.68236
0.78315	0.41041	0.54208	0.71113	0.80578	0.76191	0.73253	0.58616	0.71238	0.65718	0.70511	0.5929	0.57079	0.54703	0.73306	0.62576	0.70901	0.68113	0.64068	0.69051	0.75802	0.74187	0.5425	0.49195	0.7411	0.69318	0.79242	0.72758	0.75962	0.71428	0.62991	0.84467	0.65882	0.59173	0.73384	0.69342	0.59421	0.74837	0.5956	0.51977	0.85049	0.72981	0.74237	0.67845	0.65564	0.73676	0.74143	0.78903	0.67705	0.72533
0.33396	0.38901	0.51279	0.71839	0.32408	0.77495	0.59871	0.51348	0.60432	0.74186	0.69842	0.43506	0.72345	0.57657	0.7608	0.58789	0.74892	0.55825	0.58359	0.73838	0.73382	0.66503	0.62499	0.8156	0.45395	0.56165	0.81809	0.70127	0.69411	0.64506	0.72654	0.82489	0.759	0.65286	0.6748	0.79603	0.59994	0.67681	0.52121	0.6251	0.64077	0.72107	0.66223	0.61199	0.67878	0.6947	0.78342	0.69682	0.73814	0.71723
0.26969	0.51759	0.63825	0.76919	0.60202	0.57974	0.40483	0.59721	0.65304	0.73607	0.66371	0.58843	0.71363	0.59519	0.74213	0.57824	0.76758	0.70812	0.77929	0.59814	0.66184	0.64868	0.72166	0.56034	0.64919	0.69943	0.77912	0.73814	0.71043	0.77779	0.66222	0.5856	0.71995	0.64006	0.6937	0.67988	0.60111	0.66227	0.62262	0.53638	0.62596	0.70871	0.61333	0.58565	0.6262	0.71028	0.78438	0.72774	0.85631	0.4457
0.78681	0.69028	0.78067	0.79841	0.89365	0.7588	0.61656	0.73892	0.70048	0.6404	0.81512	0.80547	0.50817	0.80598	0.6221	0.84595	0.57245	0.69773	0.77654	0.69311	0.57988	0.60527	0.75151	0.75326	0.72445	0.84806	0.73251	0.70216	0.45882	0.83615	0.83828	0.77949	0.71022	0.83354	0.60412	0.77461	0.71326	0.50239	0.87522	0.72849	0.83298	0.62221	0.55923	0.70266	0.65027	0.4919	0.73318	0.59611	0.80105	0.61368
0.30607	0.61838	0.39563	0.28399	0.59151	0.72089	0.78405	0.45197	0.50523	0.58213	0.76774	0.80762	0.77669	0.76942	0.80912	0.77321	0.80665	0.47145	0.76019	0.75938	0.74614	0.71924	0.36276	0.71488	0.46106	0.78006	0.73425	0.64415	0.64965	0.51889	0.81094	0.75132	0.71657	0.71147	0.71806	0.84806	0.69121	0.70316	0.6697	0.56877	0.70631	0.62264	0.7346	0.70916	0.66021	0.74484	0.70886	0.75203	0.75402	0.81332
0.64508	0.95991	0.41436	0.77687	0.72285	0.3351	0.80416	0.77784	0.60103	0.65124	0.34766	0.94095	0.86041	0.89694	0.6254	0.94228	0.66838	0.84827	0.63129	0.96477	0.73516	0.35435	0.83354	0.79382	0.7408	0.79412	0.94105	0.39729	0.90962	0.96778	0.76178	0.31304	0.68414	0.67989	0.84234	0.36608	0.962	0.71727	0.96243	0.86298	0.25472	0.7561	0.40346	0.7425	0.88287	0.73326	0.8646	0.77129	0.90202	0.36276
0.29507	0.29317	0.83332	0.48764	0.81293	0.44176	0.81651	0.63482	0.65201	0.62679	0.78725	0.7066	0.7275	0.63509	0.25427	0.76104	0.77826	0.77307	0.74345	0.6367	0.47918	0.84313	0.87003	0.76565	0.55854	0.09284	0.7482	0.63277	0.53235	0.80662	0.07217	0.84785	0.54402	0.81248	0.63193	0.87362	0.7767	0.51749	0.87346	0.8188	0.78687	0.57281	0.78926	0.73128	0.688	0.72803	0.78672	0.46717	0.78082	0.82394
0.82314	0.89828	0.81198	0.77313	0.83241	0.79335	0.68209	0.73996	0.73122	0.68105	0.3036	0.83088	0.76378	0.32856	0.75401	0.83372	0.32363	0.62268	0.66621	0.68361	0.64558	0.73741	0.84726	0.51396	0.80599	0.44518	0.51093	0.73119	0.66296	0.67705	0.78296	0.70155	0.34362	0.55595	0.78623	0.76468	0.79746	0.68476	0.64703	0.83381	0.74534	0.72775	0.67293	0.78835	0.76533	0.68021	0.86999	0.69102	0.57088	0.44574
0.74827	0.5351	0.92272	0.59888	0.90342	0.769	0.81951	0.71006	0.70919	0.62186	0.81258	0.72416	0.58491	0.73508	0.72682	0.79526	0.92133	0.95415	0.68868	0.6185	0.48813	0.79636	0.89651	0.83561	0.68097	0.88178	0.70816	0.67019	0.55811	0.71138	0.9106	0.85359	0.6552	0.86567	0.62343	0.89899	0.64153	0.60561	0.82819	0.77437	0.83678	0.5815	0.76552	0.68641	0.63661	0.55325	0.85026	0.59751	0.73222	0.78997
0.63972	0.34536	0.65309	0.66449	0.83833	0.59235	0.72926	0.61402	0.7215	0.71208	0.82476	0.74392	0.67302	0.80619	0.69773	0.52672	0.78208	0.7414	0.68933	0.68733	0.59248	0.72821	0.81002	0.77942	0.81089	0.46102	0.625	0.71883	0.58724	0.44901	0.80066	0.81249	0.78583	0.70078	0.64588	0.85862	0.71575	0.72399	0.78695	0.77519	0.78006	0.65303	0.74342	0.73411	0.69132	0.62178	0.80483	0.58859	0.79348	0.7169
0.31832	0.38423	0.61778	0.71137	0.75175	0.43782	0.79283	0.44497	0.50296	0.74829	0.61803	0.55037	0.69913	0.69076	0.78555	0.75432	0.72413	0.68693	0.68827	0.70238	0.7368	0.79002	0.39093	0.73024	0.71759	0.68547	0.72717	0.68594	0.77011	0.48344	0.65673	0.58537	0.72447	0.68358	0.63209	0.57264	0.73821	0.74218	0.72421	0.50501	0.69896	0.75525	0.71292	0.65842	0.73874	0.72358	0.84628	0.7289	0.7586	0.74613
0.34302	0.43003	0.34688	0.52722	0.50603	0.52408	0.52411	0.59828	0.64338	0.6696	0.71104	0.61541	0.70621	0.66244	0.6593	0.43714	0.7034	0.852	0.60818	0.71257	0.77642	0.68948	0.42802	0.36241	0.51287	0.72339	0.69059	0.73504	0.83209	0.68653	0.73225	0.64146	0.79724	0.57012	0.73188	0.74465	0.67665	0.69297	0.68365	0.43646	0.58618	0.80047	0.6728	0.84748	0.7901	0.78443	0.62374	0.77921	0.84658	0.60519
0.4161	0.72875	0.56848	0.68991	0.79523	0.69371	0.50716	0.79402	0.81707	0.66831	0.77892	0.61533	0.82944	0.42605	0.84235	0.36986	0.72882	0.70483	0.66107	0.78802	0.82827	0.62635	0.80392	0.48226	0.74025	0.28662	0.8731	0.60937	0.81726	0.62839	0.55815	0.46771	0.77172	0.74064	0.69286	0.72531	0.66613	0.78907	0.57412	0.74223	0.79698	0.61673	0.5752	0.8051	0.84608	0.8126	0.85145	0.76785	0.59479	0.74109
0.73584	0.72897	0.8121	0.6854	0.86184	0.75498	0.70972	0.73944	0.66211	0.60476	0.76405	0.70793	0.64817	0.78526	0.63999	0.76216	0.59652	0.75712	0.75783	0.6528	0.57731	0.70572	0.83273	0.74714	0.76362	0.78605	0.65156	0.71558	0.54992	0.77093	0.82444	0.73075	0.70266	0.77564	0.71199	0.79801	0.75295	0.64257	0.75254	0.82399	0.83003	0.73666	0.63585	0.67622	0.72089	0.51001	0.90388	0.58249	0.81244	0.72267
0.38705	0.36978	0.31888	0.55469	0.27412	0.36038	0.44221	0.42235	0.56739	0.83254	0.35416	0.52604	0.79636	0.38329	0.4843	0.26833	0.75438	0.79078	0.74689	0.57026	0.83913	0.7397	0.39389	0.62929	0.51035	0.70451	0.50599	0.79349	0.53677	0.34647	0.39974	0.54539	0.40448	0.6956	0.45803	0.27565	0.35483	0.83836	0.77411	0.63728	0.87946	0.86712	0.79694	0.77687	0.83716	0.66358	0.58837	0.83313	0.78859	0.50861
0.78949	0.69785	0.79165	0.82304	0.91508	0.41336	0.58045	0.67619	0.73311	0.57812	0.90926	0.782	0.46261	0.8722	0.50157	0.90498	0.81436	0.74621	0.77499	0.56689	0.3739	0.59284	0.77763	0.75847	0.65899	0.81548	0.73295	0.53333	0.46191	0.84995	0.87834	0.83141	0.62287	0.88184	0.59836	0.88323	0.81189	0.49103	0.89241	0.77367	0.74125	0.55511	0.55668	0.86646	0.61836	0.62366	0.64314	0.47884	0.79448	0.60832
0.24452	0.30206	0.7989	0.72673	0.79587	0.81766	0.71635	0.53916	0.78671	0.76282	0.78465	0.77071	0.62605	0.56586	0.43587	0.59252	0.76629	0.73064	0.71637	0.49273	0.75775	0.69718	0.29135	0.81064	0.57685	0.77385	0.37784	0.71674	0.72384	0.75827	0.59437	0.72083	0.7359	0.64728	0.64314	0.79796	0.79781	0.50658	0.69011	0.35118	0.80557	0.77324	0.69313	0.74329	0.77189	0.74896	0.4615	0.76174	0.7611	0.68483
0.26289	0.3578	0.72493	0.56313	0.55517	0.48764	0.5738	0.55481	0.64965	0.79796	0.64203	0.74201	0.53148	0.55805	0.75014	0.4656	0.27626	0.62844	0.72617	0.43913	0.64765	0.74597	0.71085	0.61344	0.26917	0.63454	0.51513	0.78497	0.66071	0.43058	0.60666	0.58346	0.75348	0.78368	0.42081	0.49181	0.42706	0.67335	0.58403	0.64842	0.85407	0.78524	0.7012	0.735	0.69372	0.82554	0.75754	0.67706	0.83862	0.56039
0.45825	0.3816	0.23869	0.36738	0.36148	0.68301	0.42658	0.44997	0.7693	0.5826	0.83574	0.59625	0.85856	0.67841	0.55992	0.78722	0.77376	0.86471	0.64417	0.86704	0.7562	0.60314	0.65819	0.56995	0.53295	0.51306	0.70419	0.69444	0.78043	0.63236	0.69557	0.60965	0.61642	0.57568	0.72289	0.75148	0.45007	0.81702	0.50472	0.84375	0.61161	0.74064	0.75761	0.61594	0.72212	0.71234	0.4105	0.75158	0.72716	0.74858
0.31758	0.53437	0.37921	0.53111	0.46598	0.27348	0.57949	0.55267	0.69989	0.6634	0.71091	0.55956	0.56463	0.5242	0.75403	0.70566	0.78413	0.84599	0.65227	0.65986	0.63893	0.75111	0.6441	0.4629	0.55488	0.69403	0.66089	0.70946	0.67514	0.66925	0.74618	0.76924	0.66617	0.7035	0.71319	0.77746	0.49963	0.71323	0.65776	0.39274	0.69269	0.62024	0.71088	0.78631	0.77675	0.72932	0.5423	0.67077	0.82903	0.71614
0.32637	0.43653	0.46396	0.63047	0.80703	0.36439	0.67841	0.45709	0.40617	0.68848	0.59444	0.56367	0.65684	0.65772	0.78778	0.68096	0.79803	0.74214	0.71534	0.68388	0.69858	0.64964	0.39328	0.66819	0.76633	0.73467	0.74095	0.69023	0.85047	0.47473	0.55202	0.63984	0.65836	0.65267	0.56055	0.73677	0.65544	0.81546	0.63262	0.42336	0.69198	0.74345	0.76443	0.73833	0.71238	0.78319	0.66267	0.79893	0.73069	0.70539
0.13831	0.2444	0.56183	0.70425	0.67353	0.18463	0.87911	0.39655	0.50272	0.88107	0.11566	0.53537	0.57569	0.37852	0.37493	0.12107	0.77728	0.21411	0.79555	0.40904	0.79457	0.71713	0.94765	0.65986	0.67257	0.70199	0.59687	0.79214	0.8709	0.46532	0.24427	0.91677	0.91471	0.45612	0.85487	0.92365	0.84847	0.82326	0.46819	0.83625	0.91925	0.85429	0.59494	0.74122	0.86307	0.81321	0.3524	0.42246	0.71039	0.82921
0.48182	0.72674	0.55411	0.74414	0.34696	0.67926	0.73285	0.6088	0.76949	0.71481	0.72697	0.69321	0.62636	0.77125	0.76444	0.73271	0.74661	0.78299	0.66416	0.6342	0.71625	0.63128	0.79383	0.7812	0.651	0.76429	0.69542	0.59376	0.75496	0.73924	0.74713	0.60103	0.7247	0.70571	0.71277	0.62906	0.73604	0.71594	0.8175	0.62839	0.73913	0.70047	0.71977	0.63729	0.78112	0.70375	0.68006	0.69783	0.62363	0.73859
0.32139	0.32666	0.29805	0.791	0.88363	0.34214	0.70927	0.43025	0.85168	0.82161	0.78686	0.63622	0.59845	0.43588	0.4291	0.25268	0.83385	0.73937	0.80805	0.60047	0.72035	0.8396	0.26796	0.4237	0.4767	0.82625	0.63839	0.80211	0.56977	0.65926	0.25617	0.82134	0.85043	0.59492	0.60501	0.26268	0.79648	0.80943	0.81544	0.55036	0.63531	0.83905	0.8349	0.83331	0.78731	0.67576	0.77847	0.81962	0.84861	0.69817
0.27184	0.44958	0.497	0.71748	0.56861	0.75173	0.54571	0.75592	0.73989	0.76867	0.63771	0.50141	0.73546	0.56761	0.71772	0.65778	0.71501	0.76886	0.61645	0.54166	0.76652	0.56424	0.73347	0.79323	0.63323	0.67893	0.77219	0.69652	0.69699	0.77079	0.64671	0.6665	0.75807	0.69071	0.73902	0.78125	0.55908	0.71777	0.59488	0.7756	0.76616	0.77526	0.72535	0.48284	0.74878	0.73791	0.59622	0.69023	0.79862	0.63138
0.74588	0.75237	0.74025	0.77323	0.80387	0.8146	0.71422	0.76158	0.70699	0.754	0.78514	0.80079	0.54114	0.80092	0.68515	0.83164	0.56641	0.86652	0.77564	0.69408	0.63905	0.64344	0.80256	0.75942	0.79114	0.81885	0.79345	0.68453	0.60343	0.81422	0.81216	0.7989	0.71441	0.78579	0.6097	0.75381	0.79107	0.53208	0.78243	0.73811	0.82514	0.75492	0.6368	0.74684	0.79298	0.61802	0.70893	0.57929	0.76335	0.67395
0.56518	0.80184	0.70615	0.60649	0.87747	0.74622	0.78234	0.67969	0.64156	0.49869	0.76047	0.78513	0.63291	0.59901	0.76186	0.81599	0.72478	0.70314	0.51621	0.5611	0.45681	0.55256	0.80498	0.81661	0.73708	0.86567	0.77955	0.59347	0.55836	0.79927	0.74703	0.64377	0.65216	0.58539	0.73352	0.8469	0.7721	0.6201	0.54625	0.81927	0.79996	0.6603	0.65529	0.50682	0.76109	0.67533	0.84259	0.46608	0.74474	0.65197
0.44264	0.51322	0.41744	0.41566	0.66627	0.46332	0.6019	0.53791	0.34406	0.67064	0.70007	0.78111	0.66321	0.49922	0.61908	0.48105	0.61494	0.43346	0.78141	0.61373	0.88864	0.67532	0.80381	0.71995	0.40276	0.43234	0.67806	0.63853	0.94027	0.34854	0.63564	0.64989	0.6028	0.44891	0.86236	0.73168	0.59531	0.75395	0.63144	0.57163	0.89132	0.76176	0.66224	0.54111	0.64136	0.87082	0.56497	0.72999	0.42732	0.78476
0.61638	0.76288	0.76759	0.75233	0.60537	0.78932	0.56642	0.79612	0.68089	0.7646	0.59436	0.73495	0.46511	0.7727	0.8018	0.77788	0.36402	0.76639	0.66851	0.77743	0.81487	0.7311	0.77677	0.77019	0.76373	0.73223	0.60685	0.69231	0.65145	0.77727	0.73876	0.646	0.81665	0.73739	0.79177	0.75289	0.7451	0.75119	0.74853	0.81016	0.80586	0.74032	0.70543	0.69998	0.77234	0.7217	0.82446	0.71207	0.73182	0.76053
0.75145	0.75489	0.85978	0.60917	0.64985	0.82022	0.73568	0.79151	0.75759	0.69919	0.75361	0.64366	0.68533	0.64486	0.74902	0.75304	0.81764	0.83415	0.60096	0.6306	0.76775	0.72744	0.74265	0.84303	0.77243	0.64957	0.51775	0.67623	0.78986	0.86695	0.85042	0.55715	0.73911	0.75216	0.64786	0.87153	0.56292	0.70137	0.71062	0.82763	0.55768	0.68329	0.73525	0.7667	0.75573	0.71763	0.76647	0.71478	0.61029	0.70398
0.47956	0.64335	0.66716	0.69139	0.75836	0.74716	0.6602	0.65286	0.73444	0.74517	0.79617	0.66578	0.76067	0.72921	0.7122	0.67304	0.73403	0.91534	0.7469	0.69436	0.68116	0.73134	0.75439	0.70997	0.76962	0.74571	0.72206	0.61928	0.64418	0.76543	0.74649	0.7888	0.61607	0.76046	0.70364	0.80344	0.73622	0.72396	0.767	0.72734	0.771	0.73695	0.74148	0.75241	0.73993	0.66612	0.80287	0.68677	0.80676	0.71222
0.27524	0.29076	0.24587	0.7583	0.56642	0.63829	0.7588	0.83699	0.60871	0.74951	0.7381	0.74591	0.67741	0.74705	0.50823	0.76996	0.70905	0.85331	0.62181	0.74451	0.55532	0.42341	0.69317	0.76029	0.77861	0.67076	0.77134	0.76581	0.81564	0.46684	0.36785	0.7942	0.74638	0.66961	0.69665	0.70401	0.75876	0.78342	0.77036	0.60432	0.73513	0.73974	0.73836	0.77192	0.66585	0.7135	0.77422	0.6244	0.75376	0.66572
0.41269	0.78972	0.73173	0.78806	0.68294	0.21938	0.80184	0.65496	0.75664	0.57878	0.76877	0.70774	0.69261	0.62145	0.54979	0.78749	0.61375	0.81842	0.66947	0.50946	0.47643	0.73081	0.83743	0.79075	0.69534	0.82291	0.72977	0.58736	0.55393	0.74653	0.77311	0.86776	0.66262	0.6674	0.71056	0.88032	0.76079	0.64349	0.7191	0.80271	0.80443	0.65945	0.72013	0.79693	0.66741	0.7374	0.84376	0.4518	0.78931	0.79828
0.85901	0.6944	0.82795	0.80987	0.96097	0.81775	0.49873	0.72952	0.75856	0.70768	0.66364	0.87264	0.47808	0.81975	0.42948	0.90525	0.73862	0.87179	0.8692	0.5727	0.49606	0.60695	0.80409	0.78098	0.74581	0.88769	0.78775	0.75624	0.48252	0.84128	0.8774	0.92999	0.70578	0.8735	0.57864	0.82968	0.83951	0.48356	0.88788	0.72533	0.89298	0.61533	0.51163	0.74794	0.67949	0.5849	0.56488	0.65136	0.8538	0.58709
0.26204	0.65894	0.63529	0.6656	0.88552	0.47197	0.56136	0.7066	0.81583	0.59877	0.26188	0.70736	0.67567	0.81099	0.83408	0.8417	0.77888	0.41123	0.27731	0.80356	0.59705	0.66377	0.87791	0.59328	0.83359	0.53824	0.62406	0.72473	0.70577	0.80088	0.80236	0.80006	0.75627	0.21047	0.67738	0.79319	0.5627	0.62898	0.83666	0.80955	0.83153	0.54517	0.78971	0.83041	0.66794	0.65765	0.79768	0.57498	0.7223	0.77298
0.88539	0.40678	0.4841	0.51461	0.30243	0.92407	0.52681	0.42696	0.44637	0.92169	0.61002	0.3369	0.8626	0.94328	0.67359	0.76902	0.90866	0.35749	0.92166	0.73485	0.88594	0.63843	0.95009	0.59774	0.67028	0.22345	0.55586	0.93158	0.8835	0.54601	0.37551	0.81691	0.69873	0.90948	0.90684	0.64441	0.93501	0.85852	0.35445	0.8889	0.76416	0.46738	0.56986	0.66971	0.60508	0.93951	0.45405	0.93613	0.93925	0.82675
0.26787	0.42194	0.74861	0.69119	0.90772	0.72015	0.59754	0.7507	0.7275	0.5702	0.74792	0.77802	0.36765	0.82391	0.44426	0.89338	0.91633	0.61664	0.7691	0.6177	0.3455	0.64402	0.73241	0.83489	0.78162	0.85803	0.75934	0.55667	0.3998	0.84414	0.84831	0.85735	0.71736	0.86739	0.61784	0.81495	0.87228	0.39887	0.74984	0.84173	0.82273	0.63247	0.57788	0.71915	0.67269	0.30889	0.75446	0.4396	0.82801	0.62377
0.74842	0.441	0.84254	0.64215	0.80996	0.79092	0.77362	0.83441	0.73067	0.51567	0.81275	0.79532	0.53952	0.7467	0.76748	0.77562	0.80525	0.89407	0.67959	0.62554	0.46046	0.7281	0.93583	0.82835	0.73545	0.82824	0.71506	0.64669	0.54913	0.75772	0.85608	0.76806	0.70228	0.82961	0.64401	0.85878	0.632	0.60011	0.82277	0.79252	0.80426	0.63908	0.7729	0.71793	0.57631	0.45061	0.88023	0.50957	0.76681	0.74398
0.60218	0.60452	0.58261	0.80978	0.63468	0.34701	0.6247	0.74556	0.70594	0.66092	0.84259	0.77636	0.56412	0.83173	0.69722	0.81488	0.76414	0.84132	0.60255	0.6464	0.54204	0.6343	0.75723	0.66384	0.70214	0.75244	0.69028	0.64268	0.52764	0.79365	0.79221	0.81896	0.73333	0.80656	0.63673	0.78738	0.77539	0.56335	0.81237	0.77953	0.79151	0.63948	0.6523	0.76074	0.66401	0.62023	0.75168	0.61006	0.82405	0.74216
0.18041	0.63834	0.46517	0.49555	0.64789	0.20499	0.70481	0.59229	0.70744	0.59252	0.74701	0.67176	0.57133	0.72828	0.72002	0.72477	0.69963	0.67886	0.54805	0.67028	0.72208	0.64668	0.79343	0.68366	0.74031	0.72941	0.6021	0.68975	0.81069	0.72901	0.75014	0.7124	0.71767	0.67454	0.77772	0.76587	0.79873	0.74647	0.57786	0.68879	0.77063	0.77753	0.70041	0.72618	0.77648	0.79341	0.8738	0.69798	0.74636	0.66518
0.34935	0.69194	0.71214	0.62732	0.54707	0.6091	0.63187	0.76435	0.5627	0.68648	0.76722	0.67296	0.676	0.36049	0.46859	0.72954	0.46304	0.74392	0.7504	0.66785	0.72534	0.71241	0.68442	0.73458	0.66733	0.62555	0.60176	0.65674	0.71053	0.71209	0.64884	0.48147	0.47136	0.75084	0.60357	0.59965	0.60457	0.70036	0.74155	0.68245	0.36731	0.79451	0.67423	0.69546	0.56641	0.63706	0.78759	0.6961	0.76262	0.72024
0.60221	0.73997	0.72331	0.68369	0.76393	0.67409	0.75202	0.84643	0.76118	0.75068	0.61908	0.74724	0.71671	0.67508	0.81336	0.66325	0.65251	0.82251	0.71954	0.71712	0.77236	0.72236	0.79179	0.72394	0.7708	0.7347	0.77538	0.74956	0.71444	0.73336	0.64609	0.7884	0.74375	0.6918	0.72043	0.74455	0.77774	0.73293	0.77668	0.81073	0.73867	0.76415	0.73638	0.76685	0.71891	0.72467	0.5764	0.75653	0.75249	0.75658
0.27808	0.42144	0.27049	0.50618	0.7865	0.36654	0.59642	0.59073	0.42245	0.61023	0.75776	0.63386	0.64598	0.63451	0.46967	0.66324	0.87204	0.7009	0.69204	0.57537	0.7335	0.62616	0.30809	0.76815	0.72034	0.72157	0.61405	0.72445	0.6573	0.70639	0.74945	0.82883	0.75239	0.7355	0.65984	0.69101	0.62927	0.73887	0.70195	0.50766	0.72627	0.73836	0.75331	0.71211	0.75372	0.6964	0.52555	0.69894	0.74244	0.76681
0.56285	0.39864	0.39452	0.68845	0.83276	0.8597	0.78674	0.69637	0.81217	0.80734	0.73729	0.52773	0.53706	0.77406	0.86136	0.33295	0.78022	0.79677	0.81243	0.52469	0.86364	0.79827	0.34087	0.40173	0.75884	0.78215	0.46101	0.59417	0.81971	0.72142	0.5064	0.80856	0.75737	0.72945	0.58838	0.29278	0.83605	0.81066	0.8215	0.52285	0.77199	0.82003	0.79393	0.79832	0.84751	0.81603	0.88021	0.83229	0.79357	0.77171
0.21103	0.3145	0.26574	0.66615	0.7491	0.46141	0.3848	0.68983	0.7171	0.61602	0.25025	0.55208	0.64617	0.56009	0.4465	0.2513	0.27099	0.73325	0.49104	0.71834	0.71601	0.71942	0.09493	0.34887	0.54125	0.77939	0.37901	0.73156	0.54531	0.38014	0.75507	0.60499	0.69315	0.73603	0.81737	0.72065	0.45637	0.85205	0.6053	0.61163	0.59446	0.76555	0.89131	0.77581	0.74711	0.79805	0.70195	0.73514	0.64027	0.67159
0.27595	0.4433	0.58956	0.62757	0.47121	0.47582	0.61754	0.71152	0.75522	0.76162	0.60293	0.61588	0.60931	0.65995	0.77846	0.78772	0.71996	0.72676	0.66596	0.78385	0.79626	0.71711	0.69413	0.78526	0.64101	0.73786	0.64325	0.72909	0.76773	0.63838	0.48106	0.40542	0.75121	0.708	0.64455	0.72401	0.66462	0.78256	0.66719	0.75136	0.74228	0.79796	0.75711	0.66171	0.74355	0.72517	0.75193	0.77765	0.7555	0.74354
0.443	0.52532	0.52001	0.57557	0.56298	0.4435	0.60307	0.61197	0.69773	0.69287	0.81047	0.79901	0.71466	0.76953	0.58649	0.82627	0.80667	0.7621	0.80569	0.71528	0.57838	0.62914	0.64459	0.77029	0.75641	0.74426	0.69897	0.67702	0.5877	0.4458	0.82609	0.86298	0.69709	0.86538	0.70354	0.8662	0.7467	0.59727	0.83503	0.68404	0.81997	0.69691	0.63695	0.77366	0.70822	0.69025	0.66891	0.6814	0.80583	0.71762
0.30524	0.54988	0.4859	0.52078	0.69564	0.80075	0.66804	0.67167	0.75072	0.75714	0.69394	0.72721	0.56369	0.66245	0.68769	0.77425	0.7758	0.8096	0.74897	0.68394	0.74873	0.60724	0.79607	0.76707	0.79888	0.7459	0.69085	0.68756	0.73354	0.79396	0.72854	0.81203	0.71187	0.6843	0.76928	0.72856	0.7733	0.67866	0.67154	0.62244	0.75158	0.74957	0.6422	0.56627	0.78561	0.7144	0.79789	0.73734	0.69073	0.55999
0.81142	0.90987	0.66662	0.72432	0.85231	0.73771	0.79342	0.35013	0.5994	0.46715	0.58501	0.83721	0.75025	0.81091	0.74735	0.89744	0.25819	0.53787	0.41918	0.84607	0.60812	0.8242	0.9265	0.43976	0.79759	0.69337	0.67611	0.82031	0.76504	0.80183	0.90587	0.67512	0.39276	0.74622	0.73301	0.83321	0.71244	0.68726	0.75263	0.41846	0.26071	0.54869	0.90422	0.71881	0.74685	0.54704	0.66119	0.8101	0.61179	0.74772
0.48634	0.76017	0.79719	0.46126	0.79834	0.82649	0.80746	0.79176	0.74291	0.72282	0.7499	0.56057	0.79297	0.76705	0.83913	0.69513	0.78289	0.74565	0.69511	0.71694	0.72591	0.79148	0.60822	0.43562	0.46544	0.39558	0.82617	0.74209	0.7298	0.78869	0.75973	0.51691	0.6393	0.62729	0.77859	0.8153	0.67883	0.77453	0.7114	0.5975	0.51298	0.64736	0.67404	0.72573	0.80505	0.71308	0.81625	0.69836	0.80709	0.78014
0.72995	0.7665	0.7754	0.56025	0.75364	0.58393	0.63264	0.77838	0.69828	0.63257	0.65994	0.7115	0.75131	0.76724	0.74265	0.62974	0.61727	0.5176	0.6924	0.74263	0.72572	0.67576	0.74305	0.78732	0.73674	0.74386	0.80002	0.73502	0.64027	0.83371	0.72873	0.72587	0.7908	0.56592	0.71044	0.78749	0.80621	0.69707	0.80214	0.79704	0.82296	0.67904	0.62914	0.68254	0.74396	0.78358	0.76348	0.67947	0.64107	0.6937
0.48905	0.5611	0.34391	0.48779	0.60206	0.50661	0.55925	0.53377	0.66171	0.6568	0.56337	0.55268	0.74072	0.60139	0.84582	0.61825	0.74961	0.56129	0.73799	0.65816	0.79442	0.80852	0.75983	0.81048	0.64989	0.70735	0.64679	0.67697	0.79663	0.59625	0.49235	0.78806	0.72072	0.53912	0.70701	0.52146	0.60371	0.89278	0.63409	0.75381	0.64559	0.70197	0.79501	0.75276	0.85697	0.76541	0.66608	0.7655	0.76699	0.77228
0.43233	0.43679	0.30683	0.54419	0.51459	0.34872	0.53704	0.43211	0.4412	0.59433	0.88592	0.87162	0.6495	0.73345	0.5184	0.46311	0.94021	0.48754	0.87308	0.78122	0.77739	0.52062	0.95431	0.74873	0.60969	0.46743	0.56833	0.75322	0.90993	0.44853	0.29696	0.95147	0.8756	0.50788	0.56933	0.44111	0.63705	0.87048	0.48513	0.46941	0.74636	0.85497	0.92363	0.81734	0.61377	0.81102	0.318	0.65965	0.52681	0.80277
0.32403	0.68477	0.60903	0.4122	0.66486	0.46545	0.49914	0.58422	0.4558	0.6325	0.2444	0.44083	0.47149	0.4973	0.4409	0.463	0.32564	0.34217	0.82163	0.6326	0.71319	0.86566	0.7384	0.87659	0.7786	0.43603	0.78802	0.79507	0.89558	0.3749	0.47017	0.23346	0.73339	0.58571	0.90095	0.20821	0.49562	0.76074	0.44235	0.85239	0.8901	0.82752	0.64535	0.82325	0.82744	0.75727	0.81055	0.77623	0.5685	0.66764
0.29686	0.70247	0.72481	0.58344	0.44988	0.76239	0.75996	0.65197	0.76423	0.70417	0.81663	0.77306	0.69024	0.82005	0.74178	0.81884	0.76966	0.65697	0.64824	0.7138	0.65282	0.74335	0.41432	0.70212	0.6062	0.71843	0.67182	0.68248	0.5843	0.75636	0.81025	0.78922	0.73882	0.79378	0.72519	0.82191	0.80218	0.66298	0.65282	0.74859	0.69561	0.73654	0.69565	0.75483	0.76623	0.74136	0.83935	0.70067	0.76504	0.71047
0.3803	0.48474	0.40842	0.56561	0.58522	0.37314	0.50997	0.49143	0.59932	0.71352	0.75182	0.44557	0.72778	0.63818	0.89364	0.6865	0.64829	0.68532	0.75707	0.66403	0.70459	0.56046	0.31593	0.5554	0.57111	0.64529	0.76634	0.71158	0.87001	0.42367	0.76984	0.69833	0.79407	0.66684	0.69637	0.74863	0.60296	0.83386	0.56395	0.59654	0.63863	0.82046	0.80141	0.71637	0.71971	0.74032	0.52073	0.79524	0.70879	0.70355
0.27808	0.80476	0.36734	0.36214	0.07192	0.34449	0.70872	0.61661	0.45658	0.50179	0.82489	0.7668	0.55123	0.47286	0.76114	0.76924	0.63061	0.83872	0.39778	0.52084	0.63921	0.8092	0.70669	0.54288	0.64348	0.53885	0.78463	0.62797	0.66055	0.45071	0.71371	0.88442	0.80211	0.50522	0.71777	0.5978	0.85478	0.70821	0.24816	0.4942	0.55848	0.76488	0.74443	0.48929	0.80556	0.76639	0.56006	0.68421	0.71109	0.67065
0.79654	0.31981	0.5395	0.35851	0.9398	0.72313	0.61618	0.71224	0.75215	0.62111	0.84544	0.71363	0.53354	0.76629	0.53581	0.8745	0.78541	0.83989	0.51711	0.75958	0.53697	0.65456	0.8632	0.77875	0.72336	0.88485	0.69087	0.69947	0.55618	0.77716	0.86227	0.8924	0.75112	0.796	0.66232	0.83751	0.64901	0.52842	0.8698	0.67983	0.8119	0.65341	0.60607	0.72226	0.70671	0.46505	0.75365	0.65655	0.74944	0.66515
0.34972	0.6	0.44823	0.51479	0.74149	0.69193	0.66424	0.73296	0.77066	0.78671	0.6345	0.83414	0.74629	0.75285	0.79026	0.69506	0.75004	0.65093	0.78802	0.66492	0.80348	0.73919	0.80423	0.8367	0.70831	0.69704	0.83125	0.67867	0.68951	0.75295	0.77946	0.75233	0.71852	0.70903	0.76128	0.61792	0.53687	0.78984	0.59261	0.74848	0.70621	0.81041	0.73222	0.54962	0.80309	0.78982	0.86403	0.82384	0.69968	0.72445
0.38708	0.54381	0.39693	0.71669	0.31327	0.5557	0.55544	0.54787	0.64133	0.77654	0.63031	0.47693	0.63037	0.54143	0.77585	0.6571	0.44951	0.87388	0.5592	0.60076	0.67961	0.65302	0.18744	0.46694	0.63976	0.5936	0.50032	0.771	0.7589	0.72984	0.5795	0.49926	0.71169	0.75604	0.80309	0.5839	0.70095	0.79004	0.35994	0.6869	0.72565	0.67396	0.78789	0.54478	0.72195	0.63564	0.61725	0.77494	0.70212	0.65675
0.27607	0.32846	0.62991	0.54877	0.5006	0.56488	0.42123	0.43118	0.62883	0.54292	0.76454	0.73856	0.75078	0.28703	0.62033	0.26977	0.49324	0.80365	0.68103	0.50207	0.83903	0.78316	0.57664	0.84909	0.38299	0.78906	0.61694	0.74399	0.76246	0.79585	0.65094	0.5451	0.68326	0.6392	0.62581	0.58484	0.42193	0.73224	0.41577	0.53303	0.61998	0.80319	0.71526	0.70085	0.75165	0.78662	0.54139	0.79535	0.85341	0.64466
0.49217	0.48935	0.44832	0.80988	0.73346	0.42936	0.52791	0.47426	0.71685	0.66612	0.73783	0.47298	0.68354	0.49114	0.58048	0.36532	0.85671	0.82079	0.76594	0.52468	0.57761	0.66458	0.35698	0.49799	0.667	0.82136	0.52212	0.67954	0.58364	0.64204	0.34203	0.86039	0.66009	0.8493	0.62401	0.728	0.75054	0.69315	0.84439	0.55398	0.70894	0.7018	0.72918	0.77246	0.73253	0.77626	0.74235	0.68868	0.84675	0.6679
0.31397	0.67822	0.7071	0.63374	0.48012	0.80809	0.75658	0.79025	0.70978	0.81411	0.56266	0.63186	0.80219	0.69201	0.7158	0.70935	0.65952	0.50712	0.50849	0.7699	0.80334	0.78781	0.79245	0.81794	0.74994	0.73758	0.62581	0.7803	0.75475	0.78967	0.73998	0.76274	0.74059	0.71026	0.76168	0.73837	0.81625	0.79805	0.76656	0.81652	0.65784	0.76782	0.72351	0.7542	0.79578	0.7724	0.87201	0.76873	0.80299	0.75514
0.47466	0.72509	0.76032	0.71283	0.85091	0.40855	0.81339	0.71851	0.78123	0.66312	0.75769	0.6283	0.6369	0.80023	0.66545	0.83515	0.62114	0.75507	0.76994	0.71503	0.68536	0.7508	0.89033	0.77599	0.70286	0.78256	0.67291	0.65303	0.68882	0.51875	0.82039	0.72927	0.702	0.78175	0.73096	0.74234	0.76043	0.70788	0.7948	0.77739	0.79206	0.70861	0.7211	0.72164	0.70239	0.73287	0.87934	0.70442	0.75515	0.6931
0.2519	0.4932	0.5058	0.78728	0.75333	0.80409	0.77559	0.52824	0.69323	0.77096	0.69369	0.69223	0.74862	0.53077	0.78991	0.32584	0.7935	0.68907	0.73598	0.66176	0.72024	0.72122	0.64033	0.44716	0.74749	0.79311	0.73924	0.74255	0.70293	0.80758	0.62596	0.78842	0.68931	0.62677	0.77922	0.73359	0.69963	0.78569	0.78439	0.70946	0.78667	0.72286	0.74649	0.47511	0.7961	0.71898	0.55604	0.73819	0.80519	0.67187
0.28592	0.31407	0.68385	0.79572	0.25432	0.84464	0.46438	0.59431	0.77431	0.75606	0.7896	0.55105	0.78359	0.36884	0.41873	0.73032	0.79349	0.77098	0.77185	0.41283	0.78885	0.7888	0.26479	0.80964	0.82155	0.72977	0.79481	0.79056	0.51085	0.77204	0.29461	0.74741	0.77618	0.71063	0.60405	0.63941	0.5657	0.7819	0.72975	0.72773	0.78264	0.66772	0.76516	0.77683	0.77512	0.74305	0.62828	0.78657	0.77741	0.77497
0.38178	0.40229	0.34031	0.43168	0.15232	0.36646	0.42975	0.36275	0.33108	0.44736	0.50692	0.28746	0.53766	0.41229	0.44354	0.32789	0.3931	0.90695	0.90275	0.50085	0.58995	0.48705	0.29242	0.43821	0.41562	0.3792	0.43908	0.95923	0.57369	0.30476	0.29612	0.54869	0.41717	0.58556	0.55012	0.31164	0.42607	0.91364	0.35448	0.44439	0.43166	0.77053	0.88534	0.6227	0.88906	0.8276	0.35868	0.75104	0.87599	0.5107
0.28163	0.65197	0.67102	0.77446	0.62884	0.75189	0.65919	0.74679	0.6484	0.73342	0.76625	0.75598	0.57808	0.83577	0.70619	0.81283	0.7539	0.83195	0.78239	0.61971	0.68364	0.642	0.80964	0.7213	0.69862	0.82203	0.60994	0.73198	0.69434	0.79982	0.77528	0.81897	0.78015	0.76197	0.71847	0.75853	0.73518	0.60544	0.79605	0.6678	0.8327	0.73359	0.66946	0.75213	0.76206	0.71005	0.76594	0.68923	0.72055	0.63605
0.44406	0.84808	0.86509	0.21321	0.36321	0.8267	0.55142	0.78726	0.83064	0.51759	0.8642	0.41633	0.7337	0.25871	0.6229	0.93312	0.55616	0.97142	0.55906	0.74298	0.58084	0.76293	0.95133	0.88434	0.74046	0.65798	0.7723	0.71734	0.66798	0.81759	0.86504	0.67664	0.68202	0.92621	0.7636	0.91084	0.81459	0.68453	0.91325	0.88933	0.85737	0.67865	0.63923	0.80556	0.72879	0.65122	0.90581	0.61086	0.4769	0.68107
0.58441	0.77287	0.83782	0.73531	0.77386	0.76055	0.73694	0.80192	0.72781	0.5734	0.80456	0.75232	0.61581	0.84664	0.67302	0.8861	0.80314	0.93707	0.71375	0.61881	0.50952	0.70665	0.90116	0.82562	0.79051	0.80696	0.67898	0.53228	0.58458	0.73941	0.85657	0.80763	0.68219	0.85975	0.74323	0.84215	0.78911	0.58525	0.8568	0.72846	0.79176	0.65522	0.63858	0.76895	0.68505	0.66081	0.89829	0.54335	0.78982	0.71599
0.80301	0.68041	0.86119	0.78938	0.66139	0.83931	0.59498	0.60221	0.79272	0.85488	0.88182	0.65081	0.63898	0.8502	0.40801	0.73758	0.40428	0.76927	0.51012	0.54506	0.85791	0.87738	0.82516	0.43239	0.88779	0.72635	0.54601	0.62331	0.70492	0.80071	0.77495	0.62138	0.72832	0.50447	0.73109	0.81532	0.75127	0.80876	0.75943	0.8558	0.52603	0.80621	0.75064	0.61579	0.8663	0.77953	0.5738	0.72803	0.62191	0.54554
0.48212	0.51841	0.40101	0.74162	0.66982	0.37584	0.91525	0.4762	0.44995	0.84268	0.45431	0.59496	0.70473	0.42671	0.52711	0.30286	0.41623	0.93021	0.74117	0.6485	0.63058	0.85197	0.32503	0.50947	0.70363	0.42076	0.51882	0.81002	0.67235	0.39025	0.32725	0.30836	0.90626	0.89892	0.68108	0.35772	0.92745	0.64054	0.44061	0.49687	0.84342	0.91758	0.84118	0.54451	0.92678	0.78278	0.91979	0.87519	0.50206	0.83551
0.56735	0.71	0.76954	0.75477	0.80562	0.78198	0.5959	0.71968	0.79273	0.71677	0.81813	0.8001	0.67218	0.78979	0.74187	0.80387	0.81432	0.86732	0.70953	0.773	0.68907	0.69374	0.73785	0.71719	0.78123	0.73505	0.77198	0.81883	0.68945	0.85462	0.77221	0.8156	0.78977	0.74111	0.65724	0.78891	0.77308	0.67434	0.83095	0.75997	0.77424	0.70616	0.70035	0.7723	0.72489	0.67663	0.78699	0.71317	0.79053	0.70203
0.53779	0.84296	0.63153	0.12561	0.89368	0.32589	0.51102	0.79347	0.85074	0.78488	0.72751	0.52064	0.9043	0.93876	0.60111	0.91008	0.50137	0.19788	0.90164	0.87835	0.90047	0.44393	0.82151	0.55576	0.86964	0.16315	0.59049	0.85117	0.84043	0.45891	0.91385	0.36456	0.88316	0.44955	0.88472	0.91713	0.85903	0.76137	0.87657	0.80952	0.23173	0.9107	0.91349	0.87749	0.91921	0.91511	0.3793	0.87637	0.8079	0.89462
0.34578	0.61687	0.45662	0.64868	0.55222	0.51595	0.6491	0.61106	0.64813	0.72282	0.5938	0.67679	0.83645	0.54165	0.71889	0.61104	0.75258	0.69993	0.68434	0.63493	0.80199	0.75073	0.68963	0.75798	0.52623	0.68878	0.64454	0.71129	0.84233	0.63814	0.67716	0.78529	0.66241	0.65431	0.74686	0.76476	0.53774	0.75767	0.56365	0.72739	0.5931	0.77262	0.74195	0.67815	0.67827	0.75517	0.8498	0.78523	0.6532	0.75058
0.27537	0.41081	0.29948	0.68495	0.64758	0.52157	0.61847	0.45617	0.51663	0.72398	0.79931	0.76146	0.83475	0.76783	0.82362	0.71507	0.87978	0.55309	0.74895	0.75214	0.63019	0.53473	0.78907	0.8491	0.78115	0.78801	0.69788	0.76701	0.83503	0.53606	0.90583	0.7776	0.794	0.61245	0.57114	0.89239	0.65689	0.77153	0.52596	0.69848	0.26124	0.74502	0.85378	0.59709	0.80544	0.64647	0.44984	0.74285	0.79084	0.81334
0.36332	0.50547	0.42427	0.61463	0.35394	0.39086	0.5542	0.50702	0.48303	0.61382	0.91729	0.92969	0.93229	0.51563	0.61191	0.45575	0.6937	0.61068	0.81956	0.72384	0.76738	0.50752	0.3871	0.91233	0.71078	0.34985	0.72574	0.91359	0.59913	0.52257	0.6037	0.88469	0.91039	0.80569	0.59769	0.56232	0.59413	0.89652	0.64119	0.56842	0.83515	0.80414	0.83656	0.82876	0.42763	0.75589	0.53445	0.8827	0.58051	0.69512
0.44031	0.70296	0.5872	0.64455	0.64496	0.48872	0.70127	0.66872	0.70345	0.74253	0.72558	0.68725	0.77717	0.73655	0.77736	0.65233	0.70331	0.79243	0.66925	0.64396	0.77888	0.70649	0.77119	0.76685	0.78619	0.73339	0.78738	0.68038	0.7604	0.74223	0.73037	0.62146	0.70628	0.7281	0.67977	0.78658	0.70252	0.73925	0.71706	0.66493	0.77607	0.76969	0.69192	0.72437	0.7704	0.77428	0.76185	0.77066	0.80537	0.737
0.82163	0.83046	0.8021	0.79299	0.50733	0.74626	0.64578	0.80222	0.76888	0.44848	0.76773	0.85952	0.52498	0.78494	0.66673	0.89293	0.84771	0.6162	0.82028	0.74815	0.31771	0.70041	0.90915	0.82299	0.83668	0.84244	0.74561	0.66118	0.44113	0.79369	0.87904	0.87332	0.68725	0.87338	0.74224	0.8273	0.61165	0.50844	0.88937	0.76385	0.88313	0.63184	0.57165	0.76928	0.74884	0.46163	0.73957	0.56352	0.64506	0.63057
0.78004	0.59031	0.79495	0.75909	0.78522	0.79888	0.75492	0.68637	0.75742	0.62048	0.34378	0.52758	0.74375	0.71224	0.72728	0.6338	0.62792	0.84902	0.66289	0.66144	0.57769	0.74955	0.56237	0.76693	0.77151	0.85546	0.73923	0.65534	0.69067	0.61515	0.79572	0.5626	0.67293	0.56993	0.69648	0.88435	0.57869	0.72534	0.78356	0.81531	0.66983	0.69958	0.72249	0.76191	0.73045	0.70341	0.90032	0.64323	0.70878	0.73227
0.51844	0.67541	0.87873	0.74959	0.40758	0.82967	0.83423	0.89229	0.7685	0.59207	0.72119	0.85685	0.60579	0.90122	0.8224	0.53347	0.42952	0.64848	0.61281	0.86746	0.90448	0.84412	0.74505	0.47773	0.71032	0.76108	0.64738	0.80939	0.73811	0.73051	0.8355	0.60835	0.87789	0.73226	0.72442	0.57701	0.89268	0.8777	0.69714	0.84954	0.51091	0.78132	0.79527	0.68152	0.83475	0.8505	0.8781	0.89838	0.75236	0.8018
0.42917	0.85692	0.84106	0.55535	0.71919	0.78895	0.64734	0.79911	0.76559	0.56921	0.85035	0.52441	0.73735	0.43473	0.60091	0.87741	0.82137	0.93058	0.69937	0.71838	0.59347	0.76452	0.88816	0.81168	0.79627	0.84076	0.76184	0.68492	0.69241	0.79956	0.82281	0.60824	0.7258	0.85681	0.72865	0.87444	0.78827	0.65593	0.88271	0.8806	0.8254	0.67878	0.72296	0.82512	0.75379	0.65253	0.8175	0.64848	0.62006	0.81156
0.28376	0.6198	0.4332	0.79502	0.75366	0.75622	0.80045	0.69716	0.73312	0.58507	0.71228	0.70798	0.8135	0.76008	0.45969	0.81342	0.54687	0.81264	0.78951	0.46033	0.75492	0.82337	0.38662	0.86246	0.56527	0.58489	0.87753	0.66782	0.87769	0.27952	0.78966	0.54218	0.85045	0.76628	0.70104	0.76197	0.47928	0.78696	0.83582	0.86771	0.82271	0.77673	0.71039	0.69861	0.78404	0.8205	0.54987	0.59082	0.57377	0.59146
0.79825	0.83653	0.78038	0.83422	0.91065	0.73899	0.65478	0.80795	0.71705	0.66041	0.7999	0.79097	0.52804	0.87713	0.64942	0.87044	0.66625	0.89252	0.78806	0.6461	0.4684	0.60138	0.82723	0.78666	0.77531	0.84494	0.69476	0.62787	0.54361	0.8294	0.85754	0.7961	0.75524	0.83651	0.66023	0.7951	0.82634	0.48198	0.84676	0.7767	0.82126	0.68319	0.62574	0.83159	0.69556	0.57294	0.80696	0.63762	0.82693	0.61538
0.77942	0.7572	0.90271	0.8237	0.69908	0.852	0.77306	0.7327	0.69522	0.63016	0.82788	0.77449	0.66269	0.89307	0.67162	0.9217	0.68258	0.77919	0.79901	0.63891	0.41921	0.71074	0.77368	0.88232	0.7526	0.88447	0.76558	0.59576	0.54439	0.81479	0.83454	0.82839	0.55023	0.94134	0.49986	0.88384	0.85629	0.67091	0.92072	0.76827	0.81245	0.56916	0.60655	0.77843	0.67087	0.78299	0.83229	0.5898	0.83333	0.67273
0.95033	0.25193	0.24725	0.22779	0.45114	0.91431	0.43742	0.27148	0.4146	0.8662	0.78367	0.16696	0.9173	0.93279	0.76266	0.75843	0.92992	0.22036	0.95361	0.84534	0.91032	0.49373	0.95121	0.60286	0.74686	0.10613	0.52863	0.92657	0.92285	0.5093	0.12952	0.94603	0.70621	0.95275	0.92128	0.61626	0.93359	0.94387	0.16559	0.85135	0.92955	0.36436	0.63857	0.74917	0.66931	0.95052	0.62197	0.94294	0.9451	0.93704
0.86763	0.78278	0.81274	0.83945	0.96804	0.79662	0.58134	0.75832	0.50248	0.67947	0.7982	0.91553	0.51058	0.88577	0.60506	0.92447	0.58002	0.86435	0.89636	0.66861	0.47008	0.57327	0.88171	0.80244	0.7801	0.95209	0.78797	0.67122	0.49324	0.91163	0.89649	0.91787	0.7358	0.92713	0.66586	0.89761	0.84634	0.58953	0.92329	0.6877	0.81458	0.72513	0.55735	0.84489	0.65366	0.65555	0.78544	0.52622	0.86645	0.59829
0.60504	0.79135	0.59252	0.66262	0.57232	0.79691	0.80243	0.64542	0.7504	0.60078	0.79645	0.54237	0.63228	0.59397	0.70262	0.66561	0.60795	0.06387	0.56858	0.64396	0.73831	0.76687	0.83758	0.65263	0.6324	0.73948	0.82325	0.75632	0.69873	0.77676	0.80485	0.86743	0.74826	0.70994	0.76101	0.84428	0.75381	0.72605	0.66165	0.70639	0.62565	0.69768	0.74135	0.81098	0.78301	0.69698	0.7882	0.61733	0.82227	0.82687
0.32969	0.56148	0.78549	0.82903	0.87694	0.81538	0.56375	0.80137	0.78003	0.71117	0.79169	0.7659	0.5936	0.85085	0.42851	0.84081	0.79914	0.80487	0.80686	0.74277	0.69471	0.66958	0.74699	0.74409	0.79613	0.80408	0.83532	0.72429	0.5166	0.8232	0.80615	0.83416	0.76013	0.80203	0.63966	0.80037	0.79973	0.54716	0.80808	0.82831	0.81649	0.70767	0.66368	0.76566	0.6935	0.66978	0.71747	0.7157	0.79962	0.70882
0.30416	0.68639	0.51202	0.45085	0.7529	0.77633	0.7682	0.55902	0.63061	0.65966	0.83854	0.80233	0.70338	0.82741	0.78562	0.8591	0.87291	0.62771	0.7605	0.70334	0.68004	0.71544	0.41608	0.75384	0.57643	0.80846	0.78828	0.67137	0.55119	0.65904	0.86468	0.77421	0.77372	0.80678	0.73849	0.84035	0.77259	0.65983	0.79755	0.69405	0.72769	0.71441	0.64545	0.81754	0.7438	0.73346	0.66075	0.703	0.78669	0.76583
0.89792	0.52735	0.56115	0.53851	0.96728	0.42048	0.55578	0.62566	0.45322	0.61896	0.87666	0.8883	0.66583	0.6332	0.67789	0.67165	0.85363	0.95224	0.71999	0.67877	0.74012	0.55324	0.58573	0.92423	0.74534	0.97866	0.65234	0.77959	0.81728	0.45652	0.45067	0.93882	0.90808	0.49218	0.72675	0.95084	0.78317	0.71138	0.55417	0.89566	0.92364	0.79339	0.71361	0.5184	0.744	0.58667	0.50012	0.84435	0.81815	0.59397
0.45341	0.43034	0.30504	0.63668	0.2644	0.37512	0.58905	0.43627	0.44837	0.93019	0.81395	0.35461	0.92361	0.43526	0.57319	0.30027	0.89746	0.54447	0.86197	0.71251	0.92984	0.74593	0.30265	0.51561	0.48901	0.49715	0.56495	0.80626	0.70572	0.41478	0.30944	0.67926	0.92174	0.71698	0.65378	0.27031	0.60907	0.93604	0.58602	0.48326	0.37717	0.88604	0.90227	0.75612	0.839	0.80255	0.44252	0.89285	0.87291	0.82572
0.62839	0.58173	0.68138	0.61903	0.86698	0.8289	0.55368	0.7571	0.81676	0.6992	0.74082	0.86248	0.54954	0.78222	0.69487	0.81678	0.76736	0.85726	0.73764	0.7767	0.67568	0.64081	0.73462	0.73507	0.77215	0.83723	0.70647	0.77259	0.54847	0.83893	0.82932	0.84814	0.73069	0.80377	0.64054	0.82952	0.80089	0.50712	0.88139	0.74872	0.86645	0.70037	0.62344	0.84443	0.63053	0.59127	0.56538	0.64199	0.81196	0.63726
0.55786	0.44358	0.44822	0.64889	0.71886	0.71963	0.58917	0.58427	0.72384	0.75448	0.74065	0.73898	0.70511	0.72146	0.79161	0.70909	0.77331	0.6932	0.71441	0.68777	0.72339	0.67943	0.71553	0.61801	0.71849	0.73327	0.66966	0.70881	0.78675	0.77779	0.64229	0.7556	0.76325	0.74642	0.72966	0.69348	0.71619	0.73481	0.67513	0.50284	0.75141	0.76058	0.70828	0.77962	0.81178	0.71509	0.84026	0.74654	0.78684	0.71562
0.80484	0.85784	0.68002	0.82129	0.57366	0.43268	0.73414	0.66541	0.59015	0.88362	0.78393	0.63802	0.81537	0.56547	0.86315	0.52394	0.70492	0.7156	0.65658	0.63174	0.8676	0.59365	0.30796	0.7386	0.68517	0.86954	0.68206	0.65843	0.58724	0.30685	0.78549	0.5854	0.84028	0.55327	0.67822	0.8358	0.85439	0.83553	0.8356	0.8735	0.74075	0.71293	0.83785	0.58324	0.8808	0.78369	0.74131	0.83571	0.56136	0.59225
0.7606	0.81187	0.4345	0.77011	0.64875	0.82318	0.64831	0.75343	0.71856	0.76332	0.81612	0.79111	0.60092	0.69301	0.5966	0.74312	0.80549	0.67725	0.74753	0.58831	0.7336	0.80349	0.7613	0.76922	0.67078	0.7442	0.76876	0.77229	0.64382	0.80638	0.7677	0.84076	0.80612	0.66269	0.7241	0.81553	0.82833	0.72895	0.80363	0.70126	0.80191	0.77068	0.77533	0.58386	0.76941	0.72809	0.6738	0.77593	0.57106	0.80197
0.39842	0.25954	0.72641	0.73456	0.84683	0.78267	0.80055	0.75838	0.7739	0.7865	0.70636	0.80154	0.64155	0.80629	0.68785	0.80186	0.76009	0.747	0.79065	0.78472	0.74854	0.69815	0.78541	0.82154	0.81633	0.77563	0.79897	0.73332	0.7564	0.74186	0.75804	0.82903	0.78971	0.7769	0.75858	0.76843	0.76465	0.66699	0.72998	0.74748	0.78874	0.75889	0.67564	0.73964	0.80532	0.69574	0.6249	0.76344	0.77253	0.65567
0.77925	0.76757	0.91801	0.83733	0.91041	0.86862	0.81398	0.72878	0.86646	0.58522	0.84915	0.6746	0.63679	0.8639	0.5756	0.89759	0.86522	0.9582	0.81334	0.49746	0.46499	0.78052	0.95579	0.82388	0.76403	0.86708	0.68654	0.64038	0.52962	0.74914	0.91183	0.87203	0.59874	0.88837	0.71639	0.89781	0.78975	0.5778	0.84469	0.74013	0.89907	0.65201	0.70662	0.8095	0.62535	0.70309	0.84665	0.5448	0.82136	0.81291
0.441	0.53258	0.78092	0.8466	0.23876	0.79159	0.52203	0.67741	0.7874	0.73889	0.57699	0.69037	0.68444	0.76991	0.79897	0.70173	0.76377	0.88333	0.6517	0.74157	0.74286	0.7664	0.80876	0.79582	0.72654	0.77498	0.8207	0.7464	0.7912	0.81024	0.79987	0.55096	0.71654	0.82322	0.74292	0.83741	0.76252	0.60612	0.82202	0.83323	0.82901	0.80609	0.72849	0.82947	0.82812	0.73843	0.59688	0.77697	0.82198	0.67117
0.8033	0.77287	0.81803	0.82541	0.92539	0.80307	0.64025	0.75006	0.73112	0.72573	0.84043	0.86759	0.58701	0.76922	0.61442	0.85578	0.77022	0.66909	0.85208	0.71322	0.67426	0.70169	0.74461	0.74248	0.77498	0.86869	0.78797	0.73635	0.58268	0.8834	0.84233	0.88039	0.75316	0.82511	0.63762	0.84206	0.82186	0.58899	0.85262	0.75668	0.85937	0.64952	0.61511	0.7834	0.64517	0.63464	0.69189	0.68553	0.79897	0.66428
0.34395	0.46802	0.50223	0.68491	0.73356	0.41609	0.63985	0.65839	0.733	0.83125	0.70654	0.62544	0.64418	0.70406	0.83997	0.62073	0.28131	0.79534	0.62823	0.7729	0.79687	0.7253	0.80554	0.84828	0.62109	0.68913	0.6002	0.70728	0.82493	0.72465	0.65202	0.65418	0.82994	0.66842	0.65253	0.71083	0.6257	0.85324	0.55049	0.64994	0.70514	0.78788	0.75719	0.71217	0.66578	0.83284	0.80044	0.80945	0.5588	0.76055
0.40977	0.64587	0.53888	0.59948	0.73196	0.71545	0.77987	0.77005	0.74296	0.76508	0.75672	0.76678	0.7883	0.80029	0.85634	0.70399	0.67698	0.80657	0.77907	0.64878	0.78362	0.77815	0.83025	0.79091	0.79602	0.79839	0.71364	0.74186	0.79204	0.71877	0.83768	0.83257	0.77819	0.66024	0.71751	0.79529	0.6118	0.72072	0.69176	0.57031	0.77551	0.77511	0.78034	0.59203	0.57026	0.71839	0.91271	0.72937	0.86424	0.76515
0.37196	0.40985	0.60035	0.67948	0.73553	0.37876	0.57234	0.62751	0.67904	0.76732	0.76516	0.58542	0.51047	0.74633	0.63775	0.8138	0.81661	0.71299	0.77446	0.65607	0.8105	0.59879	0.45071	0.47262	0.66974	0.82424	0.70608	0.75928	0.80338	0.58367	0.602	0.76019	0.73401	0.72697	0.71485	0.78501	0.78626	0.72432	0.65389	0.44035	0.64358	0.78767	0.75292	0.73715	0.83832	0.80531	0.57134	0.75096	0.81574	0.73844
0.42945	0.53926	0.50106	0.4417	0.54717	0.73598	0.72197	0.62522	0.5916	0.55416	0.65102	0.52281	0.75872	0.69116	0.84913	0.68839	0.7495	0.43734	0.74176	0.75806	0.86472	0.78069	0.52062	0.76852	0.43792	0.51287	0.69846	0.76975	0.90102	0.61463	0.78255	0.47548	0.75551	0.63171	0.73959	0.67126	0.58769	0.88144	0.59187	0.72879	0.66089	0.79551	0.78167	0.53594	0.74394	0.82134	0.87609	0.81398	0.70296	0.85795
0.77132	0.46673	0.59368	0.58412	0.89115	0.84949	0.89559	0.7966	0.66077	0.58674	0.86197	0.73209	0.74364	0.76655	0.67809	0.7717	0.49852	0.83442	0.87796	0.71806	0.65915	0.80551	0.82021	0.84214	0.7488	0.60262	0.78312	0.72544	0.67439	0.57041	0.72141	0.82953	0.77265	0.58248	0.76383	0.84038	0.79828	0.66967	0.79552	0.83049	0.7773	0.64813	0.50775	0.70735	0.75209	0.82572	0.89855	0.72064	0.40618	0.84192
0.55031	0.60655	0.70323	0.89439	0.81939	0.79795	0.66791	0.5972	0.76014	0.67992	0.69281	0.77403	0.55863	0.66126	0.54963	0.73198	0.75973	0.9287	0.77289	0.69654	0.67334	0.6842	0.32155	0.21213	0.71671	0.84325	0.73499	0.6872	0.51275	0.83637	0.83831	0.9004	0.65883	0.9212	0.65962	0.868	0.72858	0.68399	0.87432	0.66132	0.88233	0.66709	0.69344	0.84306	0.73232	0.62828	0.78358	0.60673	0.80063	0.65564
0.7729	0.78189	0.74996	0.73509	0.86856	0.75887	0.83331	0.78759	0.73968	0.77921	0.75865	0.67453	0.78463	0.77424	0.82031	0.73341	0.70523	0.78625	0.75813	0.80162	0.78763	0.79443	0.67043	0.7918	0.76076	0.7562	0.75075	0.7402	0.76671	0.76785	0.78055	0.76486	0.84126	0.75337	0.78248	0.73684	0.78663	0.78015	0.79037	0.81048	0.76877	0.75058	0.77408	0.77993	0.78388	0.76456	0.81159	0.78207	0.72757	0.8181
0.47519	0.7608	0.70216	0.68588	0.83121	0.46062	0.76954	0.7315	0.65477	0.77222	0.73356	0.73252	0.79447	0.78988	0.79614	0.67895	0.72707	0.65567	0.68376	0.7326	0.75429	0.73627	0.82498	0.72298	0.75707	0.85324	0.70573	0.71149	0.81652	0.73494	0.81248	0.80037	0.7427	0.64522	0.79168	0.78509	0.74338	0.76521	0.70563	0.6707	0.78934	0.81472	0.74817	0.66705	0.77485	0.72685	0.82	0.76915	0.74231	0.72012
0.48302	0.3584	0.82566	0.65999	0.57769	0.80065	0.50908	0.64107	0.83763	0.66197	0.57325	0.55133	0.736	0.63097	0.58567	0.78448	0.59331	0.63118	0.68131	0.69544	0.60685	0.60539	0.67405	0.81432	0.79976	0.60225	0.53466	0.73836	0.58883	0.82425	0.70159	0.77498	0.81257	0.62973	0.73621	0.87102	0.80376	0.67859	0.85682	0.87633	0.79136	0.69655	0.77761	0.82762	0.76233	0.62041	0.7217	0.62734	0.71317	0.69768
0.36467	0.66509	0.62075	0.79342	0.80272	0.65336	0.63156	0.78481	0.74749	0.66811	0.78465	0.74741	0.63577	0.75978	0.72448	0.77	0.81602	0.83704	0.73236	0.67472	0.61346	0.75888	0.73143	0.73295	0.80457	0.76241	0.76238	0.71253	0.7179	0.81146	0.80199	0.78901	0.73655	0.74306	0.72982	0.81119	0.78649	0.66726	0.8036	0.71778	0.79343	0.72581	0.76947	0.76917	0.74799	0.70266	0.76309	0.67613	0.7909	0.74659
0.82335	0.68751	0.8612	0.56673	0.84496	0.77828	0.79989	0.77233	0.7489	0.74883	0.65224	0.60906	0.79513	0.72364	0.79206	0.69204	0.7275	0.91526	0.71324	0.72885	0.71319	0.80998	0.8387	0.85247	0.76093	0.77406	0.72885	0.65849	0.63034	0.50438	0.83607	0.73124	0.75399	0.75035	0.74794	0.85548	0.69935	0.80123	0.81232	0.82143	0.81534	0.72942	0.76678	0.75804	0.72666	0.69625	0.82944	0.69336	0.76361	0.84113
0.41608	0.44816	0.35417	0.36166	0.36297	0.35167	0.52187	0.61727	0.41275	0.51175	0.78814	0.57458	0.5941	0.67423	0.46652	0.65583	0.76598	0.74486	0.78991	0.80021	0.65089	0.83636	0.38138	0.58679	0.41311	0.58453	0.77025	0.72898	0.70832	0.42656	0.69565	0.71389	0.71784	0.6668	0.58099	0.8799	0.51748	0.70548	0.68094	0.79989	0.61884	0.76273	0.79808	0.80933	0.5892	0.68108	0.50471	0.65112	0.81855	0.78044
0.712	0.58808	0.67206	0.61313	0.57601	0.71551	0.8257	0.64542	0.75108	0.77332	0.77251	0.55877	0.70783	0.76339	0.75134	0.74037	0.81518	0.71036	0.70573	0.67985	0.72239	0.66819	0.54694	0.56288	0.80338	0.77616	0.75229	0.73373	0.65226	0.8283	0.80761	0.79839	0.75491	0.67869	0.7799	0.73361	0.62284	0.7581	0.87485	0.6026	0.6737	0.75591	0.72472	0.74962	0.7901	0.7718	0.71877	0.72155	0.70783	0.75997
0.48583	0.61032	0.7505	0.53016	0.83594	0.80652	0.82976	0.82599	0.62455	0.62825	0.82265	0.81369	0.67271	0.46832	0.53821	0.8598	0.43052	0.90709	0.5386	0.76519	0.55825	0.61805	0.59366	0.71762	0.78421	0.79692	0.81763	0.71793	0.66502	0.80269	0.85722	0.57505	0.61781	0.61512	0.74731	0.84578	0.82838	0.72622	0.81604	0.85055	0.81621	0.69955	0.78052	0.74697	0.80175	0.77065	0.84333	0.7184	0.81849	0.82934
0.54477	0.46206	0.57186	0.55697	0.44854	0.75052	0.63154	0.55294	0.7191	0.68305	0.73256	0.56663	0.70857	0.77405	0.76451	0.72664	0.80257	0.64608	0.64368	0.8004	0.74116	0.63873	0.751	0.80914	0.58615	0.78049	0.78522	0.84229	0.86717	0.60748	0.80375	0.77415	0.81117	0.75504	0.67188	0.76443	0.55306	0.83591	0.55366	0.69467	0.54425	0.79392	0.79519	0.75752	0.85846	0.82879	0.46921	0.80491	0.71358	0.76176
0.33424	0.51482	0.54453	0.51647	0.7874	0.74668	0.79283	0.82987	0.57091	0.73954	0.79003	0.70288	0.62583	0.83335	0.64908	0.83443	0.54675	0.75343	0.71826	0.7624	0.62869	0.71066	0.76798	0.75096	0.81687	0.48805	0.80352	0.66329	0.69302	0.82436	0.77931	0.46129	0.76329	0.77426	0.70594	0.61886	0.83983	0.70876	0.79074	0.80106	0.77527	0.75889	0.7267	0.81285	0.74774	0.71105	0.62791	0.61422	0.80138	0.80216
0.41323	0.47821	0.32063	0.34562	0.2422	0.38733	0.27058	0.45199	0.35482	0.62037	0.86359	0.80211	0.72924	0.55229	0.5431	0.82684	0.8179	0.86738	0.7942	0.6259	0.76131	0.52181	0.4638	0.82111	0.76055	0.70333	0.58222	0.79043	0.63139	0.5385	0.78603	0.88439	0.74815	0.63958	0.5779	0.65165	0.71529	0.65971	0.79036	0.64544	0.78452	0.73906	0.70767	0.63615	0.73555	0.74817	0.60803	0.81833	0.89192	0.59367
0.80183	0.54466	0.54939	0.81879	0.80196	0.80725	0.79469	0.77834	0.72091	0.63486	0.79178	0.81223	0.78358	0.84075	0.70788	0.83102	0.86203	0.87426	0.74701	0.68876	0.55907	0.7564	0.51715	0.73197	0.80782	0.81702	0.79028	0.67825	0.57194	0.85235	0.87959	0.86825	0.65535	0.85183	0.69822	0.90062	0.74937	0.73011	0.8946	0.75916	0.77461	0.65999	0.77025	0.80482	0.81107	0.70556	0.80886	0.64338	0.83973	0.81104
0.78338	0.83369	0.83325	0.52344	0.87892	0.82351	0.79525	0.83366	0.82155	0.76069	0.47687	0.83859	0.64434	0.57464	0.67067	0.60078	0.61971	0.44887	0.75877	0.79397	0.66517	0.77208	0.69171	0.83558	0.88213	0.35389	0.79981	0.49718	0.7245	0.85653	0.58153	0.84022	0.68441	0.46713	0.79286	0.87788	0.85121	0.73367	0.87978	0.7855	0.83379	0.72819	0.78895	0.84334	0.78607	0.78089	0.64832	0.6399	0.85058	0.74946
0.57748	0.76997	0.73554	0.76722	0.85017	0.3994	0.83185	0.78493	0.714	0.7233	0.78582	0.79118	0.80018	0.73722	0.74882	0.81106	0.79855	0.83357	0.74582	0.73265	0.60238	0.75711	0.66271	0.81753	0.71742	0.78717	0.71139	0.64702	0.65659	0.77672	0.84275	0.85256	0.73323	0.78332	0.70738	0.78189	0.8048	0.66683	0.84205	0.65632	0.77416	0.68236	0.71596	0.78104	0.79892	0.74675	0.83997	0.68516	0.71276	0.74464
0.74558	0.48289	0.58755	0.86971	0.7721	0.71481	0.76546	0.6641	0.69445	0.71412	0.92267	0.39636	0.6999	0.89104	0.42718	0.77236	0.96018	0.9344	0.59494	0.5969	0.67852	0.83816	0.38904	0.76703	0.8165	0.91349	0.64081	0.57847	0.67836	0.64084	0.71497	0.73832	0.72691	0.80186	0.65961	0.82312	0.55797	0.79254	0.72994	0.62676	0.75742	0.76127	0.83673	0.69588	0.67206	0.76668	0.85439	0.67582	0.76229	0.85155
0.80386	0.84015	0.87894	0.77666	0.91247	0.8295	0.82091	0.75649	0.76421	0.56624	0.82775	0.82059	0.47648	0.87706	0.63591	0.93031	0.86353	0.95241	0.81054	0.68608	0.51527	0.75633	0.8756	0.8463	0.77821	0.86522	0.7607	0.69359	0.48476	0.8532	0.87819	0.83488	0.61113	0.90684	0.69649	0.86638	0.85145	0.60697	0.93025	0.8775	0.81378	0.64321	0.67282	0.78373	0.66199	0.73694	0.80996	0.595	0.78983	0.766
0.91169	0.8225	0.96875	0.51679	0.95549	0.81739	0.76892	0.78024	0.84567	0.38977	0.22132	0.79576	0.48517	0.48684	0.74249	0.94162	0.89275	0.93468	0.76849	0.64976	0.54629	0.70512	0.97192	0.74462	0.8558	0.94783	0.71246	0.6826	0.68718	0.78048	0.93447	0.93995	0.62297	0.8768	0.70764	0.91947	0.83543	0.75399	0.93624	0.90587	0.92224	0.65254	0.81021	0.77683	0.70509	0.53512	0.8851	0.59722	0.61118	0.57911
0.6247	0.77348	0.80548	0.76129	0.75712	0.82079	0.75286	0.77201	0.77905	0.74566	0.72448	0.77624	0.80871	0.8326	0.7863	0.79287	0.78897	0.71047	0.71617	0.736	0.79946	0.753	0.79956	0.77512	0.75547	0.7612	0.76515	0.80369	0.76341	0.73049	0.7886	0.80436	0.77077	0.76872	0.81407	0.77517	0.78343	0.77587	0.72815	0.82155	0.81955	0.76289	0.76736	0.73203	0.79855	0.76793	0.81184	0.80149	0.80516	0.80359
0.2435	0.27961	0.88231	0.31638	0.21747	0.88325	0.8673	0.83233	0.569	0.7756	0.57905	0.51542	0.81416	0.33741	0.35959	0.66186	0.22495	0.63864	0.76044	0.75735	0.7254	0.79208	0.88682	0.83618	0.55081	0.32651	0.79694	0.76453	0.77824	0.85579	0.75807	0.91201	0.72358	0.85386	0.8098	0.87172	0.81375	0.72744	0.78097	0.86409	0.87945	0.71737	0.69124	0.7431	0.68845	0.80891	0.80716	0.72181	0.85694	0.83129
0.4033	0.54183	0.71504	0.5117	0.78877	0.38066	0.72001	0.60355	0.53059	0.81873	0.84397	0.49752	0.57769	0.85757	0.60353	0.81444	0.85645	0.61182	0.77143	0.66303	0.85224	0.58631	0.62393	0.48179	0.67937	0.82772	0.75233	0.81766	0.80378	0.58037	0.64368	0.78891	0.7346	0.79778	0.77635	0.8748	0.8205	0.80203	0.62624	0.49092	0.64411	0.84113	0.72643	0.76263	0.79045	0.7761	0.55666	0.80546	0.71235	0.75997
0.46224	0.71104	0.62324	0.71634	0.8261	0.81389	0.78186	0.79761	0.78395	0.66394	0.73838	0.78298	0.74561	0.73501	0.82085	0.70292	0.77415	0.81917	0.67552	0.73227	0.77167	0.72739	0.7648	0.79832	0.71159	0.74263	0.80965	0.76179	0.66065	0.69752	0.77805	0.6504	0.80864	0.68241	0.77201	0.79477	0.79583	0.7701	0.64612	0.84605	0.80265	0.76377	0.76386	0.78566	0.78086	0.76218	0.65759	0.80527	0.7949	0.7204
0.49625	0.72074	0.64092	0.73814	0.78988	0.84558	0.67179	0.78036	0.75715	0.73565	0.82525	0.71427	0.77059	0.67102	0.74861	0.6404	0.61481	0.84697	0.6644	0.74828	0.79994	0.75442	0.70278	0.8036	0.619	0.74542	0.82002	0.78618	0.79969	0.79838	0.66118	0.80522	0.74666	0.76003	0.74815	0.78236	0.80247	0.77138	0.79439	0.7733	0.81412	0.78818	0.73952	0.78756	0.81639	0.68037	0.83813	0.8082	0.67488	0.80464
0.40211	0.52573	0.80703	0.75796	0.77024	0.80643	0.7729	0.8684	0.77089	0.67216	0.74466	0.66948	0.80145	0.7349	0.4836	0.76639	0.5577	0.78308	0.80035	0.5981	0.81693	0.78421	0.66748	0.75555	0.77674	0.75579	0.82209	0.76178	0.85217	0.61208	0.75176	0.61916	0.74377	0.74124	0.70672	0.64223	0.7852	0.80512	0.7243	0.79341	0.80336	0.73512	0.71734	0.57861	0.79489	0.76669	0.88791	0.60063	0.83716	0.81622
0.34054	0.47911	0.90176	0.61516	0.84997	0.50517	0.85597	0.64537	0.78233	0.8349	0.29272	0.77075	0.71503	0.55408	0.55789	0.32077	0.77775	0.30325	0.80517	0.57881	0.83079	0.81504	0.92181	0.83591	0.8379	0.76795	0.85224	0.87833	0.8393	0.56322	0.4565	0.82159	0.88065	0.57239	0.8447	0.87831	0.80312	0.79663	0.70773	0.89327	0.90052	0.83906	0.75299	0.79394	0.89214	0.85004	0.57232	0.518	0.69957	0.85822
0.34797	0.35899	0.52059	0.37913	0.24609	0.91291	0.85429	0.40301	0.3416	0.59719	0.95109	0.31013	0.94599	0.4198	0.5624	0.91747	0.94498	0.68034	0.59753	0.54159	0.94414	0.7375	0.41712	0.96213	0.55291	0.29533	0.7957	0.86364	0.94571	0.88908	0.94719	0.52198	0.59714	0.89023	0.6947	0.46265	0.38249	0.90446	0.28169	0.43803	0.41678	0.6959	0.83204	0.92044	0.39481	0.86986	0.37984	0.80855	0.79794	0.9589
0.48294	0.43746	0.98588	0.71696	0.98907	0.44347	0.98874	0.56574	0.41623	0.5801	0.98247	0.17605	0.6534	0.47304	0.49007	0.24286	0.4639	0.24207	0.68155	0.61664	0.57404	0.98736	0.99005	0.52676	0.92657	0.98509	0.93335	0.98347	0.98763	0.96547	0.22848	0.45645	0.54671	0.36584	0.53723	0.5298	0.40279	0.97653	0.98206	0.38356	0.9834	0.55615	0.98593	0.98654	0.44073	0.98878	0.94828	0.97252	0.95405	0.98523
0.59823	0.51448	0.48747	0.68265	0.71105	0.84934	0.72105	0.59674	0.73126	0.7976	0.75823	0.76717	0.76346	0.76325	0.79709	0.75784	0.80393	0.84185	0.78056	0.77981	0.77007	0.68461	0.68097	0.6757	0.7764	0.77675	0.72673	0.74014	0.7423	0.78462	0.66286	0.68438	0.75811	0.7209	0.73674	0.72017	0.76597	0.77851	0.7658	0.47592	0.77794	0.77614	0.74236	0.80743	0.79272	0.73516	0.7752	0.79801	0.78111	0.70141
0.53377	0.71587	0.54996	0.59037	0.56966	0.59435	0.61162	0.71977	0.81032	0.80837	0.7297	0.69579	0.66215	0.72815	0.7212	0.60816	0.59401	0.82956	0.65439	0.79505	0.81488	0.66988	0.77713	0.66775	0.66913	0.69322	0.87019	0.7071	0.89948	0.80057	0.76601	0.74524	0.89656	0.74044	0.75804	0.81188	0.68976	0.80652	0.77897	0.78068	0.77039	0.71664	0.75015	0.56009	0.75194	0.77527	0.79263	0.79763	0.77375	0.62835
0.6904	0.63817	0.50593	0.65156	0.78358	0.83345	0.70617	0.54779	0.79147	0.78827	0.73909	0.74609	0.78072	0.70155	0.78344	0.65372	0.77499	0.62445	0.76524	0.80322	0.73747	0.52709	0.68226	0.4565	0.7342	0.74372	0.80751	0.73795	0.80098	0.815	0.73204	0.75781	0.80871	0.73472	0.74711	0.58382	0.70317	0.76983	0.84437	0.63196	0.71263	0.81637	0.72802	0.81699	0.83319	0.74597	0.86797	0.83365	0.80761	0.65084
0.57176	0.81802	0.80076	0.82182	0.96949	0.7638	0.60023	0.84681	0.81914	0.69099	0.84745	0.93862	0.53544	0.85481	0.5537	0.92122	0.81417	0.84485	0.883	0.69323	0.56177	0.62983	0.81969	0.84884	0.76871	0.88488	0.75326	0.73773	0.51876	0.78485	0.89645	0.86464	0.77883	0.93729	0.68302	0.87975	0.83069	0.52618	0.94622	0.76147	0.8831	0.68993	0.59581	0.80044	0.69689	0.60242	0.71907	0.64593	0.80881	0.60901
0.47165	0.47125	0.80655	0.68241	0.92991	0.50957	0.81399	0.78198	0.66805	0.67735	0.87571	0.81137	0.765	0.84485	0.49881	0.718	0.87664	0.94245	0.75207	0.66013	0.60901	0.76735	0.95707	0.82701	0.51621	0.38372	0.76256	0.66874	0.64868	0.85289	0.38869	0.90424	0.67317	0.71934	0.69162	0.95057	0.86753	0.60652	0.92518	0.84035	0.81128	0.65046	0.64062	0.822	0.73846	0.73686	0.87617	0.53927	0.84662	0.79572
0.78212	0.80439	0.73886	0.80163	0.84341	0.80806	0.70199	0.80804	0.84204	0.72115	0.86369	0.85623	0.57357	0.83712	0.6694	0.90843	0.81982	0.80643	0.81637	0.80868	0.50214	0.60887	0.72075	0.72314	0.76662	0.85131	0.75472	0.84388	0.56567	0.87246	0.89284	0.8671	0.70198	0.87202	0.65712	0.84412	0.86656	0.50651	0.89574	0.77295	0.85586	0.63972	0.65721	0.82361	0.6986	0.65946	0.56881	0.64006	0.77543	0.7187
0.78642	0.87507	0.84168	0.80931	0.84246	0.59506	0.8659	0.88052	0.77211	0.7678	0.79482	0.7976	0.76993	0.72916	0.84273	0.86095	0.33939	0.87543	0.52347	0.59601	0.79881	0.81553	0.82483	0.85211	0.85814	0.80879	0.66181	0.73908	0.64885	0.81225	0.83485	0.86246	0.79339	0.81339	0.82165	0.83879	0.81311	0.79231	0.84323	0.79843	0.78483	0.79619	0.74884	0.82847	0.71369	0.69438	0.8896	0.79087	0.83487	0.80991
0.59351	0.33161	0.27442	0.7132	0.82245	0.49713	0.59937	0.44569	0.32203	0.6133	0.88162	0.87478	0.89113	0.82583	0.91576	0.6763	0.90731	0.78928	0.79649	0.8197	0.84518	0.63756	0.871	0.84514	0.8217	0.92899	0.80501	0.81362	0.828	0.6911	0.86677	0.84672	0.51547	0.5268	0.6736	0.20521	0.78502	0.90164	0.8246	0.97055	0.91767	0.84662	0.83532	0.72614	0.38015	0.59762	0.86914	0.63041	0.85001	0.54268
0.79698	0.77129	0.55792	0.72426	0.62783	0.79367	0.79683	0.84152	0.75921	0.62665	0.64781	0.80497	0.74029	0.83133	0.80142	0.77381	0.81464	0.85494	0.70058	0.60201	0.5594	0.77342	0.66625	0.69322	0.87623	0.85152	0.82504	0.66983	0.65006	0.85305	0.82175	0.82074	0.69014	0.74649	0.77087	0.88563	0.51659	0.70793	0.82324	0.77413	0.78631	0.69561	0.74877	0.63905	0.72793	0.77077	0.77379	0.56186	0.68453	0.82428
0.65193	0.77262	0.81684	0.76414	0.81742	0.7817	0.78726	0.83907	0.74704	0.80878	0.79378	0.73219	0.79158	0.80542	0.84296	0.78665	0.74108	0.82259	0.72831	0.73924	0.78232	0.74476	0.80195	0.77383	0.80575	0.75251	0.79853	0.79414	0.74418	0.73962	0.69888	0.77668	0.79258	0.76831	0.80786	0.79468	0.75881	0.76258	0.75221	0.8153	0.83317	0.78819	0.78339	0.75113	0.78121	0.78081	0.78581	0.77254	0.81096	0.73443
0.74674	0.72065	0.60821	0.73999	0.73226	0.7615	0.75875	0.78088	0.70851	0.74764	0.7902	0.77096	0.63265	0.75563	0.817	0.70323	0.69838	0.60379	0.7251	0.74813	0.77617	0.76126	0.71319	0.66696	0.76693	0.7257	0.75144	0.783	0.79346	0.75959	0.7974	0.80972	0.76853	0.72667	0.76037	0.72298	0.77342	0.7737	0.65521	0.81424	0.83172	0.77426	0.74995	0.79191	0.74419	0.78627	0.82813	0.7705	0.78902	0.7855
0.37381	0.5306	0.59562	0.67618	0.79066	0.66123	0.70435	0.56747	0.66339	0.7955	0.76892	0.70738	0.75439	0.72754	0.82404	0.71705	0.8072	0.62081	0.72094	0.73154	0.77055	0.74557	0.69254	0.62876	0.7579	0.78803	0.72217	0.74731	0.7509	0.77435	0.68639	0.76177	0.81637	0.71061	0.7636	0.71333	0.65093	0.7692	0.62822	0.57875	0.71863	0.80734	0.77528	0.73822	0.82419	0.70097	0.71374	0.72997	0.90438	0.51782
0.54418	0.63935	0.81729	0.77199	0.69474	0.82036	0.78393	0.81338	0.75957	0.71968	0.77676	0.73879	0.69253	0.84582	0.79488	0.85606	0.82484	0.91391	0.68073	0.71728	0.65949	0.77106	0.84836	0.80412	0.69325	0.81791	0.77271	0.67675	0.62478	0.80621	0.88236	0.84791	0.6798	0.8561	0.76054	0.86649	0.82882	0.59623	0.79851	0.79421	0.80726	0.80579	0.71302	0.78977	0.74156	0.72134	0.7775	0.76425	0.79332	0.76302
0.48729	0.87305	0.62206	0.76611	0.58384	0.62256	0.74496	0.82939	0.76887	0.79456	0.71548	0.56779	0.70842	0.69855	0.77782	0.68235	0.62539	0.80533	0.68043	0.82197	0.79028	0.68161	0.71873	0.79536	0.69972	0.7948	0.71892	0.735	0.76636	0.82329	0.81975	0.52138	0.8579	0.77618	0.81306	0.71499	0.81547	0.78449	0.76843	0.84328	0.65578	0.80693	0.67462	0.7105	0.80281	0.7974	0.84851	0.80908	0.76013	0.76087
0.47852	0.75563	0.67215	0.7079	0.65392	0.80012	0.74807	0.80908	0.76074	0.65174	0.74854	0.80138	0.80723	0.72594	0.79372	0.74458	0.83227	0.80054	0.63609	0.7157	0.80426	0.73567	0.76185	0.71767	0.76924	0.73427	0.79408	0.72839	0.80165	0.77864	0.71269	0.78351	0.79482	0.73303	0.74673	0.75161	0.7171	0.76396	0.7364	0.71302	0.80087	0.80095	0.76639	0.73847	0.71268	0.74378	0.80511	0.79948	0.75323	0.78498
0.3643	0.39692	0.37256	0.76084	0.76734	0.40063	0.46674	0.4432	0.32543	0.56451	0.8024	0.63421	0.88373	0.34923	0.64156	0.43973	0.81246	0.81675	0.76113	0.59891	0.76376	0.80756	0.74215	0.88488	0.75417	0.39287	0.51433	0.83512	0.81288	0.70262	0.35346	0.87992	0.83177	0.34368	0.73407	0.54054	0.40982	0.83507	0.36044	0.88567	0.62611	0.63008	0.85165	0.72631	0.84186	0.6367	0.84753	0.80251	0.84733	0.84416
0.76392	0.7859	0.78046	0.75673	0.87837	0.7791	0.74366	0.79182	0.74813	0.81817	0.7889	0.84221	0.74516	0.81787	0.74157	0.81508	0.78246	0.74875	0.79034	0.75019	0.74113	0.69973	0.85323	0.8106	0.84026	0.79398	0.83454	0.67286	0.77337	0.82417	0.83626	0.78306	0.80903	0.76187	0.79815	0.84971	0.79257	0.71034	0.81075	0.87044	0.82524	0.78389	0.71341	0.77534	0.66967	0.64439	0.87041	0.60219	0.7891	0.74911
0.72475	0.81121	0.8388	0.81207	0.71425	0.8219	0.79134	0.78616	0.7933	0.62464	0.86576	0.77744	0.63123	0.84592	0.65576	0.7529	0.86487	0.61924	0.74431	0.69624	0.55274	0.7266	0.86214	0.83444	0.76298	0.80776	0.75632	0.60646	0.55394	0.84297	0.84474	0.87492	0.7221	0.8031	0.75027	0.87082	0.83544	0.6531	0.89035	0.84015	0.84668	0.66622	0.72037	0.76978	0.73066	0.71582	0.85279	0.5669	0.83634	0.83625
0.32337	0.6943	0.4862	0.72838	0.52087	0.81774	0.7757	0.79324	0.73198	0.73822	0.76332	0.76839	0.65	0.81033	0.66701	0.8065	0.8118	0.86637	0.77519	0.76099	0.70233	0.73246	0.7926	0.57728	0.82963	0.82831	0.75349	0.70614	0.7599	0.78033	0.8075	0.84045	0.78005	0.77972	0.74317	0.82603	0.80729	0.69173	0.69257	0.65517	0.77667	0.78173	0.72619	0.70356	0.75972	0.71371	0.82768	0.77018	0.81349	0.69465
0.20028	0.17743	0.65082	0.12303	0.52043	0.10381	0.85334	0.23862	0.57288	0.71159	0.91186	0.90389	0.88201	0.82578	0.87008	0.86439	0.91503	0.94654	0.78465	0.79793	0.57233	0.89029	0.16622	0.91764	0.20742	0.47192	0.79378	0.70661	0.86342	0.07859	0.92729	0.15363	0.7917	0.83019	0.84515	0.93315	0.72461	0.93101	0.86585	0.93077	0.9021	0.81562	0.5477	0.56146	0.91974	0.4316	0.5338	0.79184	0.87856	0.91577
0.59102	0.77589	0.77164	0.79535	0.56403	0.84649	0.74915	0.86909	0.71146	0.79783	0.72782	0.54014	0.57384	0.44884	0.87404	0.62247	0.68919	0.69118	0.64962	0.76807	0.8482	0.77853	0.82933	0.8155	0.78394	0.69663	0.68938	0.74911	0.80592	0.82748	0.81622	0.76922	0.78002	0.73679	0.81946	0.81258	0.63724	0.81955	0.68237	0.72536	0.73089	0.768	0.7934	0.60817	0.82565	0.79295	0.86347	0.81424	0.82058	0.73184
0.8387	0.7325	0.57248	0.87263	0.53661	0.7567	0.8463	0.71588	0.84173	0.86269	0.59255	0.83828	0.81138	0.8118	0.86215	0.67246	0.465	0.65618	0.52815	0.74122	0.8748	0.76786	0.73123	0.79653	0.81825	0.84255	0.65157	0.7525	0.69969	0.6687	0.76476	0.43239	0.66535	0.6488	0.86396	0.84874	0.74848	0.7726	0.86371	0.69708	0.78005	0.86286	0.77387	0.82565	0.6378	0.85698	0.74234	0.80171	0.62732	0.65325
0.46293	0.80676	0.64194	0.55185	0.48547	0.57849	0.8335	0.62634	0.51332	0.42092	0.64981	0.85457	0.92119	0.73028	0.85747	0.64836	0.69659	0.29347	0.60571	0.73822	0.81474	0.81772	0.87264	0.81392	0.52483	0.63128	0.83339	0.76405	0.87952	0.90428	0.91323	0.52417	0.80572	0.75758	0.71335	0.8251	0.65581	0.69481	0.68707	0.82692	0.7092	0.8196	0.69281	0.75219	0.71521	0.81462	0.58288	0.71337	0.69404	0.79764
0.72817	0.78929	0.66139	0.73263	0.77614	0.77126	0.79005	0.81305	0.73816	0.78993	0.80179	0.77828	0.78653	0.83058	0.80193	0.74284	0.65208	0.76453	0.71675	0.74664	0.7752	0.76704	0.84728	0.82209	0.8119	0.70576	0.80822	0.77402	0.75599	0.80394	0.80673	0.79758	0.80242	0.72727	0.80232	0.79263	0.81766	0.76055	0.61958	0.81821	0.78087	0.78394	0.76673	0.77967	0.68543	0.78045	0.77346	0.76174	0.81308	0.78345
0.85736	0.78388	0.77604	0.86276	0.9077	0.86349	0.63122	0.70244	0.77104	0.56522	0.8124	0.83745	0.561	0.86847	0.68386	0.91433	0.8721	0.82292	0.88503	0.74709	0.48716	0.67415	0.80411	0.76277	0.85505	0.91016	0.79428	0.72457	0.50424	0.88955	0.85024	0.91298	0.7227	0.92245	0.66641	0.81682	0.83921	0.53978	0.91477	0.75941	0.87037	0.64749	0.74665	0.82267	0.74629	0.71038	0.79169	0.61886	0.84558	0.69018
0.32045	0.5939	0.57222	0.53583	0.72264	0.70654	0.6426	0.46838	0.67722	0.78851	0.84178	0.73911	0.66503	0.65116	0.86121	0.66402	0.81798	0.7181	0.7266	0.75243	0.79284	0.60518	0.7795	0.55074	0.43077	0.79731	0.78389	0.76739	0.68046	0.83123	0.76292	0.61059	0.78897	0.79168	0.81881	0.86865	0.66144	0.78663	0.5785	0.78238	0.54745	0.7804	0.73738	0.84002	0.81543	0.84692	0.73612	0.79301	0.7902	0.75041
0.37671	0.68232	0.4917	0.61442	0.64104	0.73788	0.69354	0.81967	0.62023	0.65173	0.80894	0.57855	0.75858	0.71888	0.82256	0.70143	0.68401	0.75562	0.74718	0.653	0.88948	0.70558	0.6035	0.81442	0.55703	0.5415	0.81701	0.75017	0.88227	0.66787	0.64415	0.6461	0.75552	0.65308	0.80027	0.84494	0.65581	0.86113	0.72424	0.78514	0.74571	0.83037	0.67786	0.68965	0.74471	0.86294	0.83586	0.63226	0.71714	0.79964
0.27451	0.44319	0.74302	0.74054	0.89329	0.57701	0.37818	0.69598	0.82205	0.66953	0.85909	0.7688	0.56801	0.80236	0.31704	0.79255	0.71131	0.82949	0.81772	0.76304	0.75332	0.68444	0.81452	0.65673	0.79558	0.81968	0.77766	0.71145	0.50953	0.88755	0.7931	0.86416	0.87082	0.85883	0.6749	0.83358	0.85637	0.54104	0.85465	0.80263	0.83714	0.76395	0.70285	0.8162	0.7096	0.68199	0.51066	0.75305	0.83761	0.68426
0.40396	0.44827	0.41218	0.69278	0.68988	0.56371	0.45958	0.50259	0.72927	0.74125	0.82848	0.68054	0.69951	0.69407	0.60066	0.58478	0.62594	0.78125	0.83849	0.51571	0.66644	0.65249	0.70613	0.80659	0.74309	0.74805	0.70446	0.81783	0.69376	0.66539	0.50403	0.89746	0.75799	0.72148	0.69434	0.65216	0.71983	0.66804	0.81238	0.55462	0.77453	0.78235	0.789	0.77553	0.7307	0.80527	0.53263	0.77161	0.88688	0.69687
0.52522	0.61271	0.72504	0.78229	0.69495	0.81587	0.72491	0.88042	0.81275	0.78551	0.81241	0.82129	0.64112	0.77011	0.86117	0.79335	0.31556	0.73562	0.79019	0.65073	0.8371	0.69041	0.85664	0.5616	0.7874	0.77793	0.79017	0.794	0.66611	0.56712	0.79953	0.69158	0.76252	0.75069	0.6899	0.67825	0.7958	0.79001	0.63987	0.83256	0.82071	0.82934	0.78967	0.62215	0.81643	0.78317	0.77933	0.79038	0.87105	0.69439
0.47481	0.76986	0.60195	0.64318	0.75972	0.79384	0.73563	0.79006	0.76014	0.78868	0.80598	0.6847	0.77556	0.79951	0.81248	0.77304	0.79717	0.84474	0.7376	0.79272	0.75589	0.7002	0.79352	0.64948	0.78011	0.75705	0.8279	0.7263	0.75754	0.81238	0.8099	0.76064	0.78835	0.81302	0.82211	0.86036	0.72128	0.7511	0.83069	0.80079	0.77925	0.81393	0.77679	0.76554	0.80344	0.79128	0.72681	0.81542	0.80653	0.81269
0.39915	0.77472	0.68064	0.72027	0.51452	0.24836	0.67112	0.71362	0.67594	0.64645	0.81501	0.77479	0.68805	0.74506	0.61055	0.81413	0.63074	0.75617	0.60023	0.63412	0.557	0.78648	0.83591	0.84595	0.72157	0.80307	0.69821	0.69629	0.6098	0.80737	0.85903	0.90301	0.74005	0.75525	0.73836	0.91163	0.73142	0.76935	0.70412	0.80792	0.8562	0.70044	0.79443	0.74784	0.7087	0.72089	0.72572	0.55097	0.7615	0.85939
0.42112	0.75278	0.6098	0.70484	0.73291	0.81234	0.70984	0.78228	0.75519	0.76426	0.70562	0.75581	0.76946	0.69729	0.78823	0.67853	0.78989	0.78813	0.69787	0.77615	0.69863	0.71323	0.68197	0.80786	0.69963	0.75284	0.78956	0.72641	0.7027	0.78282	0.81087	0.71465	0.74867	0.85431	0.77242	0.79738	0.76567	0.76751	0.81772	0.78633	0.67316	0.79699	0.75608	0.73086	0.83674	0.80755	0.86137	0.77222	0.72049	0.71498
0.34874	0.45163	0.45632	0.56626	0.59697	0.82145	0.63724	0.75321	0.77868	0.85793	0.65213	0.76092	0.88353	0.74026	0.79738	0.45348	0.4749	0.59511	0.79883	0.67859	0.82897	0.62381	0.50577	0.6086	0.59031	0.65102	0.93503	0.8821	0.9095	0.56416	0.77523	0.86735	0.86964	0.67364	0.7608	0.46738	0.51894	0.78413	0.60185	0.67679	0.8708	0.79057	0.66172	0.48533	0.89798	0.87087	0.64453	0.90857	0.83046	0.75434
0.39347	0.34524	0.79024	0.31924	0.20283	0.81461	0.46334	0.31483	0.31071	0.67178	0.81065	0.91553	0.71593	0.89806	0.73181	0.91903	0.81393	0.80268	0.90703	0.77869	0.73854	0.52015	0.85199	0.41747	0.48317	0.89678	0.8709	0.63668	0.62432	0.89988	0.89818	0.85154	0.73777	0.93607	0.71337	0.86593	0.65908	0.62745	0.74983	0.67306	0.69961	0.70439	0.57504	0.79135	0.68547	0.73733	0.325	0.74197	0.88257	0.68046
0.54983	0.72319	0.51106	0.91176	0.52834	0.70243	0.70403	0.69701	0.7836	0.78057	0.72351	0.64421	0.64918	0.69304	0.87478	0.71392	0.766	0.77691	0.67108	0.65649	0.64825	0.74876	0.76939	0.77847	0.81219	0.80778	0.71034	0.76899	NA	0.84674	0.82847	0.59933	0.7008	0.70246	0.70861	0.9045	0.76027	0.76706	0.676	0.6772	0.78637	0.74623	0.69064	0.63075	0.76135	0.76332	0.83416	0.76361	0.76809	0.78147
0.84497	0.77763	0.96309	0.83619	0.93246	0.91043	0.85185	0.76246	0.87832	0.61518	0.88548	0.71671	0.66428	0.86936	0.63331	0.91481	0.89307	0.93333	0.85313	0.56377	0.47846	0.7497	0.94897	0.86204	0.78543	0.8966	0.73902	0.65908	0.61849	0.8074	0.95169	0.92412	0.61592	0.91226	0.74985	0.93971	0.81593	0.61687	0.87153	0.74928	0.88214	0.70455	0.74788	0.84121	0.70188	0.7563	0.86384	0.66169	0.8145	0.84035
0.72444	0.43878	0.55011	0.77553	0.8526	0.81374	0.76212	0.84781	0.71056	0.67626	0.76146	0.77317	0.71686	0.71704	0.76766	0.82732	0.88066	0.92391	0.78866	0.68535	0.52442	0.77213	0.56745	0.75326	0.81651	0.811	0.74397	0.64269	0.66342	0.87368	0.81929	0.75096	0.68703	0.81914	0.78451	0.8149	0.84802	0.7357	0.87702	0.73501	0.80649	0.73451	0.81021	0.78753	0.82456	0.79201	0.85503	0.62813	0.83616	0.83475
0.43459	0.78264	0.4313	0.60425	0.73181	0.59057	0.87253	0.65777	0.71686	0.65542	0.88164	0.72018	0.58707	0.62912	0.74404	0.82118	0.53596	0.87149	0.70532	0.542	0.82227	0.72003	0.69609	0.66101	0.71014	0.75928	0.59687	0.79182	0.88354	0.32561	0.70546	0.67019	0.65848	0.77002	0.79481	0.86184	0.76328	0.84031	0.74735	0.55237	0.8667	0.82818	0.73716	0.76063	0.6774	0.83417	0.61059	0.8709	0.52607	0.72756
0.44323	0.46684	0.35408	0.49713	0.17528	0.79011	0.5355	0.45658	0.6304	0.50188	0.47708	0.33681	0.65475	0.48058	0.84011	0.73119	0.72986	0.77033	0.81571	0.87085	0.69107	0.78451	0.40458	0.89057	0.74148	0.88738	0.74738	0.80269	0.77055	0.59272	0.36003	0.53262	0.54509	0.66645	0.74799	0.33902	0.69574	0.78518	0.4161	0.70194	0.46806	0.79808	0.77759	0.57055	0.85401	0.82329	0.49253	0.84016	0.8375	0.66483
0.43871	0.46447	0.35658	0.80987	0.27449	0.26198	0.60179	0.544	0.59888	0.77482	0.64	0.71615	0.71688	0.81327	0.80186	0.7284	0.77801	0.70698	0.79709	0.80548	0.82319	0.64042	0.08781	0.86254	0.72971	0.80437	0.50877	0.74214	0.82048	0.56414	0.4401	0.63654	0.7125	0.64849	0.83928	0.70946	0.69598	0.83404	0.68287	0.59672	0.7362	0.79166	0.75815	0.82176	0.83198	0.87747	0.48638	0.74156	0.74906	0.57531
0.52805	0.6923	0.68554	0.75149	0.75803	0.82214	0.79263	0.84589	0.74566	0.75409	0.71737	0.78288	0.62919	0.84031	0.79803	0.80787	0.84429	0.79927	0.79146	0.76263	0.77305	0.72593	0.86824	0.79776	0.8428	0.82417	0.80612	0.72914	0.71058	0.8149	0.78163	0.6079	0.77018	0.76797	0.78935	0.79037	0.8209	0.75327	0.83861	0.82243	0.77225	0.78456	0.72285	0.74306	0.85573	0.80485	0.83903	0.79848	0.81317	0.76141
0.68543	0.74774	0.76943	0.74781	0.79644	0.79168	0.84661	0.81126	0.81243	0.7795	0.79316	0.80356	0.79529	0.78136	0.83129	0.8	0.80184	0.75537	0.78928	0.82906	0.82754	0.7816	0.79694	0.82142	0.80181	0.73155	0.80955	0.77644	0.81274	0.82395	0.82009	0.77263	0.82285	0.74875	0.74782	0.80783	0.79536	0.78993	0.80831	0.8419	0.80564	0.80659	0.74499	0.81149	0.74827	0.75343	0.89941	0.7939	0.7907	0.79844
0.73958	0.67928	0.46426	0.76732	0.78364	0.71831	0.79631	0.84485	0.72799	0.77675	0.62272	0.79739	0.70629	0.82136	0.83965	0.7848	0.84658	0.76433	0.76581	0.78484	0.83685	0.7817	0.82528	0.74131	0.8455	0.77935	0.80625	0.70153	0.75707	0.82752	0.83824	0.74374	0.8239	0.77211	0.76773	0.68306	0.80798	0.77477	0.84313	0.83967	0.72741	0.79902	0.79337	0.79303	0.80618	0.76496	0.81183	0.793	0.82501	0.85423
0.45414	0.77487	0.76735	0.76212	0.81059	0.64225	0.8132	0.856	0.77085	0.78451	0.80819	0.76109	0.7746	0.82963	0.85294	0.82986	0.80925	0.68133	0.76782	0.81913	0.83692	0.79711	0.49211	0.80407	0.83119	0.76701	0.79594	0.80864	0.78903	0.63025	0.79629	0.77953	0.81727	0.77028	0.79484	0.80589	0.8122	0.79588	0.78863	0.76075	0.84466	0.8102	0.77316	0.8035	0.77431	0.76586	0.73545	0.85399	0.79801	0.80845
0.55273	0.79016	0.82422	0.58773	0.15503	0.8263	0.5436	0.66517	0.56807	0.7052	0.75459	0.63718	0.76373	0.73443	0.67819	0.73775	0.36192	0.77057	0.69845	0.83671	0.73616	0.78722	0.6401	0.78713	0.78586	0.82076	0.61199	0.79769	0.66998	0.52188	0.69343	0.84768	0.8697	0.75156	0.77923	0.59271	0.69255	0.86059	0.83672	0.55732	0.75507	0.8806	0.78815	0.62462	0.59663	0.82406	0.6474	0.78042	0.88718	0.53106
0.71632	0.77328	0.75516	0.79751	0.7929	0.77724	0.80362	0.81313	0.77137	0.80971	0.78147	0.79353	0.74744	0.79811	0.78552	0.7967	0.72655	0.68708	0.76259	0.69492	0.78455	0.79502	0.79893	0.77112	0.74416	0.76625	0.81015	0.76336	0.70879	0.90823	0.84045	0.82697	0.84896	0.7283	0.78266	0.78934	0.84118	0.73697	0.83895	0.76754	0.82462	0.80157	0.75394	0.71628	0.7922	0.74071	0.78738	0.77025	0.79698	0.77767
0.41752	0.46668	0.55813	0.70535	0.70795	0.37488	0.68668	0.45272	0.5597	0.85802	0.84043	0.84173	0.87334	0.52025	0.61229	0.64275	0.78839	0.82893	0.82787	0.82416	0.79951	0.78745	0.3349	0.82905	0.74494	0.44569	0.85056	0.82017	0.65567	0.59791	0.77677	0.80634	0.84151	0.79112	0.67703	0.74721	0.7202	0.87355	0.78275	0.52293	0.84083	0.81169	0.8562	0.8507	0.81102	0.66689	0.80255	0.82934	0.84773	0.78528
0.62444	0.84339	0.66095	0.6867	0.35046	0.86922	0.81947	0.75495	0.82943	0.81718	0.68204	0.60615	0.73066	0.65198	0.77496	0.71144	0.58806	0.81792	0.6445	0.73566	0.78834	0.84764	0.87426	0.76185	0.6095	0.51911	0.7421	0.73362	0.76372	0.86795	0.81225	0.66449	0.82462	0.81376	0.82187	0.76059	0.71134	0.79266	0.82763	0.83423	0.76979	0.75578	0.79379	0.71202	0.76422	0.74578	0.92531	0.79157	0.85046	0.81478
0.35919	0.81934	0.6505	0.77413	0.70174	0.64433	0.7168	0.68338	0.74606	0.81867	0.73384	0.74882	0.84977	0.77027	0.83836	0.70768	0.74461	0.64681	0.70676	0.79122	0.82968	0.7036	0.6875	0.62953	0.75551	0.70712	0.79006	0.77529	0.83348	0.82178	0.7915	0.70687	0.79432	0.7509	0.79801	0.78412	0.70728	0.7938	0.85629	0.8054	0.81965	0.78943	0.74248	0.77174	0.80669	0.81148	0.85335	0.80114	0.71598	0.72799
0.37321	0.42105	0.50274	0.70676	0.88968	0.36471	0.72629	0.59357	0.60839	0.72993	0.77119	0.69756	0.69281	0.75765	0.86685	0.75515	0.76959	0.83969	0.76238	0.74353	0.78728	0.64899	0.7552	0.83548	0.76013	0.86056	0.66229	0.70044	0.75577	0.64105	0.73673	0.7837	0.82473	0.74739	0.70162	0.54621	0.87743	0.80063	0.71358	0.70092	0.79413	0.78941	0.76042	0.73264	0.70363	0.73294	0.84068	0.82513	0.76191	0.76032
0.54265	0.82244	0.81767	0.61108	0.51352	0.64342	0.77166	0.76487	0.82313	0.85987	0.88969	0.81554	0.75881	0.61886	0.85971	0.57303	0.62376	0.51084	0.66825	0.81607	0.83436	0.79051	0.88367	0.67056	0.85638	0.4351	0.83872	0.7048	0.76155	0.72079	0.7608	0.59898	0.75385	0.81195	0.77947	0.84312	0.81352	0.78128	0.88418	0.79586	0.84325	0.73564	0.68675	0.75678	0.82354	0.76305	0.5757	0.84774	0.81362	0.78496
0.31755	0.65401	0.87221	0.83028	0.73216	0.83529	0.64112	0.90654	0.76321	0.76561	0.74561	0.90656	0.48885	0.90135	0.55273	0.8858	0.74781	0.7899	0.77669	0.76234	0.79366	0.61245	0.89313	0.81553	0.78732	NA	0.85705	0.83453	0.72572	0.88399	0.90238	0.79474	0.81052	0.86284	0.72829	0.82409	0.86509	0.55553	0.87805	NA	0.83593	0.8243	0.52641	0.76378	0.79441	0.61943	0.75625	0.73265	0.88116	0.43966
0.58941	0.72894	0.46503	0.821	0.81947	0.82237	0.86611	0.84712	0.81345	0.81424	0.7747	0.81073	0.7583	0.60675	0.78926	0.56336	0.79728	0.82146	0.76413	0.64193	0.73373	0.73009	0.79115	0.82367	0.84203	0.82261	0.76766	0.75531	0.81369	0.72741	0.82946	0.82929	0.80762	0.77014	0.79891	0.81365	0.82712	0.73681	0.84782	0.78165	0.8449	0.80486	0.74255	0.81924	0.83152	0.77602	0.81853	0.74607	0.86451	0.75821
0.58272	0.76263	0.81688	0.79926	0.48954	0.82903	0.75416	0.82468	0.82917	0.83623	0.77179	0.80348	0.7904	0.77143	0.85276	0.80502	0.65944	0.89189	0.73136	0.75609	0.81059	0.77507	0.8418	0.82729	0.80897	0.7779	0.69652	0.78621	0.85703	0.79725	0.74711	0.78722	0.79337	0.7723	0.79784	0.72019	0.81186	0.77366	0.68879	0.87702	0.83004	0.80845	0.74088	0.62584	0.78742	0.7668	0.82985	0.82913	0.70253	0.70995
0.32805	0.33799	0.3385	0.80261	0.08016	0.74556	0.48163	0.65264	0.7756	0.75023	0.34875	0.72769	0.54252	0.39655	0.877	0.69752	0.65139	0.80253	0.71941	0.81164	0.70348	0.76548	0.93147	0.59996	0.56632	0.80382	0.40333	0.76717	0.8321	0.7566	0.35156	0.1919	0.77316	0.82204	0.75441	0.65195	0.69208	0.78015	0.257	0.75025	0.39653	0.81184	0.78273	0.57867	0.63568	0.83344	0.89431	0.72557	0.84263	0.6782
0.88184	0.8042	0.83858	0.90743	0.93259	0.87167	0.60262	0.82012	0.84667	0.68592	0.85422	0.8553	0.55029	0.90133	0.66203	0.88015	0.87816	0.90089	0.892	0.71326	0.48896	0.60154	0.77624	0.79182	0.83536	0.92504	0.76414	0.77362	0.57744	0.88831	0.9074	0.9173	0.80915	0.93706	0.60088	0.84551	0.88969	0.45524	0.90092	0.7965	0.90062	0.62622	0.64255	0.8604	0.7198	0.6446	0.79769	0.6513	0.87234	0.64936
0.79573	0.75161	0.88843	0.68759	0.88373	0.79994	0.80826	0.8193	0.76359	0.77588	0.78305	0.83934	0.83058	0.82651	0.85938	0.84188	0.81897	0.85961	0.78913	0.74464	0.73346	0.79192	0.86918	0.89171	0.66849	0.83593	0.71618	0.66752	0.66323	0.71223	0.86363	0.87642	0.73232	0.79449	0.82299	0.8193	0.80873	0.87124	0.83802	0.85374	0.84342	0.70584	0.8019	0.80397	0.70722	0.75969	0.85265	0.72754	0.80473	0.86899
0.2552	0.84223	0.89335	0.4476	0.72606	0.54894	0.74444	0.83845	0.67403	0.51417	0.9035	0.4092	0.78383	0.49405	0.47254	0.88085	0.85072	0.90328	0.71111	0.66075	0.66991	0.8776	0.75539	0.83514	0.88119	0.85481	0.5813	0.7845	0.6662	0.87464	0.76164	0.37595	0.77545	0.91141	0.84538	0.92073	0.85316	0.77546	0.91625	0.9022	0.90073	0.79178	0.84214	0.82311	0.8621	0.70265	0.71429	0.63466	0.41482	0.7195
0.4092	0.6299	0.72794	0.88484	0.78391	0.80237	0.53864	0.7416	0.83	0.73579	0.8481	0.81212	0.6492	0.83757	0.80775	0.84898	0.90274	0.87726	0.83048	0.63583	0.71905	0.65267	0.85231	0.79902	0.79584	0.88847	0.81845	0.70683	0.57791	0.89442	0.7785	0.8739	0.73574	0.90003	0.67812	0.86424	0.86868	0.72108	0.86648	0.83777	0.84378	0.71832	0.72483	0.81461	0.7417	0.74699	0.79593	0.74193	0.80228	0.6871
0.62889	0.9116	0.82342	0.88346	0.8994	0.89244	0.83173	0.43043	0.7598	0.46646	0.30754	0.8739	0.7909	0.90963	0.86771	0.93591	0.39439	0.84758	0.51591	0.93669	0.68901	0.87658	0.93439	0.49579	0.90584	0.9202	0.87089	0.89684	0.87672	0.87883	0.91412	0.72497	0.4609	0.62377	0.85436	0.92315	0.8877	0.86755	0.846	0.69259	0.2046	0.67806	0.8976	0.83198	0.84777	0.63832	0.64328	0.83508	0.63925	0.79873
0.94056	0.95777	0.89667	0.7612	0.96822	0.80957	0.96066	0.34578	0.59948	0.47454	0.39115	0.90158	0.84182	0.85673	0.82016	0.96166	0.24546	0.65452	0.46676	0.9472	0.58351	0.95136	0.97417	0.47638	0.86802	0.96947	0.822	0.88588	0.87358	0.80207	0.96065	0.58671	0.39866	0.82883	0.74922	0.95211	0.77285	0.76576	0.93243	0.36477	0.12584	0.56327	0.95648	0.77076	0.74617	0.56578	0.68326	0.88162	0.65535	0.81807
0.25606	0.61767	0.40364	0.76204	0.62481	0.7203	0.80372	0.79217	0.81047	0.8189	0.79262	0.78648	0.82154	0.81196	0.83733	0.77451	0.26667	0.74863	0.67551	0.77827	0.86975	0.76442	0.75889	0.78822	0.85527	0.77741	0.86123	0.81235	0.76365	0.78622	0.85318	0.53001	0.77879	0.74362	0.81738	0.85005	0.77184	0.83518	0.80293	0.7657	0.83127	0.8115	0.78095	0.84493	0.81166	0.8073	0.78181	0.78238	0.74151	0.77872
0.55136	0.71908	0.69187	0.65471	0.7669	0.82667	0.80383	0.79685	0.80216	0.77237	0.75997	0.76487	0.79698	0.72401	0.79882	0.83618	0.80718	0.89471	0.7627	0.78632	0.72648	0.80403	0.78165	0.72831	0.84143	0.76629	0.8134	0.77889	0.71144	0.80876	0.8034	0.7464	0.79919	0.71628	0.79345	0.7737	0.83408	0.74323	0.77752	0.71991	0.82135	0.8131	0.79383	0.80039	0.80619	0.82018	0.85947	0.76931	0.78485	0.76909
0.33338	0.38994	0.28613	0.79517	0.24418	0.40374	0.44706	0.4421	0.31833	0.43587	0.74892	0.36634	0.51535	0.68661	0.54877	0.69922	0.74506	0.84197	0.87792	0.49286	0.5733	0.71226	0.29918	0.57813	0.81125	0.6155	0.46958	0.85905	0.62096	0.41138	0.31124	0.79459	0.61008	0.86542	0.64896	0.32472	0.78782	0.93365	0.78145	0.72443	0.8311	0.84546	0.86425	0.88998	0.90961	0.873	0.40257	0.83974	0.87517	0.55829
0.73141	0.67521	0.64614	0.70418	0.5246	0.81349	0.71277	0.83976	0.8102	0.62543	0.74178	0.71559	0.82898	0.68039	0.83956	0.61647	0.79462	0.71675	0.81656	0.80222	0.83752	0.7415	0.7892	0.70584	0.61937	0.75231	0.83429	0.80027	0.81057	0.82141	0.80431	0.82568	0.81989	0.69824	0.76506	0.77697	0.79807	0.69893	0.73577	0.83173	0.8081	0.78495	0.7202	0.76719	0.77654	0.81772	0.88357	0.83063	0.88047	0.72444
0.65174	0.8482	0.83489	0.78458	0.85728	0.83207	0.72691	0.81607	0.80102	0.78012	0.77918	0.85712	0.70883	0.83373	0.66311	0.8474	0.7877	0.8321	0.82192	0.67935	0.67907	0.657	0.86247	0.77945	0.82695	0.8217	0.79868	0.77403	0.74443	0.84374	0.88252	0.83947	0.77325	0.87107	0.82332	0.82716	0.82099	0.65272	0.84948	0.8889	0.84372	0.76351	0.6984	0.81137	0.76977	0.78157	0.81406	0.77612	0.86545	0.64739
0.44339	0.61889	0.85339	0.82391	0.23588	0.8004	0.93056	0.74558	0.80504	0.80823	0.85886	0.84176	0.6973	0.84266	0.5754	0.90631	0.78973	0.93148	0.86999	0.76045	0.65313	0.72068	0.7497	0.78375	0.4739	0.87685	0.76832	0.73982	0.65532	0.89505	0.94273	0.9317	0.79411	0.92102	0.79666	0.90558	0.79963	0.63854	0.86037	0.74373	0.95486	0.90482	0.68082	0.80939	0.87772	0.69023	0.89171	0.70786	0.87478	0.63825
0.26945	0.36728	0.51912	0.81483	0.4353	0.35	0.70324	0.60817	0.84742	0.84448	0.84166	0.71053	0.811	0.65809	0.42569	0.73361	0.5841	0.8631	0.86286	0.63662	0.77543	0.7656	0.39698	0.76758	0.73266	0.79424	0.88835	0.82006	0.79404	0.77108	0.70156	0.63095	0.7999	0.77231	0.79393	0.80348	0.71602	0.80815	0.86453	0.55596	0.85395	0.81028	0.80957	0.73133	0.84057	0.80463	0.73308	0.83053	0.89598	0.7391
0.33347	0.40216	0.35368	0.54492	0.55888	0.34626	0.44194	0.54795	0.686	0.75508	0.88557	0.84398	0.74224	0.80104	0.5255	0.88506	0.78917	0.79864	0.79164	0.70808	0.74586	0.66636	0.58544	0.64484	0.81804	0.82037	0.71623	0.76998	0.7317	0.79893	0.88014	0.88616	0.79007	0.83956	0.64999	0.87635	0.78887	0.72018	0.8954	0.711	0.88263	0.76879	0.81652	0.76613	0.85102	0.72317	0.84746	0.78339	0.84311	0.73388
0.65364	0.45789	0.5996	0.64037	0.83601	0.80196	0.58162	0.65037	0.64908	0.83747	0.74153	0.72107	0.63703	0.66332	0.89661	0.65809	0.84216	0.75029	0.85267	0.7717	0.84495	0.85585	0.7339	0.882	0.74049	0.81771	0.7988	0.76143	0.82871	0.70262	0.67207	0.75598	0.79692	0.67243	0.78286	0.63443	0.65198	0.8422	0.72489	0.77592	0.79287	0.79682	0.82778	0.75667	0.79402	0.79114	0.88618	0.75773	0.79726	0.77802
0.66294	0.50423	0.66969	0.68896	0.63166	0.78392	0.68148	0.55247	0.7201	0.78102	0.55448	0.48899	0.83442	0.63677	0.8464	0.77379	0.88867	0.78627	0.74914	0.80149	0.74037	0.71624	0.64375	0.65124	0.79579	0.81378	0.78537	0.69455	0.73704	0.84557	0.69448	0.70799	0.77685	0.65486	0.86018	0.79614	0.7743	0.74418	0.73551	0.6948	0.71643	0.79706	0.75382	0.74275	0.80968	0.76457	0.87971	0.76831	0.78042	0.78083
0.45058	0.8782	0.71295	0.83108	0.78031	0.7487	0.80887	0.87532	0.76485	0.71519	0.23957	0.8853	0.74304	0.86873	0.79869	0.88061	0.79178	0.72842	0.86206	0.8367	0.74025	0.78165	0.80522	0.83806	0.77952	0.84619	0.89058	0.79068	0.8351	0.66177	0.87731	0.77745	0.73512	0.87602	0.86719	0.61832	0.89405	0.8594	0.87961	0.8406	0.73557	0.86099	0.78576	0.84939	0.83073	0.85954	0.84851	0.83423	0.86399	0.78305
0.74257	0.59791	0.64372	0.75823	0.80051	0.68304	0.80955	0.85732	0.84475	0.83081	0.79047	0.79334	0.76173	0.81327	0.8057	0.81366	0.83988	0.71484	0.76371	0.80408	0.8176	0.79811	0.75129	0.79225	0.8871	0.80093	0.83062	0.79824	0.77376	0.82336	0.84964	0.79191	0.79554	0.75779	0.79318	0.80438	0.83672	0.7793	0.80533	0.83382	0.78924	0.82166	0.78735	0.757	0.79868	0.76998	0.8037	0.80234	0.80514	0.79424
0.75554	0.72281	0.76912	0.78098	0.885	0.83821	0.83105	0.80444	0.76617	0.81732	0.82866	0.85635	0.80992	0.81897	0.88903	0.84107	0.85993	0.83729	0.8638	0.80887	0.68476	0.71012	0.84181	0.80628	0.86409	0.83787	0.84615	0.84045	0.81432	0.81787	0.84133	0.8468	0.70228	0.78657	0.80846	0.84192	0.78857	0.73817	0.8167	0.805	0.81696	0.74123	0.76668	0.75464	0.82793	0.83967	0.8729	0.7658	0.80633	0.78607
0.24724	0.28584	0.22863	0.79122	0.76879	0.40379	0.66016	0.41531	0.52621	0.72127	0.70822	0.90408	0.81499	0.76815	0.84242	0.8119	0.91411	0.93047	0.79429	0.79061	0.61916	0.62855	0.87054	0.91029	0.80409	0.9178	0.84039	0.75647	0.84746	0.5993	0.88975	0.8376	0.81589	0.51063	0.56018	0.84574	0.55633	0.76265	0.58362	0.83351	0.12627	0.80924	0.92393	0.82299	0.87427	0.67387	0.31854	0.7585	0.78625	0.84466
0.49859	0.85101	0.84148	0.80737	0.59591	0.82242	0.81146	0.82995	0.79294	0.85658	0.73978	0.8058	0.82666	0.63849	0.82404	0.66298	0.70522	0.7177	0.83872	0.79014	0.79086	0.80409	0.86215	0.84007	0.8061	0.75638	0.83538	0.77799	0.79793	0.86346	0.82596	0.58851	0.81737	0.76262	0.80153	0.8496	0.84812	0.73391	0.74617	0.7825	0.8226	0.81931	0.74659	0.69394	0.83061	0.82827	0.84703	0.75375	0.60907	0.81734
0.50304	0.80429	0.82978	0.71548	0.76699	0.81271	0.77155	0.72193	0.82863	0.79822	0.71556	0.81129	0.76083	0.57392	0.81033	0.73836	0.8105	0.71217	0.76055	0.83648	0.82428	0.81506	0.78654	0.7828	0.78477	0.62188	0.71155	0.78939	0.75795	0.8407	0.79086	0.62755	0.83845	0.75602	0.83588	0.79515	0.75638	0.79081	0.87355	0.78512	0.84136	0.80325	0.75284	0.81907	0.78286	0.81537	0.8461	0.70868	0.80844	0.81095
0.35419	0.71918	0.62235	0.50763	0.11978	0.70248	0.47592	0.78945	0.71777	0.58903	0.42974	0.8577	0.77678	0.4619	0.43012	0.49398	0.50525	0.60112	0.55025	0.7351	0.64302	0.80457	0.29536	0.77649	0.81052	0.72821	0.55724	0.77881	0.74503	0.50218	0.85075	0.59477	0.83801	0.62836	0.85567	0.89111	0.84867	0.75447	0.83756	0.73956	0.75711	0.68793	0.71208	0.66362	0.87589	0.84082	0.83304	0.78479	0.68933	0.64531
0.24398	0.49734	0.37713	0.6907	0.79114	0.79343	0.8166	0.78944	0.84584	0.85041	0.82883	0.54686	0.79008	0.83379	0.83733	0.83668	0.84457	0.7403	0.8165	0.77026	0.84446	0.84024	0.29082	0.41034	0.67362	0.83527	0.79413	0.8303	0.78767	0.72337	0.80162	0.81357	0.82248	0.80787	0.70421	0.85571	0.81	0.73563	0.7425	0.44069	0.82185	0.8143	0.77472	0.79934	0.81299	0.83372	0.54363	0.84422	0.83576	0.85301
0.7714	0.80491	0.80156	0.78587	0.82118	0.80166	0.84201	0.89504	0.77535	0.8058	0.76241	0.83649	0.75836	0.78317	0.83371	0.80591	0.72954	0.90643	0.81628	0.82358	0.81471	0.76974	0.83541	0.83699	0.83079	0.82301	0.83573	0.78418	0.78764	0.81915	0.82619	0.80065	0.82326	0.75638	0.83284	0.77049	0.86325	0.79235	0.83122	0.85431	0.81313	0.82227	0.79248	0.7827	0.7772	0.77062	0.81555	0.82911	0.79742	0.77463
0.67147	0.78904	0.82857	0.74609	0.91702	0.79112	0.70226	0.70118	0.79297	0.79283	0.89429	0.82626	0.75293	0.75399	0.76036	0.82083	0.85435	0.8326	0.83422	0.82774	0.79575	0.74889	0.82331	0.83743	0.82432	0.81898	0.77587	0.65841	0.68658	0.8695	0.80252	0.74018	0.84641	0.80278	0.71921	0.8626	0.81575	0.73867	0.84402	0.82643	0.83692	0.70211	0.76895	0.79163	0.8065	0.76108	0.7886	0.79034	0.7905	0.70751
0.51042	0.71933	0.76467	0.73927	0.82305	0.78608	0.80536	0.79259	0.79266	0.80488	0.81182	0.7766	0.77237	0.82746	0.76449	0.82203	0.8341	0.81797	0.81078	0.78669	0.82174	0.73867	0.81105	0.83521	0.83954	0.78684	0.80393	0.76903	0.78518	0.82366	0.81147	0.81494	0.77944	0.7718	0.79008	0.78746	0.82615	0.78827	0.76064	0.75696	0.81602	0.80348	0.7838	0.8046	0.87416	0.77968	0.8505	0.79793	0.80768	0.80569
0.33425	0.5271	0.59295	0.78153	0.82203	0.8194	0.683	0.70894	0.81623	0.78691	0.7314	0.8153	0.83127	0.76282	0.82267	0.71555	0.88159	0.833	0.71865	0.78117	0.82663	0.74291	0.72607	0.62997	0.83814	0.72723	0.76644	0.84353	0.8009	0.85998	0.84529	0.83144	0.77966	0.75741	0.74237	0.76914	0.69674	0.7519	0.60845	0.75023	0.73143	0.77736	0.78767	0.6537	0.81619	0.77136	0.70075	0.75992	0.84401	0.83869
0.75913	0.81258	0.75543	0.80228	0.64265	0.77365	0.80959	0.87231	0.78908	0.81776	0.80793	0.80601	0.80164	0.8106	0.84523	0.82495	0.82917	0.70392	0.72909	0.81687	0.81851	0.7849	0.82794	0.80439	0.813	0.78287	0.85073	0.7909	0.78684	0.83126	0.85224	0.70148	0.82714	0.8307	0.77451	0.86887	0.82133	0.83843	0.80975	0.78809	0.79812	0.80181	0.78175	0.72113	0.81173	0.78539	0.83097	0.83537	0.84463	0.79107
0.53168	0.59071	0.64842	0.92056	0.95166	0.79918	0.67982	0.67103	0.81402	0.7272	0.80237	0.79121	0.60481	0.85332	0.6049	0.88208	0.82688	0.92597	0.83069	0.77785	0.88653	0.70979	0.28925	0.24864	0.82021	0.9021	0.78318	0.67331	0.52736	0.91153	0.86847	0.91801	0.74594	0.95954	0.63811	0.90963	0.82386	0.75944	0.90316	0.65619	0.86788	0.71174	0.7499	0.91583	0.7455	0.66292	0.64693	0.63713	0.8851	0.67952
0.48111	0.63469	0.47301	0.79187	0.82476	0.79087	0.71798	0.63931	0.79448	0.86239	0.84661	0.71382	0.81116	0.67264	0.81188	0.63305	0.74831	0.86686	0.7791	0.8158	0.84159	0.80493	0.56051	0.76172	0.78779	0.82177	0.7947	0.82077	0.81115	0.82522	0.66448	0.84737	0.87778	0.67359	0.73406	0.79651	0.78645	0.7973	0.76487	0.80971	0.74318	0.82359	0.80691	0.74096	0.77293	0.64681	0.83094	0.79289	0.80567	0.76878
0.63545	0.43191	0.37564	0.60638	0.78453	0.79561	0.81079	0.78062	0.76868	0.78948	0.73492	0.79754	0.77195	0.85428	0.84119	0.72242	0.83674	0.69265	0.80004	0.81084	0.7434	0.81497	0.75067	0.83636	0.79395	0.80869	0.8409	0.75651	0.76288	0.83253	0.80364	0.6279	0.81322	0.69569	0.82899	0.76025	0.85373	0.79518	0.84218	0.85015	0.72404	0.82495	0.79418	0.77644	0.80234	0.78793	0.86215	0.81909	0.80745	0.81122
0.43426	0.79244	0.52944	0.6677	0.42844	0.34047	0.43971	0.46618	0.70334	0.7984	0.30128	0.45173	0.73939	0.55994	0.77745	0.72866	0.67156	0.39255	0.90098	0.75543	0.84187	0.84081	0.23553	0.84215	0.65263	0.72668	0.57496	0.86449	0.92349	0.5566	0.42094	0.50491	0.43313	0.87862	0.55935	0.2326	0.59944	0.75691	0.78378	0.84795	0.65689	0.8849	0.9013	0.66602	0.88035	0.86932	0.39308	0.85849	0.82289	0.65328
0.81338	0.86148	0.6891	0.78154	0.83001	0.74985	0.85439	0.85254	0.74277	0.77999	0.71514	0.85566	0.73935	0.87407	0.82919	0.84665	0.78529	0.82564	0.80782	0.87222	0.80402	0.75426	0.87757	0.8149	0.85035	0.82618	0.82839	0.67248	0.7977	0.84654	0.82267	0.69022	0.82663	0.79986	0.79729	0.75872	0.83699	0.81036	0.83833	0.85222	0.75382	0.83663	0.73132	0.80238	0.81521	0.78102	0.75439	0.84549	0.80104	0.74155
0.7801	0.83828	0.83385	0.76867	0.50215	0.82141	0.79978	0.85509	0.75293	0.81435	0.76815	0.83037	0.82001	0.86251	0.81305	0.78938	0.76473	0.85126	0.69766	0.81522	0.83434	0.78837	0.83277	0.66913	0.79815	0.82192	0.82694	0.77365	0.75742	0.87235	0.80296	0.79877	0.83764	0.75772	0.7839	0.83986	0.85664	0.75413	0.81806	0.89526	0.83663	0.81428	0.79421	0.81846	0.72651	0.79408	0.87231	0.79808	0.86034	0.79088
0.84896	0.79326	0.84759	0.8262	0.43075	0.79924	0.82285	0.6668	0.85781	0.8588	0.85294	0.83988	0.81362	0.7527	0.42783	0.80003	0.5768	0.89166	0.50203	0.76348	0.87755	0.85107	0.86506	0.58299	0.88582	0.77093	0.59576	0.80477	0.82287	0.86665	0.81855	0.83916	0.87811	0.62631	0.82614	0.80761	0.86639	0.8264	0.84896	0.85971	0.68921	0.86282	0.67134	0.76659	0.79299	0.84431	0.79678	0.88565	0.83302	0.78401
0.69638	0.74341	0.7806	0.77265	0.83165	0.79868	0.7944	0.83537	0.7357	0.79722	0.79254	0.76888	0.76489	0.8265	0.77591	0.72479	0.83123	0.83881	0.83827	0.83244	0.86902	0.65683	0.83243	0.85675	0.85721	0.82087	0.79344	0.79095	0.69792	0.83398	0.81061	0.82787	0.8153	0.77631	0.81738	0.80751	0.83521	0.81	0.7767	0.81787	0.80538	0.81032	0.77817	0.76974	0.80303	0.78273	0.82999	0.83714	0.81829	0.77662
0.37638	0.80406	0.80215	0.79116	0.88903	0.78971	0.43066	0.85053	0.72468	0.67021	0.82698	0.79422	0.70547	0.84337	0.77461	0.81696	0.84169	0.77973	0.81567	0.74586	0.76136	0.73408	0.78763	0.80382	0.73301	0.8646	0.70142	0.81609	0.648	0.87649	0.84507	0.76701	0.81222	0.81638	0.71394	0.8713	0.84576	0.62062	0.81374	0.77206	0.78192	0.77772	0.73297	0.78153	0.76606	0.84062	0.67112	0.81257	0.83852	0.76311
0.39423	0.6151	0.67165	0.75287	0.88621	0.29022	0.83315	0.68203	0.798	0.71806	0.83357	0.64621	0.65529	0.83341	0.76585	0.86588	0.72821	0.88658	0.81527	0.77244	0.72928	0.74223	0.87332	0.86513	0.78154	0.80491	0.72342	0.64924	0.7792	0.46081	0.87626	0.8169	0.75065	0.77961	0.80288	0.7508	0.81147	0.83007	0.803	0.76127	0.83197	0.7574	0.80977	0.80911	0.71353	0.7695	0.92611	0.73069	0.80415	0.79216
0.54311	0.81498	0.80437	0.78223	0.79995	0.79757	0.86565	0.78351	0.85013	0.74787	0.84444	0.83561	0.74503	0.83799	0.8355	0.87878	0.84759	0.92145	0.73509	0.74829	0.73237	0.77706	0.83191	0.83377	0.88444	0.78369	0.73649	0.70652	0.68992	0.83093	0.82648	0.83069	0.79267	0.87113	0.78456	0.91388	0.76782	0.83347	0.8656	0.83007	0.80415	0.73434	0.82129	0.82138	0.81866	0.74238	0.8597	0.72298	0.80802	0.81188
0.8183	0.62158	0.71874	0.86622	0.58825	0.77129	0.77044	0.84341	0.81491	0.63659	0.81224	0.83255	0.77115	0.73367	0.74294	0.76454	0.79	0.52847	0.8419	0.77901	0.75422	0.74966	0.85268	0.80565	0.76605	0.86872	0.7666	0.74767	0.75927	0.83108	0.82551	0.84577	0.75135	0.69287	0.80044	0.83611	0.78559	0.69903	0.84183	0.83643	0.78694	0.80484	0.79985	0.87317	0.83295	0.72053	0.8206	0.75486	0.7424	0.72712
0.77932	0.90763	0.92784	0.8739	0.90033	0.81852	0.84531	0.78627	0.69881	0.64386	0.87724	0.76668	0.69502	0.92815	0.72216	0.92536	0.94717	0.93857	0.78309	0.60341	0.45477	0.75507	0.90926	0.8726	0.88267	0.89007	0.80894	0.66691	0.60768	0.84264	0.9542	0.87866	0.62476	0.96975	0.69469	0.89032	0.90717	0.63918	0.9188	0.87383	0.80269	0.65341	0.7643	0.81071	0.71765	0.74624	0.88658	0.51241	0.90593	0.84272
0.58895	0.41943	0.69463	0.69029	0.66281	0.74469	0.81486	0.61666	0.73191	0.85179	0.78674	0.68552	0.7183	0.83137	0.84933	0.82344	0.81799	0.78854	0.83688	0.83919	0.79178	0.74878	0.76416	0.8311	0.68494	0.77951	0.81864	0.83208	0.79478	0.72538	0.8592	0.85413	0.82614	0.75172	0.69411	0.81349	0.67223	0.83038	0.64526	0.75095	0.6761	0.85637	0.79915	0.78245	0.82138	0.84079	0.52201	0.86851	0.78046	0.832
0.4007	0.59856	0.47829	0.74162	0.82217	0.84231	0.76905	0.70392	0.75191	0.81547	0.7358	0.78444	0.75962	0.8468	0.83184	0.79304	0.84861	0.83224	0.79159	0.80564	0.77279	0.78403	0.82607	0.67789	0.81222	0.77324	0.7986	0.77626	0.80242	0.85667	0.81222	0.81196	0.83236	0.82164	0.78368	0.85336	0.7792	0.80496	0.74864	0.69509	0.81445	0.79791	0.796	0.82194	0.81285	0.81208	0.77805	0.81824	0.78832	0.7983
0.50221	0.59711	0.53413	0.61816	0.49394	0.84352	0.60596	0.96741	0.84009	0.72268	0.38328	0.71982	0.73868	0.56628	0.63604	0.56053	0.46747	0.23624	0.70597	0.86006	0.58733	0.63829	0.41999	0.89711	0.81425	0.31939	0.46707	0.62284	0.77714	0.78685	0.66124	0.76553	0.92454	0.58635	0.81358	0.34704	0.76144	0.95435	0.92464	0.80562	0.83311	0.8477	0.49292	0.95948	0.64948	0.93759	0.90237	0.7826	0.53236	0.48865
0.34152	0.62724	0.60011	0.76864	0.79491	0.67901	0.77724	0.62705	0.69325	0.80827	0.8155	0.79807	0.83104	0.78454	0.86858	0.78853	0.83762	0.79965	0.77494	0.77891	0.77077	0.79878	0.83183	0.68164	0.82716	0.77255	0.81842	0.78471	0.7881	0.83683	0.7929	0.86725	0.76859	0.74936	0.80706	0.88772	0.81398	0.81691	0.75169	0.67397	0.73939	0.8161	0.83242	0.79481	0.78383	0.7855	0.83862	0.82414	0.72367	0.81684
0.65071	0.49206	0.77797	0.83132	0.88827	0.77409	0.74496	0.81399	0.85966	0.82955	0.89846	0.8593	0.79502	0.86548	0.75949	0.89367	0.39427	0.74329	0.8403	0.78068	0.67582	0.76621	0.90694	0.81776	0.88537	0.89132	0.66314	0.85585	0.69777	0.8519	0.85253	0.92424	0.83298	0.90187	0.517	0.88803	0.57741	0.74437	0.89542	0.89805	0.89437	0.81476	0.7694	0.77974	0.79505	0.843	0.92068	0.63177	0.90761	0.65607
0.83813	0.66412	0.7391	0.82097	0.42156	0.76499	0.78778	0.82053	0.63825	0.71037	0.59701	0.84927	0.7582	0.88134	0.79326	0.78498	0.81223	0.88355	0.8171	0.71521	0.69025	0.78085	0.93666	0.70287	0.84983	0.87571	0.77442	0.67574	0.67149	0.80271	0.73222	0.81787	0.75385	0.92069	0.82993	0.84611	0.89242	0.70452	0.67375	0.89152	0.83982	0.72961	0.77293	0.84697	0.8149	0.79346	0.8866	0.66543	0.80234	0.84377
0.44894	0.59424	0.39811	0.5894	0.44003	0.43497	0.55875	0.55949	0.76199	0.78438	0.82402	0.6808	0.64132	0.63969	0.80779	0.67926	0.71384	0.75617	0.63544	0.753	0.84445	0.76124	0.46708	0.71087	0.77348	0.68147	0.71128	0.80076	0.86106	0.75274	0.62023	0.67731	0.83891	0.83213	0.75708	0.60394	0.84446	0.83361	0.78959	0.63825	0.8564	0.88126	0.83031	0.68096	0.83212	0.81842	0.62691	0.86546	0.84175	0.75093
0.72397	0.74194	0.76613	0.82316	0.75614	0.74955	0.75231	0.82625	0.85174	0.82131	0.77112	0.80026	0.75448	0.74827	0.81398	0.70303	0.82227	0.82007	0.78415	0.80606	0.83684	0.79725	0.75902	0.72906	0.83225	0.87498	0.82869	0.75453	0.80516	0.82711	0.80275	0.80497	0.80089	0.76616	0.85831	0.80045	0.79777	0.77658	0.8573	0.8534	0.81461	0.85139	0.75932	0.78157	0.73603	0.73502	0.83728	0.80914	0.80687	0.78198
0.79777	0.82492	0.88397	0.80019	0.84475	0.85119	0.8337	0.86222	0.74695	0.76287	0.84298	0.80058	0.73637	0.76675	0.56799	0.81772	0.8823	0.83421	0.8515	0.68956	0.61775	0.78005	0.89173	0.85224	0.86153	0.82672	0.85427	0.74513	0.79494	0.81305	0.85748	0.84662	0.81034	0.83101	0.79911	0.84103	0.82645	0.71954	0.66582	0.8232	0.80049	0.71148	0.76359	0.84449	0.79826	0.75682	0.9048	0.73107	0.82681	0.77589
0.78145	0.85264	0.84938	0.45044	0.76489	0.83856	0.86571	0.8171	0.8467	0.81151	0.21919	0.80542	0.81866	0.78059	0.85869	0.84451	0.78694	0.87401	0.76979	0.75964	0.66754	0.7904	0.92083	0.8083	0.85075	0.82324	0.73529	0.79455	0.79701	0.7498	0.87744	0.84238	0.80103	0.80119	0.82323	0.8557	0.84518	0.82137	0.85631	0.87953	0.82906	0.7657	0.79739	0.73697	0.75068	0.84352	0.92312	0.76294	0.65571	0.80605
0.88937	0.76217	0.77926	0.84564	0.93625	0.84097	0.42236	0.63233	0.78729	0.72268	0.80661	0.76311	0.5443	0.88629	0.73074	0.82913	0.76367	0.86068	0.84584	0.829	0.66338	0.62697	0.81332	0.66399	0.79787	0.90834	0.80211	0.82421	0.60528	0.92239	0.87973	0.84858	0.82764	0.83749	0.69692	0.87949	0.87706	0.58093	0.9291	0.69623	0.88321	0.73667	0.67019	0.84635	0.787	0.64421	0.76292	0.64819	0.91354	0.63527
0.75814	0.79305	0.72702	0.69483	0.81591	0.86773	0.66195	0.86605	0.83907	0.81983	0.59308	0.82245	0.83105	0.83512	0.75049	0.84745	0.53665	0.77473	0.75813	0.82124	0.78376	0.86594	0.73743	0.84453	0.77416	0.84021	0.73838	0.82394	0.85519	0.81932	0.8699	0.61282	0.79525	0.82615	0.84399	0.84223	0.72041	0.80883	0.86004	0.83926	0.88228	0.79402	0.82911	0.76082	0.85252	0.84243	0.86356	0.82142	0.64808	0.82338
0.51336	0.49298	0.5005	0.46027	0.29678	0.84971	0.75404	0.50494	0.69003	0.65822	0.89196	0.42115	0.98117	0.86456	0.60052	0.98237	0.98645	0.61945	0.95513	0.57865	0.98667	0.98004	0.40336	0.68954	0.46782	0.44757	0.57767	0.9781	0.68858	0.51925	0.66469	0.43961	0.53086	0.96567	0.73486	0.40731	0.50188	0.98333	0.69234	0.5131	0.42966	0.82086	0.97795	0.6529	0.94774	0.98292	0.67155	0.9621	0.9859	0.98351
0.38863	0.57165	0.80777	0.8177	0.81257	0.37068	0.74783	0.81664	0.74246	0.83792	0.82391	0.83593	0.76456	0.82294	0.82617	0.8463	0.78813	0.73378	0.78905	0.80602	0.83942	0.80544	0.8201	0.76137	0.85622	0.80842	0.77111	0.84728	0.73667	0.82782	0.82726	0.81114	0.79504	0.76733	0.84322	0.82826	0.83945	0.7693	0.8353	0.73498	0.81531	0.79908	0.71921	0.8502	0.81045	0.81321	0.7616	0.83401	0.81235	0.7949
0.8178	0.83559	0.76276	0.49457	0.89854	0.8616	0.86369	0.82533	0.60057	0.67845	0.84157	0.85642	0.81164	0.87187	0.82698	0.85397	0.50173	0.87646	0.55475	0.82141	0.73511	0.74932	0.89186	0.86377	0.70139	0.82919	0.86267	0.82349	0.79978	0.82686	0.79015	0.8891	0.80886	0.78691	0.82482	0.85828	0.8581	0.83854	0.716	0.8703	0.86389	0.74705	0.75298	0.85464	0.80051	0.7367	0.84994	0.77991	0.84066	0.82677
0.85534	0.81361	0.88532	0.84262	0.90077	0.87103	0.76242	0.83624	0.76453	0.70485	0.86555	0.81031	0.76135	0.87813	0.78139	0.90398	0.83717	0.82545	0.79894	0.67698	0.51681	0.80307	0.83119	0.88653	0.80307	0.88239	0.82224	0.74242	0.65634	0.84089	0.88502	0.88183	0.73105	0.9242	0.58977	0.9116	0.86618	0.74239	0.83965	0.87563	0.85478	0.6778	0.65424	0.82609	0.73559	0.84171	0.93075	0.6966	0.85814	0.77437
0.61356	0.73755	0.78116	0.72477	0.81014	0.78563	0.8092	0.82876	0.79515	0.81367	0.79876	0.8035	0.78286	0.82496	0.85039	0.80956	0.86853	0.76064	0.83766	0.81779	0.83415	0.79276	0.82011	0.84066	0.83558	0.83635	0.84799	0.81018	0.80961	0.79836	0.81511	0.8303	0.8306	0.79558	0.7987	0.81101	0.79573	0.81333	0.79987	0.83754	0.79598	0.82973	0.79021	0.79859	0.81801	0.81204	0.85619	0.85865	0.79312	0.81134
0.45368	0.58536	0.47802	0.86691	0.88863	0.55619	0.82416	0.61867	0.8187	0.72145	0.76842	0.79191	0.78378	0.89014	0.56382	0.88848	0.90165	0.97226	0.72186	0.70994	0.62288	0.82093	0.95449	0.85268	0.79808	0.90356	0.80988	0.72878	0.73461	0.87428	0.85897	0.86418	0.72255	0.87529	0.74111	0.80784	0.80719	0.73574	0.90551	0.82053	0.84699	0.72168	0.83023	0.85736	0.77073	0.81819	0.79841	0.68637	0.88314	0.79991
0.82547	0.62259	0.95265	0.71854	0.92935	0.86857	0.88855	0.78914	0.8389	0.71868	0.91799	0.80904	0.71133	0.82293	0.80677	0.90471	0.91663	0.94425	0.76813	0.74096	0.65217	0.86006	0.95568	0.88372	0.78738	0.91691	0.75788	0.76432	0.67963	0.79363	0.91884	0.90874	0.75072	0.9286	0.7329	0.94642	0.73882	0.69206	0.91277	0.8796	0.904	0.68249	0.87056	0.79394	0.74806	0.68996	0.85177	0.71985	0.81564	0.88674
0.76892	0.68573	0.59945	0.66144	0.61847	0.79576	0.74001	0.76909	0.7727	0.79102	0.81167	0.84565	0.70086	0.81415	0.80949	0.79889	0.82833	0.85142	0.73453	0.83513	0.82493	0.7257	0.81494	0.72837	0.83959	0.81988	0.7922	0.75612	0.66342	0.81165	0.86338	0.85376	0.82154	0.73359	0.74756	0.78276	0.81047	0.792	0.82998	0.83768	0.78614	0.83039	0.76689	0.71803	0.77038	0.78499	0.84505	0.81878	0.78381	0.7877
0.6526	0.53966	0.60573	0.70492	0.74022	0.75353	0.75326	0.72848	0.82591	0.81282	0.75773	0.75387	0.84538	0.72311	0.85622	0.71112	0.84668	0.88896	0.7562	0.74707	0.8859	0.75754	0.74882	0.78602	0.76459	0.74621	0.75048	0.81917	0.83465	0.75808	0.79891	0.75889	0.82927	0.74087	0.82408	0.77343	0.77782	0.8379	0.75351	0.72752	0.78523	0.79153	0.78017	0.78856	0.80058	0.81165	0.75209	0.83784	0.83133	0.82498
0.33327	0.50394	0.7288	0.79858	0.84899	0.48155	0.69378	0.83185	0.8275	0.75832	0.90359	0.73686	0.6251	0.80485	0.79129	0.80802	0.84355	0.8965	0.80426	0.74583	0.67831	0.73534	0.84889	0.74404	0.87103	0.8588	0.81562	0.66816	0.7623	0.82996	0.84292	0.85062	0.75657	0.83411	0.75224	0.88941	0.80627	0.71201	0.83761	0.74877	0.84967	0.75367	0.81596	0.84143	0.79954	0.81156	0.82255	0.74416	0.82597	0.73598
0.41467	0.89556	0.82505	0.88246	0.6531	0.84537	0.49824	0.89294	0.81474	0.87216	0.80307	0.85152	0.58154	0.9143	0.73933	0.87455	0.26115	0.45601	0.48047	0.71948	0.9315	0.7781	0.85639	0.92277	0.86265	0.81615	0.43067	0.7943	0.76583	0.89877	0.38206	0.77998	0.88858	0.77203	0.90343	0.63472	0.89727	0.87086	0.89177	0.62151	0.82577	0.75077	0.86511	0.76183	0.83981	0.87792	0.89596	0.87049	0.7365	0.72347
0.42911	0.84277	0.78202	0.77645	0.76089	0.67071	0.80862	0.84692	0.81204	0.84578	0.81131	0.80388	0.82733	0.84992	0.88296	0.72275	0.67537	0.67772	0.77071	0.79619	0.81477	0.76367	0.86931	0.76101	0.67325	0.78373	0.82771	0.77667	0.8482	0.81398	0.8104	0.78892	0.8018	0.72101	0.83501	0.84817	0.84484	0.80578	0.86514	0.86408	0.80411	0.78149	0.79227	0.83611	0.78031	0.84285	0.82872	0.82999	0.78309	0.74609
0.75259	0.84478	0.78919	0.58505	0.84081	0.7929	0.67164	0.84623	0.77969	0.81088	0.7913	0.82363	0.79045	0.84233	0.86353	0.82186	0.84661	0.79849	0.79561	0.8517	0.84131	0.78412	0.85384	0.8075	0.85434	0.8015	0.81753	0.79843	0.78488	0.81993	0.8398	0.79429	0.86384	0.79198	0.84955	0.79228	0.86344	0.8198	0.67743	0.85615	0.76498	0.81903	0.78996	0.79529	0.82807	0.81285	0.86444	0.84896	0.82707	0.82125
0.47536	0.72858	0.54239	0.65171	0.79596	0.63597	0.7766	0.75515	0.74574	0.66715	0.81304	0.80728	0.69778	0.80214	0.84913	0.76603	0.86743	0.70272	0.83944	0.7346	0.6452	0.83047	0.79629	0.79965	0.78361	0.78348	0.78365	0.76323	0.72733	0.81241	0.81306	0.77384	0.76957	0.74821	0.80288	0.85455	0.76537	0.80551	0.81475	0.72848	0.85944	0.77365	0.80986	0.81347	0.81583	0.84216	0.72191	0.73905	0.77581	0.81875
0.4304	0.41787	0.65823	0.9419	0.66582	0.86894	0.70555	0.70274	0.80043	0.79244	0.84751	0.65351	0.76622	0.65734	0.81193	0.77868	0.82967	0.88831	0.8314	0.78483	0.80638	0.71854	0.77561	0.74609	0.74761	0.81832	0.81286	0.86685	0.839	0.80122	0.73938	0.818	0.80262	0.80626	0.68148	0.74173	0.78308	0.77801	0.78604	0.73287	0.84738	0.84078	0.82701	0.80419	0.78482	0.85101	0.79998	0.82847	0.8087	0.79397
0.76828	0.76739	0.79313	0.76698	0.80707	0.79316	0.79105	0.84902	0.78669	0.79333	0.79828	0.79313	0.78342	0.83503	0.86074	0.81947	0.82717	0.82	0.79544	0.84825	0.80526	0.71997	0.83793	0.82138	0.86533	0.78597	0.84625	0.78238	0.81847	0.82026	0.82893	0.7857	0.84564	0.77119	0.83218	0.7673	0.84886	0.79163	0.78041	0.83242	0.78386	0.83264	0.76188	0.74154	0.83433	0.82116	0.89503	0.84563	0.85211	0.79278
0.6104	0.79744	0.57885	0.92334	0.97009	0.72954	0.61241	0.80307	0.73302	0.79136	0.85983	0.94353	0.64887	0.87812	0.63121	0.89531	0.76576	0.94879	0.94387	0.75962	0.67103	0.65514	0.79619	0.62354	0.72787	0.92662	0.75521	0.7038	0.65285	0.95101	0.90791	0.90448	0.80723	0.92332	0.73856	0.88715	0.88566	0.61281	0.94126	0.72335	0.93097	0.74617	0.62402	0.87122	0.78515	0.61661	0.718	0.68179	0.88625	0.64378
0.66404	0.84759	0.84172	0.87633	0.80632	0.88785	0.84002	0.80527	0.78654	0.78632	0.8688	0.85197	0.62548	0.84958	0.80385	0.88132	0.85337	0.87928	0.7946	0.83374	0.70761	0.81323	0.87882	0.81813	0.86758	0.71403	0.84446	0.75228	0.68437	0.83466	0.87813	0.8644	0.7383	0.82784	0.68406	0.86379	0.8458	0.70749	0.86638	0.88496	0.76015	0.75174	0.79681	0.84402	0.81076	0.83452	0.81672	0.70253	0.86892	0.77791
0.82518	0.57967	0.53939	0.64115	0.60204	0.82468	0.7672	0.65863	0.79304	0.84866	0.70998	0.65975	0.79674	0.44726	0.72936	0.42281	0.85248	0.72071	0.73934	0.78107	0.88369	0.80745	0.81301	0.88888	0.70397	0.79342	0.79126	0.77985	0.85027	0.80098	0.70005	0.85848	0.78211	0.73563	0.79627	0.5635	0.7039	0.72366	0.72921	0.89093	0.83362	0.89643	0.84351	0.78111	0.80701	0.83476	0.85503	0.88961	0.75287	0.79851
0.76151	0.83266	0.49912	0.84099	0.71031	0.85612	0.79206	0.8197	0.65707	0.87126	0.68261	0.84925	0.82909	0.87026	0.86892	0.62352	0.61109	0.80244	0.83042	0.83644	0.84905	0.79925	0.68602	0.85146	0.83267	0.798	0.85455	0.78981	0.7879	0.84454	0.72419	0.74407	0.82059	0.79494	0.79314	0.78816	0.86395	0.84809	0.86523	0.8724	0.82062	0.78954	0.84058	0.86025	0.85596	0.79845	0.89167	0.85787	0.8215	0.80604
0.57987	0.89709	0.77157	0.82132	0.92966	0.79218	0.76199	0.85034	0.86756	0.6475	0.85485	0.86315	0.69153	0.78495	0.72334	0.88384	0.66672	0.90877	0.76704	0.65155	0.63881	0.80205	0.91091	0.90037	0.81319	0.89468	0.76881	0.65063	0.71162	0.79197	0.80891	0.92118	0.72845	0.91738	0.8439	0.86352	0.88015	0.6985	0.8157	0.78337	0.85582	0.73676	0.77347	0.85665	0.73911	0.75204	0.53037	0.67294	0.70798	0.72296
0.78573	0.80532	0.81506	0.75788	0.83718	0.83243	0.82997	0.83292	0.74129	0.74437	0.84027	0.82385	0.69044	0.82661	0.80181	0.82321	0.8329	0.92947	0.7813	0.81661	0.74401	0.81401	0.85414	0.83462	0.81117	0.79488	0.81515	0.76349	0.64909	0.8339	0.77982	0.80279	0.80307	0.82371	0.80711	0.85912	0.83801	0.76871	0.88864	0.82748	0.83405	0.82594	0.82956	0.79955	0.82525	0.77247	0.87183	0.69611	0.78007	0.81416
0.76546	0.88826	0.87204	0.87712	0.91568	0.88872	0.83749	0.80027	0.73441	0.72362	0.86484	0.78609	0.66327	0.87366	0.84352	0.92136	0.88821	0.91171	0.81869	0.80033	0.6207	0.78565	0.87017	0.79277	0.86661	0.89482	0.87512	0.73578	0.58695	0.86105	0.86457	0.8823	0.70328	0.91125	0.82265	0.91574	0.90817	0.68039	0.8971	0.85892	0.85015	0.73864	0.80759	0.80108	0.81889	0.81275	0.84201	0.65196	0.905	0.80994
0.69196	0.80835	0.36091	0.73676	0.81817	0.83915	0.82189	0.85908	0.74331	0.70038	0.7454	0.53598	0.8213	0.7861	0.83898	0.70909	0.64739	0.57847	0.79922	0.72094	0.6657	0.83859	0.87464	0.85688	0.77731	0.83082	0.836	0.81248	0.81792	0.82963	0.85625	0.84614	0.75445	0.85308	0.79835	0.8484	0.81288	0.82285	0.7889	0.87197	0.7931	0.80195	0.82332	0.80999	0.8405	0.81508	0.91703	0.74533	0.8452	0.86244
0.56332	0.82471	0.83334	0.82556	0.78466	0.78175	0.82401	0.86184	0.83365	0.86292	0.88605	0.78951	0.86015	0.7945	0.84165	0.80383	0.77043	0.92561	0.75576	0.7525	0.85746	0.78107	0.83988	0.83472	0.76847	0.7952	0.82495	0.78067	0.8315	0.85313	0.809	0.85443	0.82953	0.76582	0.83163	0.80646	0.78812	0.81037	0.81162	0.87097	0.81456	0.80217	0.78223	0.84133	0.85255	0.82943	0.9237	0.83851	0.80759	0.83452
0.38004	0.80522	0.67368	0.87988	0.66952	0.64416	0.85804	0.61444	0.9075	0.85201	0.80139	0.84711	0.85146	0.74547	0.79149	0.72277	0.52997	0.75989	0.82883	0.69584	0.8523	0.87792	0.7977	0.83024	0.89738	0.86058	0.7019	0.72644	0.815	0.8866	0.76723	0.88849	0.86211	0.80763	0.80024	0.82082	0.84033	0.89079	0.88454	0.81288	0.85917	0.86372	0.81161	0.73695	0.86837	0.8334	0.83855	0.8651	0.78075	0.72757
0.32467	0.80364	0.87852	0.85575	0.88678	0.85463	0.5405	0.82774	0.88745	0.72267	0.85835	0.92878	0.72196	0.84314	0.54039	0.95486	0.82576	0.78558	0.89729	0.69273	0.57733	0.49941	0.91069	0.54915	0.72393	0.85813	0.85455	0.72231	0.55783	0.94979	0.93614	0.87877	0.83115	0.95789	0.75901	0.92668	0.89724	0.70782	0.87669	0.76124	0.83748	0.77968	0.56418	0.87115	0.68082	0.65382	0.74156	0.68843	0.92218	0.5653
0.49412	0.71525	0.75653	0.75811	0.80902	0.43685	0.78322	0.79291	0.78816	0.84227	0.87089	0.83219	0.61479	0.84776	0.84817	0.86451	0.7634	0.68141	0.82425	0.82354	0.87233	0.76731	0.81708	0.83192	0.8668	0.82245	0.84049	0.83303	0.78913	0.81506	0.80089	0.8359	0.85429	0.78721	0.82141	0.84636	0.83113	0.80988	0.8599	0.83249	0.86667	0.81646	0.78933	0.80708	0.83396	0.7939	0.87115	0.81366	0.83498	0.806
0.79701	0.72487	0.87209	0.80133	0.68457	0.82655	0.78694	0.86871	0.77279	0.785	0.6722	0.83152	0.79894	0.88927	0.83558	0.80189	0.79405	0.79417	0.79022	0.7408	0.79457	0.83748	0.86881	0.84881	0.86758	0.86798	0.82109	0.7769	0.73382	0.79453	0.77489	0.83296	0.81064	0.84422	0.82466	0.81826	0.86934	0.7527	0.76242	0.85341	0.85972	0.78227	0.81727	0.80015	0.82818	0.82298	0.87099	0.73303	0.81454	0.83173
0.36988	0.40118	0.30038	0.88612	0.5971	0.37183	0.74307	0.47448	0.7652	0.77474	0.8786	0.69467	0.91168	0.46385	0.44214	0.34006	0.86674	0.81877	0.88888	0.73375	0.91184	0.90947	0.32545	0.45585	0.48573	0.82433	0.69342	0.88315	0.8602	0.89466	0.33246	0.90007	0.89375	0.67553	0.61001	0.27979	0.88147	0.86769	0.84986	0.71949	0.89912	0.90891	0.92242	0.88945	0.89069	0.69978	0.92216	0.89756	0.89393	0.85163
0.85198	0.55856	0.89861	0.72799	0.92623	0.8379	0.87322	0.81072	0.84995	0.65145	0.88326	0.82819	0.72523	0.84696	0.82219	0.92609	0.88787	0.9482	0.78938	0.7176	0.56644	0.83964	0.94945	0.85946	0.77553	0.92649	0.79046	0.7559	0.69532	0.82517	0.93079	0.88943	0.73605	0.95353	0.73313	0.89291	0.77657	0.70781	0.91429	0.90235	0.85858	0.6799	0.86428	0.79226	0.75595	0.68649	0.91755	0.67238	0.82812	0.83792
0.85877	0.58589	0.86249	0.74308	0.93869	0.81099	0.86897	0.83622	0.84782	0.69103	0.87506	0.8299	0.69171	0.84574	0.78223	0.92459	0.92483	0.82419	0.7834	0.74189	0.6186	0.8249	0.95225	0.88003	0.78697	0.91931	0.80972	0.77099	0.70043	0.81697	0.91631	0.88869	0.73383	0.93744	0.79612	0.88079	0.76032	0.72172	0.92062	0.87775	0.8782	0.7126	0.88306	0.81071	0.77878	0.70667	0.85156	0.71421	0.80543	0.86199
0.72302	0.84673	0.57694	0.79589	0.81961	0.82118	0.82992	0.80377	0.79248	0.83052	0.67375	0.64189	0.77292	0.79126	0.85899	0.82487	0.86512	0.61632	0.73377	0.81094	0.75206	0.86047	0.86276	0.7502	0.67706	0.82088	0.70779	0.79373	0.86206	0.72881	0.85318	0.7301	0.82837	0.89096	0.86309	0.61824	0.73075	0.77191	0.83279	0.7976	0.84329	0.78774	0.83724	0.64519	0.72605	0.90202	0.86857	0.83893	0.8988	0.82626
0.35168	0.80816	0.80523	0.83429	0.83603	0.79758	0.82358	0.86192	0.78587	0.75521	0.83067	0.87849	0.75682	0.89019	0.74292	0.89185	0.8589	0.85128	0.82008	0.78311	0.68791	0.82207	0.91233	0.85006	0.83053	0.83833	0.81425	0.68549	0.70691	0.8691	0.87718	0.84785	0.79732	0.82822	0.78857	0.8439	0.87133	0.68671	0.86879	0.84461	0.8306	0.80069	0.7891	0.79205	0.8067	0.75254	0.8816	0.77295	0.84915	0.81162
0.67379	0.89351	0.8854	0.59122	0.57248	0.8328	0.78323	0.79522	0.85017	0.89274	0.68994	0.83619	0.84925	0.63647	0.87097	0.623	0.6087	0.85595	0.82503	0.81883	0.88491	0.8366	0.55281	0.91448	0.63481	0.85046	0.85844	0.77627	0.80613	0.62442	0.73093	0.60127	0.89273	0.54926	0.8757	0.86841	0.89401	0.87071	0.91804	0.85785	0.80545	0.79014	0.89284	0.66686	0.85333	0.85898	0.95009	0.84812	0.82337	0.75821
0.8418	0.9088	0.85434	0.84338	0.89954	0.86162	0.75139	0.77041	0.82177	0.6719	0.87105	0.89783	0.65846	0.86209	0.67087	0.9573	0.92068	0.94799	0.85336	0.75456	0.61504	0.60496	0.92298	0.86395	0.79323	0.92757	0.8314	0.68389	0.57599	0.92884	0.95531	0.87953	0.728	0.9043	0.67649	0.73527	0.90283	0.62737	0.96788	0.86103	0.88092	0.72228	0.72688	0.87106	0.70398	0.72624	0.81618	0.65846	0.90207	0.7473
0.868	0.85261	0.92268	0.80676	0.86494	0.85649	0.76503	0.84724	0.83457	0.8468	0.90211	0.79938	0.63924	0.78776	0.81362	0.87571	0.73246	0.55383	0.89058	0.77997	0.85241	0.86166	0.85154	0.85671	0.88342	0.84721	0.86516	0.91539	0.61262	0.82711	0.87104	0.90769	0.88577	0.90206	0.78353	0.86544	0.79412	0.82747	0.81799	0.82199	0.92433	0.80306	0.85152	0.84027	0.77394	0.83631	0.39033	0.86815	0.66588	0.84296
0.75412	0.90021	0.95597	0.90355	0.92845	0.32373	0.90201	0.81124	0.83103	0.63951	0.89462	0.90692	0.76733	0.89513	0.56892	0.95445	0.854	0.92694	0.73892	0.69262	0.51099	0.84031	0.9653	0.86519	0.81739	0.8813	0.80907	0.68675	0.62424	0.81778	0.86918	0.9132	0.67636	0.89496	0.76052	0.95824	0.87419	0.72977	0.89499	0.82177	0.83157	0.66006	0.85821	0.8735	0.77283	0.79816	0.8132	0.60872	0.82048	0.9178
0.59649	0.78351	0.86078	0.82022	0.8591	0.8657	0.88907	0.86493	0.78878	0.7212	0.85891	0.80932	0.68444	0.806	0.8435	0.83454	0.80912	0.81882	0.78678	0.74264	0.80084	0.83025	0.87431	0.83007	0.80699	0.8051	0.84496	0.82952	0.85832	0.84443	0.866	0.84212	0.8292	0.81502	0.8409	0.85714	0.8098	0.81684	0.72148	0.86456	0.85135	0.77974	0.76951	0.83535	0.81806	0.81877	0.73703	0.82861	0.8159	0.84589
0.47507	0.49127	0.84454	0.88651	0.6551	0.80871	0.84752	0.69135	0.82055	0.78305	0.7951	0.80123	0.78914	0.72791	0.86198	0.71329	0.81721	0.71561	0.80946	0.72621	0.68064	0.78147	0.68767	0.8377	0.75769	0.6907	0.74743	0.71439	0.82961	0.7914	0.68218	0.76133	0.75564	0.81974	0.7735	0.89152	0.88422	0.73254	0.84416	0.70502	0.83874	0.78092	0.80284	0.87969	0.90757	0.80576	0.89146	0.73868	0.88375	0.8352
0.77432	0.83962	0.84204	0.78108	0.81567	0.77332	0.83287	0.84955	0.71973	0.78802	0.76541	0.83645	0.79884	0.86584	0.85339	0.81604	0.80966	0.80484	0.77372	0.85217	0.85925	0.83242	0.82186	0.84346	0.8079	0.87888	0.82198	0.82092	0.82731	0.8067	0.83442	0.82073	0.83768	0.78658	0.83973	0.79258	0.84443	0.80039	0.81579	0.87055	0.84107	0.84152	0.79356	0.77715	0.82605	0.78098	0.6361	0.89519	0.79766	0.79767
0.84224	0.87754	0.7555	0.83245	0.83638	0.89058	0.85261	0.87503	0.84294	0.85008	0.85993	0.83995	0.84614	0.88788	0.85209	0.74669	0.52263	0.91659	0.44101	0.88704	0.83218	0.85503	0.88639	0.60496	0.76018	0.84462	0.48258	0.86097	0.86177	0.82323	0.90155	0.61501	0.86624	0.81893	0.80229	0.88077	0.90173	0.85344	0.68414	0.87256	0.73378	0.69627	0.83159	0.84039	0.8395	0.8099	0.87536	0.86812	0.66888	0.80611
0.44207	0.66751	0.65243	0.84839	0.61931	0.87714	0.87049	0.84429	0.86594	0.71335	0.88199	0.88873	0.63886	0.69252	0.81035	0.72237	0.85937	0.73568	0.61825	0.78537	0.73727	0.52824	0.85548	0.82513	0.78346	0.87958	0.82493	0.73189	0.72803	0.92295	0.86816	0.92398	0.77159	0.77177	0.77939	0.90381	0.87805	0.77264	0.89086	0.79704	0.89698	0.85887	0.80371	0.81191	0.86137	0.72529	0.75526	0.81	0.86795	0.74556
0.82227	0.49267	0.56523	0.86757	0.68174	0.86135	0.78337	0.78007	0.76894	0.83664	0.79085	0.76457	0.60286	0.64171	0.67048	0.59524	0.80769	0.68112	0.85194	0.58003	0.81293	0.73821	0.85761	0.80043	0.8671	0.88828	0.84896	0.77363	0.82215	0.87754	0.72971	0.87635	0.8746	0.8555	0.7867	0.86778	0.8364	0.7098	0.87578	0.74776	0.87952	0.80762	0.76472	0.77361	0.87208	0.74622	0.8817	0.81157	0.87271	0.72277
0.84456	0.25059	0.22469	0.89157	0.171	0.93629	0.51649	0.33173	0.31037	0.88626	0.9246	0.47615	0.87534	0.32279	0.89594	0.24503	0.88966	0.79216	0.86432	0.37936	0.63574	0.88584	0.85567	0.66656	0.81536	0.86619	0.89316	0.90876	0.90383	0.86145	0.25066	0.89955	0.9139	0.85726	0.53524	0.22434	0.8006	0.93385	0.84429	0.34969	0.50195	0.91041	0.90464	0.83199	0.90231	0.89682	0.32635	0.89889	0.86836	0.91991
0.32387	0.74152	0.74078	0.84305	0.88618	0.76391	0.78083	0.82668	0.85641	0.81982	0.85167	0.87716	0.73943	0.82334	0.81995	0.87687	0.87388	0.89125	0.8189	0.79228	0.79311	0.76548	0.8461	0.81393	0.85572	0.86238	0.78524	0.80868	0.75214	0.82413	0.82476	0.82277	0.8077	0.78791	0.78721	0.85082	0.86139	0.74478	0.75612	0.8313	0.84522	0.78343	0.77872	0.84974	0.77822	0.77692	0.58134	0.81255	0.82951	0.80659
0.53648	0.72045	0.77521	0.55028	0.89201	0.83002	0.89414	0.69031	0.67476	0.7053	0.85385	0.76467	0.87983	0.83363	0.87547	0.80184	0.81604	0.76373	0.77232	0.80001	0.80843	0.80861	0.84257	0.58194	0.68275	0.64201	0.86012	0.81395	0.85233	0.80997	0.80754	0.76824	0.84402	0.80487	0.83773	0.89242	0.64499	0.82646	0.8377	0.73254	0.84709	0.79224	0.78137	0.84573	0.86749	0.82942	0.86291	0.82517	0.86515	0.81833
0.69054	0.79368	0.94558	0.72002	0.91334	0.76571	0.91351	0.80042	0.85966	0.69756	0.82213	0.84315	0.93585	0.74463	0.87747	0.76479	0.8809	0.87483	0.70348	0.84933	0.79938	0.84583	0.85122	0.62244	0.66358	0.81347	0.68047	0.69108	0.83385	0.8437	0.89711	0.87606	0.79569	0.7594	0.79946	0.87226	0.70893	0.82352	0.87918	0.93307	0.79455	0.7418	0.79809	0.72272	0.828	0.7584	0.87908	0.78164	0.79868	0.89376
0.80284	0.37721	0.9069	0.84397	0.86607	0.90078	0.84045	0.59229	0.86024	0.65477	0.88474	0.86023	0.90184	0.83159	0.85588	0.86867	0.91267	0.91184	0.71402	0.81994	0.8422	0.51695	0.88639	0.89527	0.87883	0.88965	0.82067	0.86547	0.82601	0.85703	0.67332	0.88617	0.86917	0.85904	0.86374	0.90181	0.86177	0.82404	0.66884	0.88668	0.89168	0.87032	0.86744	0.87209	0.73696	0.86981	0.91166	0.88925	0.87709	0.87792
0.81196	0.59327	0.84687	0.83279	0.8578	0.85902	0.83964	0.84327	0.82161	0.79535	0.72513	0.80921	0.80353	0.71994	0.82694	0.72204	0.69356	0.91145	0.79233	0.83252	0.80582	0.81114	0.84581	0.61374	0.8595	0.72122	0.82644	0.7164	0.7454	0.85892	0.82756	0.83207	0.83256	0.72561	0.81469	0.88545	0.64693	0.79488	0.79432	0.82178	0.77092	0.82677	0.76748	0.86428	0.8553	0.78667	0.87855	0.71952	0.83244	0.76886
0.36928	0.44809	0.68453	0.89461	0.12918	0.82544	0.46868	0.45718	0.85217	0.57929	0.84601	0.35462	0.9237	0.39068	0.5853	0.76228	0.86641	0.94642	0.88617	0.48247	0.93707	0.89196	0.34015	0.9335	0.88139	0.91739	0.93449	0.86	0.59541	0.92933	0.31032	0.85655	0.92232	0.9022	0.65471	0.38721	0.4478	0.93063	0.58642	0.67927	0.8646	0.64633	0.88158	0.79677	0.9275	0.82762	0.39049	0.9173	0.90421	0.91342
0.42391	0.61618	0.80123	0.77241	0.75062	0.81965	0.81634	0.90508	0.79981	0.76467	0.73027	0.79737	0.81821	0.67754	0.83326	0.72159	0.57813	0.90122	0.813	0.84425	0.78831	0.80229	0.90559	0.66739	0.73697	0.54949	0.78194	0.75539	0.78005	0.88828	0.88675	0.78703	0.85445	0.81395	0.84089	0.78353	0.8685	0.81175	0.88985	0.87541	0.81041	0.80724	0.83226	0.78327	0.86897	0.77339	0.91954	0.84356	0.83977	0.78257
0.78398	0.53598	0.87523	0.86445	0.89981	0.85958	0.88282	0.83665	0.87273	0.83902	0.88878	0.84463	0.75466	0.8842	0.80321	0.89012	0.54661	0.87176	0.82608	0.76576	0.79586	0.83597	0.90677	0.83952	0.90654	0.73332	0.82095	0.65191	0.6938	0.85366	0.85714	0.84103	0.79127	0.86881	0.83099	0.90424	0.76442	0.74799	0.77544	0.87595	0.80672	0.71432	0.84886	0.87934	0.84944	0.79476	0.90811	0.74712	0.78349	0.80247
0.36371	0.78021	0.80534	0.35212	0.77471	0.74789	0.63479	0.81763	0.63301	0.5641	0.75996	0.39256	0.6991	0.73359	0.79968	0.75674	0.73268	0.80436	0.83961	0.83062	0.88745	0.84506	0.89464	0.87089	0.74359	0.87721	0.75164	0.84643	0.863	0.82658	0.84259	0.87012	0.74149	0.76291	0.86833	0.84533	0.5641	0.86937	0.6785	0.89884	0.74199	0.8607	0.84254	0.82298	0.88303	0.86261	0.89119	0.88804	0.85846	0.78087
0.78135	0.8152	0.83131	0.83962	0.70525	0.86143	0.69148	0.8669	0.90006	0.63895	0.76229	0.81825	0.81343	0.82973	0.8005	0.75801	0.81658	0.6834	0.81058	0.80743	0.85034	0.75877	0.85365	0.80908	0.75516	0.81103	0.86356	0.83974	0.822	0.8448	0.83821	0.82539	0.82853	0.78194	0.83846	0.84176	0.67669	0.76901	0.79454	0.86991	0.86448	0.8045	0.77028	0.85175	0.81833	0.82867	0.92595	0.82852	0.70181	0.73364
0.79665	0.86206	0.83477	0.83959	0.63422	0.8801	0.83124	0.89561	0.83706	0.84187	0.83659	0.80052	0.82424	0.88722	0.86328	0.85023	0.56889	0.74078	0.74052	0.85845	0.86585	0.82223	0.83824	0.85423	0.86275	0.79301	0.83215	0.87645	0.78674	0.87619	0.82577	0.83745	0.85645	0.82097	0.83503	0.81082	0.82684	0.83256	0.81495	0.8288	0.8263	0.83324	0.81307	0.81019	0.78949	0.83954	0.78074	0.84578	0.82244	0.82759
0.61427	0.7089	0.72558	0.63208	0.75396	0.9133	0.55318	0.55656	0.75239	0.80249	0.63855	0.7886	0.89104	0.67331	0.81679	0.61819	0.86496	0.79248	0.7953	0.7903	0.8308	0.75876	0.77013	0.77469	0.88176	0.82374	0.77905	0.79489	0.80379	0.73568	0.58725	0.66044	0.71131	0.7364	0.77274	0.84483	0.54771	0.84833	0.60126	0.70723	0.89946	0.77297	0.80597	0.56698	0.74452	0.87099	0.73942	0.81849	0.756	0.67784
0.39745	0.62107	0.52396	0.69755	0.38705	0.72331	0.84171	0.88964	0.8786	0.68993	0.6569	0.76746	0.72135	0.73011	0.81323	0.76342	0.57288	0.939	0.66718	0.89218	0.89975	0.80358	0.84244	0.7606	0.89019	0.88703	0.82275	0.80646	0.88678	0.60856	0.91698	0.81552	0.89626	0.75485	0.91833	0.8528	0.89905	0.92448	0.90899	0.90264	0.86814	0.89727	0.68428	0.67276	0.92	0.91084	0.63664	0.77558	0.72937	0.86876
0.71674	0.59061	0.75817	0.75197	0.80202	0.83895	0.65505	0.76764	0.76204	0.80112	0.80037	0.81477	0.76996	0.84831	0.86097	0.83248	0.85828	0.75329	0.82375	0.8485	0.84444	0.75266	0.69311	0.85246	0.84812	0.8307	0.8502	0.8077	0.79358	0.82076	0.84353	0.81747	0.82119	0.77602	0.8197	0.84222	0.81757	0.79221	0.821	0.80105	0.82003	0.85038	0.81528	0.79878	0.83228	0.81369	0.87373	0.84235	0.82973	0.83418
0.8324	0.87079	0.70018	0.57756	0.9187	0.79071	0.80432	0.73703	0.84421	0.77147	0.81332	0.87981	0.82575	0.81231	0.86233	0.93222	0.91396	0.76668	0.80023	0.80886	0.70524	0.80503	0.82138	0.7991	0.79994	0.88515	0.74901	0.68195	0.70191	0.89758	0.90354	0.73532	0.74265	0.81049	0.82055	0.81576	0.87171	0.80264	0.90605	0.82528	0.71056	0.73702	0.77945	0.89503	0.73357	0.79415	0.83882	0.77923	0.71894	0.84916
0.84158	0.70127	0.76124	0.68543	0.53003	0.88369	0.81646	0.89303	0.72759	0.90245	0.87636	0.89598	0.66955	0.63821	0.85439	0.9137	0.79676	0.88306	0.63481	0.77906	0.65437	0.90272	0.89128	0.79039	0.75106	0.78639	0.83477	0.86372	0.81902	0.85933	0.83974	0.89591	0.90257	0.88117	0.86315	0.7673	0.89212	0.84666	0.87524	0.8654	0.89045	0.80881	0.85485	0.7796	0.69233	0.85531	0.63896	0.85232	0.74584	0.79961
0.75256	0.84881	0.87634	0.80744	0.88959	0.85249	0.8598	0.83741	0.77686	0.74551	0.89679	0.84848	0.71076	0.86173	0.82918	0.91106	0.86694	0.92952	0.80889	0.7234	0.58501	0.81615	0.93784	0.85143	0.83319	0.88064	0.84027	0.71462	0.70117	0.84992	0.87032	0.74012	0.80942	0.84888	0.76787	0.91895	0.84463	0.67878	0.87203	0.87249	0.83198	0.73534	0.83161	0.86497	0.77314	0.73901	0.91169	0.70731	0.8837	0.80861
0.26622	0.28814	0.86122	0.75687	0.83651	0.2887	0.8627	0.80711	0.8832	0.81702	0.80275	0.77535	0.84924	0.60489	0.36544	0.73279	0.64215	0.30131	0.76742	0.44721	0.72515	0.80989	0.25258	0.81069	0.8367	0.74066	0.71164	0.8151	0.79486	0.87065	0.88427	0.7686	0.86061	0.73477	0.82749	0.92472	0.6993	0.79335	0.87111	0.50855	0.682	0.78448	0.86302	0.81219	0.70474	0.74605	0.91774	0.76865	0.90354	0.76943
0.70043	0.66119	0.34959	0.94373	0.78911	0.73005	0.52509	0.88368	0.91433	0.63877	0.75274	0.88669	0.43194	0.64621	0.6657	0.87214	0.9272	0.97619	0.7508	0.75816	0.83485	0.80802	0.74804	0.58255	0.61507	0.86226	0.94221	0.55495	0.44547	0.8693	0.66874	0.85587	0.91259	0.82566	0.63684	0.83927	0.81345	0.93246	0.87175	0.8573	0.81189	0.71884	0.91965	0.9507	0.94387	0.56837	0.48416	0.5423	0.9451	0.86075
0.88278	0.62074	0.95878	0.74603	0.95781	0.87894	0.8844	0.81911	0.87484	0.75196	0.94871	0.81892	0.71411	0.84094	0.81264	0.91707	0.91733	0.9486	0.79135	0.72038	0.64196	0.86134	0.94876	0.89715	0.79445	0.89841	0.77437	0.79485	0.71506	0.81019	0.93843	0.93424	0.74182	0.94541	0.76948	0.96702	0.76576	0.69974	0.87394	0.90346	0.91503	0.69818	0.8848	0.82108	0.74688	0.72875	0.88579	0.72626	0.80453	0.9122
0.70595	0.84692	0.78476	0.85856	0.34949	0.89602	0.73467	0.90025	0.8539	0.84672	0.60474	0.69772	0.70752	0.73667	0.6837	0.81942	0.49044	0.83028	0.43058	0.83964	0.87052	0.87235	0.81226	0.76541	0.66539	0.72827	0.76697	0.84687	0.85396	0.8874	0.77459	0.66021	0.88343	0.76601	0.83674	0.91786	0.652	0.86798	0.6862	0.63656	0.7969	0.87768	0.84623	0.63468	0.86889	0.82433	0.82245	0.86669	0.75425	0.83219
0.75254	0.43385	0.76492	0.85817	0.63554	0.82531	0.71548	0.84184	0.85145	0.84228	0.81889	0.70092	0.67764	0.63399	0.85042	0.72416	0.83463	0.93501	0.8201	0.82969	0.84152	0.83006	0.79383	0.82312	0.85929	0.82351	0.8357	0.83415	0.80183	0.86511	0.8038	0.82723	0.82511	0.77036	0.83459	0.82934	0.83956	0.84464	0.83147	0.85695	0.82809	0.81985	0.81224	0.79108	0.81854	0.83299	0.64661	0.83016	0.82806	0.80324
0.72997	0.71707	0.70889	0.70226	0.86163	0.37984	0.66157	0.78459	0.79615	0.84619	0.75351	0.77046	0.86286	0.65504	0.88049	0.73733	0.77857	0.72213	0.82436	0.81392	0.86889	0.73519	0.75884	0.82696	0.84373	0.85197	0.85671	0.79046	0.81943	0.79709	0.81437	0.81727	0.80685	0.76375	0.84442	0.77159	0.66774	0.80153	0.79854	0.80131	0.8275	0.84151	0.85327	0.80238	0.7948	0.85315	0.7721	0.86252	0.7482	0.79354
0.31807	0.4247	0.52213	0.69486	0.43119	0.76449	0.6815	0.59447	0.85788	0.86315	0.85552	0.91295	0.86017	0.48426	0.91294	0.35671	0.92408	0.90002	0.39366	0.94166	0.82808	0.83182	0.95226	0.40176	0.93388	0.17052	0.64777	0.76588	0.9074	0.95986	0.94077	0.81979	0.78455	0.30129	0.80996	0.74809	0.86201	0.85243	0.92127	0.91669	0.60803	0.94112	0.77096	0.87095	0.68153	0.94801	0.87228	0.94759	0.84457	0.83145
0.29335	0.41594	0.43852	0.70722	0.81562	0.73692	0.82063	0.80244	0.83033	0.87269	0.78367	0.81689	0.72434	0.81132	0.54017	0.79599	0.77321	0.88407	0.80592	0.80961	0.75296	0.7301	0.24364	0.8388	0.8574	0.84246	0.67536	0.75978	0.82594	0.79474	0.84764	0.71558	0.85882	0.79446	0.80692	0.76676	0.80413	0.78755	0.86996	0.80067	0.74056	0.83633	0.79054	0.84089	0.83734	0.81792	0.878	0.8447	0.88875	0.74077
0.69002	0.82625	0.81825	0.7589	0.84397	0.81161	0.86278	0.84931	0.80435	0.83791	0.8494	0.84517	0.78121	0.84442	0.87477	0.8543	0.85983	0.76726	0.79442	0.84513	0.85347	0.84127	0.88993	0.7857	0.8621	0.82639	0.86976	0.79946	0.81353	0.86606	0.87235	0.82112	0.82734	0.8095	0.84199	0.83801	0.84246	0.8532	0.85728	0.86555	0.7861	0.85785	0.81915	0.8187	0.84098	0.82765	0.80446	0.86165	0.81506	0.84037
0.884	0.79794	0.91754	0.85885	0.84927	0.89684	0.7996	NA	0.86505	0.87391	0.8868	0.82106	0.80639	0.85541	NA	0.8565	0.77631	NA	0.90486	0.8253	0.83405	0.8871	NA	0.88828	NA	NA	0.82428	0.92442	0.76309	0.80933	0.87091	0.91206	0.86521	0.91463	0.82217	0.89487	NA	0.77744	0.74843	NA	0.89318	NA	0.84355	0.84239	0.7639	0.8772	NA	0.88079	0.77618	0.87775
0.76032	0.64343	0.62966	0.81582	0.85555	0.87135	0.71756	0.85056	0.87617	0.851	0.72442	0.81653	0.77186	0.72098	0.78924	0.45459	0.8416	0.91925	0.83983	0.78182	0.84535	0.83479	0.76434	0.6449	0.82843	0.81202	0.84814	0.83713	0.78553	0.84211	0.51855	0.8076	0.7688	0.7409	0.81967	0.84466	0.8461	0.80312	0.86409	0.56786	0.85394	0.85113	0.7814	0.77523	0.83909	0.81668	0.90784	0.81655	0.84084	0.79295
0.73565	0.78127	0.81189	0.82244	0.55177	0.80531	0.75976	0.85576	0.8155	0.7958	0.77288	0.6448	0.71093	0.78695	0.87216	0.8442	0.85513	0.93484	0.83513	0.85874	0.86858	0.79185	0.88584	0.79825	0.85879	0.74833	0.85675	0.81746	0.78294	0.84191	0.84723	0.77833	0.81809	0.81228	0.85012	0.74789	0.86423	0.85678	0.83999	0.77015	0.8305	0.82664	0.81461	0.82564	0.83027	0.80706	0.86595	0.84246	0.83915	0.77686
0.86074	0.85342	0.9225	0.47134	0.89735	0.86334	0.93379	0.81865	0.82576	0.8177	0.2455	0.8232	0.8502	0.79509	0.88023	0.89857	0.75324	0.68514	0.62595	0.77855	0.66175	0.79351	0.91658	0.83393	0.89778	0.7131	0.81029	0.82858	0.76983	0.84449	0.92679	0.90139	0.77975	0.85909	0.81035	0.88418	0.89647	0.81036	0.85751	0.87264	0.8781	0.76452	0.85133	0.73154	0.7988	0.86398	0.85913	0.73107	0.87087	0.84495
0.77417	0.82606	0.53329	0.70174	0.76098	0.8592	0.68726	0.75074	0.75315	0.84345	0.84115	0.83422	0.59536	0.81251	0.88469	0.76736	0.78851	0.90787	0.69961	0.78972	0.84118	0.78564	0.83052	0.80969	0.75875	0.80081	0.85462	0.79385	0.82031	0.81908	0.84558	0.87084	0.82303	0.80546	0.81549	0.87217	0.81912	0.80249	0.82815	0.83465	0.84205	0.86025	0.79002	0.80414	0.81845	0.81819	0.8756	0.85031	0.74077	0.79871
0.82919	0.85288	0.81983	0.82372	0.83964	0.86008	0.71132	0.86495	0.82071	0.85792	0.87594	0.84756	0.81678	0.86771	0.80543	0.83883	0.49348	0.88977	0.86014	0.81691	0.8838	0.77366	0.88512	0.60276	0.89074	0.83333	0.56076	0.81195	0.83799	0.85444	0.85329	0.576	0.85611	0.82513	0.84584	0.8449	0.88663	0.7853	0.87535	0.86829	0.76889	0.80719	0.77184	0.85884	0.82176	0.80352	0.88428	0.81892	0.88441	0.76103
0.865	0.94075	0.42812	0.88905	0.53543	0.83069	0.47149	0.91109	0.89457	0.89047	0.81603	0.93299	0.61653	0.92537	0.91662	0.81724	0.39124	0.7911	0.88477	0.84795	0.94309	0.85821	0.73487	0.90618	0.76394	0.88471	0.44771	0.86991	0.84836	0.88617	0.6821	0.82278	0.89898	0.89204	0.81811	0.57851	0.90436	0.90648	0.38898	0.7504	0.65194	0.86735	0.8352	0.89317	0.87472	0.90787	0.90956	0.90173	0.86723	0.66111
0.81029	0.82172	0.79204	0.84943	0.51431	0.8576	0.85117	0.7986	0.70322	0.85346	0.75398	0.8533	0.83459	0.85627	0.85779	0.74273	0.86581	0.7403	0.81141	0.85785	0.8533	0.80114	0.64875	0.84954	0.82488	0.84369	0.82624	0.83481	0.84108	0.86502	0.85677	0.77163	0.85253	0.82431	0.81571	0.87468	0.58596	0.8363	0.65866	0.85622	0.89644	0.84399	0.81262	0.85663	0.82084	0.84359	0.82533	0.85668	0.87265	0.82704
0.42884	0.93056	0.8195	0.85783	0.82363	0.9064	0.80117	0.78345	0.80542	0.76164	0.81934	0.8015	0.865	0.87494	0.68335	0.88143	0.83822	0.85426	0.8054	0.74935	0.6505	0.65791	0.8475	0.64042	0.79319	0.81334	0.85633	0.73842	0.61095	0.92778	0.93475	0.89216	0.7306	0.87568	0.79251	0.93937	0.90495	0.62072	0.90767	0.83654	0.7703	0.77425	0.72466	0.92553	0.82228	0.79432	0.93829	0.75252	0.73165	0.66973
0.55937	0.91316	0.89199	0.82669	0.64991	0.30758	0.82325	0.79965	0.80059	0.72366	0.7967	0.86452	0.79375	0.78848	0.63224	0.86922	0.6411	0.75985	0.68672	0.68771	0.59006	0.8484	0.89388	0.90617	0.70454	0.80347	0.8185	0.73002	0.71021	0.85916	0.90351	0.7446	0.70543	0.72932	0.83795	0.87369	0.81311	0.7616	0.81419	0.86915	0.79759	0.69955	0.7298	0.74606	0.8303	0.85632	0.93194	0.59779	0.83889	0.86436
0.33359	0.44053	0.81542	0.64084	0.85236	0.33542	0.80945	0.76424	0.71149	0.91206	0.90897	0.73259	0.51581	0.85631	0.80549	0.80742	0.87285	0.73563	0.82892	0.84576	0.89646	0.66063	0.44313	0.4505	0.811	0.86503	0.83995	0.84669	0.82622	0.66672	0.78393	0.85474	0.88155	0.80646	0.84079	0.87288	0.88177	0.85198	0.73622	0.45235	0.85054	0.86713	0.84644	0.81968	0.82782	0.84639	0.64483	0.87959	0.81585	0.86474
0.73192	0.37724	0.4381	0.7487	0.62229	0.80652	0.61312	0.74342	0.8248	0.83989	0.89022	0.86982	0.87036	0.43222	0.51878	0.42921	0.90546	0.87346	0.86904	0.8638	0.8316	0.8316	0.2919	0.83896	0.88655	0.70241	0.7106	0.83788	0.73604	0.87103	0.30267	0.85605	0.87719	0.85406	0.70075	0.60211	0.81598	0.86603	0.76336	0.55199	0.85262	0.85917	0.84619	0.85683	0.90545	0.79055	0.53738	0.87531	0.9069	0.66029
0.59789	0.82537	0.77745	0.8828	0.91935	0.856	0.54589	0.79082	0.86509	0.82787	0.90384	0.92478	0.70248	0.89319	0.73841	0.937	0.82046	0.84243	0.90652	0.81397	0.77082	0.71545	0.82508	0.80819	0.8027	0.88452	0.86951	0.86598	0.64515	0.91779	0.86616	0.91787	0.84053	0.86817	0.6748	0.9245	0.90779	0.63067	0.90107	0.8304	0.93701	0.77631	0.72851	0.85924	0.71268	0.81123	0.72899	0.8589	0.86305	0.76487
0.82892	0.44247	0.74601	0.86854	0.87417	0.89877	0.70557	0.85679	0.87586	0.70893	0.92816	0.87266	0.75076	0.88581	0.61255	0.85445	0.83909	0.84511	0.8135	0.73181	0.66766	0.73962	0.85022	0.78948	0.87422	0.86231	0.83239	0.80253	0.55225	0.92656	0.92482	0.89098	0.82918	0.85324	0.79368	0.92382	0.86055	0.65196	0.94436	0.75602	0.88139	0.8222	0.77391	0.91489	0.66477	0.69374	0.79052	0.73232	0.88172	0.75942
0.75741	0.83138	0.84162	0.83678	0.8516	0.77938	0.68203	0.80972	0.75287	0.84489	0.80938	0.8346	0.76581	0.6696	0.83486	0.72744	0.8609	0.73787	0.84395	0.84321	0.8187	0.82931	0.85473	0.83625	0.84036	0.83931	0.85323	0.85767	0.81664	0.87543	0.79749	0.88183	0.80998	0.74835	0.83482	0.64914	0.7394	0.84385	0.85321	0.8317	0.87058	0.74865	0.84705	0.8613	0.86333	0.81139	0.90577	0.79493	0.82508	0.73795
0.34889	0.34187	0.86679	0.83999	0.61557	0.68172	0.64664	0.78918	0.82027	0.8634	0.84722	0.82584	0.79144	0.45354	0.40828	0.8369	0.79636	0.92661	0.74463	0.74837	0.8856	0.82154	0.28624	0.66282	0.8446	0.83807	0.85718	0.77913	0.77107	0.82536	0.57145	0.80512	0.85374	0.82679	0.76102	0.74889	0.66028	0.85928	0.77787	0.78879	0.87416	0.84272	0.81987	0.8183	0.85132	0.84496	0.82089	0.85794	0.83721	0.84304
0.79629	0.4505	0.73941	0.88536	0.84566	0.90826	0.51621	0.86906	0.68463	0.81178	0.85915	0.85353	0.82579	0.68944	0.79233	0.81013	0.77611	0.65321	0.84743	0.84555	0.75651	0.82118	0.77822	0.84102	0.83499	0.8773	0.90202	0.76204	0.84475	0.87319	0.81041	0.90049	0.87015	0.81219	0.80901	0.86436	0.89002	0.739	0.85152	0.8444	0.85783	0.84461	0.75917	0.87354	0.88762	0.73826	0.7003	0.76298	0.92889	0.73701
0.47729	0.39187	0.41396	0.84086	0.78392	0.31605	0.59742	0.63191	0.81259	0.78511	0.88449	0.75437	0.69719	0.85891	0.83708	0.7401	0.87519	0.9052	0.86846	0.66488	0.73199	0.67102	0.42977	0.66889	0.75649	0.85358	0.75789	0.79387	0.71282	0.75194	0.77627	0.91871	0.79012	0.84892	0.7198	0.88265	0.78424	0.7804	0.86662	0.77328	0.88466	0.74975	0.84681	0.81665	0.81808	0.81847	0.81172	0.71113	0.89088	0.66407
0.40672	0.48956	0.37316	0.39495	0.46169	0.4172	0.64126	0.72907	0.58704	0.71446	0.84652	0.77198	0.79488	0.73511	0.62134	0.70056	0.90928	0.56626	0.89975	0.90668	0.90349	0.86103	0.32523	0.63661	0.59181	0.75668	0.76358	0.87223	0.90173	0.46823	0.58786	0.67825	0.89868	0.6712	0.81119	0.82678	0.67694	0.92544	0.73769	0.90263	0.65136	0.8857	0.89318	0.79456	0.64232	0.79481	0.6625	0.92409	0.89182	0.85467
0.76269	0.82788	0.74359	0.75904	0.80514	0.59622	0.81194	0.8624	0.81369	0.83544	0.80241	0.84928	0.82887	0.86577	0.85728	0.84535	0.85466	0.89186	0.71282	0.84978	0.85281	0.84064	0.85763	0.84902	0.85854	0.80098	0.8689	0.79319	0.80278	0.83843	0.82464	0.81179	0.84445	0.80228	0.84634	0.85046	0.83139	0.81906	0.82399	0.86048	0.80028	0.84329	0.83082	0.83841	0.83696	0.84075	0.86971	0.84806	0.79523	0.84666
0.88692	0.86183	0.84512	0.86409	0.98533	0.84788	0.7102	0.83707	0.78682	0.7776	0.88413	0.89785	0.68524	0.89375	0.64111	0.92093	0.79452	0.83417	0.91487	0.76211	0.69495	0.70567	0.87982	0.84929	0.81173	0.95588	0.81449	0.82779	0.66009	0.90756	0.92346	0.9692	0.82223	0.94167	0.70172	0.89979	0.90133	0.6185	0.91932	0.88351	0.92345	0.79828	0.67377	0.86663	0.75364	0.73611	0.74004	0.77835	0.88285	0.70654
0.80919	0.84781	0.82838	0.77336	0.80425	0.84106	0.83597	0.87923	0.79855	0.83093	0.8415	0.8465	0.84459	0.86687	0.87168	0.83625	0.84584	0.86265	0.81094	0.86769	0.87244	0.81754	0.87747	0.8836	0.84982	0.82911	0.84573	0.8269	0.8177	0.8442	0.84312	0.81623	0.84142	0.80421	0.84436	0.85064	0.84927	0.85265	0.83566	0.89305	0.82117	0.84146	0.81981	0.82093	0.80987	0.82422	0.87977	0.84829	0.85738	0.85049
0.74801	0.8108	0.74343	0.83195	0.83891	0.84074	0.80344	0.82865	0.8487	0.84348	0.87349	0.79396	0.81505	0.83904	0.87474	0.8305	0.81931	0.85533	0.79475	0.83116	0.83956	0.76899	0.8646	0.81234	0.87131	0.83798	0.86028	0.76675	0.82721	0.82298	0.81712	0.82425	0.82973	0.83786	0.83316	0.83703	0.82589	0.80465	0.77852	0.83721	0.79615	0.82833	0.7774	0.82232	0.85022	0.8345	0.83908	0.83139	0.87246	0.78903
0.84367	0.68605	0.81852	0.88442	0.88061	0.89711	0.5981	0.85191	0.85087	0.80699	0.84615	0.85267	0.68011	0.81188	0.84481	0.83987	0.87104	0.82183	0.80597	0.83788	0.81384	0.66232	0.82706	0.84596	0.7801	0.92382	0.85777	0.87245	0.6619	0.8803	0.81418	0.88624	0.86955	0.82958	0.64824	0.86366	0.87623	0.68972	0.8789	0.87462	0.87743	0.82267	0.78167	0.8098	0.70078	0.82172	0.78593	0.81752	0.86839	0.80607
0.80604	0.77154	0.46522	0.69887	0.81263	0.8687	0.79805	0.76703	0.77164	0.79099	0.8504	0.79381	0.68425	0.78429	0.86451	0.73076	0.76386	0.92229	0.79693	0.79736	0.83532	0.72708	0.74312	0.63509	0.81882	0.75666	0.84445	0.86985	0.79186	0.79919	0.81987	0.85919	0.83668	0.81189	0.86996	0.67549	0.861	0.81811	0.83525	0.67806	0.83666	0.82589	0.81992	0.76958	0.82101	0.83357	0.85755	0.82208	0.80234	0.83267
0.37208	0.59857	0.3154	0.69786	0.82501	0.40605	0.73013	0.55752	0.69685	0.83957	0.86195	0.80768	0.75788	0.79103	0.86937	0.80063	0.89231	0.81862	0.83248	0.83623	0.8456	0.75388	0.73105	0.85185	0.76516	0.8282	0.83013	0.81237	0.76193	0.73678	0.76031	0.82811	0.85785	0.7964	0.87089	0.82595	0.83692	0.81818	0.76203	0.84777	0.83155	0.8428	0.83217	0.80774	0.87625	0.81418	0.83133	0.85319	0.8728	0.83261
0.91244	0.87452	0.86316	0.92058	0.98375	0.83502	0.70991	0.84868	0.82472	0.75221	0.89534	0.91083	0.60187	0.90584	0.64543	0.94985	0.8172	0.93671	0.90077	0.6933	0.54734	0.6864	0.87854	0.83619	0.79669	0.95912	0.82903	0.84279	0.66577	0.92157	0.93582	0.9514	0.79617	0.95443	0.71207	0.89572	0.90018	0.58926	0.95356	0.80472	0.9291	0.77264	0.66164	0.89947	0.75576	0.70176	0.74706	0.73022	0.87512	0.68951
0.50757	0.71236	0.45177	0.66416	0.39185	0.61261	0.72911	0.73682	0.576	0.88847	0.96844	0.94436	0.96417	0.62693	0.97653	0.53577	0.68434	0.92583	0.90875	0.81375	0.97116	0.84024	0.35894	0.74854	0.80012	0.53846	0.79703	0.83226	0.97339	0.428	0.56382	0.9016	0.72436	0.70935	0.94404	0.89271	0.70745	0.97506	0.95922	0.85908	0.88764	0.88721	0.8486	0.71836	0.79545	0.95726	0.95807	0.94288	0.76255	0.75255
0.85628	0.80991	0.68338	0.67975	0.91202	0.91456	0.71543	0.81392	0.88182	0.84165	0.74576	0.70031	0.89017	0.76347	0.89474	0.91127	0.75615	0.75749	0.84084	0.84591	0.81516	0.8259	0.85456	0.69338	0.86118	0.69184	0.80942	0.80123	0.81343	0.70818	0.81492	0.76773	0.71823	0.68914	0.83367	0.88664	0.69195	0.84585	0.90629	0.82273	0.782	0.8663	0.85045	0.8409	0.87599	0.81239	0.78172	0.84349	0.87748	0.82251
0.85443	0.79054	0.68789	0.86718	0.86633	0.79302	0.73596	0.8215	0.85675	0.79894	0.74638	0.97376	0.76488	0.88509	0.73322	0.92824	0.86206	0.8807	0.88601	0.86081	0.78496	0.75217	0.80073	0.83163	0.8227	0.94302	0.78934	0.71822	0.72523	0.92485	0.92698	0.89261	0.83973	0.89234	0.7443	0.86533	0.86572	0.72797	0.95375	0.84856	0.87602	0.81858	0.75246	0.85277	0.85951	0.71396	0.87818	0.7907	0.88022	0.73974
0.42609	0.4205	0.31784	0.49615	0.57915	0.74739	0.67582	0.9083	0.41717	0.81	0.86425	0.74677	0.70739	0.52637	0.60039	0.78739	0.79442	0.88457	0.63862	0.63455	0.64217	0.74602	0.38001	0.77578	0.8371	0.7617	0.69857	0.88647	0.84496	0.54255	0.3028	0.93949	0.58078	0.81	0.83212	0.38575	0.77422	0.86836	0.86959	0.59787	0.89031	0.85249	0.88946	0.88245	0.54975	0.74091	0.74599	0.70091	0.83468	0.74624
0.49761	0.51681	0.44058	0.84408	0.88991	0.45755	0.93063	0.66697	0.68204	0.68236	0.90996	0.79118	0.70874	0.91651	0.51031	0.93485	0.92951	0.94926	0.83523	0.68483	0.61683	0.83489	0.7139	0.85915	0.87354	0.92857	0.76954	0.70659	0.71745	0.82095	0.97265	0.96198	0.71336	0.92464	0.83056	0.91646	0.82473	0.69597	0.92826	0.52885	0.83873	0.73114	0.91001	0.86177	0.83637	0.80959	0.87217	0.67631	0.88253	0.78715
0.9308	0.89517	0.87443	0.89642	0.96575	0.82004	0.6944	0.8609	0.80186	0.80697	0.92092	0.94805	0.60774	0.93764	0.6983	0.97552	0.55825	0.8666	0.87915	0.78682	0.58675	0.66652	0.89425	0.86995	0.77637	0.97478	0.90023	0.72712	0.53803	0.93448	0.95366	0.88848	0.75668	0.9245	0.68604	0.93439	0.92773	0.6287	0.92888	0.83749	0.89116	0.82918	0.67055	0.81534	0.75385	0.72636	0.92937	0.64204	0.90333	0.71385
0.80474	0.4894	0.84326	0.59047	0.81041	0.87364	0.79269	0.58407	0.73683	0.81264	0.38306	0.47865	0.61198	0.82936	0.87452	0.44772	0.54595	0.92647	0.86803	0.87587	0.78638	0.85426	0.90844	0.89039	0.84289	0.69614	0.67786	0.87058	0.82378	0.85727	0.51954	0.85843	0.72145	0.76857	0.88825	0.5309	0.64646	0.87416	0.82685	0.87057	0.85715	0.88793	0.82645	0.83449	0.86331	0.88062	0.86873	0.86881	0.84052	0.7806
0.88448	0.84935	0.89069	0.80179	0.89889	0.90409	0.87454	0.89844	0.69992	0.8587	0.8041	0.80707	0.82291	0.84915	0.91228	0.86482	0.88552	0.78484	0.86773	0.84766	0.83607	0.86641	0.89986	0.92156	0.88202	0.8338	0.86188	0.89369	0.81987	0.821	0.92573	0.90221	0.84936	0.89146	0.8158	0.82217	0.90321	0.85993	0.88265	0.8389	0.89136	0.85131	0.8489	0.71441	0.87162	0.91094	0.28048	0.88448	0.84817	0.86371
0.81251	0.85456	0.91574	0.50823	0.76448	0.87444	0.68562	0.87396	0.84046	0.87101	0.82077	0.77377	0.86361	0.80716	0.87653	0.78202	0.5021	0.83197	0.78093	0.83848	0.81344	0.88103	0.93215	0.72088	0.84642	0.88383	0.50639	0.84517	0.84608	0.61334	0.88861	0.88664	0.64342	0.7647	0.84375	0.87854	0.87095	0.841	0.86243	0.87509	0.88995	0.81228	0.8317	0.57849	0.789	0.83369	0.9332	0.83417	0.71959	0.76888
0.48308	0.47069	0.39753	0.77533	0.63719	0.42416	0.48745	0.4655	0.40524	0.54388	0.80182	0.55881	0.87741	0.39608	0.5757	0.50481	0.92265	0.84372	0.81197	0.64329	0.90255	0.85255	0.72827	0.951	0.75259	0.37941	0.52116	0.93839	0.93106	0.70154	0.38645	0.88624	0.90743	0.39776	0.67096	0.4878	0.45897	0.94154	0.39194	0.97241	0.49066	0.61672	0.9144	0.7933	0.94308	0.62076	0.64778	0.90705	0.94401	0.8776
0.48072	0.69373	0.56948	0.78363	0.71158	0.6401	0.78326	0.74514	0.80135	0.86682	0.87215	0.74394	0.74337	0.76457	0.78409	0.68766	0.71444	0.79154	0.76266	0.75364	0.88691	0.79459	0.84763	0.85102	0.84183	0.81186	0.75385	0.82139	0.75368	0.66578	0.84015	0.8543	0.87517	0.7585	0.83604	0.81521	0.75066	0.79073	0.72298	0.7604	0.8276	0.85062	0.78011	0.82389	0.79167	0.83187	0.904	0.77014	0.77436	0.80271
0.32011	0.47719	0.53617	0.80847	0.38653	0.28656	0.80032	0.62346	0.49014	0.8874	0.81574	0.84459	0.83891	0.81103	0.7364	0.82685	0.8895	0.84969	0.78591	0.87718	0.84962	0.72744	0.47474	0.87339	0.86076	0.86393	0.83478	0.87287	0.87589	0.57331	0.70518	0.80023	0.83039	0.84527	0.89689	0.82558	0.86754	0.85453	0.90688	0.58349	0.79159	0.88076	0.79152	0.88262	0.89535	0.82956	0.61278	0.86965	0.88423	0.76803
0.49286	0.86895	0.83112	0.70637	0.69021	0.68614	0.84333	0.83815	0.78988	0.9111	0.76904	0.8748	0.84183	0.78772	0.8273	0.68506	0.79203	0.79512	0.82535	0.8708	0.85702	0.82811	0.77636	0.81155	0.62909	0.80452	0.73464	0.82101	0.83513	0.88697	0.82566	0.83251	0.87157	0.81026	0.83462	0.84252	0.87374	0.82235	0.66468	0.75463	0.86507	0.86282	0.80683	0.85537	0.8435	0.82694	0.86329	0.79512	0.82873	0.60734
0.86235	0.88861	0.88403	0.71269	0.6781	0.89246	0.82225	0.94393	0.62439	0.83799	0.79841	0.86213	0.77768	0.86202	0.85089	0.77222	0.89056	0.54141	0.78267	0.86052	0.83147	0.87935	0.90741	0.91917	0.91731	0.88192	0.90891	0.90537	0.80473	0.8842	0.92436	0.90133	0.84944	0.8585	0.87409	0.84565	0.8827	0.88002	0.79136	0.87286	0.85839	0.85403	0.77499	0.71113	0.88097	0.88755	0.88769	0.87384	0.84336	0.89331
0.74332	0.73511	0.6678	0.73999	0.86723	0.8436	0.63778	0.85908	0.79773	0.77389	0.86609	0.71933	0.67798	0.77788	0.85165	0.86585	0.85142	0.79226	0.7559	0.78601	0.79339	0.7622	0.54992	0.86082	0.8536	0.88082	0.86005	0.81844	0.82911	0.74773	0.83241	0.89666	0.85013	0.76108	0.78489	0.84233	0.75039	0.84505	0.83283	0.69582	0.81809	0.88273	0.86722	0.822	0.86696	0.79992	0.70621	0.87118	0.85922	0.82323
0.54719	0.43307	0.77219	0.68391	0.44701	0.72609	0.71888	0.45269	0.69416	0.79371	0.80051	0.78443	0.72639	0.68637	0.93245	0.8886	0.80201	0.8805	0.90379	0.85739	0.93178	0.66621	0.6153	0.45576	0.86679	0.689	0.555	0.86979	0.85224	0.9224	0.61836	0.77037	0.80768	0.75252	0.6309	0.83532	0.84081	0.89377	0.70715	0.80613	0.85542	0.90393	0.8363	0.8372	0.93367	0.82415	0.84819	0.9188	0.85027	0.81856
0.61208	0.86939	0.81285	0.82182	0.82336	0.78362	0.85177	0.82964	0.84925	0.85648	0.85766	0.82009	0.85881	0.69802	0.82138	0.8232	0.83712	0.82479	0.74494	0.84365	0.81514	0.84935	0.86987	0.83197	0.85611	0.80653	0.87457	0.81381	0.84534	0.83332	0.81431	0.7104	0.77754	0.81909	0.81523	0.86343	0.83267	0.87509	0.85427	0.74355	0.72902	0.85016	0.79729	0.66643	0.78606	0.80932	0.90157	0.82854	0.85915	0.83535
0.45034	0.75042	0.75505	0.80609	0.76629	0.87142	0.87414	0.81471	0.82297	0.80578	0.84703	0.78797	0.81945	0.82066	0.88093	0.82669	0.81282	0.74945	0.79154	0.8396	0.87578	0.73229	0.86568	0.82751	0.84798	0.81378	0.82348	0.8038	0.83079	0.83814	0.86465	0.81586	0.87209	0.81063	0.84629	0.75445	0.81422	0.80389	0.81648	0.89653	0.85549	0.81127	0.82899	0.7803	0.83516	0.81472	0.8589	0.81641	0.87011	0.8341
0.88395	0.9039	0.93608	0.85388	0.96084	0.8767	0.84759	0.84748	0.85713	0.6887	0.84395	0.80665	0.73989	0.91861	0.75148	0.91855	0.91061	0.94416	0.82092	0.7081	0.61483	0.80369	0.98323	0.90411	0.80471	0.92885	0.79245	0.68368	0.73054	0.85789	0.95672	0.912	0.74365	0.92263	0.8461	0.93239	0.88637	0.6827	0.91241	0.79956	0.89165	0.75259	0.77401	0.8117	0.72178	0.79983	0.93591	0.66819	0.89541	0.84335
0.46217	0.7637	0.85141	0.58331	0.88321	0.78411	0.89011	0.83045	0.80093	0.85884	0.86515	0.74759	0.85899	0.85399	0.87641	0.86016	0.87894	0.82824	0.87654	0.84072	0.87004	0.8693	0.84219	0.82377	0.73645	0.85286	0.9036	0.85426	0.89005	0.76947	0.85328	0.76732	0.83896	0.79039	0.83621	0.7293	0.73452	0.83184	0.84718	0.82077	0.77735	0.85237	0.82477	0.83009	0.8199	0.83396	0.86368	0.85441	0.87657	0.90257
0.41228	0.33852	0.90615	0.13447	0.78033	0.20532	0.86298	0.3239	0.15516	0.90669	0.12566	0.95479	0.90065	0.70882	0.56849	0.93631	0.9403	0.84394	0.89196	0.59272	0.88166	0.58387	0.91419	0.93472	0.91814	0.88941	0.92278	0.92919	0.87782	0.90263	0.38019	0.91459	0.72776	0.92843	0.88559	0.16851	0.57985	0.92045	0.37274	0.90851	0.91975	0.89435	0.879	0.87984	0.41675	0.82667	NA	0.90838	0.13717	0.90196
0.90682	0.92433	0.8951	0.42849	0.27392	0.7649	0.90431	0.919	0.96015	0.92906	0.90672	0.91729	0.88736	0.91102	0.79025	0.45526	0.87044	0.65827	0.92942	0.72348	0.93844	0.88528	0.88109	0.94278	0.62063	0.32945	0.88579	0.78985	0.91354	0.69702	0.77741	0.94145	0.7636	0.89737	0.7848	0.92631	0.91865	0.92916	0.80478	0.95265	0.50332	0.91486	0.85658	0.69922	0.90639	0.83661	0.95096	0.92723	0.9404	0.80715
0.40254	0.57011	0.81632	0.77902	0.79775	0.36412	0.80653	0.62702	0.7534	0.82063	0.81883	0.81116	0.81197	0.68339	0.84911	0.7617	0.63877	0.55691	0.83743	0.80674	0.89076	0.6296	0.80788	0.88459	0.87035	0.80685	0.90805	0.77558	0.85576	0.77846	0.87073	0.60494	0.87593	0.73743	0.77278	0.84997	0.83764	0.82192	0.89256	0.77472	0.72599	0.85743	0.82231	0.78553	0.85834	0.85101	0.92887	0.79023	0.88548	0.70325
0.35969	0.51982	0.34087	0.6943	0.82595	0.32059	0.70578	0.76953	0.4764	0.78118	0.82077	0.83111	0.76967	0.80226	0.46736	0.87444	0.90182	0.92744	0.71332	0.71435	0.66227	0.76632	0.67701	0.88564	0.85499	0.62029	0.63913	0.79893	0.74595	0.78484	0.80913	0.86262	0.77733	0.8325	0.83316	0.37077	0.82281	0.77389	0.90939	0.4253	0.90304	0.82778	0.8252	0.91599	0.82186	0.86735	0.53082	0.68473	0.77059	0.85394
0.36992	0.86637	0.90452	0.70531	0.686	0.88423	0.63127	0.84805	0.86735	0.81817	0.76253	0.66829	0.68494	0.67836	0.84224	0.80055	0.90145	0.93273	0.6893	0.69055	0.74167	0.84987	0.88574	0.86102	0.74414	0.8845	0.85985	0.76218	0.78421	0.80234	0.79745	0.82594	0.82782	0.69201	0.789	0.77048	0.51629	0.77926	0.78479	0.88212	0.8488	0.81807	0.8436	0.8267	0.72854	0.86203	0.55761	0.75068	0.83312	0.74797
0.71877	0.48935	0.84732	0.83031	0.76464	0.86953	0.83003	0.62358	0.80783	0.85627	0.86491	0.80242	0.84077	0.68491	0.86631	0.60964	0.85007	0.81124	0.8154	0.86071	0.84928	0.85057	0.77497	0.84077	0.85581	0.81112	0.87191	0.85291	0.88576	0.85527	0.83803	0.85711	0.86284	0.89137	0.71287	0.87444	0.82916	0.85735	0.80663	0.89925	0.85785	0.84901	0.8417	0.8653	0.84129	0.77403	0.83726	0.86675	0.84207	0.87348
0.52174	0.7383	0.86369	0.58911	0.68943	0.54297	0.87913	0.8897	0.77677	0.87523	0.7053	0.79264	0.88574	0.81401	0.86361	0.72803	0.71429	0.75211	0.75478	0.91685	0.85434	0.84951	0.79199	0.85015	0.51234	0.7415	0.84122	0.8126	0.82773	0.58851	0.85132	0.63851	0.85396	0.72393	0.87998	0.87949	0.62168	0.88826	0.85243	0.83851	0.85039	0.84756	0.74838	0.78429	0.74252	0.89287	0.89602	0.87789	0.8004	0.80145
0.64754	0.81298	0.72394	0.73807	0.84359	0.84414	0.83112	0.80175	0.82862	0.81574	0.845	0.85358	0.81921	0.84037	0.88776	0.85636	0.84434	0.85476	0.75505	0.84446	0.87644	0.76574	0.85526	0.86911	0.86227	0.81948	0.84025	0.82591	0.84323	0.86435	0.84404	0.8185	0.90121	0.80962	0.84554	0.85616	0.79805	0.8182	0.87675	0.87788	0.82742	0.81817	0.76938	0.83729	0.81609	0.82175	0.83384	0.87479	0.81399	0.84415
0.65775	0.79817	0.85218	0.79542	0.81781	0.79899	0.8512	0.81716	0.82656	0.82456	0.82957	0.82589	0.81432	0.8404	0.85474	0.848	0.85844	0.80643	0.809	0.82401	0.80658	0.84013	0.82399	0.8445	0.795	0.82723	0.83096	0.8168	0.78521	0.84695	0.83242	0.83789	0.81876	0.81126	0.85482	0.88081	0.85388	0.80492	0.84136	0.82439	0.84935	0.85386	0.86121	0.81936	0.79646	0.80863	0.82751	0.82685	0.8226	0.84079
0.80851	0.90522	0.88857	0.71136	0.90496	0.87348	0.79919	0.85665	0.87248	0.81594	0.78345	0.81354	0.78102	0.811	0.86365	0.92273	0.92477	0.82032	0.81237	0.80758	0.78459	0.83046	0.8956	0.81804	0.88274	0.91372	0.8391	0.81751	0.7515	0.86479	0.78198	0.78445	0.85237	0.80882	0.82409	0.80501	0.87348	0.76932	0.8583	0.85658	0.78983	0.81212	0.84989	0.68749	0.85341	0.77377	0.88316	0.7825	0.86413	0.88973
0.81166	0.85004	0.83351	0.68818	0.79528	0.82513	0.83747	0.85717	0.8129	0.86448	0.90687	0.86177	0.76446	0.85762	0.8648	0.82912	0.86451	0.71159	0.7345	0.84659	0.86072	0.80816	0.78255	0.66103	0.85329	0.82126	0.82986	0.78794	0.87694	0.90419	0.83543	0.82286	0.85222	0.78888	0.85191	0.83987	0.89138	0.84187	0.73977	0.89415	0.83763	0.84275	0.82098	0.76307	0.78874	0.81464	0.8665	0.88853	0.85078	0.82799
0.37186	0.86033	0.58466	0.72747	0.71321	0.8251	0.85293	0.76149	0.7973	0.84968	0.7893	0.79508	0.72606	0.6699	0.78196	0.69882	0.80268	0.78346	0.77305	0.77647	0.83672	0.82525	0.7862	0.77829	0.69206	0.76306	0.861	0.80754	0.85471	0.84873	0.88072	0.65276	0.81266	0.73202	0.85663	0.85429	0.72754	0.76176	0.9004	0.78537	0.85925	0.84342	0.80055	0.84585	0.88696	0.84775	0.85105	0.83164	0.70891	0.75736
0.44075	0.43592	0.54339	0.73811	0.84296	0.85011	0.83654	0.83565	0.86141	0.87225	0.86699	0.85404	0.89043	0.82324	0.50264	0.85624	0.82639	0.89603	0.87875	0.60762	0.67022	0.85764	0.32142	0.87913	0.8034	0.83864	0.82006	0.84531	0.81677	0.79113	0.76665	0.87878	0.86468	0.86	0.8435	0.71603	0.8578	0.8442	0.82311	0.64405	0.86462	0.77579	0.82318	0.89524	0.72539	0.85855	0.78866	0.83607	0.8691	0.86823
0.35589	0.56211	0.6481	0.78689	0.87711	0.76006	0.79602	0.84079	0.88613	0.83899	0.82203	0.80422	0.7704	0.80452	0.82909	0.84932	0.88407	0.89463	0.83555	0.84265	0.8469	0.86314	0.84956	0.72523	0.92663	0.85371	0.84269	0.81363	0.8264	0.88828	0.83463	0.91223	0.82791	0.79351	0.86002	0.83023	0.8353	0.78314	0.87235	0.62653	0.8538	0.88132	0.86241	0.83211	0.84324	0.80656	0.68657	0.83423	0.86564	0.8016
0.59828	0.83656	0.53154	0.764	0.88746	0.83904	0.70247	0.89848	0.88917	0.88983	0.86265	0.85875	0.78416	0.88952	0.85153	0.87699	0.89173	0.89027	0.80415	0.76352	0.83976	0.83131	0.84143	0.78662	0.83529	0.83406	0.69411	0.82242	0.86347	0.88676	0.85037	0.85626	0.87722	0.80372	0.84844	0.86028	0.8686	0.83492	0.8528	0.78987	0.75767	0.85773	0.8101	0.86639	0.86254	0.78881	0.82391	0.84437	0.82498	0.81447
0.61235	0.77309	0.74283	0.70704	0.38976	0.76811	0.76415	0.91507	0.88985	0.8763	0.79813	0.69833	0.77634	0.74806	0.90531	0.7582	0.56793	NA	0.60319	0.86973	0.85124	0.78983	0.90095	0.76709	0.73925	0.55719	0.66975	0.87191	0.81867	0.89269	0.81566	0.79198	0.93142	0.78423	0.90793	0.75396	0.73894	0.85863	0.66364	0.87317	0.72254	0.83184	0.8198	0.71381	0.7616	0.87717	0.93317	0.83327	0.80813	0.82108
0.82131	0.95978	0.91267	0.9059	0.92127	0.82267	0.82387	0.83764	0.78188	0.70638	0.82041	0.8645	0.7574	0.89857	0.73032	0.95636	0.93293	0.94204	0.8539	0.76869	0.60807	0.66187	0.92389	0.87382	0.76849	0.95028	0.87581	0.70755	0.71296	0.92744	0.9336	0.87677	0.75606	0.967	0.70979	0.94517	0.93218	0.69788	0.96452	0.87258	0.83597	0.73313	0.67911	0.87197	0.77152	0.76555	0.88031	0.70771	0.92793	0.81318
0.92849	0.78849	0.94388	0.90913	0.55431	0.90429	0.91877	0.93483	0.94506	0.93602	0.94151	0.93256	0.93623	0.96074	0.95055	0.89078	0.44969	0.89845	0.48204	0.94468	0.9389	0.92852	0.74105	0.49348	0.73162	0.54924	0.608	0.94396	0.90932	0.32702	0.89621	0.51062	0.78096	0.34298	0.87128	0.92675	0.91381	0.93786	0.84076	0.79565	0.86493	0.93673	0.92026	0.79314	0.93512	0.94609	0.91011	0.95983	0.72933	0.68567
0.5808	0.74581	0.67369	0.81492	0.89964	0.84821	0.71883	0.86772	0.82028	0.80354	0.8426	0.79518	0.75232	0.82671	0.85283	0.85706	0.88247	0.78486	0.82429	0.75599	0.70996	0.67139	0.9259	0.87219	0.86425	0.85898	0.86565	0.76123	0.7153	0.8463	0.89092	0.87484	0.79485	0.84883	0.83633	0.73515	0.85678	0.74411	0.87049	0.85855	0.86754	0.8031	0.80998	0.81138	0.82123	0.80681	0.8981	0.78917	0.83921	0.81815
0.81589	0.8629	0.8271	0.80842	0.83318	0.85834	0.68287	0.87275	0.82686	0.84485	0.82561	0.84592	0.80647	0.87379	0.86226	0.84727	0.86187	0.74389	0.83332	0.86225	0.85329	0.82245	0.85347	0.84957	0.85975	0.87881	0.80953	0.81117	0.83941	0.84388	0.85771	0.87052	0.86415	0.80733	0.84651	0.84522	0.86527	0.83679	0.86915	0.84387	0.85176	0.83735	0.79874	0.83046	0.83837	0.83837	0.88009	0.83779	0.81977	0.8
0.8621	0.45359	0.86214	0.81639	0.70737	0.86745	0.87142	0.89675	0.82219	0.87999	0.73756	0.78542	0.86341	0.66529	0.67649	0.27314	0.68149	0.83528	0.83523	0.83002	0.87356	0.81205	0.46171	0.86534	0.85492	0.81899	0.80652	0.82181	0.85858	0.84296	0.87086	0.86956	0.89059	0.81732	0.85679	0.88883	0.86769	0.83934	0.70692	0.54473	0.84995	0.85814	0.79659	0.79266	0.87575	0.89405	0.78768	0.86224	0.87528	0.8474
0.55954	0.73478	0.52875	0.79212	0.75739	0.63735	0.84407	0.8457	0.76197	0.84273	0.82783	0.77901	0.7938	0.86197	0.85938	0.82927	0.84637	0.83924	0.77052	0.83743	0.85217	0.78348	0.85617	0.79619	0.84081	0.81153	0.8432	0.84505	0.76856	0.84453	0.8565	0.80612	0.88823	0.84769	0.8056	0.83528	0.8605	0.83819	0.85095	0.82484	0.83268	0.84052	0.82446	0.79504	0.85865	0.81399	0.85733	0.8516	0.86704	0.85686
0.3534	0.35308	0.43903	0.27166	0.51814	0.32658	0.46623	0.59151	0.55821	0.47888	0.77292	0.33208	0.89783	0.51343	0.94099	0.64668	0.94723	0.62	0.92627	0.43334	0.91133	0.67189	0.24147	0.74994	0.5336	0.89945	0.53042	0.84397	0.91633	0.2848	0.85409	0.7726	0.46219	0.63456	0.6344	0.65197	0.5489	0.97019	0.58237	0.44592	0.84981	0.68677	0.87569	0.66981	0.95727	0.91673	0.60662	0.9613	0.92329	0.93319
0.33362	0.78498	0.67559	0.91415	0.44339	0.86091	0.86118	0.8393	0.86306	0.84304	0.83429	0.80902	0.80612	0.83122	0.80478	0.83689	0.91141	0.94865	0.83926	0.84961	0.81903	0.84172	0.88105	0.8579	0.85893	0.88509	0.83723	0.79955	0.85013	0.84249	0.86182	0.88749	0.84326	0.82893	0.80636	0.83397	0.86875	0.82357	0.82616	0.7128	0.85189	0.86212	0.84243	0.83207	0.85751	0.79625	0.86202	0.85638	0.8552	0.85456
0.5035	0.54311	0.57989	0.63818	0.57629	0.90982	0.75207	0.66262	0.71696	0.6735	0.76706	0.74272	0.74845	0.67657	0.8954	0.76328	0.89315	0.65944	0.89471	0.7657	0.87223	0.73729	0.44428	0.71852	0.78162	0.87921	0.78865	0.78725	0.86977	0.71912	0.83615	0.52931	0.76301	0.63643	0.89427	0.4732	0.73849	0.88344	0.86617	0.637	0.85686	0.79085	0.87932	0.59514	0.89246	0.76866	0.91161	0.89156	0.92352	0.67306
0.71691	0.55432	0.44661	0.80783	0.63564	0.65128	0.54864	0.80133	0.88023	0.89144	0.73891	0.93547	0.6247	0.46529	0.83653	0.57032	0.74134	0.80501	0.79557	0.84011	0.80566	0.82099	0.25208	0.64897	0.86718	0.85856	0.79658	0.83301	0.90009	0.91629	0.78881	0.6021	0.88904	0.72123	0.9224	0.84609	0.93839	0.83955	0.70153	0.6535	0.83054	0.89564	0.82161	0.72	0.94289	0.78022	0.9102	0.84874	0.93239	0.74404
0.40299	0.40545	0.5272	0.78902	0.84834	0.26914	0.85501	0.6706	0.77703	0.82535	0.8803	0.8927	0.83724	0.8108	0.80594	0.91062	0.84012	0.81127	0.81764	0.79268	0.73361	0.83102	0.78589	0.88473	0.82269	0.73409	0.61162	0.79215	0.75384	0.60832	0.90037	0.81992	0.87145	0.87778	0.85715	0.9207	0.88044	0.81401	0.86034	0.68655	0.87163	0.86705	0.89242	0.84853	0.85207	0.87978	0.73895	0.842	0.83826	0.87685
0.66065	0.54293	0.77991	0.69454	0.83212	0.89197	0.85962	0.72225	0.86628	0.87076	0.80519	0.88742	0.67089	0.82312	0.83033	0.68462	0.81723	0.88741	0.79931	0.78475	0.81171	0.89068	0.89226	0.68983	0.80142	0.74032	0.87348	0.77907	0.83008	0.66369	0.86957	0.85902	0.85202	0.81656	0.85886	0.90394	0.83068	0.78096	0.84137	0.76168	0.89792	0.88654	0.82624	0.81038	0.87353	0.8246	0.86298	0.83216	0.86515	0.83537
0.50515	0.82038	0.82475	0.8181	0.86391	0.82158	0.78738	0.8866	0.84003	0.84315	0.83103	0.81947	0.81498	0.88461	0.39626	0.848	0.84353	0.91311	0.85064	0.83355	0.85855	0.81333	0.85469	0.84443	0.86311	0.86236	0.88083	0.82873	0.84166	0.88036	0.87224	0.83197	0.86515	0.82239	0.8402	0.84215	0.8402	0.84203	0.82245	0.8596	0.86024	0.84891	0.85191	0.84675	0.83658	0.83515	0.87402	0.86807	0.85476	0.82259
0.6066	0.74898	0.68113	0.7372	0.48802	0.80884	0.81194	0.72034	0.82079	0.83732	0.82866	0.76051	0.84624	0.7807	0.8904	0.75407	0.70663	0.80751	0.71738	0.77659	0.85991	0.82191	0.82057	0.70904	0.71106	0.76691	0.79744	0.82901	0.86012	0.87342	0.7699	0.81862	0.83374	0.7653	0.85	0.89122	0.89621	0.89043	0.74706	0.74502	0.85384	0.85421	0.8299	0.77017	0.79231	0.82729	0.81166	0.85695	0.85538	0.83728
0.42207	0.68944	0.8238	0.81174	0.80302	0.81263	0.56014	0.68957	0.86415	0.85395	0.85359	0.50709	0.8247	0.86658	0.8773	0.86827	0.86286	0.88445	0.82743	0.81364	0.86629	0.81473	0.49066	0.86895	0.86934	0.87694	0.88457	0.79655	0.81979	0.87007	0.7982	0.7761	0.86063	0.81309	0.82348	0.86521	0.88374	0.84784	0.80976	0.84253	0.83443	0.83352	0.81633	0.82133	0.848	0.82975	0.89356	0.87639	0.85366	0.74954
0.72899	0.83724	0.7211	0.83224	0.59772	0.82391	0.77977	0.90097	0.82115	0.83302	0.82821	0.81267	0.76099	0.81235	0.87956	0.85856	0.86087	0.73304	0.70984	0.84366	0.88556	0.86927	0.86273	0.81254	0.80895	0.80896	0.81719	0.808	0.81416	0.86983	0.8484	0.73463	0.84143	0.81844	0.87703	0.80472	0.86162	0.84385	0.90369	0.82191	0.85076	0.81668	0.84472	0.80611	0.8877	0.81276	0.79998	0.80496	0.88362	0.81589
0.85007	0.85364	0.8541	0.83603	0.86004	0.85202	0.84238	0.8653	0.88695	0.82789	0.84403	0.84681	0.86186	0.87988	0.87042	0.87669	0.81782	0.84949	0.79231	0.87104	0.84887	0.82456	0.84152	0.84281	0.86371	0.79441	0.85248	0.82578	0.8678	0.87571	0.85485	0.86138	0.87449	0.82869	0.7979	0.84339	0.88194	0.80817	0.84485	0.87526	0.81459	0.83061	0.84595	0.85409	0.85601	0.81293	0.74083	0.84891	0.83947	0.83684
0.37784	0.64239	0.82445	0.80669	0.89071	0.40182	0.83924	0.87631	0.75973	0.88055	0.86423	0.81267	0.75137	0.87107	0.86604	0.83382	0.89683	0.96064	0.85246	0.84419	0.87539	0.78281	0.59511	0.53609	0.85749	0.85151	0.8625	0.82983	0.84084	0.77639	0.84375	0.815	0.84573	0.84676	0.86222	0.85242	0.83693	0.85185	0.80032	0.51392	0.85851	0.863	0.83328	0.87703	0.84714	0.85143	0.80614	0.87762	0.89018	0.84932
0.83568	0.93659	0.93298	0.86303	0.91302	0.87147	0.7621	0.84796	0.80065	0.73997	0.89834	0.8528	0.72609	0.92134	0.78091	0.96617	0.89941	0.96038	0.79564	0.74315	0.60334	0.72934	0.93676	0.88119	0.82467	0.93201	0.8543	0.74844	0.69584	0.90911	0.91833	0.89085	0.74929	0.94721	0.74015	0.96061	0.91999	0.69815	0.9461	0.89182	0.89092	0.69819	0.75608	0.87635	0.79032	0.78363	0.887	0.68763	0.90615	0.90367
0.59719	0.63705	0.69491	0.8786	0.85103	0.70186	0.83616	0.83061	0.85709	0.70685	0.77815	0.78819	0.81601	0.8308	0.85485	0.79608	0.82517	0.87347	0.81181	0.78881	0.86637	0.86676	0.83071	0.73584	0.91984	0.74942	0.88141	0.85647	0.91021	0.90359	0.7135	0.91881	0.84214	0.76075	0.86262	0.86359	0.75441	0.83898	0.65981	0.68829	0.8802	0.88557	0.83271	0.72348	0.86594	0.85362	0.84908	0.87289	0.89616	0.76896
0.78162	0.89787	0.81946	0.86656	0.78253	0.83648	0.68056	0.9055	0.82348	0.82107	0.8811	0.8574	0.83265	0.85899	0.85548	0.8404	0.85275	0.72993	0.77793	0.85452	0.85128	0.84957	0.87915	0.81522	0.82189	0.84069	0.89053	0.82776	0.88356	0.84989	0.83124	0.87849	0.82778	0.84559	0.85109	0.84808	0.86688	0.83478	0.80054	0.88204	0.85917	0.84466	0.83157	0.82871	0.85914	0.80697	0.8667	0.87717	0.89335	0.8218
0.95143	0.87628	0.98249	0.81722	0.98491	0.84051	0.89137	0.8195	0.85059	0.74684	0.92461	0.93169	0.94286	0.91777	0.80004	0.92552	0.92892	0.96547	0.86826	0.71939	0.68149	0.90627	0.94948	0.93032	0.80776	0.90817	0.79458	0.7274	0.62758	0.84673	0.96853	0.9135	0.73168	0.91762	0.74001	0.96409	0.81226	0.78441	0.91346	0.9534	0.95864	0.73402	0.83811	0.80793	0.74976	0.79361	0.91983	0.71332	0.85402	0.93033
0.33033	0.3665	0.5507	0.67547	0.31563	0.3839	0.65684	0.60722	0.75882	0.79873	0.90759	0.55526	0.7043	0.67468	0.93938	0.87425	0.80784	0.8739	0.83075	0.70754	0.91971	0.7339	0.44485	0.9521	0.63407	0.6676	0.92464	0.93979	0.93367	0.88984	0.8114	0.84681	0.92826	0.87649	0.86326	0.78018	0.79374	0.9474	0.91213	0.53959	0.83166	0.7724	0.79029	0.76529	0.9385	0.93579	0.56774	0.87344	0.93221	0.92281
0.43574	0.80216	0.81567	0.74088	0.57585	0.79503	0.86424	0.7798	0.82694	0.82917	0.86528	0.86358	0.80659	0.86488	0.88974	0.87335	0.88641	0.85156	0.83645	0.85921	0.8458	0.77242	0.83912	0.83726	0.83558	0.8406	0.80973	0.83618	0.8364	0.82113	0.85129	0.89531	0.87995	0.81623	0.85278	0.883	0.84533	0.85541	0.85483	0.85549	0.87433	0.84928	0.83948	0.86309	0.83302	0.85642	0.90095	0.87806	0.8452	0.81796
0.48473	0.84987	0.53797	0.78202	0.84566	0.84633	0.74529	0.88333	0.84917	0.84145	0.88649	0.831	0.78096	0.84861	0.84244	0.77554	0.88675	0.80637	0.80222	0.85001	0.873	0.85455	0.81893	0.80368	0.88346	0.84977	0.85448	0.84788	0.81826	0.86726	0.7861	0.86559	0.9098	0.77402	0.80462	0.89493	0.86346	0.84639	0.85858	0.77259	0.86716	0.84383	0.84837	0.85573	0.84501	0.82117	0.90649	0.89794	0.87667	0.85354
0.41831	0.83188	0.85203	0.84321	0.82377	0.83851	0.85205	0.86441	0.78217	0.69877	0.8248	0.87661	0.7865	0.82795	0.85532	0.82288	0.84531	0.82097	0.84363	0.8088	0.85416	0.80562	0.82492	0.8382	0.86754	0.84797	0.8347	0.79446	0.86295	0.85413	0.84674	0.9025	0.82941	0.81606	0.8375	0.90157	0.67556	0.8183	0.66905	0.88086	0.85852	0.82776	0.82159	0.85127	0.82403	0.8363	0.90327	0.86872	0.8509	0.84513
0.59485	0.56237	0.84197	0.8222	0.84191	0.8068	0.90955	0.84443	0.80978	0.79944	0.79293	0.84379	0.79779	0.79661	0.80217	0.79719	0.8698	0.93402	0.85913	0.8185	0.79657	0.81318	0.83061	0.55075	0.79397	0.84965	0.86239	0.84643	0.84578	0.89354	0.86242	0.88396	0.79539	0.82618	0.82765	0.88424	0.83202	0.77119	0.7599	0.78013	0.85728	0.87226	0.8114	0.81116	0.86143	0.83977	0.91438	0.78553	0.84059	0.82504
0.81716	0.90576	0.86342	0.80835	0.82678	0.84872	0.87799	0.86622	0.85143	0.86182	0.87187	0.85302	0.82071	0.87573	0.85745	0.86491	0.85648	0.72287	0.79381	0.84179	0.88264	0.82598	0.86801	0.86323	0.88737	0.86376	0.89137	0.83197	0.82549	0.85021	0.88988	0.82654	0.83181	0.84504	0.86101	0.84537	0.86889	0.84574	0.83903	0.86315	0.83003	0.85388	0.82059	0.86348	0.82461	0.82965	0.80097	0.86291	0.81239	0.84201
0.63763	0.85007	0.54657	0.76207	0.82609	0.80852	0.83708	0.7369	0.82627	0.82075	0.87412	0.75486	0.71361	0.79281	0.81009	0.83693	0.88051	0.76783	0.79188	0.82816	0.82882	0.76502	0.8137	0.78504	0.87819	0.6991	0.8647	0.81962	0.80974	0.8134	0.76185	0.83972	0.86893	0.79945	0.8953	0.86085	0.85957	0.81757	0.84784	0.88205	0.69885	0.83441	0.80943	0.82181	0.82651	0.81459	0.90248	0.82711	0.85095	0.83996
0.79212	0.85724	0.86986	0.85966	0.8281	0.88332	0.8188	0.85582	0.7826	0.83666	0.84659	0.87087	0.84588	0.872	0.88727	0.81362	0.67016	0.89163	0.80671	0.86038	0.85853	0.8526	0.85274	0.86361	0.83003	0.84852	0.84856	0.86849	0.80654	0.80676	0.87255	0.88113	0.86013	0.79525	0.86253	0.89073	0.83425	0.82563	0.82779	0.88469	0.86846	0.86638	0.84518	0.84538	0.81877	0.84372	0.87103	0.88257	0.85325	0.83491
0.84364	0.69238	0.83386	0.85628	0.70588	0.87037	0.82814	0.69694	0.88655	0.88508	0.83715	0.71256	0.87241	0.72674	0.8716	0.5914	0.77575	0.73352	0.78124	0.85812	0.89241	0.85143	0.78709	0.85075	0.76847	0.8465	0.87591	0.85349	0.83011	0.88229	0.84812	0.70297	0.88721	0.82138	0.82723	0.84226	0.81696	0.84736	0.77149	0.88731	0.87204	0.85573	0.86112	0.82696	0.86585	0.87187	0.80722	0.87097	0.80434	0.84169
0.8197	0.86372	0.85587	0.76532	0.82526	0.83946	0.85543	0.88018	0.85927	0.86655	0.87164	0.84531	0.84768	0.8489	0.86094	0.85127	0.8843	0.77902	0.83005	0.85999	0.84932	0.79312	0.80029	0.87995	0.90683	0.87316	0.85168	0.81932	0.82009	0.82657	0.87205	0.8001	0.87707	0.79154	0.84229	0.89744	0.87273	0.82387	0.87495	0.88287	0.86792	0.81673	0.83087	0.83692	0.84183	0.79893	0.857	0.86263	0.77872	0.83711
0.36995	0.80735	0.63421	0.7276	0.85883	0.50675	0.81404	0.92767	0.87538	0.86051	0.86721	0.85183	0.83321	0.84798	0.8936	0.82369	0.85063	0.78201	0.82976	0.83362	0.87011	0.74433	0.85853	0.82448	0.85423	0.828	0.81483	0.84785	0.92034	0.81472	0.85441	0.74801	0.84528	0.81961	0.83622	0.88456	0.79131	0.8293	0.71325	0.77094	0.84512	0.87283	0.82155	0.74354	0.79546	0.85663	0.87438	0.86102	0.85737	0.83551
0.45247	0.796	0.84046	0.82604	0.89607	0.80343	0.86579	0.88348	0.83129	0.79611	0.85766	0.80361	0.66502	0.88499	0.83486	0.89004	0.84938	0.91696	0.81791	0.80677	0.7631	0.80501	0.87478	0.87158	0.84474	0.85084	0.83584	0.7729	0.79005	0.85693	0.87128	0.87432	0.85197	0.88948	0.82723	0.85492	0.90006	0.82099	0.84538	0.82475	0.86077	0.82703	0.84011	0.83879	0.83115	0.82839	0.88347	0.81379	0.86036	0.76429
0.841	0.83151	0.68661	0.86971	0.92208	0.84569	0.62651	0.90959	0.8564	0.80188	0.83466	0.8992	0.72444	0.88783	0.82873	0.86702	0.88733	0.84657	0.88829	0.75486	0.69569	0.71812	0.84537	0.9146	0.84785	0.92107	0.86202	0.70667	0.57391	0.91086	0.84708	0.88382	0.87518	0.86965	0.75906	0.56568	0.92053	0.74582	0.92457	0.77773	0.91044	0.74881	0.69854	0.83333	0.88697	0.7311	0.68854	0.67235	0.88325	0.75143
0.5778	0.69327	0.747	0.79133	0.70146	0.75734	0.87805	0.66328	0.81525	0.85971	0.80659	0.66337	0.8451	0.9113	0.87294	0.82472	0.80355	0.88518	0.81482	0.89634	0.87109	0.8428	0.88091	0.65052	0.86258	0.80957	0.8677	0.82098	0.85085	0.82107	0.84853	0.88139	0.78282	0.79531	0.8214	0.74015	0.68598	0.8398	0.95653	0.78964	0.83161	0.85465	0.84646	0.86104	0.87608	0.88115	0.81076	0.85369	0.86312	0.8381
0.8953	0.89837	0.87413	0.72152	0.83285	0.88063	0.83814	0.93468	0.78293	0.86894	0.80744	0.90336	0.81139	0.84947	0.86151	0.90139	0.91011	0.38784	0.86106	0.89118	0.81635	0.89023	0.87208	0.88411	0.88757	0.81024	0.90618	0.88497	0.81406	0.91546	0.91397	0.85888	0.87197	0.89167	0.88504	0.83226	0.76809	0.8766	0.90326	0.85657	0.88433	0.90162	0.76791	0.79436	0.90273	0.89753	0.53299	0.87551	0.71195	0.889
0.7702	0.77115	0.63634	0.60909	0.67709	0.85741	0.63472	0.73584	0.87912	0.87746	0.78855	0.85559	0.81251	0.76297	0.86074	0.81034	0.85079	0.88459	0.83316	0.87896	0.87525	0.79498	0.86855	0.68351	0.6999	0.87704	0.79951	0.77292	0.74059	0.83205	0.82713	0.68819	0.84515	0.83412	0.8592	0.90137	0.71643	0.75306	0.77598	0.78236	0.79784	0.87024	0.77083	0.78956	0.88954	0.85968	0.88679	0.8631	0.86067	0.81031
0.45047	0.81186	0.90535	0.54129	0.81515	0.42934	0.9626	0.7907	0.75009	0.87689	0.49292	0.63748	0.98188	0.78899	0.98242	0.98077	0.96194	0.91547	0.9752	0.97406	0.98387	0.82573	0.9776	0.53583	0.47466	0.43624	0.91364	0.9211	0.97734	0.97478	0.96762	0.96398	0.94719	0.8556	0.93525	0.97661	0.69542	0.97804	0.94339	0.86999	0.93121	0.97405	0.83068	0.88456	0.70697	0.9415	0.97478	0.98737	0.62328	0.98033
0.40896	0.59255	0.84758	0.77025	0.82666	0.84343	0.86255	0.88389	0.84722	0.8644	0.86306	0.85701	0.82621	0.86033	0.86431	0.86923	0.85732	0.91629	0.80086	0.85575	0.89239	0.84113	0.87825	0.86132	0.87685	0.81832	0.845	0.83261	0.81155	0.84486	0.8339	0.84331	0.83387	0.81566	0.82755	0.84071	0.86266	0.8595	0.83782	0.85657	0.84622	0.81979	0.82338	0.81501	0.81448	0.81436	0.85338	0.8648	0.85744	0.81705
0.84166	0.86161	0.83407	0.8666	0.85864	0.8575	0.82698	0.85398	0.83759	0.84217	0.80067	0.83446	0.79042	0.89148	0.87847	0.86453	0.87329	0.89218	0.88112	0.82755	0.8033	0.78969	0.85124	0.88951	0.88935	0.89281	0.89413	0.80561	0.7972	0.86299	0.89075	0.89411	0.851	0.85711	0.85262	0.85544	0.87456	0.81758	0.83019	0.87218	0.8521	0.85692	0.81145	0.81788	0.85597	0.86972	0.71946	0.90056	0.83862	0.82839
0.86821	0.86638	0.85255	0.83151	0.85268	0.8429	0.89496	0.8478	0.81231	0.81166	0.88779	0.90924	0.85057	0.86684	0.86812	0.86322	0.88043	0.90435	0.82061	0.82239	0.76862	0.84327	0.90027	0.86035	0.90278	0.8616	0.82712	0.78981	0.73194	0.86036	0.88927	0.81975	0.78627	0.81933	0.85603	0.8793	0.8512	0.85083	0.91084	0.88609	0.81092	0.83233	0.80141	0.85801	0.84393	0.83789	0.91224	0.81926	0.82905	0.86054
0.8413	0.82132	0.70536	0.80602	0.88283	0.8471	0.87596	0.84581	0.81445	0.85884	0.86538	0.81807	0.85018	0.8727	0.86584	0.84535	0.84989	0.87305	0.83724	0.86739	0.87584	0.83286	0.84051	0.84951	0.87191	0.81239	0.83891	0.83813	0.83349	0.85787	0.82894	0.86784	0.89541	0.83634	0.84809	0.87841	0.84316	0.83024	0.84031	0.88631	0.81991	0.83656	0.81768	0.84742	0.87343	0.84394	0.86463	0.85534	0.89231	0.81953
0.73232	0.25343	0.94156	0.2671	0.96661	0.93947	0.94418	0.94734	0.85083	0.6952	0.94214	0.87295	0.95222	0.53466	0.46709	0.77204	0.50917	0.9327	0.92154	0.90396	0.8548	0.73538	0.96557	0.54571	0.92479	0.10795	0.3403	0.86644	0.76157	0.92979	0.96064	0.94976	0.89499	0.92713	0.86683	0.94581	0.96098	0.79776	0.76262	0.95367	0.91787	0.89137	0.54772	0.93814	0.91341	0.86993	0.93183	0.89553	0.9067	0.68057
0.83636	0.82851	0.77724	0.80252	0.89371	0.85145	0.88188	0.84773	0.82029	0.85732	0.85937	0.86137	0.84038	0.86958	0.8633	0.87083	0.85077	0.8885	0.81258	0.8581	0.82108	0.7815	0.8229	0.86577	0.88346	0.8387	0.81629	0.74315	0.84835	0.9266	0.88166	0.86867	0.80722	0.84407	0.8156	0.86814	0.87465	0.82213	0.85669	0.85507	0.85809	0.81757	0.80567	0.85403	0.78401	0.80181	0.82565	0.86066	0.88298	0.83889
0.66677	0.81532	0.74538	0.88025	0.89491	0.73843	0.82818	0.83262	0.86409	0.74017	0.85307	0.89956	0.81138	0.73429	0.82442	0.76538	0.83988	0.71351	0.71148	0.83368	0.8762	0.84956	0.78695	0.76093	0.86426	0.83184	0.80932	0.81937	0.82463	0.90533	0.83098	0.85666	0.86928	0.86051	0.86562	0.85821	0.86704	0.80065	0.8212	0.86698	0.84704	0.83053	0.79616	0.86554	0.83451	0.68007	0.83911	0.82141	0.77694	0.84641
0.79681	0.82199	0.8365	0.83618	0.84103	0.83162	0.8546	0.88805	0.82984	0.85715	0.83576	0.86409	0.85393	0.8819	0.89151	0.86039	0.88365	0.63834	0.8209	0.85414	0.88629	0.84978	0.89094	0.86698	0.88744	0.84993	0.87831	0.82311	0.83948	0.86678	0.86287	0.82038	0.87786	0.80022	0.83006	0.83432	0.87496	0.83784	0.83845	0.8978	0.83472	0.85984	0.8314	0.84824	0.84467	0.77638	0.86964	0.87571	0.88341	0.84585
0.8404	0.86756	0.77564	0.8613	0.79716	0.87997	0.83904	0.86878	0.88616	0.83963	0.83049	0.83133	0.80382	0.86726	0.85571	0.87846	0.71499	0.89399	0.82031	0.87236	0.7978	0.80405	0.8975	0.60351	0.86484	0.83465	0.82389	0.80415	0.8136	0.87576	0.8844	0.8787	0.82635	0.83777	0.87459	0.85926	0.8706	0.82951	0.85357	0.80594	0.84384	0.82707	0.82082	0.84735	0.83004	0.81474	0.89727	0.84059	0.90018	0.85768
0.76654	0.7062	0.7894	0.78018	0.78856	0.92361	0.60988	0.8417	0.8433	0.80802	0.90736	0.67669	0.91832	0.60042	0.82154	0.71532	0.88736	0.93006	0.81036	0.81129	0.87379	0.8573	0.81213	0.88833	0.73874	0.85775	0.76517	0.82671	0.84664	0.86926	0.72644	0.72515	0.79348	0.77056	0.80052	0.91365	0.76093	0.77928	0.74246	0.71568	0.86362	0.89419	0.79029	0.87161	0.85249	0.90441	0.69275	0.86996	0.66619	0.86749
0.47477	0.67752	0.73272	0.81082	0.88211	0.70276	0.89362	0.82571	0.88285	0.89894	0.83517	0.8989	0.71571	0.85954	0.87056	0.77892	0.76209	0.79998	0.86045	0.88163	0.89453	0.83175	0.89131	0.861	0.90724	0.85084	0.8408	0.82145	0.87029	0.82784	0.83056	0.82022	0.8481	0.80097	0.83899	0.8611	0.87988	0.85533	0.90292	0.72853	0.80118	0.85953	0.84718	0.80551	0.85362	0.83067	0.90728	0.85368	0.85436	0.85034
0.70615	0.87202	0.82439	0.77661	0.82493	0.79513	0.84355	0.89251	0.85949	0.87335	0.85322	0.83213	0.80991	0.84982	0.83295	0.82068	0.85348	NA	0.83176	0.80833	0.88182	0.84991	0.86732	0.85303	0.79017	0.87185	0.86869	0.84053	0.81	0.86401	0.85368	0.87641	0.87581	0.86243	0.81195	0.73086	0.86256	0.83276	0.72914	0.7726	0.77675	0.87125	0.80987	0.72062	0.83792	0.82645	0.91379	0.8865	0.85901	0.84693
0.71691	0.85585	0.86259	0.81025	0.86538	0.8574	0.86187	0.89752	0.80096	0.79579	0.88246	0.81318	0.8262	0.87951	0.86319	0.85023	0.87724	0.87195	0.82412	0.77332	0.7068	0.83567	0.86976	0.87112	0.86671	0.84296	0.90033	0.82444	0.83775	0.85914	0.85396	0.84792	0.83427	0.86095	0.84734	0.84062	0.89603	0.84309	0.8488	0.88326	0.84784	0.83755	0.83499	0.84292	0.85706	0.83285	0.90005	0.82089	0.88105	0.82937
0.39666	0.90088	0.87564	0.6605	0.73494	0.79547	0.8818	0.88839	0.83162	0.78257	0.85242	0.83578	0.88717	0.8046	0.46031	0.67799	0.70739	0.93678	0.70056	0.86079	0.87995	0.87334	0.75006	0.89044	0.80762	0.77035	0.90932	0.77653	0.88265	0.88341	0.85284	0.47477	0.86972	0.7349	0.79789	0.87762	0.92082	0.77083	0.78781	0.85831	0.87289	0.8957	0.87785	0.76524	0.87129	0.84801	0.7555	0.78012	0.73191	0.79522
0.83761	0.88019	0.86865	0.85502	0.88283	0.84249	0.87423	0.86034	0.86694	0.87631	0.8871	0.83598	0.86116	0.8119	0.89066	0.87252	0.88459	0.78541	0.83068	0.85698	0.87941	0.85454	0.86555	0.85239	0.9281	0.85586	0.85623	0.84658	0.89681	0.86539	0.85501	0.84022	0.85328	0.79476	0.83542	0.88617	0.85232	0.84545	0.86111	0.87544	0.89742	0.84359	0.82044	0.84844	0.87786	0.83703	0.84302	0.85644	0.86485	0.8228
0.33765	0.66404	0.53989	0.83789	0.9037	0.7202	0.8263	0.77582	0.85896	0.70457	0.80034	0.76174	0.76328	0.80252	0.85658	0.81602	0.83449	0.83885	0.89811	0.79256	0.86409	0.91944	0.67859	0.90751	0.8706	0.81048	0.84713	0.89919	0.88433	0.8769	0.77012	0.75848	0.86825	0.82598	0.89034	0.80136	0.76039	0.83162	0.80184	0.70887	0.85324	0.87075	0.90168	0.85468	0.90433	0.84955	0.72982	0.8645	0.794	0.85443
0.42278	0.62048	0.77083	0.88005	0.73232	0.68057	0.74978	0.82101	0.77182	0.824	0.82821	0.80956	0.69268	0.84944	0.83248	0.78124	0.85248	0.66903	0.86896	0.80895	0.73517	0.83398	0.80651	0.79767	0.76555	0.90562	0.81989	0.81911	0.79587	0.87364	0.7286	0.87854	0.85898	0.80677	0.80802	0.86235	0.86923	0.76328	0.89195	0.74624	0.87552	0.83985	0.77365	0.85944	0.8022	0.81203	0.79707	0.72496	0.80389	0.78429
0.83766	0.77774	0.63265	0.87889	0.84949	0.8579	0.86033	0.87682	0.90552	0.87196	0.80942	0.85563	0.68949	0.81026	0.80461	0.57622	0.8688	0.87784	0.84616	0.85749	0.86341	0.81297	0.82521	0.83462	0.86296	0.87591	0.90294	0.86237	0.81426	0.86212	0.54372	0.85225	0.85171	0.82716	0.82159	0.87773	0.88674	0.81508	0.88646	0.56646	0.86101	0.87933	0.86698	0.83388	0.89418	0.82369	0.75321	0.85093	0.85103	0.84909
0.40873	0.77521	0.70099	0.69658	0.65712	0.9356	0.65588	0.88243	0.87417	0.87857	0.74647	0.8718	0.78421	0.63723	0.89831	0.64566	0.74965	0.80325	0.73544	0.75379	0.91621	0.86442	0.53857	0.70437	0.68525	0.78995	0.81888	0.8633	0.92583	0.67477	0.60591	0.5811	0.82296	0.65822	0.93832	0.72722	0.90893	0.88676	0.8089	0.80416	0.72249	0.75933	0.84652	0.6853	0.92202	0.92602	0.91637	0.9298	0.89494	0.85852
0.89399	0.80681	0.87822	0.79902	0.8681	0.88377	0.73905	0.87374	0.86969	0.86197	0.72183	0.8746	0.83915	0.84335	0.82099	0.78964	0.63662	0.74191	0.88895	0.85755	0.8621	0.8375	0.60906	0.91352	0.81687	0.81875	0.90524	0.90301	0.81585	0.88693	0.88951	0.83932	0.84307	0.86305	0.89011	0.43094	0.87486	0.89008	0.8324	0.89725	0.85552	0.84344	0.82342	0.8813	0.79901	0.90721	0.81398	0.874	0.82107	0.83151
0.55631	0.74471	0.7334	0.78409	0.85406	0.7843	0.8754	0.82568	0.84873	0.7759	0.77676	0.85268	0.80271	0.75508	0.90384	0.74844	0.84815	0.72807	0.87701	0.77632	0.79905	0.90014	0.90787	0.73963	0.77734	0.85593	0.86674	0.84038	0.82273	0.73356	0.78059	0.86419	0.81717	0.77137	0.8169	0.89701	0.73315	0.86996	0.72575	0.82333	0.89161	0.81916	0.87429	0.75274	0.90108	0.84563	0.83557	0.8384	0.86528	0.83976
0.69086	0.72832	0.57285	0.86241	0.90286	0.87553	0.8334	0.81814	0.86933	0.74388	0.8717	0.85616	0.64918	0.89868	0.85157	0.93058	0.90001	0.64038	0.84294	0.82395	0.65512	0.83357	0.8731	0.83381	0.90959	0.90232	0.87155	0.73942	0.74573	0.91129	0.87214	0.87776	0.84616	0.89075	0.78645	0.90378	0.90144	0.71076	0.90972	0.84755	0.86195	0.79633	0.81412	0.83568	0.85323	0.78508	0.87276	0.73111	0.86747	0.85553
0.30408	0.73891	0.92142	0.47086	0.81843	0.53321	0.50704	0.96612	0.56453	0.58569	0.24447	0.69412	0.54478	0.62827	0.39018	0.787	0.36777	0.17365	0.92588	0.89562	0.86928	0.95895	0.9341	0.96937	0.94142	0.53222	0.90529	0.91313	0.95051	0.54161	0.52694	0.19513	0.72471	0.55344	0.94866	0.22845	0.96097	0.85982	0.56459	0.96914	0.95566	0.94952	0.91543	0.92186	0.91609	0.86665	0.93938	0.94458	0.70126	0.76832
0.57168	0.8093	0.73876	0.86037	0.62522	0.82575	0.7287	0.87475	0.81864	0.87629	0.7694	0.8166	0.86899	0.77683	0.88328	0.87992	0.52661	0.92771	0.62647	0.83333	0.8643	0.87961	0.84188	0.80175	0.87802	0.65619	0.85774	0.83693	0.86137	0.86277	0.89397	0.75649	0.83526	0.81912	0.83607	0.88354	0.90069	0.81173	0.88707	0.86346	0.8195	0.90482	0.81923	0.8457	0.86666	0.84752	0.92984	0.85073	0.91098	0.88704
0.4555	0.92541	0.78505	0.52606	0.45691	0.76638	0.89535	0.76928	0.72059	0.72348	0.87434	0.91575	0.94614	0.91489	0.92453	0.89581	0.79699	0.83334	0.70405	0.91671	0.86885	0.86709	0.93622	0.53297	0.40257	0.30025	0.8943	0.85421	0.90779	0.90255	0.90123	0.88343	0.89388	0.82648	0.891	0.8572	0.81099	0.91383	0.89772	0.74391	0.79722	0.78836	0.71603	0.80089	0.93297	0.8263	0.93041	0.85823	0.91446	0.89907
0.88108	0.85696	0.60695	0.87122	0.44652	0.83669	0.87557	0.92425	0.85309	0.8616	0.75001	0.82346	0.87722	0.87366	0.81283	0.77818	0.88903	0.88488	0.85188	0.69455	0.88478	0.84217	0.86104	0.87767	0.88216	0.86432	0.79497	0.85329	0.86167	0.83717	0.82388	0.68473	0.90327	0.81128	0.84179	0.85775	0.90725	0.85783	0.85917	0.82494	0.84646	0.90679	0.84471	0.80962	0.80257	0.88107	0.85717	0.91556	0.84436	0.75864
0.89574	0.80007	0.90161	0.86838	0.76592	0.88711	0.88364	0.85342	0.8749	0.90785	0.88501	0.81007	0.74867	0.80443	0.80898	0.76114	0.84109	0.84686	0.91373	0.81829	0.81819	0.8825	0.31847	0.8574	0.83572	0.88251	0.92004	0.88395	0.86822	0.85616	0.88072	0.90201	0.88387	0.91569	0.90455	0.89988	0.8618	0.86256	0.86116	0.81371	0.87719	0.88267	0.84409	0.89383	0.9029	0.90799	0.86107	0.90733	0.86412	0.85897
0.29019	0.69925	0.53381	0.76851	0.7606	0.51193	0.73532	0.66855	0.71269	0.74694	0.83926	0.75741	0.87859	0.71869	0.8416	0.7751	0.84508	0.74633	0.81443	0.69758	0.86762	0.68307	0.46105	0.37176	0.83975	0.84032	0.81644	0.83687	0.91375	0.80338	0.81154	0.83729	0.70875	0.7497	0.82481	0.88059	0.79533	0.87344	0.91114	0.4351	0.85199	0.90915	0.89634	0.79194	0.88361	0.80118	0.88439	0.89509	0.88693	0.78199
0.69896	0.76636	0.77305	0.78078	0.82015	0.85637	0.75065	0.71145	0.87033	0.855	0.88225	0.83078	0.84504	0.86193	0.89759	0.81794	0.90559	0.77798	0.80677	0.83326	0.87656	0.86117	0.85779	0.88558	0.88117	0.8639	0.85489	0.84007	0.85886	0.84946	0.81564	0.85158	0.87746	0.83623	0.84316	0.88433	0.84635	0.90228	0.801	0.8045	0.8764	0.83989	0.85179	0.86234	0.87551	0.87758	0.89316	0.87051	0.87789	0.88737
0.85755	0.43788	0.60025	0.90591	0.84744	0.8353	0.63531	0.83931	0.88532	0.9065	0.89333	0.90351	0.89549	0.62483	0.4597	0.7434	0.89818	0.86561	0.85892	0.88468	0.88811	0.87626	0.34596	0.88226	0.89802	0.87336	0.87977	0.88043	0.66504	0.90341	0.42723	0.85402	0.87854	0.91903	0.80083	0.83097	0.8696	0.85739	0.88476	0.61197	0.84965	0.88674	0.85243	0.90769	0.89201	0.81915	0.68538	0.90271	0.88121	0.8182
0.42649	0.65948	0.74607	0.70771	0.83529	0.76624	0.89491	0.92271	0.8304	0.79306	0.72227	0.87072	0.80415	0.8287	0.8691	0.91796	0.88071	0.91699	0.83828	0.84526	0.78344	0.81752	0.88485	0.87056	0.92792	0.8622	0.85103	0.76949	0.72368	0.89687	0.79067	0.83338	0.88943	0.86193	0.92819	0.74881	0.88589	0.83204	0.89191	0.77766	0.77702	0.86507	0.8434	0.87929	0.89468	0.87273	0.75091	0.81377	0.88198	0.83036
0.59815	0.87945	0.83454	0.80322	0.81934	0.88459	0.82109	0.85305	0.80862	0.83288	0.8718	0.85224	0.86273	0.8627	0.89623	0.8704	0.89765	0.84357	0.86038	0.85453	0.89173	0.8438	0.82818	0.80012	0.86253	0.85164	0.88959	0.85214	0.87998	0.80165	0.84046	0.87458	0.85381	0.78689	0.86247	0.84699	0.88371	0.87395	0.8498	0.89809	0.90559	0.88531	0.83147	0.8377	0.83508	0.83713	0.83263	0.87694	0.79711	0.86107
[truncated: 1,215 more rows]
[truncated: 292 more columns]
