# Supplementary material for: De novo DNA methyltransferase activity in colorectal cancer is directed towards H3K36me3 marked CpG islands
Source: Nat Commun. 2021 Jan 29;12:694. doi: 10.1038/s41467-020-20716-w (PMC7846778; doi:10.1038/s41467-020-20716-w)
Supplement: Supplementary file 4 — Source Data [file 41467_2020_20716_MOESM4_ESM.zip › source_data_for_figures/figure_2/panel_d/fig_2_panel_d_source_data.txt]

x_group	y_value
9	-0.0131869339664117
7	0.0950740264549413
4	0.00126906543725556
6	0.0613262910798122
5	0.154110357444899
7	0.284506807677895
9	0.0461110519073914
2	0.000509569799557101
10	0.276175929849423
6	0.216310520652451
10	0.350701847300117
4	0.00485434419860649
7	0.00310243619360095
2	0.00331928014095142
5	0.00444091990483743
9	0.173713651155976
9	0.0499425590710094
10	0.148749813488191
9	0.218628331835879
6	0.00592319050442397
6	0.0326038983809144
7	0.00173160173160175
1	0.0022001074984156
7	0.03682156133829
8	0.0157738768279813
3	0.000591937492742268
3	0.00833333333333333
1	-0.00283112663077744
1	-0.00152845073827081
4	-0.00219987216893782
2	0.00495974468524201
3	-0.00127943751796963
5	0.408119658119658
10	0.313202417836097
8	0.0990956728860659
1	0.000534845955241718
4	0.0323650315154837
7	0.164723658173674
5	0.00120451262134092
6	-0.00133606095626747
4	-0.000113599113380259
8	-0.000684723067559343
9	0.0657870706094056
8	0.0025602238594982
6	0.148695043115821
4	0.00244654834112155
7	0.0454898819760182
6	0.00464000338223481
2	0.0112468920619979
5	0.0119608344279298
2	0.00423746353705153
1	0.00262422831697197
4	0.00116227495521657
3	-0.00252343045199702
6	0.237026082920645
4	0.0343656371242769
3	0.00188788141127869
7	0.0277337479683388
7	-0.00175341867824508
8	0.00909786406964
5	0.0594637468372609
4	0.00201095101611138
7	0.0717712512718575
5	0.00318608787299914
4	0.0131350681536555
4	0.000767551200421889
7	0.002217344848577
2	0.000231742919468793
9	0.511013853334749
2	-0.00191011350446542
9	0.3534905867702
2	0.0157001872976829
5	0.0321214981543367
7	0.0859297482911083
7	0.00324840910657263
2	0.0197808224793543
4	0.011718564095591
5	0.0328022526963443
5	-0.00374315095508761
9	0.107692307692308
7	0.00308667743163758
1	0.00177303365865785
5	0.000768358612453108
5	0.00126914539400666
8	0.209498466847582
6	0.00315105922324176
6	0.0183398027708843
3	0.0202361335654769
2	0.0032841964074376
8	0.0683339249499215
6	0.00478903087420753
5	0.00259916076597181
4	-0.000546262284588438
3	-0.000397032885059154
5	0.138965653375444
2	-0.00013734109689434
3	0.0893142543202478
5	0.0697092312374284
2	0.00338753387533875
3	-0.00200446888102232
1	-0.0019026717322612
4	0.00616272315019741
3	0.000108306672443801
8	-0.0244743881634871
10	0.136670881151527
4	-0.000577996646656504
1	0.00391537331744585
9	0.36734693877551
9	0.0209362645110926
1	0.00107751710384527
4	0.0414295391142799
4	0.00619503745224463
5	0.00300085473261735
2	0.000821011761565304
8	0.246075971272822
4	0.00362915520810498
9	0.0207975166467934
5	0.0656085939798778
3	0.0120781364636831
5	0.0107402464161824
2	0.000699618537456375
1	0.00294304090918074
3	0.00286827161327021
10	0.173281659799728
5	0.00243170301120134
1	0.000830835344021176
6	0.0108112250091209
6	0.000964647793650783
3	0.00195614284478176
4	0.00378487756337919
5	0.0453522290962808
10	0.179877959838576
6	0.000672176388795321
3	0.000552727100342548
5	0.00602975295697906
9	-0.0006078807579671
5	0.00303664083503297
2	0.00128221162614972
7	0.146836913528636
5	0.00337344746085106
9	0.147384175522102
8	0.0792658560888253
8	0.210428015564202
1	0.000797761203479758
10	0.240201464007324
6	-0.00388724455627315
1	-0.000833316186909734
7	0.00829932306851409
1	0.0274858191524858
6	0.00686963986202898
6	9.16191488204558e-05
9	0.0451974039461975
1	0.00123120812975976
1	-0.000293948705950812
3	0.00145996704662568
4	0.00230610641354721
3	0.015942982908786
1	-0.00106912758489153
9	-0.00086711406362979
3	0.00462246926911865
7	0.00222302186266272
1	-0.000780385938291986
3	-0.00248413136731251
1	-0.00118764955178124
4	0.00286444079547528
6	0.061302557082495
4	0.00592910063004502
3	0.00202990574262638
9	-0.0116078611653833
4	0.0325607677575072
4	0.000517879307989714
3	0.0015255150049704
1	-0.00165574138494707
7	0.0657752305396214
10	0.214263996188509
3	0.00701582518485042
7	0.0454251890069953
1	-0.00513963161021984
8	0.127805330615534
10	-0.0380034638624396
10	0.145836854044989
9	0.168434168854981
10	0.13958445925659
4	0.00069683471687926
1	-0.000524890757549412
9	0.0584656372881958
5	0.189981378186987
5	0.00181487640803232
3	0.00402798427748859
8	0.0154245482392626
6	-0.00129796839729121
4	-0.00644028103044496
5	0.070953750657412
9	0.457470720454277
2	0.0025030525030525
8	0.00696510473724621
5	0.000546548162157959
8	0.300284985750712
2	0.00247235598508028
1	0.0167614564161081
3	0.0214035369038347
2	0.000787639426752183
7	0.0716900105708245
4	-0.000743907547607576
4	0.00381014468141055
3	0.000375854520575872
6	0.047941834818006
1	-0.000536822408150177
1	0.000729761186581311
3	-0.000641930223486447
3	-0.00172086122098517
5	0.0131829400541559
7	0.00279237670542018
1	0.0116328174030079
5	0.00320078446761408
5	0.00562710278977571
5	0.00403669619034996
5	0.00334668916577622
4	0.00175043425709597
2	0.000310165421368429
2	0.00401635296975324
4	0.0282289621028532
6	0.0208314274875621
1	0.00148307821910268
2	0.00531509428942568
2	0.00127629914582908
3	0.00145135566188198
6	0.00158680752408867
2	0.00769859922858323
2	0.000496105242129581
1	-0.00112969724809752
9	0.104410510813115
4	0.0088684442344974
1	0.000557933731115649
7	0.142984592444498
4	-9.46237403758945e-05
10	0.00654601458582833
6	0.0116677148729465
7	-0.000661861309202916
10	0.131818181818182
1	-0.00255601645558921
4	0.00119516961209483
1	-0.000409014820041059
1	0.00187555725836321
1	0.000761524940646643
2	0.0324427527052248
9	0.131229076683265
1	0.0140172198746053
2	0.00176087457556988
2	0.0184547296125723
10	0.238089425389517
8	0.0428070406741074
8	0.12147455141392
8	0.0454261144910774
2	-0.000620994782056624
10	0.0844007226445542
4	-0.0025725354542556
3	-0.000369490051154274
3	0.0493403545462432
3	-0.000908767469572831
2	-0.00251851822107083
2	-0.00141692026611703
8	0.115868644017274
3	-0.00244154979038296
5	-0.00809508864744768
4	0.0134905903113174
7	0.126307990080445
5	-0.00157874040852764
1	0.0130588652099459
6	0.00164372386833475
10	0.600127935666636
10	0.52598129579648
7	0.0305496932248379
3	0.0242116776649507
3	0.000426277812918624
6	0.097467323171166
9	-0.0111111111111111
5	0.0329699949343384
3	0.0363862100367171
3	0.00881417737574097
4	-0.00257542310522443
2	0.00651260504201681
9	0.117564025005041
4	0.00248696689116563
8	0.0129795791117447
5	0.00129187325034339
6	0.0223942006269592
9	0.0429173825605123
10	0.0477257632482093
1	-0.00238686877444141
7	0.000511627906976744
8	0.151475237091675
6	0.0372325412612225
4	0.0132326283987915
4	0.000864340609502008
6	0.0058564549112254
8	0.0106127232309637
2	0.031549540756313
2	0.0314065473589523
5	0.00050227970126757
6	0.00286409755555658
6	0.00874831257717375
1	0.00102001765114772
8	0.011798250161402
9	0.0118658387398452
9	0.0323838292706209
3	8.1826187179653e-05
8	0.0438474610658513
4	0.365134891029614
2	0.0467787456918777
5	0.00558216775737459
6	0.104955887868756
7	0.084784584138525
5	0.0151394166179994
3	0.00596421271830611
6	0.000890993891731188
10	0.437922778243112
5	0.000815431795092179
3	0.00585350419237462
1	0.00111608019257946
8	0.253511686192225
10	0.0282085561497326
7	0.00164046672783754
5	0.0211022604635455
1	-0.00318815673640638
4	0.0209864350655009
10	0.458544303797468
5	0.00587916693992575
6	-0.0013006710239169
5	0.00330517719709011
2	0.00236369520237867
5	0.113971397139714
4	-0.00203766214192977
3	0.00474169376284513
1	0.00129501245466737
6	-0.000261713678408508
7	-0.0008272800645682
3	-0.00037909942566113
3	0.00214742666631756
6	0.053954262475765
2	-0.00258355185124808
5	0.00102939077951517
5	0.0240731242318375
8	0.614701566696996
3	0.000998024949072843
7	0.0433636725503659
3	-0.000115921939386248
8	0.476496870653686
10	0.39373017353984
8	0.555806938159879
3	0.00121467906660193
5	0.00175633149203523
5	0.00578974938656227
6	0.0479065191854191
2	0.000348550370663741
10	0.216085227221014
8	0.681893687707641
1	0.00213228093957212
1	0.00294728681590766
10	0.357432176472302
10	0.425405868481357
8	0.522603377210477
8	0.408795376557703
10	0.0131804592476074
1	-0.00126502084525464
6	0.0898479391517718
10	0.316583587281696
1	0.000762430939226519
4	0.109450910727034
7	0.000381825000121756
4	0.00557007992868979
5	0.0172772174652199
2	3.38232022016735e-06
3	0
9	0.282565899099791
2	0.000424224986184491
6	0.00812430210932279
4	0.00612574120554146
3	-0.000232895064805583
4	0.0038712697087948
7	0.0900476509796767
2	0.00343583259766294
6	0.0411414616374261
1	0.00122809659144379
3	0.000367087564031435
8	0.0556541852751872
2	0.000900085453072748
6	0.000759061021873456
5	0.0503155465749624
10	0.242714941878477
4	0.0551374179847024
3	0.00775327489633557
4	0.00555131914520996
5	0.00808529482809522
10	0.281996277338297
5	0.00626793754046769
3	0.00674390968508616
6	0.333847323949801
8	0.368986446438231
4	0.016977421450782
10	0.13631709814246
9	-0.00959164292497626
6	0.00334237090471787
5	-0.00212939102129391
8	0.568840579710145
3	0.0051716611212229
7	0.064967290876022
2	0.0078125
2	0.0236520809197041
4	0.00166148574323563
1	-0.000909258019773591
3	0.00402650272212771
8	0.0320511538562745
1	0.00327035965149366
2	0.000152468444821863
1	0.0223133867171578
2	0.00147612037945698
5	0.157380902138109
10	0.154488914209752
4	-0.0015929624915058
8	0.113217891899301
3	0.00303014773612748
8	0.0837368331634386
5	0.0104166666666667
10	0.29978354978355
3	0.00224497380974946
7	0.00233506932333123
7	0.00201186063176651
9	0.200850492889779
10	0.510440503432494
10	0.0997455202176565
10	0.431344668844669
2	-0.000457552094121771
5	0.0220448368018721
4	0.000302389411524841
9	0.566653529684953
10	0.165460575908337
4	0.115524342451079
10	-0.0172738908323778
8	0.102178312794719
9	0
7	0.0913043478260869
8	0.203297950842936
10	0.0191258726596875
6	0.0112259691144028
10	0.0374493927125506
3	0.0171428571428571
1	0.000912362360547514
5	0.0841268739820151
10	0.0697518463810931
9	0.0242587601078167
9	-0.0303030303030303
1	0.0174845657030723
8	0.0517056118282497
5	0.0105603587894475
7	0.109510586510549
4	0.00196526551993798
4	-0.156862745098039
4	0.0742187840963645
5	0.011069316685803
9	0.14920707650651
9	0.0589322007748906
2	0.00742979131039115
8	0.04017299036314
6	0.303244938699091
8	0.635298360810332
10	0.799728884636099
6	0.000161120490895558
7	0.0307597007581706
5	0.0466411496413101
6	0.00638566755872733
7	0.0343389655132173
8	0.482541720831648
8	0.234009200010279
10	0.145547327162946
4	0.0403085524953406
9	0.464585834333734
6	0.00560705765481798
8	0.123491884792194
8	0.632119514472456
3	0.000833910512473739
8	0.420059378655406
7	0.00138110885098837
6	0.00197381077788782
8	0.000780238279618169
3	0.00165508484020014
3	0.00229281927562871
10	0.0782405295053582
2	-0.000538250166522237
1	0.00440967021093731
10	0.270113534264478
10	0.372445844215701
6	0.00403114511089266
7	0.266682391791485
3	0.00316302961354156
8	0.200610148181123
9	0.144644261507801
5	0.0514378754100914
8	0.145340743041892
9	0.144542452327687
9	0.150724587071677
4	0.0128384939044126
7	0.0307906783466599
9	0.00312045342956326
7	0.0147051518891111
9	0.243853522041909
5	0.011902917382744
4	0.300949324694621
5	0.0343669551854576
5	0.00134193699198919
5	0.0898638477816329
10	0.188912855910267
9	0.287427116845011
2	0.281092521669018
5	0.0869703924788248
8	0.0264334513578013
1	0.00648403636608283
7	0.516521739130435
5	0.00133267675457851
8	0.0991381633918224
10	0.408534671184849
8	0.656306138358811
5	-0.00012020359029021
10	0.252840268679132
8	0.340027400114562
3	0.00609895464563288
6	-0.00455011973999316
4	0.00814119564671965
5	0.0169067265826305
3	0.0108442257131222
4	-0.00134958905771389
3	0.0010961235846465
4	0.141541465070877
5	0.0613885560020523
10	0.29959400322946
6	-0.00481818181818182
2	0.045012851398888
3	0.00561584610259278
8	0.181724167989176
10	0.110305418809614
9	0.00574511211412065
5	-0.00212130408135335
2	0.0140284302303045
5	0.0071396076320664
7	0.100847190287719
9	0.144289110426151
4	-0.000698520178938181
1	0.000386598225287609
8	0.203377015001499
2	-9.65592799495787e-05
6	-0.000610749952127954
7	0.000697200307816377
2	0.00295841449623103
8	0.00158358629150218
3	0.00197032832722755
7	0.265638371432288
3	0.00137683722868621
5	-0.000505444191992896
5	0.00315858265341536
8	0.0604674627011918
5	0.0799573427206637
7	0.00106490177631532
6	0.000477396545674379
3	-0.00532496673657624
2	-0.00144436506258612
7	0.0131640755707272
2	0.000413548712261274
2	0.341304347826087
4	9.49694991631478e-05
6	0.0703148408459925
2	0.0033149848884128
4	0.00836477288180445
5	0.0170953505788025
4	0.00105522266110175
10	0.517681981121417
10	0.592039800995025
7	0.00213041708947171
5	0.00125889528973229
7	0.00045142695124128
8	0.46180442709348
8	0.71943408782544
6	0.56189331036188
2	0.000283320124961139
10	0.699783731297171
2	0.000172500302580572
3	0.00200086900996023
7	0.0957393483709273
6	0.0280930470347648
1	0.0159475585501481
9	0.0759957745603679
7	0.192447322301259
10	0.041641122884894
4	0.000263965845394882
8	0.0696257356266728
9	0.0939661479116786
10	0.421368877604993
4	0.120278039989702
3	-0.00142189710282486
10	0.261402572191216
5	0.00543344186113223
3	0.00132100999507217
7	0.00944834113579924
7	-4.44966853639516e-05
3	0.00103882244663238
8	0.249635674730399
6	0.00199274982002336
1	0.283423888839405
7	0.00737008707909114
5	0.00371902166800825
10	0.207337284135097
7	0.00248069035874504
8	0.56842357196043
4	0.0021734919416716
8	0.651138621908313
8	0.329178885630498
1	0.00192307692307692
4	-0.00360834302864755
7	0.00358684611477908
6	0.263897687678176
4	0.00648395509334351
9	0.112470862470862
6	0.0633233720987856
5	-0.000285318277883557
1	0.000538845682233791
7	0.00589264821752164
2	0.0846491228070175
8	0.1803546091208
4	0.000364877862970727
4	0.0452864323616295
2	-0.000772588642383359
3	-0.000110704123007815
10	0.0268186876098631
9	0.0433620963843309
7	0.0112243465198135
8	0.0215467747382641
10	0.164424639014316
4	0.00151560919534021
3	0.00613588871360704
5	0.00213972782782509
8	0.00895849785031149
6	0.00119263766182798
7	0.186930261619058
2	0.000477376083430357
1	0.000640843236937509
9	0.00398380355276906
1	0.00140812507693615
6	0.00500445304171777
7	0.0416476518775676
6	0.0135157280466845
4	0.00439022582366845
9	0.0790058881531236
6	0.0371702725568927
5	0.00512627901985392
9	0.012150438247012
6	0.0316337158201616
7	0.00570312338271574
8	0.056072416394267
9	0.0344901778790249
9	-0.0041437333533941
9	0.0327709373549353
10	0.122843784277319
10	0.0424589941898496
10	0.00269478465188133
10	0.040747711809977
9	0.0227473675749538
9	0.00943071934435399
9	0.0248504598594933
7	0.0134608588558801
5	0.0159383894168997
9	0.100588932524982
4	0.00866920492013195
8	0.013137417585982
3	-0.00324409075422387
6	0.000499652950715326
3	0.00270330461399264
3	0.000719100575032029
10	0.265519040166928
2	0.00159190264499611
5	0.00961298370890756
3	0.00072559015879415
7	0.0995883394468396
4	-0.000452299457886191
7	0.0236363036466969
7	0.00505689942418644
4	0.000640456811026566
7	0.0849802371541502
9	0.0513029672756889
10	0.0575111969911024
9	0.032692307812856
9	0
7	0.00600755439919451
7	0.0251098414040919
10	0.195407756643775
9	0.0377594084484333
2	-0.00154645359734818
4	0.00270971775642221
5	0.000991413393197971
4	0.0861601539491275
6	0.0737093851011752
3	0.00931044383948847
8	0.207703381071903
2	0.278298768949563
6	0.0302231761065896
9	0.105029901054692
4	0.000921370206247111
7	0.00579767092512572
6	0.00706975512522027
10	0.265586618909147
2	0.000103706396952898
3	0.00220516512005174
4	-0.0100896229073897
10	0.462283192800035
10	0.171361174382581
10	0.195785208535505
8	0.154442832818314
5	0.0119308225524363
3	0.00155377723321974
7	0.141839959274236
4	0.136857655319594
6	0.00124827852399876
5	0.108748338125418
9	0.119382005606828
3	0.00028012449977768
3	-0.00054191091926941
9	0.211938324751695
7	0.474556213017752
8	0.0457790802126438
6	0.00677474364351002
6	0.15088008121716
8	0.0324130486927321
7	0.13373750855875
7	0.189554874157874
4	-0.000784691723354093
6	0.073591809694019
4	0.00331931486763023
8	-0.000809806517746551
9	0.178834843427118
9	0.0241980658022637
1	-0.023543906431959
5	0.0185517957780113
2	0.0172618884096591
9	0.107905620146719
10	0.131919703496721
1	-0.000254462114755914
10	0.14987188178935
6	0.0871240367884663
9	-0.0077837981166767
9	0.171719297736296
6	0.00222079320942101
6	0.0112770411277999
6	0.00102683610396591
4	-0.00209643605870021
6	0.000537328005397415
1	0.00061677282738166
4	0.00328012947952101
4	0.0266916714548743
7	0.0379421417620916
4	0.0272532637550456
6	0.226842455502714
6	0.0980370299221035
4	0.00289490886555228
3	-0.00804871184792898
3	-0.000110900605332471
7	0.000729497514169287
6	0.00356804125748385
7	-0.0209318451704613
6	-0.00643351214003388
4	0.00210135533554327
3	0.000382840729412827
6	0.00245002359628842
3	0.104573353638839
3	-0.000166110941578409
4	0.0203361279696627
5	0.000279394009561928
3	0.000984360120137719
8	0.100239238259014
8	0.00509210502172629
10	0.166064288373098
1	0.00111393506112301
4	0.000849669929153168
9	0.0234433740526264
8	0.000687644405325118
2	0.00106633562515915
4	0.129850232680081
2	0.00156760672473807
7	0.0596755059417229
4	0.00050865562820499
9	-0.00985221674876847
3	0.0010833360195124
6	0.00435096943805455
4	0.00240419648981197
8	0.0921982488494436
7	-0.000522611917364767
7	-0.00115684766838657
8	0.211062235255784
7	0.0104697757507551
3	0.0010547730829421
5	-0.00108491674756735
6	0.00170581119831794
5	0.00228299355733606
8	0.14327485380117
7	0.0624673598252861
4	-0.000370947206004762
3	-0.00149318224238132
4	0.00265065442850894
3	-0.000717073295570089
7	0.0691380177534902
5	-0.00585486070097921
5	0.0355540100433367
10	0.132746001626457
6	0.00197519501348691
4	0.00216932898056839
10	0.136839251829764
9	0.159506324317497
4	-0.00760080036880686
6	0.00108725620114017
10	0.127295511506038
5	0.0010653632655365
4	0.118605986059861
5	0.00787084626853186
3	-0.0166666666666667
2	-0.00218253199540248
1	0.000657439777896384
10	0.065386518479047
10	0.0866698903932946
4	-0.00507459769089233
7	0.00243019763021093
2	0.00540100924716309
2	0
4	0.0139441794432108
7	0.0931372549019608
6	-0.000310246525959084
6	0.00317824902515892
4	8.64114471222097e-05
3	0.00297619047619048
2	0.000558221293173072
4	0.00215525282295793
5	0.00114504180904258
7	0.155797520624383
3	-0.000747733418510419
6	0.13073714251349
4	0.0577739904686707
6	0.0126186059692363
8	0.0404473858596843
3	0.0403784485854452
7	0.00749464931290974
6	0.0292939719240297
7	0.0165476797243587
9	0.0233176271595989
1	0.0028415020304962
1	-0.000686574091981588
10	0.00595783832644628
9	0.0220361704607903
10	-0.0442049359575133
5	0
7	0.00696900772962269
5	0.00187008887211337
8	0.0217157588253243
4	0.0952234206471494
2	0.00251212535754259
1	0.00181337707308183
1	-0.00730475994230373
8	-7.62766351896111e-05
8	0.00263997681194709
9	0.0989472819051663
8	0.103695981166975
10	0.0150043301415112
8	0.0044798939197721
7	0.00136337689649992
7	0.065415777669607
7	0.00151763019847493
10	0.0808957037758642
2	-0.00473484375657568
7	0.0141549063694569
4	0.026272596019506
10	-0.000334693357133736
6	0.0545499972239187
9	-0.00778251815293357
8	0.034176586018555
2	0.00969735293882223
2	0.000532597564583718
5	0.0207652339578753
10	0.088411765379244
9	0.196068111455108
6	0.00895303210708738
2	0.000616119406867212
4	0.00679182582991619
4	0.00248152466763382
8	0.0646314631463146
8	0.108449477351916
7	0.0469954727359817
5	-0.00330473991442927
4	-6.89188750379304e-05
4	0.00206068338313305
1	-0.00242626707245532
3	-0.00147728120377447
5	0.00192626496032689
9	0.287921872106052
5	-0.00649491133376939
7	0.0666072935624112
8	0
2	0.000416219038040203
9	0.552424253800108
5	-0.000615479304508386
10	0.768603026310536
1	0.000486122482397249
9	0.24145413866384
3	-0.00236797685977043
4	0.000740128787513364
3	-0.00266546379069958
3	-0.000553203729728137
3	0.00249656840656254
10	0.0232558139534884
4	-0.00592561608979051
4	0.00115278532439476
3	-0.000186942281904287
2	0.00217719975404711
3	-0.00186219739292365
1	0.00851063829787234
4	0.00195160031225605
6	0.00135362804959637
1	0.000624168089218436
10	0.205045445483144
10	0.193666961594625
2	-0.00187814361042707
4	-0.000294965002324026
8	0.0594197970718823
10	0.0183219543417965
8	0.0248021926875937
4	-0.0803732866724993
8	0.0416104141284424
6	0.00511959609048582
5	0.176016449189403
8	0.113141726543788
6	0.0979457899131566
9	0.214296766648959
9	0.126759154033636
10	0.236860840635498
5	0.000304085245512837
5	-0.000405472342402763
4	0.0139967350415218
9	0.0522828854911823
2	0.000931309551442822
7	0.0940666431416041
5	0.0361860526309739
7	0.000585977750290791
10	0.0890565645340013
8	0.171473257622392
3	0.00105600505519193
7	0.320018200541227
6	0.148389720488637
4	-0.00075835901596363
8	0.0114995388766156
1	-0.00224979717872932
8	0.0223286028571698
4	-0.00482759216390837
8	0.164913736756905
8	0.0433153346742602
8	0.0518963933868332
8	0.00660535164791249
4	0.00240424643237949
6	0.00418071628024235
1	0.00113764210031401
2	0.00192616394561135
8	0.0918210406338831
8	0.0572004450686756
9	0.0397166975490519
8	0.170879147781322
3	0.00161150102008586
1	0.00664010624169987
4	0.00530297543833859
6	0.0169459649578722
9	0.0272145850603297
8	0.0779899306545074
5	0.000767371994749573
7	0.00188625542929995
8	0.119642951609066
3	0.0171481950713017
7	0.128941232761596
4	-0.000185190355211851
4	0.00148674335933643
2	0.00221445831304028
1	0.00426739102481677
7	0.0704025324754095
1	0.000926676846717178
5	0.377194549921823
9	0.163655016242599
10	0.116323417238749
8	0.0249558969063294
6	0.126092187646014
5	-0.000556355954211227
8	0.0162144944384666
7	0.0852413793103448
4	6.4556837568514e-05
4	0.00356971343393691
7	0.109946165864827
4	0.00574641816926781
10	0.135286565727976
8	0.061974992942147
7	0.0444061929306752
8	-0.0195896687953365
9	0.0286346657119602
9	0.100874564797069
3	0.00667394203770369
7	0.00783237963661
7	-0.00416476112728148
1	0.000556980310391527
8	0.000640071437225131
8	0.227777777777778
7	0.200554745898171
9	0.323253150057274
9	0.292116718903317
4	7.9367257948328e-05
10	0.0955910852713179
10	-0.000448559186197427
9	0.335753664111873
10	0.111396129416013
9	0.137774049914807
8	0.194216944801027
8	0.168533171283321
4	0.0927324209532799
5	0.00838302653184686
3	2.7787090480208e-05
2	0.00955262389998923
4	0.0176240975243043
9	-0.00467890981401334
9	0.199660633484163
3	0.0544814662461721
7	0.178571428571429
7	0.000586790435069363
8	0.00121225164334054
7	0.0922274937035085
5	0.0189069728650914
2	0.0122058426147845
8	-0.0456001315614306
9	0.326364780167292
9	0.214721731076871
8	0.150452488687783
7	0.450675399099468
5	0.0119825891176741
9	0.00804729372515015
10	-0.00684239833139859
10	0.0207432022238553
8	0.0760033362647442
10	0.0484125147397538
8	-4.99750124937498e-05
9	-0.00953626772271235
10	-0.0211372467735441
9	0.0375678953752044
7	0.0680394131757159
10	0.0322377687374434
9	0.0907356940898587
7	0.0300925925925926
10	0.012982552548427
7	0.047218912648147
10	0.014246947082768
10	0.0555823407692005
9	0.0423661852166525
9	0.0373135670978537
3	0.00286337260061937
7	0.0214149796722411
7	0.00130761061946903
7	0.152251201166743
10	0.290699038235984
9	0.307533783709052
9	0.188405797101449
2	0.265501600682616
10	0.135414332451934
9	0.469676700111483
10	0.133323255989721
9	0.650465156344216
8	0.120771274605194
8	0.0637064506245156
7	0.10607479552975
9	0.0297347627806934
7	0.00256102406127565
10	0.310562015503876
3	0.181663574520717
6	0.0888888888888889
9	0.328205631516026
10	0.152330841324015
8	0.128757036198053
9	0.12858016737297
6	0.00801125541363344
1	0.0473899620513852
3	0.000745075358078454
3	0.00299859508784133
3	0.00174023152746557
6	0.0485134573455742
3	-0.0631016042780749
10	0.498416858252982
3	0.00192597385204323
4	0.00988829894999428
5	0.00653157377729493
2	0.0451074733740048
6	0.145366891173343
8	0.0832805654794695
7	0.124198717948718
2	0.000269144830387975
9	0.112938672561307
7	0.0191757677484899
8	0.0254394861392833
10	0.121019334479907
7	0.0145583708296203
7	0.0251996076598007
10	0.0460206138541468
5	0.19562243502052
5	0.0251116685342795
8	-0.00574691227677926
10	0.166422225356085
4	-0.00158093540446482
3	-0.00036059772679193
10	0.197970101829875
10	0.258537682860152
5	-0.000218871442158104
10	0.383518758674038
5	0.038505266319154
4	0.037344398340249
2	0.0140980592616775
9	0.0248261122492854
4	-0.000533165804767361
4	0.0816765660232085
1	0.0268520461658268
9	0.0105945579090249
10	0.0166955862507164
5	0.137280339662696
9	0.381658210959514
9	0.593511059572421
9	0.75643504005573
10	0.416290650123793
5	-0.00462865073293377
10	0.588563641891463
10	0.305589441320509
5	0.00279673019107014
5	0.0114945650181727
10	0.156279972467644
10	0.202098297419526
9	0.00240916862054494
9	0.00625958099131323
3	0.00812080046149221
5	-0.00181037653064568
4	-0.00173931081573591
8	0.224177851281725
8	0.0352266789278446
10	0.177943151353686
10	0.235704201322911
3	-0.032258064516129
5	0.0154492868817283
10	0.84153481315961
9	0.631490720202618
9	0.245341614906832
10	0.28237942884228
3	-0.0230308680233321
10	0.201137695547199
4	0.00959701001819742
3	0.00504201244250367
7	0.329571374078485
4	0.00659035726673604
5	0.00081567169099439
4	0.0143085632824074
5	0.0144727641465683
3	0.00698080279232112
10	0.270559891693862
6	0.147925914735475
1	0.00329327764824447
7	0.0065587662924893
6	0.369459688235643
10	0.766123135060856
5	0.270920948024565
1	0.00249521300067876
7	-9.09231980888857e-05
4	-0.00184886404142356
3	0.0173221411098813
10	0.123917717289627
10	0.149502600616068
10	0.460081361470361
4	0.0478497296042063
10	0.0151537853400526
9	0.365553434513347
9	0.0721674076158054
7	0.618784859371588
9	0.495593227093795
7	0.566138289365979
6	-0.00227600866286998
8	0.147617524784138
8	0.0331649543720975
4	0.0037491894912194
8	0.0149349230939843
5	0.00414204043380764
9	0.79272673613938
5	0.644812396009705
10	0.113778796243251
10	0.405938596703442
10	0.461390275667463
7	0.103048396778385
6	0.0172395273899033
4	0.0352069454922068
9	0.479998407833459
8	0.0604010123767955
10	0.848689243853057
4	0.00170091104279919
5	0.00342554785133541
5	-0.00458346456073719
4	0.0290903008482007
8	0.107368525750469
6	0.0348278092321571
8	0.166183656036814
10	0.206171602750165
9	0.161250396699461
4	0.0023836405710047
6	0.112208575941161
8	0.00744665010382373
7	0.0289419142274663
5	0.0226347201623993
7	0.0569230416962425
6	0.0421202854852868
10	0.34201504092015
9	0.377870445496915
3	0.000855900067766668
7	0.424840043233691
8	0.00143517230013035
10	0.229991842653857
4	0.0078062154610665
9	0.599172816867297
9	0.538706532336692
3	-0.00159608923187332
10	0.560181075803302
9	0.462230197374766
4	0.00292426412432398
5	0.018538982371714
5	0.00894615480493581
4	0.148911212230952
3	0.0202593643902711
4	0.147599405790809
7	0.189790089567617
6	0.00192685251949132
3	0.00160124487024974
7	0.277704048512134
2	0.00452257289702104
3	0.0414797843110115
1	0.000802873457578841
10	0.0149451529872312
6	0.10818401937046
3	0.0532810084232404
10	0.241543837480914
6	0.00776144222063317
6	-0.00025778241364356
9	0.0536730530423984
3	0.000894191521839266
6	-0.0014222794081259
8	0.000957406090839543
5	-0.000179591638905694
3	0.0169491525423729
9	0.0869753493362289
6	0.00866548982014381
5	0.022557770871903
6	0.00124831309041835
5	0.0181477417361789
8	0.406884689442638
10	0.350241286863271
7	0.351270830715551
7	0.196557828136775
8	0.265379758253653
10	0.274961769422998
9	0.0745996416742017
8	0.08630650229635
2	-0.00154015177717646
1	0.00121212121212121
2	-0.00105298013274711
8	0.58801713294246
1	0.200664244559433
6	0.505206764191255
7	0.0041548769041166
5	0.00322563525495202
7	0.220319908480319
2	-0.000776484251859636
2	-0.000503425317696198
1	0.00144727168110475
10	0.440106658047834
10	0.339583189136062
4	0.0423301216096753
4	0.0242380859070387
10	0.322148148148148
10	0.366833944076394
10	0.505804465469374
9	0.41455397198621
10	0.158686440677966
4	0.00482771158213241
7	0.000221969311733702
10	0.569578313253012
9	0.14809125762859
5	0.0104207737784839
4	0.0100563918310996
3	0.399973860417819
4	0.0688740439539162
9	0.100187692775266
6	0.00568245855263899
1	0.00690559850518931
4	0.00132233629378396
1	0.000617169406383001
3	0.00245520747025092
10	0.317218999602841
5	0.00169859497625215
8	0.288544095068566
9	0.0643651272000381
10	0.761146460949378
6	0.362298768028589
9	0.54047558574043
5	0.00116668197281214
4	0.309853905784138
8	0.118881118881119
8	0.0693157164178622
7	0.214177504226465
10	0.0117033328337391
4	-0.000280056256179607
10	0.318192596344215
9	0.786456368139826
6	0.00313559572277245
7	0.00461319888995765
10	0.0821428571428571
8	0.00567734726798773
3	-0.000785436763129688
6	0.0281797612128717
6	0.0983879044889348
3	0.024710125097991
5	0.000344768634602234
3	-0.000812344058952969
1	0.00498173723227215
6	0.120956399437412
9	0.00227263199671238
7	0.167481487888122
9	0.0170332065303535
3	-0.00131119799615122
6	0.0475907879393637
10	0.288074121166012
2	0.00182191773613896
1	-0.00401129176623392
10	0.366666666666667
10	0.383946932006634
5	0.0117748662354818
2	0.00245245045897783
10	0.0529346744625689
10	0.256526228530708
3	0.00812458565138309
10	0.247142437093882
3	-0.00885972707656802
1	0.000587574845000588
3	0.00283677432870173
10	0.202301944230378
8	0.00207599989628146
3	0.00102879955223394
3	0.00383141762452107
4	0.00118177479840745
9	0.175323730539793
2	-0.00316455696202532
8	0.0180616242671951
3	-0.00367647058823529
5	0.00319671546442414
10	0.143979970603622
9	0.131678765081082
9	0.067037158112673
4	0.00699987643468757
2	0.00387596899224806
6	0.296059701492537
10	0.0594769314159997
3	0.000648881098724231
9	0.00357675111773472
10	0.134344865121342
9	0.0237255536278807
5	0.00714172558832753
7	0.268996247654784
8	0.0162882460676578
3	0.000138964985434877
6	0.033489827856025
5	0.00676472748193966
7	0.0033270022158911
6	0.177529137326053
10	0.24859985593373
10	0.552326407552252
5	0.701029082774049
6	0.0690875118257877
10	0.219178082191781
1	0.0015921395327318
10	0.327676939426142
10	0.561694538847202
8	0.0921500035794658
10	0.347444678609062
3	4.03001260294851e-05
3	0.00601839998634509
8	0.340912954352282
1	0.0030897744436261
2	0.00630186731512053
10	0.109249379526978
3	-0.00112548095984791
8	0.630952256804519
4	0.0107950472466601
10	0.198155678187627
8	0.211026860000187
4	0.00460291661023071
10	0.336081021829382
2	-0.000298771477570567
10	0.387476509591178
3	-0.00190748026350186
9	0.397515716799917
10	0.19999799339828
3	0.380364157208273
8	0.412154720569697
1	0.00537245859227806
1	-0.00118906064209275
1	0.000502796162331332
10	0.377951085293651
7	-0.0187536235974546
7	0.0944343565355238
8	0.0868405125349191
5	0.217122680646981
5	0.0137209997371387
9	0.00551924473493101
9	0.00783311504923949
6	0.0958380939445026
10	0.315168701038874
4	-0.00145266569924218
6	0.00403027967766795
3	0.424182364792775
3	-0.00226533022982261
6	0
5	0.000219129897446257
9	0.239785198146291
10	0.471634225240948
10	0.940939390987788
10	0.662037543284126
9	0.673579545454545
7	0.00958141005040956
9	0.37346588119784
10	0.227163865546218
7	0.19870954018506
2	0.025205698002147
7	0.0492000215967173
1	-0.000249445327071087
2	0.018432847864523
7	0.115425417911075
1	0.00588235294117647
8	0.0337339784812309
5	0.00118974395023109
6	0.0486637986076557
6	0.0001204487576571
7	0.00240900215931049
10	0.343087121212121
6	-0.000308349337433903
4	-0.000842190292149774
6	0.666054752973102
3	0.00277041472939333
1	-0.00226674063751807
10	0.302242653022509
9	0.0191739033416663
6	0.136496527622327
10	0.351260759323628
10	0.268350641072192
6	0.0956304736792541
5	0.000596464654342234
5	0.000977662531305085
5	0.160520684395173
4	0.00177501435104263
5	-0.000104378244188671
10	0.280030274176616
8	-0.00225146564922385
1	0.00734112900212949
3	0.00109739230877865
7	-0.00277787926394115
6	0.277777777777778
5	0.0508292125244883
9	-0.000949886989336174
5	-0.0344827586206897
5	0.00300968922107233
10	0.333333333333333
1	0.000176698324597226
8	0.104264812183753
8	0.204104769807969
8	0.270567986230637
10	0.0854863612969635
10	0.158363672972929
8	-0.11533362792753
10	0.236683423715843
10	0.11957238450872
1	-0.000961444345160099
4	0.12576735685209
2	0.00257779964949831
8	0.169653227144516
7	0.00211853896352821
9	0.0867712081579541
9	0.0975265643970613
9	0.357928887682573
6	-0.00063035502846102
9	0.373294195067886
5	0.00787779611224484
6	0.0367845475552512
5	0.0109572727153409
3	0.00297194032227996
8	0.741388673151759
1	0.000566838971576187
9	0.535939101156492
2	-0.00140994076304049
8	0.00400957081293233
2	0.0010938657879202
1	0.00138881926516335
1	0.00216204487741731
1	-0.000310654816820571
7	0.132818820897248
8	0.268558614290133
2	0.00415462709878954
6	-0.00908476865923675
9	0.364508171446192
7	0.619483568075117
9	0.261925305065944
3	0.00298094831378182
5	0.0026849629330671
1	-0.00470219435736677
1	0.00134781084193458
5	0.000275203777533957
10	0.725659229208925
1	-0.000363540789030893
1	0.105584593382768
1	-0.00119423330296683
7	0.0186897474237564
7	0.127520271860305
7	0.244660918111772
9	0.0997612720301796
8	0.101055566196344
2	0.00524506246653745
9	0.0356977267659322
1	-0.00145484117339666
3	0.00252640735280479
10	0.127918243950336
9	0.0631647364240022
4	0.173048182094724
10	0.160502388657728
4	0.0368203928329536
1	0.00190169109139059
2	0.00210837022981235
4	-0.000471465288552489
9	0.0396694214876033
5	0.68056123701219
2	0.0485390175772782
10	0.513596374300187
3	0.010658888935366
10	0.270068700872687
2	0.00239525312313666
1	0.0133844152800223
1	0.0110443743142511
4	0.0271520559572322
6	0.0220225255979325
5	-0.000979619756072238
9	0.172644090921771
10	0.345627139744787
1	0.00400281230421374
6	0.00635955251252161
6	0.0058207305277779
10	0.257534061101557
1	0.00150188550210756
2	0.0021572106269084
3	0.00508557745876085
10	0.13222471350274
10	0.0896399971142052
10	0.384557559111536
10	0.447586093106948
10	0.323163893893047
9	0.0157203972997992
10	0.299029401279179
8	0.461029120727113
1	0.00513624346203272
5	-0.00143495460450933
10	-0.01654927767839
1	0.00108676107344864
9	0.0115896959851474
8	0.191368333159378
9	0.0781429965050751
10	0.0727020942185973
3	0.00247447694913702
2	0.0101906158357771
9	0.174703958674727
4	0.00245991702834607
4	0.0561145510835913
5	0.0541112308181097
7	-0.00188462759075263
2	0.0006212167401402
3	0.00322542904567956
4	0.00574210277172758
4	0.00608235367166156
1	0.00691295698521132
6	0.0870994333622565
2	0.00215113517000309
6	0.0370412931893051
2	-0.00109844215471806
8	-0.0474742200757081
1	0.00054370864588901
8	0.0397861872076778
7	0.0108503824661924
4	0.00638752052545156
6	0.00215400188176958
8	-0.0118784543184482
8	0.0633841542177883
3	0.0433110749866553
2	-0.00368537245406637
1	-0.000988476863062256
3	-0.000708387165365068
2	0.0036354099307695
3	0.000366770416848333
6	0.00309975857098857
8	0.231762932946795
9	0.0309632023551442
1	0.000373487030137556
8	0.21888294971092
8	-0.109370982445478
6	0.0985661505981703
4	0.00188447653636072
9	0.350002864180558
8	0.00836473678200297
8	0.0276340496697497
7	-0.0288257295437726
10	0.0771440762338217
10	0.145106355632671
2	0.00157933853586027
4	0.00667146810204314
8	-0.0133333333333333
10	0.21701728517621
4	0.0199837096955398
9	-0.0335294138934326
7	0.0274366344395088
5	0.135837472918822
2	-0.00199929241632454
7	0.00781943288806425
2	0.0102782208045366
7	0.018905170037919
10	0.0499433668412856
9	0.117900509204857
4	0.000208735806430457
6	0.0645365906325656
3	-0.0001924383305736
4	0.00820608516493194
1	0.000944314983078734
10	0.253205128205128
8	0.00835590219416087
6	0.00439394144113713
8	0.0137834036568214
7	0.00681591162818027
1	-0.00188670047682067
4	0.00247777471062692
5	0.0479473473691866
7	0.00101359374004506
7	0.191964965527381
3	-0.00733400807741154
3	0.00300588568147261
8	0.501762632197415
4	-0.00121776380564144
1	-0.00109601513795421
7	0.00768542458433483
4	-0.00106010978102594
10	0.114332861857614
6	0.0318239317465975
9	0.320702745853443
3	0.00254645676334444
7	0.102087122688859
9	0.329011728526216
10	0.361575486447397
3	0.00147642774040164
1	-0.000288900316005635
3	0.0265224548948632
1	0.000905398752675788
9	0.525069066224643
8	0.391343207354443
1	0.00279358175936442
10	0.662349752687377
2	0.00337042132975093
4	0.000776337928387992
3	0.000149770683426351
5	0.00554128507802082
5	0.0129932143754712
7	0.11856171895992
2	0.0285151299296003
2	0.0750848299263428
7	0.0456503014642549
10	0.426480083322299
4	0.00727208421254556
8	0.185254587838889
10	0.0121977737954108
4	0.00169400683692516
6	0.00637930840838301
4	0.00210627320880719
6	0.105092496713905
7	0.00754582918857467
1	0.0041333054938874
5	0.00535460230347108
1	-0.00217734633825133
3	0
6	0.00256904303147078
1	9.51694323999205e-05
1	-0.00173339331234068
3	0.000429238951820217
10	0.160204210792793
6	-0.0012328034208788
4	0.00279340946886974
7	0.00291389312160826
2	-0.00101675096438627
10	0.139795918367347
2	0.00371617470229361
7	0
3	0.00258373907178212
8	0.0486672928329523
3	0
5	0.0175294676395665
1	-0.00263738569143337
6	0.0114665815529629
7	0.376941742935208
1	0.00199554313478364
3	-0.000189432523182583
4	0.00253616936083303
10	0.145904362269429
3	-0.000114379084967321
7	0.150113120630205
8	0.00401594754384212
9	0.10167686984296
5	0.316176470588235
1	0.00162034746593516
9	0.0474577134705523
4	0.0064022675759977
10	0.375412222522049
1	0.0191034388745944
1	-0.000223108043788672
5	-0.0016112246596393
8	0.0174998281774725
5	0.00196077082373014
9	0.221892333388396
5	-0.000297178172323109
5	0.0067001675041876
3	0.0114683485358972
8	0.055740929366724
8	-0.00339181357452897
10	0.100278949448856
10	0.159699726230599
7	0.0736092078125216
6	0.028213263655593
10	0.156138235885071
10	0.0454986912895995
10	0.00605779119530242
9	0.0918054511129925
10	0.171754334945995
9	0.074199617062962
9	0.0269366763098682
10	0.04057595417625
10	0.0466484166913288
8	0.101816160118606
8	0.12990867279029
10	0.125414622153474
10	0.122477218290727
8	0.157979407979408
8	0.021756865368623
9	0.0935944789051542
8	0.10148879485974
4	0.0129588137878702
7	0.00885433322673489
7	0.026732428876787
8	0.181386816747801
6	0.294074371321562
10	0.170755737114021
3	-0.00410776404411221
9	0.163192978823379
1	-1.47945610809892e-05
3	0.196921730038338
9	0.104975396391471
2	0.0474084256190255
3	-0.000158024661052445
8	0.00279033318735984
1	-0.000571920220100159
9	0.0554046713742532
7	0.000502683060414501
6	0.590958546050371
2	0.00280295149030233
5	0.00168924099368482
1	0
5	0.13520337576093
2	0.00996457700779901
4	0.0585686810405911
5	0.348601653800908
2	0.00191754554170662
10	0.162016174826612
6	0.00104323254228378
7	0.000648226032448783
5	0.00068863667505601
2	0.000580922943321628
2	0.00446853628171086
1	0.00108530836676367
6	0.00324233254197148
6	-0.000436414419132408
8	0.0548937706270627
8	0.000899481007418729
4	0.00385549179548452
6	0.000289252205081351
8	0.0155531023848324
2	0.00179601594355335
6	0.496837071842468
10	0.311401971898726
9	0.345145059849868
10	0.267284379525631
6	0.0165040925994937
3	0.0307055961670224
1	0.00104827087319363
5	0.00381145107244521
3	0.0427823778080565
2	0.00304953560371517
6	-0.000589045123079239
3	0.00285154870271638
3	0.00457887949868383
1	-0.00229847545340109
7	0.00299301037766737
8	-0.00129806846515527
9	0.168238515600757
5	0.143557422969188
9	0.113562493844184
8	0.0996563573883161
9	0.124700907650437
4	0.13710160481194
9	0.12733858709128
5	0.00661918726434855
9	0.246244215386816
2	0.00132624193818708
7	0.250201134910125
7	0.0565091429830359
9	0.470031045300132
5	0.00502976197130301
1	0.00063981731774718
10	0.333204398938187
4	0.00245062844737299
8	0.00595613742821865
9	0.00262004610264973
6	0.0213019829946261
1	-0.00562381284412493
1	0.00176508205095855
9	0.715554908108808
9	0.171680622448253
8	0.0358254986108214
3	0
1	0.00217909356851489
10	0.0578421682359673
2	-0.00337280007809291
1	2.53221087331348e-05
9	0.265022482627061
7	0.249053464320587
10	0.229878633024593
10	0.26239466040554
8	0.0191055268261151
7	0.76775581551701
8	0.710615848406546
7	0.107438016528926
10	0.00176275142608758
1	0.000702691492182448
9	0.0423280423280423
7	-3.0946902397111e-05
3	-0.000491019181408814
3	-0.00293374337235637
1	3.50746432251133e-05
8	0.722300580625049
9	0.256832572629139
1	0.00725778355446119
3	0.00484893318842734
5	0.00863170746621144
6	0.0414326077238531
10	0.0988500663423264
4	-0.00049378112029613
9	0.330880830343919
3	0.00694622086820881
8	0.00188720757410853
2	0.000769396162152391
1	0.000291247808496642
10	0.114006809235025
5	0.0031387222859548
1	0.00208378633036167
3	0.00259850192426942
2	0.00114985581492759
9	0.230606617647059
2	-0.00127866205732103
7	0.120770329507954
5	0.000175144125954068
2	0.0108133831518538
3	-8.1165883599927e-05
8	0.208542946818964
10	0.449170825359514
6	0.00299294207623613
3	-0.00120421872525179
4	8.39071209494894e-05
3	-0.00641025641025641
9	0.343205574912892
3	-0.00155013394956952
1	0.00016735274045546
8	0.0169496785084779
3	0.0538116068143459
4	0.107310529845741
10	0.00735407682640779
8	0.128683334295668
7	0.00642018804253242
8	0.00110978559023551
10	0.450892047353726
4	0.00342915202573981
9	0.418237408365163
10	0.192275599539259
4	0.0149717574161207
10	0.308052434456929
10	0.11952478359765
5	0.0178910273786934
3	0.210297073933438
7	0.00669496473970265
8	0.0217855873300772
6	0.0576372692754418
10	0.189571871914233
10	0.222380210976081
7	-0.00179121193349577
8	0.398577612863327
8	0.090136702073034
1	0.122817656634005
5	0.000633427174396207
5	-0.000331619781449387
6	0.00435110920311858
5	0.00220987654764028
3	0.0362187636133223
8	0.00353660878319606
3	0.247863247863248
9	0.0686988084605006
3	-0.00324711657040602
7	0.263035442487497
5	0.0506545503128744
8	0.099392269670205
1	0
1	0.0156563356735835
5	0.0240570768430006
6	0.0600225588140509
4	0.025347743998767
1	-0.00246460608795801
8	0.125447075167746
1	0.00327683654810154
7	0.0483921519463424
8	0.152135119565829
5	0.283608140225787
2	0.00796601277255319
1	0.0156836550078506
2	-7.01262272089758e-05
2	0.00120348434093963
8	0.0405263502280471
9	0.573990799670465
4	-0.00102007846757443
1	-0.00200332962603495
5	0.00193889677333164
10	0.355311719647734
5	0.00133318667542929
8	0.00122784069367293
5	0.000452966339338512
1	-0.00276710533402754
3	0.0102996407672036
1	0.0050974444492364
3	-0.0440978773286435
2	0.0409466885596642
4	-0.00158039819082792
5	0.0321587487510302
5	0.0551658181016563
6	-0.00156190908403298
2	-0.00195708469423976
3	0.000701734379486386
5	0.0015990358392284
6	0.00428977410843326
7	0.0402919926347569
4	0.000862027841550817
9	0.342843391278326
2	0.00058545205401797
10	0.243264492390916
4	0.0104124415979717
7	-9.21588943667913e-05
6	0.0016000366770585
5	0.582582993000397
4	0.110710742600074
6	0.102754412007257
4	0.00406005952444044
6	0.043601734699286
9	0.754070566929248
2	0.000664171237446885
6	-0.00568793797480676
9	0.320248202640229
2	-0.00031904352164476
4	0.00916550591092539
9	0.000139353400222975
4	-0.000559945371183299
6	0.239888858612153
9	0.241575348715368
2	-0.00401778026287062
7	0.00268141945773525
7	0.0141942378075361
9	0.428849902534113
6	0.00143826385882779
10	0.636738512973757
2	0
7	0.229063000087578
5	0.0123282046849339
7	0.0156926406926407
[truncated: 20,175 more rows]
