# Supplementary material for: De novo DNA methyltransferase activity in colorectal cancer is directed towards H3K36me3 marked CpG islands
Source: Nat Commun. 2021 Jan 29;12:694. doi: 10.1038/s41467-020-20716-w (PMC7846778; doi:10.1038/s41467-020-20716-w)
Supplement: Supplementary file 4 — Source Data [file 41467_2020_20716_MOESM4_ESM.zip › source_data_for_figures/figure_2/panel_b/fig_2_panel_b_source_data.txt]

H2AFZ	0.0593779968098282
H3K9ac	0.216742122091827
H3K27ac	0.315667709464685
H3K4me1	0.421605807276868
H3K4me2	0.286235067844019
H3K4me3	0.19117671725742
H3K9me3	0.37221362131682
H3K27me3	0.151012383505681
H3K36me3	4.72779595149667
H4K20me1	1.01442865888413
