# Supplementary material for: De novo DNA methyltransferase activity in colorectal cancer is directed towards H3K36me3 marked CpG islands
Source: Nat Commun. 2021 Jan 29;12:694. doi: 10.1038/s41467-020-20716-w (PMC7846778; doi:10.1038/s41467-020-20716-w)
Supplement: Supplementary file 4 — Source Data [file 41467_2020_20716_MOESM4_ESM.zip › source_data_for_figures/figure_2/panel_a/yaxis_values_sigGain.txt]

0.844011142061281
0.686906314024958
0.543895572050166
0.702702702702703
0.698863636363636
0.975232198142415
0.941558441558442
0.944700460829493
0.622605363984674
0.869712351945855
0.465753424657534
0.778902953586498
0.895150720838794
0.85070306038048
0.287843137254902
0.272607694837225
0.495256166982922
0.722620266120778
0.585685483870968
1
0.941212121212121
0.925675675675676
0.91025641025641
0.55625
0.938775510204082
0.935215946843854
0.363636363636364
0.8
0.821885913853318
0.935754189944134
0.298429319371728
0.802083333333333
0.971428571428571
0.937278106508876
0.941410568206942
0.440677966101695
0.738636363636364
0.619402985074627
0.416666666666667
0.764705882352941
0.775
0.478615071283096
0.906067877956805
0.9082774049217
0.931422722620266
0.920634920634921
0.460856720827179
0.534883720930233
0.377358490566038
0.946402704007726
0.236994219653179
0.711217183770883
0.93006993006993
0.743055555555556
0.966124661246612
0.76
0.954937044400265
0.935162094763092
0.728723404255319
0.478518518518519
0.96969696969697
0.318955042527339
0.763819095477387
0.914024717893606
0.550632911392405
0.245746691871456
0.887795275590551
0.259013282732448
0.7689559348948
0.666666666666667
0.940224159402242
0.878351863963375
0.518760195758564
0.732292917166867
0.434142752023547
0.914893617021277
0.40112540192926
0.391011840688913
0.650334075723831
0.95
0.915009746588694
0.898648648648649
0.542011319111885
0.366376694315193
0.720257234726688
0.653333333333333
0.496763754045307
0.248065543923532
0.832258064516129
0.672316384180791
0.895971136500301
0.492248062015504
0.267241379310345
0.384297520661157
0.418358340688438
0.538823529411765
0.882214765100671
0.865830482706195
0.689655172413793
0.768502581755594
0.888721804511278
0.563356164383562
0.681400282885431
0.548131868131868
0.932559010865493
0.317857142857143
0.844982078853047
0.860173577627772
0.740890688259109
0.87466307277628
0.692883895131086
0.264204545454545
0.845921450151057
0.921939194741167
0.81685393258427
0.883084577114428
0.93719806763285
0.534513274336283
0.43609022556391
0.411764705882353
0.894957983193277
0.834102800861804
0.67219152854512
0.94047619047619
0.578947368421053
0.404805914972274
0.734853884533143
0.916972814107274
0.726354453627181
0.338551859099804
0.749397590361446
0.77046783625731
0.914910226385636
0.832512315270936
0.46272098385857
0.774092615769712
0.715990453460621
0.609029779058597
0.626923076923077
0.884615384615385
0.575494714014638
0.733459357277883
0.897196261682243
0.885895404120444
0.845637583892617
0.62043795620438
0.523809523809524
0.728382502543235
0.62089552238806
0.818727490996399
0.96078431372549
0.914953271028037
0.588461538461538
0.668387096774194
0.736792893875643
0.332608695652174
0.438065194532071
0.665622202327663
0.402597402597403
0.637813211845103
0.770562770562771
0.43598615916955
0.48195991091314
0.636477987421384
0.847941567065073
0.842105263157895
0.775538568450313
0.580924855491329
0.938536585365854
0.946915887850467
0.976190476190476
0.77639751552795
0.89540964555491
0.927953890489914
0.941095890410959
0.916881206325855
0.879166008529458
0.914670658682635
0.839311334289814
0.64314789687924
0.778546712802768
0.803607214428858
0.578171091445428
0.4375
0.698910081743869
0.52276707530648
0.934929404542664
0.330757341576507
0.931686046511628
0.89009009009009
0.940993788819876
0.379268292682927
0.687752355316285
0.752834467120181
0.920408163265306
0.466339782666313
0.746119733924612
0.782051282051282
0.375100187015763
0.603960396039604
0.465909090909091
0.459331758353021
0.853312302839117
0.847041847041847
0.806327900287632
0.605194805194805
0.296165884194053
0.907894736842105
0.364285714285714
0.504962779156328
0.49741935483871
0.663551401869159
0.864864864864865
0.81949715370019
0.881899871630295
0.825753101004135
0.63618802318094
0.62534435261708
0.466135458167331
0.465604026845638
0.694521178637201
0.650228310502283
0.96014171833481
0.78343949044586
0.72753108348135
0.67032967032967
0.436607142857143
0.836272040302267
0.615462610899873
0.444038929440389
0.52007299270073
0.88423058599333
0.803825404610103
0.82085346215781
0.412616339193382
0.929608938547486
0.831877729257642
0.761978761978762
0.384180790960452
0.948051948051948
0.944
0.670634920634921
0.773148148148148
0.94478527607362
0.558365758754864
0.778260869565217
0.452205882352941
0.679802955665025
0.747638326585695
0.760775862068966
0.649586776859504
0.792672772689425
0.555683500575753
0.816344463971881
0.826086956521739
0.712979890310786
0.653821451509313
0.471861471861472
0.616538461538462
0.884981684981685
0.741098797453431
0.938502673796791
0.932926829268293
0.487719298245614
0.859029718059436
0.615316117542297
0.755102040816326
0.960839160839161
0.815668202764977
0.829199149539334
0.898876404494382
0.910828025477707
0.778059071729958
0.898678414096916
0.903677758318739
0.269282814614344
0.447761194029851
0.661448140900196
0.956740442655936
0.623693379790941
0.919672131147541
0.938395415472779
0.379194630872483
0.56007393715342
0.593241551939925
0.383945475198788
0.603483606557377
0.659533073929961
0.600138121546961
0.857876712328767
0.818681318681319
0.736231884057971
0.559894109861019
0.726612903225806
0.687749287749288
0.652173913043478
0.855962219598583
0.908709338929696
0.350461133069829
0.774291497975709
0.92208904109589
0.863337713534823
0.6
0.493835171966256
0.94
0.869090909090909
0.717699775952203
0.275625171750481
0.861842105263158
0.45027027027027
0.740532959326788
0.925020374898125
0.957996768982229
0.641553855208946
0.740845070422535
0.95417348608838
0.824
0.748826939000828
0.544715447154472
0.266556291390728
0.769911504424779
0.452830188679245
0.207213114754098
0.823622047244094
0.567901234567901
0.932413136601618
0.571572580645161
0.417610062893082
0.93719806763285
0.944017563117453
0.470869149952244
0.336416184971098
0.862209539339584
0.5
0.907514450867052
0.661169415292354
0.38936170212766
0.939024390243902
0.941860465116279
0.937310414560162
0.934328358208955
0.508333333333333
0.714884696016772
0.936567164179104
0.868557730723132
0.68278731149246
0.335776149233844
0.855570839064649
0.263374485596708
0.900763358778626
0.906213364595545
0.532359081419624
0.817787418655098
0.958333333333333
0.509818181818182
0.683564231738035
0.905032467532468
0.735714285714286
0.61397479954181
0.726917057902973
0.272885140163731
0.734567901234568
0.77491961414791
0.513628620102215
0.81282722513089
0.681818181818182
0.855466666666667
0.952586206896552
0.945743685687559
0.970786516853933
0.518057285180573
0.923756627114365
0.958217270194986
0.556499575191164
0.310030395136778
0.858620689655172
0.357142857142857
0.607832618025751
0.826589595375723
0.939393939393939
0.710526315789474
0.67085201793722
0.600844772967265
0.9
0.791267305644302
0.432075471698113
0.902547065337763
0.643572621035058
0.651982378854626
0.397979797979798
0.904902322152599
0.814814814814815
0.833477135461605
0.560515873015873
0.728056823947235
0.673972602739726
0.368778280542986
0.799795709908069
0.52376137512639
0.819727891156463
0.541026766125494
0.651927437641723
0.319194823867721
0.901893287435456
0.47051336444633
0.351724137931034
0.757575757575758
0.800914169629253
0.688059701492537
0.927272727272727
0.88582995951417
0.824143070044709
0.953995157384988
0.893805309734513
0.730983302411874
0.957820738137083
0.717853839037928
0.951388888888889
0.968911917098446
0.938925680647535
0.933631618195377
0.339862879529873
0.855256207078711
0.9375
0.922480620155039
0.845730027548209
0.920224234583872
0.957516339869281
0.690893169877408
0.920152091254753
0.41304347826087
0.857142857142857
0.973118279569892
0.85997357992074
0.690807799442897
0.938888888888889
0.502645502645503
0.660018132366274
0.866666666666667
0.928955223880597
0.978723404255319
0.915106117353308
0.622934888241011
0.741648106904232
0.85653560042508
0.942531582858558
0.921296296296296
0.753527751646284
0.541984732824427
0.954264099037139
0.623546511627907
0.756257449344458
0.759776536312849
0.793984962406015
0.825253664036077
0.781954887218045
0.855
0.478102189781022
0.980519480519481
0.965686274509804
0.754887218045113
0.440656565656566
0.583636363636364
0.956043956043956
0.471804511278196
0.719794344473008
0.553072625698324
0.812564901349948
0.900958466453674
0.9
0.676906779661017
0.768361581920904
0.567357512953368
0.823529411764706
0.634418604651163
0.527989821882952
0.862433862433862
0.637784090909091
0.441620333598094
0.897872340425532
0.831030818278427
0.865921787709497
0.495121951219512
0.912342569269521
0.864749733759318
0.803921568627451
0.900851276915373
0.51309460181721
0.472257250945776
0.557914167051223
0.436823104693141
0.828882294757666
0.797938144329897
0.415827338129496
0.769230769230769
0.45260347129506
0.902234636871508
0.942403628117914
0.678425547716301
0.798938287989383
0.35773004508088
0.799004700027647
0.623778501628665
0.781056966369252
0.351327035537562
0.778085991678225
0.498459167950693
0.581122763726095
0.809199318568995
0.886075949367089
0.5
0.3420523138833
0.844290657439446
0.615345528455285
0.492890995260663
0.690217391304348
0.909738717339667
0.862385321100917
0.639446675591254
0.836120401337793
0.688553682342502
0.912079102084447
0.684704583103258
0.864390243902439
0.942857142857143
0.513196480938416
0.903755868544601
0.781190019193858
0.827814569536424
0.551876379690949
0.719298245614035
0.911425576519916
0.895454545454546
0.826829268292683
0.766429840142096
0.910614525139665
0.436978911230996
0.726166328600406
0.6
0.796178343949045
0.896907216494845
0.803648068669528
0.227553118574366
0.44794952681388
0.279755849440488
0.96797153024911
0.92948717948718
0.8921639108555
0.738675958188153
0.803719008264463
0.946887492861222
0.456867671691792
0.641799881586738
0.687158794208403
0.418803418803419
0.638103161397671
0.902044698050404
0.491606714628297
0.56169014084507
0.586538461538462
0.648062015503876
0.243589743589744
0.466913465987969
0.738601823708207
0.754716981132076
0.922720247295209
0.874509803921569
0.868909512761021
0.587328767123288
0.765833817547937
0.894958869436828
0.929738562091503
0.447297297297297
0.831452219714071
0.652173913043478
0.559055118110236
0.45927446954141
0.734939759036145
0.86634382566586
0.95260663507109
0.944970681100586
0.884885764499121
0.597638957206099
0.936227951153324
0.717924528301887
0.95069667738478
0.629767441860465
0.807445442875481
0.71579145492189
0.930516953863257
0.313207547169811
0.731818181818182
0.751798561151079
0.882142857142857
0.930577223088924
0.949832775919732
0.378109452736318
0.916512059369202
0.951612903225806
0.836206896551724
0.771784232365145
0.934320669671603
0.923423423423423
0.311447811447811
0.9125
0.526
0.475707034082669
0.398523985239852
0.652820512820513
0.924242424242424
0.965277777777778
0.938902743142145
0.900728597449909
0.829411764705882
0.561561561561562
0.842105263157895
0.95353982300885
0.919499105545617
0.931159420289855
0.916666666666667
0.233407079646018
0.952727272727273
0.967105263157895
0.921832884097035
0.406725380304243
0.970588235294118
0.922094508301405
0.790823211875843
0.923344947735192
0.893401015228426
0.642857142857143
0.753846153846154
0.452170496955412
0.946608946608947
0.903100775193798
0.624861265260821
0.943064182194617
0.922118380062305
0.891385767790262
0.630457933972311
0.42483660130719
0.24045261669024
0.956140350877193
0.769230769230769
0.798491040553285
0.572161172161172
0.345541401273885
0.236768802228412
0.83008356545961
0.918065815983882
0.920118343195266
0.949813355454168
0.945876288659794
0.91334991708126
0.945568400770713
0.903381642512077
0.689463955637708
0.951001278227524
0.868108108108108
0.926735218508997
0.704326923076923
0.36045106725735
0.67396798652064
0.858739837398374
0.529113924050633
0.810126582278481
0.943686006825939
0.854838709677419
0.848684210526316
0.945
0.765250965250965
0.510721247563353
0.73202614379085
0.526655896607431
0.765957446808511
0.387277521423863
0.498574144486692
0.891428571428571
0.626472237801458
0.675925925925926
0.898907103825137
0.555383423702556
0.941086457536343
0.925851703406814
0.795811518324607
0.652263374485597
0.867724867724868
0.816876122082585
0.769132653061224
0.608888888888889
0.922985781990521
0.882276843467012
0.697674418604651
0.329466357308585
0.629108951829646
0.903019213174748
0.6
0.950276243093923
0.841889117043121
0.378229057787069
0.941558441558442
0.919744318181818
0.943840579710145
0.70456333595594
0.924398625429553
0.859625668449198
0.507462686567164
0.833333333333333
0.395009935968205
0.968127490039841
0.96978021978022
0.954882924043404
0.86228813559322
0.941666666666667
0.711888111888112
0.317563571850976
0.882352941176471
0.584245849523137
0.732303732303732
0.706293706293706
0.563523649165774
0.914373088685015
0.948608137044968
0.970149253731343
0.967741935483871
0.833333333333333
0.918604651162791
0.782241014799154
0.911270983213429
0.5863921217547
0.51006711409396
0.684813753581662
0.592920353982301
0.923879680785758
0.732640787315473
0.38368580060423
0.771762667821568
0.778374748153123
0.839556004036327
0.339080459770115
0.774742268041237
0.608996539792388
0.897217490062465
0.927606177606178
0.802673796791444
0.652111667859699
0.580827067669173
0.653836082744174
0.505579815623484
0.426914153132251
0.53448275862069
0.802640264026403
0.911229471815357
0.896945283652232
0.835526315789474
0.871323529411765
0.575528700906344
0.846911369740376
0.39025787965616
0.943661971830986
0.816115702479339
0.36046511627907
0.681159420289855
0.553846153846154
0.736842105263158
0.903614457831325
0.540609137055838
0.726973684210526
0.994082840236686
0.738988580750408
0.770749933279957
0.301204819277108
0.807412790697674
0.760752688172043
0.781818181818182
0.889473684210526
0.764966740576497
0.319924575738529
0.670694864048338
0.77112676056338
0.550200803212851
0.214285714285714
0.906926406926407
0.862536302032914
0.519846350832266
0.875717017208413
0.382222222222222
0.784722222222222
0.897119341563786
0.372164948453608
0.5
0.293759512937595
0.856770833333333
0.308300395256917
0.343783209351753
0.916334661354582
0.863836017569546
0.951728636660144
0.389984825493171
0.268022181146026
0.295454545454545
0.839124839124839
0.570957095709571
0.957602339181287
0.699614271938284
0.733848702374379
0.931019136626613
0.866108786610879
0.914698162729659
0.919972640218878
0.829877274650868
0.786279683377309
0.226172465960666
0.907759882869693
0.678054786088027
0.834782608695652
0.890862944162436
0.919765166340509
0.923583662714098
0.223086900129702
0.93522906793049
0.793650793650794
0.638888888888889
0.902265372168285
0.497326203208556
0.476061320754717
0.820879120879121
0.44
0.929168116950922
0.883056343737333
0.88785046728972
0.813559322033898
0.83858570330515
0.813031161473088
0.922182109907742
0.784508440913605
0.912296037296037
0.9
0.665920651068159
0.49875
0.91304347826087
0.901960784313726
0.961636828644501
0.86046511627907
0.951219512195122
0.889060092449923
0.811594202898551
0.929203539823009
0.553550411926246
0.942939343083193
0.939823008849557
0.93485342019544
0.43021559409953
0.589339339339339
0.902173913043478
0.833333333333333
0.230295566502463
0.697940503432494
0.905357142857143
0.856856856856857
0.29746835443038
0.515546981389015
0.664228491814699
0.937483986676915
0.823988644428673
0.915966386554622
0.846938775510204
0.790849673202614
0.653985507246377
0.722943722943723
0.771739130434783
0.689344262295082
0.882002383790226
0.913451511991658
0.310509554140127
0.497623896809233
0.537190082644628
0.56
0.959072305593452
0.779005524861878
0.907411295402058
0.844008463165993
0.937605396290051
0.430730478589421
0.883977900552486
0.391304347826087
0.965473145780051
0.930348258706468
0.476853463278803
0.901853122855182
0.839319470699433
0.877697841726619
0.948905109489051
0.944479495268139
0.98936170212766
0.315533980582524
0.731045490822027
0.641952983725136
0.868874172185431
0.920087976539589
0.925925925925926
0.213461538461538
0.301635991820041
0.972447325769854
0.948936170212766
0.52020202020202
0.695992630124367
0.436868686868687
0.872019731433269
0.653708133971292
0.93719806763285
0.797392176529589
0.451841838458939
0.392448027153161
0.859795728876509
0.363028953229399
0.723140495867769
0.977777777777778
0.359550561797753
0.701030927835051
0.89832285115304
0.905405405405405
0.941634241245136
0.693693693693694
0.736389684813754
0.991379310344828
0.821172248803828
0.438808373590982
0.576923076923077
0.581395348837209
0.782347643350345
0.894051237516283
0.757448789571695
0.918840579710145
0.861033907726515
0.76504854368932
0.919444444444444
0.954154727793696
0.96386630532972
0.959848842701937
0.246741154562384
0.407594936708861
0.78772378516624
0.948972829688535
0.792805022908536
0.840579710144927
0.943298969072165
0.456349206349206
0.930533117932149
0.44454670961804
0.877430555555556
0.307860262008734
0.922488703510601
0.918471337579618
0.63855421686747
0.908932135728543
0.737405541561713
0.919894366197183
0.804907975460123
0.895547398659432
0.963235294117647
0.521235521235521
0.955235204855842
0.821376281112738
0.970802919708029
0.924778761061947
0.914361001317523
0.679144385026738
0.941841680129241
0.856353591160221
0.951653944020356
0.941526263627354
0.777038269550749
0.953530633437175
0.685497760936962
0.68
0.606243705941591
0.420289855072464
0.558912386706949
0.847913862718708
0.208191126279863
0.543365455893254
0.245127436281859
0.929117647058823
0.963207547169811
0.924
0.951612903225806
0.956316410861865
0.667817679558011
0.925
0.567786790266512
0.961488533102553
0.774035898347254
0.850847457627119
0.375328083989501
0.879216043755697
0.445512820512821
0.429130775254503
0.954003407155026
0.872974963181149
0.956331877729258
1
0.951111111111111
0.564796905222437
0.677261613691931
0.908616187989556
0.908
0.78525641025641
0.963888888888889
0.854984894259819
0.88
0.945205479452055
0.943676939426142
0.911504424778761
0.95513698630137
0.922033898305085
0.730615130803677
0.895067698259188
0.934252081538903
0.886075949367089
0.872668288726683
0.805633802816901
0.90873786407767
0.833631484794276
0.338600451467269
0.960536113179449
0.958408679927667
0.930386740331492
0.953260869565217
0.926553672316384
0.828125
0.43298969072165
0.951428571428571
0.721212121212121
0.919786096256685
0.930879712746858
0.836307692307692
0.484709480122324
0.932682926829268
1
0.293657008613939
0.927710843373494
0.892768079800499
0.947628458498024
0.960099750623441
0.787528868360277
0.896940418679549
0.627049180327869
0.765217391304348
0.802816901408451
0.946135831381733
0.818965517241379
0.490774907749078
0.764705882352941
0.618279569892473
0.733644859813084
0.971677559912854
0.867785939139559
0.772405660377358
0.868895966029724
0.955869373345101
0.937468982630273
0.925404644616467
0.445890968266884
0.572815533980582
0.53182104599874
0.728448275862069
0.961538461538462
0.826086956521739
0.787433700530396
0.935839274141283
0.86848792884371
0.930894308943089
0.829545454545455
0.87308533916849
0.883074407195421
0.798994974874372
0.5
0.866216216216216
0.877649909145972
0.619360131255127
0.353326063249727
0.647279549718574
0.932907348242812
0.60062893081761
0.931765253842571
0.80495867768595
0.288286743268736
0.617265087853323
0.957777777777778
0.742005420054201
0.899253731343284
0.933467741935484
0.919289340101523
0.832432432432432
0.718023255813954
0.918612637362637
0.585669781931464
0.707478005865103
0.678151260504202
0.445310535579583
0.647943831494483
0.928571428571429
0.927892677473449
0.67438494934877
0.833333333333333
0.524793388429752
0.877689694224236
0.959183673469388
0.358974358974359
0.532876712328767
0.326388888888889
0.920045688178184
0.955066921606119
0.466223132036848
0.917621776504298
0.792699724517906
0.786700125470514
0.602418745275888
0.914233576642336
0.915676959619953
0.947368421052632
0.902397260273973
0.535433070866142
0.95371835443038
0.907386990077177
0.610792192881745
0.578398665554629
0.726210350584307
0.829160530191458
0.805555555555556
0.951486697965571
0.737142857142857
0.272242424242424
0.269068085686997
0.470198675496689
0.812393887945671
0.940379403794038
0.553648068669528
0.914491017964072
0.887619047619048
0.538929440389294
0.908577878103837
0.865726548129982
0.593039772727273
0.770780051150895
0.887154861944778
0.947368421052632
0.414285714285714
0.907630522088353
0.949732620320856
0.941176470588235
0.586105675146771
0.5785536159601
0.849624060150376
0.551918735891648
0.873556231003039
0.814457831325301
0.947179946284691
0.92737003058104
0.592178770949721
0.959401709401709
0.947598253275109
0.948369565217391
0.536690647482014
0.613180515759312
0.797356828193833
0.771967565778587
0.648148148148148
0.875542208875542
0.398785425101215
0.851373182552504
0.740740740740741
0.449651432997676
0.961513157894737
0.712
0.86504895700298
0.785313174946004
0.385142857142857
0.718884120171674
0.889041095890411
0.932203389830508
0.862745098039216
0.95886524822695
0.964187327823691
0.593856655290102
0.63785046728972
0.824888888888889
0.941489361702128
0.561946902654867
0.956981664315938
0.963383838383838
0.408888888888889
0.699248120300752
0.359832635983264
0.651483050847458
0.911602209944751
0.555698151950719
0.541482789055605
0.971219256933543
0.856626506024096
0.949776785714286
0.667820069204152
0.695402298850575
0.377232142857143
0.315126050420168
0.929050279329609
0.953531598513011
0.485319516407599
0.542330677290837
0.903548680618744
0.913793103448276
0.938144329896907
0.426666666666667
0.951549541684854
0.915697674418605
0.723856209150327
0.727069351230425
0.706180344478217
0.540084388185654
0.857142857142857
0.52734375
0.916826003824092
0.948305879201821
0.716424894712213
0.808962264150943
0.883412322274882
0.828282828282828
0.769886363636364
0.727272727272727
0.572222222222222
0.919925512104283
0.879818594104308
0.955207771181867
0.933576642335766
0.67741935483871
0.489841986455982
0.684210526315789
0.780674846625767
0.960280373831776
0.93625
0.909695817490494
0.949140192363742
0.853801169590643
0.948453608247423
0.21671826625387
0.8714859437751
0.814492753623188
0.91588785046729
0.693576388888889
0.52156862745098
0.852908891328211
0.936227224008574
0.788194444444444
0.866310160427808
0.557527539779682
0.794661190965092
0.829351535836177
0.933774834437086
0.859778597785978
0.399656946826758
0.935436537050624
0.888344226579521
0.721199368753288
0.9008109794136
0.934906737723639
0.887839433293979
0.925355450236967
0.958499147242752
0.596244131455399
0.259395050412466
0.641646489104116
0.942635007354486
0.826086956521739
0.885416666666667
0.458434221146086
0.804221720915243
0.490866234531526
0.9359375
0.942437923250564
0.961352657004831
0.924324324324324
0.701492537313433
0.267961165048544
0.790752351097179
0.638114209827357
0.547305389221557
0.641076769690927
0.693658536585366
0.747181008902077
0.5
0.663333333333333
0.612196566015394
0.925
0.484203525108081
0.819672131147541
0.730355665839537
0.77807486631016
0.763542562338779
0.897022938018546
0.624651810584958
0.375
0.287301944882481
0.634460196292257
0.845161290322581
0.775022143489814
0.725396825396825
0.777345918933926
0.741496598639456
0.938888888888889
0.626666666666667
0.630281690140845
0.732142857142857
0.830985915492958
0.937158469945355
0.945054945054945
0.775972141613465
0.472998137802607
0.777660695468915
0.921768707482993
0.456177402323126
0.933333333333333
0.869646182495345
0.592808551992225
0.928756476683938
0.541098901098901
0.782874617737003
0.917293233082707
0.647773279352227
0.821572580645161
0.914634146341463
0.865384615384615
0.632098765432099
0.779863481228669
0.715549005158438
0.942756767927258
0.854916067146283
0.690756302521008
0.424157303370786
0.917115177610334
0.667612484799351
0.914731633041492
0.661764705882353
0.945121951219512
0.492693110647182
0.743362831858407
0.8432
0.414285714285714
0.594594594594595
0.895656279508971
0.812757201646091
0.521630094043887
0.73828125
0.798254620123203
0.936969696969697
0.477348434377082
0.78042226487524
0.482574679943101
0.912663755458515
0.76458405246807
0.613636363636364
0.791735537190083
0.644736842105263
0.270875763747454
0.572232645403377
0.479166666666667
0.320822162645219
0.743287225386493
0.343758967001435
0.937605681433886
0.424522489217498
0.443820224719101
0.736636245110821
0.749058025621703
0.942217595002603
0.664472544604192
0.855421686746988
0.751781970649895
0.287474332648871
0.450956199876619
0.542963224893918
0.955112219451372
0.936430317848411
0.688102893890675
0.913392857142857
0.89475115583356
0.924003009781791
0.582512315270936
0.591836734693878
0.874551971326165
0.950372208436725
0.9375
0.852112676056338
0.52112676056338
0.650190114068441
0.453947368421053
0.597402597402597
0.391143911439114
0.273333333333333
0.399002493765586
0.823345492443981
0.63183023872679
0.570532915360502
0.881538461538461
0.890784982935154
0.337606837606838
0.345363179534034
0.930113052415211
0.621045836023241
0.693617021276596
0.6553480475382
0.619604974396489
0.711448598130841
0.936247723132969
0.441921397379913
0.822742474916388
0.74748490945674
0.592592592592593
0.959968602825746
0.45974025974026
0.335053023789051
0.940425531914894
0.930656934306569
0.81629392971246
0.62962962962963
0.447411003236246
0.975
0.378486055776892
0.892697466467958
0.573025335320417
0.876860622462788
0.917753259779338
0.79746835443038
0.884615384615385
0.569477911646586
0.78236914600551
0.50197628458498
0.461960025789813
0.697916666666667
0.491833030852995
0.504213483146067
0.961294862772695
0.672371638141809
0.914705882352941
0.92
0.871900826446281
0.928237129485179
0.961799660441426
0.808823529411765
0.943231441048035
0.409395973154362
0.288732394366197
0.805620608899297
0.940491591203105
0.407248450166905
0.89287152637938
0.95326409495549
0.50207468879668
0.785388127853881
0.367021276595745
0.956989247311828
0.90665751544269
0.958888888888889
0.953846153846154
0.90036231884058
0.529136316337149
0.3125
0.347270615563298
0.664437012263099
0.423387096774194
0.848135593220339
0.368836291913215
0.959948040701451
0.58
0.858805668016194
0.954581673306773
0.800518134715026
0.239095315024233
0.816831683168317
0.864579097193981
0.625570776255708
0.762896825396825
0.593708165997323
0.668500687757909
0.826865671641791
0.932790224032587
0.745288406624786
0.718597425654683
0.801221543586896
0.9375
0.621705426356589
0.925233644859813
0.327272727272727
0.671781756180733
0.910216718266254
0.841666666666667
0.922619047619048
0.5703125
0.430769230769231
0.524725274725275
0.774248927038627
0.595882990249187
0.316728624535316
0.305555555555556
0.934426229508197
0.925665680473373
0.933035714285714
0.917687408133268
0.467307692307692
0.895770392749245
0.78021978021978
0.606207565470417
0.767164179104478
0.944622425629291
0.671673819742489
0.862179487179487
0.953405017921147
0.769230769230769
0.909326424870466
0.414313534566699
0.477768795472918
0.420833333333333
0.857142857142857
0.959090909090909
0.95076096687556
0.270343580470163
0.863636363636364
0.94896265560166
0.884173841738417
0.464566929133858
0.631578947368421
0.560606060606061
0.861224489795918
0.9450441609421
0.347236704900938
0.936842105263158
0.883928571428571
0.925714285714286
0.753456221198157
0.341551413108839
0.742711707542804
0.501123595505618
0.947457627118644
0.938947368421053
0.928333333333333
0.663793103448276
0.966666666666667
0.952841596130592
0.73704832390074
0.765913757700205
0.841968911917098
0.880264741275572
0.774917491749175
0.83399494767232
0.367372353673724
0.907894736842105
0.888829215896885
1
0.912518853695324
0.345483359746434
0.851351351351351
0.912629070691025
0.903039630627164
0.377697841726619
0.964664310954064
0.644204851752022
0.9375
0.328751431844215
0.744318181818182
0.570599613152805
0.901249693702524
0.862589356632248
0.963855421686747
1
0.795366795366795
0.799140708915145
0.868613138686131
0.8898756660746
0.965608465608466
0.962924819773429
0.938775510204082
0.431486880466472
0.415183867141163
0.860959319975713
0.902053036783576
0.892193308550186
0.949877750611247
0.978260869565217
0.546247818499127
0.960149439601494
0.874663797740721
0.904411764705882
0.969498910675381
0.962432915921288
0.674556213017751
0.958179581795818
0.921875
0.730456026058632
0.943410704009208
0.945990180032733
0.853
0.922383465259455
0.932634730538922
0.931034482758621
0.94671201814059
0.322820037105751
0.855345911949686
0.473421926910299
0.463093145869947
0.920265780730897
0.959016393442623
0.753968253968254
0.743169398907104
0.890718562874252
0.714285714285714
0.83
0.673913043478261
0.921448467966574
0.877862595419847
0.900398406374502
0.791111111111111
0.614102564102564
0.415847310584153
0.920454545454545
0.730679156908665
0.949547218628719
0.32967032967033
0.902286902286902
0.659420289855073
0.382751937984496
0.924418604651163
0.568181818181818
0.825159914712154
0.698645923365025
0.887832699619772
0.91970802919708
0.931089743589744
0.506516072980017
0.967741935483871
0.5
0.60545905707196
0.767857142857143
0.494390426327599
0.783362218370884
0.701570680628272
0.721430832541944
0.56046511627907
0.747667039940276
0.484213185147765
0.949367088607595
0.881881533101045
0.735723771580345
0.702448210922787
0.932415118513773
0.887573964497041
0.939295831647106
0.358695652173913
0.388389206868356
0.864890580399619
0.785870356882739
0.517199017199017
0.745054945054945
0.815519765739385
0.688888888888889
0.837837837837838
0.934426229508197
0.928704047530635
0.955479452054795
0.633899676375405
0.489476849067949
0.934548467274234
0.934426229508197
0.883313180169287
0.886407147415444
0.852941176470588
0.921182266009852
0.92
0.972067039106145
0.95
0.703549060542798
0.904545454545455
0.949503311258278
0.491525423728814
0.722634967805844
0.943396226415094
0.882022471910112
0.956597222222222
0.846341463414634
0.436933223413026
0.730696798493409
0.882352941176471
0.846875
0.92874109263658
0.807692307692308
0.877049180327869
0.955773955773956
0.962732919254658
0.611570247933884
0.599523241954708
0.871590909090909
0.526086956521739
0.28343949044586
0.871975806451613
0.940860215053763
0.651006711409396
0.858085808580858
0.807065217391304
0.645669291338583
0.689075630252101
0.353932584269663
0.679260450160772
0.595238095238095
0.307479224376731
0.930298719772404
0.85547634478289
0.672534332084894
0.583660363895826
0.556603773584906
0.876494023904382
0.88125
0.764044943820225
0.352201257861635
0.746268656716418
0.5893536121673
0.892857142857143
0.467703349282297
0.883333333333333
0.721635883905013
0.878787878787879
0.857717041800643
0.691780821917808
0.872527472527473
0.880851063829787
0.916317991631799
0.855555555555556
0.585494970884066
0.747126436781609
0.801556420233463
0.526395173453997
0.860310421286031
0.887096774193548
0.757156048014774
0.42685370741483
0.561174551386623
0.795358649789029
0.286697247706422
0.958762886597938
0.844470046082949
0.895
0.736788617886179
0.920708955223881
0.534328358208955
0.847370502174773
0.736935341009743
0.762025316455696
0.813559322033898
0.458362989323843
0.405763239875389
0.891566265060241
0.532407407407407
0.629498785603886
0.936501079913607
0.914716981132075
0.575366568914956
0.380099502487562
0.651290322580645
0.607066950053135
0.943164362519201
0.819148936170213
0.893556085918854
0.845679012345679
0.962121212121212
0.888489208633094
0.858316221765914
0.617647058823529
0.757255936675462
0.451612903225806
0.528260869565217
0.840148698884758
0.713235294117647
0.950166112956811
0.86965811965812
0.73420365535248
0.871101871101871
0.534629404617254
0.897959183673469
0.481675392670157
0.846815286624204
0.790436005625879
0.914259513984411
0.865744507729862
0.63176440976592
0.450459652706844
0.392706872370266
0.749791492910759
0.829315332690453
0.877400295420975
0.941935483870968
0.93155149934811
0.454323001631321
0.644549763033175
0.57825679475164
1
0.945454545454545
0.318763326226013
0.547197640117994
0.928446771378709
0.291871921182266
0.866666666666667
0.784810126582278
0.818181818181818
0.831730769230769
0.757869249394673
0.678571428571429
0.703389830508475
0.403508771929825
0.797927461139896
0.851132686084142
0.911764705882353
0.8
0.627408993576017
0.823899371069182
0.705357142857143
0.777777777777778
0.66636791395922
0.410677618069815
0.377245508982036
0.69645986680687
0.748674443266172
0.776859504132231
0.76417004048583
0.816522574447647
0.698606271777004
0.787061994609164
0.430011198208287
0.895688456189152
0.737148399612027
0.581861012956419
0.690250925545043
0.834224598930481
0.942857142857143
0.856729377713459
0.637700534759358
0.947552447552448
0.888024883359253
0.454895104895105
0.916071428571429
0.638123603871929
0.831395348837209
0.961538461538462
0.496885481552468
0.916959064327485
0.903846153846154
0.939167556029883
0.871406959152799
0.735014005602241
0.842696629213483
0.482415902140673
0.565718884120172
0.695525549377813
0.348484848484849
0.389582033686837
0.83942908117752
0.94672131147541
0.931034482758621
0.7601246105919
0.83625730994152
0.866868381240545
0.825545171339564
0.806347150259067
0.805970149253731
0.546511627906977
0.887543252595156
0.78125
0.865900383141762
0.707345971563981
0.405940594059406
0.566176470588235
0.869230769230769
0.826132771338251
0.850719424460432
0.616613418530351
0.673821989528796
0.333139534883721
0.645422943221321
0.762458471760797
0.868020304568528
0.938144329896907
0.649904761904762
0.944664031620553
0.485621854780733
0.806640625
0.567058823529412
0.595730486991328
0.692307692307692
0.829581993569132
0.793351302785265
0.68
0.634146341463415
0.79726996966633
0.96875
0.415420928402832
0.958843159065628
0.766355140186916
0.668711656441718
0.682907965970611
0.963436928702011
0.851694915254237
0.448818897637795
0.352126607319486
0.82780612244898
0.756756756756757
0.910189982728843
0.744582043343653
0.82312925170068
0.955
0.921781640412819
0.866819747416762
0.830500242836328
0.565450643776824
0.255238992229809
0.837905236907731
0.635437881873727
0.783349101229896
0.88
0.898773006134969
0.903820816864295
0.385555555555556
1
0.775919732441472
0.374517374517374
0.497076023391813
0.90625
0.349532710280374
0.812865497076023
0.934840425531915
0.388281469021587
0.924829157175399
0.899543378995434
0.471181556195965
0.520673813169985
0.318996415770609
0.636871508379888
0.945652173913043
0.574257425742574
0.893939393939394
0.533980582524272
0.723404255319149
0.669191919191919
0.930827067669173
0.9209726443769
0.744654088050314
0.850029291154071
0.905466970387244
0.917460317460317
0.910984848484849
0.932692307692308
0.647307286166843
0.697986577181208
0.748697916666667
0.925711275026344
0.861861861861862
0.743494423791822
0.539426523297491
0.934199837530463
0.963699494949495
0.928571428571429
0.84375
0.457627118644068
0.807017543859649
0.986111111111111
0.801526717557252
0.955034722222222
0.938303341902314
0.952952029520295
0.687319884726225
0.960099750623441
0.782926829268293
0.835329341317365
0.84297520661157
0.638655462184874
0.93984375
0.931818181818182
0.982456140350877
0.330128205128205
0.693346190935391
0.757692307692308
0.659799554565702
0.457777777777778
0.867549668874172
0.562568008705114
0.614873035066505
0.575091575091575
0.826429980276134
0.590338770388959
0.333333333333333
0.845890410958904
0.607142857142857
0.946917808219178
0.955882352941177
0.440147329650092
0.951465201465201
0.814463544754001
0.805579036348267
0.919354838709677
0.315551908083709
0.730987055016181
0.905596763317599
0.321100917431193
0.438818565400844
0.602597402597403
0.925212279555846
0.4894753377317
0.551387461459404
0.959742351046699
0.916883116883117
0.699470432480141
0.639813193228254
0.652684563758389
0.835403726708075
0.583523789736131
0.726241134751773
0.919020715630885
0.801801801801802
0.419931856899489
0.931531531531532
0.757322175732218
0.233174224343675
0.831062670299727
0.750649350649351
0.88768898488121
0.595765158806545
0.898617511520737
0.792833146696529
0.317868338557994
0.93816425120773
0.950626381724392
0.954763536668951
0.940567066521265
0.81547619047619
0.882111970869367
0.218722659667542
0.404637858821126
0.918918918918919
0.911675126903553
0.689486552567237
0.364136413641364
0.591093117408907
0.469344608879493
0.769162605228179
0.776536312849162
0.525202520252025
0.829880478087649
0.773207337409672
0.841052631578947
0.528767123287671
0.71078431372549
0.849223946784922
0.409836065573771
0.279411764705882
0.679830747531735
0.316666666666667
0.793708851499634
0.602653631284916
0.653968253968254
0.518394648829431
0.925925925925926
0.84251968503937
0.409638554216867
0.529639175257732
0.724279835390947
0.609046849757674
0.903640256959315
0.426986429973543
0.857901726427623
0.269736842105263
0.721590909090909
0.890965732087227
0.855445544554455
0.869149952244508
0.807228915662651
0.80614406779661
0.512521840419336
0.907514450867052
0.902391725921138
0.861167002012072
0.925
0.871794871794872
0.741100323624595
0.96969696969697
0.551313832424393
0.325925925925926
0.596009975062344
0.62280701754386
0.558823529411765
0.849324804548685
0.494594594594595
0.71195652173913
0.402255639097744
0.739194139194139
0.359447004608295
0.717225609756098
0.761421319796954
0.871014492753623
0.753141831238779
0.524752475247525
0.818604651162791
0.635455680399501
0.787012987012987
0.876978417266187
0.83698296836983
0.422807835820896
0.689679715302491
0.811764705882353
0.850931677018634
0.921666666666667
0.958134541984733
0.909738717339667
0.44
0.870689655172414
0.942164179104478
0.878080415045396
0.946086956521739
0.97655768044417
0.987878787878788
0.957472660996355
0.516107605446695
0.928796869082187
0.295572219246563
0.931236569642508
0.922813873961895
0.959899749373434
0.948087431693989
0.531271015467384
0.761997405966278
0.294600317628375
0.389373297002725
0.93040293040293
0.934563758389262
0.769441903019213
0.853211009174312
0.949743095696853
0.582585751978892
0.894144144144144
0.617380560131796
0.828125
0.603042876901798
0.885931558935361
0.895502645502645
0.38728323699422
0.377877237851662
0.928909952606635
0.425598335067638
0.340681362725451
0.809083263246426
0.76685393258427
0.835380835380835
0.891472868217054
0.970760233918129
0.930795847750865
0.724535554131967
0.70084388185654
0.926364234056542
0.782710280373832
0.766666666666667
0.712783171521036
0.525423728813559
0.828159645232816
0.859036144578313
0.607018897030467
0.939278937381404
0.766990291262136
0.43298969072165
0.539175856065003
0.567353407290016
0.409420289855072
0.657486631016043
0.889447236180904
0.876712328767123
0.634234234234234
0.532015065913371
0.73968253968254
0.590163934426229
0.39832285115304
0.304140127388535
0.950284826514759
0.693006993006993
0.494444444444444
0.526542324246772
0.67485549132948
0.853420195439739
0.91644908616188
0.763005780346821
0.21602787456446
0.416279069767442
0.748953974895398
0.527675276752767
0.96551724137931
0.809375
0.82995951417004
0.952040085898354
0.334957369062119
0.501901140684411
0.858823529411765
0.508934480476506
0.787974683544304
0.949238578680203
0.730046948356808
0.327586206896552
0.890772128060264
0.478048780487805
0.964562569213732
0.708245243128964
0.955974842767296
0.480438184663537
0.775862068965517
0.677731673582296
0.910866141732283
0.935933147632312
0.928802588996764
0.39380127620784
0.516694963214488
0.768292682926829
0.411279229711142
0.902439024390244
0.74236641221374
0.383205204021289
0.267441860465116
0.581289736603088
0.596162232882686
0.901239669421488
0.491094147582697
0.860492379835873
0.373134328358209
0.916051660516605
0.924324324324324
0.952208946929703
0.514285714285714
