# Supplementary material for: De novo DNA methyltransferase activity in colorectal cancer is directed towards H3K36me3 marked CpG islands
Source: Nat Commun. 2021 Jan 29;12:694. doi: 10.1038/s41467-020-20716-w (PMC7846778; doi:10.1038/s41467-020-20716-w)
Supplement: Supplementary file 4 — Source Data [file 41467_2020_20716_MOESM4_ESM.zip › source_data_for_figures/figure_2/panel_a/yaxis_values_background.txt]

0.00298953662182362
0.00853658536585366
0.00285171102661597
0.00412492634060106
0.0107033639143731
0.26007326007326
0.388034188034188
0.0183253728433571
0.266380236305048
0.0275840202916931
0.0046567781993791
0.0449544168500472
0.0106911984087519
0.844011142061281
0.0238095238095238
0.0770156438026474
0.00865800865800866
0.686906314024958
0.543895572050166
0.00464037122969838
0.171749845964264
0
0.127932960893855
0.00334323922734027
0.0927347903130537
0.00880281690140845
0.85981308411215
0.0213797663654397
0.0188830855765368
0.0361842105263158
0.702702702702703
0.698863636363636
0.975232198142415
0.941558441558442
0.944700460829493
0.143905191873589
0.143115942028986
0.622605363984674
0.0076963906581741
0.291179596174283
0.305285412262156
0.869712351945855
0.0491600468811043
0.00435019032082654
0.465753424657534
0.778902953586498
0.895150720838794
0.00557897346888173
0.309978255617299
0.00517901373564513
0.00519095291064145
0.00746616892207186
0.0723819301848049
0.141420118343195
0.00631639391329314
0.85070306038048
0.00261324041811847
0.00364166059723234
0.287843137254902
0.00494505494505494
0.0571054354944335
0.00939893246692968
0.0384341637010676
0.0289110183103116
0.272607694837225
0.00390347764371895
0.00498414136837336
0.00477326968973747
0.495256166982922
0.0023121387283237
0.0857142857142857
0.00802251935256861
0.0064949123186837
0.0206215509729887
0.00995024875621891
0.0782608695652174
0.0589970501474926
0.00751173708920188
0.045662100456621
0.446120689655172
0.722620266120778
0.585685483870968
0.0432432432432432
0.00488856937455068
1
0.941212121212121
0.925675675675676
0.91025641025641
0.55625
0.938775510204082
0.0062111801242236
0.935215946843854
0.936974789915966
0.363636363636364
0.8
0.0189317106152806
0.0885245901639344
0.0354527938342967
0.0200860832137733
0.033097089382784
0.821885913853318
0.972972972972973
0.935754189944134
0.298429319371728
0.802083333333333
0.971428571428571
0.937278106508876
0.941410568206942
0.0579259677875106
0.0258064516129032
0.440677966101695
0.738636363636364
0.00291423813488759
0.00426478768774337
0.619402985074627
0.0248766888269354
0.0427350427350427
0.0196078431372549
0.044973544973545
0.0346380325597506
0.100201536717471
0.107659724673491
0.0876288659793814
0.238372093023256
0.0540540540540541
0.263979193758127
0.25711743772242
0.0398126463700234
0.0530612244897959
0.149611398963731
0.205645161290323
0.242731575388776
0.108476286579213
0.00710364869228285
0.741935483870968
0.20954356846473
0.0185273159144893
0.0109598140152773
0.0053694707236001
0.00419874037788663
0.193661001378043
0.416666666666667
0.764705882352941
0.00538423886441508
0.0251231527093596
0.00417920427950518
0.00953961012028204
0.00232018561484919
0.0015511892450879
0.0116550116550117
0.0661625708884688
0.175086631406165
0.120861372812921
0.165545087483176
0.00887003470883147
0.132118451025057
0.775
0.0414141414141414
0
0.0250031253906738
0.00127064803049555
0.0222991157247213
0.478615071283096
0.00312876052948255
0.0103675777568332
0.0120974915495463
0.00745123822046899
0.0157322175732218
0.00383754397185801
0.0296869958050984
0.0156486622917718
0.0635930047694754
0.0412105602060528
0.0248557478917
0.906067877956805
0.9082774049217
0.931422722620266
0.0738137082601054
0.214901477832512
0.0809426229508197
0.307332293291732
0.00198906016907011
0.00433369447453954
0.00463292943692088
0.0080091533180778
0.00677896466721446
0.0553435114503817
0.00362610797743755
0.0094802222948676
0.00385141011305752
0.0125868055555556
0.0134714076246334
0.00440072482526534
0.136236933797909
0.00339414509970301
0.0033373063170441
0.0169258290904087
0.0729194187582563
0.0841315040124256
0.0195758564437194
0.00324771183938589
0.00407673860911271
0.00446428571428571
0.611590628853268
0.299307958477509
0.0028673835125448
0.05688221089348
0.0894479385045423
0.00400935516204477
0.0127354736004245
0.0305676855895196
0.0070635721493441
0.00333834084460023
0.00326797385620915
0.827586206896552
0.0955949137148047
0.021021021021021
0.00654349499615089
0.920634920634921
0.0214285714285714
0.0063655653228251
0.00151860288534548
0.330411328388402
0.00345821325648415
0.00371574547143521
0.00635276532137519
0.00204081632653061
0.00168728908886389
0.155725444573708
0.0414336917562724
0.8719723183391
0.135135135135135
0.011725047633006
0.00582901554404145
0.126365054602184
0.00470865214832254
0.137
0.0101596516690856
0.00436046511627907
0.0109866436880655
0.00353178607467205
0.00499001996007984
0.00695954762940409
0.0148116192119643
0.195827725437416
0.460856720827179
0.0952012383900929
0.00651340996168582
0.00775639184142488
0.0207827260458839
0.0612541830350647
0.0199871050934881
0.00403768506056528
0.0537897310513447
0.00623052959501558
0.022568093385214
0.0186915887850467
0.0085920177383592
0.00418410041841004
0.00747028862478778
0.00303615788020977
0.0461621041331186
0.126891734575087
0.0423728813559322
0.100806451612903
0.235815602836879
0.00171998624011008
0.0165680473372781
0.126053499450348
0.0255241567912489
0.00584795321637427
0.125966158345519
0.0953237410071942
0.0533333333333333
0.0404334038054968
0.0113214550853749
0.0604477611940299
0.148388492321004
0.0145025295109612
0.534883720930233
0.00471380471380471
0.209876543209877
0.293478260869565
0.00485122897800776
0.00182481751824818
0.00391542678151919
0.283027738598966
0.846153846153846
0.00404157043879908
0.00590966652596032
0.377358490566038
0.334190231362468
0.129417163836622
0.0104431272932543
0.430803571428571
0.00611745513866232
0.0458333333333333
0.946402704007726
0.236994219653179
0.00442655935613682
0.00746268656716418
0.711217183770883
0.00873362445414847
0.00336549248373345
0.0163793103448276
0.0542555926973515
0.00735294117647059
0.873052959501558
0.839791787160208
0.00426789231779383
0.00557275541795666
0.00521376433785193
0.00384615384615385
0.93006993006993
0.00729797080811677
0.0125260960334029
0.0695256660168941
0.00471643851374669
0.743055555555556
0.966124661246612
0.00923664122137405
0.76
0.530588235294118
0.954937044400265
0.935162094763092
0.0367293397463927
0.0454545454545455
0.889068825910931
0.728723404255319
0.260542797494781
0.0744101633393829
0.267757009345794
0.0031496062992126
0.0241270611057226
0.478518518518519
0.96969696969697
0.318955042527339
0.00141643059490085
0.00380549682875264
0.00652938221998995
0.0197022767075306
0.763819095477387
0.45
0.00933070159698546
0
0
0.0298576022048691
0.91871921182266
0.0864794495071601
0.0534331440371709
0.0715117633356627
0.0219219984705582
0.0394626364399664
0.0307142857142857
0.0918754745634017
0.0227272727272727
0.0210176991150442
0.0411522633744856
0.133420536298234
0.00427735254389914
0.0153576982892691
0.00240096038415366
0.00454545454545455
0.914024717893606
0.253591505309182
0.0121334681496461
0.550632911392405
0.245746691871456
0.00430539609644087
0.00679347826086957
0.0291587694999271
0.0485400075843762
0.00904159132007233
0.817109144542773
0.00365519342065184
0.00334728033472803
0.0258555133079848
0.371727748691099
0.130551816958277
0.0367988567345481
0.0278906955736224
0.00349406009783368
0.0613927916921197
0.00315366972477064
0.00478905359179019
0.0048780487804878
0.0460596786534047
0.0114343029087262
0.00323624595469256
0.0469094922737307
0.0548892988929889
0.00579566153336645
0.425493716337522
0.595970307529162
0.300940438871473
0.00952380952380952
0.0670259346581341
0.0222672064777328
0.128783000643915
0.00626506024096386
0.112175648702595
0.0065123010130246
0.123054114158636
0.00475907198096371
0.0348204570184984
0.0188679245283019
0
0.00165837479270315
0.0126173708920188
0.0038718760999648
0.034815681685196
0.506976744186047
0.141592920353982
0.00954915466499687
0.887795275590551
0.225858585858586
0.00434439178515008
0.00150715900527506
0.0043859649122807
0.00743745774171738
0.00685992476211551
0.0034435261707989
0
0.126165803108808
0.00347893312717433
0
0.00718096019696348
0.00855336556340647
0.00238208670795617
0.0636195182211241
0
0.0055101018533979
0.00266429840142096
0.00378692249431962
0.0046656298600311
0.00941567432844088
0.368805224740684
0.00278790478232897
0.00457190357439734
0.1875
0.00709534368070953
0.017982017982018
0.00156372165754496
0
0.00326064805380069
0.095740008783487
0.00321199143468951
0.00610337592981118
0.0154440154440154
0.165436446129884
0.00737847222222222
0.0388548057259714
0.00569476082004556
0.00715990453460621
0.00980392156862745
0.00375782881002088
0.00338615738859542
0.0169871794871795
0.0495920996135681
0.0166666666666667
0.0127970749542962
0.00283838921412099
0.0043859649122807
0.00691881918819188
0.00266951414842499
0.00993676603432701
0.00407331975560081
0.0268494715795487
0.00493479027141347
0.0289795918367347
0.00554844216816048
0.00600600600600601
0.336431226765799
0.00287191269385411
0.0022140221402214
0.0728534258456201
0.122198505869797
0.297902764537655
0.00234466588511137
0.00536616161616162
0.00486279958318861
0.00438936225148464
0.933333333333333
0.00390015600624025
0.00617828773168579
0.00496277915632754
0.0032514450867052
0.00269905533063428
0.00384738698300737
0.0055817947617003
0.0014986886474335
0.00209351011863224
0.0269493352497305
0.019271948608137
0.00757575757575758
0.041497975708502
0.0797101449275362
0.0227941176470588
0.0118819471061709
0.00240288346015218
0.148148148148148
0.0688134097926775
0.259013282732448
0.7689559348948
0.00456130936409981
0.0462351387054161
0.00417298937784522
0.00203086921202275
0.0204744881377966
0.0596094552929085
0.0718266253869969
0.00268456375838926
0.371980676328502
0.0769802900706582
0.00518806744487678
0.666666666666667
0.0433673469387755
0.00167785234899329
0.00506186726659168
0.00392349190779794
0.0540037243947858
0.00530035335689046
0.0387510454418734
0.00373134328358209
0.766666666666667
0.00294985250737463
0.00138121546961326
0.0135013501350135
0.0138110488390713
0.00685785536159601
0.00422705314009662
0
0.00323624595469256
0.940224159402242
0.00386996904024768
0.00352781546811398
0.878351863963375
0.00319284802043423
0.0144230769230769
0.008
0.00276067105542578
0.518760195758564
0.015771686068344
0.732292917166867
0.0135859849839113
0.00256692335900257
0.0400505902192243
0.434142752023547
0.00335148722245496
0.00551571980143409
0.0277942046126552
0.180445151033386
0.079295154185022
0.0129032258064516
0.0232035928143713
0.0185471406491499
0.00355239786856128
0.0025062656641604
0.083743842364532
0.0124150855001171
0.00282087447108604
0.000916590284142988
0.00952380952380952
0.0139917695473251
0.00426136363636364
0.0242914979757085
0.00370065789473684
0.914893617021277
0.0595138306789606
0.0868245294474803
0.00365853658536585
0.228323699421965
0.408360128617363
0.00717360114777618
0.00890207715133531
0.40112540192926
0.142633228840125
0.00439146800501882
0.00674831292176956
0.264247311827957
0.00470957613814757
0.00558139534883721
0.00550964187327824
0.00467836257309942
0
0.00359712230215827
0.00635930047694754
0.00841908325537886
0.0198170731707317
0.015661252900232
0.00113895216400911
0.0135135135135135
0.346635367762128
0.00388802488335925
0.0422509225092251
0.00486854917234664
0.391011840688913
0.00123228589032656
0.075
0.00465116279069767
0.00768297614233724
0.00585284280936455
0.00117370892018779
0.00399042298483639
0.0173824130879346
0.00400641025641026
0.00434310532030402
0.0154192097654995
0.00267538644470868
0.0157624633431085
0.0222222222222222
0.0146708961141951
0.00646242221158449
0.00317762948840165
0.0216130732735899
0.00588235294117647
0.0077269800386349
0.00103412616339193
0.0410823622358286
0.00414123801220575
0.67972082202404
0.00918999786279119
0.00521811730327698
0.0039273441335297
0.0465393794749403
0.0587288817377313
0.117970660146699
0.0133465150766189
0.236986301369863
0.0029296875
0.650334075723831
0.114160583941606
0.0279832100739556
0.911643270024773
0
0
0.0045766590389016
0.824309392265193
0.00194061711624297
0.00244618395303327
0.00272562083585706
0.95
0.224384968910516
0.796875
0.00351288056206089
0.123281786941581
0.0173453996983409
0.00331282536677709
0.0109289617486339
0.0819482025512176
0.00451043037023116
0.258641975308642
0.0163185378590078
0.058455114822547
0.00545364402578086
0.00501882057716437
0.915009746588694
0.898648648648649
0.00112994350282486
0.0229086229086229
0.542011319111885
0.366376694315193
0.00696378830083565
0.00390859891761876
0.00648035641960308
0.00261096605744125
0.0398976982097187
0.0482573726541555
0.00524475524475524
0.720257234726688
0.00164203612479475
0.00402090872537193
0.00531914893617021
0.03687374749499
0.00862068965517241
0.0337552742616034
0.00516795865633075
0.653333333333333
0.00421179302045728
0.353909465020576
0.179523141654979
0.00997652582159624
0.157608695652174
0.0472946671856754
0.262068965517241
0.00345887778631822
0.00518867924528302
0.00386847195357834
0.0035486160397445
0.496763754045307
0.0189954925949775
0.00310318076027929
0.0460063403695972
0.394736842105263
0.0288808664259928
0.215463917525773
0.0635036496350365
0.0252636742702968
0.0348901098901099
0.00486696950032446
0.0050251256281407
0.00182615047479912
0.00208768267223382
0.0802407221664995
0.0338565022421525
0.0050761421319797
0.0127970749542962
0.131749460043197
0.0130464021519839
0.248065543923532
0.00462351387054161
0.079507566042575
0.832258064516129
0.00529661016949153
0.0384615384615385
0
0.672316384180791
0.00796674748874264
0.00639658848614072
0.0113301257178333
0.0143884892086331
0.00269380425022448
0.00256410256410256
0.927619047619048
0.0025706940874036
0.00484652665589661
0.895971136500301
0.0386067981535879
0.00964187327823691
0.00424728645587541
0.382309582309582
0.675881792183031
0.377260981912145
0.00246507806080526
0.783400809716599
0.00736278447121821
0.00115606936416185
0.0477941176470588
0.0321782178217822
0.492248062015504
0.267241379310345
0.384297520661157
0.0211542883421476
0.868395773294909
0.00895470983296022
0.0190205509400962
0.00934278350515464
0.418358340688438
0.0173754757570743
0.0334128878281623
0.0847457627118644
0.00375516334960571
0.168252080856124
0.00597609561752988
0.0333333333333333
0.00456905503634476
0.00368625844767561
0.00380416804498842
0.00432380494835455
0.00899031811894882
0.00335570469798658
0.00392042979526644
0.00379392971246006
0.904580152671756
0.00214132762312634
0.00252844500632111
0.00241643173580346
0.00345829298658182
0.205409974640744
0.0427400468384075
0.114551083591331
0
0.538823529411765
0.00580383052814858
0.0031304347826087
0.0079155672823219
0.00432432432432432
0.00419287211740042
0.00631199278629396
0.00634696755994358
0.882214765100671
0.00440528634361234
0.00219378427787934
0.865830482706195
0.00273473108477666
0.00198807157057654
0.00471431265321516
0.00453514739229025
0.00480336235364755
0.00250878073256397
0.916129032258065
0.00403551251008878
0.00656814449917898
0.0282358820589705
0.0455580865603645
0.049548041513224
0.0448939319190923
0.00235849056603774
0.0031055900621118
0.689655172413793
0.00410958904109589
0.00446428571428571
0.134635879218472
0.00865800865800866
0.00249500998003992
0.768502581755594
0.496116948378255
0.0897703549060543
0.285924472780775
0.00343938091143594
0.0115642118076689
0.0116654702081838
0.00780437044745057
0.0974052718286656
0
0.00460829493087558
0.0034965034965035
0.0029806259314456
0.00513808606294155
0.00286944045911047
0.888721804511278
0.00310508252982513
0.00449293966623877
0.00269784172661871
0.00638297872340425
0.773095623987034
0.00542299349240781
0.563356164383562
0
0.0113252197430696
0.0021398002853067
0.0288773523685918
0.681400282885431
0.0675954592363261
0.40989847715736
0.143157157857893
0.0201302545885139
0.295381310418904
0.00288600288600289
0.917472118959108
0.00548847420417124
0.00397022332506203
0.00314389359129383
0.0612052730696798
0.0177602368031574
0.156867985034741
0.00261096605744125
0.00289017341040462
0.207863821625509
0.935219657483246
0.209851660754595
0.0277777777777778
0.161988304093567
0.0668391548081069
0.216284987277354
0.381759483454399
0.313358302122347
0.021687509893937
0.191316146540027
0.154471544715447
0.448979591836735
0.0187173979748389
0.00531914893617021
0.068169014084507
0.054989816700611
0.22972972972973
0.00277888050813815
0.630857966834895
0.548131868131868
0.226415094339623
0.27284681130835
0.193464730290456
0.225787965616046
0.506391347099312
0.00243732590529248
0.00368550368550369
0.00555092978073827
0.00247015232606011
0.00886672208367969
0.0487364620938628
0.00315457413249211
0
0.00492325514045757
0.00335852225020991
0.00698272693862551
0.0278159340659341
0.00136239782016349
0.00436681222707424
0.00316764132553606
0.0035778175313059
0.0389891696750903
0.00214592274678112
0.00198150594451783
0.00377358490566038
0.0123657003851612
0.0360645365390699
0.00530347672362994
0.0389105058365759
0.00302114803625378
0.00315357931251971
0.00655021834061135
0.414686825053996
0.283008658008658
0.00339476236663434
0.00255102040816327
0.00506186726659168
0.932559010865493
0.0137995434737497
0.905982905982906
0.581386861313869
0.0679012345679012
0.0750161672774305
0.00416666666666667
0.00428571428571429
0.00326644890340644
0.00141242937853107
0.00333333333333333
0.00177777777777778
0.913357400722022
0.927652733118971
0.0114468255024624
0.317857142857143
0
0.00311203319502075
0.0182982616651418
0.00438756855575868
0.00730411686586985
0.00445235975066785
0.844982078853047
0.276595744680851
0.860173577627772
0.00391644908616188
0.0215011727912432
0.307624113475177
0.0752688172043011
0.00315457413249211
0.665805785123967
0.0112189205579139
0.00598444045481747
0.181818181818182
0.0913865546218487
0.141666666666667
0.00386930352536543
0.026715462031107
0.0045766590389016
0.161109916110992
0.0464572192513369
0.00399201596806387
0.00292207792207792
0.0497017892644135
0.0030055817947617
0.0563981042654028
0.113680154142582
0.919117647058823
0.4
0.16543438077634
0.0240963855421687
0.0716723549488055
0
0.0041371158392435
0.0144208037825059
0.880503144654088
0.0078125
0.00191717791411043
0.851973684210526
0.178302360622803
0.00351398837680768
0.00373569927620827
0.00484496124031008
0.598930481283422
0.0124407582938389
0.862439747868001
0.00534388916378031
0.841867469879518
0.00439753737906772
0.00570342205323194
0.00497512437810945
0.0395299145299145
0.00487444608567208
0.00479731350443752
0.00319897632757518
0.0043360433604336
0.00405761817812944
0.00797872340425532
0.0045201668984701
0.0118320610687023
0.012137359384251
0.898533007334963
0.0218884120171674
0.00483271375464684
0.851096379398266
0.832941176470588
0.382165605095541
0.914130434782609
0.0033096926713948
0.00422832980972516
0.00503862949277796
0.913997627520759
0.00401854714064915
0.00394366197183099
0.00321543408360129
0.376383763837638
0.955882352941177
0.255520504731861
0.00728155339805825
0.0032258064516129
0.865176640230714
0.63236337828247
0.00410172272354389
0.00389105058365759
0.00851063829787234
0.310367454068241
0.0191780821917808
0.0118898623279099
0.00327439423706614
0.00568181818181818
0.968
0.932300163132137
0.897916666666667
0.627002288329519
0.421908893709328
0.373379429559205
0.352465642683913
0.342820730671198
0.00352
0.740890688259109
0.266666666666667
0.426323676323676
0.00304692260816575
0.382227632379793
0.468062827225131
0.00179533213644524
0.00310880829015544
0.87466307277628
0.00436854646544877
0.85744345081536
0.429378531073446
0.95260663507109
0.00562686829611394
0.367847411444142
0.00393313667649951
0.00556586270871985
0.00327703554323166
0.00701754385964912
0.00280767430978007
0.00327653997378768
0.00637450199203187
0.00348918353105373
0.00432499227679951
0.0171232876712329
0.555555555555556
0.0234892163143284
0.0040595399188092
0.00930004894762604
0.00277888050813815
0.00452708164915117
0.0103456977037598
0.00162074554294976
0.898388227049755
0.00319488817891374
0.795724465558195
0.574944071588367
0.00866738894907909
0.875968992248062
0.00894163550642172
0.00557103064066852
0.419454225352113
0.00343642611683849
0.0752864157119476
0.00199401794616152
0.0317965023847377
0.919923126201153
0.00278551532033426
0.00145985401459854
0.00388198757763975
0.00289017341040462
0.00526805082119616
0
0.00512902708767431
0.0126658624849216
0.876237623762376
0.00367012089810017
0.904841402337229
0.601793721973094
0.751445086705202
0.440071158550145
0.828451882845188
0.615285806037251
0.874704491725768
0.842603550295858
0.692883895131086
0.91254752851711
0.932060227690048
0.00850425212606303
0.00310800310800311
0.00440722785368004
0.00191387559808612
0.00328947368421053
0.00657108721624851
0.00309917355371901
0.0031328320802005
0.0118110236220472
0.936862244897959
0.278433341702234
0.0103641859795595
0.00704473406128919
0.00278422273781903
0.00339602925809822
0.00172117039586919
0.00396178047075274
0.0043859649122807
0.00310184387385835
0.0054757015742642
0.00303030303030303
0.00285714285714286
0.00252989880404784
0.021959923140269
0.00321543408360129
0.00428194993412385
0.0107387520829476
0.00662251655629139
0.00618121513643902
0.0025062656641604
0.00474495848161329
0.0292573143285821
0.00558035714285714
0.00203769740193581
0.590666666666667
0.361936193619362
0.00258397932816537
0.311653116531165
0.462773722627737
0.00390347764371895
0.0048828125
0.0030241935483871
0.00142146410803127
0.932
0.00265957446808511
0.00321543408360129
0.00609137055837563
0.0403262347077481
0.00521739130434783
0
0.00278940027894003
0.0284775465498357
0.905126243305279
0.00386100386100386
0.819188191881919
0.0364159080019166
0.0134255492270138
0.00569514237855946
0.264204545454545
0.00704960835509138
0.00256410256410256
0.00447177193963108
0.344424460431655
0.000919963201471941
0.00292255236239649
0.00547195622435021
0.00919608424799763
0.00818234950321449
0
0.00355871886120996
0.0057660626029654
0.218354430379747
0.004375
0.00753768844221105
0.845921450151057
0.00573065902578797
0.00554073466037349
0.00386100386100386
0.00937207122774133
0.00689655172413793
0.00436681222707424
0.00511715593859413
0.00351288056206089
0.00775945683802134
0.0125786163522013
0.00939702427564605
0.485232067510549
0.0180240320427236
0.00449775112443778
0.00509164969450102
0.41349170775437
0.462170655064056
0.109403490492316
0.140039447731755
0.00836820083682008
0.0434750946693854
0.00413743479042993
0.00313087038196619
0.010850942318675
0.0155076722167809
0.00634920634920635
0.0844146974457041
0.00657131812910707
0.00422450211225106
0.00598802395209581
0.302919708029197
0.117647058823529
0.00198708395429707
0.00403458213256484
0.00922463226128148
0.00402530189764232
0.14859715968133
0.0194489465153971
0.00348229831688915
0.00643776824034335
0.0522128294380905
0.0608649225840897
0.00119047619047619
0.00194931773879142
0.00545454545454545
0.00399709302325581
0.00901098901098901
0.0389492753623188
0.859504132231405
0.390859891761876
0.827765404602821
0.973684210526316
0.00257334019557385
0.00586510263929619
0.00303619140150595
0.00344234079173838
0.0035650623885918
0.00250705108116578
0.00459201695513953
0.0194628260023355
0.00814111261872456
0.00546333263290607
0.00784929356357928
0.003584229390681
0
0.00128205128205128
0.00264131008980454
0.859799713876967
0.00611995104039168
0.0534488985193211
0.36231884057971
0.0031104199066874
0.397679324894515
0.22037110933759
0.00187149095446039
0.0509915014164306
0.00606323083585968
0.0526315789473684
0.00248447204968944
0.957380457380457
0.00502891626854413
0.00987575661038547
0.00445765230312036
0.921939194741167
0.00629425649095201
0.0781337830241709
0.00233535730966838
0.00890207715133531
0.0092002830856334
0.00388768898488121
0.81685393258427
0.883084577114428
0.419669922532839
0.803508771929825
0.703180212014134
0.0784447476125512
0.672376093294461
0
0.338253382533825
0.93719806763285
0.534513274336283
0.00275558004960044
0.00740740740740741
0.123488773747841
0.248579545454545
0.00702301989855638
0.00303292894280763
0.00226928895612708
0.00201612903225806
0
0.43609022556391
0
0.0549618320610687
0.00644745325596389
0.00467289719626168
0.00182481751824818
0.708527131782946
0.00638977635782748
0.00204081632653061
0.00818181818181818
0.00436334787782626
0.0210280373831776
0.205985915492958
0.411764705882353
0.660968660968661
0.690036900369004
0.521472392638037
0.00282179292381159
0.00284033272469061
0.00334855403348554
0.0047978067169294
0.0020746887966805
0.812244897959184
0.00683526999316473
0.889671361502347
0.00189214758751183
0
0.135167464114833
0.162230671736375
0.101639344262295
0.0435823754789272
0.171401515151515
0.134991119005329
0.0406417112299465
0.882037533512064
0.0022271714922049
0.00331400165700083
0.00622775800711744
0.13572267920094
0.108024691358025
0
0.0023696682464455
0.00367985280588776
0.0532702591526121
0.00283745439805432
0.00348837209302326
0.0429906542056075
0.00408580183861083
0.00302114803625378
0
0.00253699788583509
0.0249027237354086
0
0.00603925515853045
0.0025062656641604
0.00233372228704784
0.0592443140132062
0.00111234705228031
0.894957983193277
0.00494743351886209
0.00332225913621262
0.834102800861804
0.119179600886918
0.00171821305841924
0.00540540540540541
0
0.017102615694165
0.0208255857195984
0.00437158469945355
0.00454545454545455
0.00333333333333333
0.00359897172236504
0.0108359133126935
0.00675675675675676
0.00962250185048113
0.0031210986267166
0.017910447761194
0.00476758045292014
0.00590372388737511
0.0285168073920663
0.0099009900990099
0.00238095238095238
0.0048695652173913
0.0729442970822281
0.00790513833992095
0.0208816705336427
0.0128144280968201
0.19015047879617
0.0801603206412826
0.0209331651954603
0.0043630017452007
0.00462798148807405
0.0035677879714577
0.0285252960172228
0.00320627003918774
0.00302877334679455
0.00519169329073482
0.00345679012345679
0.00332778702163062
0.00229252636405319
0.0121457489878543
0.00372266170311773
0.00105300105300105
0.00245901639344262
0.00684638425331622
0.0298507462686567
0.00320102432778489
0.16775170325511
0.00521251002405774
0.0184538653366584
0.67219152854512
0.00414293112377007
0.00561797752808989
0.00618716163959783
0.129854368932039
0.00166389351081531
0.00509592326139089
0.00294117647058824
0.00599700149925037
0.0024896265560166
0
0.00735294117647059
0.94047619047619
0.00333333333333333
0.00435273254876673
0.169045619927232
0.0317175344105326
0.00343642611683849
0.062836116614775
0.185058259081563
0.0107178464606181
0.0497512437810945
0.00166458593424886
0.00535475234270415
0.00489236790606654
0.00282087447108604
0.00655737704918033
0.00278940027894003
0.00256191289496157
0
0.147627416520211
0.0125847047434656
0.0768229166666667
0.00450788880540947
0.00189035916824197
0.00505979760809568
0
0.00772200772200772
0.0122324159021407
0.0043956043956044
0.00865800865800866
0.00405616224648986
0.00628930817610063
0.00474898236092266
0
0.578947368421053
0.0804597701149425
0.00508317929759704
0.00241545893719807
0.0482758620689655
0.00551267916207277
0.404805914972274
0.00764818355640535
0.280323450134771
0.0028184892897407
0.199442119944212
0.00576701268742791
0.0198361362656317
0.139719923615532
0.0233941316415543
0.199791521890202
0.00495662949194548
0.00425531914893617
0
0.00740740740740741
0.00577200577200577
0.00184162062615101
0.0215494211932324
0.734853884533143
0.916972814107274
0.207964601769911
0
0.0265767552558509
0.0112903225806452
0.0801282051282051
0.00328407224958949
0.00769230769230769
0
0.00356768100734523
0.00428082191780822
0.0247167868177137
0.046388336646786
0.261818181818182
0.1568
0.047813094267862
0.726354453627181
0.338551859099804
0.109756097560976
0.676604018146468
0.0528319847691575
0.00411635565312843
0.0035405192761605
0.749397590361446
0.659056316590563
0.77046783625731
0.00630914826498423
0.0143626570915619
0.0158040300276571
0.0274893097128894
0.00767754318618042
0.0120883701542309
0.914910226385636
0.00359281437125748
0.00346020761245675
0.00498753117206983
0.12695652173913
0.00224215246636771
0.00239520958083832
0.00843881856540084
0.00188679245283019
0.0109310214851112
0.0040290088638195
0.00378787878787879
0.00204220558202859
0.832512315270936
0.0365448504983389
0.112903225806452
0.0177304964539007
0.00727802037845706
0.76669167291823
0.0425383542538354
0.00229621125143513
0.00661313179026925
0.00457875457875458
0.0138010350776308
0.0053134962805526
0.00420168067226891
0.215378729915838
0.013745704467354
0.00324254215304799
0.00335570469798658
0.100443458980044
0.0129805292061907
0.0120533792509686
0.516831683168317
0.46272098385857
0.903508771929825
0.00898520084566596
0.00306560392397302
0.00289855072463768
0.00670358496065287
0.0869565217391304
0.00258564964447317
0.00275650842266462
0.120502092050209
0.00358937544867193
0.298013245033113
0.834686346863469
0.72289156626506
0.0441008018327606
0.0635491606714628
0.246728971962617
0.0638085742771685
0.0235934664246824
0.0257510729613734
0.270642201834862
0.00278164116828929
0.00795228628230616
0.00125944584382872
0.00209424083769634
0.00355366027007818
0.00738188976377953
0.00713386487620646
0.00201694231544978
0.167194426852438
0.393032117583016
0.0701576004067107
0.00614334470989761
0.774092615769712
0.121315969842358
0.208955223880597
0.00217391304347826
0.0852130325814536
0.0244027742101207
0.002872812744842
0.332039911308204
0.100834938985228
0.0055041831792162
0
0.00445163901254553
0.00515232974910394
0.00452488687782805
0.014344262295082
0.00204960032793605
0.0197628458498024
0.435443037974684
0.00358606557377049
0.00303951367781155
0.00356597045338767
0.00678294573643411
0.770401106500692
0.380298273155416
0.00442043222003929
0.919956140350877
0.00369685767097967
0.00145137880986938
0.00452634982217911
0.00479452054794521
0.00348953140578265
0.00319064078702473
0.0340501792114695
0.00170842824601367
0.00511945392491468
0.00483091787439614
0.00316205533596838
0.00523882896764253
0.00344234079173838
0.482758620689655
0.470018450184502
0.0115606936416185
0.0661375661375661
0.121658986175115
0.00285103349964362
0.715990453460621
0.0369984366857738
0.0347593582887701
0.00219138056975895
0.00679012345679012
0.00521267723102585
0.609029779058597
0.00802407221664995
0.00468521229868228
0.00300420588824354
0.00658350658350658
0.00188205771643664
0.00254712175241977
0.0013986013986014
0.24231032125769
0.626923076923077
0.0138963121325494
0.265654105172661
0.00248138957816377
0.00154440154440154
0.00347036839295248
0.884615384615385
0.0590391282813274
0.575494714014638
0.50224295711466
0.00311526479750779
0.0028604118993135
0.264337851929093
0.733459357277883
0.215360253365004
0.00277777777777778
0.0488366456616578
0.00690355329949239
0.0246343341031563
0.0561609388097234
0.739399293286219
0.0313942751615882
0.189873417721519
0.0873362445414847
0.00514327700220426
0.0582797427652733
0.0881925710728367
0.0155038759689922
0.00950292397660819
0.00652262535670607
0.7904
0.0045186909489251
0.0123893805309735
0.127371273712737
0.0479947403024326
0
0.00309597523219814
0.00645392613840086
0.0353413654618474
0.203151986183074
0.00211193241816262
0.0176512120498941
0.00943396226415094
0.00440159295745127
0.319968960165546
0.0101162290142058
0.00437445319335083
0.00375657400450789
0.00630517023959647
0.00211528291909043
0.00769230769230769
0.897196261682243
0.205273069679849
0.914956011730205
0.00907840440165062
0.0034896070399029
0.0307692307692308
0.0045045045045045
0.0101342791993919
0.941427050053248
0.921951219512195
0.859223300970874
0.0073154511194857
0.00402975821450713
0.906367041198502
0.00476553564620663
0.00435888122048674
0.780518659076534
0.864678899082569
0.876146788990826
0.0147239263803681
0.556157457565908
0.8125
0.00356633380884451
0.476486246672582
0.0154320987654321
0.879746835443038
0.0136690647482014
0.740680713128039
0.363218390804598
0.965763195435093
0.00967117988394584
0.00584063412599082
0.000911992704058368
0.00396825396825397
0.00320139697322468
0.633063306330633
0.032064128256513
0.885895404120444
0.0123919308357349
0.0960202147820594
0.00327153762268266
0.00550964187327824
0.540794979079498
0.0475161987041037
0.11435124508519
0.0241545893719807
0.00218150087260035
0.016164994425864
0.231729055258467
0.0218291305984193
0.032156862745098
0.011887072808321
0.0836408364083641
0.00503959683225342
0.0113879003558719
0.00655737704918033
0.00417536534446764
0.00427350427350427
0.111281070745698
0.0352272727272727
0.004739336492891
0.00224089635854342
0.0978941377347752
0.0441176470588235
0.0315457413249211
0.0723358449946179
0.0211148648648649
0.00533491404860699
0.00583090379008746
0.00809968847352025
0.00358331200409521
0.00746268656716418
0.00433839479392625
0.0188487009679063
0.845637583892617
0.0065359477124183
0.0105017502917153
0.0794747753973739
0.0418006430868167
0.0161218092252575
0.00533689126084056
0.62043795620438
0.100600600600601
0.00173460537727667
0.00328227571115974
0.125836909871245
0.00555555555555556
0.287272727272727
0.0446549391069012
0.0451574569221628
0.00426666666666667
0.00806916426512968
0.00319488817891374
0.00591353996737357
0.0090978013646702
0.0771558245083207
0.523809523809524
0.00564971751412429
0.00262664165103189
0.00950118764845606
0.00665456745311555
0.0534907954150747
0.00432900432900433
0.0802723526249776
0.00561009817671809
0.0120772946859903
0.0246768507638073
0.161764705882353
0.00256016385048643
0.00327779295274515
0.00159108989657916
0.00333889816360601
0.00284679089026915
0.514200298953662
0.016
0.865671641791045
0.106451612903226
0.00751582278481013
0.0106382978723404
0.0203982515784361
0.00557846228474412
0.000997008973080758
0.00236127508854782
0.00374812593703148
0.00469116497263487
0.0054249547920434
0.479856759176365
0.325805102467587
0.580594679186229
0.0028328611898017
0.00698909700866648
0.166666666666667
0.447839251307459
0.0226092270088604
0.0181543116490166
0.518295307791649
0.0136108887109688
0.0351758793969849
0
0.00583090379008746
0.0102996254681648
0.728382502543235
0.850931677018634
0.00579929399899143
0.00360537528679122
0.0502283105022831
0.62089552238806
0.0153036824485892
0.00257676615847112
0.0185093780848963
0.914798206278027
0.00572939620978405
0.00350262697022767
0.00463141644152837
0.00593878483325719
0.359632446134347
0.814159292035398
0.0149650814765547
0.00340473826074621
0.000917852225791648
0.00360721442885772
0.890557939914163
0.372222222222222
0.00269179004037685
0.0041162850527399
0.00541919030921262
0.00245700245700246
0.454819277108434
0.00229533282325937
0.0152671755725191
0.0142990363692882
0.00466200466200466
0.0101176173011256
0.00309119010819165
0.0300848547184366
0.127520759193357
0.00323886639676113
0.0031413612565445
0.357887421820709
0.0345323741007194
0.187155963302752
0.0242941562705187
0.0425696594427245
0.00562040639861652
0.00561272217025257
0.00390815828041036
0.811145510835913
0.944444444444444
0.436182019977802
0.0203223545900491
0.00466355762824783
0.419670846394984
0.0543859649122807
0.302469135802469
0.77956204379562
0.753521126760563
0.950653120464441
0.00142045454545455
0.816149068322981
0.392572463768116
0.0137931034482759
0.888549618320611
0.00326340326340326
0.345900920648838
0.00829187396351575
0.00442151805453206
0.00226244343891403
0.00177619893428064
0.00475493782004389
0.00611450806003335
0.0047811695476278
0.818727490996399
0.0357725788900979
0.96078431372549
0.914953271028037
0.880628272251309
0.00341588385994876
0.00344115622849277
0.0072463768115942
0.00280898876404494
0.00162999185004075
0.00242865816636308
0.00308451573103023
0.0963244613434728
0
0.00548696844993141
0.0226063829787234
0.329849012775842
0.00273224043715847
0.588461538461538
0.00445868747387488
0
0.00251256281407035
0.0039344262295082
0
0.0033003300330033
0.00745746912141692
0.418829672861312
0.00410846343467543
0.00666936135812449
0.0149171270718232
0.00659506312417562
0.00200400801603206
0.00366032210834553
0.00397489539748954
0.668387096774194
0.0399361022364217
0.00263978881689465
0.512911843276937
0.00525210084033613
0.00628698224852071
0.0502215657311669
0.050410540385717
0.00561797752808989
0.00241351568785197
0.2734375
0.00581234431220592
0.00461990760184796
0.00641495601173021
0.00612423447069116
0.109104151493081
0.0106075216972035
0.00501882057716437
0.839137645107794
0.00373333333333333
0.0341047503045067
0.736792893875643
0.00109289617486339
0.0150375939849624
0.00309951060358891
0.0285050675675676
0.352250489236791
0.00455719276925414
0.092439293598234
0.0813559322033898
0.412328329607154
0.0186688311688312
0.00437485609026019
0.02669934219012
0.00328048113723346
0.00776754890678941
0.282072035613112
0.00504240201696081
0.332608695652174
0.0621963070942663
0.438065194532071
0.665622202327663
0.402597402597403
0.011191573403555
0.00317150524518175
0.177385892116183
0.405288720992984
0.00695450594030716
0.008
0.229402261712439
0.193376068376068
0.00389226218278063
0.127848101265823
0.0947368421052632
0.0795001329433661
0.637813211845103
0.0329247434435576
0.0231513476157567
0.00523665659617321
0.355335533553355
0.149861495844875
0.125
0.00617283950617284
0.00432120993878286
0.00390355912743972
0.00675552309658572
0.0162657899290535
0.00588668138337013
0.0249776984834969
0.00364874726343955
0.00673400673400673
0.0920089467263115
0.00572687224669604
0.870573870573871
0.00637039284089186
0.0052707235265932
0.00522875816993464
0.034587995930824
0.770562770562771
0.00890906034627668
0.362262038073908
0.00317965023847377
0.0035799522673031
0.00556652899982043
0.00599041533546326
0.43598615916955
0.931972789115646
0.0378100940975192
0.48195991091314
0.636477987421384
0.161849710982659
0.42753036437247
0.00515463917525773
0.00252750520368718
0.00235571260306243
0.00529589778076664
0.456104944500505
0.03125
0.00394144144144144
0.00529100529100529
0.00294066770454939
0.00241545893719807
0.00468527194948055
0.00907715582450832
0.0239442751414889
0.00817375058383933
0.847941567065073
0.29867592793575
0.0180412371134021
0.0649870496821286
0.00533175355450237
0.242077128675067
0.0106681639528355
0.00240153698366955
0.327886136004217
0.003446790176648
0.0986692632262253
0.00303490136570561
0.0283575317604356
0.343233398711124
0.235785953177258
0.0653436592449177
0.122448979591837
0.645481628599801
0.134310850439883
0.0855790240349599
0.00317292437863564
0.0107913669064748
0.00350095480585614
0.282407407407407
0.380821917808219
0.196659707724426
0.173522458628842
0.0117647058823529
0.275538894095595
0.00634765625
0.842105263157895
0.0039546533087266
0.00667259786476868
0.00352500550782111
0.386937971775517
0.0040650406504065
0.00555203045685279
0.0786838340486409
0.00383055430374042
0.0118649224216611
0.00695704779189353
0.00381922342457034
0.00462768195204039
0.312442396313364
0.775538568450313
0.00342140277513781
0.00941346850108617
0.00300150075037519
0.0111576011157601
0.338450292397661
0.00183654729109275
0.966283524904215
0.0026065909514057
0.684210526315789
0.03601108033241
0.207446808510638
0.492982456140351
0.299295774647887
0.164268585131894
0.499197431781701
0.284178187403994
0.580924855491329
0.0980103168754606
0.938536585365854
0.004149377593361
0.00218470705064548
0.946915887850467
0.00548815713460428
0.0162412993039443
0.0065478355765733
0.00389105058365759
0.00332225913621262
0.00716332378223496
0.00606428138265616
0.00993447474106954
0.976437323279925
0.976190476190476
0.948717948717949
0.77639751552795
0.00998073892488181
0.0329352153456388
0
0.89540964555491
0.00516841917661736
0.00360474978795589
0.00459459459459459
0.00259590423997693
0.0585205992509363
0.127359191558924
0.125856697819315
0.0683260126891166
0.0565371024734982
0.0942222222222222
0.10427807486631
0.100917431192661
0.0565984869711404
0.927953890489914
0.00545364402578086
0.176
0.0415430267062315
0.00656209987195903
0.11134163208852
0.0033003300330033
0.517819706498952
0.545454545454545
0.71063829787234
0.00582286239656758
0.00265764677458323
0.90832328106152
0.00388120148498144
0.00254704966746852
0.00491400491400491
0.00504658385093168
0.0537679932260796
0.0037025609379821
0.120418848167539
0.0624823296579022
0.0149491094147583
0.0188679245283019
0.0594262295081967
0.195276790248857
0.186968356583872
0.107725017717931
0.0065597667638484
0.00781928757602085
0.941095890410959
0.269569471624266
0.0868924889543446
0.0774487471526196
0.0459770114942529
0.200843773970851
0.006233303650935
0.189742410303588
0.475516866158868
0.0384615384615385
0.0146370725854829
0.211490837048044
0.135232926277702
0.925675675675676
0.00471837216160425
0.0909455128205128
0.00589592412202
0.916881206325855
0.0157318741450068
0.00332594235033259
0.000965717044905843
0.0023696682464455
0.00271616115889543
0.0219390436153442
0.717325227963526
0.0296754250386399
0.00419384902143523
0.2793867120954
0.00232288037166086
0.00512820512820513
0.0048881368678323
0.00641025641025641
0.373312152501986
0.179787234042553
0.06996336996337
0.00605073306958343
0.00408229915088178
0.00405016984583224
0.00120336943441637
0.00196753566158387
0.0408163265306122
0.00416281221091582
0.00417949846018478
0.00477960701009028
0.00598921940507087
0.0253070338667659
0.00372208436724566
0.00286532951289398
0.879166008529458
0.0023094688221709
0
0.00449438202247191
0.00471698113207547
0.00613261786124952
0
0.0239447050111084
0.00566893424036281
0.00547495209416918
0.0994736842105263
0.0144004850689707
0.914670658682635
0.104247104247104
0.439782823297137
0.839311334289814
0.0742933537051184
0.004828797190518
0.00634165675782798
0.00643356643356643
0.00327367961588826
0.0322966507177034
0.0647985989492119
0.00793343653250774
0.00367421922841396
0.00407101662331788
0.0106194690265487
0.580383680086463
0.00407766990291262
0.302799673824409
0.108097327483047
0.691721854304636
0.868389780154486
0.0114661366763492
0.00490677134445535
0.0463112547119009
0.115599404318689
0.0863238377111851
0.35632183908046
0.049089469517023
0.0354464894342195
0.0262700405640332
0.103896103896104
0.0593194820837097
0.00370164723301869
0.020997375328084
0
0.17761925991975
0.0136363636363636
0.703448275862069
0.398104265402844
0.0989867498051442
0.136695906432749
0.64314789687924
0.290089086859688
0.00818330605564648
0.00557768924302789
0.00307219662058372
0.00319926873857404
0.0051440329218107
0.00303030303030303
0.00528935905413815
0.00312639571237159
0.0790464240903388
0.778546712802768
0.803607214428858
0.00222993062438057
0.145474700052165
0.0107619457597934
0.00143609382479655
0.003487358326068
0.0232558139534884
0.00964587737843552
0.0416666666666667
0.206349206349206
0.462633451957295
0.00132919805050953
0.00479307926116437
0.578171091445428
0.0445353328788912
0.00738552437223043
0.4375
0.00846262341325811
0.0318091451292246
0.00229357798165138
0.19320987654321
0.00437614492163647
0.00317796610169492
0.00230414746543779
0.00538849296019468
0.00293201392706615
0.0029897718332022
0.00572155117609663
0.00457338859511219
0.0060790273556231
0
0.0053475935828877
0.00476190476190476
0.0493081761006289
0.95414847161572
0.00979991833401388
0.0714285714285714
0.00378071833648393
0.005032021957914
0.00658644711842939
0.174878556557946
0.0642814628662126
0.266937669376694
0.414607358594179
0.055045871559633
0.392592592592593
0.00869565217391304
0.00305010893246187
0.00301334481274214
0.0137931034482759
0.169902912621359
0.0176390773405699
0.0497076023391813
0.0801963993453355
0.00563777307963354
0.00391134289439374
0.00200601805416249
0.0210212765957447
0.00314300680984809
0.698910081743869
0.0647759103641457
0.369824561403509
0.324605998983223
0.0038753681599752
0.0520568816658202
0.00226617222908941
0.0133010882708585
0.00665004156275977
0.00508474576271186
0.0062111801242236
0.0118764845605701
0.579207920792079
0.0987272101823185
0.00447522642514651
0.00814901047729918
0.00377992440151197
0.0052652895909275
0.0221774193548387
0.00676284941388638
0.0375062096373572
0.172093023255814
0.0879043600562588
0.10958904109589
0.0272727272727273
0.10348560294436
0.00584795321637427
0.0062111801242236
0.00498063087991146
0.0208188757807078
0.00240312406127966
0.00238379022646007
0.677631578947368
0.0168049351201872
0.00226142017186793
0.0423131170662905
0.225604838709677
0.0468631897203326
0.0078125
0.00340136054421769
0.00371747211895911
0.754684838160136
0.52276707530648
0.00973946919892866
0.0133514986376022
0.934929404542664
0.460272684532205
0.0160705028512182
0.00762066045723963
0.0121716848174247
0.00610500610500611
0.283434650455927
0.0630740967544397
0.0472921434019832
0.0232181425485961
0.00192122958693564
0.0471269119470856
0.133280127693536
0
0.0444839857651246
0.347576301615799
0
0.00264900662251656
0.0345193839617631
0.00344234079173838
0.00445632798573975
0.0102794731769997
0.0037243947858473
0.00297324083250743
0.00731812311665949
0.00309405940594059
0.330757341576507
0.00300075018754689
0.621551724137931
0.0706214689265537
0.00390625
0.901754385964912
0.00347394540942928
0.00193423597678917
0.00501840080294413
0.00565149136577708
0.208467309753483
0.0360390703940721
0.00335570469798658
0.00666825434627292
0.00754581386992454
0.0712098009188361
0.00303555941023417
0.0119837363578001
0.00299785867237687
0.31970802919708
0.0065439672801636
0
0.00340599455040872
0.00620539869686627
0.013328530259366
0.00576631259484067
0.0532701421800948
0.0297778862582377
0.00389105058365759
0.00548365869708269
0.00391517128874388
0.00207986688851913
0.861575178997613
0.0507302075326672
0.922425952045134
0.919491525423729
0.473298429319372
0.00293326814959668
0.00336538461538462
0.392832289491997
0.883333333333333
0.00314300680984809
0.00365898280278083
0.0267576075550892
0.00499687695190506
0.0268185157972079
0.00116822429906542
0.00268336314847943
0.0259529602595296
0.0147117296222664
0.00318217979315831
0.00239348970799426
0.00254730713245997
0.00193050193050193
0.00970369086813377
0.931686046511628
0.00352467270896274
0.014453125
0.0248306997742664
0.0580411124546554
0.03532949135555
0.0151821862348178
0.0216450216450216
0.00640439158279963
0.00190839694656489
0.0094722598105548
0.00363325496901047
0.00371534724206916
0.0119840213049268
0.00908677873693776
0.00413793103448276
0.514634146341463
0.398384089496582
0.00460455037919827
0.0104624398409709
0.431112365894975
0.0470453241537579
0.00527426160337553
0.0171704957678355
0.00435865504358655
0.00329411764705882
0.0067360685854256
0.00910353340533868
0.333333333333333
0.212741751990899
0.89009009009009
0.00586041555673948
0.00347222222222222
0.0754582665954796
0.00388726919339164
0.012093023255814
0.00181159420289855
0.00556792873051225
0.0242295018414421
0.940993788819876
0.379268292682927
0.00186567164179104
0.0114048729911871
0.00195822454308094
0.687752355316285
0.0108303249097473
0.0434782608695652
0.00489596083231334
0.00764818355640535
0.00489168413696716
0.0082844321712116
0.000717875089734386
0.00301912110030191
0.00198019801980198
0.433264887063655
0.004526593738212
0.00223463687150838
0.00446428571428571
0.194444444444444
0.00490196078431373
0.752834467120181
0.920408163265306
0.00278551532033426
0.00524737631184408
0.00191938579654511
0.00439319055464031
0.00515463917525773
0.0145797598627787
0.0262096774193548
0.0101404056162246
0.00397431977988383
0.00584795321637427
0.00618046971569839
0.816205533596838
0.00371609067261241
0.117910447761194
0.00260162601626016
0.012400354295837
0.00770877944325482
0.0397111913357401
0.0331689825190498
0.351702030224393
0.466339782666313
0.0024724657226343
0.0553977272727273
0.38966275659824
0.746119733924612
0.190863471188787
0.0371799368642582
0.0397781085103504
0.278566094100075
0.00229095074455899
0.0032258064516129
0.00647249190938511
0.00364077669902913
0.0107550010755001
0.782051282051282
0.0144460362941738
0.00715478177915574
0.00377928949357521
0.00385674931129477
0.00319897632757518
0.0123283833006444
0.753001715265866
0.00269978401727862
0.0768307322929172
0.00423314881146206
0.147995889003083
0.00756302521008403
0.00538033395176252
0.00183710961420698
0.144482667372321
0.00333778371161549
0.0308641975308642
0.440575321725965
0.001354096140826
0.0932642487046632
0.663366336633663
0.375100187015763
0.603960396039604
0.0372534696859021
0.0167664670658683
0.0696864111498258
0.00893965731313633
0.00302258988227808
0.137910085054678
0.465909090909091
0.0100926879505664
0.00211653386454183
0
0.459331758353021
0.853312302839117
0.0098117210289048
0.0044435857805255
0.0392832529290145
0.00437743190661479
0.00473111496609368
0.00252981568485725
0.00321931589537223
0.00309553960883636
0.408146639511202
0.00284605433376455
0.00409836065573771
0.242603550295858
0.406153846153846
0.00164203612479475
0.00165453342157512
0.125882352941176
0.00283419933868682
0.0034324942791762
0.847041847041847
0.00926473487088508
0
0.931407942238267
0.0183568390418625
0.00490762124711316
0.00202771206488679
0.0142438206954336
0.00462962962962963
0.496605237633366
0.0199796816796478
0.00328299409061064
0.912162162162162
0.806327900287632
0.00190372586347566
0.88051948051948
0.00647948164146868
0.0062402496099844
0.00143061516452074
0.0225355507351169
0.912199630314233
0.0246589716684155
0.597014925373134
0.00394776799271181
0.605194805194805
0.296165884194053
0.17945340796839
0.686320754716981
0.0517123287671233
0.00422589320015367
0.256791720569211
0.387892376681614
0.122501946535167
0.00494233937397035
0.0045995670995671
0.0108207431604737
0.00234192037470726
0.00335640864275226
0.00140449438202247
0.00529300567107751
0.588785046728972
0.041469387755102
0.0881226053639847
0.00562541363335539
0.003690036900369
0.0028312570781427
0.00379506641366224
0.0100374732334047
0.00606673407482305
0.00609225413402959
0.0389221556886228
0.0722523744911805
0.00422052228963334
0.00518902891030393
0.00592828224407172
0.195020746887967
0.0492040520984081
0.00816070307595731
0.0173913043478261
0.0174379610999329
0.424646781789639
0.0118477103301384
0.00546875
0.00667451904201021
0.00560652395514781
0.00341102899374645
0.907894736842105
0.278761061946903
0.00381679389312977
0.00428194993412385
0.00778089013383131
0.00306150848872808
0.0425764192139738
0.0187220187220187
0.01326341764343
0.0767835550181378
0.0153231179213857
0.00534580688272636
0.0313991459432303
0.013356311934511
0.0424187725631769
0.216290588882774
0.321428571428571
0.364285714285714
0.199169704333738
0.00306138068268789
0.504962779156328
0.529918209212226
0.605195546674279
0.720046756282876
0.767479674796748
0.791586998087954
0.434782608695652
0.354082998661312
0.49741935483871
0.663551401869159
0.132031477703293
0.00379698772307303
0.00293881912904088
0.00575066748819059
0.00492711968794909
0.864864864864865
0.00278833967046895
0.00689375506893755
0.00941176470588235
0.00494175785386516
0.00259819654592694
0
0.0405286343612335
0.81949715370019
0.00309859154929577
0.00275330396475771
0.0836261419536191
0.154279279279279
0.016260162601626
0.0311506675143039
0.0132958322679622
0.269028871391076
0.0055668016194332
0.0313953488372093
0.0318444995864351
0.012779552715655
0.0814033478559963
0.0586206896551724
0.133685493701747
0.167851500789889
0.431903686982694
0.0851015286333562
0.0372609903579016
0.176006162141344
0.131848284166165
0.0407167093279362
0.0026650873556411
0.00524796641301496
0.00452830188679245
0.00261506276150628
0.00702634880803011
0.881899871630295
0.122739018087855
0.0041958041958042
0.00774050866199779
0.00589390962671906
0.825753101004135
0.0641341884558461
0.00520586843350686
0.0182100821674439
0.00806168944970207
0.234454638124363
0.0983555693453304
0.283473265576668
0.63618802318094
0.779411764705882
0.62534435261708
0.446277307177887
0.487070190394999
0.00775193798449612
0.119856887298748
0.356077722548577
0.427486526212641
0.748756218905473
0.0836329529466938
0.708915145005371
0.0997604007841429
0.174028088744148
0.607090103397341
0.466135458167331
0.509722222222222
0.0734973528495796
0.465604026845638
0.00378967314069162
0.0624679979518689
0.00329722091380122
0.00358851674641148
0.0173135995531974
0.124970553592462
0.694521178637201
0.00380641653072322
0.00250312891113892
0.102564102564103
0.0267639902676399
0.00408719346049046
0.0263424518743668
0.650228310502283
0.141419787590833
0.00357956394402864
0.00643631436314363
0.0103338632750397
0.00337980566117448
0.00246845858475041
0.00261780104712042
0.00843558282208589
0.00399201596806387
0.0219958323686038
0.36205316223648
0.00544354838709677
0.00495540138751239
0.00492479701850126
0.00456053067993367
0.0337423312883436
0.000796178343949045
0.0213592233009709
0.0551181102362205
0.00783103939250119
0.120879120879121
0.00763358778625954
0.00409696142027996
0.00347771103382864
0.00441988950276243
0.00324675324675325
0.00569941766819477
0.96014171833481
0.00185414091470952
0.00380228136882129
0.78343949044586
0.241909220435579
0.00706451013199479
0.0619639418869246
0.00433526011560694
0.00533155614795068
0.0031717263253285
0.074487895716946
0.10901309164149
0.0264290104486785
0.00573238799215568
0.202141900937082
0.347826086956522
0.0335476094817196
0.0578983359927057
0.00435594275046671
0.00222312045270817
0.00385356454720617
0.00580075662042875
0.00631726719700515
0.00481231953801732
0.00371057513914657
0.00564282446240659
0
0.0333333333333333
0.0225318707382152
0.0706679574056147
0.0670986321094312
0.039169833382052
0.101333333333333
0.24119907763259
0.145401554404145
0.106159238858287
0.0758377425044092
0.117506631299735
0.00997935306262904
0.018334771354616
0.00430015050526768
0.0719131614654003
0.00823643410852713
0.00465116279069767
0.00239425379090184
0.00125234815278647
0.00374895862260483
0.0072463768115942
0.00150829562594268
0.0394942241648455
0.00695110258868648
0.0037580529706514
0.00218102508178844
0.00292483182217023
0.117193747728099
0.00570264765784114
0.333333333333333
0.00369588173178458
0.181092360733079
0.0938864628820961
0.00426929392446634
0.00408163265306122
0.125337381916329
0.115428571428571
0.0063837776943297
0.72753108348135
0.0260578807794304
0.0977198697068404
0.00596960926193922
0.00382436260623229
0.00226244343891403
0.0038659793814433
0.0694756878352656
0.726105563480742
0.0442773600668337
0.0124809741248097
0.111659830919896
0.00613940050559769
0.00353535353535354
0.67032967032967
0.879230769230769
0.888157894736842
0.436607142857143
0.836272040302267
0.00796107916850951
0.615462610899873
0.0741911943566042
0.215762273901809
0.795275590551181
0.126996966632963
0.0178571428571429
0.0325023084025854
0.0247495580436064
0.0034918076819769
0.0318352059925094
0.212543554006969
0.230831315577078
0.116677800044534
0.019559902200489
0.0149184149184149
0.0645752699124058
0.33822629969419
0.150814503415659
0.0781162399551486
0.444038929440389
0.00361629234868672
0.00244857982370225
0.0866336633663366
0.0563329745245784
0.0096004151530877
0.0239466847396363
0.00339321357285429
0.0092790863668808
0.0421094846601163
0.00801131008482564
0.0191307131993917
0.52007299270073
0.016566265060241
0.00363967242948135
0.0020034344590727
0.0125877011968634
0.88423058599333
0.00606720597386434
0.00432549337658827
0.521849271690944
0.102967283794065
0.000788643533123028
0.0440173589584625
0.0791832669322709
0.0454319350024871
0.0301437083771469
0.00447887664931606
0.0135796620874783
0.0035901684617509
0.906542056074766
0.803825404610103
0.856890459363958
0.0028388928317956
0.0154049295774648
0.0998883928571429
0.0695732838589982
0.00384862091084028
0.00869313242538395
0.00486486486486486
0.00301204819277108
0.037270087124879
0.105
0.176808613597871
0.147880041365047
0.6640625
0.714285714285714
0.85657546337158
0.139934405747306
0.82085346215781
0.828726778432261
0.00300464354001639
0.095333667837431
0.136229205175601
0.412616339193382
0.154052603327966
0
0.0235824961689086
0.193965517241379
0.00327827512293532
0.144369178662151
0.0284617844579469
0.00859362088910924
0.0563414339257647
0.00493979623340537
0.00870353581142339
0.0044767090139141
0.929608938547486
0.831877729257642
0.761978761978762
0.00971717062048749
0.00923708518645227
0.318312387791741
0.00254022015241321
0.0697854925204629
0.0803571428571429
0.0693649685973482
0.0133021750853856
0.915300546448087
0.136909527622098
0.119460941068981
0.0993103448275862
0.0271708994122214
0.00351185250219491
0.00424448217317487
0.471718249733191
0.0931633014523557
0.0712788259958071
0.0265060240963855
0.0391746411483254
0.0773480662983425
0.062987012987013
0.144024205748865
0.325153374233129
0.0869565217391304
0.112307692307692
0.126961483594864
0.0819061801935964
0.0290917166333555
0.0818910932883073
0.0487658037326911
0.0662824207492795
0.00586319218241042
0.18407960199005
0.00454287336740488
0.197295943915874
0.0385514018691589
0.286111111111111
0.0528846153846154
0.137110016420361
0.0788643533123028
0.0573476702508961
0.25
0.0277423469387755
0.0254154447702835
0.362093352192362
0.518151815181518
0.0184027777777778
0.384180790960452
0.017072702858239
0.00694444444444444
0.0313148071339693
0.948051948051948
0.944
0.0140562248995984
0.670634920634921
0.00437580437580438
0.773148148148148
0.94478527607362
0.558365758754864
0.778260869565217
0.0766880310031301
0.280669144981413
0.0622309197651663
0.0135135135135135
0.440559440559441
0.273469387755102
0.222348916761688
0.0224759186585801
0.393846153846154
0.61244019138756
0.00867410161090459
0.192039800995025
0.393712574850299
0.401515151515151
0.00739827373612824
0.452205882352941
0.679802955665025
0.0757180156657963
0.229779411764706
0.0394136024993992
0.00487012987012987
0.208658623136977
0.148826104257859
0.0141509433962264
0.0342710997442455
0.0375047837734405
0.0767244559203246
0.00614754098360656
0.14924965893588
0.00366837857666911
0.320837927232635
0.306262904335857
0.0681945220793739
0.39207650273224
0.00453857791225416
0.152550767706786
0.29811320754717
0.0737018425460637
0.610294117647059
0.00669393826701376
0.245074862096139
0.0044296788482835
0.0016
0.004004004004004
0.0764816641262441
0.0689523809523809
0.747638326585695
0.760775862068966
0
0.649586776859504
0.00999167360532889
0.0682480233042031
0.792672772689425
0.555683500575753
0.816344463971881
0.826086956521739
0.712979890310786
0.050944669365722
0.0413929040735874
0.653821451509313
0.0491659350307287
0.0057649667405765
0.12111801242236
0.00211864406779661
0.471861471861472
0.96
0.772727272727273
0.00471860973644838
0.0174321153201475
0.616538461538462
0.884981684981685
0.741098797453431
0.0142857142857143
0.0445694504543488
0.0045639771801141
0.0232230823363828
0.938502673796791
0.932926829268293
0.487719298245614
0.00465116279069767
0.0418242959226566
0.00212068633121265
0.00461291616526274
0.859029718059436
0.0191326530612245
0.135726626991745
0.0212720697723889
0.00349703512239623
0.230872084385678
0.615316117542297
0.755102040816326
0.960839160839161
0.0137293359484449
0.0436328377504848
0.815668202764977
0.00513347022587269
0.829199149539334
0.898876404494382
0.910828025477707
0.00447653429602888
0.143800440205429
0.00710479573712256
0.0200045464878381
0.813953488372093
0.0950764006791171
0.778059071729958
0.898678414096916
0.903677758318739
0.0620915032679739
0.269282814614344
0.122972190034762
0.00504702913512273
0.0372262773722628
0.141414141414141
0.674721189591078
0.0572529107940121
0.0223747775235189
0.0797302657675526
0.124538972215392
0.447761194029851
0.0125599074533135
0.00454451559595125
0.00306748466257669
0.0584192439862543
0.0405779889152811
0.107438016528926
0.00612723013155524
0.157509157509158
0.299212598425197
0.00551724137931034
0.00460829493087558
0
0.0018796992481203
0
0.0117647058823529
0.0630630630630631
0.00596877869605142
0.0525272547076313
0.102102102102102
0.661448140900196
0.605675146771037
0.00173410404624277
0.809061488673139
0
0.0333646616541353
0.956740442655936
0.00470035252643948
0.00975329890992542
0.00483091787439614
0.00523423187647213
0.00170551449687322
0.00506649778340722
0.623693379790941
0.00507328072153326
0.0030441400304414
0.905882352941176
0.0771670190274841
0.159817351598174
0.841674249317561
0.00794701986754967
0.00298507462686567
0.00549450549450549
0.00572435050638485
0.919672131147541
0.00426309378806334
0.00185322461082283
0.938395415472779
0.0048780487804878
0.00411099691675231
0.120274914089347
0.0494972931167827
0.00933488914819136
0.00219058050383352
0.0363636363636364
0.379233841147759
0.0219991141296324
0.00422068133855894
0.127267407840843
0.00529100529100529
0.15210843373494
0.321156773211568
0.029126213592233
0.054259876249405
0.102769867978255
0.532520325203252
0.334982681840673
0.0029708853238265
0
0.379194630872483
0.0036026762738034
0.00456100342075257
0.00383877159309021
0.0982111539810593
0.270779777206512
0.00692307692307692
0.00434782608695652
0.00432098765432099
0.00364238410596027
0.00291120815138282
0.00403782807353097
0.00383141762452107
0.56007393715342
0.046235921754594
0.00652818991097923
0.0137339055793991
0.593241551939925
0.101556101556102
0.00866245778887094
0.00590197587888119
0.00593220338983051
0.274509803921569
0.00424049674390429
0.00236546422235364
0.00491187518058365
0.00794961800536857
0.00628930817610063
0.0226700251889169
0.0234244283324038
0.00586701434159061
0.0258912308092636
0.366861143523921
0.019561351511559
0.00986078886310905
0.00956803151822147
0.334488188976378
0.15372487189594
0.495073891625616
0.00571256764882742
0.0112781954887218
0.0032258064516129
0
0.00742424242424242
0.00619674670797831
0.383945475198788
0.532779316712835
0.35858234885337
0.565217391304348
0.639492753623188
0.0093167701863354
0.379821958456973
0.0172910662824208
0.00340549744587692
0.719101123595506
0.00904233456637896
0
0.076214405360134
0.226458253907739
0.00439146800501882
0.000737191301142647
0.00490647040785035
0.368828078524688
0.0167189132706374
0.00492408699220353
0.0882848207842194
0.0203488372093023
0.199082568807339
0.13942384211364
0.0415524331734064
0.00648298217179903
0.626160337552743
0.00353000504286435
0.5
0.957345971563981
0.00453857791225416
0.00550290431060838
0.00686695278969957
0.454545454545455
0.603483606557377
0.0053030303030303
0.00397614314115308
0.00424528301886792
0.00587371512481645
0.1
0.0392633773453787
0.304721030042918
0.00610094287298946
0.114085993141651
0.0237868696479543
0.0597758405977584
0.0166622234070914
0.0444535073409462
0.066064833812064
0.0581162324649299
0.071078431372549
0.0657354149548069
0.152370203160271
0.00488997555012225
0.0040360873694207
0.38844476744186
0.0785868781542898
0.0213347921225383
0.292134831460674
0.0335020486864305
0.00879604178119846
0.795289855072464
0.00168634064080944
0.911609498680739
0.659533073929961
0.39542225730071
0.00271493212669683
0.546666666666667
0.00583333333333333
0.0312692861551121
0.00333704115684093
0.00384862091084028
0.00499772830531577
0.600138121546961
0
0.0907911802853437
0.165034280117532
0.00476947535771065
0.256840796019901
0.112163265306122
0.00176991150442478
0.949044585987261
0.960365853658537
0.955601445534331
0.957300275482094
0.0369286196802522
0.0886075949367089
0.60920177383592
0.805288461538462
0.288582677165354
0.915422885572139
0.619111709286676
0.57592722183345
0.743083003952569
0.0058165548098434
0.103680113234253
0.857876712328767
0.818681318681319
0.85511531638084
0.153833443489755
0.408602150537634
0.736231884057971
0.559894109861019
0.00552486187845304
0.16958787304595
0.00248344370860927
0.00416462518373346
0.00275862068965517
0.00842992623814542
0.00592683425301451
0.0958116124393313
0.0672268907563025
0.00296647878967665
0.00371057513914657
0.211576846307385
0.0550089445438283
0.00538971807628524
0.00407055630936228
0.0482006187917277
0.00954032957502168
0.00357653791130186
0.00467289719626168
0.00774443368828654
0.0703348040487932
0.103257928347224
0.00736919675755343
0.00389656393907191
0.401489233246126
0.00425170068027211
0.0033955857385399
0.915503306392359
0.681578947368421
0.00690846286701209
0.0028735632183908
0.321504613200852
0.0273972602739726
0.00276370336250576
0.0391644908616188
0.249417249417249
0.0072463768115942
0.00275807722616233
0.0030826140567201
0.0379237288135593
0.0075187969924812
0.0042170368287883
0.87012987012987
0.726612903225806
0.687749287749288
0.652173913043478
0.893034825870647
0.110259579728059
0.0114604760505436
0.151515151515152
0.028491477995421
0.038832666509767
0.00909993381866314
0.00431253170979198
0.00623556581986143
0.0265588914549654
0.473586078309509
0.189944134078212
0.0271440947155645
0.00360144057623049
0.00441826215022091
0.0694050991501416
0.00706713780918728
0.855962219598583
0.00528465049243334
0.0294924554183813
0.00346652070790002
0.0602409638554217
0.00253100480890914
0.0042603550295858
0.00264900662251656
0.00379075056861259
0.0105977108944468
0.0128635346756152
0.0833333333333333
0.0217990478576798
0.105929139551699
0.908709338929696
0.350461133069829
0.0097629009762901
0.0730701237477902
0.366336633663366
0.0164239953407105
0.00475963826749167
0.00353982300884956
0.263752825923135
0.00152284263959391
0.124711316397229
0.00522193211488251
0.00671422576584138
0.0106560802340159
0.00164880461665293
0.00168634064080944
0.00230591852421214
0.25
0.0515151515151515
0.0573122529644269
0.00415721844293273
0.00487012987012987
0.00448765893792072
0.00450577302168403
0.0039714058776807
0.110829762368524
0.106463878326996
0.00321156162183862
0.774291497975709
0.00216294160057678
0.00122399020807834
0.0152398027790229
0.0335570469798658
0.442903752039152
0.186471663619744
0.0380517503805175
0.176470588235294
0.0561963916001183
0.00298953662182362
0.00716332378223496
0.0141509433962264
0.0289283366206443
0.0186697782963827
0.0769590643274854
0.105236656596173
0.00928505106778087
0.141911069063387
0.00475435816164818
0.00560922405733873
0.00578034682080925
0.320197044334975
0.00117096018735363
0.00424899086466964
0.00178890876565295
0.00382722799343904
0.881294964028777
0.00275633958103638
0.00722543352601156
0.174927113702624
0.00806451612903226
0.00731261425959781
0.165217391304348
0.00733496332518337
0.759630200308166
0.00297324083250743
0.00625558534405719
0.00506126798082046
0.0023719165085389
0.00630914826498423
0.00386779184247539
0.00453982666116385
0.910179640718563
0.026
0.00424528301886792
0.92208904109589
0.00108499095840868
0.00932835820895522
0.00390015600624025
0.863337713534823
0.381783860311468
0.0546952224052718
0.00350058343057176
0.0022271714922049
0.174953271028037
0.00406320541760722
0.00267201068804275
0.00581057524694945
0.00390080802451936
0.0218387705581019
0.6
0.136650868878357
0.0223752151462995
0.00383141762452107
0.00966702470461869
0.0132293881407985
0.395833333333333
0.00748773560547379
0.493835171966256
0.00228206298493838
0.00406610703043022
0.0991528686946477
0.00247787610619469
0.94
0.00453808752025932
0.281285231116122
0.0135135135135135
0.00209059233449477
0.0051666236114699
0.869090909090909
0.0111386138613861
0.198067632850242
0.018924128263536
0.00280112044817927
0.0096579476861167
0.0797327874151492
0.00461741424802111
0.00337695230054875
0.0100052659294365
0.00412249705535925
0.00338887319966111
0.00230680507497117
0.00483383685800604
0.717699775952203
0.00649350649350649
0.0917874396135266
0.00636942675159236
0
0.0114285714285714
0.00294334069168506
0.00540454617707837
0.00435323383084577
0.00312891113892365
0.04044357469015
0.00481000481000481
0.408902691511387
0.00386100386100386
0.00485991995425958
0.580929095354523
0.142857142857143
0.723707664884136
0.0206232813932172
0.00285714285714286
0.00131926121372032
0.275625171750481
0.0188757807078418
0.00781046602447279
0.00513285024154589
0.861842105263158
0.0316653635652854
0.00140056022408964
0.0315457413249211
0.0028809218950064
0.00241196333815726
0.0197343453510436
0.45027027027027
0.085547634478289
0.0651797731205537
0.80437756497948
0.206914893617021
0.944148936170213
0.00679347826086957
0.00609756097560976
0.00199468085106383
0.0155038759689922
0.0149700598802395
0.00456852791878173
0.0387696251201538
0.00395174708818636
0.00857142857142857
0.123711340206186
0.0060459492140266
0.00642349162651984
0.111111111111111
0.245835316515945
0.00334938245760938
0.00253807106598985
0.00595546349041947
0.0267229254571027
0.740532959326788
0.00294334069168506
0.925020374898125
0.957996768982229
0.0685714285714286
0.884090909090909
0.641553855208946
0.0303030303030303
0.112794612794613
0.0411009174311927
0.740845070422535
0.0505499648958577
0.0253623188405797
0.490353697749196
0.0115761353517364
0.0413642960812772
0.0241258741258741
0.00826446280991736
0.00196163905841325
0.00658472344161545
0.00596733668341709
0.95417348608838
0.00697969543147208
0.824
0.0022189349112426
0.00743494423791822
0.0043525571273123
0.0110674759014638
0.163828061638281
0.00422832980972516
0.00587248322147651
0.00341963849535906
0.59958932238193
0.00154083204930663
0.00322135296824666
0.748826939000828
0.0480043149946063
0.0104397342613097
0.0246978455070941
0.0063391442155309
0.00218408736349454
0.0014058106841612
0.544715447154472
0.266556291390728
0.0024174053182917
0.00524683997138087
0.00834492350486787
0.0064550833781603
0.769911504424779
0.00212314225053079
0.00261194029850746
0.00347331859804231
0.0698529411764706
0.0042863266180883
0.452830188679245
0.00906515580736544
0.00398089171974522
0.150975583750933
0.207213114754098
0.823622047244094
0.567901234567901
0.0850292723724561
0.00386575294324372
0.0126903553299492
0.0226982097186701
0.00314748201438849
0.932413136601618
0.571572580645161
0.0792751981879955
0.417610062893082
0.00710479573712256
0.93719806763285
0.00975609756097561
0.944017563117453
0.470869149952244
0.189088324151413
0.00457217504898759
0.00271478760779304
0.00224089635854342
0.0577971646673937
0.0793386133111019
0.0642464771913064
0.0686740623349181
0.157659890927119
0.00644167483545722
0.00329308452250274
0.00706566916043225
0.0890080428954424
0.0107868020304569
0.0107584722969338
0.00348972469949593
0.336416184971098
0.00598802395209581
0.0030055817947617
0.00363967242948135
0.0419397116644823
0.0710633946830266
0.60228802153432
0.308900523560209
0.0065865943432778
0.100171863491284
0.0255775577557756
0.127604166666667
0.00670391061452514
0.0379632419403435
0.00478468899521531
0.0104712041884817
0.862209539339584
0.117962466487936
0.0477897252090801
0.00417067693294835
0.0214285714285714
0.00650195058517555
0.0157430730478589
0.0604623592175459
0.00112233445566779
0.0107330440739895
0.00606264735601213
0.00820512820512821
0.5
0.00424486148346738
0.280223619846261
0.272531030760928
0.0348837209302326
0.00971428571428571
0.00515995872033024
0.0050561797752809
0.907514450867052
0.00122925629993854
0.0912602607436021
0.00400492914356131
0.661169415292354
0.00242072137496974
0.241230929717043
0.00218000622858922
0.194629694629695
0.014336917562724
0.38936170212766
0.00416795307193578
0
0.0271618625277162
0.00602617079889807
0.00483258543320677
0.00780463242698892
0.00409346750810165
0.00156739811912226
0.0178700796908959
0.00517309988062077
0.939024390243902
0.00732377174244736
0.103231221149811
0.00698995194408038
0.0045489006823351
0.00354358610914245
0.129081245254366
0.00465549348230913
0.00255941499085923
0.941860465116279
0.00182149362477231
0.937310414560162
0.934328358208955
0.0157982261640798
0.0109747292418773
0.783673469387755
0.00302000755001887
0.0344827586206897
0.00316957210776545
0.508333333333333
0.00465800441284629
0.714884696016772
0.00343642611683849
0.00844390832328106
0.0108932461873638
0.00936329588014981
0.164924506387921
0.0253164556962025
0.00531632110579479
0.00762463343108504
0.00412654745529574
0.0362903225806452
0.00500138927479855
0.00318674314850223
0.0445103857566766
0.014385150812065
0.936567164179104
0.00251730648206419
0.136528685548293
0.868557730723132
0.00567375886524823
0.00951847704367301
0.00461501093028905
0.0142450142450142
0.205709487825357
0.00410537119397879
0.68278731149246
0.035
0.00641025641025641
0.335776149233844
0.00418118466898955
0.0115257958287596
0.00317028985507246
0.00933022325891369
0.0976627712854758
0.0048661800486618
0.026973026973027
0.181912681912682
0.0141280353200883
0.155317884729649
0.0246530136853344
0.847328244274809
0.252516411378556
0.0064925696147742
0.00230202578268877
0.00455877564311299
0.00474777448071217
0
0.851307189542484
0.476052249637155
0.414756446991404
0.0321079571893904
0.125
0.0458579881656805
0.0214327657075749
0.00907441016333938
0.00456242223143924
0.0399449035812672
0.00984898227183191
0.00491400491400491
0.00511945392491468
0
0
0.00591715976331361
0.00297619047619048
0.00648298217179903
0.00243956531381681
0.0301615798922801
0.855570839064649
0.905660377358491
0.0104246122552759
0.00610169491525424
0.0875507942371629
0.0850354314297624
0.0079853981291353
0.263374485596708
0.00798801797304044
0.900763358778626
0.038832277609474
0.0032488628979857
0.00453270019425858
0.0236013986013986
0.018173235780033
0.0139442231075697
0.906213364595545
0.129530600118835
0.00471544715447155
0.139470564994073
0.108756404285049
0.00273865414710485
0.00393545848091303
0.28272921108742
0.00427837992013691
0.0024232633279483
0
0.00646153846153846
0.00423177083333333
0
0.00518313752591569
0.532359081419624
0.00405679513184584
0.00541795665634675
0.0793310463121784
0.115322018135317
0.00445875650235323
0.00899604174163368
0.00231884057971014
0.0285836787194512
0.0337112171837709
0
0.817787418655098
0.393939393939394
0.0414020230533992
0.0051068658974844
0.003003003003003
0.958333333333333
0.101190476190476
0.0676005518412395
0.00501179245283019
0.00607533414337789
0.0196443341604632
0.0180676772316644
0.0469709543568465
0.00759493670886076
0.509818181818182
0.00293624161073826
0.00294117647058824
0.00273972602739726
0.154057352043929
0.0153487468428211
0.0774410774410774
0.00426521907716169
0.229833661241281
0.00922409115572436
0.0140405616224649
0.683564231738035
0.0336700336700337
0.0051150895140665
0.00601769911504425
0.0511722272317403
0.00823045267489712
0.00234879624192601
0.00378501135503407
0.00326530612244898
0.00312989045383412
0.00442930153321976
0.905032467532468
0.0241806554756195
0.18102029621503
0.183016105417277
0.0572065378900446
0.0275862068965517
0.0613943808532778
0.139902014153511
0.0909090909090909
0.229940119760479
0.00556375610309981
0.00423472474289171
0.844424460431655
0.00332225913621262
0.00353045013239188
0.00619743249225321
0.311720698254364
0.30316742081448
0.00303490136570561
0.00921375921375921
0.00815100815100815
0.00383631713554987
0.0046218487394958
0.00391134289439374
0.0554343081623745
0.00849420849420849
0.00337729173367642
0.00591327201051248
0.179269328802039
0.00271985494106981
0.620593368237347
0.458333333333333
0.898024219247929
0.0034396497811132
0.0522359290670779
0.0348923533778768
0.512784090909091
0.791068580542265
0.460399227301996
0.00359242325277596
0.00664811379097093
0.00782608695652174
0.00385653682992673
0.00395569620253165
0.232360097323601
0.00459116746829908
0.549027895181741
0.0031496062992126
0.653061224489796
0.140623473077299
0.888198757763975
0.029887482419128
0.0260882754436524
0.00413223140495868
0.340458975165042
0.00671350507416081
0.00397240225799707
0.00695216907675195
0.00446871896722939
0.230366492146597
0.00158478605388273
0.00476190476190476
0.0117416829745597
0.00379650721336371
0.857142857142857
0.00868725868725869
0.00611719253058596
0.00532809871003926
0.223713646532438
0.884781048097631
0.00423370025402202
0.506441223832528
0.00271084337349398
0.00186567164179104
0.0170940170940171
0.00410846343467543
0.00227272727272727
0.0050251256281407
0.00498972703257998
0.94875
0.224108658743633
0.0047068891741549
0.00436681222707424
0.0137481910274964
0.000963391136801541
0.0172453437571856
0.0036563071297989
0.735714285714286
0.275898520084567
0.00349872773536896
0.00720906282183316
0.00368550368550369
0.0054249547920434
0.00473036896877956
0.00169300225733634
0.126760563380282
0.156384505021521
0.0023813885326983
0.00474683544303797
0.00609327396297164
0.0317227916056613
0.61397479954181
0.0531995456266566
0.726917057902973
0.46543580936024
0.374006990784874
0.00398550724637681
0.0041914076143905
0.00163398692810458
0.00538185545873911
0.492324561403509
0.0246153846153846
0.272885140163731
0.00339087546239211
0.00328947368421053
0.00406976744186047
0.00316011235955056
0.00542635658914729
0.0859686828369665
0.0123159303882195
0.108433734939759
0.0157055789967182
0.00305498981670061
0.00617556241729157
0.0266544117647059
0.0314879604856966
0.00158061116965227
0.00448877805486284
0.124069478908189
0.196358686404628
0.124001389371309
0.400244798041616
0.0616257088846881
0.0959763750461425
0.0422184140831905
0.392655367231638
0.00304663698148582
0.00303424360641526
0.734567901234568
0.0416666666666667
0.00392997499106824
0.77491961414791
0.00323101777059774
0.00631578947368421
0.00506928016221697
0.00725416442772703
0.00356887937187723
0.0996326905417814
0.0591322155382056
0.0984107579462103
0.0329153605015674
0.0139675349188373
0.0203383387188747
0.00318471337579618
0
0.0047579065211307
0.0352112676056338
0.00580152671755725
0.00646805174441396
0.00613668061366806
0.155371582595302
0.00688468158347676
0.513628620102215
0.0229640654901127
0.00903179190751445
0.00087070091423596
0
0.688617121354657
0.00152905198776758
0.00225338007010516
0.015514067841178
0.00363914958820149
0.00555393159894768
0.00530035335689046
0.00424585523655479
0.00394811054709532
0.00295275590551181
0.102525252525253
0.00629307761462391
0.00331895121141719
0.0813714646863644
0.0175925925925926
0.00400320256204964
0.0895942145439936
0.0553398058252427
0.221563342318059
0.0193394822969354
0.449480642115203
0.28978622327791
0.128146453089245
0.0701846965699208
0.81282722513089
0.111878453038674
0.00489443378119002
0.0179445350734095
0.493725868725869
0.0118191161356629
0.011844576050845
0.135267674703719
0.00302877334679455
0.00369287582705032
0.0121722846441948
0.226110363391655
0.26413921690491
0.00274273176083379
0.636890951276102
0.00588730025231287
0.859265734265734
0.00473484848484848
0.00733648346182542
0.102575689109806
0.00306278713629403
0.00449842555105713
0.0617283950617284
0.133019209858644
0.0458015267175573
0.022002200220022
0.0043997485857951
0.00358744394618834
0.139386189258312
0.0560538116591928
0.205428747686613
0.18683368869936
0.0378787878787879
0.288695652173913
0.00557103064066852
0.00382209867963864
0.0112359550561798
0.0327022375215146
0.00253324889170361
0.00236779794790845
0.00985221674876847
0.0137103684661525
0.00431699044094974
0.463711911357341
0.164077669902913
0.0657690315898498
0.873070325900515
0.0149021640533886
0.00369575584167859
0.0279940367732317
0.107033639143731
0.0230674414509597
0.0917874396135266
0.0102651839178785
0.12908550676791
0.00536480686695279
0.0182832352029749
0.00809716599190283
0.10515258735073
0.605714285714286
0.324228629236216
0.0048918640576725
0.00350525788683025
0.0699588477366255
0.00445699004605556
0.180040733197556
0.00692785475394171
0.00202702702702703
0.00502008032128514
0.00490405117270789
0.00508388408744281
0.00883489784649365
0.019533711405167
0.167061611374408
0.0530516431924883
0.0855310049893086
0.147286821705426
0.0280373831775701
0.0441176470588235
0.31496062992126
0.0423892100192678
0.0611510791366906
0.027027027027027
0.0676068950078352
0.0890793887439433
0.304777594728171
0.0136217948717949
0.0299785867237687
0.010779892201078
0.0334661354581673
0.589678510998308
0.418388739143456
0.413802435723951
0.0250711237553343
0.681818181818182
0.0240700218818381
0.875822368421053
0.00638103919781222
0.0031219512195122
0.00325732899022801
0.277190801740211
0.883886255924171
0.00543042820261729
0.034657478719092
0.855466666666667
0
0.00435019032082654
0.017531150391191
0.0112359550561798
0.100940128649184
0.15893385982231
0.0232323232323232
0.00902132312739202
0.0777576853526221
0.235335114415147
0.118421052631579
0.0907894736842105
0.0781527531083481
0.0705596107055961
0.0990149027532205
0.149106911726637
0.0136363636363636
0.0435276305828917
0.0621563471192924
0.952586206896552
0.945743685687559
0.970786516853933
0.518057285180573
0.0996628157647449
0.019047619047619
0.037621359223301
0.01131625967838
0.0051584377302874
0.0841783357476259
0.810370817003316
0.0103293312764102
0.00291120815138282
0.0237509229633276
0.00634668782229274
0.923756627114365
0.193306288032454
0.034703304512614
0.107726597325409
0.110696517412935
0.0136498516320475
0.346055979643766
0.261810154525386
0.00413650465356774
0
0.342304457527334
0.0209737827715356
0.336569579288026
0.00505050505050505
0.0137719969395562
0.106382978723404
0.00463917525773196
0.0031055900621118
0.0373001776198934
0.958217270194986
0.0847542627883651
0.00199104031856645
0.858108108108108
0.107869236503035
0.0107974995264255
0.0154617634768074
0.00804828973843058
0.186758276077452
0.0129573170731707
0.00375586854460094
0.0621107557650227
0.184834123222749
0.724573125463994
0.18802275008364
0
0.00696643445218493
0.0367573570238756
0.305620608899297
0.0131455399061033
0.0732099758648431
0.01620029455081
0.145423680860093
0.00477783086478739
0.00384615384615385
0.00470626419993509
0.0164126611957796
0.232182343936044
0.893333333333333
0.0120891575368342
0.0648076923076923
0.0157109190887667
0.0176701570680628
0.835311572700297
0.00934579439252336
0.053831231813773
0.0637049455155071
0.0259562841530055
0.0448232323232323
0.00833333333333333
0.103390772651473
0.0473684210526316
0.0037037037037037
0.556499575191164
0
0.310030395136778
0.00404040404040404
0.0750301152985717
0.157993260950955
0.10200364298725
0.119834710743802
0.132389162561576
0.0583707504810776
0.0897435897435897
0.0131752305665349
0.00996677740863787
0.807443365695793
0.842490842490842
0.00444212176639666
0.0108108108108108
0.0343661971830986
0.858620689655172
0.0119115144639818
0.0108921161825726
0.00262237762237762
0
0.00211118930330753
0.00513808606294155
0.357142857142857
0.0726591760299626
0.00225394440270473
0.010590015128593
0.300741427247451
0.261949099937927
0.00759878419452888
0.00364963503649635
0.0407911001236094
0.00498753117206983
0.00457815565729235
0.03483164703931
0.607832618025751
0.0269709543568465
0.00526904039597637
0.00261153427638738
0.00286774628879892
0.0369347600966517
0.00145631067961165
0.00481927710843374
0.0154159394997091
0.0026530612244898
0.0488069414316703
0.00575938566552901
0.0752797558494405
0.826589595375723
0.00229226361031519
0.00307455803228286
0.0357142857142857
0.00551876379690949
0.338891877353416
0.412213740458015
0.845294117647059
0.801346801346801
0.00595829195630586
0.00523255813953488
0.00170551449687322
0.00494186046511628
0.00372670807453416
0.00540540540540541
0.0676795580110497
0.025383707201889
0.00526418405147202
0.00806451612903226
0.00329411764705882
0.00339097999321804
0
0.00804828973843058
0.00564174894217207
0.0104347826086957
0.273809523809524
0.00477326968973747
0.00546050236621769
0.00527983104540655
0.0034980323567993
0.0392265193370166
0.00273972602739726
0.0036319612590799
0.334419109663409
0.00305810397553517
0.00186567164179104
0.0029296875
0.00390625
0.00436905679773837
0.00479233226837061
0.00388780894196057
0.00720535254760679
0.00348432055749129
0.00409356725146199
0.00635424940428912
0.00571610034931724
0.00377358490566038
0.0725274725274725
0.939393939393939
0.277185501066098
0.18200408997955
0
0.34119278779473
0.41585233441911
0.366271409749671
0
0.0405660377358491
0.660377358490566
0.00859106529209622
0.00450225112556278
0.00606493043168034
0.00816326530612245
0.710526315789474
0.00771869639794168
0.964371980676328
0.0381376919266964
0.00870769839699189
0.409090909090909
0.00612244897959184
0.00265164070268479
0.338793447862565
0
0.35671100362757
0.866415094339623
0.0051413881748072
0.0596962204168138
0.456880733944954
0.00958732805335557
0.00259672812256557
0.0164835164835165
0.0654112983151635
0.876256767208043
0.8626010286554
0.00192122958693564
0.00289086966995905
0.00518731988472622
0.00413507925568573
0.00505902192242833
0.00771812080536913
0.00886524822695036
0.00400084228258581
0.470539419087137
0.811522633744856
0.00407435701553349
0.00440205429200293
0.00659731032732809
0
0.00403817914831131
0.00485142510612492
0.00291970802919708
0.00392362019356526
0.251798561151079
0.0903719912472648
0.0113636363636364
0.313559322033898
0.00382165605095541
0.0151187904967603
0.938114517061886
0.00754826535055886
0.807909604519774
0.461503623188406
0.00266193433895297
0.00222793487574979
0.00293624161073826
0.882042253521127
0.318525099955575
0.00477960701009028
0.00271886895051659
0
0.0448430493273543
0.857142857142857
0.0038716814159292
0.00440528634361234
0.940371456500489
0.00374531835205993
0.00346534653465347
0.00392541707556428
0.9
0.00407331975560081
0.483567046450482
0
0.424760946149975
0.654121863799283
0.230392156862745
0.67085201793722
0.0501274426508071
0.525816023738872
0.600844772967265
0.865724381625442
0.0026525198938992
0.00360144057623049
0.00555555555555556
0.836088154269972
0.262447257383966
0.00434419381787803
0.00516749821810406
0.236973266878115
0.848739495798319
0.380449141347424
0.0340451872485299
0.775665399239544
0.00439802089059923
0.00620876988746605
0.822429906542056
0.000819000819000819
0.00514933058702369
0.00442392767839969
0.88568683957733
0.822946175637394
0.00323362974939369
0.00140154169586545
0.00449005772931366
0.00536912751677852
0.0101845957988542
0.00238907849829352
0.00488334237655996
0.00388978930307942
0.00512236767216847
0.0146116380415278
0.00339302544769086
0.00414364640883978
0.865718799368088
0.0026281208935611
0.0129496402877698
0.00310296191819464
0.0193525686136524
0.0055542698449433
0.182103610675039
0.0036036036036036
0.0127334465195246
0.00237906423473434
0.00101317122593718
0.0558858501783591
0.0850383631713555
0.00847457627118644
0.00629722921914358
0.0316340922828934
0.0405251141552511
0.871811641595814
0.00260416666666667
0.929639401934916
0.00397456279809221
0.00352733686067019
0.9
0.00630914826498423
0.00679728108756497
0.0169150221506242
0.00394218134034166
0.0162162162162162
0.0970982142857143
0.0020253164556962
0.791267305644302
0.432075471698113
0.125663129973475
0.292744252873563
0.159600997506234
0.0249559600704639
0.00630346690679874
0.006021409455843
0.00450788880540947
0.205338809034908
0.751196172248804
0.244101633393829
0.00300429184549356
0.00240054869684499
0.00197628458498024
0.890909090909091
0
0.00318640467339352
0.282517826407671
0.00166852057842047
0.00460829493087558
0.902547065337763
0.0642599277978339
0.0974470734744707
0.0425531914893617
0.15474828375286
0.00335689045936396
0.0211468076453843
0.643572621035058
0.00256574727389352
0.102888086642599
0.00328792860497886
0.0294202480530718
0.00286532951289398
0.00675675675675676
0.0100502512562814
0.00141776937618147
0.17631479379493
0.0223713646532438
0.566336633663366
0.129365253678893
0.0671031096563011
0.00452898550724638
0.650704225352113
0.00464828013634955
0.00309597523219814
0.00226977950713359
0.0032258064516129
0.00241662638956017
0.00568181818181818
0.00358606557377049
0.00322190898107128
0.729381443298969
0.00601257174091282
0.00226244343891403
0.00860832137733142
0.00281557954012201
0.0177070828331333
0.00234123500146327
0.00334373606776638
0.006859382655561
0.0112061338838101
0.00370456124102802
0.915121255349501
0.0575016523463318
0.0176447420244191
0.018152480839048
0.00619533527696793
0.0740740740740741
0.133152173913043
0.651982378854626
0.397979797979798
0.00226346763241286
0.176951672862454
0.925064599483204
0.00492264416315049
0.0125925925925926
0.0075187969924812
0.0112113754443533
0.0034833091436865
0.00132362673726009
0.904902322152599
0.00402684563758389
0.0754352030947776
0.814814814814815
0.833477135461605
0.560515873015873
0.00250836120401338
0.021286231884058
0.606648199445983
0.728056823947235
0.333333333333333
0.431170886075949
0.49963768115942
0.218467109233555
0.00201207243460765
0.0133495145631068
0.00836431226765799
0.0023130300693909
0.00117370892018779
0.00512820512820513
0.0311195445920304
0.00622729631551635
0.0018018018018018
0.673972602739726
0.00315457413249211
0.19775521111705
0.368778280542986
0.00666666666666667
0.00642857142857143
0.00243704305442729
0.0043343653250774
0.00512820512820513
0.0033381020505484
0.00344997535731888
0.189655172413793
0.00957446808510638
0.00760649087221095
0.00404858299595142
0.00344036697247706
0
0.00323475046210721
0.0385802469135802
0.00393700787401575
0.00403090359422237
0.00469483568075117
0.0130353817504655
0.13915857605178
0.0184466019417476
0.0745079662605436
0.0573476702508961
0.0292652552926526
0.172690763052209
0.48546511627907
0.229540918163673
0.0656303972366149
0.147105346409364
0.76984126984127
0.0223463687150838
0.00649350649350649
0.150928792569659
0.0510478237506717
0.481789802289282
0.267639902676399
0.897707231040564
0.00445510623714873
0.145340751043115
0.712550607287449
0.0209125475285171
0.849469964664311
0.799795709908069
0.0189773326304692
0.817401960784314
0.231927710843373
0.0559006211180124
0.52376137512639
0.0776031434184676
0.1875
0.09375
0.038961038961039
0
0.874015748031496
0.591836734693878
0.00202429149797571
0.163874726875455
0.0016025641025641
0.00182481751824818
0.00293470286133529
0.0575635876840696
0.00858085808580858
0.0188348664038546
0.0802387267904509
0.00374444184413761
0.00797448165869218
0.0048661800486618
0.00408997955010225
0.00205761316872428
0.029143897996357
0.00165380374862183
0.0053475935828877
0.00788643533123028
0.00627352572145546
0.00344488188976378
0.023194168323393
0.00949554896142433
0.0030060120240481
0.00426212040490144
0.00566037735849057
0.0373134328358209
0.00496277915632754
0.0507246376811594
0.00451127819548872
0.00542005420054201
0.00479616306954436
0.0021043771043771
0.0216934919524143
0.000759301442672741
0.00418091980235652
0.00313479623824451
0.00595238095238095
0.00391134289439374
0.00448654037886341
0.144811320754717
0.12727886563133
0.00486787204450626
0.00293255131964809
0.00606060606060606
0.00157977883096367
0.00272644653135414
0.00371747211895911
0.00361197110423117
0.00255102040816327
0
0.0069284064665127
0.00194325689856199
0.00198412698412698
0.0354767184035477
0.819727891156463
0.00836734693877551
0.541026766125494
0.0131926121372032
0.651927437641723
0.0865356409504253
0.0703729767769177
0.154050464807437
0.0038822387576836
0
0.352879581151832
0.00144927536231884
0.00431034482758621
0.00792079207920792
0.00337837837837838
0.0118243243243243
0.0027526543452615
0.0101382488479263
0.0312805474095797
0.319194823867721
0.398738379814077
0.901893287435456
0.0852728339526697
0.830792682926829
0
0.093015873015873
0.16647791619479
0.47051336444633
0.351724137931034
0.00108225108225108
0.00618113410373556
0.0197022767075306
0.0196078431372549
0.00347222222222222
0.00219178082191781
0.0307530753075308
0.00425894378194208
0.0613636363636364
0.0247641509433962
0.0050029429075927
0.0573099415204678
0.947236180904523
0.63296178343949
0.00307434320849637
0.00339270568278202
0.002867677181483
0.439393939393939
0.757575757575758
0.0034443168771527
0.651267888526237
0.228888888888889
0.00168823860438942
0.904347826086957
0.00383077948034644
0.00355871886120996
0.386925795053004
0.00355329949238579
0.00294365012615643
0.00415430267062315
0.00214132762312634
0.00423216444981862
0.800914169629253
0.063427407622927
0.00686367969494757
0.0314872711031711
0.00622938805423232
0.841864018334607
0.00571613459879206
0.00305927342256214
0.00294550810014728
0.696629213483146
0.00282352941176471
0.00412371134020619
0.00700678782570615
0.00474308300395257
0.00836038162683191
0.000789889415481833
0.00376141859215476
0.0013271400132714
0.00358262427227944
0.254669540229885
0.00369685767097967
0.00258899676375405
0.00173210161662818
0.00335289186923722
0.00444658093979089
0.00419687142312095
0.00850340136054422
0.0195906432748538
0.25085910652921
0.921348314606742
0.903381642512077
0.00982213963366074
0.00627155848228285
0.00333889816360601
0.00323027226580526
0.0032626427406199
0.0975196425820367
0.00215208034433285
0.825597269624573
0.688059701492537
0.903474903474903
0.00944767441860465
0.00914380714879468
0.00377562028047465
0.00609570252971655
0.00438212094653812
0.0196078431372549
0.00476787954830615
0.00617137431758842
0.0045391061452514
0.00316813758768952
0.00804543303360152
0.922
0.267111853088481
0.0020469596628537
0.00393700787401575
0.867805755395683
0.875776397515528
0.496158770806658
0.649702577660278
0.413054067218704
0.00248138957816377
0.00628930817610063
0.389217619986851
0.964516129032258
0.955555555555556
0.92616899097621
0.407407407407407
0.00680272108843537
0.0056274620146314
0.00653278490200823
0.00357598978288633
0.00193050193050193
0.00491400491400491
0.0031104199066874
0.00315291644771414
0.915540540540541
0.94213649851632
0.891393442622951
0.885572139303483
0.0054366292898403
0.0050284948038887
0.0056369785794814
0.00644301266385248
0.000945179584120983
0.0044084478162805
0.927272727272727
0.0278422273781903
0.00162866449511401
0.00717131474103586
0.00444444444444444
0.00836820083682008
0.247181628392484
0.573508005822416
0.00366032210834553
0.0122751322751323
0.102189781021898
0
0.00566251415628539
0.00315386348276639
0.00298889837745517
0.613881232773741
0.0308731307284129
0
0.00139470013947001
0.94277539341917
0.001806684733514
0.00255863539445629
0.00415800415800416
0.00625545533895839
0.0145127850725639
0.00295178747130207
0.311926605504587
0.575862068965517
0.526613816534541
0
0.00197963800904977
0.00224719101123596
0.00416745595756772
0.570915619389587
0.167020523708422
0.00894854586129754
0.00209205020920502
0.00617283950617284
0.00251889168765743
0.00579080709373869
0.00592592592592593
0.347975553857907
0.00505689001264223
0.00602772754671489
0.0664451827242525
0.00396720444326898
0.978723404255319
0.00473372781065089
0.00627434011250541
0.00676818950930626
0.00340909090909091
0.244155844155844
0.218702865761689
0.225699252284686
0.117037037037037
0.27831094049904
0.238359201773836
0.00486760124610592
0.00685871056241427
0.00446927374301676
0.00242718446601942
0.0044004400440044
0.00480109739368999
0.00906593406593407
0.230290456431535
0.0026525198938992
0.00556586270871985
0.88582995951417
0.097932904100305
0.00489564545220304
0.0028169014084507
0.346091205211726
0.00387296669248644
0.00451702571230021
0.0097734340293203
0.0169491525423729
0.00428319475938524
0.00859983875302338
0.00353460972017673
0.359522085445329
0.227529855436832
0.255737704918033
0.375
0.00440960313571779
0.00197954470471791
0.00322234156820623
0.00310607237148626
0.00833134967864794
0.23125
0.430612244897959
0.0083073727933541
0.00152671755725191
0.19589552238806
0.315944881889764
0.198813056379822
0.3625
0.271637816245007
0.00496031746031746
0.0508474576271186
0.0590370653419946
0.0602409638554217
0.0045841519318926
0.0087719298245614
0.0025
0.00402414486921529
0.0322817314746882
0.0173913043478261
0.00739827373612824
0.0223880597014925
0.00432900432900433
0.00282286520818631
0.0121811952797868
0.00542593597395551
0.00671671276175425
0.00234301780693533
0.00704225352112676
0.00602765630540125
0.824143070044709
0.0319432120674357
0.00413833875258646
0.00650593187906621
0.00473372781065089
0.00652883569096844
0.00759013282732448
0.00486144871171609
0.00467091295116773
0.953995157384988
0.00553709856035437
0.00466666666666667
0.00374855824682814
0.00195026816187226
0.00489767360503761
0.00529925187032419
0.214463840399002
0.00401899890390939
0.00505050505050505
0.0148945583247309
0.0440251572327044
0.506829618979152
0.00320741268709907
0.00598802395209581
0.0212679765039498
0.958310325786858
0.00659094096199692
0.00432276657060519
0.0191780821917808
0.00835322195704057
0.00306122448979592
0.00489681706890521
0.018058690744921
0.928902627511592
0.00278318953520735
0.00273224043715847
0.00441306266548985
0.386328725038402
0
0.189334174818555
0.543478260869565
0.163453478625314
0.236111111111111
0.893805309734513
0.0112866817155756
0.00730868443680138
0.767005076142132
0.00508905852417303
0.00245098039215686
0.00639386189258312
0.00494132180358246
0.0601374570446735
0.426564003849856
0.249269717624148
0.109738219895288
0.260606060606061
0.114946070878274
0.343068035943517
0.093125634947511
0.127544910179641
0.211940298507463
0.0037817396002161
0.139378673383711
0.196222455403987
0.194260485651214
0.132888349514563
0.0710227272727273
0.229891022314478
0.254819782062028
0.266187050359712
0.324283559577677
0.205628948879954
0.103423160961398
0.151898734177215
0.242461538461538
0.0935251798561151
0.0271816881258941
0.145263157894737
0.342331768388106
0.135191637630662
0.081468218442256
0.354838709677419
0.0652173913043478
0.298598949211909
0.165818921668362
0.0238532110091743
0.00465532676812892
0.328715365239295
0.695497630331754
0.01171875
0.00308641975308642
0.00584795321637427
0.101382488479263
0.00413116447198554
0.00320039389463319
0.513513513513513
0.0203503804636348
0.730983302411874
0.00363015161221439
0.134785568413887
0.500931966449208
0.00550660792951542
0.00266666666666667
0.00348675034867503
0.0050174520069808
0.0469748214956783
0.229520295202952
0.00485584218512898
0.00134093194770365
0.130998702983139
0.142194744976816
0.0477707006369427
0.183544303797468
0.0412162162162162
0.0808159049832171
0.00322959483264827
0.973421926910299
0
0.0179246433361785
0.00735294117647059
0.957820738137083
0.00325621251071123
0.00491228070175439
0.00122549019607843
0.00501138952164009
0.00985221674876847
0.0167958656330749
0.717853839037928
0.0445740956826138
0.00454373343430519
0.00165016501650165
0.00863648259617901
0.00334288443170965
0.00380021715526602
0.00298953662182362
0.00219298245614035
0.00950871632329636
0.00443492888820921
0.003877638948729
0.0036
0.00297619047619048
0.00566465256797583
0
0.899513776337115
0.0040290088638195
0.951388888888889
0.968911917098446
0.00644418872266974
0
0.00139431121026213
0.938925680647535
0.943551548412387
0.00605916597362481
0.159547738693467
0.00870827285921625
0.514687100893997
0.00267379679144385
0.00314106225014278
0.0492476060191518
0.00655307994757536
0.00538525269262635
0.00438020148926851
0.00443131462333826
0.0230445752733389
0.0219178082191781
0.933631618195377
0.339862879529873
0.0125482625482625
0.013215859030837
0.0669667979741137
0.0242490769384293
0.00587326120556414
0.80726872246696
0.070106273568735
0.0185038747430017
0.00410340582683627
0.00421052631578947
0.00308641975308642
0.00355366027007818
0.913194444444444
0.00290135396518375
0.855256207078711
0.0125889436234264
0.9375
0.00304723209751143
0.00811688311688312
0.00419991600167997
0.014960058097313
0.922480620155039
0.0253911259297256
0.00501824817518248
0.845730027548209
0.00421756835369401
0.00429184549356223
0.00222222222222222
0.00683060109289617
0.0491105955143078
0.0415584415584416
0.00564971751412429
0.00682011935208866
0.0045
0.00377099760027425
0.00259067357512953
0.00208261020479
0.00390854016025015
0.920224234583872
0.0123744619799139
0.0985958485958486
0.957516339869281
0.690893169877408
0.920152091254753
0.41304347826087
0.857142857142857
0.0751445086705202
0.973118279569892
0.85997357992074
0.690807799442897
0.938888888888889
0.502645502645503
0.00558558558558559
0.909090909090909
0.66734693877551
0.0121819166215485
0.00620860927152318
0.0462850182704019
0.00555555555555556
0.00340954673084637
0.948968512486428
0.660018132366274
0.0137727496310871
0.930747922437673
0.00371747211895911
0.0105191256830601
0.0200708382526564
0.0310077519379845
0.408662900188324
0.124274661508704
0.0668058455114822
0.254356692621431
0.0625
0.418489065606362
0.125
0.042042042042042
0.239057239057239
0.152658662092624
0.204003532528702
0.00422832980972516
0.29106239460371
0.0723404255319149
0.348797250859107
0.0674904942965779
0.0754257907542579
0.210196719079709
0.0833333333333333
0.0424746075715605
0.0992063492063492
0.161978661493695
0.0443262411347518
0.385560675883257
0.298076923076923
0.00573549257759784
0.00266565118050267
0.748299319727891
0.0765456329735034
0.685788787483703
0.18348623853211
0.0784832451499118
0.00432703256661353
0.769633507853403
0.0236911862160371
0.139541984732824
0.866666666666667
0.00556070435588508
0.0266903914590747
0.928955223880597
0.00708333333333333
0.011449835408616
0.00504658385093168
0.978723404255319
0.939024390243902
0.0105757931844888
0.915106117353308
0.173824130879346
0.0802919708029197
0.0679692371648306
0.26566757493188
0.257731958762887
0.622934888241011
0.09375
0.36231884057971
0.132492113564669
0.340546697038724
0.171673819742489
0.509803921568627
0.255127563781891
0.0437710437710438
0.0615354561437781
0.171856978085352
0.0234375
0.0444444444444444
0.00378236834448647
0.00333889816360601
0.86308973172988
0.791497975708502
0.741648106904232
0.00391459074733096
0.85653560042508
0.942531582858558
0.669463087248322
0.112903225806452
0.041025641025641
0.610907184058731
0.331632653061224
0.0831889081455806
0.00207237366491312
0.0117081957370159
0.921296296296296
0.00487193763919822
0.00309717382888115
0.606164383561644
0.172649140546006
0.200527704485488
0.199944918755164
0.321473951715375
0.00690938081318097
0.00623247117482082
0.0148883374689826
0.186476492340201
0.0113636363636364
0.68384074941452
0.367567567567568
0.753527751646284
0.269113149847095
0.698972099853157
0.691387559808612
0.871517027863777
0.00510204081632653
0.00575352635486266
0
0.00640093104451557
0.0049305244285074
0.071606334841629
0.0228509249183896
0.00460358056265985
0.541984732824427
0.935078534031414
0.00505356781888013
0.920502092050209
0.00914340712223292
0.646896551724138
0.89222972972973
0.424900057110223
0.782682512733446
0.949760765550239
0.90016501650165
0.00201531640467553
0.00595238095238095
0.151525198938992
0.0273972602739726
0.603859496964441
0.00329489291598023
0.00455840455840456
0.923913043478261
0.954264099037139
0.916312056737589
0.0178945671449299
0.623546511627907
0.00235610905419051
0.00241429261226461
0.00415742793791574
0.90695067264574
0.756257449344458
0.00280250576986482
0.00418877408545099
0.0264513912744761
0.00363636363636364
0.00612763413540577
0.87431693989071
0.722100656455142
0.0500281056773468
0.264994547437296
0.214197530864198
0.00321248279027077
0.0123456790123457
0.983050847457627
0.00561371567288727
0.759776536312849
0.00330517811237606
0.6956281128943
0.10648918469218
0.0375312760633862
0.00380791199492278
0.838136112814224
0.915863277826468
0.822222222222222
0.918575063613232
0.00540865384615385
0.763698630136986
0.0798488664987406
0.714146341463415
0.619021590598524
0.793984962406015
0.305609284332689
0.00443131462333826
0.702554744525547
0.639890710382514
0.298998569384835
0.668735453840186
0.355283075991523
0.00371747211895911
0.0235010545344983
0.429007633587786
0.186610118146016
0.130742049469965
0.372139084507042
0.00522022838499184
0.00416790711521286
0.286775275515093
0.0357142857142857
0.299804305283757
0.0555555555555556
0.00359418395686979
0.00519031141868512
0.00601395236949723
0.0391978122151322
0.005078125
0.00223214285714286
0.87719298245614
0.00418275418275418
0.00371747211895911
0.343856655290102
0.294573643410853
0.364339212370138
0.552028218694885
0.427728613569322
0.861702127659574
1
0.366645715482925
0.750612244897959
0.804624277456647
0.737728937728938
0.241062643489669
0.554535920293655
0.825253664036077
0.781954887218045
0.00989135722393384
0.920382165605096
0.770736733642452
0.711968680089485
0.614506380120887
0.351923076923077
0.00340979541227526
0.298197770927199
0.466494845360825
0.665470852017937
0.00322190898107128
0.0242557883131202
0.855
0.118951224214382
0.00407140620106483
0.00711743772241993
0.00266429840142096
0.00306591722023505
0.147732585320243
0.00577557755775578
0.867826086956522
0.00416786432883012
0.00458715596330275
0.0134788189987163
0.077414205905826
0.494863442746179
0.00312337324310255
0.928571428571429
0.00339610991046619
0.5
0.00296515937731653
0.00957995578481946
0.00124688279301746
0.942480359147026
0.00681431005110733
0.00562209728672696
0.429178169462731
0.0182315405651778
0.00202020202020202
0.962075848303393
0.00222345747637576
0.0109475273688184
0.890334572490706
0.910552349546579
0.919778699861687
0.409090909090909
0.193188490898415
0.501998857795545
0.241379310344828
0.32895816242822
0.217245989304813
0.158623136976579
0.27003367003367
0.00316080600553141
0.0441004672897196
0.00348027842227378
0.0660377358490566
0.00610500610500611
0.00201612903225806
0.766666666666667
0.109518559353179
0.00767754318618042
0.464363320295524
0.00234631628343501
0.00316455696202532
0.00453514739229025
0.756038647342995
0.954128440366973
0.0048086170417388
0.00313807531380753
0.00374022441346481
0.425925925925926
0.00335640864275226
0.00213675213675214
0.0062111801242236
0.002710027100271
0.336734693877551
0.418840579710145
0.00580616346583296
0.00625459896983076
0.0106382978723404
0.00333518621456365
0.00474533375514078
0.72552783109405
0.490806223479491
0.0859106529209622
0.345150399017802
0.416809186415832
0.834123222748815
0.904862579281184
0.932038834951456
0.0113036925395629
0.920224719101124
0.758293838862559
0.0566948130277443
0.0935070623015438
0.00754716981132075
0.00462504129501156
0.00522648083623693
0.478102189781022
0.00342010260307809
0.142322097378277
0.980519480519481
0.00308800823468863
0.00197954470471791
0.00368731563421829
0.463396778916545
0.423736263736264
0.949790794979079
0.00296052631578947
0.00399315459212778
0.00272479564032698
0
0.00275862068965517
0.00324044069993519
0.0040625
0.965686274509804
0.94949494949495
0.965686274509804
0.00289017341040462
0.00349872773536896
0.733333333333333
0
0
0.0606469002695418
0.00106157112526539
0.903636363636364
0.00619195046439629
0.00335731414868106
0.00558659217877095
0.00504413619167718
0.00834376303712975
0.00230591852421214
0.0075042362624062
0.905511811023622
0.875
0.905503634475597
0.754887218045113
0.00400728597449909
0.00736497545008183
0.868372943327239
0.00519480519480519
0.00410958904109589
0.00616438356164384
0.00100150225338007
0.00395778364116095
0.00529567519858782
0.00305343511450382
0.440656565656566
0.00544959128065395
0.583636363636364
0.00273099681383705
0
0.956043956043956
0.00706713780918728
0.0050761421319797
0.0570676031606673
0.0571428571428571
0.0902087475149105
0.0391425908667288
0.154218533886584
0.368243243243243
0.638388123011665
0.0812407680945347
0.713312368972746
0.471804511278196
0.317460317460317
0.00541795665634675
0.00315789473684211
0.876811594202899
0.719794344473008
0.0267857142857143
0.748571428571429
0.943060498220641
0.959899749373434
0.93186372745491
0.963882618510158
0.0049683830171635
0.934560327198364
0.88268156424581
0.379812695109261
0.00796661608497724
0.00539195354624637
0.00223906303823631
0.0041674935503076
0.90828729281768
0.0029940119760479
0.957661290322581
0.00434227330779055
0.00321543408360129
0.003470715835141
0.0422021535255297
0.727793696275072
0.167154644663295
0.00299102691924227
0.00345303867403315
0.00558166862514689
0.00386847195357834
0.00369685767097967
0.891612903225806
0.355781133944046
0.431654676258993
0.360515021459227
0.481520591341077
0.370797792272955
0.609294320137694
0.00337552742616034
0.00545516535969997
0.00322878228782288
0.948979591836735
0.318181818181818
0.371151113216485
0.361159420289855
0.913303437967115
0.94729907773386
0.913793103448276
0.934451219512195
0.901692708333333
0.893053473263368
0.764642082429501
0.903963414634146
0.883538633818589
0.500745156482861
0.91653290529695
0.480891719745223
0.00370774263904035
0.193380743982495
0.35263784212614
0.0444444444444444
0.0099626400996264
0.0520833333333333
0.00298864315600717
0.00566893424036281
0.633830845771144
0.0573248407643312
0.324610951008646
0.322738386308068
0.866369710467706
0.00368227248816412
0.701198026779422
0.394308943089431
0.866947232113953
0.00425531914893617
0.00416266410502722
0.00946506434116771
0.399066511085181
0.00491803278688525
0.0046265697290152
0.00434258142340169
0.0085149863760218
0.90414201183432
0.941871921182266
0.00511911793660169
0.646309314586995
0.00440787540405525
0.00434882124055848
0.00287631831255992
0.00358037952022914
0.00226073850791258
0.490384615384615
0.553072625698324
0.693054024255788
0.700830140485313
0.491489361702128
0.721804511278195
0.143729239608582
0.83448275862069
0.0315369261477046
0.812564901349948
0.893262679788039
0.900958466453674
0.882797731568998
0.853885135135135
0.00561797752808989
0.933092224231465
0.9
0.00677361853832442
0.00460683081810961
0.892757306226175
0.676906779661017
0.171251866069524
0.355310262529833
0.252252252252252
0.00357001190003967
0.0964349833290587
0.00741641337386018
0.00430023455824863
0.0497041420118343
0.0239190432382705
0.0210566615620214
0.00376749192680301
0.14025974025974
0.284509202453988
0.338246268656716
0.00769230769230769
0.00237735033499027
0.483025928896017
0.894394618834081
0.923076923076923
0.678571428571429
0.463713857850478
0.0639880952380952
0
0.3250732421875
0.00452147701582517
0.00435594275046671
0.0016750418760469
0.00370631839039887
0.961290322580645
0.877862595419847
0.0199468085106383
0.0026139334015229
0.935871743486974
0.0080749354005168
0.23389175257732
0.0043997485857951
0.966153846153846
0.18230563002681
0.188187372708758
0.373259052924791
0.166148102053516
0.318874019381634
0.175795053003534
0.360020661157025
0.208868144690782
0.364436212086131
0.290238328436174
0.370441092228375
0.144736842105263
0.0070709235054639
0.00416666666666667
0.0139372822299652
0.034928142623249
0.940298507462687
0.0162037037037037
0.768361581920904
0.0243079000675219
0.022848200312989
0.567357512953368
0.251556662515567
0.327296248382924
0.181992337164751
0.855140186915888
0.11822125813449
0.586872586872587
0.0396039603960396
0.23728813559322
0.251147540983607
0.785483870967742
0.341463414634146
0.0731707317073171
0.823529411764706
0.429487179487179
0.596865476708751
0.448756976154236
0.634418604651163
0.393302371058421
0.00353523450388876
0.00670498084291188
0.826460481099656
0.0503845133916733
0.103493737640079
0.8
0.967672413793103
0.00450974687227233
1
0.0303250849102377
0.527989821882952
0.303333333333333
0.0520285499624343
0.862433862433862
0.637784090909091
0.441620333598094
0.897872340425532
0.93239625167336
0.831030818278427
0.883720930232558
0.918939984411535
0.865921787709497
0.495121951219512
0.031558533145275
0.350237717908082
0.365740740740741
0.00571195430436556
0.00226928895612708
0.00490310530002335
0.00409836065573771
0.880794701986755
0
0.00373412994772218
0.00259515570934256
0.00239120038259206
0.0104602510460251
0
0.167219641672196
0.0108173076923077
0.00802675585284281
0.0146931719965428
0.195402298850575
0.00745434215430488
0.912342569269521
0.864749733759318
0.00777777777777778
0.00269541778975741
0.00166112956810631
0.845528455284553
0.00308641975308642
0.00239234449760766
0.00364963503649635
0.00551181102362205
0.0050251256281407
0.0171086398631309
0.0304182509505703
0.00549752611324904
0.00506146059291396
0.00690184049079755
0.00269179004037685
0.803921568627451
0.00368052999631947
0.00990507635163021
0
0.0031813361611877
0.00236127508854782
0.00432276657060519
0.00446428571428571
0.00374531835205993
0.00358744394618834
0.00331400165700083
0.900851276915373
0.0127404446665001
0.00369609856262834
0.00428265524625268
0.00307258993726796
0.00448286903618316
0.203230148048452
0.0363636363636364
0.0231362467866324
0.00302480338777979
0.00722543352601156
0.301221804511278
0.00226586102719033
0.389369592088999
0.0347394540942928
0.00157232704402516
0.0072265625
0.00659951372004168
0.00783699059561128
0.00267459138187221
0.00967741935483871
0.00518731988472622
0.00278164116828929
0.427696078431373
0.00498338870431894
0.00793650793650794
0.00628930817610063
0.00545851528384279
0.0216811207471648
0.00358208955223881
0.00286898310487727
0.0276127789372291
0.51309460181721
0.472257250945776
0.0121681415929204
0.264994547437296
0.557914167051223
0.0126277811184606
0.0440494590417311
0.152870493991989
0.00210084033613445
0.00421274354923644
0.436823104693141
0.0439427045399369
0.920731707317073
0.881688963210702
0.412928759894459
0.833160621761658
0.937984496124031
0.390243902439024
0.136925358378646
0.415699658703072
0.828882294757666
0.00865656733810554
0.0060459492140266
0.00197628458498024
0.0582947425769545
0.00363930448847554
0.00426378624218306
0.0027603513174404
0.00378071833648393
0.879959308240081
0.00280112044817927
0.00462883593348191
0.296663190823775
0.0559105431309904
0.303108808290155
0.111039794608472
0.0832049306625578
0.269620011456941
0.17381974248927
0.0105509964830012
0.00385985748218527
0.00377358490566038
0.0148786217697729
0.00305576776165011
0.00416367552045944
0.00623441396508728
0.00170357751277683
0.00280898876404494
0.00698689956331878
0.00350723366944323
0.203331266058297
0.0048
0.00742857142857143
0.376588021778584
0.461805555555556
0.0345744680851064
0.797938144329897
0.5896875
0.142602495543672
0.744444444444444
0.908411214953271
0.0242130750605327
0.212947699685299
0.782894736842105
0.942138364779874
0.22954477833978
0.799397590361446
0.415827338129496
0.862459546925566
0.797343616109683
0.769230769230769
0.354709418837675
0.45260347129506
0.967157417893545
0.00435458786936236
0.00370218017276841
0.00646868568068215
0.81950774840474
0.902234636871508
0.942403628117914
0.00666810066681007
0.140458015267176
0.00620229007633588
0.0344003822264692
0.90282131661442
0.912213740458015
0.538461538461538
0.68122009569378
0.849025974025974
0.887092700176812
0.00178094390026714
0
0.00207900207900208
0.00271186440677966
0.00323624595469256
0.00561564059900166
0.893095768374165
0.926829268292683
0.838174273858921
0.921933085501859
0.954594594594595
0.922772277227723
0.00566839867737364
0.915849673202614
0.00394866732477789
0
0.00205338809034908
0.00677506775067751
0.00175438596491228
0.26963906581741
0.933085501858736
0.035110533159948
0.364514269241856
0.0689655172413793
0.00510204081632653
0.00344572975633768
0.0671609245529873
0.0434715106349946
0.00647652260555486
0.173135630178805
0.00212464589235127
0.00365344467640919
0
0.0036231884057971
0
0.0176279308574362
0.00393184796854522
0.00503937007874016
0.0063474791439971
0.0040147206423553
0.006070826306914
0.00807102502017756
0.00354609929078014
0.0042170368287883
0.0169050715214564
0.678425547716301
0.002909796314258
0.0902867715078631
0.00236167341430499
0.0034049240440021
0.306563391765185
0.595284237726098
0.226107784431138
0.00368271954674221
0.00422403003754693
0.0028137310073157
0.0027906976744186
0.00202156334231806
0.00259782432213022
0.798938287989383
0.35773004508088
0.0723370429252782
0.0126643935703848
0.701449275362319
0.880484114977307
0.0250312891113892
0.00518470511989631
0.0028328611898017
0.00554016620498615
0.00533280663638159
0.00507471102340006
0.00458891013384321
0.00201612903225806
0.00447677672076105
0
0.842276422764228
0.00323624595469256
0.00299850074962519
0.827944572748268
0.00539204673107167
0.00462392108508015
0.00392498909725251
0.642326415577761
0.799004700027647
0.489728296885355
0.623778501628665
0.485411140583554
0.743589743589744
0.00437805820242081
0.0191274446593596
0.265808297567954
0.00755857898715042
0.000841042893187553
0.00760869565217391
0.00344926703075596
0.280112044817927
0.00506970849176172
0.00470096630974145
0.932003626473255
0.00654495349638305
0.961237785016287
0.00403165596535762
0.0189612530915087
0.238500851788756
0.770186335403727
0.87957181088314
0.00609537468626748
0.0212201591511936
0.00279459711224965
0.00356887937187723
0.00247437256981265
0.351256983240223
0.893292682926829
0.746762589928058
0.538632750397456
0.815955213435969
0.263649425287356
0.781056966369252
0.907407407407407
0.417740712661107
0.6262341325811
0.370184983677911
0.0318453227182258
0.00716364450414148
0
0.00328515111695138
0.251366120218579
0.834989258861439
0.0212546430045398
0.0747950819672131
0.0028116213683224
0.00192307692307692
0.00412938747419133
0.425531914893617
0.937181663837012
0.0364600596619158
0.229495669893021
0.0030188679245283
0.936507936507937
0.0021291696238467
0.00389526076606795
0.00592140678270232
0.0238726790450928
0.00736497545008183
0.00576923076923077
0.351327035537562
0.00339796122326604
0.0524842547235829
0.547853624208304
0.596128170894526
0.871099050203528
0.527675276752767
0.0113352981183405
0.946991404011461
0.017174753112924
0.00713557594291539
0.0346820809248555
0.0126984126984127
0.00398604882909816
0.888702928870293
0.00225574510080361
0.908292682926829
0.00309198660139139
0.0021505376344086
0.00374812593703148
0.00526315789473684
0.793814432989691
0.01364522417154
0.00504504504504504
0.00586940572267058
0.00498095517140346
0.0105499438832772
0.0056980056980057
0.0172314761631246
0.778085991678225
0.00296336206896552
0.0028961522548614
0.0321248279027077
0.444535073409462
0.00578243585110228
0.0025062656641604
0.00436999271667881
0.00115740740740741
0.0273606515652838
0.00245821042281219
0.0223975566301858
0.431680773881499
0.159354991700261
0.0825852782764812
0.00390952247975426
0.0442764578833693
0.00921658986175115
0.052896725440806
0.215286624203822
0.185588939111938
0.498459167950693
0.00963391136801541
0.00765696784073507
0
0.00651369356032568
0.00401875418620228
0.0351867940920938
0.00577740016992353
0.901408450704225
0.851449275362319
0.00417793069550258
0.206074461136512
0.0106870229007634
0.0128113879003559
0.00510204081632653
0.00146627565982405
0.00505689001264223
0.0241509433962264
0.581122763726095
0.0111571565189672
0.94949494949495
0.00496141124586549
0.580505860579889
0.809199318568995
0.353369763205829
0.762419006479482
0.890813648293963
0.825854700854701
0.0801538954793203
0.00363447559709242
0.00973123262279889
0.886075949367089
0.0200654307524537
0.0826010544815466
0.00410593307329091
0.00441501103752759
0.00310366232153942
0.00306044376434583
0.00545785324439054
0.00743494423791822
0.0157894736842105
0.16608907714029
0.132312614259598
0.00284495021337127
0.0072992700729927
0.00433078985357806
0.416579588993382
0.00269662921348315
0.00377833753148615
0.00676328502415459
0.00922190201729107
0.00200300450676014
0.00868403473613895
0.00239234449760766
0.00377738604885419
0.0058252427184466
0.00889248181083266
0.00294241277847835
0.103934669636229
0.023927905531386
0.0304826418289585
0.0456942003514939
0.00294985250737463
0.00451904454486766
0.00407608695652174
0.467391304347826
0.00297029702970297
0
0.5
0.0677966101694915
0.0110081112398609
0.0213811747358073
0.00818946436476317
0.00659340659340659
0.00433108758421559
0.161479223487887
0.3420523138833
0
0.00219298245614035
0.00327242977911099
0.407954545454545
0.0835167522621668
0.00684931506849315
0.194919064748201
0.00200400801603206
0.0039177277179236
0.00181653042688465
0.226981450252951
0.00477554918815664
0.535401750198886
0.00076219512195122
0.00279017857142857
0.00461538461538462
0.493055555555556
0.354107648725212
0.148499210110585
0
0
0.0040290088638195
0.00609013398294762
0.00350262697022767
0.496262219666475
0.18381775333857
0.396236278097229
0.271887824897401
0.236702127659574
0.0341880341880342
0.183974358974359
0.425
0.20121818577333
0.0968944099378882
0.00467726847521048
0.958129175946548
0.409788166544923
0.00444803881924788
0.00325945241199478
0.00954198473282443
0.00186654223051797
0.0568332011630981
0.00446200917899031
0.00795002839295855
0.00974279033515199
0.00444444444444444
0.0024653312788906
0.0367780055468467
0.00284090909090909
0.054790506885438
0.00298507462686567
0.844290657439446
0.946949602122016
0.878048780487805
0.0158415841584158
0.00255591054313099
0.0113636363636364
0.00631412786108919
0.615345528455285
0.0924686192468619
0.381373937677054
0.00801760729445056
0.0352941176470588
0.00379266750948167
0.124
0.00431565967940814
0.00322997416020672
0.00517241379310345
0.227355198883461
0.191196327302187
0.00592373195112921
0.00527704485488127
0.00207146556188503
0.0288659793814433
0.894927536231884
0.198771172367984
0.529498525073746
0.26733921815889
0.326530612244898
0.00381210034431874
0.0034086067319983
0.65692007797271
0.0370511841100076
0.0039564787339268
0.331381733021077
0.0905096660808436
0.00830968788001621
0.0267857142857143
0.00375626043405676
0.00350877192982456
0.505851755526658
0.00177514792899408
0.318674875403108
0.111913357400722
0.00394131815195971
0.870424905342869
0.118959107806691
0.0682326621923937
0.34377809169128
0.159863945578231
0.117237200848228
0.184873949579832
0.229963898916968
0.0110420979986197
0.0532370251471375
0.282608695652174
0.0044175186166856
0.0373022123577003
0.129043126684636
0.444191343963554
0.492890995260663
0.835189309576837
0.0111856823266219
0.00320448628079311
0.0294934073560028
0.129281767955801
0.00965283657917019
0.0663653174440107
0.0333673320705231
0.690217391304348
0.0047603935258648
0.753108348134991
0.017178552837064
0.00429355966050924
0.0586370839936609
0.909738717339667
0.00531475138774064
0.0198618307426598
0.0039147455415398
0.921398601398601
0.0742407199100112
0.127782357790602
0.00611764705882353
0.862385321100917
0.0208333333333333
0.384172661870504
0.297919762258544
0.566714490674319
0.441176470588235
0.134686346863469
0.568627450980392
0.518988715277778
0.03957853727643
0.0867389491242702
0.464916708732963
0.0129449838187702
0.58974358974359
0.0149601063829787
0.00387950707439525
0.639446675591254
0.00260642919200695
0.673453996983409
0.0444143075097474
0.00491021324354658
0.836120401337793
0.00334541399498188
0.946869070208729
0.0104166666666667
0.0792634107285829
0.00845665961945032
0.00265095729013255
0.00261780104712042
0.976973684210526
0.688553682342502
0.00372546210058748
0.0436152168645505
0.0519612837493632
0.912079102084447
0.00672645739910314
0.00285603011813579
0.217256637168142
0.397827562797013
0.244181380417335
0.00528592023065834
0.00642148277875073
0.599626691553896
0.0401246591351773
0.584597432905484
0.0634285714285714
0.0160950373634796
0.684704583103258
0.864390243902439
0.212776412776413
0.475104979004199
0.235611510791367
0.828096947935368
0.681534929485077
0.00279407655769768
0.0052026286966046
0.942857142857143
0.0222428174235403
0.00597014925373134
0.513196480938416
0.903755868544601
0.00367335405481775
0.00383631713554987
0.781190019193858
0.942942942942943
0.00589022757697456
0.944594594594595
0.827814569536424
0.0423245614035088
0.551876379690949
0.0112023898431665
0.560275080906149
0.276
0.180515759312321
0.0795610425240055
0.0482876503265979
0.719298245614035
0.911425576519916
0.3125
0.02
0.398773006134969
0.00289017341040462
0.00602251898402723
0.895454545454546
0.100458826370442
0
0.826829268292683
0.0555876130025005
0.00913450559488468
0.0163456664977192
0.00310421286031042
0.0229561014901329
0.412566489361702
0.298076923076923
0.0164609053497942
0.766429840142096
0.0692783505154639
0.0158585490339045
0.00750682438580528
0.910614525139665
0.0030839367122553
0.793560606060606
0.00401929260450161
0.844206426484908
0.00654349499615089
0.00189453741711399
0.00912280701754386
0.00668709947060462
0.00731261425959781
0.436978911230996
0.0518183531185227
0.00293321299638989
0.0226867799026013
0.037542662116041
0.00675203725261932
0.0309927360774818
0.133076181292189
0.00471945464079706
0.726166328600406
0.00981461286804798
0.6
0.922413793103448
0.0504874651810585
0.00298013245033113
0.0835920706950084
0.280387497715226
0.383084577114428
0.173228346456693
0.187131367292225
0.19466842191871
0.29878869448183
0.21301775147929
0.163095238095238
0.00792079207920792
0.174657534246575
0.00571428571428571
0.00700218818380744
0.0187842971718024
0.331742243436754
0.533203125
0.00350140056022409
0.824468085106383
0.400401069518717
0.0758676351896691
0.226666666666667
0.0984042553191489
0.0940438871473354
0.029023746701847
0.137055837563452
0.152365236523652
0.138669673055242
0.0489130434782609
0.0706896551724138
0.00503476384560058
0.101973684210526
0.047244094488189
0.147094188376754
0.0497881355932203
0.108150470219436
0.156576200417537
0.139042357274401
0.142795944595174
0.169811320754717
0.14002333722287
0.186968838526912
0.278546712802768
0.286307053941909
0.0561797752808989
0.121951219512195
0.796178343949045
0.00625
0
0
0.17741935483871
0.00543478260869565
0.174647887323944
0.019723865877712
0.118860510805501
0.0534458509142053
0.00313938886563416
0.00681265206812652
0.00284171639670361
0.00594421582075903
0
0.0043171114599686
0.0456632036723846
0.869565217391304
0.0605209795663703
0.00542005420054201
0.00754328818789645
0.0438247011952191
0.0471894517696044
0.0145214521452145
0.00171969045571797
0.00611413043478261
0.888888888888889
0.939866369710468
0.00290065264684554
0.00728597449908925
0.910994764397906
0.841584158415842
0.910983170947741
0.896907216494845
0.897959183673469
0.803648068669528
0.00512163892445583
0.00392817059483726
0.712
0.892105263157895
0.0056970509383378
0.00433134813210612
0.00314042171377299
0.0150105073551486
0.00402468473302925
0.00101317122593718
0.00576571508929827
0.0243431221020093
0.227553118574366
0.00619674670797831
0.00065359477124183
0.0508474576271186
0.0116788321167883
0.0596732588134136
0.44794952681388
0.0933442667760011
0.0228013029315961
0.031702025072324
0.00470588235294118
0.108260325406758
0.00576131687242798
0.00138121546961326
0.102836879432624
0.231591448931116
0.0092501904450974
0.0061572907920515
0.215946843853821
0.279755849440488
0.00260078023407022
0.00704500978473581
0
0.00444664031620553
0.0134228187919463
0.0478639240506329
0.883597883597884
0.00176991150442478
0.0138339920948617
0.00261475886112725
0.0027906976744186
0.96797153024911
0.92948717948718
0.239363817097415
0.044663133989402
0.0067493615468807
0.0303030303030303
0.00920010222335804
0.0089126559714795
0.00244021473889702
0.00223570744171191
0.005
0.00361990950226244
0.00367197062423501
0.00448833034111311
0.8921639108555
0.338968315301391
0.738675958188153
0.319197940658447
0.0120967741935484
0.0195035460992908
0.103139013452915
0.0790139064475348
0.0463906802579571
0.386138613861386
0.00346020761245675
0.309115832762166
0.00557546794105934
0.0069364161849711
0.00471698113207547
0.00120918984280532
0.00522388059701493
0.00453857791225416
0.00470366886171214
0.00374316153181687
0.263313609467456
0.0130494505494505
0.0824742268041237
0.0037914691943128
0.00212765957446809
0.00320219579139982
0.00357909806728704
0.803719008264463
0.0155561317085818
0.0116028062601187
0.00443786982248521
0.00388161086851043
0.946887492861222
0.00892857142857143
0.00722495894909688
0.00278551532033426
0.00626118067978533
0
0.006
0.0038768037906526
0.0067476383265857
0.00256692335900257
0.00428658909981629
0.00507416081186573
0.0283687943262411
0.00535077288941736
0.939189189189189
0.112490869247626
0.153161175422974
0.512452107279693
0.0498318557016203
0.136434108527132
0.96875
0.00734394124847001
0.115298507462687
0.00477326968973747
0.00471698113207547
0.0122791900043085
0.00460999446800664
0.0149953139643861
0.00642005502904311
0.00321130378933847
0.00349548499854355
0.259259259259259
0
0.308359621451104
0.0174632352941176
0.108786610878661
0.0083547557840617
0.00332395806699054
0.00563813429010764
0.0644000719553877
0
0.00465386852821408
0
0.136458333333333
0.00746268656716418
0.0024703557312253
0.0048
0.00300902708124373
0.0105461393596987
0.0023841059602649
0.00201005025125628
0.00248880039820806
0.00525812619502868
0.00365579302587177
0.154157782515991
0.463659147869674
0.278145695364238
0.00573192239858906
0.0068259385665529
0.00528169014084507
0.00439146800501882
0.00436046511627907
0.00371517027863777
0.00409836065573771
0.310814282044696
0.0192601650871293
0.012285581826611
0.00227215349659177
0.00283171521035599
0.00367965367965368
0.456867671691792
0.468160377358491
0.641799881586738
0.2930969916365
0.440677966101695
0.687158794208403
0.0077720207253886
0.0904126213592233
0.180288461538462
0.00121802679658952
0.00993596820490174
0.00480109739368999
0.00311915159076731
0.0036101083032491
0.0282005371530886
0.00274866861364027
0.00437158469945355
0.00474833808167141
0.00589535740604274
0.0771674988651838
0.00553926360377973
0.0108166049503021
0.0418641390205371
0.0461926091825308
0.00705371676614216
0.00305810397553517
0.143840062313384
0.00345887778631822
0.00555298472929199
0.0114942528735632
0.0028169014084507
0.0046801872074883
0.00576368876080692
0.0037602300376023
0.0117647058823529
0.00118133490844654
0.0078125
0.0618556701030928
0.23208722741433
0.118772975028521
0.00403063280935107
0
0.0268857356235997
0.0933125972006221
0.132738979692917
0.00216919739696312
0.0185681470137825
0.0178141550312951
0.606312292358804
0.418803418803419
0.00424963574550753
0.0197841726618705
0.0510018214936248
0.00369480879364493
0.00412158681092221
0.00365111561866126
0.00696378830083565
0.00668993600930774
0.0133120340788072
0.845
0.00304112124818194
0.0115904700579523
0.00608272506082725
0.0330978058757903
0.00471698113207547
0.00490196078431373
0.0354526809258717
0.00297441998810232
0.00165562913907285
0.00650759219088937
0.0046189376443418
0
0.0142116381793739
0.638103161397671
0.00224382946896036
0.003125
0.00483870967741936
0.00267277586865216
0.00254533884823417
0.0510108864696734
0.420126430890142
0.902044698050404
0.00424688561721404
0.00629089079013588
0.00539926115373686
0.112531969309463
0.004739336492891
0.193384223918575
0.491606714628297
0.119081779053085
0.00871459694989107
0.00357873210633947
0.00546614029760097
0.004739336492891
0.00317880794701987
0.00269179004037685
0.00529300567107751
0.0048030739673391
0.00305888350751976
0.0174731182795699
0.0116279069767442
0.56169014084507
0.586538461538462
0.0140134529147982
0.841269841269841
0.921496698459281
0.00436507936507937
0.447204968944099
0.0129153328181919
0.00142857142857143
0.00398724082934609
0.0060471037555697
0.436567164179104
0.091304347826087
0.138613861386139
0.0849335302806499
0.424623680071894
0.166666666666667
0.548324324324324
0.648062015503876
0.00561482313307131
0.0139335476956056
0.00403022670025189
0.00402921178544447
0.0785405071119357
0.00567514677103718
0.282867707477403
0.0625415834996673
0.0118632240055827
0.00351626271505714
0.00384
0.851282051282051
0.039142091152815
0.0518474374255066
0.668094218415418
0.00454545454545455
0.00860134629768138
0.00428494911622924
0.00886319845857418
0.00723140495867769
0.00205761316872428
0.00901287553648069
0.243589743589744
0.466913465987969
0.00383909197129027
0.00783517121300058
0.00615258408531583
0.609625668449198
0.0124159337816865
0.004649721016739
0.00698602794411178
0.00392310710082385
0.00334608030592734
0.738601823708207
0.00406710726995425
0.047927150730889
0.00505314514723819
0.003690036900369
0.754716981132076
0.248629474363109
0
0.00318775900541919
0.00308166409861325
0.00445717924227953
0.00470588235294118
0.00681855978712789
0.281895504252734
0.0290950311732477
0.0588624338624339
0.00333951762523191
0.00498173364330787
0.291943127962085
0.0118043844856661
0.0138114209827357
0.00212089077412513
0
0.922720247295209
0.0170702659785629
0.243020304568528
0.611518845627566
0.00371440363186133
0.767391304347826
0.166666666666667
0.0175310445580716
0.00505902192242833
0.0153088157663206
0.00245098039215686
0.00322754168908015
0.00410677618069815
0.874509803921569
0.00338218714768884
0.118939883645766
0.00607828835399951
0.0397022332506203
0.00522441225362147
0.00346363186541316
0.00414250207125104
0.00469116497263487
0.00272137324680762
0.0520978049458183
0.552309782608696
0.0025
0.239242685025818
0.00811688311688312
0.868909512761021
0.224596391263058
0.0110022607385079
0.00250469630557295
0.049571461663192
0.00547845142439737
0.00410396716826265
0.0034717400361061
0.00659018794239688
0.00476190476190476
0.00558659217877095
0.0203033838973162
0.0414971521562246
0.0106110501280644
0.00164068908941756
0.00401606425702811
0.00458190148911798
0.00489196901752956
0.002909796314258
0.453953953953954
0.00475247524752475
0.587328767123288
0.00454959053685168
0.765833817547937
0.915359573838414
0.948705422569614
0.894958869436828
0.929738562091503
0.00363768643142961
0.00507008648971071
0.447297297297297
0.00457535030025736
0.00305498981670061
0.00381133873272987
0.241329479768786
0.0551699377692676
0.377593360995851
0.00519818063677713
0.00545144804088586
0.0300856283267762
0.00578751550227367
0.00735578784359272
0.0050547598989048
0.123440285204991
0.00390625
0.0048185030517186
0.00458715596330275
0.00716845878136201
0.0629343629343629
0.0918918918918919
0.831452219714071
0.0122780092085069
0.666508538899431
0.00154368632293918
0.0169172932330827
0.083780880773362
0.0227492739593417
0.0668058455114822
0.0321910695742471
0.00269211943220754
0.0730641759566134
0.00420168067226891
0.00395348837209302
0.00343568821129483
0.00471698113207547
0.030446293494705
0.00860876249039201
0.0047779154132012
0.0186410102224895
0.00376884422110553
0.0303177063153816
0.0192953020134228
0.017426273458445
0.00465890183028286
0.797488226059655
0.652173913043478
0.0330960854092527
0.00612602100350058
0.142756183745583
0.017644645055396
0.00569044006069803
0.559055118110236
0.00236406619385343
0.00371305510173771
0.00720139061335982
0.00353356890459364
0.00176678445229682
0.00384492149951938
0.331373597006948
0.00220223894292531
0.0418643263757116
0.0637254901960784
0.0265486725663717
0.00736593989393047
0.0290874220872623
0.0838756326825741
0.00784313725490196
0.00867453157529493
0
0.440855217290263
0.0015015015015015
0.0265816055289739
0.00383141762452107
0.0147180762852405
0.45927446954141
0.0041369240752758
0.00430053124209461
0.00464285714285714
0.00227445034116755
0.0148148148148148
0.00569259962049336
0.0454259995813272
0.00297973778307509
0.0599662162162162
0.0302114803625378
0.0655737704918033
0.00579080709373869
0.00853658536585366
0.0781057810578106
0.292929292929293
0.363387978142077
0.0393743257820928
0.306930693069307
0.0356820234869015
0.00542299349240781
0.00510204081632653
0.00504767246214246
0.00199004975124378
0.734939759036145
0.00333148250971682
0.0573667711598746
0.422750424448217
0.0240480961923848
0.0272835112692764
0.0256092523750516
0.86634382566586
0.95260663507109
0.944970681100586
0.0207969241523943
0.846875
0.812729498164015
0.850485436893204
0.250800915331808
0.33805811481219
0.0276890308839191
0.0863039399624766
0.0137299771167048
0.00476190476190476
0.884885764499121
0.0131132715351571
0.090329079919409
0.00398860398860399
0.0158450704225352
0.0818202712020225
0.0997643362136685
0.00511421752471872
0.00580270793036751
0.597638957206099
0.005
0.00891530460624071
0.00405797101449275
0.0045045045045045
0.00158982511923688
0.00735294117647059
0.00293111871030777
0.967824967824968
0.0137180700094607
0.00339336987731663
0.0180538555691554
0.0146896804994491
0.00307219662058372
0.00637077935867488
0.936227951153324
0.717924528301887
0.00481231953801732
0.00274725274725275
0.00154479917610711
0.00453309156844968
0.95069667738478
0.00482509047044632
0.172218284904323
0.00276147739040387
0.00161030595813205
0.0333455478197142
0.0520751144074483
0.100208768267223
0.0938319063428272
0.00967585873246251
0.629767441860465
0.0167445482866044
0.841463414634146
0.00689303038039316
0
0.00276141384388807
0.00550660792951542
0.300976800976801
0.187094571526118
0.0149253731343284
0.204158790170132
0.0144825150123631
0.821893225661732
0.807445442875481
0.102307692307692
0.71579145492189
0.00321888412017167
0.00448619094350203
0.00706260032102729
0.00589101620029455
0.930516953863257
0.313207547169811
0.982905982905983
0.229144095341278
0.731818181818182
0.178416485900217
0.00648055832502493
0.751798561151079
0.860927152317881
0.117170228445099
0.156799603666089
0.468580294802172
0.347718865598027
0.911649214659686
0.907027027027027
0.0501504513540622
0.0120845921450151
0.0114122681883024
0.826589595375723
0.0422691879866518
0.0120528771384137
0.0135067533766883
0.0292028413575375
0.0160662122687439
0.00267916945746818
0
0.75
0.899553571428571
0.0101471334348047
0.0197944423296536
0.0184774575018477
0.0182232346241458
0.0029126213592233
0.00688073394495413
0.00619914761720263
0
0.00944777112441783
0.00604960677555959
0.390507518796992
0.770047169811321
0.0950858969236916
0.00256278831368529
0.853707414829659
0.00276395798783858
0.0224334275194794
0.0212765957446809
0.00543137664508043
0.882142857142857
0.0265095729013255
0.930577223088924
0.00400801603206413
0.030398322851153
0.00287794142542746
0.00272851296043656
0.0052
0.931740614334471
0.0181265206812652
0.0242698477992596
0.00306435137895812
0.00381546999653139
0.949832775919732
0.00469483568075117
0.00489077274209325
0
0.0101010101010101
0.0992481203007519
0.144927536231884
0.0442916093535076
0.00324374420759963
0.00418848167539267
0.378109452736318
0.0825910931174089
0.0242656449553001
0.957746478873239
0.916512059369202
0.00892572521517373
0.198863636363636
0.0240700218818381
0.0120697362539115
0.000811688311688312
0.0909090909090909
0.951612903225806
0.836206896551724
0.771784232365145
0.0864424592748292
0.00597701149425287
0.182926829268293
0.00829938131884714
0.416666666666667
0.934320669671603
0.00403373670700403
0.0169548999660902
0.00519930675909879
0.109489051094891
0.122017109410176
0.117173524150268
0.923423423423423
0.0387296669248644
0.311447811447811
0.0668833604200525
0.9125
0.00608365019011407
0.206596914346515
0.215798764342454
0.0236881065964797
0.0101156069364162
0.00721954831543873
0.0519226814723422
0.0195252679938744
0.00493305144467935
0.0192307692307692
0.052720134604599
0.0122089721749006
0.0568974771873323
0.155598455598456
0.183783783783784
0.386792452830189
0.0440496471160866
0.055152770585189
0.526
0.505982905982906
0.0256983240223464
0.0376044568245125
0.0706713780918728
0.335616438356164
0.211801896733404
0.0267260579064588
0.278688524590164
0.475707034082669
0.0714285714285714
0.0494791666666667
0.11553999461352
0.00423728813559322
0.775242047026279
0.0283159463487332
0.0599185573007563
0.398523985239852
0.652820512820513
0.139455782312925
0.284536082474227
0.0680918448139351
0.924242424242424
0.0328719723183391
0.192098765432099
0.413533834586466
0.00348989384906209
0.0467505779604418
0.290076335877863
0.00380865326020719
0.00466635557629491
0.0135424091233072
0.00909090909090909
0.0053840631730079
0.00383219039935458
0.0271461716937355
0.965277777777778
0.938902743142145
0.791044776119403
0.900728597449909
0.00498209559395921
0.00337381916329285
0.164092001373155
0.0067842605156038
0.00329815303430079
0.954545454545455
0.829411764705882
0.561561561561562
0.842105263157895
0.0112596762843068
0.015647226173542
0.95353982300885
0.95
0.00283921099820681
0.0436187399030695
0.00233372228704784
0.00414033558509479
0.00364741641337386
0.00424510889627169
0.088538091969801
0.074398249452954
0.00456248981587095
0.192907039226222
0.205005005005005
0.919499105545617
0.104458598726115
0.00300546448087432
0.0163288288288288
0.00529100529100529
0.00423634336677815
0.00429491768074445
0.931159420289855
0.916666666666667
0.233407079646018
0.952727272727273
0.967105263157895
0.0126530612244898
0.166666666666667
0.00501939310974219
0.205043132050431
0.258928571428571
0.0185500340367597
0.0531934819254542
0.921832884097035
0.0066627007733492
0.00473186119873817
0.406725380304243
0.0799405646359584
0.0182364060936284
0.083352881382438
0.00448662640207075
0.0034102833158447
0.021482602118003
0.102255639097744
0.00468407414789715
0.970588235294118
0.922094508301405
0.012199036918138
0.790823211875843
0.023014440433213
0.0104370515329419
0.00437876299945265
0.923344947735192
0.941724941724942
0.00554785020804438
0.00318725099601594
0.00431654676258993
0.0220588235294118
0.00204498977505112
0.00445382090951711
0.00336260041098449
0.0228445099484156
0.893401015228426
0.0139802631578947
0.00447677672076105
0.642857142857143
0.0372340425531915
0.00435540069686411
0.00101729399796541
0.0163831127914304
0.753846153846154
0.0307461567304087
0.00180288461538462
0.0246584471842719
0.452170496955412
0.015033212912248
0.00446519180028415
0.00561510974987238
0.00432499227679951
0.222222222222222
0.00613618368962787
0
0.0688758934372969
0.215469613259669
0.0805277525022748
0.0691137566137566
0.0854864433811802
0.112436492158162
0.0103448275862069
0.00596125186289121
0.946608946608947
0.00364372469635628
0.00527777777777778
0.903100775193798
0.016597510373444
0.00395114942528736
0.0218712029161604
0.0173267326732673
0.0151668351870576
0.33502538071066
0.624861265260821
0.030237890513041
0.0504201680672269
0.0879478827361563
0.224598930481283
0.0139314572304263
0.5976
0.00405576679340938
0.0196116131513171
0.900594732370433
0.0585714285714286
0.0125
0.0069003086980207
0.166666666666667
0.398533007334963
0.00711548987411056
0.537682789651294
0.0037593984962406
0.00298831839174137
0.00424808836023789
0.943064182194617
0.011376828418853
0.100694444444444
0.922118380062305
0.144449253408353
0.0156665681347916
0.00380067567567568
0.00425531914893617
0.0286003543406732
0.0132441471571906
0.00715648854961832
0.00578358208955224
0.962025316455696
0.891385767790262
0.0161361626878868
0.00233372228704784
0.00434153400868307
0.00188916876574307
0.00303375047402351
0.00452163189805775
0.013663535439795
0
0.121333333333333
0.0070440251572327
0.00517751479289941
0.00206185567010309
0.0892156862745098
0.121831561733442
0.145077720207254
0.0407239819004525
0.0757281553398058
0.325259515570934
0.0046583850931677
0.00458115183246073
0.00484027105517909
0.883227176220807
0.00291036088474971
0.00652631578947368
0.0042674253200569
0.330383480825959
0.119700748129676
0.0491064724433098
0.0189760114572145
0.00539014373716632
0.00144508670520231
0.630457933972311
0.0794824399260629
0.42483660130719
0.00271739130434783
0.00285469597487868
0.869520897043833
0.581534772182254
0.0298371335504886
0.00422336931018301
0.0107202680067002
0.0715865992414665
0.24045261669024
0.00400655618284465
0.00380035469977198
0.0110461338531514
0.0043613707165109
0.00324939073923639
0.00400801603206413
0.169398907103825
0.0294212738441642
0.001778304682869
0.00213675213675214
0.00427350427350427
0.00539160045402951
0.0849673202614379
0.017208413001912
0.0289156626506024
0.0135379061371841
0.00457927876359473
0.00495482366656951
0.00387365911799762
0.00692574066948826
0.00520833333333333
0.013571869216533
0.0326827757125155
0.00635710337202874
0.0242759795570698
0.00245098039215686
0.00270453008789723
0.0033112582781457
0.00320444349497971
0.135873749037721
0.141114274095161
0.0795392210641799
0.00102986611740474
0.00398162327718224
0.00328827183047132
0.00557880055788006
0.00797101449275362
0.0200333889816361
0.00610376398779247
0.0051413881748072
0.0041088126948144
0.00192864030858245
0.00409836065573771
0
0.00315015750787539
0.013262599469496
0.00481154771451484
0
0.00249221183800623
0.0033033033033033
0.956140350877193
0.00573921028466483
0.00237906423473434
0.0807047456663825
0.00329393528385972
0.0266544117647059
0.183453237410072
0.0264008620689655
0.00458115183246073
0.0105092966855295
0.00364852538765582
0.00433369447453954
0.00313602508820071
0.00238473767885533
0.133233532934132
0.124050632911392
0.00947306098283008
0.0395189003436426
0.00357241000274801
0.00428326670474015
0.0059973924380704
0.00399201596806387
0.00719424460431655
0.00333518621456365
0.00396432111000991
0.00456008583690987
0.035958904109589
0.0788177339901478
0.00381679389312977
0.0036697247706422
0.00342465753424658
0.0087173100871731
0.00389221556886228
0.0214818626189864
0.00707613925842061
0.586206896551724
0.00617283950617284
0.00389932647997164
0.0265210608424337
0.769230769230769
0.798491040553285
0.00634920634920635
0.0190861769809138
0.0101321585903084
0.00367897533723941
0.00298507462686567
0.00734312416555407
0.0162337662337662
0.00362756952841596
0.00624164065983058
0.00394776799271181
0.016260162601626
0.572161172161172
0.00344997535731888
0.00590551181102362
0.018348623853211
0.00631163708086785
0.0120254656920538
0.00753012048192771
0.00244618395303327
0.00242424242424242
0.345541401273885
0.248927038626609
0.0100942126514132
0.00429645542427497
0.00605449041372351
0.00264970853206147
0.00832177531206657
0.0997229916897507
0.00426257459505541
0.0115922263893624
0.00269179004037685
0.236768802228412
0.83008356545961
0.0044404973357016
0.00696702275894101
0
0.0144613159797542
0.0118213660245184
0.0199451508352032
0.00770625566636446
0.0049109883364027
0.121661721068249
0.00619195046439629
0.00997506234413965
0.0153550863723608
0.00348789495281083
0.00615384615384615
0.00355450236966825
0.0494571773220748
0.0147058823529412
0.00570962479608483
0.499549143372408
0.918065815983882
0.00490966221523959
0.920118343195266
0.0181173690429303
0.949813355454168
0.0055621771950735
0.056785917092561
0.945876288659794
0.00298864315600717
0.472816127061698
0.91334991708126
0.00471960022209883
0.00515463917525773
0.0240963855421687
0.00420007636502482
0.00313111545988258
0.00513196480938416
0.0018491124260355
0.0138173302107728
0.0129209913153993
0.945568400770713
0.00934579439252336
0.00151285930408472
0.00515168860904408
0.157963446475196
0.903381642512077
0.00521920668058455
0.0035880875493362
0.0116156282998944
0.00476417341591234
0.0593837535014006
0.00742268041237113
0.00416430058678781
0.039018250471995
0.0392464678178964
0.00470809792843691
0.689463955637708
0.951001278227524
0.868108108108108
0.0029840848806366
0.00739041794087666
0
0.106608251186564
0.00158982511923688
0.16231647634584
0.072112676056338
0.00533462657613967
0.926735218508997
0.0775663206459054
0.704326923076923
0.0949589683470106
0.367272727272727
0.00349162011173184
0.0249292548174101
0.0144796380090498
0.0794044665012407
0.36045106725735
0.0921929123367972
0.00433622414943296
0.555237550085862
0.139569784892446
0.00359281437125748
0.00159066808059385
0.696541646371164
0.00183710961420698
0.00227790432801822
0.0522088353413655
0.0192307692307692
0
0.00439238653001464
0.103723404255319
0.0162907268170426
0.0253807106598985
0.485216072782411
0.795708955223881
0.00545454545454545
0.00185873605947955
0.0944138473642801
0.00888888888888889
0.0110062893081761
0.00594530321046373
0.0434782608695652
0.67396798652064
0.00392498909725251
0.00259268861809697
0.0516772438803264
0.00231065468549422
0.810194500335345
0.00755467196819085
0.00485298315729375
0.0025419420437214
0.0102444903581267
0.00294021561581183
0.00746616892207186
0.0124095139607032
0.00386882829771555
0.793307086614173
0.00438476294875308
0.00210084033613445
0.155579399141631
0.0701298701298701
0.0705622932745314
0.0567282321899736
0.0812394219502669
0.12781954887218
0.059274399591211
0.0759493670886076
0.194280078895464
0.169761273209549
0.0168677665599606
0.0168728908886389
0.247148288973384
0.0197095435684647
0.00458248472505092
0.0153139356814701
0.00534889375151957
0.0785585585585586
0.00245248313917842
0.0031277926720286
0.045462617652282
0
0.76928895612708
0.0103626943005181
0.858739837398374
0.00712589073634204
0.12
0.102783725910064
0.0543299308528153
0.0825720726064776
0.0766580534022395
0.187402394586153
0.058648849294729
0.0292445166531275
0.0965698055494866
0.00776196636481242
0.009855734895015
0.127782357790602
0.00278035217794254
0.00473148805299267
0.00691244239631336
0.529113924050633
0.0359861591695502
0.132623601587874
0.00852878464818763
0.0895348837209302
0.179037111334002
0.162646450723639
0.0938127287755343
0.195097037793667
0.084375
0.245519713261649
0.153910849453322
0.121574489287494
0.27830401443392
0.12962962962963
0.0326797385620915
0.0571646341463415
0.0687679083094556
0.0328484279680901
0.0967741935483871
0.00209643605870021
0.0569665321623546
0.0187777398429498
0.0303571428571429
0.00465616045845272
0.00485714285714286
0
0.0208333333333333
0.0143255073617191
0.695336787564767
0.00479846449136276
0.0626767200754006
0.693007662835249
0.0753676470588235
0.0040595399188092
0.0249679897567221
0.335365853658537
0.123389830508475
0.523189585028478
0.0046260601387818
0.00235432607416127
0.002460024600246
0.00378071833648393
0.00382262996941896
0.00352112676056338
0.00682456844640707
0.0159780871947044
0.00259590423997693
0.00857142857142857
0.810126582278481
0.00898587933247754
0.0395148669796557
0.00260901975400671
0.507575757575758
0.0126582278481013
0.00237529691211401
0.00727713765918739
0.326219512195122
0.0393772893772894
0.943686006825939
0.00292112950340798
0.00261643118785976
0.0144373149062192
0.00397614314115308
0.00385038503850385
0.00471698113207547
0.0019907100199071
0.0103569447013131
0.00775945683802134
0.0895522388059701
0.0578911095796003
0.854838709677419
0.0198383541513593
0.0042174320524836
0.00710479573712256
0.00540540540540541
0.774532710280374
0.237907206317868
0.127813040969417
0.151440833844267
0.396899224806202
0.148007210094132
0.107899807321773
0.0143472022955524
0.463851937536148
0
0.0228668219352107
0.00639886242445787
0
0.961496149614962
0.848684210526316
0.00649501275806077
0.00808577957461768
0.00278396436525612
0.945
0.00382490437739057
0.0494327390599676
0.00314795383001049
0.0075187969924812
0.765250965250965
0.0130603600423579
0.00483968542044767
0.510721247563353
0.515018315018315
0.00991407799074686
0.0335820895522388
0.00305498981670061
0.0925714285714286
0.143474088291747
0.208721804511278
0.0046592894583576
0.0866977225672878
0.73202614379085
0.0805341966815055
0.0163090128755365
0.0282370897990333
0.00341963849535906
0.180165289256198
0.00166112956810631
0.526655896607431
0.00411428571428571
0.00728155339805825
0.0106837606837607
0.0107052896725441
0.0603751465416178
0.765957446808511
0.416831683168317
0.00516033910799853
0.00631820792647904
0.00282785436550018
0.00877893056664006
0.108796296296296
0.387277521423863
0.00350836159513507
0.111332801276935
0.498574144486692
0.0163176502583628
0.0327119240239184
0.0414057766107857
0.00364963503649635
0.0024559967253377
0.00274223034734918
0.00947368421052632
0.00455927051671732
0.00594594594594595
0.00355309909198579
0.00402298850574713
0.00306479859894921
0.0187369882026371
0.388245033112583
0.140096618357488
0.00415512465373961
0.00475799835931091
0.0330601092896175
0.00609974883387155
0.0787119856887299
0.00465282748747316
0.0039134438305709
0.0051413881748072
0.0137598899208806
0.0503533568904594
0.0952380952380952
0.309471365638767
0.00533096401599289
0.809456928838951
0.040531561461794
0.02015732546706
0.0462035541195477
0.00574712643678161
0.274709813577207
0.00338600451467269
0.00475367329299914
0.00418091980235652
0.00264472524243315
0.00461133069828722
0.00555555555555556
0.00391032325338895
0.00220848056537102
0.0032719836400818
0.00273822562979189
0.00363240101707228
0.00825167612171222
0.005249343832021
0.876712328767123
0.00493421052631579
0.00621669626998224
0.0168993387215283
0.011378671606245
0.80184331797235
0.00676818950930626
0.891428571428571
0.00657894736842105
0.769230769230769
0.626472237801458
0.0113869278068777
0.00780234070221066
0.0115273775216138
0.00381133873272987
0.00316622691292876
0.0902335456475584
0.639175257731959
0.00557103064066852
0.00707964601769911
0.565573770491803
0.675925925925926
0.00426439232409382
0.00619469026548673
0.0157894736842105
0.00330335841438796
0.00395256916996047
0.00396825396825397
0.00526315789473684
0.00201450443190975
0.00764388489208633
0.00269541778975741
0.00147492625368732
0.898907103825137
0.0034808552958727
0.00824062628759786
0.300048239266763
0.265690376569038
0.265471167369902
0.0652173913043478
0.0304878048780488
0.00130505709624796
0.00305460099274532
0.00354819633353046
0.0052199850857569
0.101694915254237
0.00735294117647059
0.00351758793969849
0.00530503978779841
0.0078125
0.0505994716521032
0.555383423702556
0.00377358490566038
0.941086457536343
0.00444883835887296
0.0131082423038729
0.00734048560135517
0.00327011118378025
0.925851703406814
0.0505181347150259
0.00329380764163373
0.89811320754717
0.00480384307445957
0.00916530278232406
0.00690978886756238
0.00398533397098677
0.338935574229692
0.00522648083623693
0.00761076379450938
0.0888571428571429
0.00785854616895874
0.334488734835355
0.0286144578313253
0.0616197183098592
0.00104275286757039
0.0858585858585859
0.176078431372549
0.0754405286343612
0.0589131538852209
0.0938251804330393
0.0949619427328742
0.348039215686274
0.191812865497076
0.00442869796279894
0.00415651426114376
0.00285714285714286
0.00302899177845089
0.00655161393416427
0.058076225045372
0.00546333263290607
0.00199600798403194
0.00353430353430353
0
0.0780487804878049
0.00236711857112115
0.00544747081712062
0
0.0150559511698881
0.00580006823609689
0.00545874448876758
0.0044620723847298
0.795811518324607
0.522452504317789
0.0165998855180309
0.0177156177156177
0.00099009900990099
0.0055366269165247
0.0100034895893916
0.00330722367275892
0.00513149454778704
0.00375234521575985
0.00715947735815285
0.760262725779967
0.0297667664942372
0.753968253968254
0.900138217000691
0.785467128027682
0.699596774193548
0.191715347849177
0.0141718334809566
0.09366391184573
0.0649819494584837
0.757286192068801
0.00387862194843714
0.00698151950718686
0.0134803921568627
0.00909090909090909
0.00565830588632717
0.0755957271980279
0.87375415282392
0.652263374485597
0.867724867724868
0.816876122082585
0.769132653061224
0.608888888888889
0.922985781990521
0.0045320197044335
0.0113925747218871
0.627263045793397
0.00265865217893885
0.20357990079793
0.0738636363636364
0.0676982591876209
0.0609348914858097
0.117647058823529
0.0711441465357048
0.043794558416994
0.038940502075509
0.0235975066785396
0.068211285867298
0.566308243727599
0.121721241213784
0.145833333333333
0.00483630952380952
0.00618811881188119
0.259665320253895
0.14511527048619
0.0807843137254902
0.172990353697749
0.511363636363636
0.037593984962406
0.0033288948069241
0.00627257175441931
0.0512751436781609
0.882276843467012
0.078921568627451
0.697674418604651
0.0120481927710843
0.576576576576577
0.329466357308585
0.0536912751677852
0.0331017572537801
0.0327920049968769
0.43558282208589
0.629108951829646
0.903019213174748
0.00437595129375951
0.00766871165644172
0
0.00653851183470642
0.0029757687402579
0.6
0.950276243093923
0.263187118267629
0.735218508997429
0.841889117043121
0.275
0.00510725229826353
0.225783062645012
0.38495359062042
0.593220338983051
0.378229057787069
0.139442231075697
0.0724851163076168
0.941558441558442
0.919744318181818
0.0193862275449102
0.00415028396679773
0.943840579710145
0.70456333595594
0.0200876552227904
0.00534351145038168
0.0253869969040248
0.924398625429553
0.00304203539823009
0.859625668449198
0.203145478374836
0.00551846906987094
0.00467476960064111
0.00482315112540193
0.0658391797085807
0.507462686567164
0.680632411067194
0.833333333333333
0.0622254231184732
0.0091478093403948
0.00540373629766867
0.0251493241119145
0.0748155953635406
0.0261534211253338
0.00448504983388704
0.00324675324675325
0.0214636669252651
0.182496161438912
0.395009935968205
0.968127490039841
0.96978021978022
0.954882924043404
0.86228813559322
0.00463854367232627
0.00571632725973562
0.00704142706255134
0.0297588796657067
0.00238095238095238
0.00531651829871414
0.00505666957279861
0.941666666666667
0.00620347394540943
0.0047068891741549
0.355855035512657
0.0199534959173741
0.0359783845278726
0.0212736755421356
0.830008673026886
0.0425685425685426
0.711888111888112
0.929337539432177
0.00388349514563107
0.00246331798222127
0.317563571850976
0.00772014475271411
0.215303215303215
0.052009818962872
0.0159506978430306
0.00433134813210612
0.0647336480107889
0.43944099378882
0.0032258064516129
0.00735895339329518
0.84077380952381
0.00725513905683192
0.0153973509933775
0.00369783412572636
0.00631800631800632
0.882352941176471
0
0.0056140350877193
0.192926533090468
0.00507042253521127
0.0439024390243902
0.00282885431400283
0.584245849523137
0.0210109018830525
0.732303732303732
0.00883164673413064
0.0256338813039844
0.00637592450905381
0.00411885848779053
0.00349907918968692
0.015625
0.00410303168452245
0.299660441426146
0.252117263843648
0.270192307692308
0.706293706293706
0.0149233296823658
0.0194624652455978
0.0103871576959396
0.0156832497750354
0.0504263997033741
0.563523649165774
0.00634081902245707
0.00390851187029531
0.00481988838153222
0.423046566692976
0.0144379169570845
0.00609756097560976
0.914373088685015
0.948608137044968
0.970149253731343
0.967741935483871
0.00536193029490617
0.00759326510399472
0.0141509433962264
0.0156482861400894
0.0506900212314225
0.833333333333333
0.74203821656051
0.0314675950723085
0.107692307692308
0.00500682749203459
0.0120845921450151
0.842633928571429
0.018013381369017
0.00464576074332172
0.00459538220130016
0.0578345662407532
0.00526315789473684
0.0912698412698413
0.00314685314685315
0.918604651162791
0.00602409638554217
0.00500312695434647
0.112359550561798
0.782241014799154
0.0072992700729927
0.127358490566038
0.00551267916207277
0.0091324200913242
0.970954356846473
0.0035486160397445
0.0035575131289175
0.0118881118881119
0.911270983213429
0.00580875781948168
0.014703606252902
0.0388127853881279
0.5863921217547
0.00408639813193228
0.0534351145038168
0.0203994900127497
0.00259515570934256
0.0305580159433127
0.51006711409396
0.00452861259777686
0.00289715113471753
0.684813753581662
0.0760667903525046
0.00986436498150432
0.00384122919334187
0.0186335403726708
0.00339340042124971
0.0164447924823806
0.00329760923330585
0.0490196078431373
0.00337457817772778
0.0282142857142857
0.0105421686746988
0.0139470013947001
0.386989157631359
0.0177562550443906
0.533333333333333
0.102217036172695
0.00418293363078639
0.00546677880571909
0.00433034333436437
0.0024171270718232
0.00217108119843682
0.00166181969256336
0.425365344467641
0.153132250580046
0.0453952517610227
0.043778801843318
0.000598802395209581
0.201072386058981
0.0205662393162393
0.00566772936592278
0.00352112676056338
0.0792988313856427
0.592920353982301
0.013745704467354
0.0217073170731707
0.752858958068615
0.00765864332603939
0.923879680785758
0.00186741363211951
0.00529963310232368
0.0234806629834254
0.0290791599353796
0.0047978067169294
0.0436934997847611
0.732640787315473
0.0735930735930736
0.00417014178482068
0.38368580060423
0.00455927051671732
0.0129723632261703
0
0.00583941605839416
0.00457142857142857
0.000520020800832033
0.012200844673862
0.00523560209424084
0.0233821445441663
0.107945552389997
0.00728862973760933
0.0730804810360777
0.0355154540218852
0.0532938564026647
0.00405797101449275
0.0122131754256107
0.00590551181102362
0.192612137203166
0.00576718773713765
0.0238756246529706
0.771762667821568
0.778374748153123
0.00251361541684122
0.00864815657715066
0.839556004036327
0.0317863005521564
0.339080459770115
0.114640883977901
0.0229591836734694
0.883888388838884
0.0830564784053156
0.0119367353028947
0.00314070351758794
0.0182106096595408
0.00403225806451613
0.00642570281124498
0.103695532266961
0.774742268041237
0.00371245359433007
0.00144717800289436
0.0695067264573991
0.00582847626977519
0.00447284345047923
0.0501600853788687
0.00475963826749167
0.239212717638153
0.00396301188903567
0.00344497607655502
0.00372695174578266
0.608996539792388
0.897217490062465
0.927606177606178
0.802673796791444
0.00587905935050392
0.0679723502304147
0.00517836593785961
0.027027027027027
0.00549450549450549
0.0917473490087598
0.652111667859699
0.580827067669173
0.00134861766689144
0.0213156927600147
0.653836082744174
0.38755980861244
0.505579815623484
0.0106626047220107
0.107837360047142
0.218503937007874
0.00420364315740308
0.0886355277675616
0.00739644970414201
0.043859649122807
0.00968736239542052
0.00168847615027438
0.0050071530758226
0.0316742081447964
0.0120192307692308
0.0196701768329028
0.00744186046511628
0.0204778156996587
0.0028312570781427
0.00658761528326746
0.00328137817883511
0.00337268128161889
0.00322349570200573
0.445964432284542
0.250623441396509
0.0067001675041876
0.00211565585331453
0.278195488721804
0.00455451181326502
0.0108364375211649
0.00444286475919673
0.00429491768074445
0.323644251626898
0.283018867924528
0.0438713998660415
0.110048678720445
0.0356525081683644
0.0566037735849057
0.0187416331994645
0.00372935535428876
0.00324499729583559
0.426914153132251
0.054512139257902
0.00504371217215871
0.0692307692307692
0.244791046553161
0.114409400123686
0.00271739130434783
0.003830194701564
0.0224538893344026
0.53448275862069
0.105666808691947
0.0118773946360153
0.802640264026403
0.00232618247609201
0.00752935171005615
0.00357015351660121
0.355932203389831
0.00512382578992314
0.704738760631835
0.112801678908709
0.0126413155190134
0.897302904564315
0.0391357521402364
0.0269472129937246
0.0138888888888889
0.026525198938992
0.0021505376344086
0.0016202203499676
0.967373572593801
0.755615453728661
0.755555555555556
0.1415770609319
0.915010281014393
0.0989553105049333
0.00443740095087163
0.00405268490374873
0.00627352572145546
0.00347599391701065
0.337748344370861
0.0361544782251438
0.0021849963583394
0.259259259259259
0.0152521083796878
0.0019723865877712
0.68698224852071
0.235099337748344
0.0028957528957529
0.858674463937622
0.865145228215768
0.0032258064516129
0.00800800800800801
0.0043010752688172
0.00610287707061901
0.00259942812581232
0.702920443101712
0.00166805671392827
0.166688820949089
0.00398194850013273
0.00294374182293938
0.0145944428852091
0.911229471815357
0.896945283652232
0.835526315789474
0.0043261231281198
0.0352926858950955
0.871323529411765
0.575528700906344
0.846911369740376
0.39025787965616
0.943661971830986
0.00600240096038415
0.00699844479004666
0.01140918902251
0.934354485776805
0.00618856934838005
0.00729483282674772
0.00637619553666312
0.515521978021978
0.106964263934626
0.00286259541984733
0.816115702479339
0.0029479200786112
0.00795053003533569
0.00621278798860989
0.00782268578878748
0.36046511627907
0.560801144492132
0.955555555555556
0.00309597523219814
0.0147058823529412
0.0032520325203252
0.00422832980972516
0.0028328611898017
0.178558875219684
0.00854700854700855
0.0075187969924812
0.0050251256281407
0.00600600600600601
0.0527249683143219
0.00538539212386402
0.329306313328137
0.230221518987342
0.0098010098010098
0.420980926430518
0.39265898420828
0.0279503105590062
0.0173235166738848
0.0101427498121713
0.00660128253489249
0.879227053140097
0.00542005420054201
0.415693904020752
0.925925925925926
0.3265625
0.32312925170068
0.0154525386313466
0.00661375661375661
0.00309853336087585
0.783908045977011
0.00464100464100464
0.00320627003918774
0.00573431028990124
0.0777571251548947
0.0343736819907212
0.829145728643216
0.0215912451937297
0.681159420289855
0.805164319248826
0.113333333333333
0.063323201621074
0.011864406779661
0.00694444444444444
0.553846153846154
0.736842105263158
0.113636363636364
0.903614457831325
0.541595925297114
0.540609137055838
0.528130671506352
0.121233605104573
0.14859437751004
0.0839416058394161
0.0194218608852755
0.00375375375375375
0.0383454106280193
0.000820344544708778
0.00384338217631516
0.0308351177730193
0.0048695652173913
0.00519673348181143
0.0471947194719472
0.0989010989010989
0.012448132780083
0.859875657580105
0.00677506775067751
0.00423841059602649
0.00253449732469727
0.0706366237482117
0.214285714285714
0.1875
0.726973684210526
0.00419972001866542
0.00431034482758621
0.00471451021477213
0.0167652859960552
0.0128432240921169
0.00340715502555366
0.00574712643678161
0.0254377271225636
0.00298762270593257
0.00174216027874564
0.00424228140466651
0.0020746887966805
0.00601539942252166
0.190989226248776
0.00224719101123596
0.00402576489533011
0.00224014336917563
0.00439958592132505
0.0996101364522417
0.0043010752688172
0.0697674418604651
0.0168776371308017
0.994082840236686
0.950310559006211
0
0.0199104031856645
0.00353606789250354
0.00458015267175573
0.0108043217286915
0.0058217644424541
0.00825746347660385
0.738988580750408
0.00601970083910981
0.00317796610169492
0.770749933279957
0.218706047819972
0.301204819277108
0.176967776016904
0.0297744360902256
0.867123287671233
0.00458190148911798
0.00370065789473684
0.156424581005587
0.00362438220757825
0.00669020628136034
0.00417362270450751
0.807412790697674
0.0044467695527073
0.00981079187105816
0.00436681222707424
0.00790513833992095
0.00463499420625724
0.00539568345323741
0.00656455142231947
0.849255880940951
0.00436681222707424
0.0718573446327684
0.0147481325416587
0.0153077163386442
0.208652546191978
0.00586264656616415
0.00651465798045603
0.887297039159503
0.00492880613362541
0.00425381070542361
0.0057029506570791
0.0155017677454447
0
0.00376884422110553
0.00396039603960396
0.079877868610263
0.760752688172043
0.781818181818182
0.0833333333333333
0.00414691943127962
0.0107491856677524
0.0429890363531448
0.261363636363636
0.0314402544298046
0.0528996865203762
0.140773620798985
0.00436363636363636
0.00450281425891182
0.00254638050200073
0.00805910006715917
0.0045045045045045
0
0.282555282555283
0.258669165885661
0.898148148148148
0.101917255297679
0.807735426008969
0.0874524714828897
0.250700280112045
0.177777777777778
0.0122699386503067
0.00531914893617021
0.889473684210526
0.0588235294117647
0.0156833457804332
0.179347826086957
0.0256629597946963
0.477477477477477
0.0193661971830986
0.0634920634920635
0.00427350427350427
0
0.00833333333333333
0.591875
0.472222222222222
0.261363636363636
0.612903225806452
0.00148367952522255
0.0259259259259259
0.00128949065119278
0.764966740576497
0.0988142292490119
0
0.319924575738529
0.418028169014085
0.00578034682080925
0.00420168067226891
0.238505747126437
0.0354684226279557
0.00275008594018563
0.010989010989011
0.0198807157057654
0.670694864048338
0.81140350877193
0.0116629044394281
0.0797297297297297
0.0410490307867731
0.145785876993166
0.0471778617578935
0.111764705882353
0.00355745286374956
0.0841526894158473
0.002002002002002
0.112807463952502
0.0061576354679803
0.00797569312571212
0.00494233937397035
0.00967147681915874
0.0138312586445367
0.726045883940621
0.0140364188163885
0.00518134715025907
0.00239234449760766
0.77112676056338
0.00870195794053662
0.00422386483632524
0.00533980582524272
0.00555555555555556
0.00302928306967351
0.00431167231290422
0.550200803212851
0.113448534936138
0.00465477114041893
0.00434782608695652
0.0712830957230143
0.00201612903225806
0.232597623089983
0.214285714285714
0.00960118168389956
0.00321543408360129
0.0136518771331058
0.884437596302003
0.00427715996578272
0.87235594456601
0.00407860585836114
0.00476190476190476
0.0188679245283019
0.001230012300123
0.00132567388422448
0.0121506682867558
0.00386473429951691
0.0108471074380165
0.00522718134298351
0.00352267723469837
0.00374037403740374
0.00652173913043478
0.00497203231821007
0.906926406926407
0.00405222872579919
0.00196850393700787
0.862536302032914
0.00388768898488121
0.04273919378339
0.0368663594470046
0.0794223826714801
0.246770025839793
0.507150715071507
0.0028169014084507
0.0654761904761905
0.0129823296069239
0
0.00582298136645963
0.128022195798652
0.519846350832266
0.00463606861381548
0.0138642019196587
0.00221238938053097
0.257336343115124
0.00319953461314718
0.0408997955010225
0.00680272108843537
0.00209643605870021
0.00395569620253165
0.128318584070796
0.0414072229140722
0.00369856680536292
0.00192061459667093
0.00647249190938511
0.875717017208413
0.0326086956521739
0.00708661417322835
0.111576011157601
0.382222222222222
0.784722222222222
0.897119341563786
0.000656598818122127
0.0491092922484352
0.00355239786856128
0.372164948453608
0.5
0.362297496318115
0.00701754385964912
0.00721500721500722
0.00380047505938242
0.00533707865168539
0.00315059861373661
0.00161082474226804
0.048828125
0.0175438596491228
0.293759512937595
0
0
0.0389016018306636
0.856770833333333
0.0650943396226415
0.00339750849377123
0.00621761658031088
0.00624699663623258
0.351656626506024
0.109402460456942
0.0684713375796178
0.180771290840921
0.00356472795497186
0.0119760479041916
0.012205754141238
0.0466666666666667
0.0150801131008483
0.265446224256293
0.229969683845821
0.0535168195718654
0.054757802029485
0.308300395256917
0.00496277915632754
0.0036101083032491
0.00435865504358655
0.00482667836770513
0.00214745884037223
0.00258732212160414
0.00579374275782155
0.0046001415428167
0.343783209351753
0.010186263096624
0.220532319391635
0.0146067415730337
0.00399032648125756
0.916334661354582
0.0214416989993874
0.000911854103343465
0.120087336244541
0.00388701736201088
0.451158106747231
0.130351681957187
0.0012531328320802
0.0805779383161989
0.0312360553324409
0.00944510035419126
0.00448654037886341
0.00309597523219814
0.0267459138187221
0.00356946732564525
0.863836017569546
0.0466985973315087
0.061875
0.0107853050219077
0.177396280400572
0.0032071840923669
0.00561797752808989
0.951728636660144
0.00212145319543888
0
0.389984825493171
0.00953678474114441
0.268022181146026
0.00323101777059774
0.0231135282121006
0.295454545454545
0.00445885691122821
0.839124839124839
0
0
0.00411522633744856
0.0115470410707256
0.0030241935483871
0.00363783346806791
0.0251709986320109
0.496794871794872
0.944268077601411
0.00813008130081301
0
0.00682656826568266
0.0595028067361668
0.140095846645367
0.0438397581254724
0.570957095709571
0.0136518771331058
0.0024
0.0132530120481928
0.3151590251962
0.0302166476624857
0.00540175557056043
0.00428082191780822
0.00274725274725275
0.0309859154929577
0.00713393971820938
0.00126742712294043
0.254428341384863
0.00305810397553517
0.957602339181287
0.00476396708531832
0.00184077312471238
0.0191707534551939
0.236233854520734
0.699614271938284
0.871910112359551
0.733848702374379
0.346344249809596
0.23587710604559
0.931019136626613
0.866108786610879
0.914698162729659
0.919972640218878
0.829877274650868
0.0146190610064661
0.0100172711571675
0.00733496332518337
0.20080971659919
0.95301094890511
0.786279683377309
0.226172465960666
0.907759882869693
0.678054786088027
0.0789170506912442
0.834782608695652
0.890862944162436
0.00516129032258065
0.0280373831775701
0.3125
0.749615975422427
0.919765166340509
0.0618469358938153
0.0036563071297989
0.923583662714098
0.223086900129702
0.93522906793049
0.00804195804195804
0.00547445255474453
0.00883652430044183
0.612521739130435
0.669435215946844
0.836653386454183
0.793650793650794
0.0145580589254766
0.158950617283951
0.363636363636364
0.29182156133829
0.134871099050204
0.00782472613458529
0.00833333333333333
0.00191570881226054
0.00379362670713202
0.00251076040172166
0.0104341972399865
0.00284900284900285
0.638888888888889
0.242545454545455
0.00365497076023392
0.0829268292682927
0.456834532374101
0.00546991546494281
0.00468933177022274
0.00350502895458702
0.00403225806451613
0.202030456852792
0.0079078174423859
0.00847936687394008
0.933155080213904
0.0115207373271889
0.0345211581291759
0.0241160471441523
0.00588581518540318
0.00311203319502075
0.00450196961170512
0.00265408434090239
0.0480207657365347
0.00580945003872967
0.101286173633441
0.0583515681983953
0.127659574468085
0.255468066491689
0.0101976780671478
0.353362514922404
0.0103529411764706
0.213135068153656
0.00434048709910779
0.00401552670325258
0.902265372168285
0.00289296046287367
0.497326203208556
0.107369758576874
0.0646350454657164
0.0930997552019584
0.00506329113924051
0.0278507619548082
0.0485615650172612
0.00387382401770891
0.793406593406593
0.00680587780355762
0.00411861614497529
0.00249150622876557
0.00776914539400666
0.476061320754717
0.0102159275597864
0.0339715873996294
0.0329211229946524
0.0115248226950355
0.133092525701584
0.0121220020855057
0.00527240773286467
0.00455696202531646
0.00304136253041363
0.823529411764706
0.00342015259142331
0.104332449160035
0.0277777777777778
0.00215686274509804
0.00206558223599277
0.00900536274410604
0.0036457216384302
0.151104223169314
0.832547169811321
0.00187178287318671
0.00458248472505092
0.00520188258607877
0.0749419463795651
0.0100806451612903
0.411971830985915
0.0027418723070897
0.820879120879121
0.00553113033612254
0.0609480812641084
0.317589576547231
0.0245781364636831
0.0211788355230095
0.0029218407596786
0.00646830530401035
0.00485436893203883
0.669794188861985
0.00564215358133308
0.00344390067065434
0.0148232611174458
0.00392464678178964
0.00921375921375921
0.051651809124279
0.945801526717557
0.00453377663593774
0.00282840980515399
0.0126742712294043
0.00307929176289453
0.00997506234413965
0.00515151515151515
0.00915750915750916
0.486819484240688
0.113871635610766
0.44
0.00212314225053079
0.929168116950922
0.0019351717464925
0.00134770889487871
0.018882769472856
0.0308641975308642
0.00198675496688742
0.331772966647162
0.00334190231362468
0.004396482813749
0.00455235204855842
0.0062266500622665
0.0965309200603318
0.00216450216450216
0.00130208333333333
0.00814566363200767
0.00465735196274118
0.00247770069375619
0.00315581854043392
0.00656814449917898
0.110393013100437
0.0524658971668416
0.00377358490566038
0.0732040426113084
0.00245398773006135
0.00424948594928033
0.00109529025191676
0.186378466557912
0.883056343737333
0.013203214695752
0.154951811232968
0.00555555555555556
0.696573025444918
0.907891691738024
0.885167464114832
0.595628415300546
0.00296956198960653
0.00280945298297802
0.385855434217369
0.772113943028486
0.00454338936846888
0.00675506629972479
0.0253577250498098
0.00546448087431694
0.110438729198185
0.88785046728972
0.00735930735930736
0.0153473344103393
0.0033143311679703
0.813559322033898
0.00537745604963806
0.0357300397000441
0.0428082191780822
0.153981677237491
0.00267022696929239
0.007223113964687
0.00331910858226648
0.103005312822139
0.00433973961562306
0.00307133882451487
0.00339528234453181
0.00262260687123
0.0236894055713972
0.00777047220561865
0.0161984594472134
0.00515463917525773
0.00596497979603617
0.00684237202230106
0.00426852929763291
0.00814548209888236
0.0308553573753418
0.0337967914438503
0.00786448880822747
0.00366610265087422
0.00478468899521531
0.00496311200536553
0.0105871029836381
0.00297441998810232
0.00408639813193228
0.111929307805596
0.0161454792658056
0.00276625172890733
0.00517199903776762
0.0172888015717092
0.0256949828330934
0.00408604735007812
0.681818181818182
0.00220872446162341
0.00440528634361234
0.00250078149421694
0.00522813688212928
0.00534255185417976
0.341047503045067
0.0168621700879765
0.00368271954674221
0.0478723404255319
0.83858570330515
0.162768343479654
0.2113074204947
0.262635805384979
0.00252365930599369
0.946826758147513
0.00238870792616721
0.0976408912188729
0.00282916213275299
0.00339514233481327
0.00293642636910879
0.311607992388202
0.00239520958083832
0.00275482093663912
0.0342845411619791
0.936868686868687
0.0594859948021946
0.00374064837905237
0.813031161473088
0.922182109907742
0.0363805970149254
0.0408542246982358
0.00365439832941791
0.133663366336634
0.266666666666667
0.103476821192053
0.0102719033232628
0.0033112582781457
0.0117647058823529
0.929824561403509
0.00481058328322309
0.0255447032306536
0.0080399826162538
0.0456896551724138
0.0984602917341977
0.0638939119951778
0.004
0.279680365296804
0.0604066985645933
0.0332326283987915
0.00355492356914326
0.0174608948708621
0.0210734660612411
0.068830242510699
0.00643293663557414
0.00567022000453618
0.017587666919987
0.00408163265306122
0.0197648662463793
0.051298987230295
0.0736722950665032
0.00380483437779767
0.0742441637964026
0.784508440913605
0.00885208452312964
0.247191011235955
0.185386005680351
0.019640234948605
0.0106911034746086
0.00530631934394597
0.912296037296037
0.00448692937963324
0.0136054421768707
0.00757029560201875
0.00470920649870497
0.029758976881456
0.0026615969581749
0.0260115606936416
0.9
0.0105066542143357
0.00172744721689059
0.00673924313115604
0.00434467776973208
0.00372300819061802
0.00744196378984783
0.00382084483124602
0.00371747211895911
0.00595238095238095
0.00339750849377123
0.00651340996168582
0.121378441605183
0.00329082682023859
0.00305265835665225
0.665920651068159
0.00502024291497976
0.0483512037224358
0.00432632880098887
0.49875
0.91304347826087
0.901960784313726
0.00263311878291398
0.00452058053771116
0.055728486795863
0.00376151965394019
0.961636828644501
0.86046511627907
0.00491336953710887
0.00436522371771553
0.951219512195122
0.889060092449923
0.811594202898551
0.929203539823009
0.00192307692307692
0.171169630642955
0.553550411926246
0.00276243093922652
0.19208469876481
0.00219435736677116
0.008110300081103
0.0310098302055407
0.00313848568065908
0.942939343083193
0.00399920015996801
0.0151278038601982
0.00893380199179848
0.00275423728813559
0.00872093023255814
0.171333824613117
0.00708991298743152
0.108883730744883
0.00409836065573771
0.0798233695652174
0.00319629670450788
0.00399334442595674
0.144604096606542
0.939823008849557
0.0828173374613003
0.0492040520984081
0.00687757909215956
0.0128022759601707
0.93485342019544
0.0126262626262626
0.43021559409953
0.589339339339339
0.0237068965517241
0.0299145299145299
0.0105976586568084
0.00198019801980198
0.902173913043478
0.0101160368937816
0.11601766358892
0.174672489082969
0.004245465071401
0.00266075388026608
0.00454170107349298
0.0898360655737705
0.0079136690647482
0.00729532558767901
0.0338645418326693
0.00564278704612365
0.210296411856474
0.767441860465116
0.00702216370419135
0.877314814814815
0.0104166666666667
0.833333333333333
0.00464141338523731
0.00478534317746787
0.00610074952065539
0.230295566502463
0.697940503432494
0.905357142857143
0.00241911097671606
0.0452665941240479
0.00467411062061802
0.856856856856857
0.246268656716418
0.178321678321678
0.260237780713342
0
0.141304347826087
0.29746835443038
0.032722906034224
0.0449101796407186
0.0769230769230769
0.0171428571428571
0.110398534127348
0.086
0.0714285714285714
0
0.0349237579931136
0.146487294469357
0.0175656127299029
0.291961839992444
0.333333333333333
0.193181818181818
0.0247795044099118
0.618033648790747
0.198641530357638
0.0135115915232542
0.0740058344848764
0.515546981389015
0.664228491814699
0.937483986676915
0.134226689000558
0.214343012995347
0.00921052631578947
0.0929368029739777
0.823988644428673
0.915966386554622
0.944125526215079
0.0545454545454545
0.846938775510204
0.0199347927340475
0.790849673202614
0.00355634585463436
0.653985507246377
0.00328587075575027
0.00743718592964824
0.00669892072943803
0.00665821179454661
0.00541921498800031
0.120404411764706
0.00371920037192004
0.722943722943723
0.771739130434783
0.0142102114080574
0.689344262295082
0.00568828213879408
0.882002383790226
0.952089704383282
0.0568335588633288
0.947809878844362
0.925079365079365
0.0276497695852535
0.0468227424749164
0.00676263162979422
0.0342900685801372
0.913451511991658
0.0344041245290502
0.310509554140127
0.0981270358306189
0.158008075370121
0.734777517564403
0.497623896809233
0.537190082644628
0.66410537870472
0.0397540983606557
0.0120827360229367
0.56
0.00523159372208753
0.959072305593452
0.779005524861878
0.00417452194990574
0.907411295402058
0.844008463165993
0.0129814672474165
0.00810810810810811
0.016771282856022
0.0241492864983535
0.0206337509211496
0.00582037129954842
0.292335115864528
0.0938743038981703
0.937605396290051
0.002
0.0831283817019183
0.0109424155382301
0.609313338595107
0.116113744075829
0.00963011599912453
0.0228936784572548
0.0117010568696527
0.242278860569715
0.222077922077922
0.00310063784549965
0.00336574420344054
0.430730478589421
0.00438348416289593
0.00416184971098266
0.00409980086681504
0.00438709677419355
0.00453838174273859
0.883977900552486
0.00416753490310481
0.00337907024370264
0.00644314520940222
0.0763009845288326
0.091635687732342
0.00415800415800416
0.00348176653839106
0.0027292576419214
0.0205809666572135
0.00353982300884956
0.391304347826087
0.0042894700428947
0.10663166447903
0.00853540252182347
0.0127720677146312
0.0209613299602458
0.965473145780051
0.930348258706468
0.00585324643977794
0.00346153846153846
0.00390280750346217
0.476853463278803
0.901853122855182
0.839319470699433
0.877697841726619
0.00396210163652024
0.00402590582881148
0.19047619047619
0.0572597137014315
0.0201729106628242
0.150375939849624
0.269754055468341
0.167829380107634
0.318620950937678
0.566964285714286
0.948905109489051
0.153488372093023
0.00255029753471238
0.944479495268139
0.00875202593192869
0.00438334329547719
0.0273694880892043
0.00363507403138576
0.98936170212766
0.00430816016218956
0.315533980582524
0.0169385846409644
0.00736422215403498
0.731045490822027
0.00701669489474958
0.641952983725136
0.868874172185431
0.920087976539589
0.00192307692307692
0.00268096514745308
0.00568181818181818
0.340909090909091
0.180286436394271
0.00377765785213168
0.00319488817891374
0.0191751472951259
0.348684210526316
0.462389380530973
0.00356044667421913
0.107523606457508
0.00503332879880288
0.043767840152236
0.0589441312147617
0.0468010517090272
0.149206349206349
0.881124840221559
0.0042743953294412
0.0164944544506588
0.00601694915254237
0.0051416048550236
0.800829875518672
0.00321421818869351
0.00365678464150451
0.608150470219436
0.00405222872579919
0.0079623597538907
0.191572123176661
0.0173228346456693
0.918024439918534
0.110793832095945
0.0708977232511502
0.10976
0.0669034253637301
0.025392017106201
0.22680412371134
0.210192205960148
0.169873156521211
0.141381980896653
0.187925660856516
0.203349985307082
0.173304157549234
0.206896551724138
0.105090595340811
0.19066742081448
0.080375356997144
0.0264490714687676
0.921844971172325
0.0177124552477859
0.0166344294003868
0.00431247790738777
0.0124843945068664
0.00346059388256307
0.925925925925926
0.00536020583190394
0.0212653546427156
0.00451962809917355
0.2829417773238
0.0455486542443064
0.0243675306534223
0.00545302013422819
0.130434782608696
0.118554429263993
0.201271979049757
0.0614700981299759
0
0.0139558232931727
0.0592879007572096
0.93058568329718
0.00232326584799203
0.00984215413184773
0.00390089615181866
0.23211299015053
0.130434782608696
0.0130220026942075
0.213461538461538
0.301635991820041
0.19673735725938
0.0278850278850279
0.0265111346765642
0.0195928509987575
0.972447325769854
0.00352150250773663
0.0103750997605746
0.00318471337579618
0.948936170212766
0.929358392741413
0.934765924788949
0.0203259647808168
0.00530612244897959
0.371028037383178
0.425938566552901
0.00413666309177264
0.417825020441537
0.868414085252846
0.00461538461538462
0.00220534182798334
0.52020202020202
0.106067415730337
0.0137693631669535
0.282504012841092
0.110909090909091
0.339572192513369
0.576089289547113
0.00258489014216896
0.0040551500405515
0.00307692307692308
0.48068669527897
0.0935960591133005
0.0155440414507772
0.0247844827586207
0.0425427872860636
0.5822454308094
0.567237163814181
0.637502848029164
0.124161073825503
0.247295208655332
0.565084226646248
0.00471945464079706
0.0267066766691673
0.00371428571428571
0
0.00728431595720464
0.00748888368827522
0.135007105637139
0.0824261275272162
0.0829439252336449
0.695992630124367
0.818500350385424
0.0254089801601114
0.013953488372093
0.00298507462686567
0.00325347530316474
0.068838729445409
0.00135869565217391
0.00525394045534151
0.00339715873996294
0.0046849379245725
0.731182795698925
0.0071465033180194
0.0419081587160054
0.00452290633206886
0.00868983957219251
0.00722942802466511
0.955752212389381
0.00508097808828199
0.00275988960441582
0.0321489001692047
0.00615212527964206
0.00351731601731602
0.80622009569378
0.0042976094547408
0.118188251946214
0
0.00365535248041775
0.00670391061452514
0.006087437742114
0.179303612105434
0.00235923246303869
0.0427302996670366
0.436868686868687
0.398477847241098
0.00354900354900355
0.00952121871599565
0.00501336898395722
0.807017543859649
0.850282485875706
0.0030511060259344
0.00484261501210654
0.00553309214726538
0.00354015278554127
0.240412979351032
0.0686192468619247
0.87563025210084
0.0204741379310345
0.00620750812887969
0.76036866359447
0.777070063694268
0.0573533280715601
0.00763747454175153
0.895238095238095
0.00536480686695279
0.0109970674486804
0
0.00410677618069815
0.00241080038572806
0.927906976744186
0.651063829787234
0.000599161174355902
0.00530376084860174
0.00974025974025974
0
0.00316122233930453
0.18659793814433
0.0025887573964497
0.00297619047619048
0.00309278350515464
0.00609499789827659
0.00632485533575562
0.82033426183844
0.00368227248816412
0.907957813998083
0.0255131402263572
0.0924124513618677
0.0452708164915117
0.0193943518203471
0.0535714285714286
0.0523151909017059
0.0645161290322581
0.00473186119873817
0.2130859375
0.104368932038835
0.0618556701030928
0
0.0585967617579029
0.00518134715025907
0.470449172576832
0.119249394673123
0.00465116279069767
0.00217391304347826
0.00495689655172414
0.00592512792889846
0.157688540646425
0.137380191693291
0.0920641997325011
0.220465524813351
0.0060952380952381
0.165207877461707
0.00568181818181818
0.0023995200959808
0.101241520542685
0.0441436138905238
0.226449275362319
0.114457831325301
0.150987224157956
0.0719520319786809
0.0682656826568266
0.00490768871231596
0.035302341838518
0.528421052631579
0.0188310100269014
0.00747065101387407
0.0136598367482925
0.00558460076045627
0.925742574257426
0.899390243902439
0.150118203309693
0.05401809473124
0.00791245791245791
0.00885543502324552
0.00150300601202405
0.00227186671715259
0.00419727177334732
0.872019731433269
0.0139906728847435
0.0986384266263238
0
0.653708133971292
0.00407055630936228
0.93719806763285
0.0030241935483871
0.797392176529589
0.0033101621979477
0.00280898876404494
0.00241122314774222
0.00568371782012705
0.0232558139534884
0.0534351145038168
0.00339270568278202
0.00568504832291074
0.00602150537634409
0
0.00468384074941452
0.00362506473329881
0.0058055152394775
0.451841838458939
0.799776286353468
0.00112485939257593
0.00482573726541555
0.0690537084398977
0.211926605504587
0.0712788259958071
0.0926248548199768
0.2464
0.668697282099344
0.291521162173488
0.392448027153161
0.870607028753994
0.859795728876509
0.00199900049975012
0.00203832042397065
0.696245733788396
0.00289017341040462
0.951807228915663
0.082418365891915
0.00276557670408329
0.952855847688123
0.856095325389551
0.00373255436546576
0.363028953229399
0.627062706270627
0.0209772951628825
0.00233735878457343
0.122716199756395
0.0279126213592233
0.560622914349277
0.114263803680982
0.193721144967682
0.00911161731207289
0.00439390023261825
0.0149828767123288
0.00567449058550426
0.907355021216407
0.902739726027397
0.34468358496627
0.457880434782609
0.00602943784358929
0.00664010624169987
0.008309364014062
0.0269771731611713
0.90922619047619
0.384326018808777
0.00513562386980109
0.00558213716108453
0.717734447539461
0.0373962603739626
0.291853752405388
0.00884353741496599
0.00472560975609756
0.00354071825998988
0.173985086992544
0.00516795865633075
0.723140495867769
0.788607031597686
0.819221967963387
0.800546448087432
0.941810344827586
0.00329144225014961
0.451442646023927
0.00405816706121069
0.00704676489429853
0.96259842519685
0.00984898227183191
0.665509259259259
0.306677658697444
0.206500956022945
0.0239833159541189
0.265764732859436
0.0188778185631883
0.0277620396600567
0.0783369022127052
0.00338552687261955
0.00407256571640133
0.977777777777778
0.359550561797753
0.701030927835051
0.89832285115304
0.00333022512321833
0.00358731525326446
0.905405405405405
0.909879336349925
0.483768525052929
0.589216944801027
0.665204036858271
0.361963190184049
0.0410509031198686
0.037580529706514
0.026148099318831
0.0194174757281553
0.382352941176471
0.0598290598290598
0.625
0.0315412186379928
0.00442355543267902
0.136507936507936
0.941634241245136
0.693693693693694
0.826923076923077
0.736389684813754
0.0275400653493076
0.235935606716289
0.034608378870674
0.146218487394958
0.267651888341544
0.105314009661836
0.235882058970515
0.138445154419595
0.125322997416021
0.0420899854862119
0.173956262425447
0.104166666666667
0.0388446215139442
0.074245939675174
0.0597014925373134
0.146562123039807
0.0557184750733138
0.00641787497028762
0.0367676767676768
0.228192999053926
0.991379310344828
0.821172248803828
0.688405797101449
0.438808373590982
0.805225653206651
0.576923076923077
0.351145038167939
0.221577726218097
0.19755600814664
0.474495848161329
0.106488269794721
0.150018031013343
0.581395348837209
0.506493506493506
0.782347643350345
0.783730158730159
0.541274817136886
0.365364308342133
0.0130421595389748
0.0899676375404531
0.00300751879699248
0.00645481628599801
0.00404040404040404
0.0545454545454545
0.894051237516283
0.00562809545249887
0.0163329820864067
0.0115851415961751
0.232730263157895
0.633846153846154
0.219867851446799
0.40625
0.525057603686636
0.0264750378214826
0.0646551724137931
0.413223140495868
0.024195442800094
0.0821256038647343
0.101949025487256
0.323529411764706
0.0500829187396352
0.457142857142857
0.00577200577200577
0.00214723926380368
0.734797297297297
0.757448789571695
0.00386882829771555
0.918840579710145
0.079155672823219
0.037344398340249
0.0030631479736098
0.0871212121212121
0.0388580491673275
0.0205696202531646
0.0968572900566718
0.475409836065574
0.861033907726515
0.76504854368932
0.919444444444444
0.954154727793696
0.96386630532972
0.959848842701937
0.00694610778443114
0.0163459901242976
0.965065502183406
0.246741154562384
0.00719309462915601
0.0194174757281553
0.0149253731343284
0.00394996708360764
0.407594936708861
0.072050859430186
0.364542294322132
0.78772378516624
0
0.0178510710642639
0.948972829688535
0.792805022908536
0.840579710144927
0.943298969072165
0.0173818576860402
0.0224455611390285
0.00802782981000803
0.456349206349206
0.010752688172043
0.00462677359654534
0.0173807599029911
0.0320284697508897
0.00698080279232112
0.930533117932149
0.237665045170257
0.0138651471984805
0.44454670961804
0.877430555555556
0.307860262008734
0.00666296501943365
0.00314218381775334
0.00212464589235127
0.0205855443732845
0.154471544715447
0.922488703510601
0.0518437385907265
0.0209643605870021
0.918471337579618
0.0808592807144581
0.63855421686747
0.908932135728543
0.737405541561713
0.00137362637362637
0.0377593360995851
0.0056772100567721
0.0226500566251416
0.00724956063268893
0.919894366197183
0.804907975460123
0.895547398659432
0.963235294117647
0.126206291515227
0.0386680988184748
0.0428211586901763
0.521235521235521
0.063437230116982
0.955235204855842
0.00386697602474865
0.00563078160611342
0.101336649051912
0.11285461914164
0.0545010336402932
0.2152108933909
0.821376281112738
0.708695652173913
0.00486914181375533
0.152542372881356
0.0243399339933993
0.049057732575531
0.0542345711995725
0.970802919708029
0.924778761061947
0.0045841519318926
0.914361001317523
0.00333889816360601
0.679144385026738
0.0115236875800256
0.941841680129241
0.856353591160221
0.951653944020356
0.941526263627354
0.00905923344947735
0.0293057890944031
0.0271386430678466
0.23421926910299
0.0265486725663717
0.305474452554745
0.407356365537233
0.00610169491525424
0.777038269550749
0.0106988783433995
0.0678371907422187
0.00503355704697987
0.206269968051118
0.176755447941889
0.0598455598455598
0.953530633437175
0.0106799572801709
0.372006386375732
0.00322420634920635
0.00396694214876033
0.00365965233302836
0.0107599193006052
0.0169491525423729
0.242738589211618
0.0165611300535801
0.0786725458343003
0.0275490816972768
0.685497760936962
0.68
0.606243705941591
0.724696356275304
0.420289855072464
0.558912386706949
0.161630358397751
0.150592216582064
0.00404040404040404
0.00335495414895996
0.847913862718708
0.208191126279863
0.543365455893254
0.00746019374234495
0.00427715996578272
0.245127436281859
0.0027906976744186
0.0115528372409106
0.929117647058823
0.963207547169811
0.155986509274874
0.028349082823791
0.924
0.951612903225806
0.956316410861865
0.667817679558011
0.9375
0.00295420974889217
0.925
0.159123055162659
0.0156667940389759
0.014041514041514
0.567786790266512
0.0848484848484849
0.973833902161547
0.0112951807228916
0.0108795869444957
0.00246730816679003
0.00504286434694907
0.961488533102553
0.00419742365031119
0.774035898347254
0.0689776733254994
0.850847457627119
0.375328083989501
0.879216043755697
0.445512820512821
0.552447552447552
0.337115243197815
0.429130775254503
0.163503019844694
0.00194621372965322
0.954003407155026
0.872974963181149
0.00693459416863672
0.982142857142857
0.0117206576591242
0.00911039657020364
0.0339818089944416
0.295275590551181
0.0388214904679376
0.00186915887850467
0.00174520069808028
0.0154639175257732
0.00596569724086503
0.618591549295775
0.0347222222222222
0.00307797537619699
0.165948275862069
0.956331877729258
0.00407925407925408
0.00166759310728182
1
0.951111111111111
0.00456810631229236
0.310282074613285
0.564796905222437
0.010650546919977
0.677261613691931
0.0461760461760462
0.002002002002002
0.00791936645068395
0.908616187989556
0.00443369609028618
0.00383141762452107
0.00361881785283474
0.531645569620253
0
0.022479886417416
0
0.00694835680751174
0.799270072992701
0.733163913595934
0.423558897243108
0.00387596899224806
0.908
0.94080604534005
0.00363128491620112
0.00745156482861401
0.238549618320611
0.0785576303927882
0.00899100899100899
0.78525641025641
0.0223214285714286
0.05320813771518
0.0152490681125042
0.00538461538461538
0.225941422594142
0.963888888888889
0.854984894259819
0.88
0.0760574311214591
0.945205479452055
0.943676939426142
0.911504424778761
0.31675288499801
0.95513698630137
0.00249128051818635
0.00903954802259887
0.922033898305085
0.00485879137564531
0.0117930204572804
0.114147909967846
0.730615130803677
0.154343434343434
0.743610223642173
0.895067698259188
0.0101584721657863
0.934252081538903
0.00329835082458771
0.886075949367089
0.872668288726683
0.955654101995565
0.805633802816901
0.90873786407767
0.00930232558139535
0
0.00187265917602996
0.833631484794276
0.178868120456906
0.334814814814815
0.338600451467269
0.0404896421845574
0.0839506172839506
0.131101813110181
0.305954825462012
0.960536113179449
0.00174094707520891
0.00499833388870377
0
0.002937576499388
0.958408679927667
0.930386740331492
0.953260869565217
0.926553672316384
0.828125
0.0138947815019092
0.43298969072165
0.951428571428571
0.0394304490690033
0.144745998608212
0.00226390685640362
0.030561797752809
0.83996383363472
0.00588235294117647
0.0611653999276149
0.0038961038961039
0.0984020185029437
0.0029940119760479
0.00767018216682646
0.721212121212121
0.00421496311907271
0.00280448717948718
0.919786096256685
0.005249343832021
0.00293772032902468
0.930879712746858
0.0342661336379212
0.836307692307692
0.484709480122324
0.81184668989547
0.00407213496218732
0.00589496248660236
0.339699863574352
0.00616740088105727
0.004062288422478
0.932682926829268
0.00204498977505112
0.00471293916023993
0.00165016501650165
0.777777777777778
0.0607677741435703
0.00800533689126084
0
0.00647189349112426
1
0.00293586269196025
0.293657008613939
0.927710843373494
0.958620689655172
0.954066265060241
0.370967741935484
0.892768079800499
0.925827814569536
0.0023696682464455
0.18397212543554
0.351626016260163
0.00720461095100865
0.169811320754717
0.188505747126437
0.947628458498024
0.00291385904206884
0.960099750623441
0.0166821130676552
0.054571565342269
0.011887072808321
0.787528868360277
0.00366533864541833
0.896940418679549
0.00278293135435993
0.00613496932515337
0.00472143531633617
0.00218531468531469
0.00506585612968592
0.00440169546788393
0.627049180327869
0.00923076923076923
0.00793650793650794
0.765217391304348
0.802816901408451
0.946135831381733
0.005320813771518
0.00380228136882129
0
0.00438917337234821
0.818965517241379
0.00118764845605701
0.182948490230906
0.00367985280588776
0.046796256299496
0.467373572593801
0.490774907749078
0.961584633853541
0.871980676328502
0.0082018927444795
0.00764525993883792
0.00460829493087558
0.943204868154158
0.175330396475771
0.637992831541219
0.509708737864078
0.0871559633027523
0.00405222872579919
0.00569259962049336
0.0396694214876033
0.764705882352941
0.0564356435643564
0.618279569892473
0.0220440881763527
0.733644859813084
0.00519480519480519
0.0310166570936244
0.0143540669856459
0.0504201680672269
0.00138026224982747
0.943001443001443
0.971677559912854
0.00639658848614072
0.0186021791124103
0.0124944221329764
0.867785939139559
0.00379441186616075
0.00293542074363992
0.00878243512974052
0.969879518072289
0.772405660377358
0.868895966029724
0.955869373345101
0.0252075007685214
0.937468982630273
0.925404644616467
0.00691244239631336
0.0402999062792877
0.365141955835962
0.0935251798561151
0.36013986013986
0.184194150591164
0.340321141837645
0.00432632880098887
0.0351906158357771
0.367382186035036
0.0056777856635912
0.125
0.146374216651746
0.00424178154825027
0.00858895705521472
0.011358765537934
0.00997340425531915
0.0103220478943022
0.11831767062086
0.0047008547008547
0.0545851528384279
0.0043442283822921
0.0603271983640082
0.346534653465347
0.0205669816564758
0.0119047619047619
0.00442260442260442
0.004739336492891
0.108164228409627
0.098116169544741
0.00997008973080758
0.00168690958164642
0.0073751257123701
0.00345497732671129
0.00619933237958989
0.445890968266884
0.0385144429160935
0.00409649522075558
0.572815533980582
0.309623430962343
0.235045742434905
0.53182104599874
0.0317460317460317
0.117693522906793
0.104046242774566
0.950561797752809
0.581196581196581
0.00641025641025641
0.00841514726507714
0.728448275862069
0.0561594202898551
0.273767605633803
0.213483146067416
0.257372654155496
0.0015552099533437
0.00852514919011083
0.0151515151515152
0.326115201385881
0.392857142857143
0.645812310797175
0.00305555555555556
0.0109609061015711
0.00477783086478739
0.961538461538462
0.0379839298758218
0.0073394495412844
0.124894514767932
0.028673835125448
0.00380589914367269
0.414239482200647
0.0178826895565093
0.305732484076433
0.0694282380396733
0.00581702802749868
0.826086956521739
0.00239234449760766
0.00297029702970297
0.0130116562754134
0.00184928340268146
0.0412940557601262
0.787433700530396
0.00676818950930626
0.479549880978143
0.935839274141283
0.86848792884371
0.00737265415549598
0.00351699882766706
0.0384937238493724
0.930894308943089
0.829545454545455
0.00496277915632754
0.87308533916849
0.0112033195020747
0.00526315789473684
0.00459224069675376
0.00932711525649567
0.0173410404624277
0.0384858044164038
0.0925266903914591
0.185185185185185
0.883074407195421
0.0122596153846154
0.412062615101289
0.0256673511293634
0.00433651344319167
0.0104958378574014
0.00406194465600406
0.0462555066079295
0.0109308885754584
0.0122075279755849
0.00343642611683849
0
0.00256904303147078
0.00541027953110911
0.00142450142450142
0.00440461725394897
0.00440264158495097
0.0044271294492651
0.00741839762611276
0.00304994281357225
0.989795918367347
0.00672143390589993
0
0.00554607508532423
0
0.0205086136177194
0.00334168755221387
0.0122950819672131
0.798994974874372
0.00452079566003617
0.00382932166301969
0.00947459086993971
0.942652329749104
0.00694444444444444
0.00536912751677852
0.461538461538462
0.5
0.00546946216955333
0.196428571428571
0.0380241648898365
0.866216216216216
0.0213289581624282
0.00261780104712042
0.00411240575736806
0.00261780104712042
0.877649909145972
0.00275027502750275
0.0067001675041876
0.032979976442874
0.0698254364089776
0.00197628458498024
0.63494623655914
0.571357285429142
0.193236714975845
0.316455696202532
0.356746765249538
0.331782945736434
0.409185803757829
0.446290143964563
0.241962774957699
0.242622950819672
0.458749343142407
0.294354838709677
0.234210526315789
0.433582089552239
0.413416536661466
0.491312741312741
0.186725018234865
0.28174123337364
0.279266572637518
0.0167785234899329
0.0141509433962264
0.247624703087886
0.363384188626907
0.506387921022067
0.00436681222707424
0.762214983713355
0.0031331592689295
0.276685393258427
0.935483870967742
0.0524781341107872
0.0023995200959808
0.00909727081875437
0.00364600596619158
0.0060313630880579
0.619360131255127
0.0035799522673031
0.00469224399668783
0
0.588729016786571
0.0137524557956778
0.0630630630630631
0.353326063249727
0.00191754554170662
0.00460829493087558
0.0128840436075322
0.00792751981879955
0.00239712345185777
0.00792682926829268
0.00418728587742672
0.00695750282060925
0.00248756218905473
0.0627062706270627
0.00574712643678161
0.00365463682046597
0.0209150326797386
0.00439882697947214
0.647279549718574
0.932907348242812
0.60062893081761
0.931765253842571
0.0280948200175593
0.0655405405405405
0.00659077291791492
0.110016420361248
0.00657894736842105
0.00446713465220166
0.00751476113794954
0.0111650485436893
0.0033195020746888
0.00424929178470255
0.00417219798975915
0.912523020257827
0.857843137254902
0.874125874125874
0.916666666666667
0.766254487435182
0.507281553398058
0.906422018348624
0.00921658986175115
0.80495867768595
0.288286743268736
0.0687640449438202
0.617265087853323
0.0062266500622665
0.00574988021082894
0.957777777777778
0.0051698670605613
0.00849420849420849
0.00528360528360528
0.075381679389313
0.00450856627592426
0.742005420054201
0.758183032732131
0.189476980895709
0
0.00534239922292375
0.374468085106383
0.00167574361122748
0.00321130378933847
0.899253731343284
0.933467741935484
0.919289340101523
0.0258928571428571
0.832432432432432
0.718023255813954
0.107438016528926
0.00390015600624025
0.00642398286937901
0.125
0.00706090026478376
0.0376364320662401
0.00254291163382072
0.918612637362637
0.585669781931464
0.0134340890008396
0.00856364344102764
0.013738959764475
0.0728581065887115
0.117647058823529
0.707478005865103
0.0126979597660151
0.00547695116385212
0.00385185185185185
0.00447316103379722
0.946058091286307
0.00687285223367698
0.00355149670218163
0.00348189415041783
0.678151260504202
0.00404858299595142
0.151898734177215
0.00443852640923214
0.0160857908847185
0.00209369275058885
0.445310535579583
0.647943831494483
0.00578512396694215
0.00425359530078995
0
0.928571428571429
0.00218818380743982
0.00263852242744063
0.031317494600432
0.0760598503740648
0.154929577464789
0.0977713874910137
0.167330677290837
0.00378787878787879
0.927892677473449
0.00440286186020914
0.67438494934877
0.907988587731812
0.0221285563751317
0.833333333333333
0.0294117647058824
0.524793388429752
0.00853658536585366
0.0313921747042766
0.0916316035530622
0.561274509803922
0.877689694224236
0.00474279460051076
0.959183673469388
0.13312693498452
0.00441176470588235
0.00132538104705103
0.00593276203032301
0.00500577589526377
0.331929824561404
0.313600599475459
0.358974358974359
0.716171617161716
0.532876712328767
0.169941060903733
0.522648083623693
0
0.0236634531113059
0.0578512396694215
0.301401869158879
0.0367298578199052
0.00431965442764579
0.770949720670391
0.849056603773585
0.750544662309368
0.326388888888889
0.010608020698577
0.0214190093708166
0.00645161290322581
0.00359582883854729
0.0458372310570627
0.920045688178184
0.00285714285714286
0.00483325277912035
0.955066921606119
0.00517687661777394
0.00403852127990059
0.0038550501156515
0.00114678899082569
0.0183246073298429
0.00572519083969466
0.296505073280722
0.1029263370333
0.337315130830489
0.373029772329247
0.00384615384615385
0.00204582651391162
0.0045016077170418
0.00431519699812383
0.00781758957654723
0.147309536494406
0.00412201154163232
0.466223132036848
0.917621776504298
0.013482280431433
0.0036941263391208
0.00281954887218045
0.792699724517906
0.139056561591773
0.124031007751938
0.00783744557329463
0.0521616541353383
0.786700125470514
0.0181639666175749
0.602418745275888
0.0023537323470074
0.0129781420765027
0.458333333333333
0.00414593698175788
0.914233576642336
0.915676959619953
0.00184388444990781
0.0291522823168393
0.947368421052632
0.00403904409289801
0.902397260273973
0
0.535433070866142
0.016304347826087
0.0238095238095238
0.00409530900967982
0.95371835443038
0.0182648401826484
0.0756756756756757
0.907386990077177
0.610792192881745
0.132352941176471
0.0507185122569738
0.00580832526621491
0.121212121212121
0.00423579244617014
0.578398665554629
0.0342555994729908
0.13682092555332
0.00106496272630458
0.726210350584307
0.00572618427902134
0.286764705882353
0.0069204152249135
0.0145264381173736
0.0279010779961953
0.829160530191458
0.00329341317365269
0.0604686318972033
0.328347578347578
0.00408441116405718
0.0166337750211446
0.0124438299343242
0.805555555555556
0.00310024112986566
0.0678210678210678
0.951486697965571
0.0116959064327485
0.00423728813559322
0.737142857142857
0.0201173512154233
0.0152173913043478
0.240437158469945
0.0977301387137453
0.552431610942249
0.00544464609800363
0.00398633257403189
0.0257887517146776
0.00422237860661506
0.00699745547073791
0.142286171063149
0.0979899497487437
0.00575985821887461
0.00317236517448008
0.0543521071287909
0.272242424242424
0.269068085686997
0.00376952073236403
0.00880626223091976
0.00335195530726257
0.00394831299353912
0.00388841927303466
0.00963081861958266
0.0409028935009847
0.0971830985915493
0.0515532055518837
0.00938967136150235
0.00444197667962243
0.951068616422947
0.00297029702970297
0.470198675496689
0.883597883597884
0.956873315363881
0.812393887945671
0.0252100840336134
0.115124153498871
0.295175023651845
0.285384704118122
0.00544747081712062
0.940379403794038
0.553648068669528
0.914491017964072
0.887619047619048
0.0240793201133144
0.00308505949757602
0.00374064837905237
0.00260271425915598
0.00391937290033595
0.538929440389294
0.0012970168612192
0.207021791767554
0.00341880341880342
0.00398247710075667
0.0565552699228792
0.0384810126582278
0.691418408181414
0.373125374925015
0.334375
0.00475285171102662
0.0212715670054361
0.00415320719889248
0.83697389451252
0.00432484382508409
0.908577878103837
0.157894736842105
0.865726548129982
0.593039772727273
0.323432343234323
0.770780051150895
0.0113636363636364
0.0611464968152866
0.887154861944778
0.00736648250460405
0.947368421052632
0.00300136425648022
0.00701480904130943
0.00746268656716418
0.0192307692307692
0.414285714285714
0.189189189189189
0.248595505617978
0.046875
0.132978723404255
0.078593588417787
0.120567375886525
0.279920870425321
0.238675958188153
0.122905027932961
0.256259989344699
0.211031175059952
0.124576271186441
0.0787309048178613
0.186846038863976
0.271563981042654
0.164650537634409
0.23972602739726
0.195723684210526
0.288753799392097
0.280069726902963
0.251237623762376
0.178206583427923
0.112238805970149
0.232057416267943
0.106382978723404
0.0938586326767092
0.114591291061879
0.138263665594855
0.163919413919414
0.190789473684211
0.0571428571428571
0.127704117236567
0.00523012552301255
0.298332303891291
0.262068965517241
0.321731748726655
0.00424515786680817
0.340526542943461
0.124466571834993
0.327545382794002
0.00363416111447608
0.983739837398374
0.00547045951859956
0.907630522088353
0.00469684030742955
0.506849315068493
0.815094339622642
0.00353892821031345
0.278879015721121
0.003690036900369
0.00529941706412295
0.00496688741721854
0.203151378728194
0.108490566037736
0.308333333333333
0.1520380839036
0.137263828818575
0.286941580756014
0.174924924924925
0.0940366972477064
0.0643821391484943
0.224522292993631
0.412887377173091
0.0690032858707558
0.00423076923076923
0.00343766962185634
0.00602893890675241
0.0127396263042951
0.00992063492063492
0.275966183574879
0.334257975034674
0.00199900049975012
0.961460446247465
0.115473441108545
0.00091324200913242
0.949732620320856
0.782722513089005
0.0107402031930334
0.00654635527246992
0.160794362588085
0.17794028031688
0.114437645687646
0.00408719346049046
0.00619322873658134
0.197968511934992
0.198071866783523
0.416691684178925
0.0238473767885533
0.0260329356079282
0.962431693989071
0.0132505175983437
0.134943181818182
0
0.0132867132867133
0.002106149957877
0.187157863589288
0.377266696152145
0.00583451202263083
0.0038768037906526
0.0033698399326032
0.395394736842105
0.688699360341151
0.164885496183206
0.0107936507936508
0.00587659157688541
0.00939324701700939
0.941176470588235
0.586105675146771
0.178899082568807
0.84
0.0153846153846154
0.760357432981316
0
0.00355871886120996
0.5785536159601
0.00170940170940171
0.00275229357798165
0.093984962406015
0.673255813953488
0.583657587548638
0.849624060150376
0.409836065573771
0.00595466769112562
0.0432711393410083
0.00131926121372032
0.00516487882399682
0.0102893890675241
0.00988553590010406
0.00446428571428571
0.00568181818181818
0.889655172413793
0.00864304235090752
0.449152542372881
0.0107338700268347
0.04503582395087
0.00239005736137667
0.00518378887841659
0.0366478038264619
0.0412371134020619
0.00405131667792032
0.0046583850931677
0
0.0141020323517213
0.551918735891648
0.873556231003039
0.00364464692482916
0.0139372822299652
0.814457831325301
0.0030840400925212
0.00269541778975741
0.00584795321637427
0.947179946284691
0.92737003058104
0.12824728707662
0.0194805194805195
0.0806150010388531
0.0261295590636908
0.592178770949721
0.00305676855895197
0.289450484866294
0.959401709401709
0.00449005772931366
0.00412276683463124
0.947598253275109
0.948369565217391
0.0075187969924812
0.422373458102935
0.471291072021241
0.441684665226782
0.0500774393391843
0.254960914010824
0.599375650364204
0.00359066427289048
0.00558659217877095
0.058321479374111
0.676535087719298
0.047279792746114
0.0118483412322275
0.371900826446281
0.388888888888889
0.186900958466454
0.343403826787513
0.326209223847019
0.385767790262172
0.35359477124183
0.330985915492958
0.378151260504202
0.223188405797101
0.412944393801276
0.0383322125084062
0.251091703056769
0.0176991150442478
0.536690647482014
0.0212765957446809
0.893859649122807
0
0.590361445783133
0.154183092422251
0.227302849569251
0.386100386100386
0.527377521613833
0.370037056643727
0.163829787234043
0.68733850129199
0.595860566448802
0.758308157099698
0.0102040816326531
0.495327102803738
0.530944625407166
0.642960812772134
0.628366247755835
0.00534069981583794
0.947566955865711
0.613180515759312
0.797356828193833
0.00631246712256707
0.0352941176470588
0.0036330608537693
0.308615384615385
0.0129597197898424
0.00277264325323475
0.0309671272034302
0.00270087778528022
0.00448011946985253
0.00285805017465862
0.771967565778587
0.00385356454720617
0.648148148148148
0.875542208875542
0.00345585925227773
0.11253701875617
0.398785425101215
0.210526315789474
0.0022002200220022
0.733260153677278
0.929577464788732
0.0385470719051149
0.0316558441558442
0.00656215822092599
0.00207253886010363
0.0116038126813096
0.687810945273632
0.313377679231338
0.00408580183861083
0.00433753943217666
0.0201111405133633
0.432463110102157
0.00678221552373775
0.00350385423966363
0.851373182552504
0.00304878048780488
0.00768386388583974
0.106347897774114
0.740740740740741
0.00441919191919192
0.26
0.8575
0.74307992202729
0.64961521050249
0.449651432997676
0.961513157894737
0.00441306266548985
0.00298210735586481
0.00106837606837607
0.0131795716639209
0.0339805825242718
0.00343839541547278
0.0287769784172662
0.00730727073438071
0.00634565136244868
0.11965811965812
0.00348675034867503
0.00388888888888889
0.00149179512680259
0.432317778634786
0.0531952873973581
0.00775795190069822
0.376368613138686
0.00257953568357696
0.00595710881652105
0.250673854447439
0.0351890756302521
0.00438404208680403
0.712
0.739234449760766
0.837423312883436
0.00380228136882129
0.00328947368421053
0.383774453394707
0.00199401794616152
0.0349084716900809
0.86504895700298
0.0840954717822886
0.173913043478261
0.25115970841617
0.785313174946004
0.00226551880380607
0.00700218818380744
0.385142857142857
0.00589448865310934
0.00366300366300366
0.00154380548050946
0
0.00362788287121016
0.279136104319478
0.0444444444444444
0.523558082859464
0.377358490566038
0.00278551532033426
0.022108843537415
0.718884120171674
0.314285714285714
0.00225733634311512
0.00382409177820268
0.00247524752475248
0.889041095890411
0.014482990906029
0.00230414746543779
0.023037542662116
0.0512991339107262
0.221224489795918
0.0124610591900312
0.00717875089734386
0.199453551912568
0.932203389830508
0.862745098039216
0.95886524822695
0.00586510263929619
0.00382165605095541
0.964187327823691
0.00537273337810611
0.00396825396825397
0.00447427293064877
0.00203417412530513
0.005
0.0309278350515464
0.00427756653992395
0.0252996005326232
0.0280254777070064
0.762295081967213
0.00602409638554217
0.0481481481481481
0.0050761421319797
0.00413223140495868
0.00263852242744063
0.593856655290102
0.63785046728972
0.0260663507109005
0.00652129610760139
0.824888888888889
0.00238853503184713
0.00471559092248747
0.00482733011511326
0.00434625135820355
0.941489361702128
0.148076923076923
0.0415129151291513
0.111111111111111
0.202185792349727
0.561946902654867
0.0306873977086743
0.035035035035035
0.00511247443762781
0.00694444444444444
0.011011011011011
0.0153366882338845
0.752767527675277
0.00298889837745517
0.836448598130841
0.00235478806907378
0.01252408477842
0.0273637918397264
0.00294985250737463
0.0025130890052356
0.00532009221493173
0.00308324768756423
0.956981664315938
0.00813008130081301
0.00781046602447279
0.00120627261761158
0.0129723632261703
0.315789473684211
0.0161184927031148
0.00347705146036161
0.0173775671406003
0.00377358490566038
0.00418410041841004
0.0312328767123288
0.0275952693823916
0.035650623885918
0.0160726764500349
0.0112612612612613
0.003147128245476
0.0120865139949109
0.199203187250996
0.00317124735729387
0.963383838383838
0.183734939759036
0.00259067357512953
0.00211864406779661
0.408888888888889
0.03202416918429
0
0.699248120300752
0.815061963775024
0.00355618776671408
0.359832635983264
0.00422386483632524
0.0101626016260163
0.00782268578878748
0.00852878464818763
0.0628019323671498
0.0214723926380368
0.651483050847458
0.00267022696929239
0.0102564102564103
0.542253521126761
0.165186500888099
0
0.0495867768595041
0.00280636108512629
0.00229042601923958
0.911602209944751
0.00186567164179104
0.00310679611650485
0.555698151950719
0.0403061224489796
0.00552486187845304
0.000913798355162961
0.00199335548172757
0.541482789055605
0.00383959044368601
0.00149328023892484
0.959604286892003
0.00362976406533575
0.971219256933543
0.00415896487985213
0.00368324125230203
0.0230414746543779
0.00380228136882129
0.256220946130708
0.0172604908946952
0.29126213592233
0.497071742313324
0.346539162112933
0.0061381074168798
0.233333333333333
0.0085978835978836
0.856626506024096
0.949776785714286
0.00258397932816537
0.924528301886792
0.667820069204152
0.939282428702852
0.0517241379310345
0
0
0.00338066260987153
0.00864968765016819
0.001953125
0.00553505535055351
0.0521844660194175
0.0489895897121862
0.00438212094653812
0.0054421768707483
0.00612423447069116
0.695402298850575
0.00637619553666312
0.0999541494727189
0.00489795918367347
0.0013745704467354
0.377232142857143
0.00735970561177553
0.0213592233009709
0
0.010989010989011
0.0469483568075117
0.0310880829015544
0.315126050420168
0.0154028436018957
0.00279329608938547
0.929050279329609
0.0215749730312837
0.00283486888731396
0.872200263504611
0.112496005113455
0.003239241092087
0.761273209549072
0.953531598513011
0.00551724137931034
0.0295094061232018
0.485319516407599
0.414256619144603
0.167393891312971
0.00617283950617284
0.593059936908517
0.800925925925926
0.00647249190938511
0.00951427140711067
0.341769879734339
0.0194174757281553
0.12
0.0765027322404372
0.00420673076923077
0.837723919915701
0.87719298245614
0
0.240411599625819
0.729361091170136
0.443661971830986
0.542330677290837
0.0324267782426778
0.00339238597813796
0.138912489379779
0.00232288037166086
0.00651769087523277
0.00452488687782805
0.44188937228092
0.00676397294410822
0.0242376856919468
0.0288461538461538
0.00260642919200695
0.903548680618744
0.913793103448276
0.00455580865603645
0.00118203309692671
0.00559179869524697
0.00443213296398892
0.767485822306238
0.0599373576309795
0.938144329896907
0.00489596083231334
0.00303766707168894
0.00504201680672269
0.0101522842639594
0.0195143104943625
0.0166097838452787
0.0824146981627297
0.00580912863070539
0.00171526586620926
0.0481586402266289
0.215654583237128
0.00102145045965271
0.956204379562044
0.395020746887967
0.0132530120481928
0.299919159256265
0.0185185185185185
0.204408105225738
0.235074626865672
0.426666666666667
0.00060313630880579
0.00465214633114823
0.56903431763767
0.428571428571429
0.00364815565464126
0.0120461770118789
0.942263279445728
0.951549541684854
0
0.915697674418605
0.00560938296787353
0
0.00483091787439614
0.00242130750605327
0.00190294957183635
0.723856209150327
0.727069351230425
0.706180344478217
0.00911161731207289
0.00735294117647059
0.107221006564551
0.00847970926711084
0.00462207721587819
0.540084388185654
0.00403225806451613
0.00329489291598023
0.00196270853778214
0.0507042253521127
0.12262156448203
0.00445524503847712
0.857142857142857
0.52734375
0.916826003824092
0.948305879201821
0.00521512385919166
0.921139101861993
0.00435949027498323
0.716424894712213
0.808962264150943
0.187845303867403
0.0118181818181818
0.883412322274882
0.828282828282828
0.0780234070221066
0.335
0.0048048048048048
0.0111111111111111
0.769886363636364
0.727272727272727
0.00308451573103023
0.0199203187250996
0.0979591836734694
0.572222222222222
0.0081374321880651
0.00916963830871116
0.0616883116883117
0.0114613180515759
0.753763440860215
0.281437125748503
0.000656598818122127
0.886138613861386
0.443991853360489
0.0525345622119816
0.919925512104283
0.0120274914089347
0.0336633663366337
0.00538277511961723
0.0698131760078663
0.00914380714879468
0.00640279394644936
0.0028735632183908
0.00378071833648393
0.00581395348837209
0.00426212040490144
0
0.879818594104308
0.00929614873837981
0.0106517879786964
0.0147523709167545
0.00406834825061025
0.0458747004450531
0.0407470288624788
0.0139082058414465
0.14421906693712
0.00444162436548223
0.955207771181867
0.0138211382113821
0.0243688895374289
0.121176470588235
0.0534351145038168
0.0109780439121756
0.00210304942166141
0.933576642335766
0.158057851239669
0.67741935483871
0.489841986455982
0.00470809792843691
0.00454132606721163
0.0540540540540541
0.00317208564631245
0.0114695340501792
0.155902004454343
0.0714285714285714
0.684210526315789
0.780674846625767
0.633832976445396
0.349206349206349
0.0189606741573034
0.00848111025443331
0.00335289186923722
0.00397050482132728
0.960280373831776
0.00262697022767075
0.0108548168249661
0.00613747954173486
0.0815822002472188
0
0.0276268115942029
0.93625
0.00611620795107034
0.00245700245700246
0.0056044835868695
0.0654761904761905
0.909695817490494
0.00858369098712446
0.00303375047402351
0.949140192363742
0.00376222723852521
0.00398406374501992
0.0048696648524778
0.219941348973607
0.043633125556545
0
0.853801169590643
0.325942350332594
0.00672268907563025
0.948453608247423
0.21671826625387
0.0991580916744621
0.00815850815850816
0.0043827611395179
0.00354609929078014
0.0254668930390492
0.00460240347737152
0.8714859437751
0.0985552115583075
0.00164880461665293
0.00253807106598985
0.154929577464789
0.0028116213683224
0.0117710005350455
0.148865153538051
0.9474216380182
0.814492753623188
0.003584229390681
0.00605449041372351
0.00813890396093326
0.0341176470588235
0.0876623376623377
0.846635367762128
0.0026431718061674
0.0123626373626374
0.91588785046729
0.693576388888889
0.0183028286189684
0.280696744717304
0.00250752256770311
0.00910746812386157
0.309208033345964
0.52156862745098
0.0247046186895811
0.114695340501792
0.25
0.0857142857142857
0
0.00193298969072165
0.211982378854626
0.0100502512562814
0.101665205959684
0.0317460317460317
0.0174654752233956
0.0350877192982456
0.00411522633744856
0.00531632110579479
0.0584518167456556
0.00442628532516173
0.0130293159609121
0.463855421686747
0.0154545454545455
0.0455882352941176
0.0773809523809524
0.00380228136882129
0.00808625336927224
0.852908891328211
0.936227224008574
0.00283822138126774
0
0.064015518913676
0.0419161676646707
0.0147397512666974
0.00179856115107914
0.00656886358659952
0.00492125984251968
0.0159045725646123
0.0229885057471264
0.0235756385068762
0.0306603773584906
0.40447504302926
0.329061784897025
0.00280504908835905
0.788194444444444
0.00414722654224987
0.597826086956522
0.561618062088429
0.112167300380228
0.12962962962963
0.430730478589421
0.0579268292682927
0.0161290322580645
0.398427260812582
0.0562659846547315
0.00576368876080692
0.0254777070063694
0.598984771573604
0.00220507166482911
0.00335695635956733
0.00849617672047579
0.287896143566247
0.166037735849057
0.0717100078802207
0.326547231270358
0.384150030248034
0.321981424148607
0.25
0.0635721493440969
0.323157894736842
0.0486111111111111
0.406824146981627
0.0694444444444444
0.21039603960396
0.241635687732342
0.243034055727554
0.229279628195198
0.0389105058365759
0.0540315876974231
0.129682997118156
0.174770039421813
0.15906976744186
0.161290322580645
0.220379146919431
0.512875536480687
0.127628181482848
0.225437928408225
0.465352449223417
0.413793103448276
0.0847058823529412
0.171337069655725
0.0384870603848706
0.0111234705228031
0
0.00986436498150432
0.490196078431373
0.356140350877193
0.0112359550561798
0.928048780487805
0.895664952240999
0.317013463892289
0.00541711809317443
0.00588235294117647
0.00708940527766837
0.866310160427808
0.00233100233100233
0.00632111251580278
0.00883002207505519
0.0303030303030303
0.0101010101010101
0.063891577928364
0.10799819249887
0.505928853754941
0.237933954276037
0.356997971602434
0.0123520329387545
0.0336728330908335
0.213221601489758
0.578947368421053
0
0.557527539779682
0.794661190965092
0.00410727228799227
0
0
0.00486026731470231
0.560975609756098
0.00643776824034335
0.0444569499155881
0.0101406607785411
0
0.829351535836177
0.00407747196738022
0.933774834437086
0.00161943319838057
0.00409836065573771
0.0106951871657754
0.859778597785978
0.00767964893033461
0.0892857142857143
0.0828133862733976
0.012275731822474
0.399656946826758
0.0109583154275892
0.00830025261638398
0.00308166409861325
0.272538429580391
0.0335403726708075
0.0117179326218874
0.0716083916083916
0.00215827338129496
0.00314465408805031
0.935436537050624
0.0119081372271052
0.888344226579521
0.473140495867769
0.0330396475770925
0.0291390728476821
0.721199368753288
0.838383838383838
0.9008109794136
0.0137051039697543
0.934906737723639
0.887839433293979
0.00423031727379553
0.925355450236967
0.00530973451327434
0.958499147242752
0.596244131455399
0
0.059016393442623
0.0155292194523907
0.00909577314071696
0.259395050412466
0.00472523626181309
0.0111003861003861
0.641646489104116
0.022883295194508
0.229166666666667
0.942635007354486
0.984771573604061
0.826086956521739
0.00349219391947412
0
0.909276944065484
0.885416666666667
0.528218369605312
0.0727762803234501
0.0468164794007491
0.291543026706231
0.119856887298748
0.0840680100755667
0.200634920634921
0.743243243243243
0.24568868980963
0.193386773547094
0.0751565762004175
0.569289693593315
0.145161290322581
0.218461538461538
0.491305355900765
0.260568793235972
0.0953125
0.148648648648649
0.180327868852459
0.230195712954334
0.238888888888889
0
0.168324407039021
0.368023255813954
0.320976491862568
0.297725024727992
0.231739707835325
0.00829383886255924
0.00258064516129032
0.00392156862745098
0.0101156069364162
0.0168467895740623
0.004739336492891
0
0.00550314465408805
0.00497512437810945
0.311651848385587
0.00896722325293754
0.00491573033707865
0.246361746361746
0.0105401844532279
0.00391849529780564
0.458434221146086
0.678333333333333
0.00234192037470726
0.813609467455621
0.698542805100182
0.0214362272240086
0.0124787294384572
0.949308755760369
0.011353711790393
0.0053475935828877
0.152671755725191
0.026246719160105
0.00679851668726823
0.48125
0.0150966183574879
0.0312387791741472
0.467667436489607
0.291208791208791
0.174157303370787
0.362397820163488
0.287705956907478
0.406327763953075
0.33423019431988
0.19613016710642
0.365086026017625
0.175560081466395
0.362899594777127
0.621029572836802
0.00464828013634955
0.84318766066838
0.64046511627907
0.0133928571428571
0.0337738619676946
0.00547945205479452
0.00298111957601855
0.12751863096881
0.738738738738739
0.513408544479379
0.00478240076518412
0.804221720915243
0.00300856283267762
0.00179763739085773
0.490866234531526
0.0297397769516729
0.00400916380297824
0.464918032786885
0.00524137931034483
0.945344129554656
0.9359375
0.00408777969018933
0.942437923250564
0.961352657004831
0.00701508242721852
0.0036563071297989
0.0367827366356057
0.00572363041700736
0.166736665266695
0.0024024024024024
0.00577124868835257
0.00639906922629436
0.414869322506978
0.00524853349799321
0.00199335548172757
0.924324324324324
0.00691244239631336
0.0191780821917808
0.180352393617021
0.427672955974843
0.0780780780780781
0.298409299479963
0.128804347826087
0.197396963123644
0.561815336463224
0.191607872261418
0.0294117647058824
0.245070422535211
0.60167714884696
0.456298200514139
0.00443951165371809
0.0505427408412483
0.0451612903225806
0.0960548885077187
0.242056074766355
0.186141028246291
0.594955489614243
0.119148936170213
0.701492537313433
0.12472647702407
0.0930607853684777
0.0826446280991736
0.249471458773784
0.05078125
0.267961165048544
0.00315955766192733
0.00780572419774501
0.960468058191018
0.956723338485317
0.00362581580855693
0.00459016393442623
0.00318369945877109
0.790752351097179
0.824742268041237
0.01364522417154
0.381825124093165
0.0692051139521957
0.0238095238095238
0.0431654676258993
0.0692520775623269
0.144215530903328
0.354203583382556
0.249751491053678
0.194524495677233
0.021122599704579
0.030713640469738
0.111642050390964
0.125493291239148
0.00580270793036751
0.651770168311085
0.638114209827357
0.42320819112628
0.00386249517188104
0.00493305144467935
0.0104362951152341
0.0230414746543779
0.00482315112540193
0.0138999205718824
0.00533333333333333
0.00456876456876457
0.0187557182067704
0.0446800454373343
0.00543478260869565
0.00346347607052897
0.194444444444444
0.0121614151464898
0.978339350180505
0.0147939734979125
0.824875621890547
0.0737294201861131
0.0244267945451821
0.547305389221557
0.00345025876940771
0.00713194090677534
0.101336302895323
0.952618453865337
0.942675159235669
0.00873771259166797
0.00157294534014943
0.0128905396547957
0.00269784172661871
0.0561674008810573
0.641076769690927
0.00208116545265349
0.871244635193133
0.00276912426445137
0.00374855824682814
0.00528301886792453
0.211067993926101
0.301129723412544
0.693658536585366
0.110342993884605
0.00986403625699813
0.172104926423544
0.173067915690867
0.868263473053892
0.440657334144857
0.227248249865374
0.18740604643394
0.00301386377335744
0.0916230366492147
0.013091641490433
0.136099263280341
0.144241119483315
0.0165912518853695
0.0206677265500795
0.366520787746171
0.37870083959346
0.341430499325236
0.00471142520612485
0.00686931135153701
0.00531797030799911
0.747181008902077
0.00777604976671851
0.10820724438331
0.5
0.644859813084112
0.0838059231253938
0.512924071082391
0.00460829493087558
0.036468330134357
0.232397833579517
0.00672268907563025
0.0053557765876052
0.0633284241531664
0.00368663594470046
0.304849884526559
0.0271122941930395
0.00357142857142857
0.0742212333121424
0.00381841323716589
0.0929188255613126
0.320723292886034
0.663333333333333
0.518195050946143
0.112135176651306
0.0829869955758144
0.403361344537815
0.00267509727626459
0.00559254327563249
0.612196566015394
0.00591016548463357
0.0030441400304414
0.127742946708464
0.00553709856035437
0.00364593882924853
0.388161341016239
0.00393217006635537
0.919254658385093
0.0130085146641438
0.00531067445565587
0.101382488479263
0.778728606356968
0.00434192672998643
0.00697549633339295
0.0663189269746647
0.00582241630276565
0.0184409052808047
0.0824115044247788
0.00176740897843761
0.925
0.141692150866463
0.484203525108081
0.00734072022160665
0.00323624595469256
0.00240384615384615
0.00375275938189845
0.874183006535948
0.00378787878787879
0.819672131147541
0.0836845273931367
0.00607533414337789
0.0488245931283906
0.383128295254833
0.0135363790186125
0.304955788607855
0.00471327572663001
0.00405754334194024
0.918287937743191
0.00776483638380477
0.50965250965251
0.0152015862524785
0.0329531051964512
0.00332225913621262
0.00438892640108035
0.00696378830083565
0.0645374267557976
0.00922045264040235
0.00229357798165138
0.0480298437864304
0.00105207785376118
0.00902009020090201
0.730355665839537
0.00430570505920344
0.919571045576407
0.0386977886977887
0.00482509047044632
0.00295420974889217
0.00684462696783025
0.00301318267419962
0.0126036484245439
0.00735294117647059
0.77807486631016
0.0075187969924812
0.000509424350483953
0.0032529659395331
0.0469367588932806
0.951456310679612
0.00339174674957603
0.00359281437125748
0.137156270959088
0.0125
0.00203355363497712
0
0.00322372662798195
0.0144092219020173
0.112028301886792
0.763542562338779
0.00355871886120996
0.00376175548589342
0.00764087870105062
0.00376992675570875
0.00472689075630252
0.00403923831506059
0.897022938018546
0.00609756097560976
0.00493218249075216
0.0209545983701979
0.0487089201877934
0.00348702053467648
0.0196279478541087
0.00176678445229682
0.0579010856453559
0.032
0.210404624277457
0.00567933595456531
0.00471945464079706
0.0140845070422535
0.00377617576381737
0.00334448160535117
0.0041878552198624
0.00511865984178688
0.00311688311688312
0.86865671641791
0.739299610894942
0.00606428138265616
0.00336473755047106
0.00475667764361508
0.00339991500212495
0.00742311770943796
0.00311122634171636
0.00484163808755296
0.00857755539671194
0.0039072675175827
0.00425295857988166
0.624651810584958
0.381527193815272
0.00543478260869565
0.00272373540856031
0.00491751269035533
0.921182266009852
0.00858895705521472
0.00253421186011151
0.701320528211285
0.00252206809583859
0.874078275666478
0.00354609929078014
0.0230338244449056
0.00518134715025907
0.0119421747328724
0.00853242320819113
0.0176522506619594
0.748369058713886
0.375
0.00223914017017465
0.00434467776973208
0.0724148835248234
0.003690036900369
0.523636363636364
0.0216041718400795
0.0311587147030185
0.843871595330739
0.19683573755235
0.287301944882481
0.00137551581843191
0.012987012987013
0.00352112676056338
0
0.780654988575781
0.00387409200968523
0.955223880597015
0.0220779220779221
0.00334448160535117
0.00582072176949942
0.853448275862069
0.735436893203884
0.364853556485356
0.634460196292257
0.845161290322581
0.775022143489814
0.0266666666666667
0.0168514412416851
0.377843302443134
0.918189368770764
0.725396825396825
0.225280898876404
0.0102249488752556
0.777345918933926
0.712975098296199
0.741496598639456
0.788256227758007
0.0956636875206885
0.294259195599863
0.491475998205473
0.00309757356737222
0.0204678362573099
0.0284157675462023
0.120902067237419
0.719298245614035
0.00862777321281841
0.00493494840735756
0.00313356835095966
0.00587905935050392
0.00447368421052632
0.00192996967190516
0.00558659217877095
0.0126734029799623
0.00400177856825256
0.0153601694915254
0.0121178738639493
0.00355956336022781
0.00112824370063934
0.00270697044890593
0
0.212984054669704
0.120406567630962
0.256730137885752
0.291707961678229
0.864678899082569
0.902428983120626
0.869596031183558
0.918735891647856
0.00197628458498024
0.00654307524536532
0.938888888888889
0.0056369785794814
0.00141643059490085
0.0252643948296122
0.00454545454545455
0.00787219263718453
0.00470465237846315
0.0471270161290323
0.00339919269173571
0.504916631038905
0.0031055900621118
0.00538599640933573
0.524137931034483
0.00327225130890052
0.0101867572156197
0
0.000813008130081301
0.106488011283498
0.00544711756695415
0.0028169014084507
0.000777000777000777
0.626666666666667
0.398002853067047
0.109075415423945
0.143419434194342
0.022737819025522
0.0471512770137525
0.0134680134680135
0.00704902274911887
0.0304209409267775
0.630281690140845
0.23780487804878
0.00626959247648903
0.00305903946160905
0.00264550264550265
0
0.0105606758832565
0.00325662179765523
0.0051150895140665
0.00232828870779977
0.0213903743315508
0.00349786241741158
0.004149377593361
0.00202122283981809
0.00649350649350649
0.161665221162186
0.00222222222222222
0.0289389067524116
0.00324675324675325
0.93789901334881
0.732142857142857
0.00745425796250282
0.489343563512361
0.9375
0.939461883408072
0.968973747016706
0.918900804289544
0.830985915492958
0.00406338886631451
0.868852459016393
0.00299222022740874
0.0157532726869314
0.00199650611429998
0.129032258064516
0.00859434682964095
0.00374064837905237
0.00883116883116883
0.937158469945355
0.0135542168674699
0.00361083249749248
0
0.00341880341880342
0.0051249199231262
0.0145655449522853
0.0428512566955089
0.0157335780778812
0.00337197049525817
0.00197433366238894
0.00462207721587819
0.945054945054945
0.00584425841099352
0.00453583308134261
0.253437584254516
0.0403151065801668
0.03125
0.775972141613465
0.334928229665072
0.472998137802607
0.313458262350937
0.25979843225084
0.0031496062992126
0.0062402496099844
0.00371057513914657
0.00275482093663912
0.00274678111587983
0.184579439252336
0.00307219662058372
0.0217791411042945
0.00561347233360064
0.0207792207792208
0.00807754442649435
0.00359477124183007
0.0589970501474926
0.00175808720112518
0.00192413413963716
0.00560565439922008
0.00625902744342802
0.777660695468915
0.00380688700467209
0.00840336134453781
0.0114068441064639
0.00445259298061812
0.00305498981670061
0.00526315789473684
0.031404958677686
0.00326916091536506
0.00559026635975008
0.00448255700643149
0.921768707482993
0.00441392839627268
0.240400667779633
0.00753941055517478
0.730246913580247
0.785637342908438
0.0105872622001654
0.951082598235766
0.933176100628931
0.196753246753247
0.151724137931034
0.00638236147374529
0.00401899890390939
0.00491573033707865
0.00103199174406605
0.00343445907269605
0.00339820821748533
0.456177402323126
0.0393589441432948
0.849337748344371
0.933333333333333
0.0724186704384724
0.00399680255795364
0.118604651162791
0.00605060506050605
0.0238980350504514
0.00488599348534202
0.00426621160409556
0.00568957669549386
0.0413651199091812
0.118659586156382
0.3675
0.0331619963521804
0.869646182495345
0.0056525353283458
0.165236051502146
0.00564174894217207
0.136952846139395
0.00228180262407302
0.00330656589513462
0.00208044382801664
0.00421860019175455
0.0300546448087432
0.0348646947765891
0.00212044105173876
0.000549752611324904
0.00502197112366604
0.00379746835443038
0.0025706940874036
0.00315855969677827
0.0773972602739726
0.00417101147028154
0.00312337324310255
0.00401767778224186
0.00264800453943635
0.00541842263696568
0.262123197903014
0.592808551992225
0.00505050505050505
0.928756476683938
0
0.00323711896412193
0.00327439423706614
0.0256304257957834
0.00599520383693046
0.00332667997338656
0.0116440255059606
0.343792633015007
0.541098901098901
0.0170973382552943
0.00811541929666366
0.436227804244262
0.0157218777679362
0.0079062159214831
0.0110429447852761
0.00454227812718379
0.0021505376344086
0.00465735196274118
0.0110849848841115
0.00337381916329285
0.0135808057944771
0.0360706062931696
0.719723183391003
0.0082018927444795
0.00455298013245033
0.00735294117647059
0.946700507614213
0.769276393831554
0.0305052430886559
0.00415430267062315
0.767366720516963
0.267611336032389
0.0690774223458507
0.581168831168831
0.782874617737003
0.931654676258993
0.375095492742552
0.00432324575989358
0.88785046728972
0.0468064358849342
0.00743494423791822
0.0109289617486339
0.0012853470437018
0.00531208499335989
0
0.0941281138790036
0.917293233082707
0.0111111111111111
0.00137994480220791
0.00889152341434499
0.0114766641162969
0.00385179750550257
0.00327689787001638
0.647773279352227
0.000868809730668983
0.00400500625782228
0.00368227248816412
0.00558074642483432
0.0193482688391039
0.00732168162494095
0
0.00433400751227969
0
0.00802688071681911
0.00952380952380952
0.00541660028676119
0.00297619047619048
0.00401172658540349
0.00217706821480406
0.31312378966185
0.00606060606060606
0.945054945054945
0.00167364016736402
0.930412371134021
0
0.00382741823242867
0.30374862183021
0.768888888888889
0.0103174603174603
0.0873333333333333
0.509784735812133
0.887700534759358
0.00309423347398031
0.00293870696893367
0.444216691068814
0.068663257852447
0.0598049837486457
0
0.0688405797101449
0.439915299100053
0.129090909090909
0.452483801295896
0.479305740987984
0.555746140651801
0.313157894736842
0.235294117647059
0.408304498269896
0.156445898064868
0.00619195046439629
0.00224215246636771
0.076505016722408
0.003690036900369
0.0158730158730159
0.0409931462563042
0.003486529318542
0.893167701863354
0.354341119435875
0.0444444444444444
0.00316455696202532
0.0105893186003683
0.00417412045319022
0.00319148936170213
0.0138337012509198
0.00696864111498258
0.0179294389820706
0.0048661800486618
0.00300525920360631
0.183520599250936
0.483870967741935
0.245098039215686
0.0466203983101992
0.228522336769759
0.00171526586620926
0.0687361419068736
0.00549544908122961
0.821572580645161
0.0271867612293144
0.914634146341463
0.0076812914985028
0.00862068965517241
0.00576036866359447
0.00293772032902468
0.00329964941224995
0.780769230769231
0.865384615384615
0.0128834355828221
0.002640513013957
0.148572664359862
0.00367140890316659
0.00308047747400847
0.00428302210039404
0.19197562214322
0.0483764082173625
0.0121049092131809
0.00320366132723112
0.00555114988104679
0.00654349499615089
0.00277238702522872
0.00421440800737521
0.232769830949285
0.0626519038617337
0.323929079849877
0.223399133365431
0.0043731778425656
0.0374475733972439
0.0161579892280072
0.0140984417511749
0.00279981334577695
0.00464576074332172
0.00927182270465852
0.0297872340425532
0.02995308552869
0.00319780721790772
0.632098765432099
0.779863481228669
0.00462320850670365
0.00748239436619718
0.00789313904068002
0.179952644041042
0.246227456753773
0.063261602281566
0.037999037999038
0.0128205128205128
0.100075056292219
0.232843137254902
0.138141809290954
0.379310344827586
0.0314171122994652
0.0491894913359419
0.0117073170731707
0.00194931773879142
0.0143769968051118
0.637305699481865
0.495049504950495
0.00737047474528506
0.00211595429538722
0.0696050621863408
0.00619322873658134
0.951316839584996
0.937007874015748
0.40966658051176
0.00342726580350343
0.78921568627451
0.443271767810026
0.728662420382166
0.667697063369397
0.20808301474604
0.18645966709347
0.382278481012658
0.637908496732026
0.263776634827333
0.0604565083281925
0.00310834813499112
0.00501567398119122
0.00401313389273988
0.015630196208846
0.772277227722772
0.0310362966859548
0.0337494855261353
0.0381221320155312
0.0537634408602151
0.00274348422496571
0
0.00268096514745308
0.0251112523839797
0.217093400649116
0.692086330935252
0.0189705993500113
0.00160513643659711
0.0182826622843057
0
0.00396732788798133
0.467181467181467
0.838951310861423
0.0106677202686685
0.00249732429539779
0.0217842323651452
0.0151515151515152
0.00320620992237597
0.00353565114908662
0
0.00494886176179479
0.00395738203957382
0.005640864932623
0.0079656862745098
0.933094384707288
0.878730158730159
0.0520750726936294
0.0930799220272904
0.00254712175241977
0.0115830115830116
0.00119189511323004
0.00362581580855693
0.00451127819548872
0.314121037463977
0.184863523573201
0.29260157671316
0.18075117370892
0.00258620689655172
0.715549005158438
0.362389813907933
0.00447284345047923
0.00198609731876862
0.0202675314146737
0.201234144669181
0.0279138099902057
0.0271281571562208
0.0625
0.0949022122475152
0.215302491103203
0.274131274131274
0.43312101910828
0.166349508404694
0.125671321160043
0.217335882727852
0.00869565217391304
0.0953177257525084
0.00191204588910134
0.0691082403110498
0.0254110612855007
0.00142247510668563
0.00549450549450549
0.00681362725450902
0.220401691331924
0.0303379416282642
0.00548947849954254
0.00440744368266406
0.929447852760736
0.00305216426193119
0.0356911096690461
0.00746427809767541
0.106796116504854
0.0289279933162759
0.0321853878339234
0.590532544378698
0.433884297520661
0.1
0.6524064171123
0.0476462196861626
0.150240045184976
0.0501077586206897
0.942756767927258
0.00903171602604495
0.005125284738041
0.00562640660165041
0.00305033045246568
0.00213333333333333
0.180661577608142
0.115753811405985
0.0054858934169279
0.0276422764227642
0.0085348506401138
0.0346344145134689
0.0284341209451342
0.00866377874041986
0.00502873563218391
0.00217580504786771
0.00798108187998818
0.0237877401646844
0.0233128834355828
0.0030902348578492
0.902255639097744
0.854916067146283
0.0136363636363636
0.00606060606060606
0.0292096219931271
0.00570951121013786
0.00628930817610063
0.00647668393782383
0.00384024577572965
0.00299662879260832
0.00268384326355341
0.0794445709082632
0.0645808263136783
0.0142821348033074
0.0315304390007276
0.853403141361257
0.690756302521008
0.651020408163265
0.0971454880294659
0.166666666666667
0.603938730853392
0.450819672131148
0.428571428571429
0.123916811091854
0.840596330275229
0.796610169491525
0.00891861761426979
0.00303126994256541
0.766823161189358
0.00478142076502732
0.0791738382099828
0.201889607160617
0.00624512099921936
0.00627615062761506
0.00331583310306715
0.0126900013945056
0.00288704438830747
0.018566493955095
0.0153846153846154
0.0172736732570239
0.424157303370786
0.00489662676822633
0.00625978090766823
0.917115177610334
0.667612484799351
0.143945022288262
0.914731633041492
0.00260688216892596
0.006841046277666
0.661764705882353
0.841880341880342
0.863526570048309
0.335390946502058
0.0476190476190476
0.0864197530864197
0.00452342487883683
0.451004260499087
0.00254237288135593
0.00257289879931389
0.945121951219512
0.0186190845616757
0
0.887747747747748
0.909667194928685
0.147410358565737
0.241127348643006
0.492693110647182
0.92156862745098
0.743362831858407
0.178861788617886
0.725250278086763
0.8
0.857881136950904
0.00197628458498024
0.00440917107583774
0.0216036560033236
0.380530973451327
0.403578528827038
0.0109948337528149
0.0295566502463054
0.318032786885246
0.00708762886597938
0.8432
0.0438194898626553
0.00655737704918033
0.00313152400835073
0.00540540540540541
0.00168067226890756
0.00444548432381844
0.00381791483113069
0.00242718446601942
0.270491803278689
0.798830409356725
0.00808080808080808
0.0126582278481013
0.00364963503649635
0.0482625482625483
0.0029818378964489
0.369552914544426
0.349307774227902
0.796634754859298
0.0124552124210886
0.294763513513513
0.0109383995394358
0
0.892624728850325
0.92369020501139
0.00294811320754717
0
0.00426348326582818
0.00449438202247191
0.414285714285714
0.04
0.839645447219984
0.00324189526184539
0
0.946759259259259
0.594594594594595
0.0211267605633803
0
0.00202020202020202
0.00714285714285714
0.904
0.00358937544867193
0.00259571706683971
0.0509741126234321
0.00382882882882883
0.00600732600732601
0.001573564122738
0.121133603238866
0.00451297480255735
0.435921421889616
0.908062234794908
0.949066213921901
0.895656279508971
0.00682128240109141
0.00675260896255371
0.00344064880806095
0.00371747211895911
0.00446677833612507
0.95625
0.577727529677784
0.00565843621399177
0.00363941769316909
0.00251256281407035
0.00362569060773481
0.00699774266365689
0.0191163976210705
0.00387931034482759
0.337610062893082
0.131927415399706
0.273045507584597
0.0206699928724163
0.00567465321563682
0.00522264980758659
0.00813008130081301
0.868881118881119
0.43609865470852
0.00355344980752147
0.515889830508475
0.808823529411765
0.86360153256705
0.91624203821656
0.898101511042232
0.875451263537906
0.006538084341288
0.0139581256231306
0.0195822454308094
0.00383141762452107
0.00287081339712919
0.926731078904992
0.930041152263374
0.00622729631551635
0.00509903902726025
0.092814371257485
0.0047438330170778
0.880144032921811
0
0.0080681308830121
0.76625
0.00699523052464229
0.00556715379262352
0.0090625
0.0272435897435897
0.00271370420624152
0.00472143531633617
0.00262697022767075
0.00967659791189203
0.812757201646091
0.00419287211740042
0.0048048048048048
0.00188014101057579
0.521630094043887
0.0042674253200569
0.0789314820404467
0.00324909747292419
0.00868983957219251
0.0223338178934849
0.73828125
0.41731843575419
0.349315068493151
0.00279218189070602
0.00614062020264047
0.00335195530726257
0.0041105275176981
0.00388175574798447
0.0036101083032491
0.00374131480491716
0.00372142477405635
0.00251004016064257
0.954545454545455
0.860606060606061
0.00733137829912024
0.798254620123203
0.00509005481597494
0.0761194029850746
0.00355450236966825
0.936969696969697
0.175276278591622
0.208791208791209
0.873239436619718
0.0179085385353374
0.0397830018083183
0.00322515621850433
0.00271228875443355
0.273983739837398
0.0046285018270402
0.00368867576540022
0.00299557176348007
0.701901140684411
0.922003804692454
0.9296
0.00392867935932306
0.787037037037037
0.744582043343653
0.951043338683788
0.844315713251267
0.104418662058751
0.477348434377082
0.33399209486166
0.879895561357702
0.00829383886255924
0.0146540530513819
0.739174219536757
0.00398671096345515
0.00268096514745308
0.00424028268551237
0.556031843233313
0.0047244094488189
0.887589343729695
0.812345679012346
0.874592833876222
0.226296550148504
0.888025889967638
0.851593625498008
0.516873889875666
0.0708860759493671
0.317757009345794
0.00391524643021649
0.0146831530139104
0.78042226487524
0.0423956931359354
0.0217945089159355
0.94263862332696
0.482574679943101
0.912663755458515
0.106923076923077
0.917808219178082
0.0170866625691457
0.00628053035589672
0.858823529411765
0.0167597765363128
0.869463869463869
0.911877394636015
0.915851272015656
0.398230088495575
0.616028708133971
0.76458405246807
0.510170195101702
0.857829876765855
0.765700483091787
0.00453514739229025
0.285148200982723
0.00461741424802111
0.276818419675563
0.00936093609360936
0.00335775335775336
0.00491159135559921
0.00502067336089781
0.00465116279069767
0.00665610142630745
0.00271739130434783
0.00613496932515337
0.00754279083260806
0.00493653032440056
0.00442073170731707
0.00512966657167284
0.00390964378801043
0.0361933687674007
0.00564263322884012
0.003272086584445
0.347107438016529
0.0117136659436009
0.57741935483871
0.182688896771905
0.935613682092555
0.00276720857834659
0.872997711670481
0.00243506493506494
0.896785109983079
0.618932038834951
0.00317220543806647
0
0.0117647058823529
0.919315403422983
0.404682274247492
0.613636363636364
0.00251414204902577
0.00529100529100529
0.0134983127109111
0.93125
0.861437908496732
0.878338278931751
0.00301984469370147
0.00595238095238095
0.00531914893617021
0.86008719778042
0.00706713780918728
0.953047404063205
0.00342039800995025
0.967741935483871
0.0993509735396905
0.00169779286926995
0.00433252098564852
0.004196170993968
0.00532558702493343
0.00359916650880849
0.00457380457380457
0.00307929176289453
0.00325909831613254
0.0108459869848156
0.00540084388185654
0.00225352112676056
0.865503080082136
0.480765475493068
0.435665914221219
0.00441289332310054
0.00706436420722135
0.00311942959001783
0.0029673590504451
0.00385802469135802
0.00777511961722488
0.0627667140825036
0.00444085587404118
0.00358698437099667
0.00408163265306122
0.0114601018675722
0.407575757575758
0.0126389191544999
0.115020809685963
0.0032232070910556
0.00239664469742361
0.791735537190083
0.283550114766641
0.912408759124088
0.521961620469083
0.864615384615385
0.423076923076923
0.00398089171974522
0.00286532951289398
0.00270351456893962
0.888050314465409
0.00376970527758739
0.00275891341256367
0.00448654037886341
0.644736842105263
0.00332936979785969
0.00418410041841004
0.00321543408360129
0.00249687890137328
0.00121852152721365
0.00423131170662906
0.00405236907730673
0.270875763747454
0.0048886474741988
0.00732899022801303
0.00539892021595681
0.118782752597223
0.759342301943199
0.663265306122449
0.00364520048602673
0.00524246395806029
0.00985074626865672
0.00561797752808989
0.00388888888888889
0.967238689547582
0.00626880641925777
0.0059721300597213
0.00264900662251656
0.00462585034013605
0.0020703933747412
0.951690821256039
0.0706783369803063
0.0756258234519104
0.162073797290986
0.572232645403377
0.479166666666667
0.00368663594470046
0.00417633410672854
0.00235779546124374
0.351139335076578
0.229550959567729
0.208988764044944
0.00492610837438424
0.898461538461538
0.0436145952109464
0.00408647508568416
0.00354819633353046
0.694501018329939
0.00512952038984355
0.320822162645219
0.0052710843373494
0.846960167714885
0.00456852791878173
0.00368663594470046
0.616412213740458
0.889205354599829
0.355971896955504
0.892665474060823
0.00582147477360931
0.192056583242655
0.909556313993174
0.00223413762287757
0.00573175391669851
0.897686375321337
0.00485222761358624
0.924435721295388
0.892611289582377
0.00508837707552223
0.910785619174434
0.00497265042267529
0.00215238915195867
0.0309641097818438
0.92018779342723
0.0031390134529148
0.0389805097451274
0.00304347826086957
0.0214030915576694
0.00346260387811634
0.00337837837837838
0.00476871721506915
0.00665188470066519
0.0476621417797888
0.00462962962962963
0.0105070808588397
0.00378677541508884
0.00290416263310745
0.00424929178470255
0.00171673819742489
0.0274463007159905
0.00704845814977974
0.00947660008747631
0.00560747663551402
0.00525229788032264
0.00468883205456096
0
0.00424242424242424
0.79704114655571
0.0144987572493786
0
0.485623003194888
0.116772823779193
0.039766081871345
0.0284649271433412
0.0322169059011164
0.00963081861958266
0.266591676040495
0.075
0.0147954743255004
0.0140145467447224
0.0086848635235732
0.397854269110416
0.285714285714286
0.192278287461774
0.124632352941176
0.331218274111675
0.00531712875047474
0.373048907388137
0.00490998363338789
0.106574484737803
0.00687547746371276
0.00580006823609689
0.0056710775047259
0.0040650406504065
0.0388628064684403
0.00839908373631967
0.00368033648790747
0.0195943623238226
0.00421348314606742
0.0239030779305828
0.0267558528428094
0.264150943396226
0.00303375047402351
0.743287225386493
0.343758967001435
0.0101878382680675
0.937605681433886
0.424522489217498
0.450514647664291
0.232758620689655
0.0194776449756529
0.141954022988506
0.00808666463228563
0.011144883485309
0.00652848049616452
0.0286603553365322
0.00301932367149758
0.00322710770471964
0.0149350649350649
0.112848621634693
0.031523642732049
0.43813298106561
0.443820224719101
0.504326603061904
0.228122662677637
0.0805369127516778
0.27601246105919
0.0931452342195695
0.256107834877843
0.00232378001549187
0.628024193548387
0.0021953896816685
0.626474442988204
0.00657063431892848
0.0547727723754713
0.00401284109149278
0.0119927485706317
0.736636245110821
0.00270758122743682
0.0807274340208472
0.842956120092379
0.0213068181818182
0.749058025621703
0.942217595002603
0.664472544604192
0.125239923224568
0.00577683186378839
0.00243546030199708
0.00419927467073869
0.037621359223301
0.886160714285714
0.855421686746988
0.569852941176471
0.00725478816018572
0.00331707317073171
0.0116481223922114
0.00647948164146868
0.00577653078065687
0.751781970649895
0.0188253012048193
0.0025811209439528
0.00872410032715376
0.678688524590164
0.0154922538730635
0.0481171548117155
0.00393258426966292
0.287474332648871
0.00433412135539795
0.0233918128654971
0.00413080895008606
0.00207200207200207
0.450956199876619
0.0221886031265759
0.00347523892267593
0.0603575184016824
0.0922509225092251
0.00534188034188034
0.0128495065789474
0.00445765230312036
0.0111570247933884
0.0156112576956904
0.00387797311271975
0.557856898322492
0.466718872357087
0.553980370774264
0.558537714021286
0.537562604340568
0.41185949081534
0.525641025641026
0.212704999012053
0.107476635514019
0.0808080808080808
0.0430412934236399
0.0028585040495474
0.00337552742616034
0.110771443984895
0.0036101083032491
0.542963224893918
0.210441334768568
0.77257525083612
0.72552783109405
0.00428515777171796
0.017102202763716
0.955112219451372
0.936430317848411
0.00105485232067511
0.378151260504202
0.00876662636033857
0.00135685210312076
0.955128205128205
0.425280976828084
0.0102757544224766
0.0291116727510999
0.179948871846171
0.954128440366973
0.688102893890675
0.412287480680062
0.913392857142857
0.0725143564913861
0.89475115583356
0.0361356932153392
0.359977641140302
0.924003009781791
0.478886756238004
0.237082066869301
0.0256821829855538
0.00558659217877095
0.582512315270936
0.00541565123206066
0.211872745162348
0.032471948316899
0.245762711864407
0.00963921784632333
0.874148296593186
0.362518445646827
0.0126315789473684
0.533132530120482
0.00567620927936821
0.0023906287353574
0.591836734693878
0.0623515439429929
0.00439503619441572
0.472294270219288
0.00600259571706684
0.0818673883626522
0.0261780104712042
0.0179640718562874
0.00349162011173184
0.00434153400868307
0.00331919601696478
0.00194174757281553
0.00515049090616449
0.271565495207668
0.874551971326165
0.00349956255468067
0.0493827160493827
0.00403406544150605
0.0119047619047619
0.00652927973882881
0.202359671076153
0.950372208436725
0.9375
0.0239795918367347
0.00189453741711399
0.0114285714285714
0.029045643153527
0.00362600362600363
0.00308505949757602
0.852112676056338
0.289473684210526
0.268698060941828
0.815972222222222
0.52112676056338
0.0623950083993281
0.0388127853881279
0.420289855072464
0.0106609808102345
0.0922431865828092
0.0197385969591891
0
0.00384615384615385
0.00371517027863777
0.07554379776602
0.0360144057623049
0.0279297437374028
0.00225733634311512
0.00128164049983979
0.0195945945945946
0.202944942381562
0.0089959373186303
0.202390438247012
0.00334522747546833
0.00287666307083783
0.00613207547169811
0.423667570009033
0.00648353523289541
0.183266932270916
0.650190114068441
0.453947368421053
0.00740740740740741
0.0249323265422425
0.00192492781520693
0.00366399782874203
0.0255591054313099
0.0292911540714704
0.00430253623188406
0.00774593338497289
0.597402597402597
0.391143911439114
0.00942450370964508
0.0051374261494991
0.273333333333333
0.00278422273781903
0.324858757062147
0.0698546647913737
0.026122969098439
0.150347779561263
0.0172768408062526
0.399002493765586
0.0059142434696895
0.245269286754003
0.823345492443981
0.212355212355212
0.00649551500154655
0.00333333333333333
0.0252184769038702
0.00366748166259169
0.0041386445938955
0.132517838939857
0.00465983224603914
0.00583657587548638
0.00303490136570561
0.0485260770975057
0.00546975546975547
0.0793650793650794
0.00520036708473539
0.0259372789436454
0.00556398583712696
0.0028030833917309
0.00857249347745061
0.0558863948694457
0.00276451369690877
0.00342465753424658
0.0137028642077066
0.63183023872679
0.570532915360502
0.0147322317340235
0.249757986447241
0.258964143426295
0.295807007466973
0.0163636363636364
0.0468886394812321
0.00609462710505213
0.0581680410073546
0.0687404829236459
0.399452388195923
0.00368421052631579
0.881538461538461
0.890784982935154
0.259235668789809
0.00579611319468121
0.00712250712250712
0.00247015232606011
0.337606837606838
0.0456056513608976
0.345363179534034
0.00416763139615652
0.00574839708158302
0.0902564102564103
0.346588836191171
0.0780757097791798
0.178611422172452
0.0677966101694915
0.131198147790855
0.0091588785046729
0.0572671257702066
0.010840108401084
0.0747784342688331
0.00463116109824677
0.00465498357064622
0.00308219178082192
0.0042863266180883
0.00393864013266998
0.0565286624203822
0.0232558139534884
0.0100814269096549
0.0118769470404984
0.0448634590377113
0.00587412587412587
0.00289017341040462
0.0548990645002462
0.0051487414187643
0.00227014755959137
0.00837988826815642
0.00483648088438508
0.0142372881355932
0.00521423713443664
0.00568181818181818
0.00273722627737226
0.00427906976744186
0.930113052415211
0.100260040450737
0.00665188470066519
0.0124208766272543
0.621045836023241
0.364415862808146
0.00230414746543779
0.0518906983163124
0.00133645172068159
0.424514200298954
0.289719626168224
0.222535211267606
0.36682725395733
0.00530102234002272
0.00172935581495893
0.0792079207920792
0.0845323741007194
0
0.00770500825536599
0.00351031154014919
0.908074534161491
0.081048141377209
0.00566207695277313
0.323473282442748
0.00391032325338895
0.0122724207687121
0.693617021276596
0.00373831775700935
0.00446428571428571
0.00440528634361234
0.00404858299595142
0.0074034902168165
0.0129716981132075
0.426605504587156
0.473837209302326
0.061867266591676
0.00738673670387393
0.0043010752688172
0.00285442435775452
0.00441239776151528
0.00247422680412371
0.01020199959192
0.0119617224880383
0.00400641025641026
0.00444938820912125
0.00355745286374956
0.00444444444444444
0.00375375375375375
0.00309597523219814
0.00334855403348554
0.00701754385964912
0.0477382098171319
0.110768043226553
0.0813559322033898
0.0032599837000815
0.00409596255119953
0.152982026143791
0.0419832680942513
0.6553480475382
0.0106146630461614
0.159217877094972
0.134929906542056
0.0574803149606299
0.404761904761905
0.339656194427979
0.22707423580786
0.00401002506265664
0.00345383375546857
0.619604974396489
0.0529019564979779
0.0237253912165573
0.797515527950311
0.461722488038278
0.682950191570881
0.11558854718982
0.111050920910076
0.0364396654719235
0.09375
0.0646672914714152
0.0840294227652412
0.0537634408602151
0.0453125
0.0633768746976294
0.103658536585366
0.053019145802651
0.0594855305466238
0.360473723168024
0.0505689001264222
0.0594005449591281
0.126153846153846
0.0556120718887759
0.0403458213256484
0.0734536082474227
0.0527859237536657
0.0434736842105263
0.711448598130841
0.00215650030807147
0.00500876533934385
0.00403916768665851
0.936247723132969
0.0432801822323462
0.0053394355453852
0.00382262996941896
0.0447374617376972
0.00475963826749167
0.00716750730023892
0.0315315315315315
0.18018825638727
0.0718528995756719
0.441921397379913
0.012442969722107
0.00398075966163543
0.00466486619199607
0.00448430493273543
0.00547488693168293
0.00436014824504033
0.00280392549569397
0.0270676691729323
0.174556213017751
0.149159663865546
0.138263665594855
0.00875656742556918
0.0859106529209622
0.00940860215053763
0.0912343470483005
0.492518703241895
0.109259259259259
0.022643391521197
0.114656031904287
0.00478677110530896
0.0508905852417303
0.189666448659254
0.00236686390532544
0.00395256916996047
0.00359712230215827
0.122846202935546
0.00319148936170213
0.00333982744224882
0.822742474916388
0.00480769230769231
0.0062672348959639
0.00284292821606254
0.00786163522012579
0.821495327102804
0.0262321144674086
0.011446012972148
0.0152372659991293
0.00383877159309021
0.0065439672801636
0.095882684715172
0.025
0.00869565217391304
0.00278269668606122
0.0671545415411106
0.100779220779221
0
0.74748490945674
0.00306936771025169
0.00283486888731396
0.00217548948513416
0.0794743429286608
0.0822826808228268
0.0135247032845708
0.0239625949736996
0.0189502698977834
0.592592592592593
0.0267627380339681
0.00896731269887185
0.0038623595505618
0.00367985280588776
0.00441068365596667
0.00587515299877601
0.00403726708074534
0.00697247706422018
0.0306311064166887
0.00261927034611787
0.00516528925619835
0.00796107916850951
0.00363342753330642
0.0347666971637694
0.00327510917030568
0.00196121159293964
0.959968602825746
0.00387471746851792
0.00416088765603329
0.45974025974026
0.00524246395806029
0.0327525008067118
0.00346620450606586
0.00630252100840336
0.00966509327938863
0.00287253141831239
0.886178861788618
0.00656565656565657
0.00281030444964871
0.00361881785283474
0.00335570469798658
0.00634005763688761
0.0172839506172839
0.129303749043611
0.00435450819672131
0.00694980694980695
0.84
0.0028184892897407
0.0422195416164053
0.295795795795796
0.00796178343949045
0.00439802089059923
0.00355691056910569
0.0040168324407039
0.00153217568947906
0.0438756855575868
0.00509337860780985
0.00365296803652968
0.0343370311674591
0.010056843025798
0.00894988066825776
0.00178731009830206
0.335053023789051
0.312356453835553
0.122061855670103
0.0318860244233379
0.0401451027811366
0.000462962962962963
0.00329815303430079
0.00165837479270315
0.940425531914894
0.930656934306569
0.00501693214599273
0.004062288422478
0.00118906064209275
0.00230591852421214
0.00235849056603774
0.0019147917663954
0.0719858156028369
0.00756013745704467
0.926174496644295
0.81629392971246
0.00354330708661417
0.037568306010929
0.0764705882352941
0.00396600566572238
0.023115024766098
0.00509554140127389
0.0257104194857916
0.176966292134831
0.00312989045383412
0.00375234521575985
0.00435848542631436
0.0424242424242424
0.0221716884593519
0.022108843537415
0.0451422963689892
0.289543524416136
0.31219512195122
0.16628701594533
0.00525486074619023
0.00369609856262834
0.00976709241172051
0.62962962962963
0.00757575757575758
0.0639048038783605
0.00309187279151943
0.00460829493087558
0.0316666666666667
0.0420425257731959
0.0784313725490196
0.00348932676518883
0.00512955412337235
0.00469336670838548
0.0379578667678876
0.012580054894785
0.0063006300630063
0.0124333925399645
0.0661503035377852
0.0703812316715543
0.00484701605574068
0.0304054054054054
0.0105177993527508
0.0076530612244898
0.00445765230312036
0.00735036751837592
0.181224743549891
0.447411003236246
0.00123915737298637
0.0934393638170974
0.00561009817671809
0.175953079178886
0.011844331641286
0.00321691176470588
0.00304066894716838
0.00487125956854558
0.0110659439927733
0.975
0.0234030837004405
0.101461038961039
0.15522924782739
0.00412031314379893
0.00217770034843206
0.00492984452028821
0.00474625775830595
0.114583333333333
0.378486055776892
0.0155422112327799
0.892697466467958
0.0967741935483871
0.0716911764705882
0.362872742545149
0.0131296891747053
0.00559380378657487
0.0214165261382799
0.00641299700726806
0.0187416331994645
0.0114259597806216
0.0093603744149766
0.00582010582010582
0.573025335320417
0.243124312431243
0.00395882818685669
0.00651041666666667
0.0257321580892806
0.0332594235033259
0.00488758553274682
0.0048951048951049
0.15364718054837
0.348101265822785
0.0632668711656442
0.00583090379008746
0.0384114583333333
0.0358934774218449
0.378650306748466
0.00465949820788531
0.876860622462788
0.132010943912449
0.577981651376147
0.043240284619595
0.812338222605695
0.455430711610487
0.0535093815149409
0.00572519083969466
0.0154471544715447
0.00646412411118293
0.00210349179638199
0.842592592592593
0.00119904076738609
0.456594323873122
0.427516158818098
0.00432130147432639
0.37687969924812
0.140780413159908
0.0399612496972633
0.917753259779338
0.00277264325323475
0.00621222296843519
0.79746835443038
0.0127162810089639
0.0129516019086571
0.00552825552825553
0.00217054263565891
0.00304645849200305
0.00423370025402202
0.461224489795918
0.0291036088474971
0.00951625693893735
0.358576642335766
0.00243942104407221
0.00323392022996766
0.884615384615385
0.00333796940194715
0.00431778929188256
0.0157728706624606
0.569477911646586
0.00424403183023873
0.00660377358490566
0.00395256916996047
0.00306018361101666
0.591549295774648
0.00395745733366312
0.00902464422075668
0.00714285714285714
0.00582920431361119
0.78236914600551
0.849146110056926
0.0245034820737684
0.897643097643098
0.0120160213618158
0.0133643230679837
0.950819672131147
0.50197628458498
0.0111607142857143
0.0114526823387583
0.00864440078585462
0.00625733281188893
0.461960025789813
0.918079096045198
0.958181818181818
0.00285777093866784
0.0943847072879331
0.0944123314065511
0.0279255319148936
0.00497203231821007
0.0400505902192243
0.0576298701298701
0.205983584855706
0.0329218106995885
0.00333778371161549
0.00693481276005548
0.00522193211488251
0.583127062706271
0.146907216494845
0.519230769230769
0.041025641025641
0.197478991596639
0.104882459312839
0
0.818639798488665
0.171834625322997
0.0305903946160905
0.00431266846361186
0.008424599831508
0.0828072781284813
0.697916666666667
0.0595533498759305
0.494573643410853
0.472772277227723
0.0111208662569505
0.00788436268068331
0.0414201183431953
0.19735503560529
0.0048951048951049
0.169039145907473
0.491833030852995
0.0778210116731518
0.00458926112895824
0.00358166189111748
0.504213483146067
0.0807206364061769
0.165501165501166
0.0132450331125828
0.233775949130353
0.961294862772695
0.0683433570256971
0.152129817444219
0.188009313154831
0.159101329665291
0.00665330661322645
0.00572344322344322
0.00765864332603939
0.00399500624219725
0.00621644532353772
0.0632701857642082
0.00236406619385343
0.0861111111111111
0.122093023255814
0.0139017608897127
0.0170454545454545
0.0509177027827117
0.0376506024096386
0.234296891980004
0.00768196658344536
0.0508408290965976
0.00775193798449612
0.12751677852349
0.015028901734104
0.0578191039729501
0.0486425339366516
0.137096774193548
0.928571428571429
0.936170212765957
0.976470588235294
0.0650492944132998
0.317829457364341
0.00456370938298649
0.00386974299065421
0.00381861575178998
0.0107392607392607
0.00772889417360285
0.672371638141809
0.00458392101551481
0.914705882352941
0.92
0.871900826446281
0.928237129485179
0.961799660441426
0.808823529411765
0.00473232771369417
0.192389006342495
0.00344530577088717
0.943231441048035
0.409395973154362
0.00388039260442821
0.253167437978909
0.0268041237113402
0.0311986863711002
0.288732394366197
0.00938303341902314
0.00792602377807133
0.805620608899297
0.00368385800401875
0.00834492350486787
0.00500751126690035
0.130434782608696
0.0107398568019093
0.0296170212765957
0.0152621967127576
0.629213483146067
0.944878272852549
0.940491591203105
0.00449027107932812
0.407248450166905
0.00271812992661049
0.0209059233449477
0.0278745644599303
0.186473429951691
0.141681803611497
0.0542005420054201
0.51219512195122
0.467261904761905
0.0103626943005181
0.0707243891984569
0.0272551433093019
0.0119047619047619
0.128205128205128
0.0252277505255781
0.0179623370352487
0.00895875591615957
0.125638406537283
0.0937740199846272
0.00468959356855739
0.368782161234991
0.497311827956989
0.0205589463539994
0.510204081632653
0.214953271028037
0.105404198302814
0.89287152637938
0.95326409495549
0.50207468879668
0.019203413940256
0.0123747790218032
0.212481426448737
0.00334448160535117
0.785388127853881
0.367021276595745
0.0150472914875322
0.956989247311828
0.90665751544269
0.958888888888889
0.953846153846154
0.00279329608938547
0.90036231884058
0.00465492815219591
0.529136316337149
0.127676447264076
0.036878674505612
0.0206999255398362
0.3125
0.347270615563298
0.0220682108334853
0.664437012263099
0.0419354838709677
0.423387096774194
0.848135593220339
0.423728813559322
0.368836291913215
0.938356164383562
0.0728667305848514
0.0028735632183908
0.0202152267927185
0.959948040701451
0.07
0.00649598777225831
0.0222311235730022
0.58
0.858805668016194
0.954581673306773
0.800518134715026
0.239095315024233
0.625
0.00553651463221724
0.0184117537660405
0.0196389891696751
0.00351339481774264
0.014271407110666
0.0250379362670713
0.120400760062187
0.816831683168317
0.0111191684795746
0.708881578947368
0.0214419726614849
0.00413672980622687
0.172489987570778
0.0436746987951807
0.407598371777476
0.110349554489376
0.0230088495575221
0.498827470686767
0.0527983104540655
0.864579097193981
0.704775687409551
0.625570776255708
0.762896825396825
0.0248500428449015
0.266881028938907
0.00460405156537753
0.24251497005988
0.003584229390681
0.00572939620978405
0.00248363061639196
0.137944358578053
0.264184397163121
0.390514631685166
0.331719128329298
0.220767072029935
0.593708165997323
0.00448933782267116
0.0053557765876052
0.0023841961852861
0.938947368421053
0.00291970802919708
0.865909090909091
0.00509451669124548
0.0780189959294437
0.213019471083987
0.244274809160305
0.182402055234425
0.767032967032967
0.0037593984962406
0.00233100233100233
0.877659574468085
0.00291403593977659
0.00446677833612507
0.00205338809034908
0.00709849157054126
0.2775
0.0070732683838249
0.132594936708861
0.668500687757909
0.933488012374323
0.00894308943089431
0.263532200711181
0.00380622837370242
0.00312385152517457
0.0175327150298564
0.00277777777777778
0.00549450549450549
0.00524632117722329
0.0181378476420798
0.00247524752475248
0.00529100529100529
0.0349809885931559
0.0584061135371179
0.153465346534653
0.160195570894449
0.136516476126429
0.175090252707581
0.110644257703081
0.0117060065246594
0.0182982616651418
0.00581395348837209
0.00367647058823529
0.00347977381470204
0.00379826967714708
0.00364963503649635
0.00491290754801251
0.00814111261872456
0.0232707774798928
0.0037037037037037
0.00293577981651376
0.14935496741588
0.972413793103448
0.826865671641791
0.111552028218695
0.0182582123758594
0.387323943661972
0.79445727482679
0.00370855148342059
0.735326086956522
0.0789858605558264
0.0090689238210399
0.932790224032587
0.00313760645450471
0.00373831775700935
0.584265010351967
0.745288406624786
0.238627644415214
0.788
0.724186209310466
0.718597425654683
0.67827868852459
0.321232458816351
0.00373632239124633
0.550967741935484
0.00531262770739681
0.892561983471074
0.825011887779363
0.484115523465704
0.0020703933747412
0.59436913451512
0.801221543586896
0.00357227911407478
0.00316122233930453
0.0029251984956122
0.0666666666666667
0.031616982836495
0.0769230769230769
0.0224321133412042
0.00542091836734694
0.9375
0.00318037255792821
0.00511140235910878
0.00353278869507618
0.00342465753424658
0.18657937806874
0.00719424460431655
0.00353982300884956
0.131147540983607
0.0823170731707317
0.0988433228180862
0.230931644233307
0.0104058272632674
0.0302832953435363
0.638888888888889
0.0337738619676946
0.00764951321279555
0.0529279279279279
0.104110720925429
0.0460377358490566
0.0560928433268859
0.96309963099631
0.00301993154821824
0.0116360251338143
0.00687010704585397
0.0113275039745628
0.0194300518134715
0.00957510472770796
0.0207635632953784
0.0133333333333333
0.621705426356589
0.722002635046113
0.164021164021164
0.925233644859813
0.00593692022263451
0.00348887919755778
0.00512501941295232
0.854166666666667
0.00261780104712042
0.327272727272727
0.671781756180733
0.654929577464789
0.924192485168095
0.0477341389728097
0.0304832713754647
0.0106100795755968
0.00178635226866738
0.00422577724117114
0.00541233442529554
0.910216718266254
0.841666666666667
0.00471527022125499
0.922619047619048
0.00699300699300699
0
0.75
0.256889304063522
0.00255102040816327
0.00490196078431373
0.283222958057395
0.0421940928270042
0.451298701298701
0.0238210986874088
0.5703125
0.178779069767442
0.405405405405405
0.430769230769231
0.236583522297808
0.126760563380282
0.216216216216216
0.115072933549433
0.00384693257744483
0.0792761237594863
0.524725274725275
0.015929203539823
0.0560877237206957
0.00382628658886551
0.774248927038627
0.0649028524183547
0.315990287894554
0.00752760120441619
0.896026129559064
0.00529100529100529
0.595882990249187
0.316728624535316
0.0084366391184573
0.305555555555556
0.0150731653647266
0.934426229508197
0.0206677265500795
0.925665680473373
0.0562569624953583
0.00987091875474563
0.00352526439482961
0.54278627532038
0.0198300283286119
0.415094339622642
0.0345442389124136
0.00530503978779841
0.922077922077922
0.55850540806293
0.0320239111870196
0.00650017105713308
0.0124083474337281
0.0646059185467331
0.933035714285714
0.0180220770443794
0.0044529262086514
0.917687408133268
0.0351623740201568
0.00370264881800057
0.467307692307692
0.895770392749245
0.00240384615384615
0.78021978021978
0.440033257119102
0
0.00250312891113892
0.223921037352429
0.606207565470417
0.313725490196078
0.544736842105263
0.4464
0.767164179104478
0.0351123595505618
0.944622425629291
0.306835066864785
0.0119653767820774
0.00530973451327434
0.0256959314775161
0.0673652694610778
0.0029171528588098
0.00487012987012987
0.671673819742489
0.0115143056524773
0.862179487179487
0.953405017921147
0.0127931769722814
0.00719026548672566
0.00428265524625268
0.769230769230769
0.0040650406504065
0.530850774667029
0.00449005772931366
0.885333333333333
0
0.00328299409061064
0.292402826855124
0.0251414204902577
0.00204778156996587
0.225136505460218
0.153664302600473
0.00638026371756699
0.0185009487666034
0.00541666666666667
0.00305676855895197
0.00935828877005348
0.00637619553666312
0.000570450656018254
0.434343434343434
0.0255900621118012
0.0604102275920202
0.909326424870466
0.330686330119115
0.189189189189189
0.414313534566699
0.0258037225042301
0.107078039927405
0.118647540983607
0.477768795472918
0.00354060632883381
0.420833333333333
0.0028030833917309
0.857142857142857
0.959090909090909
0.95076096687556
0.0294486215538847
0.00614214682655747
0.00372208436724566
0.00409716125256073
0.270343580470163
0.00551102204408818
0.0114474194800155
0.863636363636364
0.0038921323324993
0.0195945945945946
0.00268817204301075
0.231372549019608
0.352611940298507
0.00334848122458742
0.94896265560166
0.0256700641751604
0.884173841738417
0.199555837563452
0.204533042053523
0.263655913978495
0.0126471104865624
0.00957395883197702
0.96969696969697
0.575471698113208
0
0.0380794701986755
0.00398883127243718
0.00530503978779841
0.0155945419103314
0.464566929133858
0.00526478786001858
0.00697211155378486
0
0.631578947368421
0.560606060606061
0.00340136054421769
0.00262123197903014
0.0258921161825726
0.00491174213353799
0.00498877525567473
0.0186873290793072
0.00492125984251968
0.0289637013353395
0.00432900432900433
0.00947867298578199
0.093681917211329
0.00345303867403315
0.291187739463602
0.00254777070063694
0.337021276595745
0.0236444444444444
0.861224489795918
0.0423892100192678
0.0104072398190045
0.21548769086943
0.9450441609421
0.347236704900938
0.00589338333779802
0.175429726996967
0.0048695652173913
0.00478468899521531
0.137009909521758
0.00343053173241852
0.112283942472622
0.936842105263158
0.436251920122888
0.00607111882046834
0.0557782231128925
0.723938223938224
0.495682210708117
0.00296610169491525
0.0166015625
0.074468085106383
0.883928571428571
0.00485436893203883
0.279050510626553
0.00701005790917403
0.153762268266085
0.00173010380622837
0.00460829493087558
0.337142857142857
0.099671669793621
0.00666296501943365
0.00391304347826087
0
0.00325278810408922
0.228062554300608
0.0105680317040951
0.352530541012216
0.205701035009332
0.00338409475465313
0.0289855072463768
0.2
0.377906976744186
0.00150829562594268
0.00251346499102334
0.00374298190892077
0.00550598063413708
0.925714285714286
0.452200303490137
0.0120399818264425
0.00602928509905254
0.00345841258862182
0.00494193229552755
0.753456221198157
0.660342717258262
0.266512324662944
0.00376344086021505
0.0488165680473373
0.355296502787633
0.00655737704918033
0.00712377560106857
0.939024390243902
0.00312989045383412
0.148618878156245
0.00796812749003984
0.00412371134020619
0.00449378799894264
0.900271370420624
0.341551413108839
0.516014234875445
0.00436205016357688
0.00518731988472622
0.00222882615156018
0.00629555997349238
0.00432900432900433
0.0037956204379562
0.00269905533063428
0.0593607305936073
0.73448905109489
0.87905604719764
0.742711707542804
0.0957834461218116
0.0085397096498719
0.0233255581472842
0.0153089119737562
0.570088587806149
0.905405405405405
0.69377990430622
0.0182603573532299
0.000685871056241427
0.0416988416988417
0.501123595505618
0.00890019071837254
0.00557103064066852
0.00416666666666667
0.947457627118644
0.34556813744631
0.042470506592644
0.00293255131964809
0.00385821075476248
0.00573888091822095
0.938947368421053
0.928333333333333
0.0154075546719682
0.101592115238817
0.00438321853475266
0.00296076980014804
0.00227910238429173
0.0141129032258065
0.214004720692368
0.28869824692279
0.0294117647058824
0.00331491712707182
0.00189250567751703
0.164830681354549
0.183232772308669
0.0714285714285714
0.26092282564312
0.00490883590462833
0.0056390977443609
0.0342384887839433
0
0.0056
0.00724233983286908
0.0314185228604924
0.663793103448276
0.00465404902264971
0.0075978959672706
0.0152671755725191
0.966666666666667
0.00381588361554973
0.0635245901639344
0.03584229390681
0.00334448160535117
0.32684355616816
0.00542635658914729
0.550130775937228
0.0125
0.0215462610899873
0.190940012368584
0.952841596130592
0.00716170373162458
0.493908153701968
0.00323275862068966
0.192307692307692
0.73704832390074
0.138282387190684
0.466561139691334
0.25
0.0161707632600259
0.765913757700205
0.0344663278271919
0.00831230518034734
0.841968911917098
0.00466200466200466
0.0025974025974026
0.00410172272354389
0.00552116446377782
0.0145681581685744
0.00339943342776204
0
0.0034443168771527
0.0128847530422334
0.00657688694018165
0.00661375661375661
0.431469792605951
0.474269819193324
0.00209117524048515
0.00226116449971735
0.0339159024052604
0.00379426644182125
0.880264741275572
0.719298245614035
0.0031813361611877
0.447895100069013
0.774917491749175
0.83399494767232
0
0.0032798833819242
0.367372353673724
0.00237177586718055
0.00418702023726448
0.0075187969924812
0.039344262295082
0.0890052356020942
0.00667845217049696
0.0188841201716738
0.125770448109279
0.00353356890459364
0.0168386746333514
0.00511170011359334
0.00441501103752759
0.00264650283553875
0.0040650406504065
0.00396610780602127
0.003486529318542
0.907894736842105
0.0060677566155402
0.00459242250287026
0.0119849332268006
0.888829215896885
0.00529004013133893
0.0962906504065041
0.0600171969045572
0.0164517111810704
0.00499615680245965
0.0249221183800623
0.0199647680563711
0.00766871165644172
1
0.248288452761296
0.60829774252593
0.00330656589513462
0.00358905338716913
0.00344976282880552
0.00489236790606654
0.236713286713287
0.0290909090909091
0.777923784494087
0.456151035322777
0.194477791116447
0.537978656622724
0.0148056755089451
0.00482573726541555
0.00444197667962243
0.00416233090530697
0.00432120993878286
0.401360544217687
0.0129799891833423
0.00367068694284216
0.00234852043212776
0.00357525920629246
0.00259773996622938
0.0101214574898785
0.00887573964497041
0.470050441361917
0.00829875518672199
0.00581896551724138
0.912518853695324
0.00337078651685393
0.010590015128593
0.345483359746434
0.00392867935932306
0.004
0.00250375563345018
0.851351351351351
0.0234315948601663
0.912629070691025
0.00232198142414861
0.0804071246819338
0
0.00597176981541802
0.475421863536317
0.022271714922049
0.00488808850012863
0.903039630627164
0.00720253529242293
0.219685282320272
0.0389845874886673
0.00441014332965821
0.0694591728525981
0.00877926421404682
0.658703071672355
0.0115273775216138
0.362772695285011
0.0188012439920837
0.203993055555556
0.858629661751951
0.00584795321637427
0.377697841726619
0.00299890948745911
0.00841219768664564
0.0580474934036939
0.0017996400719856
0.0266828380836871
0.0062467464862051
0.00274122807017544
0.0489473684210526
0.101790763430726
0.964664310954064
0.00441988950276243
0.0756410256410256
0.0335852225020991
0.00367421922841396
0.00378310214375788
0.00905592030790129
0.00382043935052531
0.0146210080800308
0.0030241935483871
0.00359066427289048
0.644204851752022
0.035682312316153
0.189655172413793
0.0065843621399177
0.9375
0.00386996904024768
0.236731843575419
0.00976450315910396
0.00460526315789474
0.00284263959390863
0.0265745415891576
0.328751431844215
0.125304729400293
0.0149021352313167
0.00771349862258953
0.139960971379011
0.00468195027445915
0.0148771021992238
0.00718562874251497
0.00596125186289121
0.00358824848620767
0.423757371524853
0.0976027397260274
0.144967177242888
0.00243013365735115
0.416995708154506
0.520210896309315
0.251192368839428
0.283495145631068
0.853271028037383
0.744318181818182
0.0250708849425459
0.0403452805404391
0.570599613152805
0.00459851432614079
0.0284818395610138
0.00289549881547776
0.445745992601726
0.0137404580152672
0.901249693702524
0.00368854821047778
0.862589356632248
0.0810810810810811
0.963855421686747
0.111111111111111
0.026114722317254
0.926545454545455
0.0167140230653518
0.420324427480916
0.00633866586175672
0.00612088752869166
0.00558779282183538
1
0.795366795366795
0.268311438641461
0.0202515106973706
0.893778452200303
0.958483754512635
0.00367309458218549
0.00268636668905306
0.91566265060241
0.178807947019868
0.244226615716896
0.177580466148724
0.111278195488722
0.239817493879368
0.0964812712826334
0.25
0.0548736462093863
0.05
0.546893317702227
0.272373540856031
0.799140708915145
0.868613138686131
0.173267326732673
0.0404077175100109
0.8898756660746
0.965608465608466
0.962924819773429
0.938775510204082
0.0271802138348577
0.166748406081412
0.010522496371553
0.00383435582822086
0.108874656907594
0.0152931180968564
0.00611086861632475
0.148569915254237
0.153301886792453
0.454019292604502
0.177595628415301
0.431486880466472
0.0139508928571429
0.280263912794033
0.377603380621793
0.415183867141163
0.0329224781057412
0.860959319975713
0.902053036783576
0.00898692810457516
0.0157109190887667
0.0233717669055781
0.892193308550186
0.949877750611247
0.978260869565217
0.546247818499127
0.00979450739389284
0.0408067542213884
0.00772992585581322
0.0473176612417119
0.0366774541531823
0.960149439601494
0.874663797740721
0.904411764705882
0.969498910675381
0.962432915921288
0.201865423051299
0.674556213017751
0.00404732254047323
0.958179581795818
0.921875
0.0330188679245283
0.0859256768118379
0.00189753320683112
0.00389357560025957
0.00443803395095973
0.00857196684250188
0.0215293244246474
0.697604790419162
0.780269058295964
0.00489759572573464
0.730456026058632
0.00304553068372164
0.0236104279390064
0.943410704009208
0.0169172932330827
0.00550660792951542
0.0146192893401015
0.0466546112115732
0.945990180032733
0.853
0.922383465259455
0.932634730538922
0.931034482758621
0.94671201814059
0.00274725274725275
0.174216027874564
0.320914479254869
0.0934579439252336
0.279933938893476
0.333333333333333
0.129396151293962
0.247863247863248
0.236747382198953
0.00367408688134861
0.00459840588595953
0.220072551390568
0.266666666666667
0.00517464424320828
0.00404040404040404
0
0.00856423173803527
0.00709592641261498
0.00607533414337789
0.0157232704402516
0.00237529691211401
0.00300823305889804
0.479238095238095
0.307272727272727
0.00238379022646007
0.322820037105751
0.123409669211196
0.00408011869436202
0.855345911949686
0.473421926910299
0.0414507772020725
0.00535236396074933
0.00502302218501465
0.276785714285714
0.058252427184466
0.121610517666393
0.459251101321586
0.00131810193321617
0.463093145869947
0.00344036697247706
0.173131890567579
0.0208845208845209
0.00455963522918167
0.0460691036554832
0.00324359390204346
0.0112994350282486
0.00435729847494553
0.0194954128440367
0.0226564712546021
0.00916334661354582
0.00657894736842105
0.00600240096038415
0.00167785234899329
0.920265780730897
0.00288739172281039
0.00457549567869853
0.00498414136837336
0.934210526315789
0.00251762336354481
0.00534351145038168
0.802690582959641
0.053866203301477
0.443373493975904
0.0210720887245841
0.00818330605564648
0.0799125576876366
0.139099242726186
0.0049469964664311
0.00966010733452594
0.0061867266591676
0.0538687561214496
0.0568927789934354
0.0483870967741935
0.00255857796929706
0.0152724748351267
0.00480225988700565
0.00299785867237687
0.00337734111145226
0.00501504513540622
0.0199637023593466
0.0509413067552602
0.959016393442623
0.0500658761528327
0.209724238026125
0.00469667318982387
0.00412269129287599
0.110730593607306
0.452679589509692
0.0175110903572262
0.00882179964712801
0.0187110187110187
0.060899922420481
0.075
0.114703618167821
0.743190661478599
0.0108133521391631
0.0102827763496144
0.189210950080515
0.337673611111111
0.00213414634146341
0.00386224654007081
0.845291479820628
0.0232819074333801
0.456834532374101
0.0144469525959368
0.00294117647058824
0.0215224286361577
0.00345224395857307
0.00122624156958921
0.00225140712945591
0.0132075471698113
0.00279116975386958
0.00529222273354809
0.753968253968254
0.0036330608537693
0
0.00393236335037357
0.00398633257403189
0.160955347871236
0.00940860215053763
0.743169398907104
0.890718562874252
0.0505721147054669
0.00204638472032742
0.00341963849535906
0.0518134715025907
0.00469483568075117
0.00442338072669826
0.873257287705957
0.334426229508197
0.00536672629695885
0.00337268128161889
0
0.00262295081967213
0.503694581280788
0.21194417396949
0.00399201596806387
0.420485175202156
0.013579781214636
0.276453765490944
0.00241080038572806
0.00197879858657244
0.00325850832729906
0.00631374453618261
0.00966850828729282
0.040983606557377
0.0035827186512118
0.00336134453781513
0.00521739130434783
0.196316758747698
0.00731869594145043
0.00468645391653649
0.884854771784232
0.586297760210804
0.714285714285714
0.00584502338009352
0.869565217391304
0.9
0.83
0.88955223880597
0.00409117475160725
0.00245022970903522
0.226492056676685
0.0104241552839684
0.419068736141907
0.00362976406533575
0.00732600732600733
0.00371322479291631
0.0160248126130783
0.00381679389312977
0.589459986987638
0.289855072463768
0.00250208507089241
0.00454788657035848
0.908893709327549
0.00384480950716533
0.00623700623700624
0.130536650674997
0.491346153846154
0.965753424657534
0.00144543483497952
0.00356415478615071
0.090834248079034
0.0045045045045045
0.00369163952225841
0.00709219858156028
0.00466355762824783
0.00740740740740741
0.0166574125485841
0.00985027580772262
0.075077399380805
0.830288870008496
0.00298953662182362
0.00382500597657184
0.891221374045801
0.0035159141376758
0.0097799511002445
0.0135191637630662
0.0130593431918571
0.00786163522012579
0
0.00529100529100529
0.00640683395621997
0.00872410032715376
0.0163118606580039
0.003515625
0.00565770862800566
0.00551977920883165
0.00370828182941904
0.00447227191413238
0.00198216055500496
0.00560747663551402
0.00659630606860158
0.00750197420373783
0.00719320961012804
0.0056775170325511
0.00376411543287327
0.00179694519317161
0.8
0.673913043478261
0.0141656288916563
0.00505689001264223
0.136242208370436
0
0.00198412698412698
0.00685453160700685
0.00483941926968764
0.00243266724587315
0.00158227848101266
0.00878117316473481
0.0410899653979239
0.0234806629834254
0.249433106575964
0.0123500352858151
0.00284974093264249
0.00439238653001464
0.00422450211225106
0.0063710499490316
0.921448467966574
0.319057815845824
0.378995433789954
0.00341491178144565
0.0249069567706842
0.268621973929236
0.877862595419847
0.900398406374502
0.00233826968043648
0.00283085633404105
0.00463623395149786
0.00432525951557093
0.0824814945364822
0.00518724696356275
0.00710083181172652
0.928489042675894
0.791111111111111
0.00404606286959228
0.0038550501156515
0.00497237569060773
0.00422684043677351
0.699066447007139
0.614102564102564
0.00375375375375375
0.127051671732523
0.0138121546961326
0.0497175141242938
0.00414408670704495
0.00575352635486266
0.00807265388496468
0.00526102792391744
0.201516793066089
0.00693557218470524
0.00327357755261107
0.00134680134680135
0.0092087312414734
0.00367309458218549
0.0429931079750574
0.00669856459330144
0.00302928306967351
0.0395361096468108
0.0533333333333333
0.0195133149678604
0.0453667953667954
0.245695364238411
0.415847310584153
0.0428571428571429
0.0580455547391624
0.0103950103950104
0.03474762253109
0.007421875
0.120898100172712
0.00252047889098929
0.0051464766429137
0.920454545454545
0.100059737156511
0.00407117008443908
0.00334112930170398
0.730679156908665
0.00421306048751129
0.949547218628719
0.00676328502415459
0.00476190476190476
0.00268961807423346
0.112065547773226
0.00283359093250902
0.00233705531030901
0.00477754553598089
0.00401767778224186
0.00527770796682584
0.00286532951289398
0.00236826524570752
0.00963149078726968
0.00208441896821261
0.00767852572306117
0.32967032967033
0.0602507076425394
0.00352822580645161
0.225609756097561
0.00314795383001049
0.0346320346320346
0.0168595041322314
0.224579867594636
0.00584453535943892
0.00535987748851455
0.0326891447368421
0.0052417006406523
0.00517063081695967
0.00304321363359708
0.0118965911690689
0.00471815247082195
0.00734557595993322
0.00451232211037834
0.00426179604261796
0.00471698113207547
0.00362925739810162
0.00511695906432749
0.0104079933388843
0.0104268491365266
0.0075187969924812
0.305194805194805
0.902286902286902
0.00238284352660842
0.0385245901639344
0.0042603550295858
0.185729275970619
0.00285225328009127
0.00323275862068966
0
0.00775978407557355
0.659420289855073
0.00281531531531532
0.382751937984496
0.00372340425531915
0.2323626538577
0.00486914181375533
0.00428618529508737
0.00603347606072402
0.00618921308576481
0.0156340474811812
0.0790273556231003
0.924418604651163
0.00164744645799012
0.00414250207125104
0
0.00924499229583975
0.00664451827242525
0.208617747440273
0.0111182381868719
0.00796812749003984
0.00434153400868307
0.00309405940594059
0.568181818181818
0.013727560718057
0.11449498843485
0.825159914712154
0.698645923365025
0.00379939209726444
0.0102827763496144
0.00352677140109009
0.00559552358113509
0.0231853510736398
0.115247322794493
0.0316455696202532
0.0156062424969988
0.0163111668757842
0.0455888560574082
0.0652534562211982
0.178947368421053
0.0133744855967078
0.00247066090179123
0.00873189124826354
0.00562587904360056
0.0131655372700871
0.00346020761245675
0.0180397727272727
0.00168776371308017
0
0.00260620276257493
0.00260699543775798
0.0505415162454874
0.00752445447705041
0.126637554585153
0.00848515098577489
0.00982977703188684
0.00284191829484902
0.00254452926208651
0.00378413951957881
0.00406871609403255
0.0163398692810458
0.887832699619772
0.00205761316872428
0.00816023738872404
0
0.00566495818721338
0.00491071428571429
0.0313111545988258
0.00822833633324762
0.0037593984962406
0.0423452768729642
0.91970802919708
0.0204419059071096
0.00276720857834659
0.00367917586460633
0.00357568533969011
0.00516262261228704
0.0062396006655574
0.00750750750750751
0.00294117647058824
0.235908141962422
0.00345894775168396
0.068
0
0.00344827586206897
0.00704225352112676
0.0104961832061069
0.0634844868735084
0.931089743589744
0.0148241206030151
0.00209205020920502
0.0033210332103321
0.508578431372549
0.0108125468365271
0.506516072980017
0.0355329949238579
0.967741935483871
0.0160550458715596
0.132360342224459
0.00815047021943574
0.00487179487179487
0.00298507462686567
0.0862905284656625
0.0114285714285714
0.00451048023348368
0.0157635467980296
0
0.00352692217258406
0.0336717009160683
0.00349406009783368
0.00293881912904088
0.0349507974211062
0.00650557620817844
0
0.0105136677680985
0.00442628532516173
0.00623644251626898
0.00293973542381186
0.00311418685121107
0.0897207367795603
0.003584229390681
0.0108035111411209
0.0800223214285714
0.934990439770555
0.5
0.00254129606099111
0.103053435114504
0.0684410646387833
0.0949675324675325
0.151768488745981
0.112492933860938
0.680394826412526
0.151310367562222
0.0867507886435331
0.00518000518000518
0.0134259259259259
0.00400801603206413
0
0.0438370293965962
0.171668667466987
0.225847243297926
0.205102040816327
0.0891089108910891
0.117736422331941
0.876243781094527
0.855575868372943
0.662557238464248
0.00469283276450512
0.00574712643678161
0.879310344827586
0.00566801619433198
0.00366449511400651
0.25974025974026
0.0092038656235619
0.00454921422663358
0.00391737891737892
0.0047361299052774
0.00420168067226891
0.790123456790123
0.018955154877485
0.0381020848310568
0.789873417721519
0.00220156555772994
0.252722323049002
0.0707259369941477
0.00652173913043478
0.555555555555556
0.0386914123938345
0.129577464788732
0.0409325020330713
0.297772567409144
0.0664760543245175
0.00293255131964809
0.0129310344827586
0.785714285714286
0.00468384074941452
0.23389651531151
0.283883826879271
0.199235181644359
0.123013839056894
0
0.00793231094658911
0.00823045267489712
0.731481481481482
0.793868921775899
0.36194212849436
0.00366151342554923
0.458639705882353
0.0181818181818182
0.012883008356546
0.910994764397906
0.590551181102362
0.00525525525525526
0.894039735099338
0.00525210084033613
0.953367875647668
0.936507936507937
0.00491949910554562
0.881091617933723
0.911324786324786
0.00477126017401067
0.873831775700935
0.467164179104478
0.00542593597395551
0.439678284182306
0.880442804428044
0.00292642140468227
0.0062111801242236
0.000773395204949729
0.00537056928034372
0.0034106412005457
0.00271886895051659
0.0106030483764082
0.920673076923077
0.795698924731183
0.0104912572855953
0.00354484225451967
0.00617399438727783
0.00372538584353379
0.00340549744587692
0.00312891113892365
0.211418376449599
0.00524405002016942
0.00531914893617021
0.00506879073135409
0.946229508196721
0.0079428117553614
0.00307062436028659
0.0947126436781609
0.0048
0.00304971027752364
0.0024330900243309
0.0115236875800256
0.00307314074984634
0.00469653179190751
0.00520833333333333
0.00246913580246914
0.0072020165646381
0.0036084799278304
0.971698113207547
0.929467084639498
0.00602623183268345
0.0655737704918033
0.00498338870431894
0.00165562913907285
0.39680196801968
0.0047556142668428
0.0728522336769759
0.0204903036955726
0.0299227799227799
0.00415704387990762
0.00551724137931034
0.00625926535990776
0.00898876404494382
0.00272232304900181
0
0.0061012812690665
0.83080040526849
0.00301356102461075
0.00406173842404549
0.00393700787401575
0.0108735048930772
0.961633663366337
0.00369588173178458
0.219254032258065
0.00187055742611298
0.60545905707196
0.00276134122287968
0.00783289817232376
0.00187617260787992
0.0036563071297989
0
0.0034435261707989
0.965317919075145
0.942505133470226
0.00318877551020408
0.00486322188449848
0.00323475046210721
0.149779735682819
0.00588668138337013
0.00570570570570571
0.0135017421602787
0.0224899598393574
0.767857142857143
0
0.00364077669902913
0.00458085203847916
0.369141653501843
0.00422609614368727
0.00309917355371901
0.322962962962963
0.00222882615156018
0.902061855670103
0.391397849462366
0.494390426327599
0.00338600451467269
0.307385841250383
0
0.0044477390659748
0.325933400605449
0.0025974025974026
0.00380952380952381
0.00327332242225859
0.00714285714285714
0.603011855174624
0.666666666666667
0.0040453074433657
0.00180940892641737
0.0033808258874668
0.0069065794256634
0.888636363636364
0.0208783297336213
0.00593471810089021
0.00530973451327434
0.446951219512195
0.554838709677419
0.0202980472764645
0.0300686031236316
0.00378190986448156
0
0.00758406432748538
0.00412684622067767
0.00260688216892596
0.00279552715654952
0.0127314814814815
0.00213675213675214
0
0.00462160600808781
0.0080417300586829
0.783362218370884
0.0235247208931419
0.962962962962963
0.00644329896907216
0.00151400454201363
0.00677200902934537
0.0024330900243309
0.00632911392405063
0
0.00934579439252336
0.00220628792057364
0.00497512437810945
0.440422805893658
0.377836611195159
0.0209756097560976
0.0394736842105263
0.279279279279279
0.858895705521472
0.00636942675159236
0.0542907180385289
0.361509433962264
0.701570680628272
0.00618355391625081
0.00552995391705069
0.721430832541944
0.00848999393571862
0.0752688172043011
0.0129669651126891
0.924603174603175
0.00953810827519209
0.296296296296296
0.838619402985075
0.567024128686327
0.0378787878787879
0.56046511627907
0.00680272108843537
0.0378378378378378
0.00277392510402219
0.00394166338194718
0.0198899703766399
0.0200704764823043
0.0112803158488438
0.82962962962963
0.00287631831255992
0.747667039940276
0.00317460317460317
0.00455373406193078
0.077720207253886
0.294894366197183
0.108703914861269
0.926773455377574
0.086869814932993
0.912183398040303
0.484213185147765
0.586057502953919
0.334249587685542
0.0930922827846735
0.00278763304612266
0.00506329113924051
0.0191082802547771
0.00140350877192982
0.00360230547550432
0.0773114547175765
0.401172083111348
0.0101427498121713
0.0033375052148519
0.551038522989526
0.870588235294118
0.00762599469496021
0.00674157303370787
0.00304083405734144
0.00107066381156317
0.00486381322957198
0.0120481927710843
0.0181818181818182
0.033195020746888
0.00324524802967084
0.949367088607595
0.026051358392259
0.00340632603406326
0.00550774526678141
0.270823953174246
0
0
0.331704668838219
0.158277744087326
0.00366300366300366
0.00159362549800797
0.00568643379366369
0.00565610859728507
0.0030229746070133
0.00439146800501882
0.337330135891287
0.00350877192982456
0.00357690342360756
0
0.0060459492140266
0.00535987748851455
0.0223413762287757
0.00244541484716157
0.00492610837438424
0.697855750487329
0.535791757049892
0.0033003300330033
0.0285093673635623
0.0323665405632619
0.316259216142802
0.00770847932725999
0.037198258804907
0.00443131462333826
0.0113085621970921
0.00210360241914278
0.572475143903715
0.00263466042154567
0.00936329588014981
0.286315789473684
0.0927256398742703
0.453621346886912
0.0033208800332088
0.0023762929829466
0.00313588850174216
0.00249428393265433
0.133094445866394
0.00179625352835515
0.457098283931357
0.147826086956522
0.388912949328714
0.196886947023484
0.0033748701973001
0.00391937290033595
0.003933910306845
0.00483991064780342
0.00509337860780985
0.641179839633448
0.827102803738318
0.00192086054552439
0.00270513976555455
0.00295159386068477
0.00154918667699458
0.933151432469304
0.0255737704918033
0.95047619047619
0.924082140634723
0.90345080763583
0.549302219171814
0.881881533101045
0.832342449464923
0.901261418007829
0.893166089965398
0.90295358649789
0
0.00203665987780041
0.00195694716242661
0.0120891575368342
0.0072
0.0786334056399132
0.00180686609114636
0.00750288572527895
0.58578431372549
0.894813378574891
0.0151634501772351
0.000950570342205323
0.00416054821341165
0.00406963599366946
0.135862913096695
0.00369458128078818
0.851851851851852
0.792857142857143
0.00351988736360436
0.00423529411764706
0.0039032006245121
0.00533536585365854
0.00274348422496571
0.00303951367781155
0.00346620450606586
0.00368663594470046
0.00549450549450549
0.512048192771084
0.378727064220183
0.00823045267489712
0.00937520487772897
0.00530644733351021
0.0033500837520938
0.00253164556962025
0.477172312223859
0.00331491712707182
0.910216718266254
0.83596837944664
0.958823529411765
0.828132992327366
0.916466634661546
0.893459915611814
0.867757193535672
0.8
0.766304347826087
0.735723771580345
0.897832817337461
0.922636103151863
0.873432155074116
0.889509621353197
0.00511617991899382
0.417152373022481
0.0148323939483833
0.223876153617148
0.00380589914367269
0
0.00963302752293578
0.00368385800401875
0.0412484431093853
0.00320512820512821
0.00448698773556686
0.002710027100271
0.00394157199165314
0.790322580645161
0.0221603434273118
0.702448210922787
0.832020997375328
0.00338066260987153
0.294748124330118
0.00740740740740741
0.0548168249660787
0.910499139414802
0.00363967242948135
0.709515859766277
0.959586466165414
0.920088790233074
0.980337078651685
0.012208067940552
0.00255754475703325
0
0.00423011844331641
0.884344146685472
0.675567423230975
0.685714285714286
0.00334728033472803
0.00372691851600881
0.923404255319149
0.0189737667051642
0.00528606965174129
0.0137795275590551
0.736753574432296
0.00473999721176635
0.00232450023245002
0.889285714285714
0.631210191082803
0.928623452294246
0.961293483586477
0.00634057971014493
0.00466079751424133
0.00263157894736842
0.00211416490486258
0.932415118513773
0.00440528634361234
0.00466744457409568
0.00398406374501992
0.919797687861272
0.00612155662439878
0.87463976945245
0.0103285038014632
0.0146022155085599
0.365176151761518
0.00447383777475199
0.00700144857556736
0.365326770576976
0.00267379679144385
0.0123042505592841
0.910804020100503
0.93613707165109
0.931297709923664
0.0148148148148148
0.00421496311907271
0.00273224043715847
0.00421822272215973
0.00418118466898955
0.0636942675159236
0.00798722044728434
0.836776859504132
0.053471444568869
0.365883807169345
0.0211515863689777
0.00283630470016207
0.49039098740888
0.00273348519362187
0.897072278133577
0.00334001336005344
0.13435211716014
0.00427350427350427
0.00431541781090624
0.00384456954551696
0.880277442702051
0.204292084726867
0.00404560500183891
0.0048025613660619
0.880102040816326
0.00293398533007335
0.00490414623272403
0.00425622472866567
0.432443703085905
0.376132930513595
0.00529100529100529
0.00322710770471964
0.439359267734554
0.946666666666667
0.937402190923318
0.00212879191059074
0.909270216962525
0.886178861788618
0
0.00308959835221421
0.00651658767772512
0.00277692070348658
0.0032626427406199
0.530828516377649
0.00482925146602277
0.00203252032520325
0.297254368050828
0.00462809917355372
0.004375
0.00433591967138293
0.113350125944584
0.277739959155888
0.00527704485488127
0.385934819897084
0.811320754716981
0.00425305688463583
0.0035650623885918
0.887573964497041
0.910569105691057
0.0169491525423729
0.348204949459742
0.907216494845361
0.758760107816712
0.475375842405391
0.00556999628666914
0.00206733608978145
0.940902021772939
0.00433212996389892
0.00881226053639847
0.2085
0.00396341463414634
0.0158227848101266
0
0.849451645064806
0.00358358717075793
0.003354681305276
0.0413198123202664
0.00886524822695036
0.0116931711880262
0
0.00291828793774319
0.939295831647106
0.006233303650935
0.00785207700101317
0.0788981010965499
0.358695652173913
0.00263331138907176
0.0386692213900017
0.388389206868356
0.00444664031620553
0.00432666306111412
0.0547877591312932
0.864890580399619
0.0034219001610306
0.212982165076732
0.0647269660552393
0.173549107142857
0.185560053981107
0.392265193370166
0.367181153533712
0.00567595459236326
0.00316957210776545
0.0539112050739958
0.397551889302821
0.00614124872057318
0.00382209867963864
0.00353200883002208
0.0294452887537994
0.00510440835266821
0.00323302661029595
0.915601023017903
0.143929058663029
0.00378628523348759
0.00342935528120713
0
0.747276688453159
0.00425871706148523
0.00344611528822055
0.0161683953630262
0.00661577608142494
0.371098760153912
0.695918367346939
0.0498084291187739
0.39812814974802
0.0657051282051282
0.0418502202643172
0.0112570356472795
0.0485584218512898
0.0340715502555366
0.00383729854182655
0.0031262211801485
0.380890477738057
0.405970149253731
0.00603545831761599
0
0.00436205016357688
0.785870356882739
0.797529668200533
0.308605341246291
0.0121739130434783
0.0227586206896552
0.868373493975904
0.00145137880986938
0.00412796697626419
0.00245821042281219
0.411480362537764
0.00516795865633075
0.00416840350145894
0.061550759392486
0.0048582995951417
0.423347398030942
0.0026246719160105
0.00785123966942149
0.895666131621188
0.867403314917127
0.0149357415769364
0.00691699604743083
0.0102960102960103
0.00526315789473684
0.458242871616732
0.593446601941748
0.00662251655629139
0.00740375123395854
0.00395048722675797
0.00413617562838053
0.0048780487804878
0.517199017199017
0.0214521452145215
0.745054945054945
0.815519765739385
0.00401304238776022
0.843137254901961
0.03311052386134
0.00291181364392679
0.00315457413249211
0.0591304347826087
0.0622222222222222
0.00188946622579121
0.00579010856453559
0.00380641653072322
0.00309917355371901
0.024885939444214
0.00457142857142857
0.0031055900621118
0.398876404494382
0.778695652173913
0.0045706038008179
0.00169635284139101
0.00350713116670563
0.00547856912665163
0.0151632635478591
0.194190747117832
0.00823451910408432
0.00353148911124191
0.0077319587628866
0.00380589914367269
0.00272628135223555
0.00284090909090909
0.00492091388400703
0.0015552099533437
0.00371057513914657
0.380434782608696
0.295293627655144
0.126014319809069
0.0485762144053601
0.688888888888889
0.521280105575718
0.661538461538462
0.00733496332518337
0.00386996904024768
0.223529411764706
0.0246252676659529
0.581818181818182
0.305555555555556
0.356331877729258
0.767441860465116
0.0739942528735632
0.539748953974895
0.0120751341681574
0.142060541688794
0.17458777885548
0.837837837837838
0.00723888314374354
0.934426229508197
0.827586206896552
0.947368421052632
0.928704047530635
0.955479452054795
0.00242013552758954
0.633899676375405
0.101604278074866
0.489476849067949
0.39307728781413
0.657762938230384
0.0654981549815498
0.0942796610169492
0.00514184397163121
0.934548467274234
0.934426229508197
0.883313180169287
0.0583676051882316
0.00389357560025957
0.134246575342466
0.939626783754116
0.886407147415444
0.0343875502008032
0.146873643074251
0.18488053270662
0.00892582333025546
0.00890648193963384
0.0909090909090909
0.122105263157895
0.0456553755522828
0.914893617021277
0.0109677419354839
0.1306032097399
0.138135175135668
0.827882960413081
0.852941176470588
0.921182266009852
0.92
0.972067039106145
0.95
0.00878462174452253
0.970350404312669
0.00512511305396443
0.703549060542798
0.00379746835443038
0.904545454545455
0.949503311258278
0.158848450819254
0.0144927536231884
0.107086614173228
0.0745007680491551
0.491525423728814
0.00366636113657195
0.0485623003194888
0.003295978905735
0.654576856649395
0.165444411850983
0.00374064837905237
0.654071184787908
0.722634967805844
0.00962917434951854
0.00340483486550902
0.943396226415094
0.00338839474798814
0.0244976603358106
0.0502923976608187
0.882022471910112
0.00371425034047295
0.00599744371251598
0.956597222222222
0.846341463414634
0.00916590284142988
0.0710996894742478
0.436933223413026
0.0576797385620915
0.730696798493409
0.882352941176471
0.00244498777506112
0.846875
0.92874109263658
0.807692307692308
0.00610997963340122
0.912423625254583
0.868778280542986
0.143621766280107
0.154822335025381
0.744791666666667
0.0128667009778693
0.00508942852988222
0.0561797752808989
0.00936883629191321
0.0035388593983939
0.00567917326133507
0.00379572118702553
0.0269058295964126
0.034045393858478
0.877049180327869
0.0350502895458702
0.00426929392446634
0.0239245456636761
0.955773955773956
0.00434971726837756
0.181674565560821
0.0164490861618799
0.962732919254658
0.676470588235294
0.00409031413612565
0.674033149171271
0.0345768880800728
0.546899841017488
0.194017784963622
0.0285553259440165
0.587143503847895
0.0260931607379472
0.0810035842293907
0.247114902157551
0.421115065243179
0.00713266761768902
0.00223713646532438
0.00540540540540541
0.0125786163522013
0.067481884057971
0.00596792241700858
0.00657894736842105
0.0246209486715816
0.00290170475154153
0.0103155339805825
0.611570247933884
0.0494169905607996
0.00377913079991602
0.599523241954708
0.871590909090909
0.313793103448276
0.556577086280057
0.622194513715711
0
0.0116038126813096
0.0193103448275862
0.0030570652173913
0.0146163215590743
0.0647680293982545
0.116154221571498
0.100781928757602
0.624
0.0234077299945563
0.0194489465153971
0.526086956521739
0.00751366120218579
0.242177976432345
0.00520217545519035
0.00369837682350524
0.0163794574304726
0.00202634245187437
0.00744945015963107
0.857142857142857
0.58498023715415
0.208062418725618
0.0689655172413793
0.00512682137075013
0.00421052631578947
0.00808314087759815
0.00373459479646458
0.00942883046237534
0.28343949044586
0.0077007700770077
0.0103420843277645
0.871975806451613
0.940860215053763
0.00359342915811088
0.0144953155382712
0.651006711409396
0.0268297134513597
0.550607287449393
0.25
0.0254452926208651
0.212389380530973
0.912544169611307
0.0290191526407429
0.75
0.00471698113207547
0.00495426829268293
0.0974270020237063
0.11990171990172
0.115436241610738
0.0173661360347323
0.0103931314957072
0.150247413405308
0.00895713371721049
0.00251319426991706
0.0165757024459268
0.103668261562998
0.433315187806206
0.858085808580858
0.00746681415929204
0.00363433044450657
0.855220667384284
0.807065217391304
0.645669291338583
0.689075630252101
0.353932584269663
0.679260450160772
0.176562014299036
0.061624649859944
0.00403225806451613
0.430493273542601
0.00559410848321767
0.0124526258798051
0.00359324469996407
0.288563049853372
0.0118938700823422
0.0395557287607171
0.00817569733889067
0.865151515151515
0.0046583850931677
0.00333444481493831
0.951590594744122
0.517675741568468
0.00267498885421311
0.00300386210842512
0.537321937321937
0.403617115130128
0.00517063081695967
0.595238095238095
0.118696664080683
0.0633236901317904
0.00380710659898477
0.899912203687445
0.00994413407821229
0.0037474776592678
0.442158207590306
0.00376454483230664
0.0253560263980549
0.307479224376731
0.00483558994197292
0.00474342388960759
0
0.00404103201740752
0.869414483821264
0.0289655172413793
0.819078947368421
0.109295774647887
0.00835421888053467
0.0662251655629139
0.00471063257065949
0.00327332242225859
0.920382165605096
0.694029850746269
0.00117785630153121
0.930232558139535
0.00485436893203883
0.00353565114908662
0.0391459074733096
0.836
0.0325991189427313
0.102498656636217
0.946666666666667
0.00250986016493367
0.355952559675724
0.00540735400144196
0.00410396716826265
0.00564681724845996
0.0812115891132572
0.00412844036697248
0.945805493689681
0.00313436903788498
0.752054794520548
0.00708333333333333
0.00735873850197109
0.00235404896421846
0.0135338345864662
0.193589336718502
0.00484261501210654
0.00427350427350427
0.00465313028764805
0.00406710726995425
0.930298719772404
0.00355206580669284
0.904858299595142
0.00526742301458671
0.0823863636363636
0.00383141762452107
0.025
0.872239747634069
0.0242277407631738
0.00455684666210982
0.00277777777777778
0.0042263442122564
0.0515800944424264
0.123931623931624
0.542678151918559
0.924812030075188
0.395522388059701
0.57847533632287
0.248414376321353
0.826741996233522
0.919161676646707
0.266174801362089
0.77841726618705
0.0546082013804304
0.00209937018894332
0.00373482726423903
0.0200509770603229
0.849295774647887
0.866771159874608
0.0130763936682725
0.0796221322537112
0.0158357172047405
0.00397219463753724
0.00370828182941904
0.0101674641148325
0.395378690629012
0.00641254007837549
0.884450784593438
0.0019723865877712
0.00537634408602151
0.85547634478289
0.00443336104183985
0.00526513726965024
0.00548986486486487
0.00265111346765642
0.0165052816901408
0.672534332084894
0.00397899092790068
0.00332225913621262
0.00901287553648069
0.583660363895826
0.00295600765084333
0.0306215722120658
0.361276365603029
0.34493670886076
0.00515625
0.00312639571237159
0.0066042927903137
0.02007136485281
0.0219399538106236
0.00778715120051914
0.002628614344724
0.00310719834282755
0.727272727272727
0.0179145613229215
0.757358790771679
0.773784355179704
0.500948766603416
0.183986371379898
0.544501210002689
0.0187873612297182
0.00864410965670536
0.048288670734943
0.556603773584906
0.00564221705940923
0.0021654395842356
0.00351022093743547
0.0162439441436307
0.906581740976645
0.887323943661972
0.00462487153134635
0.00335645558290445
0.00451068837026868
0.876494023904382
0.0014985014985015
0.00476826244516498
0.00398803589232303
0.88125
0.0129533678756477
0.0828947368421053
0.764044943820225
0.281424581005587
0.00265604249667995
0.00295333727111636
0.0232848232848233
0.00392156862745098
0.0195852534562212
0.00421940928270042
0.352201257861635
0.843621399176955
0.139664804469274
0.139417894358606
0.746268656716418
0.5893536121673
0.26354862657758
0.780674846625767
0.00283152430391694
0.00152264940997335
0.892857142857143
0.00322234156820623
0.00384771162413933
0.00353549088931194
0.00397930760047752
0.00361141206211629
0.828571428571429
0.00438900438900439
0.00832466181061394
0.00193298969072165
0.00518450747179018
0.00310752019888129
0.941176470588235
0.0869565217391304
0.0394588500563698
0.467703349282297
0.875
0.00207182320441989
0.00875837197320969
0.00243013365735115
0.240437158469945
0.0180505415162455
0.0282905777990889
0.883333333333333
0.00627352572145546
0.00909090909090909
0.0033452807646356
0.00251889168765743
0.044129392971246
0.00453309156844968
0.0036231884057971
0.00436905679773837
0.0245283018867925
0.00330266572304789
0.453064723531933
0.012847965738758
0.00459946339593714
0.942254812098992
0.0566795596548646
0.0797125122508984
0.00469011725293132
0.887440758293839
0.00254345061466723
0.00363280704205673
0.00606060606060606
0.00452850293020778
0.00411764705882353
0.00408163265306122
0.00250104210087536
0.00347088314693405
0.929323308270677
0.00411522633744856
0.0604697651174413
0.937042459736457
0.931714719271624
0.721635883905013
0.782764811490126
0.0462287104622871
0.927536231884058
0.362569832402235
0.00925925925925926
0.863967611336032
0.0253406645947884
0.011373092926491
0.00484330484330484
0.00500250125062531
0.00788643533123028
0.00359856057576969
0.00310265749359234
0.00604107933950866
0.0395939086294416
0.00305810397553517
0.00190597204574333
0.00291120815138282
0.00370959194488606
0.0133333333333333
0.00420388859695218
0.0031055900621118
0.00469483568075117
0
0.00669216061185468
0.00754527162977867
0.588235294117647
0.303391959798995
0.878787878787879
0.857717041800643
0.140659340659341
0.691780821917808
0.00684199273038272
0.00353803386403841
0.0175438596491228
0.00555761393108559
0.00242424242424242
0.918798665183537
0.00434056761268781
0.00436241610738255
0.00245218244237371
0.0026246719160105
0.00376860749952892
0.00505050505050505
0.0179782903663501
0.0076530612244898
0.00445950767035319
0.00422208148617268
0.00604659434465588
0.0044543429844098
0.339532871972318
0.0124949617089883
0.00376266280752533
0.0178571428571429
0.0235335440814893
0.0111835973904939
0.819423368740516
0.00251256281407035
0.0049771878888428
0.011681524746388
0.0342170160295931
0.923404255319149
0.00421677338747462
0.00750750750750751
0.00356217616580311
0.00701262272089762
0.00387784779447407
0.00632911392405063
0.673394495412844
0
0.0534823388545201
0.00298781889220869
0.0308310991957105
0.0140733399405352
0.04161013116237
0.011070110701107
0.00411962160512664
0.00446428571428571
0.00268024658268561
0.00285062713797035
0.0047192071731949
0.00390625
0.0029218407596786
0.883100381194409
0
0.00191754554170662
0.00520833333333333
0.00402144772117962
0.0773271695734398
0.00191570881226054
0.048
0.398550724637681
0.430555555555556
0.23696682464455
0.00303113805456049
0.0043859649122807
0.00882093501911203
0.00302466263378315
0.0608899297423888
0.00503566932438103
0.036144578313253
0.0263705759888966
0
0.00646651270207852
0.89041095890411
0.0756811301715439
0.00202020202020202
0.872527472527473
0.0531422271223815
0.005625
0.0044816253361219
0.00292397660818713
0.00584329349269588
0.00276625172890733
0.880851063829787
0.851485148514851
0.916317991631799
0.908860759493671
0.855555555555556
0.0708266909587793
0.889655172413793
0.585494970884066
0.938028169014084
0.0271691498685364
0.622881355932203
0.00298626318932909
0.00256410256410256
0.00379075056861259
0.870491803278688
0.747126436781609
0.756152125279642
0.888101983002833
0.00521901211556384
0.801556420233463
0.395437262357414
0.0122887864823349
0.00625488663017983
0
0.00561797752808989
0.00848153214774282
0.0275229357798165
0.00492610837438424
0.875186846038864
0.854700854700855
0.938144329896907
0.946540880503145
0.720905172413793
0.004245465071401
0.882145998240985
0.00438382854359474
0.00290275761973875
0
0.0057840616966581
0.00346020761245675
0
0.0131578947368421
0.0114702815432742
0.00383729854182655
0.00115606936416185
0.450771491550331
0.00817267393126572
0.013307240704501
0.00322667383705297
0.00694444444444444
0.0766917293233083
0.00332778702163062
0.00389538119087368
0.00459136822773186
0.834797891036907
0.0210711150131694
0.0055429579239103
0.00171232876712329
0.938117182356814
0.0026246719160105
0.00641975308641975
0.0032626427406199
0.00608182823442683
0.0943043884220355
0.00601051840721262
0.910071942446043
0.00675675675675676
0.031517094017094
0.957251908396947
0.00289268151576511
0.936058700209644
0.145787139689579
0.00541919030921262
0.0034324942791762
0.00441547518923465
0.00281293952180028
0.00417827298050139
0.00225406536789567
0.00472255017709563
0.526395173453997
0.860310421286031
0.887096774193548
0.757156048014774
0.94429347826087
0.899961074347995
0.758771929824561
0.957142857142857
0.922912205567452
0.872289156626506
0.915544675642595
0.798301486199575
0.0783795684720388
0.170093457943925
0.00287674264217747
0.0220724907063197
0.878590078328982
0.0037375415282392
0.54639175257732
0.00239120038259206
0.0041183077499064
0.00411946446961895
0.00353815308409011
0.483375959079284
0.803088803088803
0.00502632838678794
0.0048780487804878
0.00371574547143521
0.00209863588667366
0.0052707235265932
0.42685370741483
0.00598354525056096
0.350348027842227
0.561174551386623
0.00352112676056338
0.0162458836443469
0.00525762355415352
0.00416233090530697
0.0252670501232539
0.0074100849448762
0.0100060642813827
0.00292764533667921
0.795358649789029
0.173977695167286
0.451306413301663
0.0398671096345515
0.00327011118378025
0.00382972455442628
0.00424843212623913
0.00274893097128894
0.00819252432155658
0.924242424242424
0.00279269602577873
0.00261682242990654
0.0032626427406199
0.0230692076228686
0.125439624853458
0.323699421965318
0.0207706201083685
0.00884132154490461
0.443680137575236
0.00243506493506494
0.00714285714285714
0.00227014755959137
0.00561510974987238
0
0.016733987305251
0.0115465360391882
0.954362416107383
0.963284642716147
0.00402252614641995
0.0055286800276434
0.00313479623824451
0.0374885705577568
0.0315934065934066
0.374350086655113
0.00472813238770686
0.0228658536585366
0.0115830115830116
0.00174094707520891
0.286697247706422
0.958762886597938
0.0063752276867031
0.0175896900034831
0.844470046082949
0.0084279956027849
0.24329224075417
0.0801317233809001
0.0326797385620915
0.864795918367347
0.021875
0.00759493670886076
0.514051938811811
0.00735294117647059
0.0113989637305699
0.84954128440367
0.347069943289225
0.440338983050847
0.032520325203252
0.0231958762886598
0.00204164965291956
0.00431203449627597
0.392705682782019
0.00437636761487965
0.00109529025191676
0.0359975594874924
0.230384807596202
0.895
0.0904761904761905
0.05229793977813
0.00259151279559443
0.00582241630276565
0.00703266787658802
0.00407463006648081
0.922330097087379
0.00384911470361817
0.00882768361581921
0.0515611572615296
0.00352112676056338
0.736788617886179
0.944206008583691
0.00471698113207547
0.00435034802784223
0.00566764905917026
0.00157811678064177
0.0130831893359664
0.00989010989010989
0.0157539384846212
0.00829383886255924
0.00859220092531395
0.0100502512562814
0.00410958904109589
0.132847533632287
0.0384615384615385
0.00725513905683192
0.00477099236641221
0.00515463917525773
0.00432389937106918
0.00464756003098373
0.15547703180212
0.00562675836198812
0.00428265524625268
0.00731834814427601
0.0196413321947054
0.924119241192412
0.0233918128654971
0.00436944402591532
0.0039612676056338
0.003584229390681
0.00724054706355591
0.08125
0
0.920708955223881
0.00577777777777778
0.585185185185185
0.534328358208955
0.351667641895846
0.3888
0.885106382978723
0.938475665748393
0.406374501992032
0.00266193433895297
0.0153400868306802
0.0175202156334232
0.914035087719298
0.42560553633218
0.00477326968973747
0.0036622145626885
0.00517503805175038
0.938356164383562
0.00234741784037559
0.00626959247648903
0.957957957957958
0.36932215234102
0.960674157303371
0.950617283950617
0.531751122514432
0.265154819014392
0.0186703891118478
0.847370502174773
0.0285326086956522
0.937433722163309
0.00478354460655346
0.0686712718407152
0.111686390532544
0.0036563071297989
0.88
0.00349324639031206
0.00242718446601942
0.0109717868338558
0.00610727562400425
0.3287841191067
0.00193423597678917
0.207278481012658
0.882352941176471
0.0039003900390039
0.00516795865633075
0.00531286894923259
0.0044080604534005
0.00869349230004968
0.381165919282511
0.0446221305132835
0.0722698072805139
0.346793349168646
0.00561482313307131
0.00710581908968696
0.00518358531317495
0.0046927374301676
0.00536312849162011
0.00228728270814273
0.00637295649764478
0.00225479143179256
0.736935341009743
0.765560165975104
0.0347576530612245
0.016
0.00626899696048632
0.762025316455696
0.00582807187955318
0.940663176265271
0.813559322033898
0.0050553354283372
0.00346020761245675
0.00312662845231892
0.458362989323843
0.16
0.45625
0.286695815115553
0.405763239875389
0.925553319919517
0.806818181818182
0.916440831074977
0.644573322286661
0.6
0.891566265060241
0.232558139534884
0.532407407407407
0.00535770564134888
0.475081699346405
0.0787573835047036
0.512345679012346
0.137862534763607
0.629498785603886
0.0045662100456621
0.00563847429519071
0.0960703678318483
0.131865473022018
0.0827976343533042
0.0461822660098522
0.00867052023121387
0.936501079913607
0.00581890434288958
0.0571151984511133
0.914716981132075
0.00532558702493343
0.386913229018492
0.00583964646464646
0.0733812949640288
0.00249185355568334
0.575366568914956
0.0701672862453532
0.307856598016781
0.012173074605279
0.0069006900690069
0.00520586843350686
0.182608695652174
0.0904347826086957
0.403791469194313
0.0891829689298044
0.472843450479233
0.00343878954607978
0.00462534690101758
0.380099502487562
0.453468697123519
0.651290322580645
0.470249520153551
0.410404624277457
0.607066950053135
0.943164362519201
0.819148936170213
0.0344750889679715
0.346007067137809
0.0270947176684882
0.253899480069324
0.015748031496063
0.219727891156463
0.0535714285714286
0.0492753623188406
0.037037037037037
0.238608889715455
0.294765840220386
0.185819070904645
0.0773889636608345
0.298607616171783
0.276785714285714
0.161290322580645
0.281979082864039
0.210628019323672
0.027027027027027
0.0671532846715329
0.110714285714286
0.166101694915254
0.307602339181287
0.160910518053375
0.125
0.254934018451477
0.0865384615384615
0.185896374772389
0.211321791701017
0.146316851664985
0.0645161290322581
0.106056297981234
0.00491400491400491
0.221975582685905
0.0485933503836317
0.00273473108477666
0.0964630225080386
0.0319961795606495
0.00297377669640443
0.00263752825923135
0.0648801128349788
0.212323064113239
0.288097695218438
0.0829053558327219
0.0665499124343257
0.00207948243992606
0.292286874154263
0.382871536523929
0.0686149936467599
0.00289855072463768
0.00325097529258778
0.00594883997620464
0.781944444444444
0.00489157019403228
0.00920447074293228
0.158929546695795
0.893556085918854
0.00425607377194538
0.280444964871194
0.280567972653169
0.396694214876033
0.22638036809816
0.00224299065420561
0.00526592943654555
0.845679012345679
0.936951754385965
0.962121212121212
0.774358974358974
0.00540540540540541
0.00418410041841004
0.010216203373723
0.321959145775302
0.0572289156626506
0.114028507126782
0.219440685611186
0.00328299409061064
0.016279626526215
0.91812865497076
0.00256529850746269
0.866727107887579
0.621010638297872
0
0.307581573896353
0.923276983094928
0.95872641509434
0.00352112676056338
0.901421800947867
0.939267015706806
0.917721518987342
0.810567010309278
0.888489208633094
0.892241379310345
0.858316221765914
0.789517470881864
0.00064143681847338
0.0551297898640297
0.617647058823529
0.757255936675462
0.451612903225806
0.00372970601140851
0.00468965517241379
0.0045045045045045
0.00671671276175425
0.567567567567568
0.840951617214649
0.00397812033814023
0.00502152080344333
0.00975213327915482
0.0127057464626047
0.00287562904385334
0.00341880341880342
0.0571192052980132
0.00528169014084507
0.00485865724381625
0.00370218017276841
0.00627943485086342
0.00283152430391694
0.00315531144092556
0.00168350168350168
0.00285714285714286
0.00579150579150579
0.773453093812375
0.4509886411443
0.806615776081425
0.440569508878579
0.00689096068098906
0.00746482917025553
0.00275103163686382
0.00352112676056338
0.00446428571428571
0.875420875420875
0.0086617583369424
0.91653290529695
0.0135777325186694
0.00399733510992672
0.00386740331491713
0.444055944055944
0.00319182891797
0.00522648083623693
0
0.0129032258064516
0.528260869565217
0.935721812434141
0.668268130862503
0.882352941176471
0.840148698884758
0.901215805471125
0.528846153846154
0.0307988450433109
0.0465116279069767
0.00740740740740741
0.0441860465116279
0.261283239814589
0
0.00269662921348315
0.00764087870105062
0.534338358458961
0.00107991360691145
0.924471299093656
0.00558252427184466
0.00305564490189772
0.418981481481481
0.720779220779221
0.923076923076923
0.394300861497681
0.42407313357034
0.00683371298405467
0.00418410041841004
0.713235294117647
0.77025641025641
0.381786339754816
0.938784433756012
0.923155737704918
0.900452488687783
0
0.00613026819923372
0.00425531914893617
0.00363636363636364
0.0490738513350974
0.00339847068819031
0.144067796610169
0.00421052631578947
0.023094688221709
0.205800266957893
0.551952349437459
0.00683229813664596
0
0.950166112956811
0.959219858156028
0.00747126436781609
0.86965811965812
0.0145719489981785
0.0017905102954342
0.00409649522075558
0.00485698866702644
0.897243107769424
0.00294550810014728
0.47538048343778
0.00376147803960615
0.00534157998313185
0.0664930079517412
0.00483258543320677
0.00416982562547384
0.00213447171824973
0.0117122141662019
0.0736842105263158
0.369507908611599
0.00576923076923077
0.00400304994281357
0.00276497695852535
0.00454545454545455
0.0292308988290793
0.73420365535248
0.00563869008891781
0.00346553715825953
0.00265392781316348
0.144021739130435
0.250910983862572
0.371730151445617
0.0455001672800268
0.380556443875919
0
0.00433973961562306
0.390647832440331
0.00234558248631744
0.00822368421052632
0.00845134764732755
0.00676861368764101
0.00385674931129477
0.0191977524582488
0.00535077288941736
0.893675527039413
0.851724137931035
0.895216400911162
0.00332491022742386
0.948301329394387
0.00426287744227353
0.00127632418634333
0.00347394540942928
0.00291545189504373
0.0178571428571429
0.118269230769231
0.0804597701149425
0.0037397157816006
0.00777302759424796
0.00291545189504373
0.864485981308411
0.0041145208297617
0.00269230769230769
0.0341774118378126
0.0764887063655031
0.00702370500438982
0.893289328932893
0.921465968586387
0.715528781793842
0.946938775510204
0.973913043478261
0.918864097363083
0.863636363636364
0.871478511207074
0.813020439061317
0.585216746943312
0.932926829268293
0.00448218919556499
0.0207581227436823
0.00319148936170213
0.00232678386763185
0.0350325152087267
0.0101802757158006
0.0139009556907037
0.00216294160057678
0.00481347773766546
0.00633494586500806
0.00255102040816327
0.00642857142857143
0.00303874398581919
0.871101871101871
0.00427046263345196
0.198915009041591
0.0976339407125374
0.324257425742574
0.0226343059721843
0.0440917107583774
0.157762413576367
0.411400247831475
0.00354749704375246
0.415674603174603
0.00497512437810945
0.384875846501129
0.225147637795276
0.00759734093067426
0.874180083482409
0.022737608003638
0.545454545454545
0.343511450381679
0.565064478311841
0.534629404617254
0.111688311688312
0.024743052912067
0.00427995971802618
0.507649513212796
0.920447482908639
0.725490196078431
0.893095768374165
0.568488745980707
0.000894454382826476
0.0038218677301429
0.71118530884808
0.023086789226165
0.00443761734084315
0.657624332100288
0.807817589576547
0.0270998415213946
0.00640532923392262
0.941117764471058
0.00368550368550369
0.60572576594676
0.00947176684881603
0.871244635193133
0.00320793234179061
0.00588235294117647
0.325459970164097
0.0053603335318642
0.420837867247008
0.897959183673469
0.00400320256204964
0.887470997679814
0.00786909817636772
0.00231803430690774
0.0023767082590612
0.00161117078410311
0.0124610591900312
0.0574506283662478
0.00837821663674446
0.619047619047619
0.369797113574566
0.00592718035563082
0.00353356890459364
0.00335289186923722
0.00356930398572278
0
0.00490196078431373
0.481675392670157
0.962666666666667
0.00378907483422798
0.413828689370485
0.435197225834417
0.421153846153846
0.855231143552311
0.0763508222396241
0.52807486631016
0.858951175406872
0.111111111111111
0.576530612244898
0.00235294117647059
0.547581903276131
0.926804644119132
0
0.00581088219756999
0.0021978021978022
0.00617665225447807
0.00539083557951483
0.00563607085346216
0.00159362549800797
0.00437956204379562
0.96078431372549
0.771806167400881
0.530602853198343
0.0753407045512985
0.00448591422931994
0.846815286624204
0.908685968819599
0.854368932038835
0.392937640871525
0.0324825986078886
0.112718964204113
0.0078740157480315
0.00298253089049851
0.00359815774323546
0.004
0.0596518677879914
0.0046339202965709
0.00406641816333446
0.0213032581453634
0.00436862908258789
0.00556586270871985
0.0026123301985371
0.00292631018888002
0.0225594749794914
0.146520146520147
0.00423728813559322
0.0029126213592233
0.0066006600660066
0.829443447037702
0.230769230769231
0.907894736842105
0.607705779334501
0.790436005625879
0.00372637742879957
0.00465449337629789
0.00309460654288241
0.00201252236135957
0.911184210526316
0.95045045045045
0.952919020715631
0.108807836963177
0.00498930862437634
0.00245378701128742
0.00248138957816377
0.00387221684414327
0
0.488311688311688
0.00288929440389294
0.915057915057915
0.00339311682016481
0.879787234042553
0.278903456495828
0.00635324015247776
0.00272294077603812
0.00370164723301869
0.00406137184115523
0.00299222022740874
0.00107066381156317
0.0301270986976306
0.00635930047694754
0.00363856882959369
0.00333684580259923
0.00124843945068664
0.00364630811303555
0.0151515151515152
0.00384862091084028
0.105817174515235
0.0667198905109489
0.00449101796407186
0.329549826856483
0.00174064403829417
0.00340812269241693
0.00308562612496786
0.914259513984411
0.00354609929078014
0.912390488110138
0.00248756218905473
0.889784946236559
0.902036857419981
0.00260756192959583
0.916390179163902
0.0884886452623336
0.0105777054515867
0.00376254180602007
0.00335101926836079
0.00354086751254057
0.865744507729862
0.00481540930979133
0.00466497031382528
0.392354124748491
0.83751542575072
0.942159383033419
0.00278164116828929
0.63176440976592
0.00477119930600737
0.0101010101010101
0.00775193798449612
0.00366748166259169
0.450459652706844
0.0249019273409517
0.392706872370266
0.749791492910759
0.0390151515151515
0.00243013365735115
0.00192261475606825
0.0177653108929406
0.929166666666667
0.917892156862745
0.00443951165371809
0.00717703349282297
0.00455864069622876
0.00278369084656951
0.00706840781118965
0.00298507462686567
0.129405576012625
0.0173913043478261
0.00706713780918728
0.819444444444444
0.00599221012683511
0.0229990800367985
0.858535779210048
0.00600400266844563
0.00307455803228286
0.013125
0.00609756097560976
0.00498220640569395
0.781428571428571
0.00252397778899546
0.00301535087719298
0.00646203554119548
0.0090203860725239
0.789473684210526
0.0171379605826907
0.00665041010862337
0.00701754385964912
0.829315332690453
0.0043994720633524
0.00469630557294928
0.0039342744735015
0.00377714825306893
0.00800582241630277
0.0054249547920434
0.00249687890137328
0.0585048754062839
0.00430663221360896
0.0829493087557604
0.00502828409805154
0.199162178336326
0.877400295420975
0.941935483870968
0.00767448595424269
0.00902255639097744
0.0105036358739564
0.00409626216077829
0.00343938091143594
0.014519056261343
0.0176779741997133
0.00267379679144385
0.00752840909090909
0.0104166666666667
0.141523137580411
0.00330469266358229
0.00422328314359163
0
0.002999400119976
0.0435466946484785
0.00441501103752759
0.0046388336646786
0.0104667124227865
0.0027063599458728
0.00521739130434783
0.00351288056206089
0.00418569254185693
0.00253004427577483
0.00188501413760603
0.00337574655933524
0.93155149934811
0.974683544303797
0.0361726954492415
0.342494996664443
0.470311027332705
0.0156806842480399
0.00638012088650101
0.0511440107671602
0.72636217948718
0.454323001631321
0.0162203519510329
0.0353917500610203
0.215846994535519
0.0700280112044818
0.027925949168497
0.0191341784262138
0.033013844515442
0.0033600896023894
0.644549763033175
0.222350230414747
0.0256410256410256
0.00341555977229602
0.933179723502304
0.00418628990057562
0.430952380952381
0.839285714285714
0.57825679475164
0.0144628099173554
0.00604838709677419
0.00537330316742081
0.0414657666345227
0.00193298969072165
0.0235625109899771
1
0.0381571509327304
0.00342679127725857
0.00126903553299492
0.00332571191020578
0.00484848484848485
0.0252225519287834
0.00628930817610063
0.00808080808080808
0.945454545454545
0.318763326226013
0.00221238938053097
0
0.0282308657465496
0.420502092050209
0.794627383015598
0.00417998524711089
0.108719646799117
0.0292774086378738
0.547197640117994
0.162429378531073
0.928446771378709
0.00641482537419815
0.0351639668115369
0.0161870503597122
0.0896686159844055
0.0348525469168901
0.399765533411489
0.00672645739910314
0.175115207373272
0.00428571428571429
0.0102459016393443
0.0420286452218831
0.00939143501126972
0.0540324727175938
0.00647668393782383
0.0138888888888889
0.0860215053763441
0.0161635369622058
0.551470588235294
0.00221994535519126
0.00840100812097452
0.00991735537190083
0.0351493848857645
0.00294175328495783
0.291871921182266
0.00290416263310745
0.00465753424657534
0.736807387862797
0.00535236396074933
0.00324254215304799
0.00277777777777778
0.866666666666667
0.00245821042281219
0.739710789766407
0.799778761061947
0.837974683544304
0.810526315789474
0.89247311827957
0.784810126582278
0.834462001504891
0.832290362953692
0.833001988071571
0.789133247089263
0.790262172284644
0.886649041639128
0.893905191873589
0.859538784067086
0.45632672332389
0.135919268369599
0.857142857142857
0.92377358490566
0.867056245434624
0.806228373702422
0.829736211031175
0.777003484320557
0.876543209876543
0.878787878787879
0.829499323410014
0.818181818181818
0.831730769230769
0.869514335868929
0.854079254079254
0.00901713255184851
0.757869249394673
0.809220985691574
0.719745222929936
0.678571428571429
0.655263157894737
0.703389830508475
0.708527131782946
0.758064516129032
0.403508771929825
0.660899653979239
0.797927461139896
0.871551724137931
0.560975609756098
0.851132686084142
0.584459459459459
0.911764705882353
0.8
0.84469696969697
0.823979591836735
0.862884160756501
0.838308457711443
0.731490958717161
0.627408993576017
0.38651102464332
0.625615763546798
0.71648735097412
0.823899371069182
0.00217548948513416
0.0054483541430193
0.00532724505327245
0.0171428571428571
0.115451388888889
0.0111847555923778
0.173027989821883
0.0130576713819369
0.0592920353982301
0.00648035641960308
0.705357142857143
0.0027681660899654
0.0029940119760479
0.00801603206412826
0.00744647843623953
0.009375
0.0290697674418605
0.00453720508166969
0.00453309156844968
0.0039539481335039
0.010752688172043
0.00499168053244592
0.230514096185738
0.777777777777778
0.00375
0.00593119810201661
0.00481540930979133
0.054083885209713
0.099409811877536
0.130316742081448
0.142545454545455
0
0.138042935596605
0.00200534759358289
0.00708521944499114
0.025754060324826
0.00303490136570561
0.056477093206951
0.0250746268656716
0.0206235011990408
0.01212976022567
0.00182315405651778
0.00411764705882353
0.00321957501609787
0.022343594836147
0.0117384669562155
0.00382409177820268
0.0055668016194332
0.66636791395922
0.158428390367554
0.345083487940631
0.337483325922632
0.00151133501259446
0.00302114803625378
0.00240054869684499
0.00823421774931381
0.018970189701897
0.32934847579199
0.00381497377205532
0.0026525198938992
0.0102622576966933
0.0421545667447307
0.25
0.0226817878585724
0.00453972257250946
0.00669642857142857
0.0092818759159746
0.002
0.00473292765382015
0.727272727272727
0.172549019607843
0.00491918482080112
0.024190241902419
0.00636942675159236
0.0027906976744186
0.00713749060856499
0.0785973397823458
0.00931577256665596
0.29559748427673
0.559099437148218
0.5125
0.098249281421479
0.321742453190676
0.545722713864307
0.230252100840336
0.0665859564164649
0.0204248366013072
0.439393939393939
0.00304383116883117
0.00551914453259745
0.00704934541792548
0.00433839479392625
0.0918207458476966
0.0641940085592011
0.00469851213782302
0.00499445061043285
0.173426573426573
0.0743537612547197
0.892278719397363
0.807005494505495
0.887798036465638
0.00309597523219814
0.00289948453608247
0.00317460317460317
0.08
0.138356164383562
0.0162721893491124
0.0287958115183246
0.0868983957219251
0.0871559633027523
0.00220333648095688
0.0033112582781457
0.498392282958199
0.00804093567251462
0.0115288220551378
0.00984009840098401
0.0949353676626404
0.0715268225584594
0.00469851213782302
0.410677618069815
0.00616016427104723
0.00739056281978397
0.0176
0.00691244239631336
0
0.275757575757576
0.060081466395112
0.087378640776699
0.00107411385606874
0.00179775280898876
0.00451977401129944
0.0989717223650386
0.322815533980583
0.00258397932816537
0.00627352572145546
0.251564455569462
0.00286697247706422
0.1
0.00826446280991736
0.124878993223621
0.111111111111111
0.0841694537346711
0.0301837270341207
0.168971332209106
0.0251836306400839
0.15723411408719
0.56414978514426
0.5512104283054
0.500973709834469
0.00514258999532492
0.132622929772756
0.00785545954438335
0.00542556798914886
0.377245508982036
0.949771689497717
0.00416666666666667
0.00155971479500891
0.0149063032367973
0.0103846153846154
0.69645986680687
0.0135135135135135
0.712779973649539
0.00797332560162366
0.0081008100810081
0.00400200100050025
0.0130718954248366
0.00351864883884588
0.00588235294117647
0.00200870438567124
0.00247218788627936
0.748674443266172
0.776859504132231
0.76417004048583
0.816522574447647
0.400862068965517
0.652173913043478
0.0547803617571059
0.327787021630616
0.698606271777004
0.0121078701155751
0.0347483431846677
0.0107438016528926
0.703575547866205
0.0085978835978836
0.00304215558452847
0.00613967766692249
0.400298359025361
0.066571224051539
0.0983870967741935
0.106478034251675
0.222444889779559
0.0741350906095552
0.0555918901242642
0.0516499282639885
0.0243087771386157
0.00350262697022767
0.0382775119617225
0.0776957163958641
0.787061994609164
0.034523408555069
0.114478899510375
0.174165457184325
0.430011198208287
0.00507292327203551
0.333333333333333
0.280864197530864
0.0125786163522013
0.00453514739229025
0.0409445819843839
0.00330715171558495
0.00517464424320828
0.00836690424542919
0.00406917599186165
0.00311235605353252
0.0142639786991251
0.895688456189152
0.00732171621027969
0.0478905359179019
0.0147434079954636
0.00696459663377829
0.737148399612027
0.78343949044586
0.430214323052797
0.105585309869931
0.00958636605716315
0.543820224719101
0.0502901353965184
0.00683303624480095
0.00284661754855995
0.00483271375464684
0.00365691489361702
0.0269271383315734
0.0143642688811581
0.0211915233906437
0.00608210846426761
0.004739336492891
0.00741198270537369
0.167659184608337
0.581861012956419
0.160422670509126
0.0120623219969844
0.00428305400372439
0.0217749313815188
0.0246472739940777
0.0036231884057971
0.690250925545043
0.0188405797101449
0.947049924357035
0.00627510040160643
0.00850340136054422
0.00492004920049201
0.0100231303006939
0.29938900203666
0.00413137781450114
0.834224598930481
0.942857142857143
0.00388660265203475
0.00195694716242661
0.00900900900900901
0.716091954022989
0.856729377713459
0.0028109627547435
0.0204419889502762
0.242316402458751
0.191275167785235
0.0168621700879765
0.304985337243402
0.0183795948987247
0.0228375677990294
0.637700534759358
0.308884297520661
0.228928420160949
0.0412324422292705
0.280701754385965
0.654441007512152
0.717314487632509
0.177711836465546
0.0292404611910139
0.736922295581513
0.00685500623182385
0.00575043128234618
0.947552447552448
0.00947613087788307
0.935201401050788
0.0197728228859907
0.00452812202097235
0.00716763005780347
0.0276527331189711
0.888024883359253
0.00885757423251132
0.454895104895105
0.0118085767557489
0.0033905488450943
0.00324196875921014
0.981132075471698
0.0207359219353527
0.916071428571429
0.0295005028494804
0.00397614314115308
0.638123603871929
0.831395348837209
0.0364431486880466
0.3
0.961538461538462
0.76461038961039
0.0215336134453782
0.00455506751260778
0.336466165413534
0.0618003731343284
0.00217054263565891
0.196668209162425
0.496885481552468
0.916959064327485
0.903846153846154
0.00766096169519152
0.545764154959557
0.939167556029883
0.0254028953837749
0.871406959152799
0.00967059534602599
0.0175350701402806
0.00260247234873129
0.791469194312796
0.027027027027027
0.735014005602241
0.18739054290718
0.4
0.448196469685341
0.186666666666667
0.407407407407407
0.0333333333333333
0.842696629213483
0.0332720280889483
0
0.0759493670886076
0.00680272108843537
0.000899280575539568
0.00309119010819165
0.00410958904109589
0.00343053173241852
0.00451297480255735
0.390685640362225
0.0249440908308963
0.146255850234009
0.606356968215159
0.36125126135217
0.955097087378641
0.00726685506661284
0.810810810810811
0.147349505840072
0.350722311396469
0.073385518590998
0.17695991933451
0.226415094339623
0.486599664991625
0.48595041322314
0.100335570469799
0.442665289256198
0.515337423312883
0.172010562052056
0.492654774396642
0.399638336347197
0.069055944055944
0.0613126079447323
0.556770833333333
0.146584345747859
0.379310344827586
0.129366106080207
0.482415902140673
0.571929824561404
0.565718884120172
0.65625
0.503811733510109
0.0044280442804428
0.00672344240251008
0.698712446351931
0.00374574347332577
0.0310793784124317
0.0411954765751212
0.156626506024096
0.00821018062397373
0.491682070240296
0.00338308457711443
0.002710027100271
0.007097232079489
0.0457697642163662
0.00396825396825397
0.695525549377813
0.00529000566786322
0.00196126501593528
0.00448785638859556
0.0036697247706422
0.0231143552311436
0.348484848484849
0.362179487179487
0.333652924256951
0.348641049671978
0.00474495848161329
0.0080521472392638
0.00509098786828423
0.8125
0.433928571428571
0.460926193921852
0.389582033686837
0.00248756218905473
0.00377002827521206
0.879405520169851
0.00792730085073473
0.881796690307329
0.00589891406354739
0.00183284457478006
0.212322638374025
0.0019714144898965
0.0852534562211982
0.0346562325321409
0.190017513134851
0.422319474835886
0.203900709219858
0.134529147982063
0.150980392156863
0.287066246056782
0.045141545524101
0.237797735259664
0.789705882352941
0.855973813420622
0.878190255220418
0.861538461538462
0.83942908117752
0.31980906921241
0.0568534929220854
0.00173410404624277
0.94672131147541
0.931034482758621
0.00171821305841924
0.00424290639087775
0.00125891733109526
0.900900900900901
0.00340783802746317
0.00539291217257319
0.0470204394971692
0.654736842105263
0.0044996400287977
0.00388726919339164
0.00342857142857143
0.822689075630252
0.0110584518167457
0.902900378310214
0.138584247258225
0.871104815864023
0.509803921568627
0.869565217391304
0.138888888888889
0.915348837209302
0.944148936170213
0.00300864986837157
0.9373795761079
0.0159723721131017
0.111666666666667
0.947976878612717
0.37914364640884
0.856060606060606
0.452101661779081
0.7601246105919
0.92621359223301
0.869117647058824
0.83625730994152
0.291666666666667
0.00441257584114727
0.866868381240545
0.00323275862068966
0.00201748486886348
0.00802246289610911
0.779189833200953
0.825545171339564
0.866251944012442
0.405555555555556
0.0225944682508765
0.875
0.00316598824061511
0.706806282722513
0.546916890080429
0.640153944836434
0.00798912119666837
0.921455938697318
0.00537995965030262
0.00544388609715243
0.00483091787439614
0.1917502787068
0.0705841446453408
0.00806747341400807
0.927364093193239
0.00935790382954218
0.846420323325635
0.699453551912568
0.906122448979592
0.00442176870748299
0.00451153912892591
0.00464240903387704
0.896135265700483
0.837837837837838
0.806347150259067
0.002925877763329
0.933723196881092
0.44735516372796
0.111218568665377
0.0017286084701815
0.00605143721633888
0.0139880952380952
0.95625
0.0764061722249876
0.00798977309044423
0.96780487804878
0.00548847420417124
0.887262079062958
0.0115582191780822
0.860383944153578
0.793288590604027
0.785714285714286
0.00308324768756423
0.935768261964736
0.00425894378194208
0.784545454545455
0.0227765726681128
0.878296146044625
0.107125623290976
0.00347912524850895
0.898966704936854
0.00653423941453215
0.00287686996547756
0.882022471910112
0.869451697127937
0.937229437229437
0.00348156353853458
0.965644171779141
0.849762066621346
0.565217391304348
0.00446428571428571
0.00405624661979448
0.612872238232469
0.0150214592274678
0.86321155480034
0.00285103349964362
0.0161308390276689
0.913873130479629
0.00341005967604433
0.910876132930514
0.0396694214876033
0.854406130268199
0.00383862712629836
0.00266903914590747
0.0682135868045848
0.348887683125339
0.884210526315789
0.853208232445521
0.29399585921325
0.0394736842105263
0.00372300819061802
0.00497604128271286
0.00713359273670558
0.00384193194291987
0.00318471337579618
0.00347222222222222
0.317110266159696
0.833093525179856
0.0118367346938776
0.0546448087431694
0.096
0.00628930817610063
0.0112359550561798
0.00803212851405622
0.00794912559618442
0.00470588235294118
0
0.805970149253731
0.649298597194389
0.0036101083032491
0.0277777777777778
0.00433839479392625
0
0.0023551577955723
0.0052757793764988
0.0038860103626943
0.014291719209752
0.00928381962864721
0.034688995215311
0.00106837606837607
0.0185185185185185
0.00394321766561514
0.772727272727273
0.441558441558442
0.955005624296963
0.92358803986711
0.89261744966443
0.933609958506224
0.922627737226277
0.00974313551815766
0.00286944045911047
0.73757225433526
0.00369549150036955
0.00453795379537954
0.060377358490566
0.0184782608695652
0.00254452926208651
0.853515625
0.0158730158730159
0.0736766809728183
0.0261941448382126
0.0109789569990851
0.546511627906977
0.887543252595156
0.0924499229583975
0.00346820809248555
0.245849297573436
0.362459546925566
0.00815494393476045
0.0069713400464756
0.00469483568075117
0.0101010101010101
0.00547445255474453
0.0196078431372549
0.00523560209424084
0.868371212121212
0.131313131313131
0.0354609929078014
0.245882352941176
0
0.146341463414634
0.00592592592592593
0.78125
0.865900383141762
0.868888888888889
0.923076923076923
0.00153727901614143
0.00389105058365759
0.00245700245700246
0.0056044835868695
0.00516795865633075
0.840731070496084
0.306312769010043
0.00220994475138122
0.00622406639004149
0
0.00570342205323194
0.0035377358490566
0.707345971563981
0.00414364640883978
0
0.0132013201320132
0.405940594059406
0.00277008310249307
0.017845554834523
0.566176470588235
0.00265654648956357
0.168937329700272
0.00302788844621514
0.869230769230769
0.595761381475667
0.826132771338251
0.850719424460432
0.616613418530351
0.00576241134751773
0.0229885057471264
0.122895622895623
0.020979020979021
0.137142857142857
0.00650644004780242
0.00440827399118345
0.00277633177164671
0.00172711571675302
0.103390539974885
0.378378378378378
0.00574712643678161
0.00428112736353907
0.00502134069796636
0.0021505376344086
0.0035650623885918
0.673821989528796
0.0183224755700326
0.332956791866704
0.00271646859083192
0.396648044692737
0.00545058139534884
0.00686314089624546
0.0122377622377622
0.333139534883721
0.00892451973982756
0.920289855072464
0.592369477911647
0.0076873798846893
0.0029603315571344
0.0024
0.7
0.00775193798449612
0.117021276595745
0.0106666666666667
0.00379326695116169
0.852240896358543
0.00422743606002959
0.0974322898346817
0.00248756218905473
0.178378378378378
0.31807372175981
0.0131578947368421
0.00323206205559147
0.00362483008608971
0.00479233226837061
0.010611419909045
0.0055307381408211
0.252938517179023
0.0032232070910556
0.00280898876404494
0.00139762403913347
0.0392156862745098
0.00638103919781222
0.113906678865508
0.00431832202344232
0.00699300699300699
0.0151898734177215
0.00396253602305476
0.00338409475465313
0.206773618538324
0.0477657935285054
0.495768374164811
0.645422943221321
0.907894736842105
0.0630713823991135
0.00648685558210994
0.753824756606398
0.00448556209700028
0.0037344398340249
0.00383141762452107
0.633257403189066
0.118798235942668
0.00205973223480947
0.00884955752212389
0.00759383814276416
0.0149736948603804
0.273066865894658
0.00595882990249187
0.11127063890883
0.106376726417867
0.163602941176471
0.00371155885471898
0.00186766275346852
0.46411856474259
0
0.582500998801438
0.533478893740903
0.762458471760797
0.826006478482184
0.0193050193050193
0.0479009687836383
0.0298719772403983
0.181560283687943
0.0039957378795951
0.868020304568528
0.45609756097561
0.938144329896907
0.00616591928251121
0.649904761904762
0.0941235059760956
0.0015748031496063
0.00439350525310411
0.00290007909306617
0.0541611624834875
0.00474777448071217
0.944664031620553
0.00548986486486487
0.00498338870431894
0.00382342718109141
0.0311355311355311
0.0018738288569644
0.485621854780733
0.014547160957297
0.806640625
0.0046189376443418
0.00306278713629403
0.890995260663507
0.00140745953553835
0.405165456012914
0.0937297996121526
0.00377073906485671
0.00475059382422803
0
0.0073827980804725
0.00582241630276565
0.44795978710822
0.00338180588434224
0.00376884422110553
0.00121802679658952
0.00200937709310114
0.00389408099688474
0.00239234449760766
0.00713703099510604
0.967741935483871
0.00822025052192067
0.00496414782129068
0.00426569165143205
0.295060080106809
0.106525911708253
0.275862068965517
0.119102861562258
0.567058823529412
0.595730486991328
0.0541871921182266
0.010427226647357
0.044971381847915
0.00556715379262352
0.0261466549810108
0.00120048019207683
0.00419847328244275
0.00453514739229025
0.00271554650373388
0.192015209125475
0.0043859649122807
0.00305693542223921
0.00713087248322148
0.0667623833452979
0.173844949099452
0.00501299665800223
0.0970625798212005
0.00381970970206264
0.00221533008418254
0.0058252427184466
0.0087719298245614
0.00415627597672485
0.00626442466205077
0.00498173364330787
0.00628930817610063
0.503004673937236
0.213541666666667
0.379787234042553
0.00106100795755968
0.434077079107505
0.0040650406504065
0.326027397260274
0.00478278198485452
0.03125
0.0891976692066338
0.474884218026363
0.00899974286448959
0
0.00316789862724393
0.00891089108910891
0.00888888888888889
0.903692976104272
0.00610169491525424
0.00619195046439629
0.00402414486921529
0.82906976744186
0
0.434343434343434
0.48015873015873
0.0838541666666667
0.165109034267913
0.0921219822109276
0.445454545454545
0.666666666666667
0.494318181818182
0.676749703440095
0.00339805825242718
0.0144560896277557
0.00345679012345679
0.00603718908476213
0.0590094836670179
0.00373134328358209
0.0246710526315789
0.00447761194029851
0.0037513397642015
0.0133333333333333
0.0043096568236233
0.012464046021093
0.00424119491056611
0.00542822677925211
0.00437397484964461
0.00332723340542339
0.0673652694610778
0.0121212121212121
0.377428307123034
0.855704697986577
0.159420289855072
0.732732732732733
0.00472255017709563
0.00482425913163336
0.00574437529918621
0.00465116279069767
0.00563014291901256
0.00369886858137511
0.00283630470016207
0
0.692307692307692
0.901306240928882
0.00416666666666667
0.916949152542373
0.00453836335271593
0.00252631578947368
0.959247648902821
0.928286852589641
0.34885588117222
0.00537634408602151
0.375905797101449
0.820779220779221
0.684458398744113
0.00403659849300323
0.00266134397870925
0.00416351249053747
0.0683609457937912
0.939622641509434
0.00330536486142893
0.398200224971879
0.0295434198746643
0.884946606958319
0.742272727272727
0.829581993569132
0.891126494650724
0.957720588235294
0.0076103500761035
0.940340909090909
0.896251089799477
0.0160427807486631
0.860240963855422
0.897686542847833
0.00271493212669683
0.00449982692973347
0.0072202166064982
0.00237906423473434
0.00683654443753884
0.968847352024922
0.393008474576271
0.0115013349763812
0.00268817204301075
0.00547045951859956
0.00298253089049851
0.00637393767705382
0.929297392841361
0.00361990950226244
0.911646586345382
0.00292038118659699
0.00186104218362283
0.00488400488400488
0.00730240549828179
0.348580441640379
0.00481154771451484
0.00493653032440056
0.00186915887850467
0.0105992662046474
0.00411214953271028
0.00864304235090752
0
0.0038156736131494
0.00391581008321096
0.0204946996466431
0.021680216802168
0.847246891651865
0.357015985790409
0.00560398505603985
0.0268720888570405
0.0028957528957529
0.392010309278351
0.96969696969697
0.192139737991266
0.372652491075586
0.00583657587548638
0.00375613984397573
0.00203458799593082
0.00280583613916947
0.375740813907546
0.905523255813954
0.879332477535302
0.00113250283125708
0.00433526011560694
0.00475200475200475
0.00403361344537815
0.00274223034734918
0.00398936170212766
0.530232558139535
0.254691164972635
0.00320512820512821
0.00268920476373415
0.323884001303356
0.00338345864661654
0.0256641152633949
0.086635325721961
0.0140748369378647
0.00389863547758285
0.00211864406779661
0.012589928057554
0.84251968503937
0.0113709504398198
0.00524148259078997
0.00916422287390029
0.934782608695652
0.905529953917051
0.900046061722708
0.0090702947845805
0.939490445859873
0.932279909706546
0.00609756097560976
0.00380450687737782
0.00255174369152254
0.00238663484486874
0.00338983050847458
0.739495798319328
0.547128927410618
0.201045436268597
0.0253731343283582
0.836529680365297
0.844678811121764
0.405970149253731
0.793351302785265
0.00187617260787992
0.0417600896860987
0.0061652281134402
0.00158227848101266
0.00551470588235294
0.00233372228704784
0.00478959972630859
0.447867298578199
0.711471610660487
0.394839898640866
0.772626931567329
0.0401455427531838
0.856993736951983
0.911384976525822
0.00233644859813084
0.917735042735043
0.923891462607545
0.865561694290976
0.910967741935484
0.936512758201701
0.834928229665072
0.910843373493976
0.00356164383561644
0.0163265306122449
0.941176470588235
0.870880605078336
0.943894389438944
0.00500894454382826
0.901589527816737
0.68
0.00606469002695418
0.00518806744487678
0.00344408427876823
0.937293729372937
0.893658536585366
0.634146341463415
0.900552486187845
0
0.00212947189097104
0.0199004975124378
0.0119965724078835
0.0939699448354575
0.00218102508178844
0.00310421286031042
0.00547993636202934
0.0252854812398042
0.00321273920938679
0.00834824090638044
0.93109375
0.00632911392405063
0.00416088765603329
0.00403442711135019
0.949367088607595
0.110971629425056
0.269333333333333
0.00745573159366263
0.503225806451613
0.666964285714286
0.9125
0.79726996966633
0.792124542124542
0.96875
0.88735632183908
0.00342633382280959
0
0.00263504611330698
0.0602003162888772
0.00409165302782324
0.00236220472440945
0.0010263427984947
0.767857142857143
0.0054575986565911
0.00405340963280877
0.0105540897097625
0.00293599530240752
0.0026246719160105
0.00203804347826087
0.0376447876447876
0.311358220810167
0.00376344086021505
0
0.358658115441539
0.862595419847328
0.804621848739496
0.940379403794038
0.00502379693283977
0.00663603879530373
0.0026366251198466
0.341517857142857
0.00272851296043656
0.00268276324614353
0.00507146150299677
0.00525722868944799
0.00438212094653812
0
0.916286779941981
0.952267303102625
0.00280112044817927
0.415420928402832
0.00327478416195296
0.0074281709880869
0.00314735336194564
0.00249376558603491
0.331403762662808
0.0147278548559232
0.810077519379845
0.911708253358925
0.0025062656641604
0.00381679389312977
0.0103896103896104
0.914782608695652
0.488391038696538
0.864661654135338
0.737394957983193
0.687861271676301
0.8719646799117
0.00300150075037519
0.958843159065628
0
0.00368833563854311
0.00943396226415094
0.0199265862611432
0.766355140186916
0.00358503248935693
0.00189189189189189
0.0146818923327896
0.0143110435663627
0.912781954887218
0.896288209606987
0.964547677261614
0.934959349593496
0.00743243243243243
0.0036231884057971
0.446167883211679
0.0021043771043771
0.180300500834725
0.00408044301952783
0.00328330206378987
0.00896860986547085
0.00393959290873276
0.00561009817671809
0.0168269230769231
0.0151300236406619
0.00208768267223382
0.0072403806371535
0.00262390670553936
0.00265076209410205
0.00495399858457183
0.0513256770168723
0.00417972831765935
0.00468384074941452
0.934606481481482
0.850340136054422
0.00867132867132867
0.065359477124183
0.955922865013774
0.00469798657718121
0.011864406779661
0.00463141644152837
0.00652769004000842
0.00406297613001524
0.00305895439377086
0.00101988781234064
0.00378787878787879
0.00826446280991736
0.00828920101312457
0.00563153660498793
0.00875656742556918
0.00105708245243129
0.826710557253703
0.668711656441718
0.728549141965679
0.732262382864793
0.247391952309985
0.00505780346820809
0.00326409495548961
0.682907965970611
0.00661914460285132
0.772329246935201
0.162408759124088
0.0037037037037037
0.00392638036809816
0.00695206732528357
0.00563380281690141
0.0039232781168265
0.00371057513914657
0.911431513903193
0.0144697090157418
0.0133222314737719
0.00415896487985213
0.186297671279109
0.0454545454545455
0.0557993730407524
0.00257510729613734
0.468197879858657
0.061034761519806
0.175784753363229
0.238849765258216
0.00625931445603577
0.00698080279232112
0.00633134013366162
0.948064211520302
0.00981432360742706
0.963436928702011
0.851694915254237
0.00354653295829766
0.00399042298483639
0.331400966183575
0.00277932184546971
0.00488808850012863
0.00814366256003341
0.0333790580704161
0.400496277915633
0.268631813125695
0.00566679259539101
0.129239230064161
0.00484066155707947
0.00228506141102542
0.0040768782760629
0.00543478260869565
0.00597477317990706
0.00320307495195388
0.0028673835125448
0.00451019303626195
0.0216004937255709
0.00623052959501558
0.00880962612806188
0.926829268292683
0.00583090379008746
0.00455696202531646
0.00807300807300807
0.00315126050420168
0.00820152314001172
0.00361881785283474
0.00376647834274953
0.188377535101404
0.448818897637795
0.366457858769932
0.830479452054795
0.38568129330254
0.0106100795755968
0.00301539438184415
0.755533199195171
0.0104895104895105
0.00331477061787324
0.0203784570596798
0.0116978609625668
0.00501861745183746
0.004720692368214
0.066520714045133
0.352126607319486
0.00411522633744856
0.00274851122308749
0.00389105058365759
0.00639386189258312
0.0021953896816685
0.00234741784037559
0.00514532053956334
0.00558659217877095
0.217821782178218
0.347976878612717
0.128885205138831
0.0340788072417465
0.108267716535433
0.0313418217433888
0.0175718849840256
0.00906344410876133
0.127272727272727
0.0951101558301988
0.00342205323193916
0.0039607695209355
0.00547066591209206
0.010624597553123
0.00709639266706091
0.82780612244898
0.938912133891213
0.00410324288550629
0.00487646293888166
0.770592485549133
0.909090909090909
0.0418877408545099
0.00548446069469835
0.00858496151568976
0.00333407423871972
0.0036003600360036
0.0361020629750271
0.0482456140350877
0.00693210095982936
0.00421496311907271
0.03609678698929
0.00370495116200741
0.756756756756757
0.00430663221360896
0.00585651537335286
0.00394390885188431
0.00495521250238231
0.001953125
0.00884955752212389
0.00315457413249211
0.00387243735763098
0.0270359743985875
0.0159498207885305
0.000956632653061224
0.00263409961685824
0.910189982728843
0.00991325898389095
0.0332745147466599
0.00619785458879619
0.032729398012858
0.0157512953367876
0.0234800838574423
0.112970711297071
0.00196232339089482
0.839366515837104
0.0142378559463987
0.679452054794521
0.473484848484849
0.014978420919015
0.00377358490566038
0.104936676143706
0.00204394481349004
0.744582043343653
0.00427035782653512
0.81055900621118
0.0383435582822086
0.00491290754801251
0.251404494382022
0.107347118345799
0.025260029717682
0.00408719346049046
0.00583590799862684
0.00497760079641613
0.830799411476214
0
0.948648648648649
0.870056497175141
0.82312925170068
0.0410557184750733
0.150632781150324
0.198767334360555
0.138674884437596
0.109289617486339
0.0732568402471315
0.0863234529381175
0.0551984877126654
0.0721311475409836
0.108161258603736
0.0849420849420849
0.0874217118997912
0.0753424657534247
0.10580985915493
0.00529100529100529
0.00473405736563631
0.26599634369287
0.0434844800457731
0.718446601941748
0.120689655172414
0.109739973556633
0.0431304347826087
0.00984087102177554
0.00368047982551799
0.0377002827521206
0.23121387283237
0.222689075630252
0.00461517578390118
0.00229673863114378
0.955
0.248395378690629
0.397076372315036
0.00937866354044549
0.0103734439834025
0.0666332665330661
0.118971061093248
0.150568181818182
0.267175572519084
0.0513560300057703
0.25
0.0130378096479791
0.921781640412819
0.866819747416762
0.210347752332485
0.647268408551069
0.587109125717932
0.150404312668464
0.642074506939372
0.524177949709865
0.371369294605809
0.0610687022900763
0.527433628318584
0.830500242836328
0.00828777993299242
0.0140629776826659
0.209298393913779
0.0256410256410256
0.409134157944814
0.0278396436525612
0.0564689063616869
0.178423236514523
0.565450643776824
0.0025
0.00548245614035088
0.00239712345185777
0.832764505119454
0.255238992229809
0.00559608274208054
0.308733087330873
0.0138121546961326
0.837905236907731
0.635437881873727
0.962264150943396
0.783349101229896
0.00502124372344535
0.88
0.0289914250714577
0.898773006134969
0.949942241047362
0.019421761200618
0.903820816864295
0.00897959183673469
0.385555555555556
1
0.775919732441472
0.169531713100178
0.0376522702104097
0.374517374517374
0.497076023391813
0.0530429927414852
0.90625
0.015771315919172
0.349532710280374
0.0178571428571429
0.812865497076023
0.934840425531915
0.115684882895671
0.932692307692308
0.0218805440567711
0.388281469021587
0.924829157175399
0.0997782705099778
0.899543378995434
0.934210526315789
0.00258264462809917
0.00861111111111111
0.00900900900900901
0.471181556195965
0.543151969981238
0.175891758917589
0.0579216354344123
0.527363184079602
0.659016393442623
0.0923694779116466
0.178652604782253
0.115869017632242
0.250662251655629
0.414585414585415
0.126946811636791
0.177200902934537
0.309
0.0612883051907442
0.339019189765458
0.481044650379107
0.520673813169985
0.0111254851228978
0.769230769230769
0.0225330225330225
0.00318945354029343
0.318996415770609
0.0079177897574124
0.0283143688806563
0.109792284866469
0.0108695652173913
0.636871508379888
0.00416811392844738
0.00816181689141235
0.848017621145374
0.0332450452096082
0.247589020771513
0.314917127071823
0.00249376558603491
0.846506300114548
0.651821862348178
0.785303514376997
0.529857397504456
0.945652173913043
0.574257425742574
0.893939393939394
0.533980582524272
0.872549019607843
0.00346481876332623
0.00230414746543779
0.952886247877759
0.00499605574546411
0.00332225913621262
0.00328407224958949
0.00239808153477218
0.941430332922318
0.0651041666666667
0.723404255319149
0.0165266865348144
0.763440860215054
0.0554272517321016
0.0784883720930233
0.669191919191919
0.00311310965063992
0.00424268137462877
0.930827067669173
0.0119260584376863
0.9209726443769
0.744654088050314
0.128627450980392
0.850029291154071
0.905466970387244
0.190291262135922
0.553398058252427
0.207707023776988
0.0298210735586481
0.917460317460317
0.931937172774869
0.00582398619499569
0.195216049382716
0.161702127659574
0.130434782608696
0.188245013572524
0.0967741935483871
0.388888888888889
0.00382165605095541
0.00852272727272727
0.926829268292683
0.910984848484849
0.932692307692308
0.00332541567695962
0.647307286166843
0.697986577181208
0.748697916666667
0.925711275026344
0.861861861861862
0.743494423791822
0.898395721925134
0.0410738255033557
0.102205486820871
0.00902827274887147
0.00399087799315849
0.535947712418301
0.314685314685315
0.0028735632183908
0.899739583333333
0.0179775280898876
0.539426523297491
0.934199837530463
0.963699494949495
0.0961182994454713
0.187905746573696
0.0027972027972028
0.0145631067961165
0
0.00334448160535117
0.00655933214072749
0.130316035895435
0.928571428571429
0.84375
0.457627118644068
0.97005444646098
0.00262881177707676
0.807017543859649
0.00410466906105695
0.01785050204537
0.00492610837438424
0.0108695652173913
0.00352112676056338
0.0055005500550055
0.0132768046413031
0.986111111111111
0.801526717557252
0.884555382215289
0.00523952095808383
0.905817174515235
0.000720980533525595
0.00415060776756597
0.00420388859695218
0.00234741784037559
0.00359308331461936
0.955034722222222
0.938303341902314
0.00441696113074205
0.002
0.0025993316004456
0.00447479981158738
0.00516505726476533
0.0366049879324216
0.160412757973734
0.0187400318979266
0.224
0.881065088757396
0.00596125186289121
0.00961538461538462
0.952952029520295
0.252728799328296
0.687319884726225
0.00401848503114326
0.960099750623441
0.782926829268293
0.00271166013859596
0.00458481915435558
0.00575490859851049
0.0037202380952381
0.00627615062761506
0.00294384057971014
0.0035377358490566
0.486504876389204
0.261877613074876
0.896341463414634
0.00605012964563526
0.0065359477124183
0.0268924302788845
0.912162162162162
0.00147130946542423
0
0.901423877327492
0.363336992316136
0.00545010336402932
0.934628975265018
0.97339593114241
0.934599156118143
0.405323957810146
0.91353001017294
0.039119804400978
0.00222469410456062
0.00515463917525773
0.00326027893497555
0.00462758924636404
0.0055379746835443
0.931993817619784
0.911602209944751
0.391183035714286
0.804517810599479
0.00700934579439252
0.6
0.00581395348837209
0.177054605626034
0.448104306055927
0.433242506811989
0.475638051044084
0.009657594381036
0.00683760683760684
0.330552659019812
0.05
0.00623700623700624
0.00549073438572409
0.00647423792824386
0.0201775625504439
0.0809061488673139
0.0277777777777778
0.00661157024793388
0.00472636815920398
0.00782013685239492
0.00531537916371368
0.835329341317365
0.74828060522696
0.00245098039215686
0.0130748422001803
0
0
0.0221225710014948
0.00189933523266857
0.00315819695664657
0.861386138613861
0.939485627836611
0.921273031825796
0.84297520661157
0.507281553398058
0.96652719665272
0.00251340482573727
0.00515641113784806
0.00700042426813746
0.0027027027027027
0.0611005692599621
0.227496757457847
0.0119047619047619
0.692990239574091
0.00222551928783383
0.103864734299517
0.0103383458646617
0.0769498002431822
0.00310421286031042
0.0127478753541076
0.401391409558379
0.00598802395209581
0.00811123986095017
0.86734693877551
0.912017167381974
0.00564334085778781
0.797665369649806
0.803571428571429
0.638655462184874
0.895516717325228
0.797379503977539
0.156599552572707
0.0793214121962403
0.101182654402103
0.0740157480314961
0.959692898272553
0.00398695179412831
0.835656213704994
0.414836223506744
0.93984375
0.931818181818182
0.525892232330301
0.0230905861456483
0.514064015518914
0.982456140350877
0.00924295774647887
0.927272727272727
0.106844741235392
0.268404468633629
0.15
0.140084388185654
0.0350312440825601
0.96078431372549
0.00473036896877956
0.00251617541337168
0.330128205128205
0.693346190935391
0.757692307692308
0.716750313676286
0.818181818181818
0.00989742666906604
0.538169548713623
0.659799554565702
0.772898368883312
0.850551654964895
0.00546448087431694
0.615428571428571
0.303185437997725
0.871165644171779
0.299463875414858
0.829568788501027
0.00766283524904215
0.00365153886280647
0.0212115421364418
0.0225903614457831
0.0338235294117647
0.426738630330915
0.127139364303178
0.354580856732937
0.00747663551401869
0.79073856975381
0.00399695470118005
0.010307507301151
0.004010207801677
0.00453103760761214
0.00704776820673453
0.00445180660523864
0.00416319733555371
0.00982318271119843
0.00378197997775306
0.112290008841733
0.457777777777778
0.000429737859905458
0.867549668874172
0.16155346692676
0.0268041237113402
0.101185770750988
0.716337522441652
0.287616099071207
0.0348547717842324
0.355825814044723
0.00274348422496571
0.00213827512473272
0.00266800066700017
0.845238095238095
0.00419956324542248
0.0174740101747401
0.0080592463515574
0.00334448160535117
0.00392071444129819
0.0070298769771529
0.0395498392282958
0.860215053763441
0.0044864605031245
0.353180661577608
0.375717627046566
0.873399195023783
0.867041198501873
0.7
0.810471204188482
0.0108303249097473
0.00363738108561835
0.00515369041045463
0.905425219941349
0.939393939393939
0.332310838445808
0.00997553171466215
0.930147058823529
0.867588932806324
0.00471837216160425
0.00129449838187702
0.179323671497585
0.773416592328278
0.0252508902557462
0.00571973307912297
0.00535475234270415
0.0807833537331701
0.00789770590447537
0.00596421471172962
0.80352644836272
0.392344497607655
0
0.00488599348534202
0.632520325203252
0.00241598945750055
0.00668693009118541
0.00362131401965856
0.723404255319149
0.0048339973439575
0.00388291517323775
0.0221923335574983
0.77516462841016
0.589779005524862
0.0344900105152471
0.0338541666666667
0.366552901023891
0.00429696825017904
0.00593471810089021
0.410609538383066
0.00219298245614035
0.9
0.00403151914971596
0.00412371134020619
0.0100980100980101
0.0099361249112846
0.0030571690614491
0.00484652665589661
0.00448654037886341
0.00547945205479452
0.00481177469572601
0.0758928571428571
0.562568008705114
0.00561009817671809
0.0371727748691099
0.0232558139534884
0.825925925925926
0.352231604342581
0.139920579303901
0.00394736842105263
0.00278637770897833
0.0391099123398517
0.00240577385725742
0.00188412623645784
0.109090909090909
0.00638655462184874
0.004614370468029
0.0326975476839237
0.0527413587604291
0.00321543408360129
0.00218221494817239
0.043956043956044
0.0077007700770077
0.259427532939573
0.018957345971564
0.142857142857143
0.0881043256997456
0.001953125
0.00503663003663004
0.0360189573459716
0.921959095801938
0.00621504039776259
0.614873035066505
0.0351166627386283
0.00256629597946963
0.427092916283349
0.00276752767527675
0.00563725490196078
0.0125628140703518
0.772898368883312
0.377659574468085
0.334737264340152
0.176793488548173
0.329946204423192
0.558673469387755
0.0406709558823529
0.622983870967742
0.00954653937947494
0.0100502512562814
0.365965233302836
0.00585965413748749
0.904109589041096
0.0199834847233691
0.101097178683386
0.402035623409669
0.192387543252595
0.0904558404558405
0.0663212435233161
0.0497305242528172
0.00341296928327645
0.00335161486898233
0.797720797720798
0.468085106382979
0.00552486187845304
0.938202247191011
0.896551724137931
0.0235342691990091
0.109375
0.742018981880932
0.575091575091575
0.00277217741935484
0.826429980276134
0.00432407828857533
0.00511836212412028
0.0032520325203252
0.0523851331577407
0.00309423347398031
0.00580645161290323
0.00120048019207683
0.327304048234281
0.20188679245283
0.484407484407484
0.18029490616622
0.353982300884956
0.100215517241379
0.182432432432432
0.0821917808219178
0.152476780185759
0.319914117015566
0.132437619961612
0.344978165938865
0.169117647058824
0.360531309297913
0.391500904159132
0.271589486858573
0.149214659685864
0.223480947476828
0.15
0.108108108108108
0.291360813099944
0.293159609120521
0.520352369380316
0.197368421052632
0.384180790960452
0.590338770388959
0.586118251928021
0.596153846153846
0.499052432090967
0.392730496453901
0.00293577981651376
0.00387596899224806
0.0166666666666667
0.00896860986547085
0.262331838565022
0.0133333333333333
0.333333333333333
0.845890410958904
0.00292153589315526
0.000953288846520496
0.00418910831837223
0.00437796424662532
0.607142857142857
0.00398406374501992
0.00593667546174142
0.00308832612723904
0.357142857142857
0.00555555555555556
0.484042553191489
0.946917808219178
0.00515962592712028
0.00352112676056338
0.00400582665695557
0.00527786401738591
0.00114810562571757
0.00353356890459364
0.00504908835904628
0.00398633257403189
0.00611620795107034
0.0015015015015015
0.491056910569106
0.162105263157895
0.34052757793765
0.18010752688172
0.231947483588621
0.114546732255798
0.387330960854093
0.11156462585034
0.193137456338607
0.00179856115107914
0.00340909090909091
0
0.0050744248985115
0.00358262427227944
0.955882352941177
0.365231259968102
0.804796802131912
0.406971035837015
0.0054100843973166
0.004359197907585
0.00521134916039375
0.251497005988024
0.0109393579072533
0.00623229461756374
0.00500263296471827
0.00446528242911364
0.00544402858115005
0.00197498354180382
0.0789904949196985
0.00970873786407767
0.00794701986754967
0.0116363636363636
0.440147329650092
0.0059504132231405
0.00434056761268781
0.00867553499132447
0.951465201465201
0.00802512212142359
0.0885093167701863
0.00324569944823109
0.00490367775831874
0.007847533632287
0.00665004156275977
0.00326036329762459
0.0140056022408964
0.00726792203501817
0.00491642084562439
0.00236842105263158
0.00610066090493137
0.00315789473684211
0.814463544754001
0.00670297444490993
0.00845665961945032
0.00956937799043062
0.135135135135135
0.0473167916907098
0.223273415326395
0.00717360114777618
0.00795837159473523
0.00236779794790845
0.0457317073170732
0.00200803212851406
0.00255863539445629
0.00296296296296296
0.0079885877318117
0.00862068965517241
0.0028388928317956
0.341194029850746
0.0040867651681861
0.00288704438830747
0
0.00394088669950739
0.0507407407407407
0.805579036348267
0.914406779661017
0.00263852242744063
0.00581549035157283
0.929787234042553
0.424234135667396
0.00592954307638647
0.379010695187166
0.555984555984556
0.404327535002121
0.297453703703704
0.00562399571505088
0.00223325062034739
0.00482509047044632
0.409429280397022
0.480588475684512
0.3701171875
0.0153966597077244
0.00346620450606586
0.0363790186125212
0.00957446808510638
0.884137931034483
0.895186335403727
0.821872410936205
0.862055177928828
0.0440587449933244
0.0076530612244898
0.00334168755221387
0.885875706214689
0.0027130906624463
0.284217419777341
0
0.00561797752808989
0.00337593441041717
0.855409504550051
0.27859778597786
0.00247422680412371
0.00312056737588652
0.001434034416826
0.0142387732749179
0.0453364817001181
0.0284345047923323
0.00351185250219491
0.833874107722258
0.385802469135802
0.00275027502750275
0.824440619621343
0.629793510324484
0.00669914738124239
0.00749765698219306
0.805084745762712
0.0048457026268809
0.533070088845015
0.00517368810051737
0.0933333333333333
0.368966892700439
0.0050125313283208
0.0145631067961165
0.00663834306956984
0.00373482726423903
0.919354838709677
0
0.186564144071226
0.00519673348181143
0.893716058960434
0.352201257861635
0.00422450211225106
0.320307874481942
0.510566923851057
0.00386930352536543
0.00743801652892562
0.00253378378378378
0.00492368291482029
0.953002610966057
0.365633074935401
0.0105465004793864
0.00709219858156028
0.0176249638832707
0.00637254901960784
0.217721518987342
0.0881478002191952
0.23599269183922
0.0123653769445552
0.9375
0.00234741784037559
0.00297780184082296
0.0192051720859479
0.315551908083709
0.00260756192959583
0.00406393931183961
0.00879120879120879
0.00328947368421053
0.00266666666666667
0.00429491768074445
0.00483425414364641
0.00310114503816794
0.551898734177215
0.00614844093104963
0.00456760048721072
0.0116279069767442
0.00544285007422068
0.00519480519480519
0.00401767778224186
0.00457782299084435
0.00439824070371851
0.00253485424588086
0.0984560870665654
0.00558269364968597
0.00614754098360656
0.730987055016181
0.0206659012629162
0.0275862068965517
0.00643604183427192
0.00607618602477214
0.00588350656991567
0.00570032573289902
0.0058055152394775
0.00485981308411215
0.905596763317599
0.00818148010412793
0.0416666666666667
0.265247548433389
0.00467107824056053
0.0186683260734287
0.00540540540540541
0.0127094165222415
0.0538922155688623
0.0044543429844098
0.0482440581766584
0.00236127508854782
0.321100917431193
0.00394889663182346
0.00342622201918684
0.386142796789185
0.00300136425648022
0.00761904761904762
0.00186683260734287
0.438818565400844
0.00518470511989631
0.0132083510864934
0.0831024930747922
0.0740975300823306
0.00694600044812906
0.0790067720090293
0.0029126213592233
0.0472497486715496
0.0107913669064748
0.14031339031339
0.0117403314917127
0.648822269807281
0.184988962472406
0.731107205623902
0.0054249547920434
0.246515679442509
0.00525297207630633
0.00202839756592292
0.360348292029471
0.580843585237258
0.0375457875457875
0.00390625
0.0448256779192031
0.0099290780141844
0.0277227722772277
0.00450196961170512
0.0128662659654395
0.0683168316831683
0.602597402597403
0.940384615384615
0.908695652173913
0.94980694980695
0.925212279555846
0.0145652173913043
0.4894753377317
0.551387461459404
0.00218698742482231
0.004
0.0114560236511456
0.959742351046699
0.00366537300560586
0.0044543429844098
0.0479118626697412
0
0.264058679706601
0.0046242774566474
0.004614370468029
0.0218543046357616
0.139444803098773
0.00349243306169965
0.21677716921303
0.875722543352601
0.0026160889470242
0.00403601366035393
0.00675675675675676
0.00193986420950533
0.00155038759689922
0.00988700564971751
0.86479250334672
0.012906309751434
0.916883116883117
0.00286912381372765
0.00500384911470362
0.00575657894736842
0.897670866743032
0.00492957746478873
0.00371747211895911
0.00152963671128107
0.00469251667078291
0.482789855072464
0.004689831592411
0.00196335078534031
0.0488351254480287
0.0586843350686228
0.00190748688602766
0.00483383685800604
0.00327332242225859
0.913120567375887
0.00410186292941378
0.00610263522884882
0.0015625
0.00510204081632653
0.925301204819277
0.58695652173913
0.00275862068965517
0.308314606741573
0.00689338235294118
0.102930664760543
0.45594649607444
0.862029646522235
0.00275671950379049
0.00495049504950495
0
0.00476871721506915
0.00560747663551402
0.00327868852459016
0.00456919060052219
0.889123548046463
0.853923853923854
0.94672131147541
0.793103448275862
0.00423654015887026
0.00545144804088586
0.853615520282187
0.909826589595376
0.0075046904315197
0.96875
0.00473279432064681
0.00517241379310345
0.0434782608695652
0.028169014084507
0.00387722132471729
0.0110497237569061
0.0142210730446025
0.699470432480141
0.0552147239263804
0.040134717934325
0.639813193228254
0.652684563758389
0.715628090999011
0.0038633905115129
0
0.00602409638554217
0.00284328483023917
0.840425531914894
0.00501202886928629
0.849364791288566
0.867304243873282
0.160714285714286
0.00714285714285714
0.867822318526544
0.00955287249568794
0.835403726708075
0.00652305825242718
0.00566426364572606
0.014063811922754
0.00443022397243416
0.583523789736131
0.0501285347043702
0.00498753117206983
0.0412114241901476
0.0987654320987654
0.334331935290593
0.726241134751773
0.00390625
0.417218543046358
0.0624503836993914
0.00397840295538505
0.00206540447504303
0.00366166239472721
0.00283085633404105
0.00408163265306122
0.00205902539464653
0.0346020761245675
0.00313070701800157
0.0253101736972705
0.0402190655485196
0.0035810205908684
0.100182889656574
0.919020715630885
0.801801801801802
0.00422336931018301
0.10061832490163
0.655350236355823
0.032958984375
0.00538793103448276
0.32213608957795
0.743190661478599
0.00700741962077494
0.419931856899489
0.0103128823632232
0.00455465587044534
0.003725782414307
0.0052102716784518
0.0022707423580786
0.049537037037037
0.0417525773195876
0.403470715835141
0.67741935483871
0.0609884332281809
0.0035056967572305
0.00730994152046784
0.931531531531532
0.757322175732218
0.00435413642960813
0.00325732899022801
0.00847457627118644
0.893188010899183
0.943181818181818
0.00452488687782805
0.126733921815889
0.145285524568393
0.233174224343675
0.00619834710743802
0.00227963525835866
0.00547495209416918
0.0194552529182879
0.21072226358898
0.0228108903605592
0.0370957514267597
0.0048205677557579
0.00590737240075614
0
0.00714764351127987
0
0.0419753086419753
0.00302480338777979
0.003548458638279
0.00354388159266208
0.394431554524362
0.0039177277179236
0.00222965440356745
0.00385462555066079
0.203588143525741
0.268101761252446
0.258626823194593
0.00359856057576969
0.859582542694497
0.00374753451676529
0.00270124257158293
0.00451767207015679
0.0161030595813204
0.00429092469427162
0.00418585182084554
0.00699876492383697
0.00551724137931034
0.00264705882352941
0.0078125
0.0112359550561798
0.0192933015391285
0.0065406976744186
0.00476644423260248
0.00348146631169363
0.00901875901875902
0.831062670299727
0.00625601539942252
0.750649350649351
0.00709219858156028
0.0641617226983081
0.114716981132075
0.0033205619412516
0.00359712230215827
0.00226244343891403
0.0626237623762376
0.00546907867059318
0.1252408477842
0
0.0897035881435257
0.0123287671232877
0.0375541646605681
0.00987466767945309
0.88768898488121
0.041522491349481
0.595765158806545
0.898617511520737
0.00844594594594595
0.792833146696529
0.00694025347012673
0.265005662514156
0.234192037470726
0.184634448574969
0.00457375174691907
0.93207222699914
0.00400343151272519
0.00147492625368732
0.00397655922980327
0.00737100737100737
0.317868338557994
0.0318896789485025
0.834591194968553
0.00287888134896155
0.00424300867888139
0.0060562015503876
0.93816425120773
0.00187441424554827
0.00797546012269939
0.950626381724392
0.00857365549493375
0.0293554562858966
0.331452750352609
0.954763536668951
0.00762642262114279
0.940567066521265
0.00647032574743418
0.00427655024946543
0.418743768693918
0.225927387529597
0.297077922077922
0.00108932461873638
0.0201856148491879
0.314079422382672
0.00193236714975845
0.00427282797911062
0.0912621359223301
0.036560595802302
0.345299145299145
0.599009900990099
0.00452830188679245
0.81547619047619
0.0029505220154335
0.882111970869367
0.00206672571597284
0.963716327652556
0.0244279529993816
0.872584343268916
0.228285714285714
0.648971650917176
0.0401891252955083
0.0293373798684876
0.0221428571428571
0.156001868285848
0.00816993464052288
0.00524781341107872
0.117534769566403
0.00540540540540541
0.0019907100199071
0.218722659667542
0.00266429840142096
0.00783378746594005
0.404637858821126
0.918918918918919
0.911675126903553
0.689486552567237
0.00946643717728055
0.253428741800835
0.0055891942244993
0.00411522633744856
0.078679168365267
0.00507218103784627
0.0254527655408713
0.0059721300597213
0.00287150035893754
0.0082815734989648
0.0951571792693288
0.017579445571332
0.25
0.0504462553356616
0.0032123353678124
0.453025477707006
0.00441779741243294
0.0254988913525499
0.00288448931427822
0.0231696014828545
0.968346253229974
0.938383267382702
0.943548387096774
0.00281244506943224
0.00325783431585479
0.00196463654223969
0.003003003003003
0.178869323447637
0.0567675346000469
0.236550632911392
0.219628964691801
0.239038189533239
0.0596026490066225
0.034910783553142
0.28486646884273
0.00475737392959087
0.0123626373626374
0.0952380952380952
0.00824742268041237
0.00582734787911641
0.0442857142857143
0.0746812386156648
0.205479452054795
0.0466143277723258
0.0910467128027682
0.0207446808510638
0.162430939226519
0.14686598478888
0.115528882220555
0.129013651220919
0.0359138068635275
0.327546825034262
0.0717241379310345
0.364136413641364
0.0199846272098386
0.0623461853978671
0.591093117408907
0.00531572164948454
0.364978061428002
0.0265957446808511
0.0976367086424012
0.172802536550995
0.103236378533388
0.0871428571428571
0.0121555915721232
0.0568181818181818
0.122431865828092
0.29608621667612
0.189021092482423
0.00317460317460317
0.00954653937947494
0.259541984732824
0.469344608879493
0.0230625389569915
0.0706235912847483
0.769162605228179
0.776536312849162
0.839051463168517
0.0269797055312376
0.359260197618444
0.253517877739331
0.501811594202899
0.00387733521325344
0.0759526261585994
0.0888675008020533
0.525202520252025
0.0672926447574335
0.144131777625257
0.213675213675214
0.236022514071295
0.284475281873374
0.172348484848485
0.08705626660227
0.107618722241203
0.0376974019358125
0.113518197573657
0.273863636363636
0.167388167388167
0.157340985174558
0.0697247706422018
0.131538852209243
0.0370572207084469
0.0509375874615169
0.00389997705895848
0.0101757631822387
0.00276008492569002
0.566073102155576
0.249190938511327
0.0880813953488372
0.333038869257951
0.045881126173097
0.0485049833887043
0.306332842415317
0.160583941605839
0.0920628525382756
0.118466898954704
0.881736526946108
0.0103092783505155
0.0650406504065041
0.183892617449664
0.236453201970443
0.154715858375483
0.142857142857143
0.334090909090909
0.32221689059501
0.125
0.139718503261243
0.0621639784946237
0.00339820821748533
0.00264270613107822
0.00735294117647059
0.0122699386503067
0.0160067396798652
0.00675675675675676
0.0035778175313059
0.829880478087649
0.00491082967174981
0.202827965435978
0.773207337409672
0.841052631578947
0.0315801970794254
0.0623471882640587
0.00423131170662906
0.00344135359908231
0.00577796120511762
0.528767123287671
0.71078431372549
0
0.0247524752475248
0.0245150862068966
0.0270574971815107
0.003295978905735
0.0243070362473348
0.86159169550173
0.319774011299435
0.511627906976744
0.849223946784922
0.173371486281771
0.592938496583143
0.322727272727273
0.00416016640665627
0.409836065573771
0.0078544061302682
0.0975187536064628
0.0162310286677909
0.00312442565704834
0.01981860933826
0.0107556536127965
0.014218009478673
0.084375
0.101664490861619
0.0131332082551595
0.0531144374698213
0.0862745098039216
0.175956738768719
0.131012658227848
0.119205298013245
0.250591016548463
0.00531309297912713
0.00578574094811497
0.279411764705882
0.00402144772117962
0.00552104899930987
0.00733496332518337
0.00790513833992095
0.00863787375415282
0.0031768443346276
0.628601921024546
0.0931420233463035
0.679830747531735
0.316666666666667
0.0377019748653501
0.0366206231930614
0.151761517615176
0.0422087308470656
0.00219298245614035
0.028552674762061
0.35174654752234
0.00237981913374584
0.00433734939759036
0.0113599480688088
0.0532449266626482
0.00575373993095512
0.00488262910798122
0.00312199807877041
0
0.472237493128092
0.00339289753449446
0.793708851499634
0.010896898575021
0.00496336563460175
0.00406834825061025
0.602653631284916
0.00655737704918033
0.0192094569634281
0.126709863210943
0.0297082228116711
0.015120071153276
0.141618497109827
0.653968253968254
0.00476190476190476
0.00276052449965493
0.284474445515911
0.863517060367454
0.00633579725448786
0.0369119963988296
0.857585139318885
0.00354889589905363
0.00499814883376527
0.0066492519591546
0.518394648829431
0.925925925925926
0.00441100155682408
0.00823723228995058
0.385682980277575
0.00393922341024198
0.84251968503937
0.00248138957816377
0.409638554216867
0.34257748776509
0.0045400238948626
0.860287891617273
0.00309957380860132
0.00729300729300729
0.156423580003584
0.0191530486733439
0.0169757116740663
0.208515283842795
0.018569735282497
0.00576701268742791
0.0047313281514025
0.00539265251095383
0.0953815261044177
0.0147841513897102
0.0469715698393078
0.00408291457286432
0.00484893696381947
0.936170212765957
0.529639175257732
0.0075936108929039
0.00237247924080664
0.00881057268722467
0.0058252427184466
0.0414622178606477
0.00139146567717996
0.00493792325056433
0.0249721293199554
0.590296495956873
0.599033816425121
0.772727272727273
0.331747919143876
0.21602787456446
0.117884356790677
0.0380761523046092
0.0388571428571429
0.00591016548463357
0.00366300366300366
0.193236714975845
0.00370421182603924
0.00539665407447383
0.423812461443553
0.3744
0.0286259541984733
0.0109119251753702
0.450127877237852
0.414477524810274
0.724279835390947
0.00925069380203515
0.00403574517151917
0.0415766738660907
0.0077120822622108
0.147239263803681
0.0431497649429147
0.00667865399434883
0.0293103448275862
0.0361111111111111
0.140162880411487
0.0362068965517241
0.00149700598802395
0.609046849757674
0.361904761904762
0.00597907324364723
0.0513447432762836
0.0229946524064171
0.0325873576756969
0.00484652665589661
0.0020746887966805
0.00330250990752972
0.509333333333333
0.633699633699634
0.00715137067938021
0.0049645390070922
0.02460024600246
0.00963785046728972
0.00938198064035741
0.00401498929336188
0.0126979597660151
0.00813008130081301
0.903640256959315
0.00739495798319328
0.0223919915700738
0.491213389121339
0.870412844036697
0.85556114745848
0.0035
0.829174664107486
0.00478334271243669
0
0.0149057430951337
0.00606980273141123
0.00387972841901067
0.00392156862745098
0.00324359390204346
0.00338855421686747
0.0114126299771747
0.052289156626506
0.00503004051977085
0.00253807106598985
0.00354400472533963
0.0165289256198347
0.00439667806546165
0.0353075170842825
0.0782198246797033
0.426986429973543
0.857901726427623
0.269736842105263
0.721590909090909
0.00337837837837838
0.0045045045045045
0.123344370860927
0.00924702774108322
0.00319488817891374
0.00525796910943148
0.310677013647311
0.00519792083166733
0.00374732334047109
0.00280406589554855
0.00553565613806578
0.0147099639189564
0.00240963855421687
0.46514745308311
0.890965732087227
0.855445544554455
0.869149952244508
0.00299670362601139
0.761873780091087
0.0126617895329207
0.807228915662651
0.0238560813453266
0.903404592240697
0.00685135537682455
0.315277777777778
0.00311866521128957
0.0251046025104603
0.0394736842105263
0.00309597523219814
0.00318775900541919
0.80614406779661
0.00436840189297415
0.287698412698413
0.503095975232198
0.512521840419336
0.00645161290322581
0.61086375779163
0.103844989403573
0.620039682539683
0.0187908496732026
0.321612751992499
0.0259391771019678
0.00829493087557604
0.00877489031387108
0.00529436679373147
0.907514450867052
0.00387460373370905
0.00204498977505112
0.00511322132943755
0.902391725921138
0.861167002012072
0.925
0.00390705325930496
0.00328947368421053
0.00425820187747992
0.00537273337810611
0.0110225140712946
0.010371292263016
0.0452292441140025
0.0476190476190476
0.36966966966967
0.871794871794872
0.0101983002832861
0.021780303030303
0.179743795036029
0.439165701042874
0.00326950023353573
0.00577960441818649
0.741100323624595
0.96969696969697
0.00300255216934394
0.00422173274596182
0.00807754442649435
0.574468085106383
0.0742574257425743
0.551313832424393
0.00340136054421769
0.387434554973822
0.839357429718876
0.325925925925926
0.0289634146341463
0.00696594427244582
0.786653185035389
0.17171093267449
0.241379310344828
0.169322709163347
0.619852489244007
0.00295639320029564
0.0898258478460128
0.0144830659536542
0.00422034651266104
0.446648690292758
0.301132578281146
0.596009975062344
0.62280701754386
0.967213114754098
0.00597371565113501
0.307453416149068
0.283582089552239
0.133855284758177
0.00319634703196347
0.00342465753424658
0.00248756218905473
0.174714486074935
0.034502478078536
0.0694855115316381
0.0476525821596244
0.558823529411765
0.0635296772737531
0.536443148688047
0.00601729973674314
0.0049476688867745
0.911764705882353
0.00404448938321537
0.588896697118763
0.493894165535957
0.407486631016043
0.00278260869565217
0.0210312075983718
0.0339726918075423
0.0614525139664804
0.00427350427350427
0.55263980006248
0.00573318632855568
0.849324804548685
0.00317082837891399
0.00162008910490077
0.00291467938526762
0.0578583765112263
0.00746268656716418
0.00351053159478435
0.0014259523324506
0.00311742293037755
0.00758807588075881
0.00490625547573156
0.00612870275791624
0.117193240264511
0.707592891760905
0.494594594594595
0.00793650793650794
0.021875
0.00284495021337127
0.915514592933948
0.00903732809430255
0.194444444444444
0.00389311626260839
0.00562851782363977
0.00359947643979058
0.556281618887015
0.219951338199513
0.14622641509434
0.126942148760331
0.71195652173913
0.471615720524017
0.221091895557816
0.00185185185185185
0.00560049782202863
0.00422029964127453
0.0251805582666406
0.0115684691955878
0.0481481481481481
0.00435126582278481
0.402255639097744
0.121727748691099
0.899761336515513
0.739194139194139
0.0063203634208967
0.102684277801449
0.00603621730382294
0.0045662100456621
0.498498498498498
0.00423917893797412
0.571243264817402
0.00628084342754599
0.00163576881134133
0.00320448628079311
0.00194067091766011
0.0536858974358974
0.168189271492153
0.0187398153177621
0.00645827951433738
0.0479452054794521
0.0176651305683564
0.359447004608295
0.60578911095796
0.363593658250147
0.00366709183673469
0.0043096568236233
0.00455341506129597
0.243922743922744
0.350835322195704
0.561346714146973
0.0733019502353732
0.0822085889570552
0.0410094637223975
0.0320179993077189
0.00198570293884035
0.169263084193944
0.717225609756098
0.00348558565100574
0.761421319796954
0.00365817968978636
0.00398219723588662
0.00233372228704784
0.00252206809583859
0.871014492753623
0.946348733233979
0.00540336768032169
0.00231124807395994
0.86646884272997
0.116782675947409
0.0321059721598563
0.256898192197907
0.00262123197903014
0.00629496402877698
0.0041958041958042
0.186176142697882
0.00305343511450382
0.0170807453416149
0.00174825174825175
0.00498504486540379
0.00228310502283105
0.0102330869812393
0.00357568533969011
0.218235542422963
0.00351617440225035
0.00212636695018226
0.0036101083032491
0.00365079365079365
0.452859350850077
0.00702402957486137
0.0461538461538462
0.00791746641074856
0.00351493848857645
0.00527148128624143
0.0155382907880133
0.0962566844919786
0.00143609382479655
0.0130254588513914
0.00670241286863271
0.00340136054421769
0.953242835595777
0.929328621908127
0.479276895943563
0.00454545454545455
0.00434642627173213
0.00424242424242424
0.0175637393767705
0.895757575757576
0.7
0.00494977434852235
0.753141831238779
0.00488145048814505
0.00345423143350604
0.00504322766570605
0.269958847736626
0.00414830178895515
0.00341296928327645
0.002356637863315
0.0128489144882588
0.00218579234972678
0.926332288401254
0.00467856523999307
0.55427408412483
0.24330900243309
0.00475059382422803
0
0.363345195729537
0.234240324488761
0.00167597765363128
0.424867021276596
0.0144026682838084
0.0037593984962406
0.00103199174406605
0.00426926131850675
0.0053639846743295
0.00789242911429407
0.00452781371280724
0.00382897255902999
0.0996955859969559
0.0188933873144399
0.0736525660296328
0.00171673819742489
0.00360410313279734
0.00738636363636364
0.0853847068616958
0.00378480670451473
0.895538628944505
0.00340537000654879
0.00126774847870183
0.225243455166308
0.524752475247525
0.630434782608696
0.68377253814147
0.672661870503597
0.502521779000458
0.0100184956843403
0.00348763474952441
0.00554357868801971
0.00406091370558376
0.181934821657685
0.043765903307888
0.00485201358563804
0.00416214259862468
0.00847278119042576
0.00476568705321684
0.00784787201931784
0.00448430493273543
0.00352578228294403
0.081825772335096
0.00198478332782005
0.322187312986236
0.00966850828729282
0.131578947368421
0.937690742624618
0.89337822671156
0.818604651162791
0.00303214069132808
0.00436681222707424
0.523610280932457
0.316916488222698
0.0101522842639594
0.00595402935474938
0.00372516556291391
0.00406128853609009
0.0477629987908102
0.00331444456324174
0.216129032258065
0.00957446808510638
0.00339277260533375
0.0246609124537608
0.00697350069735007
0.00297758971947971
0.635455680399501
0.889763779527559
0.476190476190476
0.263157894736842
0.0302066772655008
0.00392772977219167
0.00210970464135021
0
0.0128398791540786
0.00347506132461161
0.00277998411437649
0.00289668490505311
0.00260078023407022
0.0028169014084507
0.255904895979978
0.00388251181634031
0.215499254843517
0.00387451568553931
0.00318186337874118
0.684372776855585
0.787012987012987
0.483602150537634
0.00415213419697725
0.275424871864041
0.876978417266187
0.00505215123859192
0.0910722296994168
0.0048951048951049
0.463404071026418
0.00189274447949527
0.00537190082644628
0.0048526863084922
0.8
0.00551914453259745
0.00365569956796278
0.00667083593912862
0.236970918514253
0.276647681041497
0.83698296836983
0.84421052631579
0.923076923076923
0.483735571878279
0.921200750469043
0.00395256916996047
0.00381887615930169
0.0031055900621118
0.00371057513914657
0.00293501048218029
0.628808864265928
0.00187441424554827
0.00377296587926509
0.04
0.0774897680763984
0.0184701492537313
0.00621414913957935
0.638771824202288
0.00222222222222222
0.00411692054343351
0.00495356037151703
0.015748031496063
0.338392857142857
0.0027292576419214
0.0103785103785104
0.00810701256586948
0.904595695171611
0.0096039603960396
0.00243210376976084
0.00372250423011844
0.292294807370184
0.348489877198805
0.802754820936639
0.00403985995152168
0.00944456937261075
0.00448430493273543
0.00334821428571429
0.00850533000680426
0.00351654076582443
0.938763720392837
0.00373187885747093
0.00333778371161549
0.00306748466257669
0.00668946038352906
0.146696035242291
0.00535905680600214
0.00356905710491368
0.422807835820896
0.00351031154014919
0.00270374662031672
0.070223189983669
0.127817801533814
0.926315789473684
0.00455235204855842
0.689679715302491
0.0125828710593966
0.019315188762072
0.0131256562828141
0.177105226285554
0.00452887155617059
0.0154875480113988
0.0123620309050773
0.00343106674984404
0.00426780474793278
0.0239122280570143
0.811764705882353
0.0027401013837512
0.00380116959064327
0.00833188682520396
0.26797385620915
0.0887404580152672
0.382494004796163
0.36344537815126
0.169534050179211
0.0207612456747405
0.143848320395686
0.00423351158645276
0.850931677018634
0.673862760215883
0.270252754374595
0.244819646968534
0.00463633729353811
0.0163934426229508
0.00197005516154452
0.00369834378517447
0.00570996725165841
0.00392073752251775
0.177997527812114
0.028759479181571
0.0699070487993803
0.904697986577181
0.0126432240221256
0.0826161790017212
0.0828979449669105
0.180487804878049
0
0.0448833034111311
0.172897196261682
0.364705882352941
0.0432671558049202
0.0411894999764362
0.111759656652361
0.0245821042281219
0.0366407263294423
0.152242577384713
0.0302748020493712
0.921666666666667
0.00552956188855806
0.0591987751977545
0.00746500777604977
0.00725478816018572
0.00573796620975454
0.08274231678487
0.0327663831915958
0.013625304136253
0.291324736225088
0.00539025442000862
0.00813008130081301
0.0825806451612903
0.00241138172172655
0.958134541984733
0.909738717339667
0.0033271719038817
0.00775193798449612
0.0144906947009518
0.0240847784200385
0.0238719832109129
0.44
0.0450871685258166
0.870689655172414
0.00242718446601942
0.00568086883876358
0.942164179104478
0.878080415045396
0.00372754998305659
0.108658091764254
0.946086956521739
0.97655768044417
0.987878787878788
0.957472660996355
0.0158730158730159
0.0210835989213042
0.0259505129752565
0.13082298136646
0
0.00662427133015368
0.135334762925899
0.114249037227214
0.0838476690741957
0.0139426800929512
0.339622641509434
0.516107605446695
0.928796869082187
0.0189808481532148
0.00476332241738613
0.0071765429567357
0.00639014755431625
0.00517492711370262
0.295572219246563
0.931236569642508
0.922813873961895
0.0041380812370685
0.0313269377706087
0.0881201044386423
0.0643928537307729
0.0967741935483871
0.092
0.010407194099222
0.264521521103218
0.00471539238800943
0.00402979606789596
0.959899749373434
0.948087431693989
0.00513874614594039
0.14468085106383
0.00422163588390501
0.531271015467384
0.0101617863350715
0.0235980011104942
0.00652297220646625
0.0138562414944946
0.105518051071324
0.280604378661733
0.00521935392862181
0.761997405966278
0.294600317628375
0.0137111517367459
0.0124327956989247
0.00900377577693872
0.389373297002725
0.123221276331324
0.93040293040293
0.934563758389262
0.769441903019213
0.853211009174312
0.238372093023256
0.00398847773099934
0.0151550751879699
0.00580345628062935
0.949743095696853
0.00919260161701185
0.00437345502947328
0.00719424460431655
0.00264270613107822
0.00268156424581006
0.00478468899521531
0.210965703971119
0.190722602106819
0.941548183254344
0.314735658042745
0.00413223140495868
0.012179278986684
0.907917383820998
0.289108187134503
0.346666666666667
0.484021823850351
0.582585751978892
0.41838351822504
0.319444444444444
0.264123257520176
0.429978118161926
0.411764705882353
0.498692566305566
0.00633622892181911
0.867768595041322
0.521847345132743
0.467948717948718
0.94155427103404
0.0410742496050553
0.326945189727865
0.00292932991578176
0.894144144144144
0.617380560131796
0.00765451845081686
0.00278357689631176
0.0257488176563321
0.825783972125436
0.00478978179882916
0.00447189097103918
0.00254806578642576
0.901041666666667
0.00713877784123358
0.936125654450262
0.937728937728938
0.950986632718014
0.0699300699300699
0.00233735878457343
0.00865800865800866
0.00311986863711002
0.00521221146686523
0.00377526093715301
0.0143540669856459
0.00747590005902026
0.0512437810945274
0.00422119037568594
0.846913580246914
0.4375
0.00439061317183952
0.00269784172661871
0.147768395657419
0.103288559518296
0.486842105263158
0.00654450261780105
0.557416267942584
0.00434782608695652
0.0123711340206186
0.00421940928270042
0.81888745148771
0.943965517241379
0.894514767932489
0.0053156146179402
0.945945945945946
0.00234741784037559
0.00735059124320869
0.00395968322534197
0.00345803206538824
0.0037593984962406
0.0499075785582255
0.194065757818765
0.651344319167389
0.545652173913043
0.15453707968678
0.526533684606699
0.217597292724196
0.828125
0.308381891528463
0.0051413881748072
0.119337979094077
0.00374208405296488
0.00140449438202247
0.0936145622652413
0.00986842105263158
0.603042876901798
0.642541924095322
0.027027027027027
0.00324108701072052
0.78448275862069
0.00384615384615385
0.0021978021978022
0.560655737704918
0.00341191066997519
0.885931558935361
0.00808625336927224
0.00429184549356223
0.914364640883978
0.967168262653899
0.927125506072874
0.295048143053645
0.947154471544715
0.00798065296251511
0.925925925925926
0.00366458288424229
0.425751458052939
0.938110749185668
0.499880239520958
0.938342967244701
0
0.923841059602649
0.43423096841015
0.00525210084033613
0.00266045892916528
0
0.00571944611679711
0.00482625482625483
0.00691144708423326
0.0726544622425629
0.883895131086142
0.964125560538117
0.00347141865308956
0.0036563071297989
0.020979020979021
0.0032258064516129
0.0015748031496063
0.416866028708134
0.895502645502645
0
0.00264150943396226
0.38728323699422
0.00284738041002278
0.115227862171175
0.00836222720783194
0.00373134328358209
0.00539083557951483
0.00413223140495868
0.0317775571002979
0.725075528700906
0.735537190082645
0.30546875
0.0327510917030568
0.560141509433962
0.00301659125188537
0.00772200772200772
0.0031390134529148
0.00909090909090909
0.00459558823529412
0.0040595399188092
0.947757516017743
0.00471698113207547
0.0329280648429585
0.0102790014684288
0.00497893527384144
0.761904761904762
0.377877237851662
0.0866544042509708
0.15547703180212
0.00479744136460554
0.00318471337579618
0.433962264150943
0.737302977232925
0.00450704225352113
0.0047068891741549
0.00111111111111111
0.00151745068285281
0.00888529886914378
0.00923076923076923
0.00430769230769231
0.032051282051282
0.751597143930853
0.0200887643074048
0.00769230769230769
0.928909952606635
0.00403659849300323
0.00111482720178372
0.00441176470588235
0.00265957446808511
0.00225733634311512
0.00384319754035357
0.00413223140495868
0.0296070835639181
0.00390625
0.00533333333333333
0.0248447204968944
0.00894593543368339
0.00468299711815562
0.00377487989018531
0.549595885378398
0.0094010206822455
0.00347331859804231
0.00390625
0.425598335067638
0.340681362725451
0.912346842601319
0.0028030833917309
0.0227008149010477
0.809083263246426
0.00113058224985868
0.00918601684103088
0.00165016501650165
0.00563091886357819
0.00268096514745308
0.00533386013433425
0.00217273221075502
0.00441501103752759
0.774489076814658
0.350465219317678
0.37560760053027
0.0960942343459393
0.0422030524220305
0.271062271062271
0.195949128591616
0.186117136659436
0.365625
0.00452302631578947
0.00274630964641263
0.00396170353251898
0.0119727891156463
0.0152838427947598
0.94775390625
0.00323974082073434
0.011671335200747
0.0113154172560113
0.00374041518608566
0.086223506743738
0.00427921904252474
0.00304105423213381
0.0626631853785901
0.789808917197452
0.817016317016317
0.00342857142857143
0.601199090345255
0.82962962962963
0.949852507374631
0.328268876611418
0.862068965517241
0.710242587601078
0.00528301886792453
0.907927129492861
0.214711729622266
0.44
0.17359413202934
0.128550074738416
0.229899497487437
0.00540906017579446
0.00319488817891374
0.113636363636364
0.416135881104034
0.081502995098929
0.003125
0.534545454545455
0.00478927203065134
0.0107411385606874
0.539491298527443
0.963302752293578
0.00792011019283747
0.0221518987341772
0.751677852348993
0.103219913222197
0.00620229007633588
0.00408163265306122
0.00880339093576785
0.00339750849377123
0.118473895582329
0.00317145688800793
0.00236762806715454
0.12958435207824
0.00344497607655502
0.0189804772234273
0.158863328822733
0.00810654313839027
0.00347624565469293
0.00455284552845528
0.0032133676092545
0.0033891124761703
0.157819225251076
0.00448430493273543
0.0021291696238467
0.0205843293492696
0.00701754385964912
0.714459295261239
0.474524248004911
0.642573696145125
0.825223435948361
0.00287882753205967
0.494285714285714
0.02361607626476
0.00487156775907883
0.00260416666666667
0.861370716510903
0.680887372013652
0.123100775193798
0.115543735224586
0.0212149163262617
0.838095238095238
0.325987455500932
0.00326797385620915
0.0850177441752816
0.0031055900621118
0.00429991937651169
0.00343151272519302
0.0031858407079646
0.327166504381694
0.00384729209825392
0.522837706511176
0.76685393258427
0.0523131672597865
0.268817204301075
0.765083440308087
0.00251994960100798
0.00188172043010753
0.00382897255902999
0.00399429386590585
0.00291173794358508
0.00685602350636631
0.0639251607873709
0.380187416331995
0.240087623220153
0.00319744204636291
0.00388672959466963
0.018408229561451
0.00517618952817042
0.119625137816979
0.208549542871263
0.0333333333333333
0.704075935231714
0.0317460317460317
0.00506899464939454
0.00442338072669826
0.00889748549323017
0.0169578622816033
0.0373714045769473
0.171465968586387
0.0500305064063453
0.315181016124125
0.0975609756097561
0.0109409190371991
0.00297287253808993
0.835380835380835
0.0037593984962406
0.832214765100671
0.891472868217054
0.0143768115942029
0.0063514467184192
0.0538016896398399
0.00445103857566766
0.00211752249867655
0.00428036383092563
0.970760233918129
0.00412654745529574
0.23751007252216
0.966216216216216
0.918367346938776
0.0109235352532274
0.00368154624942476
0.00974116337322572
0.0693056785127103
0.930795847750865
0.775784753363229
0.845901639344262
0.00366449511400651
0.0100574712643678
0.0040582143856703
0.0742496050552923
0.197643979057592
0.677101967799642
0.308659217877095
0.724535554131967
0.70084388185654
0.438515081206497
0.748185117967332
0.535384615384615
0.0018957345971564
0.00388230486309767
0.00416666666666667
0.00181378476420798
0.436187399030695
0.00574712643678161
0.00452371720305028
0.0745257452574526
0.00203873598369011
0.969187675070028
0.254901960784314
0.0020730759264058
0.871023513139696
0.872340425531915
0.00221238938053097
0.710963455149502
0.00665834373699542
0.00437489483425879
0.00342583076396026
0.0861839182585518
0.846953937592868
0.823687752355316
0.242718446601942
0.00376856572821991
0.528351417570879
0.801571709233792
0.0062111801242236
0.793437733035048
0.00489541611036938
0.00348600755301637
0.0234188306515852
0.937136204889406
0.00656044985941893
0.0242199432686014
0.00459016393442623
0.893491124260355
0.749112426035503
0.929824561403509
0.00631246712256707
0.00876095118898623
0.83273381294964
0.0041866028708134
0.0135883241066935
0.815533980582524
0.958083832335329
0.394086826347305
0.0113636363636364
0.929567131327953
0.494505494505495
0.0051907604464054
0.0628424105704157
0.399020807833537
0.00405930109424638
0.00522041763341067
0.150630187519213
0.00472999605833662
0.334079045488441
0.645814977973568
0.402365405938155
0.65412004069176
0.00231696014828545
0.0056566008180315
0.00235941801022414
0.926364234056542
0.0033175355450237
0.0132752129978205
[truncated: 9,916 more chars]
