# Supplementary material for: De novo DNA methyltransferase activity in colorectal cancer is directed towards H3K36me3 marked CpG islands
Source: Nat Commun. 2021 Jan 29;12:694. doi: 10.1038/s41467-020-20716-w (PMC7846778; doi:10.1038/s41467-020-20716-w)
Supplement: Supplementary file 4 — Source Data [file 41467_2020_20716_MOESM4_ESM.zip › source_data_for_figures/figure_2/panel_a/xaxis_values_sigGain.txt]

0.541003671970624
0.223900891373319
0.134713763702801
0.427057864710676
0.48155737704918
0.488970588235294
0.541899441340782
0.563725490196078
0.273138626079803
0.532467532467532
0.220588235294118
0.363335539377895
0.504409171075838
0.170762847111395
0.0563030428482716
0.0151538580485542
0.00516795865633075
0.420336269015212
0.335285505124451
0.514705882352941
0.720779220779221
0.704081632653061
0.679775280898876
0.0549682875264271
0.571428571428571
0.681704260651629
0.0997386759581882
0.325443786982249
0.397703549060543
0.670731707317073
0.0072992700729927
0.4453125
0.68944099378882
0.612774451097804
0.324608453121648
0.2
0.156196943972835
0.290697674418605
0
0.141509433962264
0.489795918367347
0.0194029850746269
0.455467869222097
0.526813880126183
0.598583234946871
0.437017994858612
0.260774287801315
0.224137931034483
0.0307692307692308
0.571585298957762
0.00377358490566038
0.393483709273183
0.569395017793594
0.271844660194175
0.628267973856209
0.466037735849057
0.646196150320807
0.522641509433962
0.38
0.147826086956522
0.402061855670103
0.00481347773766546
0.538568450312717
0.713953488372093
0.125
0.0248756218905473
0.664739884393064
0.00857142857142857
0.228789706473663
0.37
0.632694248234107
0.631089217296114
0.25088841506752
0.424593967517401
0.218425869432581
0.386479591836735
0.0962419798350137
0.122006554071086
0.105780346820809
0.553133514986376
0.193383221740843
0.15058986814712
0.0126767430521697
0.0165809981760902
0.310606060606061
0.402255639097744
0.224659606656581
0.0189104007203962
0.550872093023256
0.308823529411765
0.695454545454545
0.235521235521236
0.0287081339712919
0.12463768115942
0.159010600706714
0.262931034482759
0.244891543539767
0.275531471446436
0.475
0.0296956198960653
0.568527918781726
0.344632768361582
0.432551319648094
0.321100917431193
0.654468412942989
0.074357192494788
0.531779661016949
0.623147494707128
0.0904255319148936
0.673525377229081
0.398809523809524
0.0603174603174603
0.569777777777778
0.581395348837209
0.57243816254417
0.681645569620253
0.632342778161714
0.111498257839721
0.211764705882353
0.2
0.648663697104677
0.351372549019608
0.375737152485257
0.481927710843373
0.0187154402381965
0.0106609808102345
0.339176829268293
0.531798909751666
0.475215517241379
0.132693393562959
0.408376963350785
0.527246992215145
0.661392405063291
0.447513812154696
0.188381742738589
0.533161068044789
0.514705882352941
0.374756335282651
0.227272727272727
0.46551724137931
0.319712324288983
0.43801652892562
0.680272108843537
0.632226322263223
0.554710604140262
0.35269000853971
0.241379310344828
0.51188986232791
0.303747534516765
0.608695652173913
0.720238095238095
0.690017513134851
0.138051857042747
0.43002915451895
0.51976401179941
0.131105398457584
0.196556068878622
0.0775257731958763
0.111111111111111
0.378964941569282
0.498316498316498
0.138165345413364
0.222805701425356
0.43281807372176
0.620236530880421
0.559633027522936
0.544831880448319
0.322222222222222
0.625178826895565
0.654435340220876
0.714285714285714
0.442260442260442
0.439716312056738
0.650902837489252
0.660714285714286
0.21441073512252
0.512565274151436
0.698666666666667
0.634073185362927
0.403276131045242
0.493827160493827
0.5471562275018
0.192592592592593
0.129032258064516
0.346015793251974
0.309639203015617
0.6449020592667
0.0838095238095238
0.631696428571429
0.6825
0.657534246575342
0.153987589059986
0.411616161616162
0.209032258064516
0.302067946824224
0.146926536731634
0.511685116851168
0.222222222222222
0.110446272749938
0.283171521035599
0.259393939393939
0.189042241739858
0.523171987641607
0.634699853587116
0.462433862433862
0.403525641025641
0.0410046130189646
0.6
0.10752688172043
0.2719836400818
0.220264317180617
0.378619153674833
0.634615384615385
0.444159397981871
0.387755102040816
0.476710753306498
0.425073099415205
0.386759581881533
0.261609907120743
0.245772266065389
0.276742725559975
0.437180796731359
0.723404255319149
0.46875
0.354760623991393
0.383401519579193
0.20956684325335
0.545271629778672
0.394518801784576
0.231763619575254
0.0707964601769911
0.636676217765043
0.383429089809495
0.565604659129839
0.204092920353982
0.500660501981506
0.552884615384615
0.232378854625551
0.00900900900900901
0.45125348189415
0.505494505494505
0.346368715083799
0.424242424242424
0.717832957110609
0.0393700787401575
0.36328125
0.207547169811321
0.302702702702703
0.459259259259259
0.54047976011994
0.391292213229138
0.47136563876652
0.196342305037957
0.0377226685295145
0.398130841121495
0.325947521865889
0.378537735849057
0.0218978102189781
0.0674239648222792
0.373926619828259
0.0678423236514523
0.527958387516255
0.472953216374269
0.0336391437308868
0.215183106121358
0.276617250673854
0.196765498652291
0.688405797101449
0.470663265306122
0.556213017751479
0.486363636363636
0.678233438485804
0.223222322232223
0.682379349046016
0.610586011342155
0.0534223706176962
0.222222222222222
0.431328036322361
0.739191073919107
0.413716814159292
0.606271777003484
0.711370262390671
0.147874306839187
0.266310160427807
0.284829721362229
0.169962586851951
0.391625615763547
0.310009718172984
0.393149664929263
0.632838283828383
0.503667481662592
0.391176470588235
0.313768115942029
0.493836113125453
0.444994499449945
0.371428571428571
0.572556762092794
0.63125
0.0132743362831858
0.327793167128347
0.579548214719456
0.476221928665786
0.295681063122924
0.106666666666667
0.666666666666667
0.543396226415094
0.318097014925373
0.00719242902208202
0.420634920634921
0.171658144631118
0.47887323943662
0.46810598626104
0.684231069476971
0.428395061728395
0.477211796246649
0.591614906832298
0.00694444444444444
0.0718341851220897
0.0889894419306184
0.0349514563106796
0.466942148760331
0.0798872180451128
0.00566100566100566
0.257594167679222
0.0702143385070214
0.431710775047259
0.0122870706506562
0.0658385093167702
0.337078651685393
0.663250366032211
0.0684068406840684
0.0214723926380368
0.531886625332152
0.09375
0.56043956043956
0.0330296127562642
0.118483412322275
0.328125
0.585714285714286
0.258515283842795
0.451713395638629
0.151832460732984
0.44294003868472
0.71003717472119
0.606393129770992
0.41994917407878
0.0774287801314828
0.231009830205541
0.0142045454545455
0.533957845433255
0.688748685594112
0.2425
0.489473684210526
0.730923694779116
0.264538198403649
0.437796771130104
0.646855164454703
0.411392405063291
0.397260273972603
0.512993262752647
0.0718518518518518
0.518927444794953
0.551378446115288
0.0562599049128368
0.400958466453674
0.384615384615385
0.505876821814763
0.543103448275862
0.601322910402886
0.490909090909091
0.0407239819004525
0.700913242009132
0.741830065359477
0.281297134238311
0.0815286624203822
0.127931769722815
0
0.242265587815326
0.606936416184971
0.583333333333333
0.340909090909091
0.326923076923077
0.336194563662375
0.465116279069767
0.523191094619666
0.178784266984505
0.639649507119387
0.375
0.333071484681854
0.187902187902188
0.485329103885805
0.461538461538462
0.528350515463918
0.323374340949033
0.505571030640669
0.472477064220183
0.113953488372093
0.550480769230769
0.308908045977011
0.551440329218107
0.157762938230384
0.266996291718171
0.109118086696562
0.37721160651097
0.153098420413123
0.0904761904761905
0.41743119266055
0.494293585202676
0.461538461538462
0.684961580680571
0.238614496472098
0.523720930232558
0.493865030674847
0.666666666666667
0.216243654822335
0.476190476190476
0.197233914612147
0.627737226277372
0.7656
0.636251541307028
0.410480349344978
0.00718778077268643
0.598556608028868
0.714093959731544
0.262697022767075
0.018716577540107
0.615218730745533
0.695454545454545
0.0171149144254279
0.568720379146919
0.031201248049922
0.12
0.718061674008811
0.472074468085106
0.0820143884892086
0.727699530516432
0.116057233704293
0.439047619047619
0.423423423423423
0.602245862884161
0.687782805429864
0.611801242236025
0.417185554171856
0.474336283185841
0.146835443037975
0.487333619579219
0.233375156838143
0.523943661971831
0.12396694214876
0.739754711337122
0.328629032258065
0.54954954954955
0.559055118110236
0.585106382978723
0.560758082497213
0.52258726899384
0.63953488372093
0.26902382782475
0.670886075949367
0.686111111111111
0.542635658914729
0.14
0.35244161358811
0.74198250728863
0.266347687400319
0.469255663430421
0.249382716049383
0.353995519044063
0.610526315789474
0.421875
0.432485322896282
0.480263157894737
0.336470588235294
0.590361445783133
0.406761177753544
0.21664464993395
0.662222222222222
0.0199468085106383
0.0111731843575419
0.309688581314879
0.37020316027088
0.615384615384615
0.269592476489028
0.564942528735632
0.557678177810433
0.368896925858951
0.595383275261324
0.109416445623342
0.261982928430729
0.354671280276817
0.197478991596639
0.605876393110436
0.58695652173913
0.186475409836066
0.549450549450549
0.228125
0.68499660556687
0.703629032258065
0.472
0.210563882940757
0.033495145631068
0.593080724876441
0.354354354354354
0.566801619433198
0.10948036493455
0.0812425328554361
0.29140127388535
0.282200647249191
0.51496062992126
0.299212598425197
0.29040404040404
0.111764705882353
0.592964824120603
0.372352285395764
0.273224043715847
0.403301886792453
0.526508226691042
0.651515151515151
0.419517102615694
0.611218568665377
0.311653116531165
0.666511302726637
0.113734939759036
0.596048298572997
0.461538461538462
0.075
0.305084745762712
0.134464751958225
0.137019230769231
0.248648648648649
0.297101449275362
0.518848167539267
0.556053811659193
0.506134969325153
0.454726368159204
0.319230769230769
0.229302325581395
0.0430327868852459
0.253205128205128
0.473684210526316
0.68259385665529
0.512542372881356
0.00779588944011339
0.235920852359209
0.003125
0.583657587548638
0.60233918128655
0.6295422369042
0.340410639290714
0.557522123893805
0.694906707009581
0.214471968709257
0.414820473644003
0.484848484848485
0.179746835443038
0.0519877675840979
0.614724480578139
0.240875912408759
0.278737343656939
0.243243243243243
0.406460296096904
0.0337078651685393
0.176501305483029
0.470769230769231
0.306982872200263
0.510989010989011
0.16945107398568
0.652046783625731
0.382749326145553
0.336210617177385
0.671923536439666
0.720982142857143
0.244859813084112
0.551750972762646
0.22738190552442
0.313953488372093
0.177718040621266
0.230769230769231
0.262455516014235
0.733187134502924
0.64227212681638
0.31656383483626
0.285785288270378
0.429123711340206
0.448275862068966
0.559883154819864
0.413549039433771
0.567474048442907
0.42156229825694
0.552795031055901
0.00504201680672269
0.209302325581395
0.47682119205298
0.610064516129032
0.600243013365735
0.707475622968581
0.135135135135135
0.707142857142857
0.538461538461538
0.0126182965299685
0.0926243567753002
0.571139581928523
0.565
0.0177165354330709
0.384615384615385
0.23342939481268
0.268314210061783
0.0125260960334029
0.288436552620182
0.534883720930233
0.553386911595867
0.627941176470588
0.629858657243816
0.502446982055465
0.0993710691823899
0.391304347826087
0.690789473684211
0.347945205479452
0.651685393258427
0.202072538860104
0.0211391661773341
0.460966542750929
0.621082621082621
0.206896551724138
0.0694214876033058
0.582402234636871
0.450721153846154
0.195416164053076
0.622881355932203
0.692577733199599
0.402678571428571
0.401895734597156
0.103188280913399
0.554497354497354
0.645968489341983
0.413135593220339
0.596952908587258
0.691410392364793
0.293023255813953
0.391836734693878
0.111111111111111
0.00691244239631336
0.69150521609538
0.471615720524017
0.325541619156214
0.0971025841816758
0.143432715551974
0
0.149532710280374
0.510653930933137
0.551569506726457
0.724299065420561
0.706591070163005
0.458294283036551
0.624325649828347
0.628019323671498
0.13126491646778
0.625468164794007
0.410984848484849
0.318181818181818
0.469298245614035
0.0286710577295622
0.453333333333333
0.549346016646849
0.236902050113895
0.424242424242424
0.633752244165171
0.39622641509434
0.62448132780083
0.732199787460149
0.488348530901722
0.0976658476658477
0.337782340862423
0.00757575757575758
0.518956708792686
0.0525145873853848
0.206359102244389
0.673854447439353
0.1804850535815
0.449238578680203
0.597087378640777
0.313467492260062
0.492887624466572
0.722981366459627
0.545454545454545
0.26510067114094
0.603305785123967
0.584782608695652
0.524680073126143
0.144578313253012
0.544520547945205
0.613079019073569
0.392156862745098
0.118279569892473
0.235397883183065
0.587677725118483
0.202169625246548
0.601307189542484
0.535055350553506
0.17273710782546
0.729591836734694
0.628060263653484
0.609223300970874
0.10066655272603
0.678883071553229
0.0388802488335925
0.135593220338983
0.624605678233438
0.183527488248518
0.513157894736842
0.605839416058394
0.53968253968254
0.571748878923767
0.677165354330709
0.234313725490196
0.0203494802034948
0.451851851851852
0.335501858736059
0.106280193236715
0.443262411347518
0.297473227409533
0.395348837209302
0.197470817120623
0.617886178861789
0.577095808383233
0.595744680851064
0.678635547576302
0.417597765363128
0.194117647058824
0.337972166998012
0.304
0.282907662082515
0.335018963337547
0.611889306457123
0.487614678899083
0.102990033222591
0.155871146518878
0.22688598979013
0.128942486085343
0.0878048780487805
0.149026248941575
0.051948051948052
0.23876404494382
0.581733951025811
0.263340263340263
0.322215604526504
0.0927643784786642
0.450198325253416
0.305206463195691
0.208661417322835
0.19047619047619
0.537535410764873
0.659781761496493
0.535883424408015
0.440774487471526
0.380952380952381
0.00417972831765935
0.0627580511973576
0.0156862745098039
0.389830508474576
0.252358490566038
0.128205128205128
0.316725978647687
0.353196099674973
0.456
0.671394799054373
0.297491039426523
0.172297297297297
0.766949152542373
0.0581683168316832
0.321815718157182
0.0338983050847458
0.0660046728971963
0.21195652173913
0.446601941747573
0.332871012482663
0.181102362204724
0.118551042810099
0.324455205811138
0.517647058823529
0.239615384615385
0.00814111261872456
0.421461897356143
0.575572519083969
0.101629913710451
0.242385242385242
0.102009273570325
0.575376884422111
0.690265486725664
0.110688140556369
0.245551601423488
0.0699001426533524
0.639506172839506
0.0300546448087432
0.0188034188034188
0.331010452961672
0.516202387720296
0.707931404072883
0.0609318996415771
0.0225988700564972
0.0870470637234486
0.220048899755501
0.357607282184655
0.553549939831528
0.443814432989691
0.282035175879397
0.266998700736249
0.390287769784173
0.569692637598284
0.547748052827633
0.125351546805946
0.2981220657277
0.000972762645914397
0.275045537340619
0.0230310507916924
0.572706935123042
0.636974789915966
0.635258358662614
0.647407732864675
0.00677637947725073
0.584527220630373
0.575022461814915
0.230769230769231
0.391251518833536
0.143835616438356
0.266562853907135
0.574803149606299
0.229571984435798
0.688966652943598
0.668792347548824
0.430379746835443
0.513274336283186
0.600496277915633
0.212903225806452
0.396200814111262
0.419373549883991
0.474373259052925
0.441455696202532
0.051219084371163
0.0222531293463143
0.51931330472103
0.346153846153846
0.745551601423488
0.178571428571429
0.59378733572282
0.463654223968566
0.288990825688073
0.520408163265306
0.23696682464455
0.660373443983402
0.697108066971081
0.652857142857143
0.0963682701497292
0.220352892901108
0.333333333333333
0.533549783549784
0.029445073612684
0.1875
0.474012474012474
0.290203327171904
0.0941704035874439
0.212302042689924
0.0289301310043668
0.137755102040816
0.341446923597025
0.681957186544342
0.382352941176471
0.158730158730159
0.233926128590971
0.452830188679245
0.399293286219081
0.422661870503597
0.681392235609103
0.669597989949749
0.00956022944550669
0.210196779964222
0.25609756097561
0.0434782608695652
0.550537634408602
0.122699386503067
0.654571026722925
0.503981063051431
0.63801139306059
0.227353463587922
0.618339529120198
0.05
0.447791164658635
0.338308457711443
0.015049036185323
0.182419035029742
0.277426160337553
0.177914110429448
0.527536231884058
0.683076923076923
0.73972602739726
0.0321100917431193
0.52370820668693
0.0735294117647059
0.217735550277118
0.590909090909091
0.660406885758998
0.00575815738963532
0.0233372228704784
0.706860706860707
0.486652977412731
0.308263695450325
0.469150174621653
0.225806451612903
0.584097859327217
0.101283880171184
0.168595041322314
0.555938037865749
0.246796392975795
0.178151260504202
0.622934888241011
0.043010752688172
0.345945945945946
0.75
0.158995815899582
0.377777777777778
0.606206132249723
0.569651741293532
0.615269461077844
0.478971962616822
0.285714285714286
0.700680272108844
0.513638465094776
0.173306772908367
0.107246376811594
0.270833333333333
0.45414201183432
0.395634379263302
0.498911106711542
0.535321821036107
0.479375696767001
0.1715374841169
0.163009404388715
0.537864077669903
0.375302663438257
0.654259401381427
0.0446428571428571
0.183417085427136
0.552019583843329
0.107438016528926
0.161314302705917
0.595238095238095
0.660919540229885
0.126777832270721
0.659973226238286
0.0750870213823968
0.1113074204947
0.0369393139841689
0.46240734204024
0.552917903066271
0.0197693574958814
0.413338908634748
0.171267252195734
0.127167630057803
0.160095579450418
0.48960880195599
0.501845018450184
0.0412371134020619
0.106545961002786
0.615204678362573
0.628787878787879
0.546908315565032
0.489520958083832
0.449152542372881
0.342668863261944
0.317647058823529
0.391472868217054
0.479296066252588
0.499334221038615
0.711986795956262
0.278613071494323
0.329758713136729
0.25497287522604
0.154910096818811
0.283950617283951
0.259896729776248
0.00752688172043011
0.0381586917019988
0.0248075278015398
0.489010989010989
0.623624358033749
0.601851851851852
0.584778959149412
0.450511945392491
0.253263707571802
0.355421686746988
0.167812929848693
0.644269533499712
0.485491803278689
0.0897009966777409
0.0130293159609121
0.338740458015267
0.135658914728682
0.214953271028037
0.635810810810811
0.0865185950413223
0.668257756563246
0.633333333333333
0.567164179104478
0.308270676691729
0.43011917659805
0.706314243759178
0.611940298507463
0.516260162601626
0.715289032955159
0.302658486707566
0.178970917225951
0.726027397260274
0.616
0.349809885931559
0.607692307692308
0.581120943952802
0.0996628739991572
0.684040838259001
0.598171059709521
0.49859943977591
0.475152571926765
0.425269645608629
0.496583143507973
0.455680399500624
0.121477770820288
0.645367412140575
0.718623481781376
0.458752515090543
0.0123214785774293
0.264516129032258
0.154545454545455
0.0595238095238095
0.724264705882353
0.378125
0.253731343283582
0.628637059724349
0.485046932984065
0.216358839050132
0.652652652652653
0.666666666666667
0.0895522388059701
0.657142857142857
0.656084656084656
0.589699570815451
0.586805555555556
0.0461401952085182
0.361001317523057
0.358490566037736
0.400709219858156
0.183333333333333
0.684210526315789
0.0933062880324544
0.246113989637306
0.084144645340751
0.104683195592287
0.463576158940397
0.626050420168067
0.610251878038003
0.387848101265823
0.421309872922776
0.632705479452055
0.638439581351094
0.464375523889355
0.214128035320088
0.353932584269663
0.181818181818182
0.511430990685859
0.708333333333333
0.324324324324324
0.466730954676953
0.606827545615068
0.506912442396313
0.405825242718447
0.438202247191011
0.210735586481113
0.456594323873122
0.422053231939163
0.183823529411765
0.490803993694167
0.655757575757576
0.0284015852047556
0.0047244094488189
0.150442477876106
0.621505376344086
0.255483870967742
0.66448087431694
0.558714462299135
0.0380856083586114
0.147234042553192
0.62457337883959
0.0264505119453925
0.650200267022697
0.703589108910891
0.656894679695983
0.0646766169154229
0.00740740740740741
0.196312056737589
0.328837209302326
0.376597175521184
0.447544642857143
0.236767588760619
0.198773006134969
0.585365853658537
0.477000630119723
0.256147540983607
0.525280898876405
0.314496314496314
0.655309483248154
0.560606060606061
0.111111111111111
0.26984126984127
0.0427807486631016
0.346054888507719
0.599755201958384
0.123379740758521
0.674357284113382
0.21011673151751
0.0326295585412668
0.282170542635659
0.674344718030183
0.674101610904585
0.518518518518518
0.265658747300216
0.306370070778564
0.551631409107207
0.681081081081081
0.392502756339581
0.354552469135802
0.0213333333333333
0.455048409405256
0.283582089552239
0.694295900178253
0.36150234741784
0.00267952840300107
0.0434331455677439
0.0659340659340659
0.516825164594002
0.523424878836834
0.0949913644214162
0.466165413533835
0.471218206157965
0.22707423580786
0.375259156876296
0.655737704918033
0.380327868852459
0.553076402974983
0.57411424439624
0.53125
0.202898550724638
0.61381074168798
0.735849056603774
0.703703703703704
0.123784261715296
0.178947368421053
0.629939209726444
0.152272727272727
0.394640682095006
0.237479806138934
0.730973451327434
0.60288582183187
0.100638977635783
0.738425925925926
0.744047619047619
0.588669950738916
0.216216216216216
0.373310810810811
0.317961165048544
0.387270063486896
0.0347826086956522
0.641164116411641
0.148203592814371
0.453870625662778
0.444444444444444
0.237918215613383
0.746828305610375
0.418604651162791
0.575615972812235
0.578721578721579
0.177914110429448
0.478065241844769
0.597515527950311
0.579439252336449
0.430656934306569
0.688421052631579
0.632876712328767
0.204705882352941
0.196153846153846
0.474522292993631
0.400611620795107
0.329896907216495
0.743445692883895
0.737062937062937
0.046875
0.471251409244645
0.029247044181705
0.3963133640553
0.36768149882904
0.317553735926305
0.100778210116732
0.603603603603604
0.418918918918919
0.620717781402936
0.444444444444444
0.450980392156863
0.167010309278351
0.08984375
0.577493816982688
0.464814814814815
0.165087956698241
0.32751677852349
0.48095623987034
0.146341463414634
0.626373626373626
0.111111111111111
0.635349780331193
0.623608017817372
0.385450597176982
0.356255969436485
0.450488599348534
0.0141509433962264
0.375
0.111627906976744
0.591836734693878
0.484665599211726
0.0918114143920596
0.373737373737374
0.379987333755542
0.411886662059433
0.541052631578947
0.516688918558077
0.118343195266272
0.51643598615917
0.492537313432836
0.474424552429668
0.673924313115604
0.0909090909090909
0.281124497991968
0.243243243243243
0.428846153846154
0.654708520179372
0.454001495886313
0.275357385976855
0.517324738114424
0.565947242206235
0.450874831763122
0.0112044817927171
0.409952606635071
0.51131221719457
0.365384615384615
0.47024308466052
0.231057062675398
0.14619412001611
0.549271137026239
0.547058823529412
0.360277136258661
0.0345685152947028
0.118043844856661
0.40952380952381
0.515570934256055
0.58273381294964
0.139880952380952
0.596814159292035
0.352009273570325
0.515240904621436
0.55540780141844
0.676328502415459
0.660618996798292
0.666194188518781
0.702127659574468
0.255494505494505
0.0233853006681514
0.226215644820296
0.667344173441734
0.270833333333333
0.656154628687691
0.156320119670905
0.590342433328073
0.0985572418961964
0.687370600414079
0.627118644067797
0.69921875
0.716299559471366
0.486046511627907
0.0102156640181612
0.536312849162011
0.415558510638298
0.329380764163373
0.425906735751295
0.476658476658477
0.486872146118721
0.27125
0.435546875
0.352752293577982
0.636363636363636
0.245173041894353
0.585858585858586
0.342477876106195
0.418455915943353
0.515837104072398
0.613686534216336
0.393054459352802
0.161290322580645
0.0458093410108765
0.421833333333333
0.551724137931034
0.45004061738424
0.374848116646416
0.565176908752328
0.525274725274725
0.650980392156863
0.340277777777778
0.422907488986784
0.474226804123711
0.588822355289421
0.536666666666667
0.738364211477632
0.543357933579336
0.255474452554745
0.420253164556962
0.714810281517748
0.231339594661394
0.7140549273021
0.397412199630314
0.280665280665281
0.675719717544813
0.299474187380497
0.566666666666667
0.68
0.332340678975581
0.247579529737206
0.224489795918367
0.251439539347409
0.407801418439716
0.564912280701754
0.240631163708087
0.720274914089347
0.647482014388489
0.458100558659218
0.175510204081633
0.701541850220264
0.462316351841252
0.592524734334921
0.39
0.727272727272727
0.216494845360825
0.541666666666667
0.55668358714044
0.133333333333333
0.0232558139534884
0.597530864197531
0.551297898640297
0.294663573085847
0.463195691202873
0.357300884955752
0.685916322922805
0.252098019469621
0.565795958600296
0.13693131132917
0.701818181818182
0.551056338028169
0.293706293706294
0.58485401459854
0.406371406371406
0.0119760479041916
0.274599542334096
0.0895522388059701
0.111229458307973
0.492029755579171
0.109243697478992
0.502636843062375
0.190711462450593
0.24031007751938
0.509698720594305
0.450436161776368
0.628089210367691
0.360707269155206
0.528571428571429
0.547905282331512
0.0822622107969152
0.229965156794425
0.192919228323087
0.67005076142132
0.545023696682464
0.372576177285319
0.631422924901186
0.647278150633855
0.721739130434783
0.333118971061093
0.127118644067797
0.597826086956522
0.707259953161593
0.642857142857143
0.610169491525424
0.120901639344262
0.226027397260274
0.224920127795527
0.0602409638554217
0.0427807486631016
0.0640161725067386
0.0580645161290323
0.397496763055675
0.338679827267119
0.330739299610895
0.438672438672439
0.337078651685393
0.0359477124183007
0.138709677419355
0.641646489104116
0.324909747292419
0.478991596638655
0.356410256410256
0.36939151813153
0.502608695652174
0.531827515400411
0.193548387096774
0.56973293768546
0.307903780068729
0.163173652694611
0.70028818443804
0.0101781170483461
0.0843248836006208
0.510967741935484
0.444711538461538
0.398863636363636
0.416058394160584
0.235880398671096
0.709677419354839
0.169684775318578
0.656765676567657
0.351063829787234
0.67530487804878
0.587859424920128
0.3
0.508196721311475
0.324986680873735
0.364705882352941
0.165991902834008
0.23397823458283
0.133333333333333
0.201565557729941
0.249863611565739
0.664485981308411
0.341584158415842
0.276094276094276
0.181818181818182
0.138424821002387
0.1904296875
0.63782866836302
0.250783699059561
0.362244897959184
0.0127551020408163
0.0319148936170213
0.0212765957446809
0.612377850162866
0.0855539971949509
0.432584269662921
0.539416511483551
0.0955414012738854
0.162729658792651
0.125523012552301
0.560693641618497
0.256809338521401
0.684149184149184
0.632743362831858
0.68287037037037
0.116918844566713
0
0.0259179265658747
0.0135467980295567
0.104321907600596
0.646124523506989
0.0366056572379368
0.687207819804505
0.0256696428571429
0.0869377162629758
0.601231716705158
0.304932735426009
0.00701754385964912
0.614457831325301
0.608895705521472
0.127232142857143
0.49126213592233
0.114832535885167
0.43940795559667
0.505091649694501
0.705972434915773
0.544
0.482625482625483
0.402151983860121
0.719211822660099
0.396411092985318
0.283333333333333
0.0851063829787234
0.373417721518987
0.649867374005305
0.477611940298507
0.613207547169811
0.366737739872068
0.197604790419162
0.194366197183099
0.112445414847162
0.271493212669683
0.0502759043531576
0.00917431192660551
0.459459459459459
0.655705229793978
0.625
0.705032618825722
0.207808564231738
0.251121076233184
0.322463768115942
0.394268345636127
0.485294117647059
0.658796296296296
0.369565217391304
0.658008658008658
0.743500866551127
0.488372093023256
0.570688030160226
0.210358056265985
0.0325604966425947
0.030188679245283
0.424444444444444
0.752508361204013
0.71078431372549
0.0406574394463668
0.24822695035461
0.675831485587583
0.481333599520862
0.104824300178678
0.270833333333333
0.36028659160696
0.58695652173913
0.538787023977433
0.0209497206703911
0.58
0.557142857142857
0.126760563380282
0.101580135440181
0.00995174909529554
0.247658298988385
0.103833865814696
0.709713024282561
0.68125
0.517719568567026
0.361111111111111
0.555555555555556
0.732254047322541
0.329859719438878
0.459807073954984
0.420382165605096
0.607227769852592
0.438532110091743
0.525016458196182
0.0997008973080758
0.253731343283582
0.057676685621446
0.774193548387097
0.299254526091587
0.00183823529411765
0.36697247706422
0.680967238689548
0.558293677770224
0.154228855721393
0.753262158956109
0.285714285714286
0.574468085106383
0.119626168224299
0.511610853092153
0.142995637421231
0.696181284095678
0.1513353115727
0.286324786324786
0.642857142857143
0.42041312272175
0.475401346452615
0.430711610486891
0.590809628008753
0.707818930041152
0.71356783919598
0.424242424242424
0.177777777777778
0.166975881261596
0.561828888119155
0.586989409984871
0.420751633986928
0.65378421900161
0.637362637362637
0.0276967930029155
0.490526315789474
0.126152073732719
0.223300970873786
0.712466487935657
0.726331360946746
0.180952380952381
0.208446866485014
0.660098522167488
0.283628779979145
0.646873843877174
0.473358116480793
0.0215982721382289
0.542391304347826
0.617283950617284
0.569682151589242
0.60920245398773
0.109297725024728
0.433656957928803
0.250580046403712
0.212169312169312
0.676923076923077
0.707182320441989
0.478260869565217
0.45
0.675965665236052
0.448275862068966
0.602040816326531
0.263157894736842
0.559892328398385
0.616693037974684
0.45
0.565445026178011
0.370304114490161
0.174230145867099
0.625
0.528940886699507
0.434535104364326
0
0.439655172413793
0.270408163265306
0.0809567617295308
0.551020408163265
0.00537634408602151
0.459558823529412
0.232320586694605
0.495867768595041
0.605263157894737
0.707258064516129
0.236842105263158
0.75
0.0689655172413793
0.283261802575107
0.512747875354108
0.25
0.559356136820926
0.289855072463768
0.519842688594923
0.262435677530017
0.233089185695821
0.238989416182998
0.670103092783505
0.676132521974307
0.474157303370787
0.482758620689655
0.721291501675297
0.577142857142857
0.513111545988258
0.055045871559633
0.181569965870307
0.222328244274809
0.567790777701308
0.303514376996805
0.435146443514644
0.196791443850267
0.471308339709258
0.5375
0.492857142857143
0.67139282735613
0.578467153284672
0.428006155198945
0.243997404282933
0.659770114942529
0.235294117647059
0.484210526315789
0.466275659824047
0.523809523809524
0.639821029082774
0.533575317604356
0.772043010752688
0.5
0.211359404096834
0.548507462686567
0.733226837060703
0.228723404255319
0.432359550561798
0.587719298245614
0.100719424460432
0.607573149741824
0.247904191616766
0.168893129770992
0.0861027190332326
0.516129032258065
0.571138211382114
0.683950617283951
0.471910112359551
0.510752688172043
0.437229437229437
0.720149253731343
0.272727272727273
0.0746543778801843
0.533546325878594
0.192488262910798
0.0665646518745218
0.538555691554468
0.610687022900763
0.297872340425532
0.420779220779221
0.59375
0.435114503816794
0.373333333333333
0.11214953271028
0.405849582172702
0.384615384615385
0.0996563573883162
0.706285714285714
0.479574322004806
0.378737541528239
0.366403607666291
0.296551724137931
0.622033898305085
0.58102766798419
0.548148148148148
0.108490566037736
0.447368421052632
0.388349514563107
0.352941176470588
0.259668508287293
0.540540540540541
0.46105527638191
0.428571428571429
0.456601788532351
0.482722513089005
0.643695014662757
0.651612903225806
0.699236641221374
0.640023001725129
0.323174238067855
0.488721804511278
0.571942446043165
0.28133704735376
0.645380434782609
0.651162790697674
0.443223443223443
0.220103986135182
0.356589147286822
0.498550724637681
0.0692510350018818
0.726027397260274
0.626511226252159
0.598130841121495
0.497297297297297
0.716726618705036
0.33147113594041
0.594676042189854
0.498106060606061
0.551020408163265
0.253968253968254
0.212438853948288
0.170474516695958
0.658711217183771
0.313131313131313
0.404732636754763
0.660664265706283
0.457908163265306
0.299332697807436
0.0488165680473373
0.40353982300885
0.284400948991696
0.647843137254902
0.54485049833887
0.575137294058912
0.625
0.685239491691105
0.669344042838019
0.622977346278317
0.411764705882353
0.526315789473684
0.0301003344481605
0.324324324324324
0.639175257731959
0.394117647058824
0.658426966292135
0.514188422247446
0.523945267958951
0.623507805325987
0.328968903436989
0.651015228426396
0.229314420803783
0.57346258709482
0.548780487804878
0.50850439882698
0.664766248574686
0.379407176287052
0.201520912547529
0.189700130378096
0.545288197621226
0.270981507823613
0.33068678046844
0.58247304427621
0.641336172478041
0.235233160621762
0.297862560330958
0.326478149100257
0.636363636363636
0.6
0.0238978456270509
0.272807794508415
0.579375848032564
0.0308243727598566
0.345177664974619
0.555023923444976
0.535947712418301
0.597087378640777
0.344
0.301282051282051
0.464285714285714
0.125
0.549593495934959
0.607142857142857
0.65
0.571428571428571
0.420323325635104
0.352622061482821
0.4609375
0.542
0.422957371225577
0.197406340057637
0.11214953271028
0.466281310211946
0.529978586723769
0.491596638655462
0.545600858369099
0.614668218859139
0.482758620689655
0.577680525164114
0.225099601593625
0.43053267435475
0.487272727272727
0.206896551724138
0.11785856971634
0.38728323699422
0.68695652173913
0.590987868284229
0.385187580853816
0.705374280230326
0.528138528138528
0.083617747440273
0.686046511627907
0.138483965014577
0.598615916955017
0.725
0.0775444264943457
0.666277712952159
0.673052362707535
0.493699885452463
0.451559934318555
0.513064133016627
0.357142857142857
0.256943342326615
0.33113720996849
0.468102288021534
0.143459915611814
0.076271186440678
0.638297872340426
0.678500986193294
0.498795180722892
0.540708514605345
0.598837209302326
0.635153129161119
0.563897763578275
0.573131955484897
0.602996254681648
0.166666666666667
0.659770114942529
0.546791443850267
0.61662817551963
0.451117318435754
0.0846153846153846
0.0916030534351145
0.600917431192661
0.548795944233207
0.558232931726908
0.268421052631579
0.429273620972146
0.0263061746437706
0.427734375
0.410901467505241
0.472801220132181
0.6
0.286589297227595
0.725069897483691
0.249138129165709
0.349137931034483
0.312063808574277
0.357094821788837
0.478260869565217
0.601659751037344
0.527643064985451
0.41025641025641
0.420529801324503
0.578551642263554
0.75
0.0813246698805282
0.756048387096774
0.379310344827586
0.44954128440367
0.470189701897019
0.733660130718954
0.555555555555556
0.228571428571429
0.139318885448916
0.101343101343101
0.501597444089457
0.648951048951049
0.337423312883436
0.610619469026549
0.723247232472325
0.603610553926863
0.604285714285714
0.539451594851707
0.350791717417783
0.00951474785918173
0.608501118568233
0.292929292929293
0.432692307692308
0.171091445427729
0.447574334898279
0.326388888888889
0.0187617260787993
0.676470588235294
0.464646464646465
0.0364372469635627
0.0674749604638904
0.25
0.111842105263158
0.319327731092437
0.633009708737864
0.177244808423516
0.420911528150134
0.6
0.224652087475149
0.300664451827243
0.0208333333333333
0.0392156862745098
0.723809523809524
0.101769911504425
0.616071428571429
0.287292817679558
0.455223880597015
0.408242112041211
0.662408759124088
0.697959183673469
0.257369614512472
0.56241134751773
0.33112582781457
0.713917525773196
0.603469640644362
0.536363636363636
0.165818921668362
0.44954128440367
0.331465919701214
0.632635253054101
0.605421686746988
0.488636363636364
0.236297198538368
0.653102746693795
0.690518209529921
0.384615384615385
0.173913043478261
0.14323374340949
0.0677966101694915
0.565217391304348
0.275280898876405
0.552340425531915
0.7265
0.577073552425665
0.46367671104882
0.641213689962611
0.569942196531792
0.561736770691995
0.640692640692641
0.431818181818182
0.733884297520661
0.642857142857143
0.583333333333333
0.0939226519337017
0.381709741550696
0.466314398943197
0.337365591397849
0.174468085106383
0.61437908496732
0.0278128950695322
0.412144702842377
0.351819757365685
0.623529411764706
0.384500745156483
0
0.588996763754045
0.360706860706861
0.523809523809524
0.675675675675676
0.0503355704697987
0.738970588235294
0.610996916752312
0.55307994757536
0.714964370546318
0.0167072746258267
0.297729453149984
0.581328751431844
0.0180831826401447
0.00326797385620915
0.0678148546824543
0.705949656750572
0.282751091703057
0.255526414387411
0.592871830020562
0.64031007751938
0.470619658119658
0.391650099403579
0.399305555555556
0.56951871657754
0.291089108910891
0.521495327102804
0.625786163522013
0.141104294478528
0.183098591549296
0.708509637987776
0.374558303886926
0.00712435233160622
0.579970104633782
0.437994722955145
0.431168831168831
0.393034825870647
0.67027027027027
0.509124087591241
0.05125
0.476294675419402
0.592085235920852
0.737078651685393
0.625895316804408
0.310810810810811
0.112153110047847
0.00948157210582658
0.0462133192760499
0.222222222222222
0.576026119402985
0.149335418295543
0.157618213660245
0.325051759834369
0.258227848101266
0.551891891891892
0.566518847006652
0.111
0.224168912848158
0.539010989010989
0.616254036598493
0.27047913446677
0.440677966101695
0.561497326203209
0.0476190476190476
0.04375
0.356997971602434
0.0608465608465608
0.500481695568401
0.354568620313069
0.403131115459883
0.188449848024316
0.252238805970149
0.256198347107438
0.107142857142857
0.297406340057637
0.522012578616352
0.219242902208202
0.642168674698795
0.0756220523662384
0.428571428571429
0.0264150943396226
0.502673796791444
0.601809954751131
0.528089887640449
0.463210702341137
0.412371134020619
0.560659599528857
0.276619718309859
0.394094993581515
0.671658347199113
0.510324483775811
0.516129032258065
0.62962962962963
0.211312700106724
0.377593360995851
0.329442282749676
0.04
0.379545454545455
0.3
0.287981859410431
0.581179589131875
0.245915032679739
0.419753086419753
0.0297297297297297
0.502173913043478
0.135245901639344
0.316334661354582
0.499122807017544
0.670235546038544
0.523809523809524
0.204081632653061
0.576443569553806
0.370229007633588
0.55608214849921
0.630602782071097
0.525
0.0579377233282287
0.402119353039598
0.323232323232323
0.648351648351648
0.514108352144469
0.720151461365519
0.530612244897959
0.225892857142857
0.547619047619048
0.523809523809524
0.404580152671756
0.671957671957672
0.39117859725235
0.472131147540984
0.15
0.0683484892930478
0.281460732441125
0.0576563473924787
0.704920913884007
0.427817745803357
0.332263242375602
0.387596899224806
0.0144112478031634
0.0919398570372196
0.0361490225009222
0.0286964980544747
0.597429305912596
0.714842853865565
0.438497340425532
0.429319371727749
0.683802460812405
0.345441595441595
0.574688796680498
0.328089887640449
0.596309111880046
0.393518518518519
0.626736111111111
0.690804597701149
0.133180252583238
0.164723770907248
0.666666666666667
0.163855421686747
0.0995115995115995
0.547661870503597
0.413284132841328
0.54539600772698
0.689814814814815
0.51010101010101
0.64018691588785
0.491606714628297
0.445048966267682
0.675229357798165
0.562982005141388
0.485981308411215
0.494556765163297
0.234234234234234
0.558807876530069
0.54671488848704
0.27187244480785
0.532994923857868
0.197278911564626
0.149122807017544
0.315036722071898
0.228327228327228
0.0216450216450216
0.326455416359617
0.67047619047619
0.627659574468085
0.413533834586466
0.217586649550706
0.360294117647059
0.143229166666667
0.143835616438356
0.0235081374321881
0.603398259428098
0.415738678544915
0.0902837489251935
0.187853107344633
0.472329472329472
0.373333333333333
0.696691176470588
0.480887792848335
0.0075187969924812
0.0629370629370629
0.522413793103448
0.150887573964497
0.4
0.586206896551724
0.393129770992366
0.402291534054742
0.115286624203822
0.299465240641711
0.394594594594595
0.240390879478827
0.568720379146919
0.696354598177299
0.508333333333333
0.0853242320819113
0.472549019607843
0.2026286966046
0.673596673596674
0.0764331210191083
0.463414634146341
0.235701906412478
0.12751677852349
0.466880341880342
0.646838885112169
0.615606936416185
0.4
0.189349112426035
0.0521739130434783
0.0492957746478873
0.137846153846154
0.518518518518518
0.118609406952965
0.132361516034985
0.00943396226415094
0.320083682008368
0.0625721986907971
0.109220636663008
0.254019292604502
0.168388429752066
0.0224719101123595
0.486123545210385
0.579047619047619
0.740595611285266
0.272277227722772
