# Supplementary material for: De novo DNA methyltransferase activity in colorectal cancer is directed towards H3K36me3 marked CpG islands
Source: Nat Commun. 2021 Jan 29;12:694. doi: 10.1038/s41467-020-20716-w (PMC7846778; doi:10.1038/s41467-020-20716-w)
Supplement: Supplementary file 4 — Source Data [file 41467_2020_20716_MOESM4_ESM.zip › source_data_for_figures/figure_2/panel_a/xaxis_values_background.txt]

0.0161764705882353
0.00196850393700787
0.00261096605744125
0.0039344262295082
0.00416233090530697
0.115727002967359
0.237900477164281
0.0173480870217554
0.171306209850107
0.00867704742660169
0.00531236719082023
0.0154770575382374
0.00360710321864595
0.541003671970624
0.00540540540540541
0.0152738380973162
0.00641326450805569
0.223900891373319
0.134713763702801
0.00341228422320353
0.039495956366372
0.00273224043715847
0.0364864864864865
0.00404312668463612
0.0339492909325312
0.00726216412490922
0.728971962616822
0.00776799585706888
0.00678642714570858
0.032258064516129
0.427057864710676
0.48155737704918
0.488970588235294
0.541899441340782
0.563725490196078
0.125971650663009
0.00767263427109974
0.273138626079803
0.00367396924751667
0.122866894197952
0.141229141229141
0.532467532467532
0.00476519867804166
0.00422990793729784
0.220588235294118
0.363335539377895
0.504409171075838
0.00303512068217951
0.147157190635452
0.00273384104667057
0.00364785992217899
0.00223752151462995
0.0325881015536188
0.0710854947166186
0.00204359673024523
0.170762847111395
0.00160720025715204
0.00232423009877978
0.0563030428482716
0.00248574352975581
0.0296296296296296
0.00345690785552509
0.00729335494327391
0.00342231348391513
0.0151538580485542
0.00294767870302137
0.00487567040468064
0.00213219616204691
0.00516795865633075
0.00285171102661597
0.0133155792276964
0.00388227927363807
0.00490436488474743
0.00783378746594005
0.00709219858156028
0.0303030303030303
0.0114942528735632
0.00408719346049046
0.0202786104743432
0.301666666666667
0.420336269015212
0.335285505124451
0.0164145477953009
0.00365892459433662
0.514705882352941
0.720779220779221
0.704081632653061
0.679775280898876
0.0549682875264271
0.571428571428571
0.00341880341880342
0.681704260651629
0.782485875706215
0.0997386759581882
0.325443786982249
0.00498753117206983
0.0637223974763407
0.0232469512195122
0.00598802395209581
0.0104623692203847
0.397703549060543
0.855072463768116
0.670731707317073
0.0072992700729927
0.4453125
0.68944099378882
0.612774451097804
0.324608453121648
0.0210355987055016
0.00941176470588235
0.2
0.156196943972835
0.00294985250737463
0.00382409177820268
0.290697674418605
0.0208690680388794
0.0147058823529412
0
0.00460122699386503
0.0149625935162095
0.0543538164783687
0.0489164086687306
0.103202846975089
0.0441176470588235
0.0259259259259259
0.172827172827173
0.121827411167513
0.0245040840140023
0.00846432889963724
0.0695422535211268
0.103448275862069
0.109942638623327
0.0626918018412977
0.00429553264604811
0.5
0.046070460704607
0.00577731092436975
0.00621931260229133
0.00283751493428913
0.00110619469026549
0.149300302571861
0
0.141509433962264
0.00106780565936999
0.0120988953182536
0.00411449016100179
0.00670675300647549
0.00205902539464653
0.00251256281407035
0.00879765395894428
0.0339702760084926
0.162210172026926
0.108304498269896
0.116550116550117
0.00455321570859419
0.022964509394572
0.489795918367347
0.0195729537366548
0.0208333333333333
0.00875786357468854
0.0028673835125448
0.00518134715025907
0.0194029850746269
0.00432801822323462
0.00590551181102362
0.00721718697549513
0.00556916907997327
0.0119091924078898
0.00354173082845704
0.0127645823234771
0.0057929036929761
0.00778642936596218
0.00993204391008887
0.0100210970464135
0.455467869222097
0.526813880126183
0.598583234946871
0.0129198966408269
0.0329866270430906
0.0233918128654971
0.114438980777827
0.00302114803625378
0.00462633451957295
0.00483091787439614
0.00417101147028154
0.00406137184115523
0.0146397389540524
0.00434954527481218
0.00585137507314219
0.00296103280824352
0.0114345114345114
0.00339698861549761
0.00387481371087928
0.0695211786372007
0.00306614104248795
0.00377526093715301
0.0117298431905173
0.0162327718223583
0.0437412750116333
0.00797413793103448
0.002187386073642
0.00304203539823009
0.00314640014806589
0.444561035327037
0.146106736657918
0.00397930760047752
0.026862364995846
0.0362946912242687
0.00250766230147673
0.0101858224363386
0.027363184079602
0.00453696290365626
0.00370430020937349
0.00149925037481259
0.715789473684211
0.0730231587732109
0.00933488914819136
0.00454386578119539
0.437017994858612
0.0178654652788566
0.00330536486142893
0.00109649122807018
0.246006389776358
0.00143472022955524
0.00270485282418457
0.00372888791401623
0.00102880658436214
0.00140712945590994
0.0911292097732776
0.0175817396668723
0.689944134078212
0.0113636363636364
0.00698634487138774
0.00313185092389602
0.034294621979735
0.0045045045045045
0.0510972813625942
0.0029806259314456
0.00360301342941369
0.00242825607064018
0.00403225806451613
0.00197550375345713
0.00439753737906772
0.00882584712371946
0.0748218527315914
0.260774287801315
0.0255839822024472
0.00451388888888889
0.00403985995152168
0.00808036689233457
0.0459000326690624
0.0120585701981051
0.0016366612111293
0.0232558139534884
0.00401234567901235
0.00719942404607631
0
0.00916346438072716
0.00365726227795193
0.00134318334452653
0.005
0.0108166576527853
0.0858341400451759
0
0.00431034482758621
0.151282051282051
0.00248508946322068
0.00209205020920502
0.0334171757096658
0.0247272727272727
0.00846560846560847
0.110376896720509
0.0477366255144033
0.0379362670713202
0.0276276276276276
0.00896516393442623
0.0430711610486891
0.101577636313313
0.00789595912679981
0.224137931034483
0.00315340382118345
0.0359712230215827
0.101485148514851
0.00312349831811629
0.00366876310272537
0.0020703933747412
0.278409090909091
0.791411042944785
0.00226586102719033
0.00426136363636364
0.0307692307692308
0.202786377708978
0.0677487649964714
0.00816441441441441
0.331103678929766
0.00301941049604601
0.00862068965517241
0.571585298957762
0.00377358490566038
0.00201612903225806
0.00655737704918033
0.393483709273183
0.00138760407030527
0.00439730988101397
0.00577008433200178
0.0186061179438663
0.0132450331125828
0.7092866756393
0.643535427319211
0.00325414904002603
0.00342075256556442
0.000525486074619023
0.00332699619771863
0.569395017793594
0.00280617358188014
0.00574712643678161
0.0635141400092721
0.00344649319317594
0.271844660194175
0.628267973856209
0.00481555515173542
0.466037735849057
0.37875
0.646196150320807
0.522641509433962
0.0171503957783641
0.0196078431372549
0.776733254994125
0.38
0.0988142292490119
0.00671140939597315
0.218608480856319
0.00387596899224806
0.0135225599143125
0.147826086956522
0.402061855670103
0.00481347773766546
0.00361383582860093
0.00484261501210654
0.00245098039215686
0.0210346787947698
0.538568450312717
0.0769230769230769
0.00347164820631509
0.00205761316872428
0
0.0160249276652571
0.725
0.0545831414094887
0.042591918456498
0.0389085396664982
0.0154563297350343
0.016016016016016
0.00582241630276565
0.0302734375
0
0.0137393241737839
0.0169628432956381
0.0602409638554217
0.00249659555152065
0.00707402091449662
0.00370581527936146
0.00136054421768707
0.713953488372093
0.0648322653599698
0.00719597025665627
0.125
0.0248756218905473
0.00216517166718218
0.00344976282880552
0.00915467839733682
0.026035936927026
0.00267260579064588
0.653753026634383
0.00345821325648415
0.00263157894736842
0.00928792569659443
0.422222222222222
0.0569169960474308
0.0266666666666667
0.00949541790879982
0.00529801324503311
0.03690036900369
0.00296956198960653
0.00310471351961614
0
0.0355150613611008
0.00579647917561185
0.00296625880608083
0.0257720506554099
0.0138623326959847
0.00301507537688442
0.361560418648906
0.430431244914565
0.135
0.00748663101604278
0.0370983769460086
0.00846660395108184
0.0461975835110163
0.00407331975560081
0.0448548812664908
0.00241935483870968
0.0658794282162834
0.00323886639676113
0.0141718334809566
0.0133333333333333
0
0.00310366232153942
0.00601543088792991
0.00358708648864089
0.0142478462557985
0.36734693877551
0.0645161290322581
0.0069848661233993
0.664739884393064
0.116516166618118
0.0024617067833698
0.00302114803625378
0.00323624595469256
0.00406779661016949
0.00212276667256324
0.00486914181375533
0
0.0288964033200123
0.00359811790755605
0.0050761421319797
0.00327868852459016
0.00372502539790044
0.00729300729300729
0.0574780058651026
0.0144927536231884
0.00319188884716485
0.00107991360691145
0.00296406076324565
0.00182815356489945
0.00434782608695652
0.3673651359786
0.00323849178811011
0.00474433315761729
0.0842105263157895
0.00582712852055681
0.00740990232401482
0.00444938820912125
0
0.00342596117244005
0.0313725490196078
0.00210084033613445
0.00351219512195122
0.0034296913277805
0.115845419331592
0.00410771337288909
0.00465116279069767
0.00408580183861083
0
0
0.00255645504899872
0.00452841973766396
0.005380911922968
0.0305103148751357
0
0.00964095744680851
0.00122274302017526
0.00538720538720539
0.00603448275862069
0.00366300366300366
0.00710364869228285
0.00319051959890611
0.0172767203513909
0.00298507462686567
0.0166666666666667
0.00517241379310345
0.00251572327044025
0.353989813242784
0.00179640718562874
0.00346820809248555
0.0476994512452512
0.069477719214183
0.142557651991614
0
0.00276679841897233
0.00352112676056338
0.00414634146341463
0.736842105263158
0.00416508898144642
0.00182982616651418
0.00341374601729631
0.00452116728318948
0.0045045045045045
0.0014367816091954
0.00437158469945355
0.00445544554455446
0.00225588140509185
0.0132698196665532
0.0103359173126615
0.00415183867141162
0.0210430009149131
0.00657894736842105
0.0255057167985928
0.00450577302168403
0.00194931773879142
0.0327868852459016
0.0189214758751183
0.00857142857142857
0.228789706473663
0.00262620367668515
0.0145413870246085
0.00226039783001808
0.00270148581719946
0.00648508430609598
0.0323910482921084
0.0152387402641382
0.00386100386100386
0.236987818383167
0.048448936911816
0.00336700336700337
0.37
0.0116959064327485
0.00453857791225416
0.00213447171824973
0.00416449765747007
0.0159151193633952
0.00189393939393939
0.01875
0.00123609394313968
0.576923076923077
0
0.00484652665589661
0.00641613198900092
0.00527269731421981
0.00112803158488438
0.00115540150202195
0.0161290322580645
0.00194694572888781
0.632694248234107
0.00139178844815588
0.00391644908616188
0.631089217296114
0.00340328984685196
0.00446428571428571
0.00519480519480519
0.00326463986941441
0.25088841506752
0.00968858131487889
0.424593967517401
0.00558362137729327
0.00320821302534488
0.00808013355592654
0.218425869432581
0.00136160280101148
0.00214592274678112
0.0108962805177781
0.0429922613929493
0.0349206349206349
0.00468933177022274
0.00423728813559322
0.00405473897617841
0.003487358326068
0.009375
0.014336917562724
0.00722100656455142
0.00248756218905473
0.000655737704918033
0.00667556742323097
0.0096004151530877
0.0104384133611691
0.00586854460093897
0.00291942390035033
0.386479591836735
0.005249343832021
0.0532383858935232
0.00665557404326123
0.0602006688963211
0.296442687747036
0.00400534045393859
0
0.0962419798350137
0.0416040100250627
0.00279134682484299
0.00308880308880309
0.1243947858473
0.0041958041958042
0.00372208436724566
0.00229533282325937
0.00352941176470588
0.00657894736842105
0.00422535211267606
0.00208768267223382
0.00484764542936288
0.0102915951972556
0.00458115183246073
0.00162866449511401
0.00595533498759305
0.182578397212544
0.00353606789250354
0.0301119023397762
0.00318287037037037
0.122006554071086
0.00115606936416185
0.032967032967033
0
0.00156739811912226
0.00282785436550018
0.00619578686493185
0.00232198142414861
0.0101791530944625
0.00412201154163232
0.00434546442151005
0.00750711881957028
0.00302571860816944
0.00583884780070066
0.00720789074355083
0.00748396293656451
0.00269806230071131
0.00280155642023346
0.0213454075032342
0.00275482093663912
0.00169204737732657
0.00358851674641148
0.0346512661039538
0.0039814200398142
0.5260663507109
0.00328137817883511
0.00530222693531283
0.00289855072463768
0.0384615384615385
0.0497816593886463
0.113159567705022
0.00371352785145889
0.0933997509339975
0.00561572402727637
0.105780346820809
0.115593016255268
0.0111891180342255
0.811224489795918
0
0.00154320987654321
0.00509337860780985
0.632170978627672
0.00298634812286689
0.00221336874723329
0.00285103349964362
0.553133514986376
0.126712328767123
0.617021276595745
0.00406297613001524
0.0952057123427406
0.00198694294635254
0.00371333085777943
0.00697890818858561
0.0108940646130729
0.00668598172498328
0.166666666666667
0.00275344180225282
0.0292096219931271
0.00298953662182362
0.0029603315571344
0.193383221740843
0.15058986814712
0.00409276944065484
0.00467653936087295
0.0126767430521697
0.0165809981760902
0.00371057513914657
0.00350508236943568
0.00428348909657321
0.00319829424307036
0.0273199367803116
0
0.00428759894459103
0.310606060606061
0.00263273365511189
0.002106149957877
0
0.0115846994535519
0
0.00327868852459016
0
0.402255639097744
0.00396825396825397
0.205882352941176
0.112234580384226
0.0039814200398142
0.113553113553114
0.0315221899626711
0.1828125
0.00437013110393312
0.00290528762347472
0.000604960677555959
0.00614754098360656
0.224659606656581
0.00825785828449654
0.00301204819277108
0.0303716754761305
0.278538812785388
0.00712589073634204
0.0416107382550336
0.0544578313253012
0.0209965528047634
0.0148659410671622
0.00462107208872458
0.00386398763523957
0.00314825414997138
0.003584229390681
0.0638236147374529
0.0141885325558795
0.00343790287924366
0.00530652143555369
0.0526870389884089
0.00529482551143201
0.0189104007203962
0.00169133192389006
0.0505438259756878
0.550872093023256
0.00247892910262766
0.0191637630662021
0
0.308823529411765
0.00428849902534113
0.00226415094339623
0.00919058368268301
0.00602772754671489
0.00337078651685393
0.0037243947858473
0.827981651376147
0.0042747221430607
0.00557768924302789
0.695454545454545
0.0290371879775853
0.00770047796070101
0.00622406639004149
0.36344537815126
0.477567298105683
0.347781916694887
0.00359496704613541
0.623906705539359
0.00112422709387296
0.00547445255474453
0.0129405286343612
0.0114613180515759
0.235521235521236
0.0287081339712919
0.12463768115942
0.00532786885245902
0.696409140369967
0.00573016148636916
0.00817375058383933
0.00560616678346181
0.159010600706714
0.00678075556990636
0.0225
0.0106382978723404
0.00155925155925156
0.151415404871626
0.00457317073170732
0.023696682464455
0.00359712230215827
0.00460358056265985
0.00268308080808081
0.00287026406429392
0.00351935646053293
0.00613496932515337
0.00327174749807544
0.00463201235203294
0.724511930585683
0.00175669740887132
0.00249687890137328
0.00293378038558256
0.00223713646532438
0.0580256217030897
0.00791936645068395
0.0290492957746479
0
0.262931034482759
0.00548847420417124
0.00205086136177194
0.00711743772241993
0.00463917525773196
0.00119331742243437
0.00600706713780919
0.0039853869146463
0.244891543539767
0.00675675675675676
0.00282985496993279
0.275531471446436
0.00555212831585441
0.00127226463104326
0.00271537891878549
0.00341005967604433
0.0022508038585209
0.0026185627000291
0.804469273743017
0.0061022120518688
0.00436046511627907
0.0196880205966985
0.0152671755725191
0.0290858725761773
0.0224859462835728
0.00296956198960653
0.00323624595469256
0.475
0.00412087912087912
0.00192122958693564
0.0287747524752475
0.00332778702163062
0.00361850607392091
0.0296956198960653
0.366718027734977
0.0204081632653061
0.17997542997543
0.00515463917525773
0.00449022715266772
0.00483178239083751
0.00257599175682638
0.0218258624735977
0.00949367088607595
0.00240770465489567
0.0023121387283237
0.00452488687782805
0.00598802395209581
0.00269106566200215
0.568527918781726
0.00456460674157303
0.0032916392363397
0.0043859649122807
0.00531537916371368
0.702337023370234
0.00147167034584253
0.344632768361582
0
0.00344015933369546
0.00362756952841596
0.0182809493264913
0.432551319648094
0.0245821042281219
0.282846715328467
0.086197588626957
0.0104499274310595
0.151045701006971
0.00330687830687831
0.747021081576535
0.00288184438040346
0.00134408602150538
0.00170551449687322
0.0412272291466922
0.0169594185342217
0.112277019937041
0.00205338809034908
0.00356887937187723
0.169416941694169
0.816420664206642
0.184508990318119
0.0171779141104294
0.0711952971913782
0.0472193074501574
0.0767045454545455
0.194931773879142
0.222222222222222
0.0115669618651726
0.209205020920502
0.0745341614906832
0.273809523809524
0.00723763570566948
0.00436953807740325
0.0459599703484062
0.0341805433829974
0.0566037735849057
0.00570676031606672
0.443791946308725
0.321100917431193
0.244532803180915
0.309329549485633
0.157369348209043
0.142591732466326
0.452488687782805
0.00124031007751938
0.00244658293916164
0.0070120763537203
0.00326323422770123
0.00584795321637427
0.0134813639968279
0.00189393939393939
0
0.0036813922356091
0.00336473755047106
0.00374632057800375
0.0132890365448505
0.00160771704180064
0.00431034482758621
0.00386349001931745
0.00234100663285213
0.00851900393184797
0.00431034482758621
0.00158227848101266
0.00130123617436565
0.00896414342629482
0.0343336036766694
0.00304321363359708
0.0130293159609121
0.0017825311942959
0.00479143179255919
0.00383771929824561
0.374133949191686
0.166152119000842
0.00355450236966825
0.00228050171037628
0.00315656565656566
0.654468412942989
0.0037143541816439
0.773507767784137
0.419784400760938
0.0242954324586978
0.0509889104835944
0.000865800865800866
0.00551724137931034
0.00237925291458482
0.00373412994772218
0.0112359550561798
0.00387972841901067
0.743589743589744
0.792134831460674
0.00648882480173035
0.074357192494788
0.00663227708179808
0.00454545454545455
0.0056657223796034
0.00311850311850312
0.00420168067226891
0.00225225225225225
0.531779661016949
0.12790070156503
0.623147494707128
0.00314889788573999
0.00978260869565217
0.21830985915493
0.0543325526932084
0.00218992633884133
0.518968871595331
0.00434928069588491
0.00376141859215476
0.193426042983565
0.129390018484288
0.142964635063958
0.00308166409861325
0.0150826446280992
0.00309358081979892
0.018125323666494
0.0140144665461121
0.00656455142231947
0.00450081833060556
0.0133155792276964
0.00539245056920312
0.0249915569064505
0.0669014084507042
0.890909090909091
0.286028602860286
0.141361256544503
0.0183066361556064
0.058491895701198
0
0.00377002827521206
0.00815286624203822
0.744186046511628
0
0.00351014040561622
0.75222816399287
0.19557625145518
0.00260162601626016
0.00177043375627029
0.00468384074941452
0.475438596491228
0.00803108808290155
0.711715160796325
0.00400195217179112
0.742729306487696
0.00574712643678161
0.00782472613458529
0.00201670988187842
0.0448548812664908
0.00381922342457034
0.00451399337947638
0.00293501048218029
0.00329722091380122
0.00188412623645784
0.00149476831091181
0.00529275554085346
0.0028735632183908
0.00774713356058258
0.775689223057644
0.00875099443118536
0.00528501321253303
0.655688622754491
0.727911275415897
0.227722772277228
0.84053862508859
0.00356415478615071
0.0036115569823435
0.00147058823529412
0.813758389261745
0.00350989151244416
0.00288888888888889
0.0090702947845805
0.257777777777778
0.862745098039216
0.124783362218371
0.00796812749003984
0.00141242937853107
0.78428093645485
0.543951612903226
0.00368550368550369
0.00625902744342802
0
0.390740740740741
0.00518134715025907
0.0126482213438735
0.00213675213675214
0.00141442715700141
0.882758620689655
0.831425598335068
0.802325581395349
0.61744966442953
0.467509025270758
0.297376093294461
0.284426229508197
0.300454545454545
0.00221238938053097
0.0904255319148936
0.177777777777778
0.377810218978102
0.00277777777777778
0.387974544656572
0.443236714975845
0.00642398286937901
0.00491918482080112
0.673525377229081
0.0010752688172043
0.733525733525734
0.281761006289308
0.838827838827839
0.0102103328568511
0.310924369747899
0.00552922590837283
0.00363901018922853
0.00353481795687522
0.00576923076923077
0.00434782608695652
0.00182926829268293
0.00154679040989946
0.00216684723726977
0.00315831030398737
0.0125100887812752
0.434599156118143
0.0117143500788466
0.00303074036657526
0.00230017251293847
0.00263991552270327
0.00293494211641937
0.0114711786636077
0.00352822580645161
0.811547714514836
0.00546021840873635
0.597014925373134
0.43844754396604
0.0013262599469496
0.771704180064309
0.00636383585692341
0.00259909031838856
0.286635404454865
0.00316122233930453
0.0395886889460154
0.002465483234714
0.00977397678680513
0.787698412698413
0.00169875424688562
0.00334448160535117
0.00333827893175074
0.00359856057576969
0.00338357428483544
0.0133333333333333
0.00492029128124385
0.0101880877742947
0.761904761904762
0.00276472214542439
0.786279683377309
0.496701225259189
0.591240875912409
0.391403865717192
0.678338762214984
0.597785977859779
0.846491228070175
0.712694877505568
0.398809523809524
0.857142857142857
0.770044052863436
0.00464876033057851
0.00205973223480947
0.00308098591549296
0.00753768844221105
0.00332042058660764
0.00706486833654464
0.00194931773879142
0.00433705080545229
0.00539083557951483
0.81733746130031
0.1882966396292
0.0136113025499655
0.00376789751318764
0.00478755236385398
0.00497642744892614
0.00113571834185122
0.00329760923330585
0.00170454545454545
0.00160804020100503
0.00306372549019608
0.00372612948299953
0.00669757856774858
0.00363919937613725
0.00778982740186345
0.0035982478097622
0.00383877159309021
0.0047913755240567
0.003394945303659
0.00435540069686411
0.00173611111111111
0.00249659555152065
0.0193498452012384
0.00332225913621262
0.00462249614791988
0.498942917547569
0.387007218212104
0.00410004100041
0.234012147195427
0.334239130434783
0.00184297825285662
0.00303951367781155
0.00347003154574133
0.00236779794790845
0.8
0.00326797385620915
0.00193610842207164
0.00331910858226648
0.0434399117971334
0.00300450676014021
0.00340136054421769
0.00563607085346216
0.0242214532871972
0.808884297520661
0.00344827586206897
0.681528662420382
0.00879854368932039
0.0136
0.00179937022042285
0.0603174603174603
0.00444444444444444
0.0039177277179236
0.0018018018018018
0.184417441029307
0.00417362270450751
0.00167317345231456
0.00445969125214408
0.00620712185560274
0.00384826827927433
0.00397772474144789
0.00340136054421769
0.00406173842404549
0.0894308943089431
0.00309717382888115
0.00580486715784773
0.569777777777778
0.00613496932515337
0.0046205793495646
0.000427350427350427
0.00324763193504736
0.00344036697247706
0.00424448217317487
0.00330943188086045
0.00166251039068994
0.00431034482758621
0.0102040816326531
0.00611932687404386
0.391540130151844
0.00734430082256169
0.00364830353885443
0.00376884422110553
0.289971163088754
0.271728016359918
0.092603550295858
0.0424028268551237
0.00596569724086503
0.0271478760779304
0.00354609929078014
0.00454086781029263
0.00711111111111111
0.00644211301306829
0.00638297872340425
0.0661485631664558
0.00566304860783388
0.00221483942414175
0.00281392894829406
0.148446490218642
0.05
0.000643915003219575
0.00292112950340798
0.00326797385620915
0.00415866922584773
0.0796500920810313
0.0129387028950348
0.00268240343347639
0.00574712643678161
0.0260093167701863
0.0256327060350422
0.00398406374501992
0.00140449438202247
0.00328677074774034
0.00399017802332719
0.00615611918246737
0.0254872563718141
0.753753753753754
0.300103128222757
0.72336265884653
0.942708333333333
0.00226244343891403
0.00392772977219167
0.00267101943908592
0.00214362272240086
0.00165768752590137
0.00208333333333333
0.00333651096282174
0.0129127165740438
0.00442477876106195
0.00377437617949256
0
0.00261324041811847
0.00261096605744125
0
0.00304506699147381
0.785140562248996
0.00433925049309665
0.0255607720396453
0.184668989547038
0.00203631427116918
0.266581632653061
0.184068058778036
0.00539245056920312
0.049812030075188
0.00397350993377483
0.03125
0.00169923534409516
0.901814300960512
0.00444868128376231
0.00530090427190521
0.00247797356828194
0.581395348837209
0.00302343159486017
0.051959489211801
0.00295190137176593
0.0172413793103448
0.00191570881226054
0.00289017341040462
0.57243816254417
0.681645569620253
0.316955296012888
0.610183639398998
0.550964187327824
0.0672682526661198
0.514788169464428
0
0.258469259723965
0.632342778161714
0.111498257839721
0.00232018561484919
0
0.085014409221902
0.165191740412979
0.00410846343467543
0.00394996708360764
0.00278745644599303
0.0112359550561798
0
0.211764705882353
0
0.026707530647986
0.00471253534401508
0.00817438692098093
0.00223964165733483
0.515544041450777
0.00248138957816377
0.0037197768133912
0.00678952473326867
0.00331537505180274
0.0226876090750436
0.137176938369781
0.2
0.639751552795031
0.544285714285714
0.576470588235294
0.00395941598614204
0.0017162471395881
0.00355059599289881
0.00533721494420184
0.00467289719626168
0.616016427104723
0.00394011032308905
0.722326454033771
0.00110132158590308
0
0.0649819494584837
0.124113475177305
0.0585106382978723
0.0201660735468565
0.100552486187845
0.0900900900900901
0.0222222222222222
0.781326781326781
0
0.00248756218905473
0.00602409638554217
0.120769230769231
0.0323886639676113
0.00129032258064516
0.00248756218905473
0.00287907869481766
0.0435438672127614
0.00436854646544877
0.00186335403726708
0.0257879656160458
0.00121654501216545
0.00186393289841566
0.00851063829787234
0.00117994100294985
0.0223859450269198
0
0.00166158958737192
0.00454545454545455
0.00628930817610063
0.0283866331297161
0
0.648663697104677
0.00293599530240752
0
0.351372549019608
0.0454679657514024
0.00372670807453416
0
0.0285714285714286
0.00443951165371809
0.00747481312967176
0.000858369098712446
0.0023696682464455
0.00284292821606254
0.00434971726837756
0.0381679389312977
0.00171037628278221
0.00550584996558844
0.00446428571428571
0.00776053215077605
0.00349514563106796
0.00471253534401508
0.00861311302513623
0.00374531835205993
0.00178332590280874
0.00261291526689063
0.0421940928270042
0
0.0216886134779241
0.0186066637819126
0.122448979591837
0.0361757105943152
0.0144571740316421
0.00236686390532544
0.00436854646544877
0.00295683027794205
0.014570080032834
0.00358708648864089
0.00293901542983101
0.00593220338983051
0.00558971492453885
0.0018018018018018
0.00341296928327645
0
0.00250941028858218
0.00167014613778706
0.00202839756592292
0.00672834314550042
0.00728155339805825
0.00294550810014728
0.125837903717246
0.00254971953085161
0.0069101678183613
0.375737152485257
0.00413602941176471
0.00497512437810945
0.0109265734265734
0.0754716981132075
0.00655021834061135
0.00566695727986051
0.00371747211895911
0.0048780487804878
0.00151745068285281
0
0
0.481927710843373
0.00151975683890578
0.00331068130336296
0.060625
0.0084841628959276
0.00538461538461538
0.0308141420694129
0.150684931506849
0.00214198286413709
0.0209239130434783
0.0037593984962406
0.00568181818181818
0.00330578512396694
0.0105740181268882
0.00196078431372549
0.0018796992481203
0.00305343511450382
0.0106382978723404
0.0123239436619718
0.00448857453754081
0.00587659157688541
0.00267916945746818
0.0043956043956044
0.0029600394671929
0.00904977375565611
0.00813008130081301
0
0.0024232633279483
0.00206611570247934
0.00479539641943734
0
0.00436363636363636
0.0125
0.0187154402381965
0.0264900662251656
0.000616903146206046
0.00435458786936236
0.00952380952380952
0.00817884405670665
0.0106609808102345
0.00058173356602676
0.120779220779221
0.00380641653072322
0.012779552715655
0.00136986301369863
0.0105953582240161
0.0426770126091174
0.00962544465369324
0.15581797235023
0.0031055900621118
0.00237717908082409
0
0.003584229390681
0.00674662668665667
0.0036563071297989
0.0167679731712429
0.339176829268293
0.531798909751666
0.100436681222707
0
0.01743264659271
0.00643564356435644
0.0269749518304432
0.00463548251158871
0
0
0.00351699882766706
0.0016463615409944
0.0116845180136319
0.0438311688311688
0.211640211640212
0.106060606060606
0.0311368573497466
0.475215517241379
0.132693393562959
0.11340206185567
0.492998833138856
0.0357414448669202
0.00534623217922607
0.00228728270814273
0.408376963350785
0.581481481481481
0.527246992215145
0.00472143531633617
0.00520156046814044
0.0100452034153692
0.00404858299595142
0.00363636363636364
0.00678294573643411
0.661392405063291
0.0031201248049922
0.00316455696202532
0.00172117039586919
0.00838926174496644
0.0082135523613963
0.000741839762611276
0.00440528634361234
0.00772200772200772
0.00559380378657487
0.00349922239502333
0.00194931773879142
0.00302114803625378
0.447513812154696
0.0269582909460834
0.0740740740740741
0.00346534653465347
0.00949913644214162
0.602768166089965
0.00726744186046512
0.00181159420289855
0.00398803589232303
0.00375
0.00346020761245675
0.00762195121951219
0
0.113534094842506
0.0112359550561798
0.00326797385620915
0.00159489633173844
0.0803108808290155
0.00606980273141123
0.00479328939484721
0.418604651162791
0.188381742738589
0.88595041322314
0.00849256900212314
0.00268456375838926
0.00368052999631947
0.00385976198134448
0.0442176870748299
0.00470035252643948
0.00505390835579515
0.0451977401129944
0.001914486279515
0.127622377622378
0.696408529741863
0.544827586206897
0.0211161387631976
0.0347490347490347
0.215686274509804
0.042249330556382
0.00845070422535211
0.0087463556851312
0.121527777777778
0.00704225352112676
0
0.00613496932515337
0.00919117647058824
0.004304381245196
0.00588570343649136
0.00254345061466723
0.00373482726423903
0.0945829750644884
0.329558998808105
0.0216919739696312
0.00812407680945347
0.533161068044789
0.0543374642516683
0.121727748691099
0.00359195402298851
0.0825927861996864
0.00648648648648649
0.00396682293544897
0.229385307346327
0.06282722513089
0.00199700449326011
0.0129032258064516
0.0016750418760469
0.00227738556137554
0.00223914017017465
0.00663129973474801
0.00359209738575135
0
0.403263403263403
0.00606060606060606
0.00297441998810232
0.00419463087248322
0.00145348837209302
0.710900473933649
0.314606741573034
0.00347912524850895
0.854885057471264
0.00206896551724138
0.00273972602739726
0.00475938656795346
0.00276625172890733
0.0039126181936746
0.00327546675401245
0.0107411385606874
0.0045016077170418
0.00229182582123759
0.00467601870407482
0.00238284352660842
0.00229357798165138
0.00380469245402663
0.360236220472441
0.313969571230982
0.00545454545454545
0.0225352112676056
0.0940860215053763
0.00162822252374491
0.514705882352941
0.0134770889487871
0.0115967885816235
0.00603015075376884
0.00314267756128221
0.00332096112521977
0.374756335282651
0.00307881773399015
0.0036506599269868
0.00424464595793942
0.00355998576005696
0.00175131348511384
0.00318809776833156
0.00544069640914037
0.148961191689534
0.227272727272727
0.00476190476190476
0.189869484151647
0.00209643605870021
0.0070778564206269
0.00411522633744856
0.46551724137931
0.0550369741786883
0.319712324288983
0.31054440224272
0.00381922342457034
0.00450196961170512
0.192493946731235
0.43801652892562
0.0594949844344517
0.00474576271186441
0.00730784288137805
0.00370174510840825
0.0183266932270916
0.0289330922242315
0.574478901881037
0.0293577981651376
0.11280487804878
0.0303030303030303
0.00721500721500722
0.0356460852959898
0.0340229885057471
0.00866551126516464
0.00551065393093314
0.00241935483870968
0.613302397525135
0.00291585670647042
0.0111683848797251
0.0660377358490566
0.0217176702862784
0
0.00303490136570561
0.00190258751902588
0.0386904761904762
0.194091662065157
0
0.0079408543263965
0.00651465798045603
0.00300225168876658
0.252282157676349
0.00569908814589666
0.00383509108341323
0.00209753539590981
0.00226757369614512
0.00150715900527506
0.00432900432900433
0.680272108843537
0.0823863636363636
0.75
0.00632490013315579
0.0033303730017762
0.00484261501210654
0.00947867298578199
0.00444247001332741
0.88597842835131
0.845605700712589
0.794212218649518
0.00154798761609907
0.00203915171288744
0.781818181818182
0.00562023283821758
0.00297265160523187
0.585427135678392
0.794326241134752
0.817021276595745
0.0028116213683224
0.388561320754717
0.725806451612903
0.0034025787965616
0.402922755741127
0.00759013282732448
0.741020793950851
0.0112325440194293
0.614159292035398
0.19746835443038
0.927099841521395
0.00947867298578199
0.00406320541760722
0.00600400266844563
0.0034535686876439
0.00392749244712991
0.480236622748051
0.00625
0.632226322263223
0.00762852404643449
0.0650854936569222
0.00216606498194946
0.00193423597678917
0.381450488145049
0.0240685789647214
0.0692511597084162
0.00726392251815981
0.00346020761245675
0.00972053462940462
0.138240574506284
0.0209671964829219
0.0169163847269212
0.00254668930390492
0.0267489711934156
0.00180995475113122
0.0075821398483572
0.00241254523522316
0.00381791483113069
0.00463134494257132
0.0553264604810997
0.0318181818181818
0.00372208436724566
0.00148920327624721
0.0341225626740947
0.0122448979591837
0.00920245398773006
0.02313769751693
0.00875401225561716
0.00710900473933649
0.00293040293040293
0.0045045045045045
0.00334224598930481
0.00478214665249734
0.00424328147100424
0.0114457831325301
0.554710604140262
0.0388349514563107
0.00649651972157773
0.0763948497854077
0.00238095238095238
0.0061060227588121
0.00551343900758098
0.35269000853971
0.00917431192660551
0
0.00394218134034166
0.0591485878018829
0.00210415570752236
0.108888888888889
0.0110024449877751
0.0193935119887165
0.00242792109256449
0.00141376060320452
0.00363636363636364
0.0032081524816003
0.0078996282527881
0.0263388937664618
0.241379310344828
0.00649350649350649
0.00399822301199467
0.00534045393858478
0.00478142076502732
0.0334042901588341
0.0162337662337662
0.0539239287433799
0.00573065902578797
0.00846262341325811
0.0107466063348416
0.0891089108910891
0.00198300283286119
0.00382513661202186
0.00316455696202532
0.00580431177446103
0.0045674368619022
0.458015267175573
0.00738007380073801
0.745222929936306
0.0647515893571933
0.00442477876106195
0.0172413793103448
0.0101492537313433
0.00309302878896027
0.00401606425702811
0.0010482180293501
0.0046916890080429
0.00241779497098646
0.00537634408602151
0.419065898912348
0.249031543995573
0.412423625254582
0.00296484540448962
0.00221659278024066
0.150753768844221
0.379777309659946
0.0199833472106578
0.0100734164247908
0.366722548197821
0.00722673893405601
0.0205223880597015
0.00301204819277108
0.00578990901571547
0.00533049040511727
0.51188986232791
0.726510067114094
0.00219659527732015
0.00269632625547691
0.0169061707523246
0.303747534516765
0.0159651669085631
0.00322820958529923
0.00669082798996376
0.84077380952381
0.00326721120186698
0.00451807228915663
0.00212765957446809
0.00415896487985213
0.383583021223471
0.675213675213675
0.0132139812446718
0.0040841972981464
0.00268096514745308
0.00193477059148701
0.702941176470588
0.286384976525822
0.00597371565113501
0.00463365189690125
0.00343118566526878
0.00587889476778366
0.365691489361702
0.00456273764258555
0.0168721609344581
0.00587163393399474
0.00763358778625954
0.00600914435009798
0.00138504155124654
0.0099113197704747
0.105743628756181
0.00348634514816967
0.00314267756128221
0.198787061994609
0.0182260024301337
0.124555160142349
0.0260869565217391
0.0130232558139535
0.0023559648747055
0.00344365792997896
0.00274574409665019
0.62426614481409
0.813559322033898
0.329692154915591
0.0137043189368771
0.0043859649122807
0.343039126478617
0.0154888673765731
0.283018867924528
0.60287610619469
0.665217391304348
0.963251670378619
0.0033112582781457
0.725247524752475
0.340691852526172
0.00649350649350649
0.700440528634361
0.00311284046692607
0.319159456118665
0.00611620795107034
0.00155957579538366
0.00102986611740474
0.00304517002199289
0.00358037952022914
0.00798525798525799
0.00336134453781513
0.608695652173913
0.0194725544311561
0.720238095238095
0.690017513134851
0.761261261261261
0.00220975692673806
0.00190597204574333
0.00527240773286467
0.00372902423865755
0.00774336283185841
0.00175592625109745
0.00260281103591879
0.0396419437340153
0.0149253731343284
0.00723140495867769
0.0180447077834635
0.236424394319131
0.00230991337824832
0.138051857042747
0.00194013303769401
0
0.00328330206378987
0.00422119037568594
0.00173010380622837
0.00431300061614294
0.00380896571930853
0.35650352313845
0.00269179004037685
0.00420168067226891
0.00173611111111111
0.00555655135328912
0.00719424460431655
0.00313234142521535
0.00427735254389914
0.43002915451895
0.00934579439252336
0.00286458333333333
0.389805097451274
0.00149588631264024
0.00484913793103448
0.0184907546226887
0.0303251735476799
0.00427765895391795
0.00416281221091582
0.20552717138876
0.00333095408041875
0.00272257010618023
0.00341515474919957
0.00862068965517241
0.0537893384714194
0.00693877551020408
0.00473405736563631
0.68961038961039
0.00246381275023098
0.0284964379452568
0.51976401179941
0.00336134453781513
0.0145454545454545
0.00421522439871064
0.0224622030237581
0.245179063360882
0.00442687747035573
0.088298857672121
0.0904977375565611
0.230887437572032
0.00499168053244592
0.00426257459505541
0.00519611129735166
0.00367197062423501
0.00329175329175329
0.146464646464646
0.00300842358604091
0.131105398457584
0.0193637621023513
0.196556068878622
0.0775257731958763
0.111111111111111
0.00188465887674331
0.00323834196891192
0.0612991765782251
0.259786476868327
0.00450762829403606
0.010989010989011
0.187157971543232
0.132616487455197
0.0036697247706422
0.0704012112036336
0.0170454545454545
0.0427209990141308
0.378964941569282
0.022956326987682
0.00844996039081067
0.00502124372344535
0.178385416666667
0.0979364559449722
0.0505226480836237
0.00285986653956149
0.00247770069375619
0.00417280314187531
0.00378787878787879
0.00922973653297533
0.0166975881261596
0.0218796618597713
0.00237586124970302
0.00421570349552081
0.0603469640644362
0.00285388127853881
0.684268426842684
0.00452302631578947
0.00342685799957164
0.00164203612479475
0.0181200453001133
0.498316498316498
0.00443330763299923
0.396135265700483
0.0028184892897407
0.00647668393782383
0.0021945866861741
0.00263991552270327
0.138165345413364
0.839622641509434
0.0206637445209768
0.222805701425356
0.43281807372176
0.0679012345679012
0.337152209492635
0.00275178866263071
0.00395324853901684
0.00194552529182879
0.00444299956653663
0.316498316498317
0.0199430199430199
0.00492610837438424
0.00391134289439374
0.00226520299703781
0.00615384615384615
0.00327510917030568
0.00519480519480519
0.0147378593863252
0.00446694460988684
0.620236530880421
0.263195308334814
0.0111888111888112
0.0372367745249101
0.00342146189735614
0.216023353876095
0.00575705238917674
0.00307219662058372
0.237906647807638
0.00411861614497529
0.0795660036166365
0.0181159420289855
0.0271398747390397
0.273133375877473
0.133345628919218
0.044921875
0.128093158660844
0.475820379965458
0.130034522439586
0.0398981324278438
0.00345025876940771
0.00796524257784214
0.00381263616557734
0.154639175257732
0.256916996047431
0.235930735930736
0.0820021299254526
0
0.132867132867133
0.0050275317213311
0.559633027522936
0.00381903642773208
0.00111856823266219
0.00337552742616034
0.345483359746434
0.00261267145656434
0.00282985496993279
0.0536828963795256
0.00212414444182204
0.00743374272786037
0.00528324038743763
0.000603864734299517
0.00186219739292365
0.311134601832276
0.544831880448319
0.00353912701533622
0.0037397157816006
0.00596529284164859
0.00400641025641026
0.289258028792913
0.000856164383561644
0.866613418530351
0.00624645088018171
0.546975546975547
0.0204545454545455
0.103225806451613
0.440950920245399
0.239646978954515
0.244530244530245
0.363243909959914
0.101967799642218
0.322222222222222
0.036101083032491
0.625178826895565
0.00388098318240621
0.00346389555022649
0.654435340220876
0.00200160128102482
0
0.00931263858093126
0
0.0024375380865326
0.012227538543328
0.0149906308557152
0.00526932084309133
0.962085308056872
0.714285714285714
0.753246753246753
0.442260442260442
0.00472122302158273
0.0110220440881764
0
0.439716312056738
0.00354550059091677
0.00207134637514384
0.00271739130434783
0.00535362073823612
0.0223463687150838
0.0629979618306467
0.0813397129186603
0.0620592383638928
0.0168067226890756
0.0506329113924051
0.107049608355091
0
0.0344255900136532
0.650902837489252
0.00246609124537608
0.148936170212766
0.0539568345323741
0.00361757105943152
0.104338842975207
0.00376254180602007
0.422459893048128
0.6189111747851
0.522831050228311
0.00313033579965851
0.00467617488894085
0.73120728929385
0.00237765008916188
0.00414106331819396
0.00346248969497115
0.00378151260504202
0.0304663212435233
0.00434153400868307
0.0444829578278452
0.0123700486906172
0.0101097631426921
0
0.0408163265306122
0.149104160340115
0.145985401459854
0.0786699107866991
0.00078125
0.00287769784172662
0.660714285714286
0.168421052631579
0.0684713375796178
0.0349206349206349
0.141592920353982
0.15086932136848
0.00490196078431373
0.141727837380011
0.342786683107275
0
0.0118028534370947
0.113510178901912
0.123893805309735
0.737190082644628
0.00510899182561308
0.0607693737223564
0.00381765102178307
0.21441073512252
0.00542740841248304
0.00280898876404494
0.00409530900967982
0.00289435600578871
0.00286944045911047
0.0146599375150204
0.613095238095238
0.00587689452520878
0.00248241621845263
0.132701421800948
0.00265151515151515
0.00284810126582278
0.0046377738685431
0.00342396777442095
0.19941348973607
0.0864928909952607
0.0381471389645777
0.00332310838445808
0.00329265930660469
0.00245173153539687
0.00292740046838408
0.00347222222222222
0.028169014084507
0.00490196078431373
0.00427807486631016
0.00529411764705882
0.00328048113723346
0.0185830429732869
0.00285714285714286
0.00321027287319422
0.512565274151436
0.00882352941176471
0.00353356890459364
0.00429184549356223
0.00411214953271028
0.0024703557312253
0.00826446280991736
0.0113065326633166
0.00550206327372765
0.00364238410596027
0.0988861104796545
0.007070340826686
0.698666666666667
0.0576525821596244
0.26014427412083
0.634073185362927
0.0771068635968723
0.00790513833992095
0.0052060737527115
0.00354900354900355
0.00304119435996682
0.0134321445113478
0.0106007067137809
0.00515574650912997
0.00293255131964809
0.00322671156004489
0.00269438029253272
0.468220003170075
0.00381422481489791
0.325305179808644
0.0964454976303318
0.647368421052632
0.718109715796431
0.00787525594581824
0.00332225913621262
0.0344275420336269
0.104607993011575
0.0815154994259472
0.203389830508475
0.0462737457379445
0.0166574125485841
0.0162985202659232
0.0253164556962025
0.0420254908715122
0.00242760534073175
0.007223113964687
0.00793650793650794
0.134520054078414
0.015295358649789
0.521739130434783
0.285714285714286
0.0849056603773585
0.13343180699163
0.403276131045242
0.130042143287176
0.0072202166064982
0.00337662337662338
0.00501392757660167
0.00539811066126856
0.00118063754427391
0.00316455696202532
0.00323339212228101
0.00210304942166141
0.0313971742543171
0.493827160493827
0.5471562275018
0.00281988015509341
0.13340674899709
0.00386954118297402
0.00223713646532438
0.00326843825493818
0.0208333333333333
0.00546946216955333
0.0383141762452107
0.0915841584158416
0.272727272727273
0.00341296928327645
0.00499545867393279
0.192592592592593
0.0375328711451112
0.00364963503649635
0.129032258064516
0.00721500721500722
0.0210084033613445
0.00367647058823529
0.115707098937954
0.00368621126598318
0.00256222547584187
0.00440528634361234
0.00303592511384719
0.00443156638827339
0.00332963374028857
0.00202565833896016
0.00332276091224891
0.00319488817891374
0.00340909090909091
0
0.00409530900967982
0.0375603032391454
0.875
0.00381125226860254
0.0403397027600849
0.00515463917525773
0.00395993477754484
0.00321993560128797
0.0631644777986241
0.042463317029791
0.118712273641851
0.299385425812116
0.027027027027027
0.4
0.00741656365883807
0.00159320233669676
0.000988142292490119
0
0.135384615384615
0.0203527815468114
0.00655737704918033
0.0493685419058553
0.0043525571273123
0.005
0.00136054421768707
0.0123822626732988
0.00509276100400145
0.346015793251974
0.0506379585326954
0.251336898395722
0.219784768211921
0.00390307367051553
0.0267601146862058
0.00341296928327645
0.00344827586206897
0.00375435773665862
0.00230002555583951
0.00831600831600832
0.0094228504122497
0.4109375
0.00523388943408571
0.00403510541712902
0.00317796610169492
0.0042497548218372
0.0034980323567993
0.01156271899089
0.00278086763070078
0.0202458423716558
0.102900552486188
0.0518672199170125
0.0996978851963746
0.0308008213552361
0.0537605213141461
0.00905562742561449
0.0054773082942097
0.00269541778975741
0.00568643379366369
0.00573833205814843
0.0036231884057971
0.536723163841808
0.0109011627906977
0.00279981334577695
0.0434153400868307
0.198617679156057
0.00903614457831325
0.00875912408759124
0.00260281103591879
0.00382775119617225
0.599297012302285
0.309639203015617
0.00877441268044155
0.0124289772727273
0.6449020592667
0.299826689774697
0.00634100516674495
0.00835322195704057
0.00476016111314537
0.00342205323193916
0.129821260583255
0.0257711831315892
0.0149253731343284
0.00889297761422876
0.00476758045292014
0.0287232276274282
0.0454928390901432
0
0.0166079516859587
0.19852602487333
0
0.00461254612546125
0.00496141124586549
0.00275671950379049
0.00282220131702728
0.00385306961212433
0.00514705882352941
0.0049109883364027
0.00440771349862259
0.000772797527047913
0.0838095238095238
0.00207792207792208
0.439372325249643
0.0519390581717451
0.00261780104712042
0.737967914438503
0.00277520814061055
0.0030840400925212
0.00575880758807588
0.00235057085292142
0.180092787853226
0.0247326203208556
0.00180505415162455
0.00491400491400491
0.00298380221653879
0.0277246653919694
0.00399400898652022
0.00391389432485323
0.00467726847521048
0.198198198198198
0.00187758167480285
0
0.00390625
0.0045643153526971
0.0060265166733628
0.00223829201101928
0.0455122777307367
0.0233849751534639
0.00264900662251656
0.00281056773468241
0.00306513409961686
0.00356052899287894
0.687415426251691
0.0317622950819672
0.887096774193548
0.836647727272727
0.358374384236453
0.0026674570243035
0.00172191132156694
0.353904761904762
0.850609756097561
0.000546448087431694
0.00594574507617986
0.0154320987654321
0.00187207488299532
0.009
0.00251762336354481
0.00287521564117309
0.00525394045534151
0.00719137035557331
0.00410888546481767
0.00393700787401575
0.00233781414377557
0.00227790432801822
0.00493683751996515
0.631696428571429
0.00256574727389352
0.00765585125774699
0
0.0225669957686883
0.00980109541654656
0.00235571260306243
0.012
0.00529100529100529
0.00194931773879142
0.00658544616397761
0.00295983086680761
0.00385871178391214
0.00421940928270042
0.0045016077170418
0.00127904497974845
0.385964912280702
0.256253474152307
0.00410141685309471
0.00429184549356223
0.276558891454965
0.0250156347717323
0.00296912114014252
0.00578158458244111
0.00366300366300366
0.00151209677419355
0.00289017341040462
0.00576590428598885
0.214804063860668
0.127167630057803
0.6825
0.00265533722782793
0
0.0551165927924456
0.00212615166548547
0.00374531835205993
0.00421052631578947
0.0053248136315229
0.00785391714117416
0.657534246575342
0.153987589059986
0
0.00616990982439487
0.00454959053685168
0.411616161616162
0.00299785867237687
0.0103806228373702
0.00511672529581068
0.00273972602739726
0.00412087912087912
0.00511207235548565
0.00326583932070542
0.00175131348511384
0.00364963503649635
0.370873786407767
0.00426191398682681
0.0029130253849355
0.00342465753424658
0.0138888888888889
0.00277998411437649
0.209032258064516
0.302067946824224
0.00206825232678387
0.00264442636289666
0.00224131490474412
0.00191113234591495
0.00248233721596334
0.00340909090909091
0.00727428326914848
0.007011393514461
0.00111982082866741
0.000932835820895522
0.00300751879699248
0.712730318257956
0.00264900662251656
0.0658578856152513
0.00438716753496024
0.00350723366944323
0.0031767955801105
0.00854700854700855
0.00721868365180467
0.23195952983187
0.146926536731634
0.00426378624218306
0.025518341307815
0.239981785063752
0.511685116851168
0.0895580758701603
0.0114678899082569
0.0195486331849968
0.167268351383875
0.0013262599469496
0.00287769784172662
0.00400534045393859
0.00212539851222104
0.00594370303913872
0.222222222222222
0.00465116279069767
0.00296017222820237
0.00361663652802893
0.00472813238770686
0.00218531468531469
0.00546799614023802
0.591121495327103
0.00525969756738988
0.0479876160990712
0.00330469266358229
0.0528211284513806
0.00741457124435848
0.00319488817891374
0.00376789751318764
0.135152910226899
0.00224719101123596
0.0151351351351351
0.330601092896175
0.00352903432787937
0.0332749562171629
0.576036866359447
0.110446272749938
0.283171521035599
0.0184760156070691
0.0183727034120735
0.0201126307320998
0.00341977771444856
0.00352439250602857
0.045153521974714
0.259393939393939
0.00495811249786288
0.00319015608978011
0.00766283524904215
0.189042241739858
0.523171987641607
0.00197109067017083
0.00173276857912977
0.00292397660818713
0.00111982082866741
0.0028565598857376
0.00754567116759333
0.00137614678899083
0.00238269794721408
0.254674077817079
0.00243111831442464
0.00183234081539166
0.209677419354839
0.36411436082813
0.00754716981132075
0.00442216981132075
0.0780337941628264
0.00460962258715068
0.00334448160535117
0.634699853587116
0.00679446736229071
0.00335570469798658
0.759493670886076
0.00942742270899764
0.00293724966622163
0.00391389432485323
0.0140911225927666
0.00435066347618012
0.402225755166932
0.00926298832057994
0.00318358684117439
0.718592964824121
0.462433862433862
0.00358985864931568
0.708803611738149
0.00583448487640104
0
0.00625
0.00983482536880595
0.735269000853971
0.00608044901777362
0.447368421052632
0.0038619357953174
0.403525641025641
0.0410046130189646
0.127305443094917
0.502283105022831
0.0404772049424798
0.00278551532033426
0.142073170731707
0.240480961923848
0.0669281045751634
0.00270513976555455
0.00425106276569142
0.00523712540005819
0.00375410605349601
0.00257289879931389
0.00731261425959781
0.00282885431400283
0.388888888888889
0.0314878892733564
0.0360248447204969
0.00280504908835905
0.00224382946896036
0.00360230547550432
0.00222222222222222
0.00573023802527182
0.00340136054421769
0.0029038112522686
0.018413597733711
0.0402406919894697
0.00282805429864253
0.0029218407596786
0.0045843889492098
0.0735294117647059
0.0378109452736318
0.0065359477124183
0
0.00628667225481978
0.300930713547053
0.00531838436107518
0.00440140845070423
0.00258684405025868
0.00496031746031746
0.0034805890227577
0.6
0.244444444444444
0.00424478245489919
0.00384738698300737
0.00591922005571031
0.00420609884332282
0.0542697525937749
0.00473118279569892
0.0100210970464135
0.0278128950695322
0.00776849873761896
0.00159680638722555
0.012950012950013
0.00341005967604433
0.0240184757505774
0.14111770215423
0.28023598820059
0.10752688172043
0.137647526853203
0.00402010050251256
0.2719836400818
0.428509905254091
0.415375265876633
0.521156558533145
0.618157543391188
0.683233205898416
0.363395225464191
0.264935661764706
0.220264317180617
0.378619153674833
0.0789870364787459
0.00248009398250881
0.00271069492360769
0.00306122448979592
0.00367947669664759
0.634615384615385
0.00308451573103023
0.00305623471882641
0.0048780487804878
0.00296233601354211
0.00300864986837157
0.00873362445414847
0.0167964946445959
0.444159397981871
0.00452050371327091
0.00298284862043251
0.0507462686567164
0.094272076372315
0.00827015851137147
0.0133248730964467
0.00987383433900165
0.153456998313659
0.00121728545343883
0.00227169468423444
0.0151187904967603
0.00557546794105934
0.0703344120819849
0.0408423739629866
0.106460418562329
0.153827160493827
0.261181290542847
0.0382678751258812
0.0235816219979116
0.100931677018634
0.0594919786096257
0.029809619238477
0.00341413451689997
0.00525664811379097
0.00373505976095618
0.003304874690168
0.00202888172812985
0.387755102040816
0.0693040716142073
0.0028961522548614
0.0036915504511895
0.00264550264550265
0.476710753306498
0.0146211785556048
0.0029673590504451
0.00518403317781234
0.00484581497797357
0.186868686868687
0.0565603419927655
0.149325448161153
0.425073099415205
0.712121212121212
0.386759581881533
0.293545325106787
0.307572452477407
0.00127713920817369
0.125570776255708
0.234896302975654
0.299165120593692
0.605633802816901
0.0463202065848935
0.533372365339578
0.0900885558583106
0.139028475711893
0.445974576271186
0.261609907120743
0.344040574809806
0.0707538763143825
0.245772266065389
0.00161485668146952
0.0265596046942557
0.00421940928270042
0.00151400454201363
0.00820793433652531
0.0671440151310457
0.276742725559975
0.00660501981505945
0.00544794188861985
0
0.00289855072463768
0.0045662100456621
0.00498338870431894
0.437180796731359
0.0503318584070796
0.00434782608695652
0.00527140618321698
0.000698324022346369
0.0019351717464925
0.00473634354278497
0.00332068311195446
0.00279916025192442
0.002389486260454
0.0122159090909091
0.277056277056277
0.00582948749089143
0.00455788514129444
0.00406048725847102
0.00595238095238095
0.00382226469182991
0.00598006644518272
0.0064878892733564
0.0266903914590747
0.00506548060291574
0.0108695652173913
0.00382775119617225
0.00317292437863564
0.00521557719054242
0.00334448160535117
0
0.00403658152002523
0.723404255319149
0.00423728813559322
0.0030060120240481
0.46875
0.142968056787933
0.00337339236769977
0.0237444841353225
0.00308715269532178
0.00185128046899105
0.0036231884057971
0.00541711809317443
0.0864819479429051
0.0060111635895234
0.00312270389419544
0.0431491294473883
0.5
0.0240700218818381
0.0264854905573468
0.00322234156820623
0.00280636108512629
0.00417827298050139
0.00220507166482911
0.00464108910891089
0.00528052805280528
0.00455235204855842
0.00251098556183302
0
0.0180940892641737
0.011685552407932
0.0483706720977597
0.0243292089531489
0.0188916876574307
0.1
0.250690131124914
0.143675808432255
0.0933333333333333
0.0570987654320988
0.119890072140158
0.00859475719810915
0.012332145793368
0.0037243947858473
0.0376884422110553
0.00554582603619381
0.00680272108843537
0.00292112950340798
0.00364409353173398
0.00298579728857327
0.00789889415481832
0.00392156862745098
0.0166853842451468
0.00167691447736165
0.00401913875598086
0.0047361299052774
0.00311445626784324
0.0783303730017762
0.00270758122743682
0.246286161063331
0.00261096605744125
0.048688431779581
0.0350678733031674
0.00338818973862536
0.0038281582305402
0.0943732771201557
0.0885416666666667
0.00384985563041386
0.354760623991393
0.0167633784655061
0.0581297388374052
0.0037593984962406
0.00365754538065565
0.00715990453460621
0.00462294134643167
0.039304531085353
0.549429657794677
0.0184085510688836
0.00749625187406297
0.0768474842767296
0.00182398540811674
0.00159337157425112
0.383401519579193
0.717808219178082
0.732692307692308
0.20956684325335
0.545271629778672
0.00374585794554099
0.394518801784576
0.0513261296660118
0.285961871750433
0.745042492917847
0.122890609489776
0.0244648318042813
0.024263839811543
0.0193779514737013
0.00382856535148357
0.021142162818955
0.106459330143541
0.149328859060403
0.0894766460326393
0.00769625448948179
0.00879234548745798
0.0252990782506374
0.205278592375367
0.0638904734740445
0.056512749827705
0.231763619575254
0.00238284352660842
0.00466744457409568
0.0619973190348525
0.0390707497360085
0.00728718118582312
0.0169313404950957
0.00366524129505192
0.00262717936470026
0.0156410784111957
0.00315457413249211
0.00916055962691539
0.0707964601769911
0.00847998541077779
0.00323501427212179
0.00313370473537604
0.00534188034188034
0.636676217765043
0.00451875282422051
0.00374376039933444
0.338209479227619
0.0720188902007084
0.00369344413665743
0.0158486707566462
0.0654267685154434
0.0331034482758621
0.0124333925399645
0.00315572278189101
0.00579336981010621
0.00327966607036374
0.709944751381215
0.383429089809495
0.704485488126649
0.00313828710265236
0.00930781331934976
0.0466367713004484
0.0405529953917051
0.00181290790427846
0.00483286347160693
0.00523311132254995
0.00353045013239188
0.0179918746372606
0.051948051948052
0.105385017551722
0.0965909090909091
0.515727871250914
0.5
0.684579439252336
0.10759137769447
0.565604659129839
0.659251769464105
0.00111565637783563
0.0796780022999836
0.0648094408976591
0.204092920353982
0.0974342318934719
0.027027027027027
0.0116948702046602
0.125894134477825
0.00334328358208955
0.0999128160418483
0.0167779180948945
0.00465580312603924
0.0318414888902956
0.00424178154825027
0.00565930956423316
0.00320439459830625
0.500660501981506
0.552884615384615
0.232378854625551
0.00444869917783534
0.00461467466543609
0.177488435840329
0.00220529270248597
0.0615455807496529
0.0452674897119342
0.0543790380473798
0.00569973320397769
0.754385964912281
0.0877233165368759
0.0809768637532134
0.0656018254420993
0.01491344873502
0.00113765642775882
0.00236667718523193
0.3882096069869
0.0402659770964167
0.0236593059936909
0.00615384615384615
0.0240252067743206
0.0529661016949153
0.0460122699386503
0.112435567010309
0.364902506963788
0.138888888888889
0.100729261622607
0.0614886731391586
0.0346585117227319
0.0130505709624796
0.0393565067509336
0.031973898858075
0.0582959641255605
0.00397456279809221
0.138364779874214
0.00636132315521628
0.10014800197336
0.0203735144312394
0.268361581920904
0.0252365930599369
0.0955641559988092
0.0336700336700337
0.0392749244712991
0.153846153846154
0.0171562256303613
0.0370942812982998
0.19047619047619
0.326687116564417
0.00751095347381598
0.00900900900900901
0.00856665273715002
0.00429184549356223
0.0121364302155263
0.45125348189415
0.505494505494505
0.00137741046831956
0.346368715083799
0.00223901483347327
0.424242424242424
0.717832957110609
0.0393700787401575
0.36328125
0.0346150894159183
0.107033639143731
0.0185356811862836
0.0241935483870968
0.259259259259259
0.102296450939457
0.204576043068641
0.00615148019992311
0.211920529801325
0.447154471544715
0.00315457413249211
0.146639511201629
0.223735408560311
0.261022927689594
0.00667451904201021
0.207547169811321
0.302702702702703
0.0489936440677966
0.0822368421052632
0.020162281780182
0.0055005500550055
0.0717054263565891
0.0156187424909892
0
0.0212378640776699
0.0170190820010315
0.0515463917525773
0.00606520090978014
0.119814331302582
0.00578778135048231
0.131090487238979
0.245657568238213
0.050395256916996
0.237791932059448
0.00517241379310345
0.0897521768251842
0.24904214559387
0.0303285593934288
0.478605388272583
0.0144796380090498
0.117195004803074
0.00327391778828665
0.00583333333333333
0.00346921075455334
0.0527624608065737
0.0326523777628935
0.459259259259259
0.54047976011994
0.0149253731343284
0.391292213229138
0.00319051959890611
0.0326887661141805
0.47136563876652
0.196342305037957
0.0377226685295145
0.398130841121495
0.325947521865889
0.0052168242582328
0.0313234142521535
0.378537735849057
0.0299625468164794
0.002906373261366
0.0547619047619048
0.00321543408360129
0.0218978102189781
0.857142857142857
0.6
0.00293068297655454
0.00312418640978912
0.0674239648222792
0.373926619828259
0.0678423236514523
0.015625
0.0187840840234296
0.00285114045618247
0.00986842105263158
0.527958387516255
0.472953216374269
0.0336391437308868
0.00304012971220105
0.0192953020134228
0.00325662179765523
0.00446700507614213
0.215183106121358
0.00480664190517806
0.0554100342534757
0.0123133350799057
0.0022075055187638
0.0857369674517068
0.276617250673854
0.196765498652291
0.688405797101449
0.00633608815426997
0.0167907492475843
0.470663265306122
0.00367647058823529
0.556213017751479
0.486363636363636
0.678233438485804
0.00335356116256787
0.10016319869441
0.00193798449612403
0.008008356545961
0.692307692307692
0.0253164556962025
0.223222322232223
0.682379349046016
0.610586011342155
0.0148305084745763
0.0534223706176962
0.089018302828619
0.00240601503759398
0.0121765601217656
0.0578512396694215
0.491694352159468
0.0503528514209422
0.0222039473684211
0.0267857142857143
0.0956710544171529
0.222222222222222
0.00707732634338139
0.00241333918385257
0.0211640211640212
0.0428954423592493
0.0176087339320303
0.0531914893617021
0.00526635608669232
0.11864406779661
0.186147186147186
0.00242424242424242
0.00459619172685489
0.00796812749003984
0.00209643605870021
0
0
0
0.00557768924302789
0.0115440115440115
0.0503225806451613
0.431328036322361
0.522252497729337
0.00412654745529574
0.645
0.00460829493087558
0.0173110213502597
0.739191073919107
0.00246913580246914
0.00646054453161052
0
0.00352112676056338
0.00368324125230203
0.00586725339200587
0.413716814159292
0.00141143260409315
0.00177935943060498
0.72680412371134
0.0414657666345227
0.10580204778157
0.688941925218775
0.00374933047670059
0
0.00709579320831222
0.00482315112540193
0.606271777003484
0.00303398058252427
0.0016246953696182
0.711370262390671
0.00138217000691085
0.00470957613814757
0.078413699864804
0.0243302351011482
0.00836320191158901
0
0.0145631067961165
0.31252408477842
0.0236055587283457
0.00495816547877285
0.0838539953962512
0.00792602377807133
0.138240574506284
0.294639258363563
0.0103448275862069
0.0269553689792311
0.116321933237764
0.414096916299559
0.258399511301161
0.00394996708360764
0
0.147874306839187
0.00260869565217391
0.00176991150442478
0.00442058730659931
0.0744384629664006
0.168391009632537
0.00376884422110553
0.00628930817610063
0.00276243093922652
0.00275566442131047
0.00249895876718034
0.00327700972862263
0.0032
0.266310160427807
0.0160394818013572
0.00955509107196178
0.0167890870933893
0.284829721362229
0.025
0.00608642726719416
0.00295372497538563
0.00303643724696356
0.25
0.00284552845528455
0.0026431718061674
0.00517538815411156
0.00653983353151011
0.0028735632183908
0.01640838650866
0.0160307790958641
0.00179157957599283
0.0132654635199753
0.362040133779264
0.0163861164903918
0.0050251256281407
0.00321608040201005
0.276575121163166
0.0766756032171582
0.354771784232365
0.00340264650283554
0.00609291698400609
0.0026525198938992
0.00156739811912226
0.00437462716245775
0.0045662100456621
0.169962586851951
0.460578559273965
0.275551921504497
0.372093023255814
0.449255751014885
0.00519930675909879
0.212738853503185
0.00641267446246699
0.00582362728785358
0.545
0.0129081245254366
0.00168918918918919
0.045630317092034
0.0638383029817891
0
0.00264650283553875
0.00292397660818713
0.304590570719603
0.0129411764705882
0.00590219224283305
0.08
0.0139987827145466
0.0801859384079024
0.0989858012170385
0.0280943025540275
0.00625404356264826
0.44296710986704
0.00577700751010976
0.454545454545455
0.822784810126582
0.00157645822385707
0.00465386852821408
0.00235849056603774
0.238095238095238
0.391625615763547
0.00439882697947214
0.00447570332480818
0.00500625782227785
0.00444140758455757
0.0365168539325843
0.0477308294209703
0.263207252266333
0.00165562913907285
0.0530782702411424
0.0125838926174497
0.0441919191919192
0.0139392782127172
0.0268
0.0488081725312145
0.05
0.0371819960861057
0.0307971014492754
0.0769230769230769
0.00418702023726448
0.00309249367444476
0.30922165820643
0.0230007077140835
0.0073882526782416
0.244897959183673
0.0310344827586207
0.00244200244200244
0.617370892018779
0.00155763239875389
0.769987699876999
0.310009718172984
0.288389513108614
0.00454201362604088
0.375
0.00178890876565295
0.02814219212865
0.0027027027027027
0.00303030303030303
0.00664451827242525
0.393149664929263
0
0.0843989769820972
0.126302083333333
0.0047244094488189
0.220512820512821
0.0992523364485981
0.00393313667649951
0.752440106477374
0.854581673306773
0.8
0.783828382838284
0.0185816042118303
0.0554393305439331
0.473569482288828
0.714011516314779
0.29175704989154
0.801247077162899
0.541875723658819
0.376420454545455
0.61864406779661
0.00594273365748244
0.051948051948052
0.632838283828383
0.503667481662592
0.693399574166075
0.143769968051118
0.430939226519337
0.391176470588235
0.313768115942029
0.0030060120240481
0.098576512455516
0.00556689552792726
0.00271370420624152
0.00351150994927819
0.00179856115107914
0.00408830744071954
0.0979363413781042
0.0341779611078374
0.00319715808170515
0.00417536534446764
0.201144726083401
0.0335247555486575
0.00218340611353712
0.00135869565217391
0.0317744826462441
0.0016366612111293
0.00425531914893617
0.00173430454387791
0.00332840236686391
0.0570231958762887
0.0667213563029806
0.00328827183047132
0.00184246890833717
0.295308641975309
0.0045766590389016
0
0.845797485109199
0.596638655462185
0.003584229390681
0.00190294957183635
0.17603550295858
0.00714285714285714
0.00308832612723904
0.0146341463414634
0.153846153846154
0.00488997555012225
0.00450819672131148
0.000949667616334283
0.032032927702219
0.00441988950276243
0.00326370757180157
0.700342465753425
0.493836113125453
0.444994499449945
0.371428571428571
0.741176470588235
0.0668500687757909
0.0063770426464727
0.116222760290557
0.0114571092831962
0.0144052044609665
0.00470219435736677
0.00300120048019208
0.00399915807198485
0.00542005420054201
0.38992408557626
0.102822580645161
0.0239278483342536
0.00274574409665019
0.00234833659491194
0.0369833212472806
0.00396253602305476
0.572556762092794
0.0021978021978022
0.00628212450028555
0.00376856572821991
0.0256673511293634
0.00586666666666667
0.00282485875706215
0.00297324083250743
0.00513259195893926
0.00940975192472198
0.00520833333333333
0
0.0135476463834673
0.127672955974843
0.63125
0.0132743362831858
0.00324474660074166
0.0253934191702432
0.22508038585209
0.00665372886054893
0.00246609124537608
0.00436257876878332
0.096
0.000561167227833895
0.109126984126984
0.00319960620231356
0.00422336931018301
0.00314053912588328
0.00207325501036628
0.00441826215022091
0.00280898876404494
0.0555555555555556
0.0199789695057834
0.0315258511979823
0.00186741363211951
0.00190355329949239
0.00408348457350272
0.00391705069124424
0.00212314225053079
0.11804788213628
0.0360623781676413
0.00401606425702811
0.327793167128347
0.00147167034584253
0.00153256704980843
0.00882976218507182
0
0.293316028552888
0.110603290676417
0.0240282685512367
0.11280487804878
0.0035020694046482
0.00436363636363636
0.00562851782363977
0.00807381776239908
0.0237730061349693
0.00482315112540193
0.0265800354400473
0.041223969400765
0.00325732899022801
0.0458573327425786
0.00114810562571757
0.00399068839374792
0
0.154362416107383
0.00351082504388531
0.00328731097961867
0.00662251655629139
0.00115807759119861
0.752747252747253
0.00265604249667995
0.00432900432900433
0.0782122905027933
0.0121951219512195
0.00175438596491228
0.0166204986149584
0.00461613216715257
0.578947368421053
0.00715307582260372
0.00382409177820268
0.00230710074339913
0.00484391819160388
0.0166389351081531
0.00438756855575868
0.00352467270896274
0.790909090909091
0.00867052023121387
0
0.579548214719456
0.00357001190003967
0.005
0.00178465199286139
0.476221928665786
0.245293466223699
0.0217963171739947
0.00265643447461629
0.00206185567010309
0.0823464100666173
0.00253807106598985
0.00412829469672912
0.00250312891113892
0.00376914016489988
0.0122771611167171
0.295681063122924
0.0753045404208195
0.00682926829268293
0.00404858299595142
0.0142857142857143
0.00931940129906806
0.203007518796992
0.00403117441547971
0.106666666666667
0.0027972027972028
0.00328860826098395
0.072361059306229
0.00265848670756646
0.666666666666667
0.00420315236427321
0.134422110552764
0.00353857041755131
0.00235941801022414
0.00567567567567568
0.543396226415094
0.00364298724954463
0.0808988764044944
0.00873362445414847
0.00235849056603774
0.00306748466257669
0.00395348837209302
0.0024405125076266
0.0029925187032419
0.0029806259314456
0.00425402613187481
0.00416666666666667
0.00401606425702811
0.000791139240506329
0.318097014925373
0.00345542501727713
0.00344827586206897
0.00234497133923919
0.00867052023121387
0
0.004149377593361
0.00303444090426339
0.00305810397553517
0.0025
0.00586264656616415
0.00255232261357836
0.245337159253945
0.00346820809248555
0.00373768263676521
0.395519172770358
0.0492505353319058
0.638636363636364
0.0149544863459038
0.00253485424588086
0.00222222222222222
0.00719242902208202
0.00921149594694178
0.00799107972495819
0.002856515051637
0.420634920634921
0.015205165590502
0.00570342205323194
0.0109289617486339
0.00349406009783368
0.00316122233930453
0.0126582278481013
0.171658144631118
0.0300518134715026
0.0338484179543782
0.672897196261682
0.115129596142254
0.765886287625418
0.00504786771105309
0.00347107438016529
0.00194931773879142
0.00704225352112676
0.00431132289539369
0.00430330909630509
0.0181390661740007
0.00456736868815022
0.00314465408805031
0.00910746812386157
0.00225733634311512
0.00278486887909028
0.0499580184718724
0.147297610763164
0.00243724104313917
0.00525624178712221
0.00386904761904762
0.00181159420289855
0.47887323943662
0.00264250660626652
0.46810598626104
0.684231069476971
0.0483091787439614
0.790190735694823
0.428395061728395
0.00689655172413793
0.0193548387096774
0.0192370394522335
0.477211796246649
0.0289185905224787
0.00932400932400932
0.33387358184765
0.00582935877053524
0.0274454609429979
0.00783289817232376
0
0.00390984360625575
0.0024763619990995
0.00452781371280724
0.591614906832298
0.00328677074774034
0.00694444444444444
0.0033680342927128
0.00127551020408163
0.00588235294117647
0.00450958286358512
0.12043512043512
0.00344287949921753
0.00354609929078014
0.00322180916976456
0.428949691085613
0.00293040293040293
0.00184388444990781
0.0718341851220897
0.00691121743753323
0.00500192381685264
0.00185972369819341
0.0012970168612192
0.00303030303030303
0.00415944540727903
0.0889894419306184
0.0349514563106796
0.00144578313253012
0.00573942988329826
0.00759219088937093
0.00326036329762459
0.466942148760331
0.00284900284900285
0.00171880371261602
0.00343642611683849
0.0116959064327485
0.00346620450606586
0.0798872180451128
0.00784034212401996
0.0028673835125448
0.005089851459437
0.00566100566100566
0.257594167679222
0.0702143385070214
0.0348763474952441
0.00359484034679636
0.00445682451253482
0.00618769336541767
0.00279642058165548
0.431710775047259
0.0122870706506562
0.0117056856187291
0.0658385093167702
0.00388829975256274
0.337078651685393
0.00443704936217415
0.663250366032211
0.0684068406840684
0.0459302325581395
0.0036084799278304
0.00430321085733201
0.00348918353105373
0.00635256749602965
0.0334871456822676
0.0356827220503756
0.0411105178857448
0.0862745098039216
0.00252290532465808
0.00200400801603206
0.00547445255474453
0.0412340551765055
0.00143575017946877
0.00613849990408594
0.00416968817984046
0.0214723926380368
0.0040450228631727
0.00172645309802417
0.0023767082590612
0.0149130074565037
0.0386940749697703
0.436713055003313
0.136674259681093
0.00535199670646357
0.00874056416368693
0.00706436420722135
0.0168980084490042
0.00286020736503396
0.0056379821958457
0.00538599640933573
0.00411522633744856
0.531886625332152
0.0547358400761542
0.0159529806884971
0.00185804533630621
0.0063341250989707
0.00146520146520147
0.0132947976878613
0.0456591639871383
0.00479041916167665
0.00521564694082247
0.00475778546712803
0.00320512820512821
0.09375
0.00425049589118731
0.172727272727273
0.212860310421286
0.0555555555555556
0.00465793304221252
0.00432152117545376
0.0052199850857569
0.56043956043956
0.00368776889981561
0.0401454748915932
0.00316637881404721
0.0330296127562642
0.00355787476280835
0.0497585836909871
0.00311526479750779
0.0987387985396615
0.0073875083948959
0.118483412322275
0.00325488232348523
0.00427350427350427
0.0111731843575419
0.00374321542204754
0.00528562715999187
0.00630850630850631
0.00361373218229271
0.00237529691211401
0.00368052999631947
0.00410677618069815
0.328125
0.00352564102564103
0.0255354200988468
0.00481927710843374
0.00256786500366838
0.00269541778975741
0.0446601941747573
0.00685453160700685
0.00334928229665072
0.585714285714286
0.00280112044817927
0.258515283842795
0.451713395638629
0.00304093567251462
0.00515259611573524
0.652054794520548
0.00451559934318555
0.0100200400801603
0.00560538116591928
0.151832460732984
0.00321782178217822
0.44294003868472
0.00666666666666667
0.0027063599458728
0.00162866449511401
0.00639658848614072
0.0378151260504202
0.00939306358381503
0.00371155885471898
0.00190234622701332
0.00307759947241152
0.0156815440289505
0.00400051619563815
0.00338983050847458
0.0119402985074627
0.00965335673541027
0.71003717472119
0.00269127258746636
0.111021721641191
0.606393129770992
0.00190657769304099
0.00461183704842429
0.00270403146509341
0.00479233226837061
0.147605633802817
0.00426309378806334
0.41994917407878
0.00942760942760943
0.00318037255792821
0.0774287801314828
0.00209351011863224
0.00549915397631134
0.00354452813469207
0.00559933637494815
0.0050125313283208
0.00227358848048503
0.0221987315010571
0.0710607621009269
0.00716332378223496
0.086204720434179
0.0244392366923334
0.671428571428571
0.139664804469274
0.00495771361913094
0.00198356474922074
0.0032494885064388
0.00319488817891374
0
0.68621236133122
0.380398671096346
0.380042462845011
0.0207956600361664
0.0731707317073171
0.020684168655529
0.0137555982085733
0.00583333333333333
0.0026638252530634
0.0209923664122137
0.00828729281767956
0.00313479623824451
0.00902527075812274
0
0
0.00244379276637341
0.0019714144898965
0.00575539568345324
0.00233100233100233
0.0164705882352941
0.231009830205541
0.754666666666667
0.00786838340486409
0.00505050505050505
0.0213252094440213
0.057655593738068
0.00483675937122128
0.0142045454545455
0.00530888030888031
0.533957845433255
0.0075836820083682
0.00600801068090788
0.00414575605498582
0.0161220043572985
0.00699720111955218
0.0066334991708126
0.688748685594112
0.117763157894737
0.0021381227282446
0.026661024121879
0.0394074074074074
0.00324594257178527
0.00330360092500826
0.114302125215393
0.0056369785794814
0.00247218788627936
0
0.00402850945150294
0.0050035739814153
0.00434782608695652
0.00369685767097967
0.2425
0.00121654501216545
0.0010482180293501
0.0378827192527244
0.101208817255274
0.00279134682484299
0.00330500472143532
0.0066042927903137
0.0150869137422106
0.0212071778140294
0.00234192037470726
0.489473684210526
0.261519302615193
0.039136302294197
0.00424843212623913
0.00146842878120411
0.730923694779116
0.0662959794696322
0.0442568431823996
0.00817279626386457
0.00232288037166086
0.0143350146004778
0.011949069539667
0.0269209197980931
0.00651769087523277
0.264538198403649
0.00316841335608092
0.0032
0.003690036900369
0.0676716917922948
0.00684175678658133
0.0357925493060628
0.004418762746431
0.217429004985909
0.00587889476778366
0.00454059829059829
0.437796771130104
0.00920502092050209
0.00396825396825397
0.0034856700232378
0.0267347551817363
0.00480769230769231
0.00302480338777979
0
0.00544959128065395
0.00293901542983101
0.00172786177105832
0.646855164454703
0.00748721694667641
0.184888380080137
0.146167557932264
0.0662547202197048
0.0252100840336134
0.0198895027624309
0.134577816366399
0.0207900207900208
0.103059581320451
0.00545225779393262
0.000732600732600733
0.647058823529412
0.00571428571428571
0.00482315112540193
0.00203252032520325
0.195402298850575
0.143518518518519
0.00364630811303555
0.00645994832041344
0.00764331210191083
0.00287769784172662
0.00446871896722939
0
0.0364762560220234
0.00643500643500643
0.00406216884493112
0.00683371298405467
0.0988900100908174
0
0.429924242424242
0.296270718232044
0.795266272189349
0.00236686390532544
0.0468217934165721
0.0413080895008606
0.377285851780558
0.592233009708738
0.346824842986741
0.00321074138937536
0.00295043273013375
0.00185643564356436
0.000931966449207828
0.00146699266503667
0.0855971296770887
0.00288683602771363
0.459823306689104
0.00835073068893528
0.49438202247191
0.0421128500823723
0.81140350877193
0.0240137221269297
0.0158813263525305
0.00966183574879227
0.292167426440116
0.00370284656329553
0.00300676522174893
0.00482912332838039
0.00290697674418605
0.182203389830508
0.0053603335318642
0.0021978021978022
0.0158102766798419
0.00338753387533875
0.724299065420561
0.00731707317073171
0.00306853051483123
0.00431600675548883
0.0899357601713062
0.721481481481482
0.00240963855421687
0.446360153256705
0.0042611474661391
0.00153846153846154
0.0317460317460317
0.00266860747210092
0.00482392667631452
0.000840336134453782
0.00521878763548776
0.877551020408163
0.206210191082803
0.00318640467339352
0.00628930817610063
0.00714073192502231
0.00518806744487678
0.0104481715699753
0.00246507806080526
0.411392405063291
0.110368956743003
0.00404858299595142
0.00325430032543003
0.00140056022408964
0.00245098039215686
0.0056657223796034
0.0022140221402214
0.107287449392713
0.114176974310181
0.00180220770443794
0.0026525198938992
0.00320292839167239
0.0304861301840154
0.397260273972603
0.0256076388888889
0.512993262752647
0.355008077544426
0.338442920532473
0.00367647058823529
0.00263059000375799
0.00486322188449848
0.00306936771025169
0.299283154121864
0.00643695569859902
0.0718518518518518
0.00271370420624152
0.0014336917562724
0.00378071833648393
0.00290335960182497
0.00576784426820476
0.0737343446816017
0.00911062906724512
0.111111111111111
0.00759668508287293
0.00186683260734287
0.0031692372702303
0.00750938673341677
0.021678471775059
0.0031496062992126
0.00286368843069874
0.102222222222222
0.154196042756425
0.114929362352043
0.43921568627451
0.0427784836933503
0.0616929698708752
0.0208179536394508
0.338709677419355
0.0013430029546065
0.00467945718296678
0.518927444794953
0.025
0.00149053510210165
0.551378446115288
0.00274725274725275
0.00525279054497702
0.00351359608921479
0.00359989714579583
0.00311720698254364
0.065359477124183
0.0295326533718983
0.101024890190337
0.0152152800258983
0.00771674988651838
0.016
0.00519930675909879
0
0.00401167031363968
0.0164556962025316
0.00261780104712042
0.00178451929511488
0.00258695027306697
0.12053896576839
0.00252143217347453
0.0562599049128368
0.0119315623592976
0.00231570822076418
0.00388007054673721
0
0.509671179883946
0.00449775112443778
0.00301114122252334
0.00712213136375626
0.00205079665562392
0.0048247024766806
0.00326797385620915
0.00344935716525557
0.0035901684617509
0.00305543430816237
0.042400234741784
0.00178041543026706
0.0050709939148073
0.0818787115350009
0.010161662817552
0.0037821482602118
0.048966508234774
0.0119595216191352
0.110387596899225
0.00571117759042698
0.289640591966173
0.137946428571429
0.0974512743628186
0.0388159731918459
0.400958466453674
0.0267459138187221
0.00323116691285081
0.0161725067385445
0.295572916666667
0.00438247011952191
0.00536847242557345
0.0979151154132539
0.00186219739292365
0.0027266530334015
0.00520252694165738
0.146974063400576
0.294346978557505
0.002776492364646
0.657474600870827
0.00103092783505155
0.770471464019851
0.00597460791635549
0.0047343503419253
0.0370974317162658
0.00307467057101025
0.0030857848179387
0.0491803278688525
0.0785746916400183
0.0263736263736264
0.0137830975698223
0.00145878920495988
0.00333333333333333
0.133259911894273
0.0411263430900333
0.163845633039946
0.251282051282051
0.0174418604651163
0.157205240174672
0.0041674935503076
0.00410172272354389
0.00884955752212389
0.00576036866359447
0.0033085194375517
0.00331294597349643
0.00504767246214246
0.0088809946714032
0.00138264777048047
0.300923411189571
0.0478468899521531
0.02088772845953
0.718323586744639
0.00954511558538404
0.00285195747990666
0.0183420248156806
0.0344827586206897
0.0121474161004735
0.0521739130434783
0.00543847722637661
0.119846596356663
0.00168990283058724
0.00951335528723015
0.00187032418952618
0.0761036809089833
0.427586206896552
0.234592892487629
0.00296170932938439
0.00293378038558256
0.0254777070063694
0.00458170711013066
0.169458128078818
0.00561534861956013
0.00413507925568573
0.00246132208157525
0.00629613547546678
0.00130463144161774
0.00595727198027938
0.00328048113723346
0.121875
0.0331395348837209
0.044262757259656
0.121495327102804
0.02048802946593
0.0108695652173913
0.279579716765646
0.0236220472440945
0.0147492625368732
0.0116959064327485
0.0549079754601227
0.0932410423452769
0.245529241179314
0.00715361445783132
0.0128336755646817
0.00646670335718217
0.0184409052808047
0.530837004405286
0.345588235294118
0.363368283093054
0.0178460261465034
0.384615384615385
0.00615114235500879
0.827777777777778
0.00805951642901426
0.00280574352203334
0.00130548302872063
0.142002989536622
0.778709136630344
0.00396146574232466
0.0194014447884417
0.505876821814763
0
0.00396151669496321
0.00566523605150215
0
0.0955056179775281
0.0882708585247884
0.0208333333333333
0.0109579356663132
0.0464135021097046
0.204667176740627
0.0880974695407685
0.0800724637681159
0.0750750750750751
0.0606694560669456
0.0793291024478694
0.1412
0.0315789473684211
0.0336467095497279
0.0349099099099099
0.543103448275862
0.601322910402886
0.490909090909091
0.0407239819004525
0.0383537294045259
0.00694980694980695
0.00794912559618442
0.00340979541227526
0.00459242250287026
0.0298108552631579
0.613112100364225
0.00359653424881478
0.0014367816091954
0.0114218772880363
0.00322113061684651
0.700913242009132
0.15056004167752
0.0146049364685264
0.131886477462437
0.0529953917050691
0.00737191301142647
0.204950495049505
0.213633597078515
0.00427578834847675
0
0.236208625877633
0.0214493960849646
0.226950354609929
0
0.00926879505664264
0.112903225806452
0.00496141124586549
0.00340136054421769
0.00541752288436391
0.741830065359477
0.0683599027289922
0.0013953488372093
0.658536585365854
0.0767723880597015
0.00371678126742241
0.005588543485854
0.00195217179111762
0.106719367588933
0.0106644790812141
0.00461361014994233
0.0217240582389646
0.154109589041096
0.629098360655738
0.0701081269619812
0
0.00388349514563107
0.0332326283987915
0.208254269449715
0.00424403183023873
0.0436254230913877
0.00710900473933649
0.112345082890713
0.00489826676714393
0.00206611570247934
0.00279416330332195
0.0084348641049672
0.160840365076632
0.775442477876106
0.00550206327372765
0.0329943502824859
0.0175746924428823
0.0102389078498294
0.646204620462046
0.00371747211895911
0.0489546149923508
0.0238297872340426
0.0184552289815448
0.01252408477842
0
0.0761494252873563
0.0489396411092985
0.00264812975835816
0.281297134238311
0
0.0815286624203822
0.00374531835205993
0.0415197806502154
0.135190918472652
0.0841328413284133
0.10024154589372
0.122486288848263
0.0594471790988262
0.00564971751412429
0.00938790837401427
0.00265957446808511
0.645464025026069
0.685873605947955
0.00340047083442323
0.00448121337469838
0.0187617260787993
0.127931769722815
0.00307534597642235
0.00481927710843374
0.00299102691924227
0.0173160173160173
0.00178412132024978
0.00322234156820623
0
0.0143652887716212
0.00341796875
0.0034349506225848
0.133940182054616
0.0690846286701209
0.0018018018018018
0.00355555555555556
0.0280155642023346
0.00357142857142857
0.00424178154825027
0.00755667506297229
0.242265587815326
0.003584229390681
0.00365070093457944
0.00318783717508583
0.00210637177461822
0.00721804511278195
0.00490918016691213
0.00117370892018779
0.00415800415800416
0.00362569060773481
0.00272232304900181
0.00373241458512776
0.0101010101010101
0.606936416184971
0.00184162062615101
0.00241545893719807
0.00540540540540541
0.00423280423280423
0.16
0.290362953692115
0.717640918580376
0.745140388768899
0.00740740740740741
0.00468262226847034
0.00446144040790312
0.00302190883908335
0
0
0.0466666666666667
0.01914486279515
0.0037841067516431
0.00284090909090909
0.005125284738041
0.00447594181275643
0
0.00563380281690141
0
0.00360490266762797
0.127572016460905
0.00232558139534884
0.00147347740667976
0.0072225869993434
0.00253106304647952
0.0246056782334385
0.00332906530089629
0.00300546448087432
0.350023180343069
0.00456919060052219
0.00344318740777177
0.0031104199066874
0
0.00316729052692197
0.0026569246097642
0.0034106412005457
0.00416575312431484
0.00450958286358512
0.00409276944065484
0.00282752120640905
0.0027359781121751
0.00469326181696279
0.0122249388753056
0.583333333333333
0.372141372141372
0.116393442622951
0
0.2744892613934
0.383381324557795
0.360687022900763
0
0.0272727272727273
0.551829268292683
0.00753357353422863
0.00371517027863777
0.00271616115889543
0
0.340909090909091
0.00315819695664657
0.852286049237984
0.0341023069207623
0.00396510705789056
0.410714285714286
0.00682128240109141
0.0048348106365834
0.256431196406697
0.0149253731343284
0.263779527559055
0.757713248638838
0.00330578512396694
0.049820645675568
0.359531772575251
0.00384193194291987
0.00342679127725857
0.0115057528764382
0.062671797691039
0.739549839228296
0.748371335504886
0.00300902708124373
0.00220403022670025
0.00194678780012979
0.00264400377714825
0.00326619488296135
0.00492125984251968
0.0029673590504451
0.00328484279680901
0.41374269005848
0.755414012738854
0.00478341748604837
0.00281425891181989
0.00504240201696081
0.0056657223796034
0.00307929176289453
0.00417209908735332
0.00247524752475248
0.0037984806077569
0.169278996865204
0.0360490266762797
0.0114537444933921
0.146341463414634
0.00361663652802893
0.00879432624113475
0.841135458167331
0.00541605120630231
0.710344827586207
0.40763358778626
0.00206611570247934
0.0052062474969964
0.00339702760084926
0.784090909090909
0.167213114754098
0.0015527950310559
0.00261011419249592
0
0.0843881856540084
0.668639053254438
0.00402504472271914
0.00341919307043538
0.849154746423927
0.00357491062723432
0.00429645542427497
0.0085995085995086
0.75
0.002154243860405
0.420657276995305
0
0.300854700854701
0.515121951219512
0.173507462686567
0.326923076923077
0.0274656679151061
0.341673182173573
0.336194563662375
0.729281767955801
0.00110253583241455
0.00520059435364042
0.00733137829912024
0.678779069767442
0.143860946745562
0.00509967547519703
0.0036729170693988
0.218636363636364
0.743506493506494
0.333133971291866
0.0323854660347551
0.593849416755037
0.00510855683269476
0.0025
0.668276972624799
0.00397772474144789
0.00369393139841689
0.00330715171558495
0.757756563245823
0.680672268907563
0.00287631831255992
0.00317863954227591
0.00401875418620228
0.00285918513223731
0.00327455919395466
0.00293255131964809
0.00441501103752759
0.00286532951289398
0.00509770603228547
0.00436109899694723
0.00317368724754761
0.00527383367139959
0.759678597516435
0.00617856039542787
0.0134770889487871
0.00299850074962519
0.00441826215022091
0.00458015267175573
0.00621669626998224
0.00366300366300366
0.00418585182084554
0.00221116639027087
0.00315789473684211
0.0412234042553191
0.0449838187702265
0.00606060606060606
0.00100806451612903
0.0265079794427915
0.0285487708168121
0.767071320182094
0.00372142477405635
0.890485968514716
0.00193050193050193
0.0040595399188092
0.465116279069767
0.00360892388451444
0.00508209538702111
0.00496894409937888
0.00368615060558189
0.00555555555555556
0.00713110257816786
0.00124455507156192
0.523191094619666
0.178784266984505
0.0206513105639396
0.203915850864403
0.0668280871670702
0.0100212572122684
0.00438169425511198
0.00444609114486847
0.000700770847932726
0.135744680851064
0.582755203171457
0.143157894736842
0.00241254523522316
0.00378787878787879
0.00218023255813953
0.784552845528455
0.00154559505409583
0.00323624595469256
0.244891443167305
0.00310077519379845
0.0033003300330033
0.639649507119387
0.0429845904298459
0.0573142285904698
0.0278184480234261
0.158547936704933
0.00323153982872839
0.0120769741207697
0.375
0.0058187863674148
0.0567010309278351
0.00476190476190476
0.0182261768082664
0
0.00451977401129944
0
0.00403458213256484
0.0850451930977814
0.0231578947368421
0.393617021276596
0.120016356573298
0.0358744394618834
0.00341685649202733
0.515228426395939
0.00329489291598023
0.00327868852459016
0.00429594272076372
0.00287710645293876
0.00324543610547667
0.00374531835205993
0.000999500249875062
0.00335993280134397
0.611374407582938
0.00384172109104879
0.00763358778625954
0.00348634514816967
0.00433526011560694
0.0126895697926339
0.00188182160331201
0.00516528925619835
0.00373731980779498
0.00591882750845547
0.00417754569190601
0.724409448818898
0.0303134098304504
0.00597590361445783
0.00464756003098373
0.0053968253968254
0.0257400257400257
0.0612569610182975
0.333071484681854
0.187902187902188
0.00195541650371529
0.109135200974421
0.75327868852459
0.00320384461353624
0.0123839009287926
0.00888888888888889
0.00594468855001292
0.00559492726594554
0.00316455696202532
0.485329103885805
0.00215633423180593
0.0411700975081257
0.461538461538462
0.528350515463918
0.323374340949033
0.00362581580855693
0.0106382978723404
0.545454545454545
0.505571030640669
0.185185185185185
0.247974068071313
0.345576619273302
0.150339476236663
0.00166251039068994
0.00143266475644699
0.00436205016357688
0.00189035916824197
0.00392541707556428
0.00359242325277596
0.0114087301587302
0.00227642276422764
0
0.472477064220183
0.00327439423706614
0.0972222222222222
0.113953488372093
0.00439238653001464
0.00471063257065949
0.00357568533969011
0.00409074005206396
0.00308324768756423
0.00226346763241286
0.00385769395627947
0
0.00799314872966029
0.00458540313335881
0.00429799426934097
0.00464037122969838
0
0.00144508670520231
0.012434554973822
0.00212765957446809
0.00123355263157895
0.00221729490022173
0.00857632933104631
0.0323501427212179
0.00965018094089264
0.0524402907580478
0.0253164556962025
0.0137689614935823
0.0825396825396825
0.298149417409184
0.133420536298234
0.0462365591397849
0.0869955156950673
0.689393939393939
0.0124688279301746
0.00523560209424084
0.0929054054054054
0.0260747004933051
0.337971014492754
0.211934156378601
0.712435233160622
0.00277777777777778
0.0603557814485388
0.646153846153846
0
0.690668626010287
0.550480769230769
0.0112634671890304
0.703276699029126
0.138025095471904
0.0132052821128451
0.308908045977011
0.0307835820895522
0.119422572178478
0.0454545454545455
0.0180288461538462
0.0416666666666667
0.708708708708709
0.426501035196687
0.00563380281690141
0.0162846803377563
0.00693481276005548
0.000706214689265537
0.00298284862043251
0.0371959942775393
0.0102536427415003
0.0111241217798595
0.0280612244897959
0.00310752019888129
0.00863557858376511
0.00412938747419133
0.00383141762452107
0.00303336703741153
0.0185676392572944
0.00392670157068063
0
0.00348432055749129
0.00174064403829417
0.00276395798783858
0.00902061855670103
0.0039237668161435
0.00288600288600289
0.00325732899022801
0.00464037122969838
0.00661521499448732
0.00307692307692308
0
0.00493494840735756
0.00372786579683131
0.00470114170584285
0.00344086021505376
0.00525210084033613
0.00210822206605762
0.00284321689683184
0.005819592628516
0.00346020761245675
0.00289626119010005
0.00589101620029455
0.0649303008070433
0.103068450039339
0.00205479452054795
0.000799360511590727
0.00478468899521531
0.00350262697022767
0.00233826968043648
0.00490998363338789
0.00405473897617841
0.00234082397003745
0.00342465753424658
0.00102040816326531
0.00383509108341323
0.00580832526621491
0.00826446280991736
0.551440329218107
0.00466904696511947
0.157762938230384
0
0.266996291718171
0.0505428678397604
0.0355202674467196
0.10983606557377
0.00681818181818182
0
0.3
0.00526777875329236
0
0.00465116279069767
0.00167644593461861
0
0.00244299674267101
0.00476839237057221
0.00730816077953715
0.109118086696562
0.256222547584187
0.37721160651097
0.0255110955792417
0.695522388059701
0
0.0302104548540394
0.018850987432675
0.153098420413123
0.0904761904761905
0.00467289719626168
0.0055542698449433
0.00695088044485635
0
0.00421348314606742
0.00457404230989137
0.00684292379471229
0.00276582667486171
0.0130151843817787
0.0120643431635389
0.00527240773286467
0.0325358851674641
0.860780984719864
0.541902961562697
0.00337695230054875
0.00325127728750581
0.00379426644182125
0.373134328358209
0.41743119266055
0.00255754475703325
0.532608695652174
0.207251347378736
0.00240673886883273
0.800818553888131
0.00261566127186529
0.00376222723852521
0.325134168157424
0.00548141086749285
0.00233644859813084
0.0036231884057971
0.00210703750526759
0.00424538314582891
0.494293585202676
0.0550021654395842
0.00487081745023295
0.0207351555136664
0.0101058710298364
0.69419696604864
0.00400874635568513
0.00145666423889294
0.00173611111111111
0.585567010309278
0.0033112582781457
0.00934579439252336
0.00259801606046292
0.000980392156862745
0.00361726954492415
0.0043859649122807
0.00330687830687831
0.00531443755535872
0.00333889816360601
0.196141479099678
0.00136301681054066
0.00481154771451484
0.00361663652802893
0.00405679513184584
0.00335993280134397
0.00258397932816537
0.00518368266846969
0.0115384615384615
0.13758389261745
0.889958734525447
0.79585798816568
0.00435298773248912
0.00528900642236494
0.00352112676056338
0.00279850746268657
0.0043956043956044
0.0755510684839307
0.00159235668789809
0.707470747074707
0.461538461538462
0.852422907488987
0.00436681222707424
0.00326797385620915
0.00245901639344262
0.00409276944065484
0.00139729855612483
0.00527983104540655
0.00365519342065184
0.00402298850574713
0.00228310502283105
0.00365271143579657
0.00292226767971946
0.839584996009577
0.318027210884354
0.002930505163271
0.00415129151291513
0.770562770562771
0.72265625
0.361362056984017
0.477433004231312
0.372691292875989
0.00288850375505488
0.00254916241806264
0.422691879866518
0.924590163934426
0.885750962772786
0.811659192825112
0.292307692307692
0.00223713646532438
0.003933910306845
0.0050125313283208
0.00396341463414634
0.00268096514745308
0.00297056440723738
0.00278975399442049
0.00206138341731562
0.830715532286213
0.907766990291262
0.713080168776371
0.771037181996086
0.00560328726186029
0.00349514563106796
0.00666111573688593
0.00381770460510618
0.00120336943441637
0.00392383150605886
0.684961580680571
0.0123456790123457
0.00153846153846154
0.00355239786856128
0
0.00561797752808989
0.200565812983919
0.462650602409639
0.00487621905476369
0.00391389432485323
0.0685174246898996
0
0.0040016006402561
0.00320039389463319
0.00588768115942029
0.555555555555556
0.0217710371819961
0.00549450549450549
0.00289017341040462
0.854054054054054
0.00684410646387833
0.00508388408744281
0.00173310225303293
0.00377121307353866
0.0163537250151423
0.00259909031838856
0.267770204479065
0.431841831425598
0.509296685529507
0
0.00609327396297164
0.0025062656641604
0.0032133676092545
0.479695431472081
0.168416541675595
0.00504413619167718
0.00496102055279943
0.00134408602150538
0
0.00191791331031837
0.00266311584553928
0.345375722543353
0.00292397660818713
0.0045045045045045
0.0523560209424084
0.00358530026889752
0.909663865546218
0.00276115968706857
0.00535089524593538
0.00273972602739726
0.00372856077554064
0.223325062034739
0.132075471698113
0.212956810631229
0.072289156626506
0.101769911504425
0.200938566552901
0.00371254309201803
0.00303030303030303
0.00282485875706215
0.00259067357512953
0.00469483568075117
0.00326797385620915
0.00500312695434647
0.131521739130435
0.00210304942166141
0.00424628450106157
0.238614496472098
0.0387335261973642
0.00129282482223659
0.00246913580246914
0.343565525383707
0.00566343042071197
0.0037122969837587
0.00389321468298109
0.00492762550046196
0.00263365815117198
0.00172950536146662
0.00374404356705242
0.290725806451613
0.255397902529303
0.293838862559242
0.312677197245849
0.00151057401812689
0.00307377049180328
0.00565610859728507
0.00373915644630571
0.00418240690771722
0.0871670702179177
0.234906695938529
0.0046875
0.00187090739008419
0.159090909090909
0.217971217971218
0.103658536585366
0.264822134387352
0.200996677740864
0.00490196078431373
0.0204081632653061
0.0572967678746327
0.02
0.00311332503113325
0
0
0.004375
0.00552104899930987
0.00421940928270042
0.00503566932438103
0
0.00344488188976378
0.00468227424749164
0.00431965442764579
0.00214477211796247
0.00419639110365086
0.00282485875706215
0.00432525951557093
0.00432579409220121
0.523720930232558
0.0121792083514572
0.00430004777830865
0.00395114942528736
0.00285388127853881
0.00261584454409567
0.00292825768667643
0.003659174072138
0.00229305205228159
0.493865030674847
0.00303643724696356
0.00447284345047923
0.00366204551399425
0.000727272727272727
0.00434512725015518
0.00354086751254057
0.137416366443644
0.00332640332640333
0.00353356890459364
0.00950799879263507
0.024
0.369550173010381
0.00512975256487628
0.00294985250737463
0.0152008686210641
0.820742300605423
0.00369487485101311
0.00353912701533622
0.00762112139357648
0.00177935943060498
0.00195618153364632
0.00301724137931034
0.00604914933837429
0.740740740740741
0.00267308206361935
0.0065359477124183
0.00561497326203209
0.342953020134228
0.00191204588910134
0.0859375
0.3
0.0835016835016835
0.0757717492984097
0.666666666666667
0.00488997555012225
0.00346534653465347
0.567843866171004
0.0040453074433657
0.00170357751277683
0.00418604651162791
0.00427611484422724
0.00684931506849315
0.31732479544646
0.224489795918367
0.0812544547398432
0.247222222222222
0.0633730834752981
0.300578034682081
0.074899687917967
0.124428179322964
0.194428652643547
0.00467289719626168
0.141141141141141
0.194731890874882
0.152875175315568
0.0957041870581838
0.062
0.206798866855524
0.237905236907731
0.158648925281474
0.262697022767075
0.200414651002073
0.103792415169661
0.0804597701149425
0.219108280254777
0.0477489768076398
0.0536585365853659
0.120122417750574
0.313202247191011
0.125
0.0528438886647842
0.368715083798883
0.0417633410672854
0.223463687150838
0.139462809917355
0.0116144018583043
0.0038933229511388
0.36375
0.561124694376528
0.00896860986547085
0.00253164556962025
0.00376749192680301
0.0802603036876356
0.00625579240037071
0.00282413350449294
0.3515625
0.0134864224530709
0.216243654822335
0.00262520193861066
0.128787878787879
0.377433628318584
0.00348796651552145
0
0.00530376084860174
0.00299569369032016
0.00844978875528112
0.163618864292589
0.00350877192982456
0.00340301409820126
0.145220588235294
0.0975609756097561
0.0153374233128834
0.0848765432098765
0.0357839947950553
0.0544382801664355
0.00488122356003905
0.852564102564103
0.00910746812386157
0.00887537993920973
0.00327868852459016
0.476190476190476
0.00494175785386516
0.00145208131655373
0.00206327372764787
0.0026246719160105
0.00211864406779661
0.0121765601217656
0.197233914612147
0.0114403600900225
0.00280373831775701
0.00577081615828524
0.00373768263676521
0.00776053215077605
0.00441014332965821
0.00279329608938547
0.00193798449612403
0.0047776552737964
0.0037730764047972
0.00280755487493619
0.00318616294947656
0.00325430032543003
0.00265408434090239
0
0.762962962962963
0.00404203718674212
0.627737226277372
0.7656
0.00391524643021649
0.00495049504950495
0.00385635092793444
0.636251541307028
0.802030456852792
0.00332541567695962
0.0625
0.00675675675675676
0.359588003635262
0.00304259634888438
0.00255754475703325
0.0069060773480663
0.00317460317460317
0.00234427327528466
0.00375146541617819
0.00402144772117962
0.00511894007828967
0.00324858757062147
0.410480349344978
0.00718778077268643
0.00887812752219532
0.00425079702444208
0.0174943566591422
0.00689720332577475
0.00539313085438547
0.688768606224628
0.0286827195467422
0.0061152728940529
0.00252707581227437
0.00268862376071249
0.00306591722023505
0.00434782608695652
0.837742504409171
0.00236530880420499
0.598556608028868
0.00582046115961495
0.714093959731544
0.00117508813160987
0.00598802395209581
0.00210970464135021
0.00396592244418331
0.262697022767075
0.00880240908037989
0.00321957501609787
0.018716577540107
0.00391068500063076
0.00377928949357521
0.00458715596330275
0.00178571428571429
0.0105757931844888
0.0224780701754386
0.0111358574610245
0.00402774669948534
0.00239808153477218
0.00246913580246914
0.00317057704502219
0.0048780487804878
0.00359259924555416
0.615218730745533
0.00376909343384249
0.05
0.695454545454545
0.0171149144254279
0.568720379146919
0.031201248049922
0.12
0
0.718061674008811
0.472074468085106
0.0820143884892086
0.727699530516432
0.116057233704293
0.00292825768667643
0.756756756756757
0.537634408602151
0.00298240381747689
0.00255754475703325
0.00599520383693046
0.00409596255119953
0.0053832902670112
0.78755364806867
0.439047619047619
0.00502283105022831
0.760589318600368
0.00273972602739726
0.00802058111380145
0.00570776255707763
0.0254777070063694
0.447826086956522
0.0991940483570986
0.0307692307692308
0.227042965459141
0
0.446716899892357
0.100694444444444
0.0339393939393939
0.195506982392228
0.135678391959799
0.210283073367995
0.00551876379690949
0.318548387096774
0.0709677419354839
0.35548686244204
0.0452830188679245
0.0810810810810811
0.193315133180846
0.0674846625766871
0.0442359249329759
0.0835616438356164
0.139718804920914
0.0258717660292463
0.257796257796258
0.145374449339207
0.00363756613756614
0.00461156438453352
0.658959537572254
0.0574912891986063
0.537124802527646
0.120674356699201
0.0318275154004107
0.00400114318376679
0.645871559633028
0.0104463437796771
0.0349240202612637
0.423423423423423
0.00150829562594268
0.00489168413696716
0.602245862884161
0.00271739130434783
0.00686813186813187
0.00551724137931034
0.687782805429864
0.767955801104972
0.00513362524535709
0.611801242236025
0.055793991416309
0.00952380952380952
0.05287623474724
0.173661360347323
0.117647058823529
0.417185554171856
0.0588235294117647
0.212121212121212
0.105134474327628
0.282051282051282
0.126760563380282
0.5
0.15785319652723
0.0136842105263158
0.0573403822692151
0.0714285714285714
0.00985221674876847
0.00704225352112676
0.00264288074000661
0.00198807157057654
0.780903034789045
0.67065868263473
0.474336283185841
0.00233690360272639
0.146835443037975
0.487333619579219
0.551980198019802
0.029038112522686
0.00276243093922652
0.423738214087632
0.235955056179775
0.0610795454545455
0.00398066533977822
0.00519287833827893
0.233375156838143
0.00191401648998822
0.00274223034734918
0.44916820702403
0.139949109414758
0.133266533066132
0.142943123683419
0.346435100548446
0.00565131393048884
0.00335820895522388
0.00892857142857143
0.174336762317271
0.0182186234817814
0.530456852791878
0.273972602739726
0.523943661971831
0.167832167832168
0.524970963995354
0.508833922261484
0.71505376344086
0.00398406374501992
0.00730994152046784
0
0.00252461499621308
0.00579222720478326
0.0465142727169339
0.00846432889963724
0.00473634354278497
0.12396694214876
0.797758532857871
0.00462624786949111
0.782608695652174
0.00308728599494808
0.563869992441421
0.834493426140758
0.327749860413177
0.703703703703704
0.893706293706294
0.818690095846645
0.00542299349240781
0.00333611342785655
0.170896785109983
0.00393700787401575
0.484404837683004
0.00323624595469256
0.00252100840336134
0.837528604118993
0.739754711337122
0.762090483619345
0.00583657587548638
0.328629032258065
0.00572687224669604
0.00478468899521531
0.00486223662884927
0.79004329004329
0.54954954954955
0.00285442435775452
0.00472887767969735
0.0278225806451613
0.00326036329762459
0.00390198220696114
0.783783783783784
0.601328903654485
0.0386571719226857
0.21155830753354
0.202293202293202
0.00413223140495868
0.0217391304347826
0.943396226415094
0.00539599651871192
0.559055118110236
0.00165016501650165
0.618992472495657
0.102941176470588
0.00809716599190283
0.00227208179494462
0.651124520021942
0.87799043062201
0.684
0.83377308707124
0.0059494298463064
0.672774869109948
0.0473465140478668
0.54177545691906
0.497914110429448
0.585106382978723
0.404339250493097
0.00399467376830892
0.50611620795107
0.484177215189873
0.186013986013986
0.549319727891156
0.316154256264439
0.00344488188976378
0.0110024449877751
0.365330520393812
0.172340425531915
0.0699029126213592
0.336507072905332
0.00289750090546903
0.00447336315575437
0.320496083550914
0
0.282169648009233
0
0.00254574383452665
0.00175500175500176
0.00419442388354305
0.0293785310734463
0.00206100577081616
0.00213675213675214
0.777777777777778
0.00394011032308905
0.00198412698412698
0.329637096774194
0.316804407713499
0.32923276141146
0.489611562782295
0.291666666666667
0.809090909090909
0.818181818181818
0.301667397981571
0.614196395733726
0.681585677749361
0.557948717948718
0.224231983921906
0.408639933856966
0.560758082497213
0.52258726899384
0.00840015273004964
0.862595419847328
0.661625708884688
0.589318600368324
0.47635850388144
0.33433570256971
0.0056198347107438
0.288678781925344
0.396193771626298
0.609013398294763
0.00388098318240621
0.0249728555917481
0.63953488372093
0.1432
0.00467451523545706
0.00285442435775452
0.0033288948069241
0.00204708290685773
0.0986653956148713
0.0036607687614399
0.695652173913043
0.00389329488103821
0.00217770034843206
0.00432632880098887
0.0506091846298032
0.422689075630252
0.00443224989447024
0.866935483870968
0.00423728813559322
0.242424242424242
0.00551325807298504
0.00555836280949975
0.00612959719789842
0.752475247524752
0.0054249547920434
0.00536454523287003
0.410149750415973
0.00725648897571867
0.00326441784548422
0.938405797101449
0.00230237912509593
0.0061933200619332
0.753308128544423
0.839285714285714
0.813372520205731
0.264705882352941
0.171645844649647
0.351101634683724
0.13189448441247
0.291666666666667
0.186757215619694
0.138911290322581
0.329338196977592
0.00497689299680057
0.0258931497869551
0
0
0.00315457413249211
0.00404448938321537
0.63323782234957
0.082962962962963
0.0072202166064982
0.443763783386425
0.00293255131964809
0.00453333333333333
0.0024375380865326
0.730593607305936
0.934077079107505
0.00335506134969325
0.00321371183717193
0.00375288683602771
0.446194225721785
0.0028735632183908
0
0.004149377593361
0.00351617440225035
0.296
0.36
0.00534188034188034
0.00501457725947522
0
0.00469872857932559
0.00231928875144956
0.634361233480176
0.375615763546798
0.0824175824175824
0.312983312983313
0.372105693271588
0.686390532544379
0.894117647058824
0.802371541501976
0.006265664160401
0.849574014909478
0.612903225806452
0
0.0686902636277702
0.00593471810089021
0.00179937022042285
0.00374531835205993
0.26902382782475
0.00355805243445693
0.0567260940032415
0.670886075949367
0.00406710726995425
0.00303674460977832
0.00411764705882353
0.474747474747475
0.370293965961836
0.87920298879203
0.00636729222520107
0.00300075018754689
0.0036697247706422
0
0.00755667506297229
0.00200400801603206
0.00251130085384229
0.686111111111111
0.820652173913043
0.862559241706161
0.00477707006369427
0.00328083989501312
0.561220548474314
0
0.00261780104712042
0.0186608122941822
0
0.732142857142857
0.00302114803625378
0.00382775119617225
0.00203252032520325
0.00221238938053097
0.00378151260504202
0.00078740157480315
0.00266524520255864
0.713592233009709
0.8304
0.860622462787551
0.542635658914729
0.00610252237591538
0.00374765771392879
0.708126036484245
0.00649819494584838
0.0031104199066874
0.00519673348181143
0.00347826086956522
0.00164744645799012
0.00813008130081301
0.00211416490486258
0.14
0.0087719298245614
0.35244161358811
0.00398406374501992
0.00537634408602151
0.74198250728863
0
0.00137551581843191
0.0338600451467269
0.0285714285714286
0.0779953014878622
0.0164473684210526
0.117336581404791
0.243827160493827
0.526695526695527
0.137417218543046
0.55512118842846
0.266347687400319
0.216517857142857
0.00437828371278459
0.0048750761730652
0.799599198396794
0.469255663430421
0.0155763239875389
0.583333333333333
0.85042735042735
0.878787878787879
0.864553314121037
0.867749419953596
0.00562372188139059
0.80952380952381
0.766467065868264
0.378048780487805
0.00364667747163695
0.00500834724540901
0.0032
0.00278655025078952
0.834146341463415
0
0.809437386569873
0.00496735736588135
0.00749063670411985
0.00448681996634885
0.0236826524570752
0.582089552238806
0.204869453788243
0.00539568345323741
0.00278164116828929
0.00309405940594059
0.00330396475770925
0.00728155339805825
0.725761772853186
0.338161559888579
0.315175097276265
0.349662162162162
0.381846635367762
0.323954036535062
0.464810518174787
0.00433369447453954
0.00345337937839171
0.00324483775811209
0.766839378238342
0.282352941176471
0.358265840876608
0.32368808239333
0.753571428571429
0.862763037511436
0.72936400541272
0.858921161825726
0.811336717428088
0.786057692307692
0.648584905660377
0.772162386081193
0.763605442176871
0.450904392764858
0.837386018237082
0.448776065276519
0.00341642414273061
0.128065395095368
0.258780783205491
0.02
0.0062015503875969
0
0.00215362526920316
0.00189933523266857
0.466666666666667
0.032258064516129
0.221043699618159
0.258232646292348
0.677536231884058
0.0043961129106895
0.578544061302682
0.403309203722854
0.767851716803403
0.00253577250498098
0.00197303518579415
0.00581020012911556
0.4
0.00134408602150538
0.00135196034249662
0.0037199124726477
0.00448636834234442
0.706862745098039
0.832258064516129
0.00236446546191522
0.461263834344877
0.00258986843468352
0.0049526270456503
0.00321027287319422
0.00327102803738318
0.00418702023726448
0.403846153846154
0.249382716049383
0.541130514705882
0.542692190823458
0.363707165109034
0.620754716981132
0.0450126796280642
0.790446841294299
0.0181540808543097
0.353995519044063
0.789074960127592
0.610526315789474
0.804878048780488
0.728915662650602
0.00554592720970537
0.805305039787798
0.421875
0.00554272517321016
0.00277722674072605
0.824846625766871
0.432485322896282
0.211023622047244
0.29911838790932
0.133200795228628
0.00309342132398433
0.0803788903924222
0.00391795344549435
0.00468227424749164
0.0110584518167457
0.00470035252643948
0.0125974805038992
0.00163056137898905
0.102857142857143
0.163120567375887
0.354007633587786
0.00341296928327645
0.00417998524711089
0.503332275468105
0.737803653884762
0.836065573770492
0.533333333333333
0.308735659655832
0.0403726708074534
0
0.30236878773804
0.00488485694347523
0.00336288596759401
0.00304215558452847
0.00255012310939149
0.775568181818182
0.723809523809524
0.00432276657060519
0.00290170475154153
0.862962962962963
0.00512820512820513
0.202233902759527
0.00549903766840803
0.819767441860465
0.126036484245439
0.15390625
0.273037542662116
0.181347150259067
0.255202628696605
0.164634146341463
0.37099402498642
0.181184668989547
0.36056838365897
0.272757923128793
0.329440389294404
0.131736526946108
0.00505263157894737
0.00298953662182362
0.00961538461538462
0.0142599277978339
0.811557788944724
0.00627943485086342
0.480263157894737
0.00913562895291637
0.019774011299435
0.336470588235294
0.096045197740113
0.228630993745657
0.0293501048218029
0.70703125
0.0856519367157665
0.452229299363057
0.015748031496063
0.140350877192982
0.10794701986755
0.671554252199413
0.330935251798561
0.0156862745098039
0.590361445783133
0.236363636363636
0.43085407239819
0.420180323521612
0.406761177753544
0.296672504378284
0.00430032543003254
0.00399564111877951
0.684292379471229
0.0369100975481149
0.0507544581618656
0.686868686868687
0.918478260869565
0.00322690217391304
0.857142857142857
0.01934044135879
0.21664464993395
0.26258389261745
0.0293088363954506
0.662222222222222
0.0199468085106383
0.0111731843575419
0.309688581314879
0.773672055427252
0.37020316027088
0.830882352941177
0.757275902211874
0.615384615384615
0.269592476489028
0.00911854103343465
0.193846153846154
0.186666666666667
0.00625601539942252
0.00176938956060159
0.0018018018018018
0.00217391304347826
0.750448833034111
0.00432900432900433
0.00229463056447912
0.00288683602771363
0.00336021505376344
0.00700280112044818
0
0.113881019830028
0.0146198830409357
0.00508044030482642
0.00615384615384615
0.0997095837366893
0.00330429558425954
0.564942528735632
0.557678177810433
0.00100806451612903
0.00186915887850467
0.00269058295964126
0.866666666666667
0.00513808606294155
0.00181818181818182
0.00226757369614512
0.00523560209424084
0.00350877192982456
0.0184757505773672
0.00946372239747634
0.00254129606099111
0.004516711833785
0.00300751879699248
0.00410396716826265
0.368896925858951
0.00275862068965517
0.00496389891696751
0.00215982721382289
0.00279329608938547
0.0103397341211226
0.00333889816360601
0.00307791997408067
0.00161812297734628
0.00190114068441065
0.007223113964687
0.595383275261324
0.00675468222290451
0.00402864816472695
0.00159616919393456
0.004359197907585
0.00342205323193916
0.14709236031927
0.0150487494701145
0.0217305412880284
0.00579470198675497
0.00435729847494553
0.17044776119403
0.00323101777059774
0.241106719367589
0
0.00278551532033426
0.00276125743415463
0.00454132606721163
0.00485436893203883
0.00204220558202859
0.00493827160493827
0.00227445034116755
0.00262209111766634
0.350067842605156
0.00355297157622739
0.00398406374501992
0.00363967242948135
0.00336247478143914
0.00909878682842288
0.00211800302571861
0.001585414189457
0.00461936437546194
0.109416445623342
0.261982928430729
0.00240673886883273
0.178762786166585
0.354671280276817
0.0051413881748072
0.0231362467866324
0.0597826086956522
0.0058252427184466
0.0051513200257566
0.197478991596639
0.0485522082480257
0.852807283763278
0.738406658739596
0.368035190615836
0.711328976034858
0.87603305785124
0.195121951219512
0.0921944605849312
0.28719275549806
0.605876393110436
0.0046145957955905
0.00226860254083485
0.00536672629695885
0.0292014302741359
0.00421792618629174
0.00433988122430333
0.00248447204968944
0.00236686390532544
0.76282590412111
0
0.00226151315789474
0.234903047091413
0.0132850241545894
0.23859649122807
0.146341463414634
0.0970935130581297
0.192366803278689
0.158383233532934
0.00904465799886942
0.00359389038634322
0.00347222222222222
0.0137481910274964
0.00342205323193916
0.00528422738190552
0.00126903553299492
0.00220385674931129
0.0014903129657228
0
0.00158227848101266
0.168973941368078
0
0.00234741784037559
0.296525096525097
0.278571428571429
0.00645161290322581
0.58695652173913
0.447438837920489
0.144385026737968
0.623093681917211
0.852380952380952
0.00533333333333333
0.155482815057283
0.656050955414013
0.850909090909091
0.206707855251545
0.661877394636015
0.186475409836066
0.684699915469146
0.660782442748092
0.549450549450549
0.256809338521401
0.228125
0.871354166666667
0.00297353553374963
0.00156903765690377
0.00546661460367044
0.676220806794055
0.68499660556687
0.703629032258065
0.00429835651074589
0.0421393841166937
0.0017910447761194
0.0179045092838196
0.779015784586815
0.88903743315508
0.1875
0.580678851174935
0.663563829787234
0.775049767750498
0.00244200244200244
0
0.00226244343891403
0.000573065902578797
0.00405268490374873
0.00243249817562637
0.754273504273504
0.804270462633452
0.699551569506726
0.827852998065764
0.887624466571835
0.875816993464052
0.00284552845528455
0.81832419733751
0.00637755102040816
0.00359712230215827
0.00255102040816327
0.00134589502018843
0.00270562770562771
0.105084745762712
0.792358803986711
0
0.362512462612164
0.0294117647058824
0
0.00347003154574133
0.0141978230004733
0.00690744029998026
0.00412427825130602
0.139240506329114
0.00541027953110911
0.00273286267365065
0.00505050505050505
0.00356718192627824
0.004
0.00463821892393321
0.00177069499778663
0.00242298373139495
0.002
0.0027972027972028
0.00181290790427846
0.00397050482132728
0.00721370604147881
0.00279642058165548
0.00969145569620253
0.472
0.0027047913446677
0.0518479127891518
0.00402495471925941
0.00256
0.270069375619425
0.524174246050742
0.212864147678108
0.00462351387054161
0.00319059613769941
0.00525969756738988
0.00351617440225035
0.00312434909393876
0.00352181569164547
0.210563882940757
0.033495145631068
0.00955109837631328
0.00286204922724671
0.693181818181818
0.799420709630702
0.0188284518828452
0.00464783696818019
0.00481026189203634
0.00413223140495868
0.00393199953741182
0.0035987404408457
0.00440827399118345
0.00338818973862536
0.00312385152517457
0.00967741935483871
0.660510114335972
0.00297265160523187
0.00477414616232097
0.699270072992701
0.00242718446601942
0.00425618159708148
0.0029868578255675
0.49923273657289
0.593080724876441
0.353694138782843
0.354354354354354
0.336
0.5
0.00215924426450742
0.00681077879774948
0.271991911021234
0.0060952380952381
0.00517687661777394
0.00738552437223043
0.0028735632183908
0.148184982595724
0.0031201248049922
0.00523731587561375
0.840664711632454
0.00348128807658834
0.798340904602015
0.00267104992808712
0.0175438596491228
0.259124087591241
0.60536398467433
0.763063063063063
0.00404203718674212
0.0126050420168067
0.00303234501347709
0.00302571860816944
0.00396563119629874
0.302479338842975
0.754385964912281
0.670807453416149
0.404679376083189
0.640294388224471
0.221748400852878
0.566801619433198
0.78343949044586
0.359319631467045
0.532307692307692
0.342820181112549
0.00508259212198221
0.0050344462109168
0.00273224043715847
0.00103199174406605
0.287323943661972
0.67203042715038
0.00984413453650533
0.0481586402266289
0.00263765248928454
0.00404448938321537
0.00207253886010363
0.326468602295746
0.847058823529412
0.023109243697479
0.195663010967099
0.00347141865308956
0.863874345549738
0
0.00301810865191147
0.00354924578527063
0.0193199381761978
0.00556715379262352
0.00214592274678112
0.10948036493455
0.00325401667683547
0.0449129239230064
0.405179282868526
0.468930172966047
0.76953642384106
0.442708333333333
0.00529567519858782
0.78826764436297
0.00878326013949884
0.00226244343891403
0.0193050193050193
0.0024390243902439
0.00410888546481767
0.805970149253731
0.00300773417358923
0.825481798715203
0.00244674726540012
0.00594161715319039
0.00132978723404255
0.00551876379690949
0.608247422680412
0.00895728066146073
0.00265553869499241
0.00233754090696587
0.00271575135787568
0.00393864013266998
0.0033955857385399
0.00762463343108504
0.0812425328554361
0.00346260387811634
0.00324374420759963
0.0121112028626479
0.354868061874431
0.00259067357512953
0.00364963503649635
0.00357956394402864
0.00464396284829721
0.0219375736160188
0.00504124656278643
0.00471451021477213
0.238095238095238
0.127468581687612
0.0653409090909091
0.00265095729013255
0.0245022970903522
0.00594227504244482
0.0332871012482663
0.178378378378378
0.177805408765931
0.29140127388535
0.00371057513914657
0.00348432055749129
0
0.00427423491195076
0.00400855157669695
0.0261865793780687
0.00234009360374415
0.841240875912409
0.690366972477064
0.00498812351543943
0.184070241455002
0.0063329312424608
0.00900225056264066
0.00631313131313131
0.00487012987012987
0.00150784077201448
0.0206242014966235
0.282200647249191
0.00726495726495727
0.761487964989059
0.00399543378995434
0.487786063255336
0.51496062992126
0.226823238566131
0.681944444444444
0.77843137254902
0.635749385749386
0.0404858299595142
0.00319318786588611
0.00810654313839027
0.299212598425197
0.00779319521003611
0.00879120879120879
0.004149377593361
0.00255754475703325
0.0014792899408284
0.00212389380530973
0.00619469026548673
0
0.00980392156862745
0.10586319218241
0.096671226630187
0.00378947368421053
0.00629496402877698
0.00340039671294984
0.330566261488289
0.00295748613678373
0.00322234156820623
0.00302800908402725
0.00642857142857143
0.0029171528588098
0.0105980317940954
0.00454840805717999
0.00234055002925688
0
0.00240096038415366
0.00243562978427279
0.0277947464874771
0.00959324635456638
0.0184117125110914
0.0131054131054131
0.00119189511323004
0.00305810397553517
0.00845665961945032
0.408602150537634
0.00158982511923688
0.00748129675810474
0.29040404040404
0.0255972696245734
0.00718132854578097
0.0101297879075657
0.00399786780383795
0.00365519342065184
0.0021795989537925
0.00490661601772713
0.111764705882353
0
0.00260416666666667
0.00289296046287367
0.288954635108481
0.0606291997556506
0.00327868852459016
0.129538193435957
0.00408255840326605
0.00452232899943471
0.00421940928270042
0.196123902600629
0.00349040139616056
0.358540925266904
0.00824587706146927
0.00349895031490553
0.0072463768115942
0.412563667232598
0.259881422924901
0.110854503464203
0
0
0.00366703337000367
0.00346260387811634
0.00455062571103527
0.458469587965991
0.139502762430939
0.365648854961832
0.259782170229931
0.176056338028169
0
0.214834916327454
0.425
0.194018783984182
0.0682148040638607
0.00301568154402895
0.828964904486895
0.386779184247539
0.00391737891737892
0.00345252774352651
0.00625823451910408
0.00238663484486874
0.0324933687002653
0.00337204945672537
0.00383771929824561
0.00690548122572292
0.00274725274725275
0.00475435816164818
0.0258225193341198
0.00763358778625954
0.0531914893617021
0.00244897959183673
0.592964824120603
0.8125
0.778260869565217
0.0037593984962406
0.00434201736806947
0.00564971751412429
0.00317124735729387
0.372352285395764
0.063681592039801
0.254039834648628
0.00635770453404718
0.0338164251207729
0.00393630345321167
0.0786061588330632
0.00221169036334913
0.00572155117609663
0.0032171581769437
0.240150736553614
0.119047619047619
0.00246862785435096
0
0.00163755458515284
0.0189873417721519
0.835845896147404
0.1839447102605
0.4
0.234011627906977
0.153543307086614
0.00191429833603298
0.00525854513584575
0.508639308855292
0.0172413793103448
0.00281743050338092
0.205040871934605
0.0665216603226391
0.00726832222895215
0.00615384615384615
0.00309376487386959
0.00412521232710507
0.317172897196262
0.00204918032786885
0.243739565943239
0.0556818181818182
0.00273722627737226
0.75914315569488
0.072894550601557
0.0606060606060606
0.262509992006395
0.0754716981132075
0.114334470989761
0.235460992907801
0.197363603075796
0.00441696113074205
0.0411247803163445
0.103092783505155
0.00312732688011914
0.0206074724487053
0.107063197026022
0.274944567627494
0.273224043715847
0.685057471264368
0
0.00376529651710072
0.00850277264325323
0.0336363636363636
0.00869726128793486
0.0475268817204301
0.0302476654486399
0.403301886792453
0.00177683013503909
0.596685082872928
0.00558659217877095
0.00384215991692627
0.0177304964539007
0.526508226691042
0.00330899132816066
0.00622083981337481
0.00197921820880752
0.796138135907909
0.0611764705882353
0.10309946829205
0.00448194041655682
0.651515151515151
0.0123906705539359
0.321353065539112
0.29372197309417
0.414698162729659
0.285714285714286
0.13015873015873
0.443698732289336
0.392023566734648
0.0272470690403821
0.065523576240049
0.277811184606134
0.00557103064066852
0.445796460176991
0.0102198823165067
0.00569032644504343
0.419517102615694
0.00509337860780985
0.512982900569981
0.0320356853203569
0.00386900649440376
0.611218568665377
0.00325243932949712
0.793220338983051
0.00594732370433305
0.0562248995983936
0.0115894039735099
0.00419490158115521
0.00413116447198554
0.80461811722913
0.311653116531165
0.00266125966290711
0.0322510350838963
0.0197878416972664
0.666511302726637
0.00396628656420426
0.00225563909774436
0.185338865836791
0.268292682926829
0.165228113440197
0.00394776799271181
0.00558801117602235
0.501560062402496
0.0164744645799012
0.465313028764805
0.0335808847271553
0.0081197665567115
0.113734939759036
0.596048298572997
0.154916928603502
0.393093661305582
0.178589047853971
0.718483816013629
0.525495049504951
0.00318928400574071
0.0047435517343611
0.461538461538462
0.00365488979953483
0.00482017055988135
0.075
0.305084745762712
0.0038056206088993
0.00481309160917696
0.134464751958225
0.752336448598131
0.00268256333830104
0.827250608272506
0.137019230769231
0.0216967053151188
0.248648648648649
0.00797448165869218
0.387010378305993
0.263136942675159
0.0288065843621399
0.0636668905305574
0.0352112676056338
0.297101449275362
0.518848167539267
0.162365591397849
0.01
0.285189718482252
0.00377928949357521
0.00237741456166419
0.556053811659193
0.011963023382273
0
0.506134969325153
0.0626069943751529
0.00465580312603924
0.00917792054543071
0.00181785129976368
0.0136157337367625
0.291417165668663
0.205263157894737
0.00606060606060606
0.454726368159204
0.0576789437109104
0.0083310937919914
0.00416666666666667
0.319230769230769
0.00396070975918885
0.772855796418473
0.00910596026490066
0.764705882352941
0.00418235048097031
0.00186671644577189
0.0025074439742987
0.000691802144586648
0.00402414486921529
0.229302325581395
0.0271122320302648
0.00401123144805455
0.00744745970210161
0.0127118644067797
0.0049902966454117
0.00798296966471527
0.0988066825775656
0.0029927319367251
0.0430327868852459
0.00277315585135885
0.253205128205128
0.77710843373494
0.0321777039651235
0.0032118591723286
0.0418055134807634
0.130653266331658
0.293706293706294
0.114478114478114
0.108131487889273
0.17440305635148
0.244546498277842
0.0812182741116751
0.0883333333333333
0.00159744408945687
0.200191570881226
0.00602409638554217
0.00292540224280839
0.0123257223681552
0.188732394366197
0.370333988212181
0.00254668930390492
0.720338983050847
0.226938775510204
0.0312771503040834
0.111111111111111
0.046831955922865
0.0474576271186441
0.0211640211640212
0.106628242074928
0.0674373795761079
0.0929178470254958
0.048936170212766
0.0319343065693431
0.00223463687150838
0.051948051948052
0.0580474934036939
0.139392615250164
0.0293772032902468
0.0637450199203187
0.0649038461538462
0.160320338470837
0.121967542245274
0.0681818181818182
0.132141810723703
0.137330754352031
0.11430625449317
0.164536741214058
0.020310633213859
0.024390243902439
0.473684210526316
0.0078125
0
0
0.192233009708738
0.00338983050847458
0.143426294820717
0.00923076923076923
0.0935960591133005
0.012987012987013
0.00339630651666313
0.00220102714600147
0.00346220427005193
0.00351123595505618
0.00574712643678161
0.00179533213644524
0.00855386260358193
0.817307692307692
0.0421286031042129
0.00408163265306122
0.00382165605095541
0.0212234706616729
0.0359389038634322
0.00586854460093897
0.00491400491400491
0.00416666666666667
0.736708860759494
0.917460317460317
0.00126422250316056
0.00470588235294118
0.762886597938144
0.666666666666667
0.814258001939864
0.68259385665529
0.65
0.512542372881356
0.00550964187327824
0.00281491907107671
0.744224422442244
0.759055118110236
0.00431880643894778
0.00288865546218487
0.00425531914893617
0.00689439047320589
0.00245323520392518
0.004004004004004
0.00465758150767638
0.0224159402241594
0.00779588944011339
0.000971345313258863
0.0053970701619121
0.0533333333333333
0.00436681222707424
0.0173194253099784
0.235920852359209
0.0415625
0.00434267666798263
0.00558174150334905
0.00545499628068435
0.0272108843537415
0.00509461426491994
0
0.129198966408269
0.091254752851711
0.00436990669658675
0.00450315220654458
0.0172413793103448
0.003125
0.00387596899224806
0.00581170089112747
0
0.00413223140495868
0.00406779661016949
0.0189009450472524
0.739463601532567
0.00322841000807102
0.00635026737967914
0.00445235975066785
0.00324976787372331
0.583657587548638
0.60233918128655
0.143635125936011
0.0230179028132992
0.00537313432835821
0.00869565217391304
0.00476190476190476
0.00711513583441138
0.0016246953696182
0.00427807486631016
0.00280373831775701
0.00389105058365759
0.00286944045911047
0.00316656111462951
0.6295422369042
0.275239601749325
0.340410639290714
0.126273394930111
0
0.014367816091954
0.0543572044866264
0.0955265610438024
0.0287558685446009
0.334246575342466
0.00416859657248726
0.133380381086803
0.00213789417423838
0.00649350649350649
0.00275482093663912
0.0106571936056838
0.00291545189504373
0.00213447171824973
0.00545124167171411
0.00342075256556442
0.0764331210191083
0.00467745078931982
0.0645161290322581
0.00491159135559921
0.00506329113924051
0.00365726227795193
0.00301507537688442
0.557522123893805
0.00474452554744526
0.0108630054315027
0.00364630811303555
0.0042115114646701
0.694906707009581
0.00412492634060106
0.00470809792843691
0.00203562340966921
0
0
0.00634249471458774
0.00219619326500732
0.00405679513184584
0.00190748688602766
0.00364889519562133
0.00312662845231892
0.00806451612903226
0.0034965034965035
0.866666666666667
0.084789644012945
0.102392344497608
0.320764203117144
0.0204081632653061
0.0410557184750733
0.7
0.00409683426443203
0.0544540631108629
0.00307219662058372
0.0034443168771527
0.0104468949506674
0.00335078534031414
0.0139745170571311
0.00297127764938924
0.00472747497219132
0.00393982808022923
0.224137931034483
0.0208333333333333
0.27076654036724
0.0241545893719807
0.051123595505618
0.00469283276450512
0.00217391304347826
0.00318616294947656
0.052060737527115
0.0181818181818182
0.00530035335689046
0.00506756756756757
0.0835718374356039
0.00627943485086342
0.00309789343246592
0.00269541778975741
0.00816326530612245
0.00740740740740741
0.00452898550724638
0.00667408231368187
0.0020259319286872
0.00681508405270332
0.00341402855369336
0.0678759508484494
0.27072758037225
0.250778816199377
0.00478011472275335
0
0.00385756676557863
0.00881410256410256
0.00256849315068493
0.00379075056861259
0.00399361022364217
0.159823284823285
0.00598623166716552
0.00561797752808989
0.00257953568357696
0.00251004016064257
0.00124906320259805
0.214471968709257
0.358235823582358
0.414820473644003
0.164847312422274
0.319711538461538
0.484848484848485
0.00273224043715847
0.0438527799530149
0.166917293233083
0.00291970802919708
0.00612843058886224
0.00199004975124378
0.00578034682080925
0.0117647058823529
0.014479359211337
0.00299345182413471
0.00659630606860158
0.00454545454545455
0.00544959128065395
0.0752177355502771
0.00291639662994167
0.00940986691759645
0.0170889805539187
0.0299966295921807
0.00386100386100386
0.00193798449612403
0.102196324518153
0.00565482922415743
0.00337925656355602
0.00167224080267559
0.00195360195360195
0.0036563071297989
0.00152091254752852
0.00140977443609023
0.00334821428571429
0.00301568154402895
0.00282618935468676
0.0227272727272727
0.180576631259484
0.0983731184430591
0.00233863423760524
0.00256410256410256
0.0180746058197667
0.0496613995485327
0.119001919385797
0.00291885580852306
0.0163762334663028
0.0135725787899701
0.414325842696629
0.179746835443038
0.00269465324067508
0.0161904761904762
0.0441558441558442
0.00432900432900433
0.00308832612723904
0.00205867215645908
0.00721153846153846
0.00467471756914686
0.0144454799627213
0.795633187772926
0.00319400083321761
0.00684931506849315
0.00358985864931568
0.0144323284156511
0.0032258064516129
0.00235109717868339
0.0101071975497703
0.00394255139397353
0.0022883295194508
0.00368776889981561
0.00344036697247706
0.00854700854700855
0.00581771170006464
0.0519877675840979
0.00334448160535117
0.0110619469026549
0.00422535211267606
0.00317460317460317
0.00591715976331361
0.0303806734992679
0.338680926916221
0.614724480578139
0.00162999185004075
0.00417075564278705
0.000876680303915839
0.0528284244974287
0.00521901211556384
0.158878504672897
0.240875912408759
0.0372881355932203
0.00399342259807376
0.00392978779145926
0.00333174678724417
0.0018910741301059
0.00321355536079462
0.00422654268808115
0.00253708040593287
0.00277777777777778
0.0036036036036036
0.00378787878787879
0.0075187969924812
0.278737343656939
0.243243243243243
0.0100787978742899
0.716546762589928
0.767898383371824
0.00369458128078818
0.322373123659757
0.00591521524811042
0.00100806451612903
0.00413080895008606
0.00581846392552366
0.285971223021583
0.0455927051671733
0.103623188405797
0.0636173670768516
0.324451410658307
0.0645645645645646
0.374185765983112
0.406460296096904
0.0032488628979857
0.00419727177334732
0.00181570585565138
0.00343733474352195
0.0507352941176471
0.00328531715946424
0.206956956956957
0.0254314259763851
0.00623214749415736
0.00547256323029138
0.00319829424307036
0.737997256515775
0.0323076923076923
0.0219465648854962
0.566137566137566
0.00963081861958266
0.0121163166397415
0.00529941706412295
0.00425531914893617
0.00383693045563549
0.00278551532033426
0.00623700623700624
0.0337078651685393
0.176501305483029
0.0043859649122807
0.00396694214876033
0.00263157894736842
0.564270152505447
0.015703869882221
0.0029385836027035
0.00151469251741896
0.00200300450676014
0.00599486154724522
0.470769230769231
0.00199089874857793
0.00779220779220779
0.00159348441926346
0.0034910783553142
0.306982872200263
0.161118881118881
0.00277970813064628
0.00274503471661553
0.0028328611898017
0.00382608695652174
0.00227014755959137
0.00324976787372331
0.110942249240122
0.0158997381219603
0.0171708912510221
0.00335070737155622
0.00410612760581175
0.190573770491803
0.00878823728240662
0.00335276967930029
0.00475220638153428
0.00203252032520325
0.510989010989011
0.00666324961558175
0.140657802659202
0.454129711751663
0.00354071825998988
0.65083135391924
0.0466019417475728
0.00732421875
0.0017905102954342
0.00775603736999824
0.00265392781316348
0.00526662277814352
0.003269042170644
0.16945107398568
0.00490677134445535
0.138104205900816
0.00388393877084761
0.0134566862910008
0.00227169468423444
0.00146627565982405
0.00177935943060498
0.00288
0.00188600167644593
0.0342371952889619
0.352777777777778
0.00256410256410256
0.11336032388664
0
0.652046783625731
0.170940170940171
0.00627973358705994
0.00555996822875298
0.0169602087410307
0.00318471337579618
0.00534441805225653
0.00316372264698128
0.00244553134726545
0.00343524562006183
0
0.00845487212005918
0.0214446952595937
0.0031616982836495
0.00192678227360308
0.0021301775147929
0.00328947368421053
0.00378136816775524
0.0053475935828877
0.405703175631886
0.00504071345482745
0.382749326145553
0.000888888888888889
0.336210617177385
0.748674010607915
0.79424907713231
0.671923536439666
0.720982142857143
0.00118858954041204
0.00434491978609626
0.244859813084112
0.00387481371087928
0.00299564270152505
0.00770952499378264
0.1
0.0239990634511824
0.240770465489567
0.0023094688221709
0.00303643724696356
0.00762476894639556
0.00424028268551237
0.00433471541650961
0.00167084377610693
0.0763990267639903
0.00211864406779661
0.00316091954022989
0.00441014332965821
0.00142450142450142
0.0323433685923515
0.0713436385255648
0.551750972762646
0.00546547640736017
0.469931271477663
0.00231023102310231
0.00975081256771398
0.0827305605786618
0.00549115314215985
0.0288888888888889
0.0345224395857307
0.0036979969183359
0.0437209302325581
0.0017520805957074
0.00332963374028857
0.00335218939870103
0.00100200400801603
0.0226143141153082
0.00559768869628025
0.00228631727048892
0.00920706501315295
0.00605245460659045
0.00823616509346659
0.0184615384615385
0.00421348314606742
0.00361723117395594
0.601593625498008
0.22738190552442
0.0113624835142538
0.00611290902553038
0.085416007592534
0.0102564102564103
0.00204750204750205
0.313953488372093
0.000989119683481701
0.00369986680479503
0.00266240681576145
0.0019588638589618
0.00364431486880466
0.00326157860404436
0.276759884281581
0.0044459081178989
0.0298814229249012
0.0363636363636364
0
0.00497822028624767
0.0204244455082176
0.049618320610687
0.00240192153722978
0.00839030453697949
0.00130378096479791
0.341598889109304
0.00439882697947214
0.00959232613908873
0.00279916025192442
0.00503672612801679
0.177718040621266
0.00407482867197629
0.00434108527131783
0.00510663863021928
0.00334821428571429
0
0.00530503978779841
0.0305405405405405
0.00296150049358342
0.0218905472636816
0.00772626931567329
0.00869565217391304
0.00347624565469293
0.00353356890459364
0.0466384009691096
0.116788321167883
0.214634146341463
0.0217207334273625
0.14638783269962
0.034181240063593
0.00125786163522013
0.0032258064516129
0.00292740046838408
0.00431034482758621
0.230769230769231
0.00352781546811398
0.0660811375993308
0.25
0.0240963855421687
0.0105777054515867
0.00644567219152855
0.262455516014235
0.733187134502924
0.64227212681638
0.00860403863037752
0.738916256157635
0.654518950437318
0.720704845814978
0.105587329520458
0.170212765957447
0.0129564193168433
0.0335135135135135
0.0108243130724396
0.00217706821480406
0.31656383483626
0.0100344036697248
0.0387362637362637
0.00492072170585019
0.00848806366047745
0.0393202265911363
0.0787444933920705
0.00330797221303341
0.00347088314693405
0.285785288270378
0.00313602508820071
0.00421443020903574
0.00276752767527675
0.00297029702970297
0.00209716882209018
0.00523952095808383
0.00408371618172537
0.847628657921292
0.00567966679288148
0.00445576066199873
0.00966339185053954
0.00791640278657378
0.00395843641761504
0.0045446282494092
0.429123711340206
0.448275862068966
0.00619637750238322
0.00305064063453325
0.00421179302045728
0.00541586073500967
0.559883154819864
0.00277008310249307
0.0163934426229508
0.00309717382888115
0.00432276657060519
0.0184851217312894
0.0326104417670683
0.115768463073852
0.102457466918715
0.00917431192660551
0.413549039433771
0.0090167453842851
0.731578947368421
0.00304599451720987
0
0.00273348519362187
0.00150602409638554
0.155300472653612
0.129779411764706
0.0103092783505155
0.268445839874411
0.00632911392405063
0.68955349620893
0.567474048442907
0.0306748466257669
0.42156229825694
0.0050761421319797
0.00467745078931982
0.00632111251580278
0.00145985401459854
0.552795031055901
0.00504201680672269
0.915294117647059
0.0381110190555095
0.209302325581395
0.0871868978805395
0.00753941055517478
0.47682119205298
0.685714285714286
0.0426929392446634
0.136377854238348
0.529220779220779
0.313953488372093
0.801354401805869
0.734006734006734
0.0383763837638376
0.00308641975308642
0.00527426160337553
0.806083650190114
0.0556242274412855
0.00554938956714761
0.0134281200631912
0.017230376515635
0.00899601120257999
0.00176678445229682
0.00316455696202532
0.645933014354067
0.850931677018634
0.00901306894997747
0.0112564648615759
0.0090702947845805
0.0254724732949877
0.00425758382118148
0.00486144871171609
0.00611189468735308
0
0.00388479571332887
0.00557880055788006
0.336601307189543
0.649397590361446
0.0524795377948965
0.00384368994234465
0.669902912621359
0.00647668393782383
0.00976581963129048
0
0.00536552649228706
0.610064516129032
0.00489396411092985
0.600243013365735
0.00838769804287046
0.0218068535825545
0.0033003300330033
0.00247175141242938
0.00717835450027609
0.873949579831933
0.00753171247357294
0.0119678242103198
0.0019907100199071
0.00417754569190601
0.707475622968581
0.00723763570566948
0.00212856534695615
0.00463678516228748
0.0121457489878543
0.044404973357016
0.0580013976240391
0.0295454545454545
0.00229095074455899
0.00199866755496336
0.135135135135135
0.0415094339622641
0.006900878293601
0.855769230769231
0.707142857142857
0.00416399743754004
0.0158102766798419
0.00925925925925926
0.00212615166548547
0.00289184499710815
0
0.538461538461538
0.0126182965299685
0.0926243567753002
0.0467132867132867
0.00252525252525253
0.00852272727272727
0.00484223680099969
0.0909090909090909
0.571139581928523
0.00405770964833183
0.00512632735261809
0.00236518448438978
0.00840336134453781
0.0607876712328767
0.0101744186046512
0.565
0.00721153846153846
0.0177165354330709
0.00470053070507961
0.384615384615385
0.00186150409530901
0.0183001220008133
0.119545362289426
0.00648062425605079
0.00315955766192733
0.00406073446327684
0.0131608804175176
0.0051358024691358
0.0035265594004849
0.0050587172538392
0.018960244648318
0.00689259046524986
0.0158144438587243
0.0943942133815552
0.0496688741721854
0.260964912280702
0.0124403897988804
0.0309546769527483
0.23342939481268
0.473291925465839
0.00459770114942529
0.0337243401759531
0.0191532258064516
0.221374045801527
0.123409669211196
0.0105062082139446
0.144927536231884
0.268314210061783
0.0265822784810127
0.0233463035019455
0.0212871287128713
0.000472589792060492
0.677350427350427
0.0134907251264755
0.022964233865646
0.0125260960334029
0.288436552620182
0.0148221343873518
0.144901610017889
0.0128205128205128
0.534883720930233
0.0299145299145299
0.0759093305218767
0.341678939617084
0.00289636065986652
0.0213390237396639
0.107296137339056
0.00337394564198688
0.00273972602739726
0.00313479623824451
0.0032827888072534
0.0016
0.00384474551446357
0.00567340897878638
0.553386911595867
0.627941176470588
0.61711079943899
0.629858657243816
0.00379544546544147
0.00303030303030303
0.0171889260724064
0.00135043889264011
0.00263574064312072
0.817034700315457
0.502446982055465
0.0993710691823899
0.391304347826087
0.0038010425716768
0.0059579805581687
0.690789473684211
0.770534550195567
0.00316312697695436
0.0416024653312789
0.00153609831029186
0.00307354555433589
0.00168747890651367
0.00361604207758054
0.0153743315508021
0.0121802679658952
0.0042647560559536
0.0820752127367554
0.147999105745585
0.347945205479452
0.021015761821366
0.00397318102806059
0.00605726872246696
0.00197433366238894
0.00303566911206678
0.00321543408360129
0.651685393258427
0.202072538860104
0.0211391661773341
0.460966542750929
0.621082621082621
0.00464396284829721
0
0.00440744368266406
0.0470219435736677
0.13588850174216
0.00823852491173009
0.0111510111510112
0.206896551724138
0.00284738041002278
0.00299580587177951
0.0694214876033058
0.00537345513164965
0.0152631578947368
0.0774884166799808
0.00233372228704784
0.00426439232409382
0.0115473441108545
0.0534682080924856
0.00470099486170329
0.582402234636871
0.450721153846154
0.00436681222707424
0.195416164053076
0.00547879942829919
0.00528401585204756
0.00200918484500574
0.622881355932203
0.779516358463727
0.00644122383252818
0.00102880658436214
0.000693481276005548
0.0196078431372549
0.00175054704595186
0.00339097999321804
0.00336417157275021
0.00596072931276297
0.692577733199599
0.00278551532033426
0.00453367875647668
0.402678571428571
0.0261437908496732
0.00292397660818713
0.00151285930408472
0.00931414055884843
0.401895734597156
0.00514018691588785
0.00292397660818713
0.0126050420168067
0.103188280913399
0.00448315614192391
0.00453514739229025
0.000885739592559787
0.00356347438752784
0.0652353426919901
0.00427899015832264
0
0.0176643768400393
0.0761099365750529
0.0323375423467816
0.0482315112540193
0.0248401377274963
0.0621761658031088
0.00684931506849315
0.00437397484964461
0.554497354497354
0.00194250194250194
0.00389105058365759
0.645968489341983
0.00114810562571757
0.00380952380952381
0.00896057347670251
0.0160919540229885
0.0120528771384137
0.273333333333333
0.413135593220339
0.0228485657104736
0.0363636363636364
0.0446808510638298
0.200208550573514
0.00758075148319051
0.462311557788945
0.00466417910447761
0.0161365762394761
0.745030250648228
0.050617776006377
0
0.00335703001579779
0.0547945205479452
0.279672578444748
0.00348356194208578
0.38119911176906
0.00665335994677312
0.0028169014084507
0.00341442594963722
0.596952908587258
0.00547700929817858
0.0648011782032401
0.691410392364793
0.11507889429351
0.00861300861300861
0.00424865831842576
0.00354400472533963
0.0260938323668951
0.00418027433050294
0.00196772924045651
0.00332471370520872
0.780590717299578
0.293023255813953
0.00574241181296144
0.00297619047619048
0.00102704553235193
0.00227790432801822
0.0038659793814433
0.00301724137931034
0.00554607508532423
0.0045662100456621
0.0872641509433962
0.00441014332965821
0.000987166831194472
0.0040650406504065
0.0754310344827586
0.103244837758112
0.215846994535519
0.0723981900452489
0.0277777777777778
0.174097664543524
0.00371057513914657
0.00304480208786429
0.00290135396518375
0.693693693693694
0.00252924438823901
0.00394068236026133
0.00385259631490787
0.21625
0.0721649484536082
0.0216132767271324
0.0109186746987952
0.00479555779909137
0.0020703933747412
0.391836734693878
0.0233177881412392
0.111111111111111
0.00267379679144385
0.00384172109104879
0.697109826589595
0.410714285714286
0.0116264048572536
0.00402504472271914
0.00428082191780822
0.0367622259696459
0.00691244239631336
0.0047635850388144
0.00421585160202361
0.018508132361189
0.00439337614058804
0.00241109101868596
0.004149377593361
0.0388888888888889
0.0119266055045872
0.00489236790606654
0.00395726157499011
0.00328947368421053
0.00205278592375367
0.0210696920583468
0.00177619893428064
0.0115830115830116
0.00534539473684211
0.00214987714987715
0.00115473441108545
0.00243647754959972
0.00604932526756631
0.00508552935737402
0.00499687695190506
0.0034767492394611
0.00438191881918819
0.0172413793103448
0.00384319754035357
0.00166944908180301
0.00373134328358209
0.00349556332347405
0.103552532123961
0.0811485642946317
0.0527210884353742
0.000675675675675676
0.00271370420624152
0.00406669377795852
0.00152905198776758
0.00290697674418605
0.0305602716468591
0.00519287833827893
0.0054617676266137
0.00388018004035387
0.00352250489236791
0.0221238938053097
0
0.00323519896473633
0.00620347394540943
0.0043630017452007
0
0.00330827067669173
0.00129533678756477
0.69150521609538
0.00283232628398792
0.00311284046692607
0.0472061657032755
0.00260782347041123
0.0179538330008549
0.0631970260223048
0.0356952583910495
0.000650195058517555
0.00685975609756098
0.003003003003003
0.00248138957816377
0.0019952114924182
0.00193798449612403
0.0460636515912898
0.100368809272919
0.00748222970445193
0.0210772833723653
0.00319051959890611
0.00367855121675156
0.0039957378795951
0.00396825396825397
0.00447427293064877
0.00331308669243512
0.00340522133938706
0.00432900432900433
0.034534817890168
0.0371024734982332
0.00120772946859903
0.00403022670025189
0.0091324200913242
0.00683722981914424
0.00418760469011725
0.0081006798784898
0.00323275862068966
0.455223880597015
0.00235294117647059
0.00362154821186057
0.0157894736842105
0.471615720524017
0.325541619156214
0.00127226463104326
0.00610820244328098
0.00581751377832211
0.00352195351021367
0.00468227424749164
0.00252270433905146
0.0277777777777778
0.00314677455608002
0.00136658694909464
0.00440658049353702
0.00386847195357834
0.0971025841816758
0.00269978401727862
0.00539877300613497
0.0166666666666667
0.00318344608038201
0.00437973484848485
0.00324976787372331
0.00324939073923639
0.00192307692307692
0.143432715551974
0.0744336569579288
0.0054592164418754
0.00259355316783994
0.00376411543287327
0.00404858299595142
0.00310655483069276
0.0245872848612575
0.00325027085590466
0.0099009900990099
0.00368809272918862
0
0.149532710280374
0.00437445319335083
0.00310008857395926
0.0106382978723404
0.00843881856540084
0.00625
0.0091644204851752
0.00316957210776545
0.00610820244328098
0.0062111801242236
0.00344589937973811
0.0166204986149584
0.0118629173989455
0.00353159851301115
0.00351493848857645
0.000979911807937286
0.0130924325739722
0.00689655172413793
0.00519705500216544
0.360982083609821
0.510653930933137
0.00386779184247539
0.551569506726457
0.00558035714285714
0.724299065420561
0.0053323853537149
0.0345744680851064
0.706591070163005
0.00409117475160725
0.295081967213115
0.458294283036551
0.00308988764044944
0.00625
0.00751381215469613
0.00412031314379893
0.0055364642993509
0.00288808664259928
0.0039714058776807
0.00349912521869533
0.00328864153807235
0.624325649828347
0.00279329608938547
0.00560747663551402
0.00234055002925688
0.0839580209895052
0.628019323671498
0.00258314497901195
0.00257352941176471
0.00413365483982087
0.00244021473889702
0.0151515151515152
0.00355691056910569
0.00250771604938272
0.0255930087390762
0.0144578313253012
0.00458190148911798
0.13126491646778
0.625468164794007
0.410984848484849
0.00211736237144586
0.0017825311942959
0
0.016612641815235
0.00137362637362637
0.112830431979368
0.0625
0.00439367311072056
0.318181818181818
0.025705329153605
0.469298245614035
0.0485436893203883
0.331108144192256
0.00369375419744795
0.016358024691358
0.00292682926829268
0.0618811881188119
0.0286710577295622
0.0427841634738186
0.00223048327137546
0.371779859484778
0.0921610169491525
0.00516129032258065
0.00153688524590164
0.55080831408776
0.00428449014567267
0.00352112676056338
0.049079754601227
0.00985221674876847
0.0043859649122807
0
0.242105263157895
0.012514220705347
0.0233918128654971
0.341356673960613
0.598039215686274
0.00440528634361234
0
0.048331415420023
0.00684931506849315
0.00886917960088692
0.00546821599453178
0.0666666666666667
0.453333333333333
0.00332857822158821
0.00212572122684482
0.00804289544235925
0.00294196309173576
0.660194174757282
0.00490196078431373
0.00243486729973216
0.00315855969677827
0.00662809047869542
0.00142959256611866
0.00559006211180124
0.00292825768667643
0.00401536312849162
0.647887323943662
0.00290928325839725
0.00115874855156431
0.132239382239382
0.0361083249749248
0.0484183344092963
0.0272727272727273
0.0644496762801648
0.0694444444444444
0.0318518518518519
0.018018018018018
0.0976514215080346
0.0816468946266574
0.0124169480448753
0.00853018372703412
0.185185185185185
0.0102432778489117
0.00394088669950739
0.00668523676880223
0.00454959053685168
0.0745131244707875
0.00272702481592582
0.00243664717348928
0.0453328232593726
0
0.636592379583034
0.00437956204379562
0.549346016646849
0.00335946248600224
0.0960118168389956
0.0601719197707736
0.0367428003972195
0.0764397905759162
0.0614035087719298
0.154040404040404
0.0363070539419087
0.0441176470588235
0.0622784810126582
0.000802568218298555
0.00504686373467916
0.156110615521855
0.00296208530805687
0.0046871815773385
0.00392156862745098
0.236902050113895
0.0134529147982063
0.104189044038668
0.00316122233930453
0.0458015267175573
0.184892086330935
0.150375939849624
0.0738227431626568
0.134696331930247
0.0523123578468537
0.25297619047619
0.152838427947598
0.07125
0.258671952428147
0.126530612244898
0
0.032319391634981
0.0572687224669604
0.0187018701870187
0.0338983050847458
0.00345622119815668
0.040678812078862
0.00967801972827098
0
0.00323624595469256
0.00256128796194658
0.00516129032258065
0.00268817204301075
0.00689655172413793
0.506711409395973
0.00423985463355542
0.0490767735665695
0.547070124879923
0.04149377593361
0.00430292598967298
0.0145299145299145
0.203045685279188
0.0394412489728841
0.334498834498834
0.00170068027210884
0.00296296296296296
0.001914486279515
0.0029673590504451
0.00329934013197361
0.00429352068696331
0.00481303221029248
0.0254067305549365
0.00243013365735115
0.00483091787439614
0.424242424242424
0.00094876660341556
0.0128944689514761
0.00225140712945591
0.369565217391304
0.0117647058823529
0.00346020761245675
0.00875458909912454
0.2
0.0253766851704996
0.633752244165171
0.00241864555848725
0.00208008320332813
0.00810049307349143
0.00224719101123596
0.00376141859215476
0.00684931506849315
0
0.00567031186715269
0.00357142857142857
0.0167064439140811
0.013727560718057
0.39622641509434
0.00336417157275021
0.00161290322580645
0.00968992248062015
0.00378480670451473
0.636686390532544
0.186991869918699
0.115458381281166
0.158279220779221
0.380952380952381
0.107823960880196
0.0868167202572347
0.00938232994526974
0.31214953271028
0.00476190476190476
0.00815993472052224
0.00338365434669443
0.025
0.782208588957055
0.62448132780083
0.00359856057576969
0.00481761871988988
0.00189170016552376
0.732199787460149
0.00420811017597552
0.0275895450145208
0.0056390977443609
0.00245700245700246
0.488348530901722
0.00429378531073446
0.00396510705789056
0.0976658476658477
0.358260869565217
0.0123348017621145
0.00887311446317657
0.0022238695329874
0.0490874764002517
0.042727060471632
0.0779642663779101
0.00303336703741153
0.0414926204399889
0.337782340862423
0.0104417670682731
0.013986013986014
0.0118875036242389
0.000786782061369001
0.015828677839851
0.00134408602150538
0.00757575757575758
0.0031055900621118
0.00517241379310345
0.0045101478326234
0.0117878192534381
0.0320945945945946
0.518956708792686
0.279036827195467
0.00318217979315831
0.00313725490196078
0.00321543408360129
0.00576487543751287
0.0140679953106682
0.0525145873853848
0.00291815890701685
0.0305798252581414
0.206359102244389
0.00355774493705528
0.00688244047619048
0.0166362345303307
0.00226415094339623
0.0034443168771527
0.00480192076830732
0.00273396424815983
0.00235017626321974
0.00254939451880178
0.00238095238095238
0.00464807436918991
0.00484368119771026
0.0190822353475693
0.228964401294498
0.0508083140877598
0.00304878048780488
0.00301943762974146
0.00695450594030716
0.00653846153846154
0.0159883720930233
0.0025993316004456
0.00242483026188167
0.00475572849113705
0.00487125956854558
0.0407993338884263
0.101123595505618
0.294052863436123
0.0043994720633524
0.661253776435045
0.026973026973027
0.0132508833922261
0.0208012326656394
0.00833333333333333
0.0961745275772008
0.00247157686604053
0.00253807106598985
0.00433212996389892
0.00305810397553517
0.00422077922077922
0.00178890876565295
0.00375704445835942
0.00376825247291569
0.00247000705716302
0.00488145048814505
0.00400874635568513
0.00231719876416066
0.0100671140939597
0.762177650429799
0.00144300144300144
0.000897666068222621
0.00359947643979058
0.00515065670873036
0.647201946472019
0.0016973125884017
0.673854447439353
0.0240963855421687
0.585751978891821
0.1804850535815
0.00210716435881999
0.00140252454417952
0.00403225806451613
0.00100050025012506
0.00968262506724045
0.0815724815724816
0.477249747219414
0.00223713646532438
0.00945626477541371
0.416494845360825
0.449238578680203
0.00333333333333333
0.00484848484848485
0.00794392523364486
0.00364709968739146
0.00277667592225307
0.0029673590504451
0.00227716330513988
0.00333055786844296
0.0028169014084507
0.00117924528301887
0.003933910306845
0.597087378640777
0.00211914292441724
0.00511865984178688
0.207597173144876
0.220843672456576
0.161023622047244
0.0281329923273657
0.0446428571428571
0.00553441715669319
0.00355149670218163
0.0028735632183908
0.00257289879931389
0.0296703296703297
0.00485436893203883
0.0036668412781561
0
0.0031055900621118
0.0413817920115149
0.313467492260062
0.00766283524904215
0.492887624466572
0.00483498002943031
0.00481272232684662
0.00199203187250996
0.00336889387984278
0.722981366459627
0.0298985584623599
0.00283553875236295
0.704314720812183
0.00210231254379818
0.00447828034034931
0.00545888775162061
0.0015229392727965
0.347128378378378
0.00225903614457831
0.00397219463753724
0.0541702493551161
0.00222965440356745
0.305860805860806
0.0129032258064516
0.040948275862069
0.00211505922165821
0.0641269841269841
0.167151585685191
0.048
0.0474433315761729
0.0642351660315732
0.10533245556287
0.154545454545455
0.144917737209826
0.00216116085211485
0.00402588066139468
0.0037593984962406
0.0021767522855899
0.00372340425531915
0.019588638589618
0.00403753819292885
0.00139664804469274
0.00223033252230333
0.0112359550561798
0.0491558025219064
0.00266587677725119
0.00299625468164794
0.00793650793650794
0.00954491222089654
0.00363476153761427
0.00335514175473914
0.00543150271575136
0.545454545454545
0.401226993865031
0.00752718148870923
0.0116959064327485
0.00636942675159236
0.00440888308295232
0.00529279279279279
0.00468110005851375
0.00597014925373134
0.00346380325597506
0.00411718131433096
0.703982777179763
0.0149384885764499
0.590834697217676
0.748973071656778
0.595703125
0.515815085158151
0.0677816901408451
0.00753295668549906
0.037593984962406
0.0222894881673087
0.591460200316289
0.00255885363357216
0.00522388059701493
0.00668058455114823
0.00502152080344333
0.00361042620641071
0.026578073089701
0.728643216080402
0.26510067114094
0.603305785123967
0.584782608695652
0.524680073126143
0.144578313253012
0.544520547945205
0.00157906609519513
0.00432642100551992
0.45144804088586
0.00278921503519724
0.157444787461411
0.0118243243243243
0.0204918032786885
0.0369588173178458
0
0.0256150994270307
0.018109610802224
0.00695110258868648
0.00619674670797831
0.0273370423792843
0.509803921568627
0.0912271932016996
0.0454545454545455
0.00357222594329091
0.00576368876080692
0.206293706293706
0.122757962217827
0.0411764705882353
0.137731958762887
0.489795918367347
0.0194174757281553
0.000693000693000693
0.00481481481481482
0.0165735903440821
0.613079019073569
0.0128377678848742
0.392156862745098
0.00436046511627907
0.475409836065574
0.118279569892473
0.0102564102564103
0.0175732217573222
0.0211470682473566
0.338213762811127
0.235397883183065
0.587677725118483
0.00337410375369043
0.00938967136150235
0
0.00526805082119616
0.00180777342573064
0.202169625246548
0.601307189542484
0.146149181322013
0.609981515711645
0.535055350553506
0.116001834021091
0.00386444708680143
0.113547574039067
0.313131313131313
0.418604651162791
0.17273710782546
0.0808823529411765
0.0321826043808039
0.729591836734694
0.628060263653484
0.00459143968871595
0.00336197235711617
0.609223300970874
0.10066655272603
0.00226317491108956
0.00514895182052225
0.017198248905566
0.678883071553229
0.00409612233752048
0.0388802488335925
0.0111642743221691
0.00406755681315766
0.00533862111043319
0.00373399715504979
0.0187059184299295
0.135593220338983
0.552456839309429
0.624605678233438
0.028086642599278
0.00461741424802111
0.00353130016051364
0.0205096333126165
0.0321969696969697
0.0181889686363189
0.00333889816360601
0.00361197110423117
0.00839674626082393
0.111947104423165
0.183527488248518
0.513157894736842
0.605839416058394
0.53968253968254
0.571748878923767
0.00245318505192575
0.00198760668771191
0.00408997955010225
0.00700908377256925
0.00880503144654088
0.00343380389164441
0.00253721244925575
0.677165354330709
0.00425758382118148
0.00254858235106722
0.191306130818126
0.00344750889679715
0.026585107634396
0.00726552179656539
0.651726226529376
0.0114481293520595
0.234313725490196
0.737221494102228
0
0.00355420157400355
0.0203494802034948
0.00659340659340659
0.0413223140495868
0.0255972696245734
0.00498881816617925
0.00121951219512195
0.0239596469104666
0.272594752186589
0
0.0053475935828877
0.680536912751678
0.00340670859538784
0.00500256541816316
0.00348815861942354
0.00335195530726257
0.451851851851852
0.00694444444444444
0.00577249575551783
0.133496932515337
0.00748808713410483
0.00454545454545455
0.00327332242225859
0.335501858736059
0.0120481927710843
0.106280193236715
0.00506146059291396
0.00416550958067204
0.00197980597901406
0.00252383623107123
0.00353930098805486
0
0.00337078651685393
0.202963917525773
0.101010101010101
0.168030551009274
0.443262411347518
0.00906500906500906
0.00467836257309942
0.00595710881652105
0.0112744398458684
0.0292003593890386
0.297473227409533
0.00320586214792764
0.00380785002929115
0.00257871878393051
0.25234521575985
0.00547249096061761
0.00357861775889063
0.395348837209302
0.197470817120623
0.617886178861789
0.577095808383233
0.00232450023245002
0.00288646568313021
0.00751547303271441
0.0150786012191209
0.0370985603543743
0.595744680851064
0.668085106382979
0.0147357036636474
0.00943396226415094
0.00519603212092584
0.00804597701149425
0.678294573643411
0.00522648083623693
0.00339110776186888
0.00294343486050678
0.0426829268292683
0.00371004566210046
0.0232142857142857
0.00433034333436437
0.678635547576302
0.00869565217391304
0.00308030803080308
0.0601307189542484
0.417597765363128
0.00508788159111933
0.0328253223915592
0.00234283483014447
0.00802139037433155
0.89937106918239
0.00560686015831135
0.00266276128345094
0.00443980151475581
0.194117647058824
0.00305810397553517
0.0066577896138482
0.0219354838709677
0.337972166998012
0.00383367738130345
0.0512820512820513
0.00264830508474576
0.00246609124537608
0.0146204686561186
0.304
0.00369251426653239
0.00415973377703827
0.282907662082515
0.0115068493150685
0.00412521232710507
0.00283018867924528
0
0.00272798129384256
0.0101010101010101
0.00241545893719807
0.0119047619047619
0.00273504273504274
0.0158378746594005
0.00291120815138282
0.0104529616724739
0.347958561852529
0.0159151193633952
0.382822085889571
0.0534562211981567
0.0061834421161113
0.00308761096101891
0.00433056658246121
0.00328407224958949
0.00360453141091658
0.00405405405405405
0.291900381422481
0.158050221565731
0.0166425470332851
0.021505376344086
0.00458452722063037
0.0570719602977667
0.0106007067137809
0.00334288443170965
0.0036563071297989
0.0489203778677463
0.335018963337547
0.0106007067137809
0.0237380627557981
0.558506819813352
0.0033500837520938
0.611889306457123
0.00268817204301075
0.00116959064327485
0.00798630918425556
0.00170357751277683
0.00218978102189781
0.0187986171132239
0.487614678899083
0.0045662100456621
0.00416233090530697
0.102990033222591
0.00245901639344262
0.00926640926640927
0.00619195046439629
0.00132567388422448
0.00859598853868195
0.00433839479392625
0.0048
0.00127064803049555
0.00858684985279686
0.0365890535228304
0.00173611111111111
0.0402742073693231
0.0282218275113479
0.0259623992837959
0.00411416816662381
0.0037243947858473
0.00451467268623025
0.0477707006369427
0.00394347683207361
0.00642398286937901
0.155871146518878
0.22688598979013
0.00289136720363486
0.00489967335510966
0.128942486085343
0.00995492111194591
0.0878048780487805
0.0473001255755546
0.00823045267489712
0.685639229422067
0.0633093525179856
0.00441436138905238
0.00671140939597315
0.00617283950617284
0.00451282051282051
0.00258806613946801
0.0145985401459854
0.149026248941575
0.00260901975400671
0.00365408038976857
0.0362925739810162
0.00214362272240086
0.00332667997338656
0.00750670241286863
0.00217202432667246
0.17860151642797
0.00140449438202247
0.00341296928327645
0.00423728813559322
0.051948051948052
0.23876404494382
0.581733951025811
0.263340263340263
0.00220403022670025
0.0189189189189189
0.00123228589032656
0.0140845070422535
0
0.0764491739008681
0.322215604526504
0.0927643784786642
0.00193298969072165
0.0103857566765579
0.450198325253416
0.242360379346681
0.305206463195691
0.00430371964340609
0.03003003003003
0.141255605381166
0.00344308155799441
0.0803571428571429
0.00308008213552361
0.00657174151150055
0.00538841490794791
0.00357873210633947
0.00314300680984809
0.00832755031228314
0.0087463556851312
0.00650374458021285
0.0020746887966805
0.00340715502555366
0.00133958472873409
0.00641025641025641
0.00173010380622837
0.00205170291341814
0.00586510263929619
0.317135549872123
0.127005347593583
0.0033955857385399
0.00305997552019584
0.0858585858585859
0.00257400257400257
0.00874192322310908
0.00468164794007491
0.00429184549356223
0.216477076870045
0.236842105263158
0.0363288718929254
0.0631440884391981
0.0277114190157668
0.0216400911161731
0.00428265524625268
0.00211565585331453
0.00189907759088443
0.208661417322835
0.0374133204321884
0.00368867576540022
0.0262008733624454
0.273016919358383
0.112837837837838
0.00337024554646124
0.00153550863723608
0.0078064012490242
0.19047619047619
0.0995762711864407
0.00868167202572347
0.537535410764873
0.00241545893719807
0.0050314465408805
0.00294840294840295
0.221774193548387
0.00730519480519481
0.686968838526912
0.118865030674847
0.00786693639020005
0.791374122367101
0.031700288184438
0.0164097463948284
0.00451467268623025
0.00743494423791822
0.00140646976090014
0.00377200335289187
0.910769230769231
0.635379061371841
0.670833333333333
0.0879541108986616
0.777777777777778
0.0309645455952934
0.00139909059111577
0.00456273764258555
0.00311526479750779
0.0033303730017762
0.262872628726287
0.0354671280276817
0.00251572327044025
0.114285714285714
0.00735809390329362
0.00333333333333333
0.519174041297935
0.182228915662651
0.00133988387673068
0.756045519203414
0.746309963099631
0.00219711236660389
0.00447677672076105
0.00591278640059128
0.00350467289719626
0.00454674623472577
0.522865853658537
0.00247524752475248
0.0873132141810724
0.00355969331872946
0.00361050328227571
0.00358606557377049
0.659781761496493
0.535883424408015
0.440774487471526
0.00332699619771863
0.0129985228951256
0.380952380952381
0.00417972831765935
0.0627580511973576
0.0156862745098039
0.389830508474576
0.00496894409937888
0.00410116199589884
0.00465425531914894
0.83953488372093
0.00416319733555371
0.0048030739673391
0.0027359781121751
0.374022850270595
0.0155027932960894
0.00375435773665862
0.252358490566038
0.00369747899159664
0.00142857142857143
0.00498687664041995
0.00259627866724362
0.128205128205128
0.440666666666667
0.882208588957055
0.00173310225303293
0.0063626723223754
0.00185185185185185
0
0.00328767123287671
0.042085308056872
0
0.00940438871473354
0.00583941605839416
0.00459619172685489
0.0164445704564786
0.00462962962962963
0.293302540415704
0.138487680543755
0.00785928143712575
0.277597402597403
0.305995475113122
0.0150375939849624
0.00672796591163938
0.00690448791714614
0.00508720930232558
0.801242236024845
0.00341997264021888
0.25987525987526
0.813688212927757
0.156451612903226
0.309808612440191
0.00778210116731518
0.00127877237851662
0.00227634873662645
0.679411764705882
0.00423011844331641
0.00317142380237022
0.00323719835197175
0.0288130284998434
0.0117011701170117
0.748407643312102
0.0105588044184535
0.316725978647687
0.658227848101266
0.027027027027027
0.0428286852589641
0.00663716814159292
0
0.353196099674973
0.456
0.0845460845460845
0.671394799054373
0.39747191011236
0.297491039426523
0.330324909747292
0.0696517412935323
0.0731132075471698
0.0303030303030303
0.00645161290322581
0.00515084621044886
0.0143079315707621
0.00550964187327824
0.00267022696929239
0.00754084625052367
0.00356125356125356
0.00231267345050879
0.0148367952522255
0.0839506172839506
0.012396694214876
0.671594087095485
0.00417362270450751
0.00288018433179724
0.00343980343980344
0.0375025757263548
0.0918367346938776
0.0410958904109589
0.172297297297297
0.0020460358056266
0.00291181364392679
0.00289017341040462
0.00584795321637427
0.00685557586837294
0.00252780586450961
0.00168067226890756
0.00364520048602673
0.00466815506393343
0.0033288948069241
0.00266114725014784
0.0087463556851312
0.00451467268623025
0.00371747211895911
0.000843881856540084
0.000777000777000777
0.00348432055749129
0.00124571784490813
0.00555181695827725
0.00680272108843537
0.0449940405244338
0.00736648250460405
0.766949152542373
0.756047700170358
0
0.00525677315002022
0.0025426807119506
0.00291450777202073
0.00364963503649635
0.00253807106598985
0.00564409030544489
0.0581683168316832
0.00339065148946476
0.00221729490022173
0.321815718157182
0.085672082717873
0.0338983050847458
0.0675
0.00872981230903536
0.67734682405846
0.00506756756756757
0.00169875424688562
0.102083333333333
0.00254730713245997
0.00424156736012927
0.00299625468164794
0.0660046728971963
0.00307881773399015
0.000552181115405853
0.00297176820208024
0.00109649122807018
0.000591715976331361
0.00555555555555556
0.00301659125188537
0.724299065420561
0.00411184210526316
0.0434234234234234
0.0056617126680821
0.012869260017549
0.178776565192418
0.00433275563258232
0.00101936799184506
0.745468277945619
0.00161550888529887
0.00306278713629403
0.00448179271708683
0.00695344725987036
0.00328947368421053
0.00286944045911047
0.0035263003232442
0.0241558441558442
0.21195652173913
0.446601941747573
0.0351864883884588
0.00222446916076845
0.00449505543901708
0.0371021628275013
0.155019059720457
0.0131334263133426
0.0198128783709411
0.0743801652892562
0.00119189511323004
0.00312891113892365
0.00457038391224863
0.00346740638002774
0.00426666666666667
0.0714285714285714
0.169675090252708
0.206030150753769
0.821917808219178
0.0515021459227468
0.7
0.0112994350282486
0.20501138952164
0.113382899628253
0.00429184549356223
0.00131061598951507
0.332871012482663
0.0218120805369128
0.0118938700823422
0.0802005012531328
0.0210526315789474
0.488188976377953
0.00763358778625954
0.010989010989011
0
0
0.00833333333333333
0.45242214532872
0.166666666666667
0.0909090909090909
0.378378378378378
0.00403225806451613
0
0.00330469266358229
0.181102362204724
0.025
0.0091324200913242
0.118551042810099
0.24113475177305
0.00267737617135207
0.00466977985323549
0.0913404507710558
0.0186067281929146
0.00304774805282763
0.00840336134453781
0.00539568345323741
0.324455205811138
0.629186602870813
0.00990507635163021
0.0497131931166348
0.0183673469387755
0.0934844192634561
0.0411303447255511
0.0671641791044776
0.00462027144094716
0.0396317053642914
0.00300902708124373
0.0705852800803818
0.00643776824034335
0.00502124372344535
0.00443262411347518
0.00834105653382762
0.0282317979197623
0.5544
0.00579150579150579
0.00835073068893528
0.00480769230769231
0.517647058823529
0.00451758631816715
0.00504795557799091
0.00371747211895911
0.00689655172413793
0.00244760593544439
0.003125
0.239615384615385
0.0221606648199446
0.00152788388082506
0.00292397660818713
0.00890688259109312
0.00417536534446764
0.061718269427927
0.00814111261872456
0.00648810514057561
0.000930232558139535
0.00722394220846233
0.70976253298153
0.00493827160493827
0.81950774840474
0.00342596117244005
0.00601926163723917
0
0
0.00484429065743945
0.00472711645896003
0.00460358056265985
0.00855386260358193
0.00254083484573503
0.00308349146110057
0.00288669713735867
0.00610997963340122
0.00411993591210803
0.421461897356143
0.00340007555723461
0.00216294160057678
0.575572519083969
0.00328048113723346
0.013681592039801
0.0066815144766147
0.00458715596330275
0.0527638190954774
0.308856502242152
0.00489795918367347
0.021015761821366
0.00728597449908925
0
0.00353713996968166
0.0437828371278459
0.101629913710451
0.00216060496939143
0.00369458128078818
0.00704225352112676
0.259090909090909
0.00309376487386959
0.00790330079033008
0.00230591852421214
0.00274725274725275
0.00224719101123596
0.018018018018018
0.00413223140495868
0.00338045482483098
0.00616016427104723
0.00649350649350649
0.242385242385242
0.00575500137023842
0.00556173526140156
0.0407013149655604
0.102009273570325
0.575376884422111
0.690265486725664
0.00383435582822086
0.0180675569520817
0.00654664484451719
0.110688140556369
0.245551601423488
0.164328657314629
0
0.00242718446601942
0.00315533980582524
0.00279524807826695
0.00343642611683849
0
0.0170893054024256
0
0.0699001426533524
0
0
0.0291173794358508
0.639506172839506
0.0207631874298541
0.0033112582781457
0.0056657223796034
0.00337349397590361
0.224374114312707
0.0738396624472574
0.0396158463385354
0.105512960934648
0.00317325999576899
0.0116504854368932
0.00146842878120411
0
0.0127388535031847
0.239130434782609
0.232774009282399
0.0254506892895016
0.00526195378631892
0.0300546448087432
0
0.00508130081300813
0.00120481927710843
0.00199282582702272
0.00245338567222767
0.00550206327372765
0.00241837968561064
0.00494437577255871
0.0188034188034188
0.00608729439191815
0.154205607476636
0.00931899641577061
0.00322309417040359
0.331010452961672
0.00419767219996184
0.00449101796407186
0.0259259259259259
0.00213871066300031
0.358853088974283
0.0872502110892204
0
0.0470554272517321
0.00798296966471527
0.00322061191626409
0.00380228136882129
0.00651465798045603
0.0168421052631579
0.00384615384615385
0.516202387720296
0.0244851629641641
0.0341880341880342
0.006
0.0395738203957382
0.00288018433179724
0.00410046130189646
0.707931404072883
0.00353803386403841
0
0.0609318996415771
0.0040650406504065
0.0225988700564972
0.002002002002002
0.00789385287201881
0.0870470637234486
0.00408329930583912
0.220048899755501
0
0.0172413793103448
0.00124688279301746
0.00998929718159115
0.00149700598802395
0.00455696202531646
0.0212111398963731
0.382742191635786
0.775224123879381
0.00778210116731518
0
0.00504322766570605
0.0337314396384764
0.033123283244466
0.0208759124087591
0.357607282184655
0.0107777977366625
0.00341530054644809
0.00515873015873016
0.132363743205524
0.0224852071005917
0.00471475719000472
0.00307062436028659
0
0.0225225225225225
0.00578975936312647
0.0033375052148519
0.246875
0.0049683830171635
0.553549939831528
0.0036101083032491
0.00230680507497117
0.00771704180064309
0.213455953533398
0.443814432989691
0.818815331010453
0.282035175879397
0.254828761564681
0.157894736842105
0.266998700736249
0.390287769784173
0.569692637598284
0.547748052827633
0.125351546805946
0.00530586766541823
0.0051796697960505
0.00513347022587269
0.118338846012495
0.809840425531915
0.2981220657277
0.000972762645914397
0.275045537340619
0.0230310507916924
0.0234670704012112
0.572706935123042
0.636974789915966
0.00358201581027668
0.0113902847571189
0.251173708920188
0.595505617977528
0.635258358662614
0.0157358839864239
0.0031467373302418
0.647407732864675
0.00677637947725073
0.584527220630373
0.00318761384335155
0.0021551724137931
0.0043956043956044
0.438808087974459
0.619492656875834
0.687903572965992
0.575022461814915
0.00863486842105263
0.126346718903036
0.361904761904762
0.255
0.119097222222222
0.00723278864184302
0
0.00474683544303797
0.00532207744540283
0.00471063257065949
0.00547445255474453
0.00412844036697248
0.230769230769231
0.143449781659389
0.0031201248049922
0.050561797752809
0.292110874200426
0.0042654028436019
0.00602539272649021
0.00361862806796728
0.00471698113207547
0.136243386243386
0.0053475935828877
0.00603281853281853
0.887665198237885
0.00688073394495413
0.023274266067178
0.0121552127162225
0.00164835164835165
0.00048780487804878
0.00333969465648855
0.00517751479289941
0.0136551286122579
0.00392156862745098
0.0735524256651017
0.0601049868766404
0.118561710398445
0.196004319654428
0.00818672705103641
0.281591263650546
0.00716685330347144
0.2
0.00212314225053079
0.00378378378378378
0.391251518833536
0.0048030739673391
0.143835616438356
0.0916695712791914
0.0325135473113797
0.00717000691085003
0.00181488203266788
0.00806993947545393
0.0157593123209169
0.00761697497279652
0.685714285714286
0.00371920037192004
0.00234558248631744
0.00172314761631246
0.0065
0.266562853907135
0.00706486833654464
0.0156317846287451
0.0126849894291755
0.00824062628759786
0.0647586007516623
0.00733297121129821
0.00267324696689286
0.00510322430990489
0.00343839541547278
0.684563758389262
0.00355749368831765
0.0346232179226069
0.024390243902439
0.00416133162612036
0.00396825396825397
0.00284263959390863
0.00353741496598639
0.175578611332801
0.695876288659794
0.00244977951984321
0.00066711140760507
0.0041243654822335
0.0335124072652852
0.00388560770904569
0.408970976253298
0.00192086054552439
0.574803149606299
0.00190197512801756
0.0401505646173149
0.251980982567353
0.0125
0.0104385891068272
0.00222222222222222
0.00352526439482961
0.00198609731876862
0.496512529062258
0.00321045057013174
0.00261306532663317
0.00401203610832497
0.00196850393700787
0.00542888165038002
0.00629958002799813
0.765923566878981
0.00386160024714242
0.00227568270481144
0.00664451827242525
0.00368717252086163
0.00693842150910668
0.00386930352536543
0.0057840616966581
0.339435308718585
0.0346057795219408
0.229571984435798
0.00132538104705103
0.688966652943598
0.00582241630276565
0.00218102508178844
0.0105834464043419
0.00337837837837838
0.00189513581806696
0.286575562700965
0.00211069418386492
0.00469043151969981
0.00309238500193274
0.00392054364871929
0.0805879371515459
0.00323362974939369
0.00216919739696312
0.00352319436288902
0.00543773790103317
0.0049618320610687
0.00434346809221517
0.0037037037037037
0.0490904560179417
0.0465367965367965
0.001743679163034
0.0406432748538012
0.00193610842207164
0.00272397094430993
0.00275103163686382
0.120603236018291
0.668792347548824
0.00618738951090159
0.109526622225972
0.0106951871657754
0.568767694829385
0.762054837693035
0.716733295259852
0.456043956043956
0.00227272727272727
0.00333434374052743
0.327389796929173
0.582132564841499
0.00272851296043656
0.00272708202223621
0.00993317681054723
0.0119047619047619
0.0394849785407725
0.430379746835443
0.00485625485625486
0.00838222967309304
0.00276778300581234
0.513274336283186
0.00290510006455778
0.018968583283936
0.0214046822742475
0.0822916666666667
0.00341413451689997
0.00341296928327645
0.00294325406169061
0.0550634780041334
0.00487656202377324
0.00234157763793356
0.00403721256801825
0.00434346809221517
0.0105064655172414
0.00456968773800457
0.0105713566574377
0.00111794298490777
0.00261829063025996
0.00509193776520509
0.00395836387626448
0.00412912912912913
0.00262639527248851
0.0129653639562882
0.00254939451880178
0.00238980350504514
0.00333333333333333
0.00337630448127686
0.00288850375505488
0.00247831474597274
0.00521609538002981
0.0075187969924812
0.00727703503130817
0.00220831799779168
0.00526662277814352
0.0107427869858809
0.0140272679601468
0.00474790865928103
0.55
0.00476474091721263
0.00321011673151751
0.002909796314258
0.00335257962376606
0.00458102691353312
0.209818426361802
0.00284495021337127
0.00192184497117233
0.0294176108129597
0.600496277915633
0.119961302805547
0.0898328690807799
0.217209690893901
0.00314465408805031
0.862426035502959
0.00275819797732148
0.0483005366726297
0.00373792960232582
0.00591366055588409
0.00435334663522583
0.195739348370927
0.00483675937122128
0.0108499095840868
0.0207939508506616
0.810560696788242
0.0464271295922487
0.00209692451071761
0.212903225806452
0.396200814111262
0.00583090379008746
0.0166425470332851
0.00322812051649928
0.0361960431654676
0.277777777777778
0.0705068262577146
0.00145772594752187
0.00588668138337013
0.00525210084033613
0.812260536398467
0.00232361639205746
0.012565124118909
0.00674810936591041
0.0232954545454545
0.0555429091736854
0.0161681487469685
0.00348837209302326
0.128205128205128
0.0231741573033708
0.02
0.00269058295964126
0.0116044399596367
0.0104607428302774
0.037280701754386
0.00593065693430657
0.00280612244897959
0.00883935434281322
0.00306161500191351
0.00796661608497724
0.0394331484904498
0.0412884657958822
0.00372300819061802
0.0303967027305513
0.419373549883991
0.00326991676575505
0.142235123367199
0.100601421541826
0.00450081833060556
0.00472689075630252
0.00441532545221478
0.474373259052925
0.00367149758454106
0.00775193798449612
0.00645421540943929
0.00306873977086743
0.00865671641791045
0.00584975369458128
0.0050251256281407
0.441455696202532
0.00462748727441
0.0030281182408075
0.00343406593406593
0.00198098256735341
0.00576067033254779
0.0027002700270027
0.00252583237657865
0.00397918579736762
0.00677966101694915
0.00377660791943236
0.00436598329536826
0.0674241791294177
0.00587437867148667
0.00202326757713708
0.051219084371163
0.00402221796590691
0.00498753117206983
0.00444225074037512
0.0222531293463143
0.51931330472103
0.346153846153846
0.00141843971631206
0.00276424904567592
0.00782196761044398
0.00341296928327645
0.745551601423488
0.178571428571429
0.00278108859753675
0.00141793690180787
0.59378733572282
0.463654223968566
0.288990825688073
0.520408163265306
0.00318809776833156
0.081321691491183
0.23696682464455
0.002
0.0826337880377754
0.0018125323666494
0.00254022015241321
0.0137326127403207
0.00313510336043891
0.660373443983402
0.00357497517378352
0.00700350175087544
0.00280806078625702
0.00298713235294118
0.00484966052376334
0.0812861736334405
0.00365408038976857
0.0677422691074568
0.00287026406429392
0.0241691842900302
0.00229621125143513
0.00323428340408328
0.0942885500315799
0.697108066971081
0.0276799194765979
0.0414507772020725
0.0013262599469496
0.00471698113207547
0.652857142857143
0.00588235294117647
0.0963682701497292
0.220352892901108
0.00672947510094213
0.0395061728395062
0.00725528775209051
0.00410958904109589
0.333333333333333
0.00494437577255871
0.0510503727128981
0.151020408163265
0.00258397932816537
0.00357001190003967
0.000515198351365276
0.057784911717496
0.00464330941325454
0.00714285714285714
0.0115511551155116
0.00416666666666667
0.0529155097183657
0.654223968565815
0.00399201596806387
0.793577981651376
0
0.533549783549784
0.00239643957548785
0.00245027385413664
0.00408888888888889
0.029445073612684
0.1875
0.474012474012474
0.00287666307083783
0.0232217573221757
0.00437172120909318
0.290203327171904
0.0808080808080808
0.0627973358705994
0.158059467918623
0
0.05
0.0941704035874439
0.0135970333745365
0.0336842105263158
0.0394736842105263
0
0.0262716601453326
0.0162481536189069
0.0471698113207547
0.0303030303030303
0.0174391922900413
0.0947816826411076
0.00700525394045534
0.182451253481894
0.490196078431373
0.118963034085454
0.0137101877241088
0.468826572284236
0.139709329582747
0.00608180021286301
0.0338328441217364
0.212302042689924
0.0289301310043668
0.137755102040816
0.103466988242388
0.167701863354037
0.00282485875706215
0.0585978374607604
0.341446923597025
0.681957186544342
0.798578199052133
0.0142369020501139
0.382352941176471
0.0143277350792295
0.158730158730159
0.00272243534216062
0.233926128590971
0.0019047619047619
0.00546337515176042
0.00591868244981987
0.00500312695434647
0.00312639571237159
0.0421638822593477
0.00425745053844227
0.452830188679245
0.399293286219081
0.0101790662971648
0.422661870503597
0.00252525252525253
0.681392235609103
0.807445442875481
0.00539568345323741
0.802469135802469
0.780536912751678
0.0148112756808409
0.0160320641282565
0.00364217820023097
0.019584916691026
0.669597989949749
0.0225012071463061
0.00956022944550669
0.0637600806451613
0.0681442275884883
0.545864661654135
0.210196779964222
0.25609756097561
0.577134986225895
0.0133206470028544
0.00559869965685389
0.0434782608695652
0.00389891696750903
0.550537634408602
0.122699386503067
0.00429472554019595
0.654571026722925
0.503981063051431
0.00688251260178364
0.0126582278481013
0.00863008720930233
0.00724255991572294
0.00978952520802741
0.00472424771490192
0.150793650793651
0.032485747896118
0.63801139306059
0.00681818181818182
0.0381155303030303
0.00532656943563729
0.42758917060593
0.00580832526621491
0.00388500388500389
0.00886524822695036
0.00456144923758634
0.141431670281996
0.0777888116517709
0.00379915802443783
0.00297914597815293
0.227353463587922
0.00448004344284551
0.00477259966311061
0.00340260055899866
0.00280351048269137
0.00256805341551104
0.618339529120198
0.0027906976744186
0.00388451443569554
0.00328456255598686
0.0158335218276408
0.0116783450116783
0.00309310238168883
0.00300436999271668
0.00417362270450751
0.00741689108648625
0.00312627429658828
0.05
0.00419450054373155
0.0363168236330375
0.00522041763341067
0.00440729483282675
0.0038659793814433
0.447791164658635
0.338308457711443
0.00372282935030623
0.00220264317180617
0.00345138055222089
0.015049036185323
0.182419035029742
0.277426160337553
0.177914110429448
0.00378960133393967
0.00202503681885125
0.0947368421052632
0.0291666666666667
0.00422535211267606
0.0743801652892562
0.0773067331670823
0.12618825722274
0.248995215311005
0.472998137802607
0.527536231884058
0.033210332103321
0.00397219463753724
0.683076923076923
0.00331858407079646
0.00306233330040502
0.017921146953405
0.00367957071674971
0.73972602739726
0.0023154103421662
0.0321100917431193
0.00956849756187322
0.00364520048602673
0.52370820668693
0.00453600453600454
0.0735294117647059
0.217735550277118
0.590909090909091
0
0.00628930817610063
0.00209497206703911
0.228438228438228
0.116963064295486
0.00406297613001524
0.00265604249667995
0.0132824990776042
0.264035087719298
0.282034771410174
0.0031955688112484
0.0622371740958789
0.0051440329218107
0.0169491525423729
0.0155820348304308
0.0355767051892137
0.127659574468085
0.716700201207243
0.002758786134101
0.0103585657370518
0.00387722132471729
0.00394896719319563
0.613899613899614
0.00273684210526316
0.003015941404567
0.604166666666667
0.00264410364886304
0.00295790671217292
0.149924471299094
0.00380710659898477
0.83901855176541
0.0736235595390525
0.0657714442312962
0.097609561752988
0.0352697095435685
0.0196888937234853
0.170731707317073
0.175702028081123
0.174016889874605
0.108611043541717
0.145466666666667
0.200655200655201
0.132556445739257
0.184149184149184
0.095659875996457
0.165816960954986
0.0669144981412639
0.0105106820518679
0.821256038647343
0.009043250327654
0.0198785201546107
0.00381282495667244
0.00978108989287378
0.00274149330753104
0.660406885758998
0.00376830318690784
0.0116523709338081
0.0037940379403794
0.18335343787696
0.0219123505976096
0.0193106312292359
0.00481256332320162
0.0454545454545455
0.0672514619883041
0.143760782058654
0.02877779031712
0
0.00794826889397818
0.0341780593531177
0.892826274848747
0.00386971944534021
0.00713243637542551
0.00290948275862069
0.145952836201402
0.0567253975075204
0.00371155885471898
0.00575815738963532
0.0233372228704784
0.16651418115279
0.0269636576787808
0.0207134637514384
0.0125230958735373
0.706860706860707
0.00341779611078374
0.00816993464052288
0.0132743362831858
0.486652977412731
0.757997218358832
0.738980716253444
0.00839514222838047
0.00375234521575985
0.229188078108941
0.289080911233307
0.00288838456777388
0.309076682316119
0.749032079646018
0.00433526011560694
0.00274725274725275
0.308263695450325
0.0602883355176933
0.00699461952344351
0.131623931623932
0.0784960422163588
0.205834683954619
0.38653441538924
0.00336958186552305
0.000735835172921266
0.00388672959466963
0.301851851851852
0.0693979933110368
0.0390879478827362
0.00623268698060942
0.0252808988764045
0.474339810662681
0.43531746031746
0.487630966239814
0.037037037037037
0.255079006772009
0.393364928909953
0.00249866143137605
0.0154296355413674
0.00268744961031981
0.00209643605870021
0.00674698795180723
0.00420875420875421
0.108315434182264
0.0444839857651246
0.0556906614785992
0.469150174621653
0.720463320463321
0.0225140712945591
0.022002200220022
0.00309597523219814
0.00252397778899546
0.0897705746158703
0.00779220779220779
0.00315258511979823
0.00301431801055011
0.00223491432828408
0.626609442060086
0.00731261425959781
0.0215720307463427
0.00424351232250694
0.00770547945205479
0.00213732300293882
0.789687924016282
0.00396704302715899
0.00191021967526266
0.00870552611657835
0.00546448087431694
0.00245098039215686
0.676369863013699
0.00273000273000273
0.0585127460044908
0.00985221674876847
0.00257201646090535
0.00235294117647059
0.00368324125230203
0.0871053632559909
0.00288184438040346
0.0438871473354232
0.225806451612903
0.388008071490343
0.0046339202965709
0.00781540751767771
0.00273037542662116
0.66374269005848
0.78781512605042
0.00342205323193916
0.00633579725448786
0.00288243771875643
0.00425722608111136
0.171274961597542
0.033065236818588
0.742884250474383
0.0184989429175476
0.00403817914831131
0.623529411764706
0.617563739376771
0.064954128440367
0.00655021834061135
0.767942583732057
0.00429944360141629
0.0031262211801485
0.0166666666666667
0.00628930817610063
0.00175336060783168
0.862520458265139
0.564393939393939
0.00567375886524823
0.0028735632183908
0.00433925049309665
0
0.00347146886526361
0.183419689119171
0.00250234594932749
0
0.00253456221198157
0.00393974507531866
0.00517981352671304
0.664536741214057
0.00443000590667454
0.850183823529412
0.0128945342571209
0.0519650655021834
0.00489236790606654
0.0118997025074373
0.0242774566473988
0.0357675111773472
0.0411985018726592
0.00189035916824197
0.207128099173554
0.0823327615780446
0.106060606060606
0
0.0516277540282802
0.0033112582781457
0.448733413751508
0.024025974025974
0.00213903743315508
0.00947867298578199
0.00503317318691375
0.00328515111695138
0.0587412587412587
0.0336842105263158
0.0770598695909899
0.215985630893579
0.00473186119873817
0.0997920997920998
0.00416418798334325
0.00713436385255648
0.0870866141732283
0.0178710178710179
0.226783968719453
0.0599078341013825
0.158769742310889
0.0377754459601259
0.0585683297180043
0.00437509114773224
0.0145371078806427
0.332352941176471
0.00987797791981406
0.00685453160700685
0.00686801091837633
0.00310307609282245
0.861111111111111
0.790940766550523
0.103122730573711
0.0573228346456693
0.00798137678749584
0.00679475164011246
0.00392927308447937
0.00374914792092706
0.00227100681302044
0.584097859327217
0.0204855842185129
0.0320311330639126
0
0.101283880171184
0.00468603561387067
0.168595041322314
0.00253807106598985
0.555938037865749
0.00257003341043434
0.00547445255474453
0.00296442687747036
0.00318714941356451
0
0.0593607305936073
0.00223992035838726
0.00587199060481503
0.00384430562229697
0.00186219739292365
0.00273224043715847
0.00227143668370244
0.00518134715025907
0.246796392975795
0.606109324758842
0.003003003003003
0.00512070226773958
0.00963391136801541
0.193604651162791
0.0296684118673647
0.087505258729491
0.0703835508105971
0.555555555555556
0.193575372260331
0.178151260504202
0.743847874720358
0.622934888241011
0.00169491525423729
0.00244379276637341
0.643962848297214
0.0019588638589618
0.857740585774059
0.0462323132609411
0.0021795989537925
0.863799283154122
0.684622067767159
0.00267654931027383
0.043010752688172
0.478672985781991
0.00947775628626692
0.00458715596330275
0.100387596899225
0.0327402135231317
0.395709177592372
0.0709484690067214
0.141824751580849
0.0025062656641604
0.00198965380023876
0.0108021604320864
0.0037483266398929
0.815533980582524
0.845539280958722
0.304966887417219
0.287001287001287
0.00441793682350342
0
0.00300638857572341
0.0100312082032992
0.882011605415861
0.30633608815427
0.00436825187505151
0.00369588173178458
0.598091495930396
0.0202480653026609
0.162912519643793
0.00902872777017784
0.00323886639676113
0.0013262599469496
0.103582554517134
0.00424128180961357
0.345945945945946
0.624952015355086
0.702898550724638
0.775590551181102
0.815718157181572
0.00384779820436084
0.43522815158546
0.00399361022364217
0.00347705146036161
0.852652259332024
0.0041025641025641
0.530222693531283
0.244702665755297
0.162094763092269
0.0435729847494553
0.237130067147476
0.0122038765254846
0.0199296600234467
0.0825016633399867
0.00282854656222802
0.0034324942791762
0.75
0.158995815899582
0.377777777777778
0.606206132249723
0.00325085786527
0.00403587443946188
0.569651741293532
0.798483206933911
0.345994475138122
0.395
0.49667086557495
0.269230769230769
0.0326678765880218
0.0375527426160338
0.00852400179452669
0.0240963855421687
0.182692307692308
0.0053475935828877
0.446428571428571
0.0309544282029235
0.00321130378933847
0.044280442804428
0.615269461077844
0.478971962616822
0.676470588235294
0.285714285714286
0.0155574762316335
0.227888312991139
0.0414507772020725
0.125475285171103
0.21923937360179
0.10536398467433
0.245418326693227
0.159582401193139
0.0877551020408163
0.00985221674876847
0.0832205683355886
0.0740740740740741
0.0258620689655172
0.027027027027027
0.0454545454545455
0.0909797822706065
0.0184049079754601
0.00355450236966825
0.0153526970954357
0.0759417978871836
0.700680272108844
0.513638465094776
0.5
0.173306772908367
0.669811320754717
0.107246376811594
0.217821782178218
0.100806451612903
0.133849557522124
0.368421052631579
0.0767535070140281
0.147457006952067
0.270833333333333
0.324829931972789
0.45414201183432
0.631399317406143
0.412517780938834
0.236784140969163
0.00503090412534138
0.0425776754890679
0.00226244343891403
0.00345622119815668
0.00230017251293847
0.117647058823529
0.395634379263302
0.00370212160045565
0.00644468313641246
0.00505356781888013
0.18762278978389
0.488479262672811
0.136587285967329
0.282051282051282
0.412118931125329
0.0072992700729927
0.0392156862745098
0.292203806015961
0.00963707197047365
0.0569259962049336
0.0559284116331096
0.127906976744186
0.0249712502053557
0.290720631786772
0.00735294117647059
0.00250783699059561
0.536827195467422
0.498911106711542
0.00408769973987365
0.535321821036107
0.040650406504065
0
0.00359631377837716
0.00544464609800363
0.0120060030015008
0.00997506234413965
0.0801617038059554
0.338129496402878
0.479375696767001
0.1715374841169
0.163009404388715
0.537864077669903
0.375302663438257
0.654259401381427
0.004149377593361
0.00485142510612492
0.808785529715762
0.0446428571428571
0.00478392600861107
0.0131578947368421
0.00680457267283615
0.00568927789934354
0.183417085427136
0.0368241805023414
0.186599142968446
0.552019583843329
0.032258064516129
0.0024017841825356
0.107438016528926
0.161314302705917
0.595238095238095
0.660919540229885
0.0404127257093723
0.0128485511208311
0.00298581736750435
0.126777832270721
0.00416233090530697
0.00381110190555095
0.00307219662058372
0.0175557056043214
0
0.659973226238286
0.0897391304347826
0.00730638090599123
0.0750870213823968
0.1113074204947
0.0369393139841689
0.00416775201875488
0.00323310701584222
0.00397350993377483
0.00326340326340326
0.00496894409937888
0.46240734204024
0.00399400898652022
0.00581057524694945
0.552917903066271
0.00869187309865276
0.0197693574958814
0.413338908634748
0.171267252195734
0.00364963503649635
0.00459438172748753
0.0019280205655527
0.00771513353115727
0.00310752019888129
0.127167630057803
0.160095579450418
0.48960880195599
0.501845018450184
0.0231578947368421
0.0214285714285714
0.00761421319796954
0.0412371134020619
0.00303621774018651
0.106545961002786
0.00216606498194946
0.00220523375477801
0.072246348203711
0.00548609339117122
0.019673224408136
0.0490272373540856
0.615204678362573
0.547445255474453
0.00248550124275062
0.0403337969401947
0.0168932838895756
0.0201158183480646
0.0121142857142857
0.628787878787879
0.546908315565032
0.00372825186412593
0.489520958083832
0.00190372586347566
0.449152542372881
0.00371747211895911
0.342668863261944
0.317647058823529
0.391472868217054
0.479296066252588
0.00613496932515337
0.0107668067226891
0.0181924882629108
0.0853080568720379
0.00628930817610063
0.157875046763936
0.217566275969616
0.0045004500450045
0.499334221038615
0.00617630544637844
0.0263574064312072
0.00423068358940102
0.191324815063887
0.0685714285714286
0.00656455142231947
0.711986795956262
0.00291851505953771
0.318333333333333
0.00233001482736708
0.00538922155688623
0.00270224624218882
0.0109395109395109
0
0.155763239875389
0.00789564023343632
0.0561147749623973
0.0094013399610979
0.278613071494323
0.329758713136729
0.25497287522604
0.528138528138528
0.154910096818811
0.283950617283951
0.0870307167235495
0.0642857142857143
0.00282828282828283
0.00440793428170707
0.259896729776248
0.00752688172043011
0.0381586917019988
0.00330531683822835
0.0010515247108307
0.0248075278015398
0.00356718192627824
0.0120562625586068
0.489010989010989
0.623624358033749
0.113656387665198
0.00411099691675231
0.601851851851852
0.584778959149412
0.450511945392491
0.253263707571802
0.778813559322034
0.00273224043715847
0.355421686746988
0.0110317975340688
0.00524602026049204
0.00398512221041445
0.167812929848693
0.0159744408945687
0.873646209386282
0.00561272217025257
0.00397398843930636
0.00185013876040703
0.00258765687669815
0.644269533499712
0.00249882867405903
0.485491803278689
0.00461254612546125
0.0897009966777409
0.0130293159609121
0.338740458015267
0.135658914728682
0.433566433566434
0.267799526779953
0.214953271028037
0.151799687010955
0.00222626998583283
0.635810810810811
0.0865185950413223
0.00379899844586427
0.9
0.00604331039113648
0.00989583333333333
0.00580204778156997
0.196887686062246
0.0141113653699466
0.00152439024390244
0.00255754475703325
0.010482180293501
0.00369306524415265
0.451110061407652
0.0176890156918688
0.00438917337234821
0.118357487922705
0.668257756563246
0.00225733634311512
0.00567888487351575
0.633333333333333
0.567164179104478
0.00211565585331453
0.257347400150716
0.308270676691729
0.00252596126859388
0.43011917659805
0.0550357732526142
0.00141442715700141
0.00508259212198221
0.706314243759178
0.00235769619400472
0
0.00243704305442729
0.35632183908046
0.00316455696202532
0.00441826215022091
0.00367647058823529
0.0037516413430876
0.655290102389078
0.601485148514851
0.356521739130435
0
0.611940298507463
0.881329113924051
0.00298240381747689
0.00387481371087928
0.104204753199269
0.0548320767649075
0.00184928340268146
0.516260162601626
0.00603318250377074
0.0197183098591549
0.00848434063056457
0.00205761316872428
0.0484122852680895
0.715289032955159
0.302658486707566
0.178970917225951
0.00696991929567131
0.726027397260274
0.616
0.349809885931559
0.224602881418545
0.607692307692308
0.00245098039215686
0.00302114803625378
0.581120943952802
0.00176901693201921
0.00549115314215985
0.00489853044086774
0.0996628739991572
0.143548387096774
0.545454545454545
0.684040838259001
0.00555555555555556
0.598171059709521
0.00359712230215827
0.49859943977591
0.475152571926765
0.755656108597285
0.425269645608629
0.496583143507973
0.00392986698911729
0.00118906064209275
0.00136986301369863
0.455680399500624
0.19762174405436
0.240380458279291
0.121477770820288
0.0267686424474187
0.0784313725490196
0.123268698060942
0.21011673151751
0.645367412140575
0.0031936127744511
0.000968054211035818
0
0.00271844660194175
0.718623481781376
0.458752515090543
0.0123214785774293
0.264516129032258
0.154545454545455
0.00431337145149965
0.0595238095238095
0.724264705882353
0.0142247510668563
0.0955459770114943
0.00251335218347471
0.012128949888286
0.724538415723645
0
0.027431421446384
0.0027063599458728
0.049738219895288
0.0028735632183908
0.00526118000751597
0.378125
0.00452331245650661
0.00364667747163695
0.253731343283582
0.00247892910262766
0.00520446096654275
0.628637059724349
0.0150922302962549
0.485046932984065
0.216358839050132
0.716216216216216
0.00347567030784508
0.00491729995529727
0.179179179179179
0.00439238653001464
0.00416666666666667
0.652652652652653
0.00429645542427497
0.00361554685146128
0.0044280442804428
0.5
0.00993856161908204
0.00895522388059702
0.0344827586206897
0.00346220427005193
0.666666666666667
0.00275916436736303
0.0895522388059701
0.657142857142857
0.873134328358209
0.795702592087312
0.486301369863014
0.656084656084656
0.806255430060817
0.0033311125916056
0.0582047685834502
0.181972789115646
0.00508607198748044
0.0830401125967628
0.0909791827293755
0.589699570815451
0.00354421407052986
0.586805555555556
0.00880431695541039
0.0177870177870178
0.000929800092980009
0.0461401952085182
0.00309849967384214
0.361001317523057
0.00419287211740042
0.00212539851222104
0.00362756952841596
0.000796495420151334
0.0029038112522686
0.0047123502847045
0.358490566037736
0.0050761421319797
0.0170212765957447
0.400709219858156
0.183333333333333
0.684210526315789
0.00233986545773618
0.00111731843575419
0.00470219435736677
0.00304136253041363
0.0933062880324544
0.0015511892450879
0.0773638968481375
0.00487408610885459
0.0281065088757396
0.339853300733496
0.246113989637306
0.861823361823362
0.770925110132159
0.00295683027794205
0.00910010111223458
0.00208188757807078
0.815286624203822
0.112165660051769
0.464944649446494
0.349206349206349
0.0503355704697987
0.0021505376344086
0.003584229390681
0
0.084144645340751
0.00789662598707825
0.104683195592287
0.0113851992409867
0.463576158940397
0.00279955207166853
0.017632241813602
0.0033096926713948
0.0232681121099947
0.0023598820058997
0.770357352079672
0.626050420168067
0.00239377618192699
0.0122426265998887
0.00667369160519845
0.610251878038003
0.00229252636405319
0.000778210116731518
0.00369685767097967
0.880239520958084
0.387848101265823
0.421309872922776
0.632705479452055
0.00948710346872221
0.638439581351094
0.464375523889355
0.00177619893428064
0.0417348608837971
0.381691233514352
0.0819354838709677
0.168771526980482
0.106051154086089
0.267619047619048
0.00185185185185185
0.025
0.192678227360308
0.00321786863524513
0.0688854489164087
0.092262985833636
0.00362056480811007
0.00536352800953516
0.00561666276620641
0.00389105058365759
0.00340909090909091
0.0312182372586032
0.00254971953085161
0.0175438596491228
0.00544267053701016
0.107801418439716
0.306748466257669
0.0097165991902834
0.00551724137931034
0.00226860254083485
0.0166177908113392
0.0447800741918389
0.0548050945580857
0.0136554621848739
0.00267538644470868
0.0037397157816006
0.00308820690986296
0.00309957380860132
0.214128035320088
0.0075512405609493
0.00372300819061802
0.353932584269663
0.418994413407821
0.136479591836735
0.181818181818182
0.0233812949640288
0.0900594732370433
0.132871972318339
0.873417721518987
0.43609022556391
0.00483091787439614
0.001743679163034
0.511430990685859
0.0361757105943152
0.307297019527235
0.186046511627907
0.121535181236674
0.00355450236966825
0.000705716302046577
0.00487329434697856
0.307210031347962
0.342913776015857
0.581275720164609
0.00324799388612916
0.00275482093663912
0.00383351588170865
0.708333333333333
0.0296280276816609
0.00294550810014728
0.111111111111111
0.0218579234972678
0.00569259962049336
0.366292134831461
0.0168690958164642
0.113767518549052
0.0767622461170848
0.00281114234602607
0.324324324324324
0.0036101083032491
0.00406631216765718
0.00532623169107856
0.0029093931837074
0.00947012401352875
0.466730954676953
0.00422173274596182
0.377462758289284
0.606827545615068
0.506912442396313
0.00589622641509434
0.00380589914367269
0.0119712689545092
0.405825242718447
0.438202247191011
0.00216919739696312
0.210735586481113
0.00783289817232376
0.00448681996634885
0.00444247001332741
0.00378583017847485
0.00434782608695652
0.00997067448680352
0.0174418604651163
0.13953488372093
0.456594323873122
0.00498753117206983
0.226808027262401
0.0134695773339526
0.00264250660626652
0.00411652944901837
0.00195567144719687
0.0387096774193548
0.006797583081571
0.00685292567211386
0.00561377245508982
0
0
0.00531511009870919
0.00315789473684211
0.00397537830212875
0.00563544500582977
0.00163371998039536
0.0045045045045045
0.00406669377795852
0.85
0.00300525920360631
0
0.00296233601354211
0
0.00297914597815293
0.00597907324364723
0.000828500414250207
0.422053231939163
0.00252525252525253
0.00401875418620228
0.00693842150910668
0.796747967479675
0.00705882352941176
0.0013531799729364
0.359861591695502
0.183823529411765
0.00384911470361817
0.148970857958019
0.0316218973138388
0.490803993694167
0.00222551928783383
0.00284090909090909
0.00572363041700736
0.000657030223390276
0.655757575757576
0.00304745319982586
0
0.0215116279069767
0.0140845070422535
0.0053680981595092
0.534667287110284
0.411657559198543
0.119627507163324
0.16031746031746
0.311248073959938
0.325725154541132
0.317380352644836
0.274535809018568
0.167763157894737
0.215686274509804
0.418173388966157
0.247706422018349
0.132394366197183
0.308167467398765
0.29093931837074
0.333333333333333
0.164968152866242
0.188146754468485
0.177777777777778
0.00381970970206264
0.00529661016949153
0.220892274211099
0.181997371879106
0.335632183908046
0.00847457627118644
0.599022004889976
0.00314795383001049
0.0797636632200886
0.830508474576271
0.00506970849176172
0.00255754475703325
0.00630693763139453
0.00421792618629174
0.0055286800276434
0.0284015852047556
0.000777000777000777
0.003003003003003
0
0.453525641025641
0.00378787878787879
0.00449438202247191
0.0047244094488189
0
0.0035650623885918
0.0122358175750834
0.00723888314374354
0.00181620050853614
0.00345829298658182
0.00310197751066305
0.00371517027863777
0.00292397660818713
0.0078125
0.00484764542936288
0.00336538461538462
0.00536193029490617
0.00260281103591879
0.150442477876106
0.621505376344086
0.255483870967742
0.66448087431694
0.0115907274180655
0.0348349443735181
0.00277932184546971
0.0672340425531915
0.00352941176470588
0.0050561797752809
0.00466321243523316
0.00658616904500549
0.00561797752808989
0.00125628140703518
0.00547026645491442
0.74428450465707
0.714285714285714
0.76056338028169
0.81701030927835
0.641553579784745
0.370179948586118
0.779083431257344
0.0025974025974026
0.558714462299135
0.0380856083586114
0.0122549019607843
0.147234042553192
0.00119688809096349
0.00511006289308176
0.62457337883959
0.00271923861318831
0.00253807106598985
0.00266355918095555
0.0540796963946869
0.00274348422496571
0.0264505119453925
0.586502410283878
0.153651482284888
0
0.00316330565440886
0.316625916870416
0.00504854368932039
0.00318598168060534
0.650200267022697
0.703589108910891
0.656894679695983
0.00678733031674208
0.0646766169154229
0.00740740740740741
0
0.00213740458015267
0.00572129137719657
0.0826719576719577
0.00755191944619257
0.0405701754385965
0.00250783699059561
0.196312056737589
0.328837209302326
0.00617630544637844
0.0037147102526003
0.00510725229826353
0.0314254988648584
0.018796992481203
0.376597175521184
0.00575173889780631
0.00358974358974359
0.00308245568969946
0.00418191322530057
0.832051282051282
0.00373412994772218
0.00146771037181996
0.00088339222614841
0.447544642857143
0.00532724505327245
0.0311284046692607
0.00426338228327807
0.00527240773286467
0.00217485863418878
0.236767588760619
0.198773006134969
0.00279218189070602
0.00416968817984046
0.00641025641025641
0.585365853658537
0.00373831775700935
0.00247116968698517
0.014367816091954
0.022248243559719
0.0476190476190476
0.0904173106646059
0.0386473429951691
0.00267809319764328
0.477000630119723
0.000973709834469328
0.256147540983607
0.715712988192552
0.00715679895901106
0.525280898876405
0.0115207373271889
0.314496314496314
0.00184162062615101
0.00960658737419945
0.0339943342776204
0.371702637889688
0.655309483248154
0.00653400653400653
0.560606060606061
0.0103092783505155
0.00377833753148615
0.00165700082850041
0.00158165282720443
0.00279589934762349
0.295711060948081
0.310063990692263
0.111111111111111
0.647472808701216
0.26984126984127
0.119286510590858
0.423255813953488
0
0.00800711743772242
0.0337941628264209
0.241379310344828
0.0113821138211382
0.0067842605156038
0.645502645502645
0.800664451827243
0.598409542743539
0.0427807486631016
0.00264200792602378
0.005735354362966
0.00652173913043478
0.00239234449760766
0.00531088082901554
0.346054888507719
0.00387722132471729
0.00289435600578871
0.599755201958384
0.00384368994234465
0.00281068058622767
0.00340208377631299
0.00391389432485323
0.00802496656263932
0.000627746390458255
0.340602950609365
0.0619796484736355
0.305156382079459
0.317863954227591
0.00540806293018682
0.00400291120815138
0.00379987333755541
0.00271616115889543
0.00352781546811398
0.107017543859649
0.0032599837000815
0.123379740758521
0.674357284113382
0.00306983883346124
0.00378628523348759
0.00121951219512195
0.21011673151751
0.0283458189916987
0.0212765957446809
0.00377738604885419
0.00855991943605237
0.0326295585412668
0.0238519045923816
0.282170542635659
0.00267277586865216
0.00381263616557734
0.45819397993311
0.00470588235294118
0.674344718030183
0.674101610904585
0.00586166471277843
0.0149580445093032
0.518518518518518
0.00260078023407022
0.265658747300216
0
0.306370070778564
0.00397614314115308
0.00811688311688312
0.00320627003918774
0.551631409107207
0.0149425287356322
0
0.681081081081081
0.392502756339581
0.185185185185185
0.0234042553191489
0.00423728813559322
0.078125
0.00499319110304131
0.354552469135802
0.0356435643564356
0.0765391014975042
0.00197433366238894
0.0213333333333333
0.00303030303030303
0.131868131868132
0
0.00866926744690074
0.00611790878754171
0.455048409405256
0.00202370627348945
0.018540527691942
0.214814814814815
0.00535714285714286
0.00567595459236326
0.00358890701468189
0.283582089552239
0.00476048795001488
0.0183639398998331
0.694295900178253
0.00461183704842429
0.00293542074363992
0.36150234741784
0.0111656989727557
0.00694006309148265
0.100896860986547
0.0841813135985199
0.357805907172996
0.00329489291598023
0.00394218134034166
0.0252252252252252
0.00562851782363977
0.00373731980779498
0.0638202247191011
0.0357142857142857
0.00426338228327807
0.00341571227647177
0.0018896447467876
0.00267952840300107
0.0434331455677439
0.0046583850931677
0.00182149362477231
0.0013215859030837
0.00236486486486486
0.00459116746829908
0.00434782608695652
0.0170899968642208
0.0321608040201005
0.0174880763116057
0.004739336492891
0.00223813786929275
0.755880337976707
0.00164338537387017
0.0659340659340659
0.786127167630058
0.835820895522388
0.516825164594002
0.00833333333333333
0.0978593272171254
0.183748845798707
0.229778095919828
0.0040016849199663
0.523424878836834
0.0949913644214162
0.466165413533835
0.471218206157965
0.0159880089932551
0.00156168662155128
0.00526200394650296
0.00232952138924185
0.00577663671373556
0.22707423580786
0.00107296137339056
0.0190114068441065
0.00289296046287367
0.0034465780403742
0.0345489443378119
0.00960614793467819
0.537841191066998
0.300941993058998
0.301720335244817
0.00214500214500214
0.0163304514889529
0.00305042167593756
0.685165132647537
0.00182315405651778
0.375259156876296
0
0.655737704918033
0.380327868852459
0.354417670682731
0.553076402974983
0.00662251655629139
0.00914380714879468
0.57411424439624
0.00190839694656489
0.53125
0.00284237726098191
0.00229357798165138
0.00222222222222222
0.0117647058823529
0.202898550724638
0.0725436179981635
0.170835875533862
0.0336134453781513
0.0413223140495868
0.0395778364116095
0.107142857142857
0.248034310221587
0.192100538599641
0.0388349514563107
0.263255813953488
0.151866151866152
0.0915422885572139
0.0204778156996587
0.121875
0.212379329926178
0.121779859484778
0.5
0.0917782026768642
0.308411214953271
0.284955752212389
0.164133738601824
0.120567375886525
0.0840390879478827
0.12486427795874
0.0823170731707317
0.0616570327552987
0.111595466434176
0.122347066167291
0.094017094017094
0.170212765957447
0.0660377358490566
0.112033195020747
0.00936768149882904
0.235993208828523
0.225343693962941
0.315319781854239
0.00340651021953066
0.339834227206241
0.0784543325526932
0.330282227307399
0.00197889182058048
0.863414634146341
0.00396530359355638
0.61381074168798
0.00266045892916528
0.355982274741507
0.707224334600761
0.00328677074774034
0.126271186440678
0.00456919060052219
0.00513478818998716
0.000855066267635742
0.203798054654933
0.128263337116913
0.353125
0.137710437710438
0.115346038114343
0.269606475020932
0.162255466052934
0.0697424892703863
0.0394574599260173
0.0952380952380952
0.415483469789615
0.0214797136038186
0.00495575221238938
0.00357589844448418
0.00383141762452107
0.0109124375493032
0.00490346307079375
0.274768824306473
0.137931034482759
0.000985221674876847
0.902691511387164
0.0492204218893305
0.00602813127930342
0.735849056603774
0.671480144404332
0.00476064533192277
0.00371807306821856
0.122925629993854
0.101327207759061
0.0925269427112876
0.00287438919229664
0.00394563787812363
0.168679991214584
0.210662080825451
0.289694346767649
0.0135644310474755
0.0196
0.821694915254237
0.00451930977814297
0.0566037735849057
0.00606060606060606
0.00641025641025641
0.00373134328358209
0.159412955465587
0.262151829601311
0.00179028132992327
0.00204290091930541
0.00443568260226713
0.271402550091075
0.574380165289256
0.0925589836660617
0.016025641025641
0.00351339481774264
0.00329489291598023
0.703703703703704
0.123784261715296
0.0911062906724512
0.677824267782427
0
0.60061919504644
0.00879120879120879
0.00796812749003984
0.178947368421053
0.00510204081632653
0.00206896551724138
0.00501120928392457
0.494117647058824
0.409506398537477
0.629939209726444
0.261410788381743
0.0033790125774357
0.0156459544032186
0.00137174211248285
0.00195121951219512
0.00425038639876352
0.00355397601066193
0.00203252032520325
0.00347222222222222
0.715555555555556
0.00339750849377123
0.369565217391304
0.00594829558453443
0.0085924713584288
0.00157068062827225
0.0034443168771527
0.00787659993436167
0.00561167227833894
0.00137931034482759
0.00321027287319422
0
0.00267522739432852
0.152272727272727
0.394640682095006
0.00460652591170825
0.00376884422110553
0.237479806138934
0.00397877984084881
0.00187265917602996
0.00303720577069096
0.730973451327434
0.60288582183187
0.0686122322260168
0.00863557858376511
0.0386602870813397
0.00458452722063037
0.100638977635783
0.0029606012297882
0.13687230989957
0.738425925925926
0.00563524590163934
0.00405022276225192
0.744047619047619
0.588669950738916
0.00224215246636771
0.247054747054747
0.291258169934641
0.247292418772563
0.0417690417690418
0.177005521273141
0.461719670200236
0.00330396475770925
0.0026431718061674
0.0596330275229358
0.535285285285285
0.0467741935483871
0.0122699386503067
0.230769230769231
0.405405405405405
0.134676564156946
0.211967545638945
0.213910761154856
0.290196078431373
0.265145554681353
0.236941710825132
0.323943661971831
0.183206106870229
0.348578491965389
0.0321672698029755
0.0714285714285714
0.00709219858156028
0.216216216216216
0.0206185567010309
0.76875
0.0176678445229682
0.501718213058419
0.115673510265398
0.225720026791695
0.284745762711864
0.412534435261708
0.374233128834356
0.134073441502989
0.506009615384615
0.512562814070352
0.570613409415121
0.0158730158730159
0.303303303303303
0.342007434944238
0.498595505617978
0.565597667638484
0.00313370473537604
0.75293542074364
0.373310810810811
0.317961165048544
0.00509604076832615
0.00621890547263682
0.00322729368372522
0.21859756097561
0.00443012484897302
0.00153022188217292
0.0172215843857635
0.00204778156996587
0.00478260869565217
0.00287907869481766
0.387270063486896
0.00383877159309021
0.0347826086956522
0.641164116411641
0.00366860287373892
0.0599294947121034
0.148203592814371
0.0737179487179487
0.00180995475113122
0.596471885336273
0.882352941176471
0.0212201591511936
0.0275
0.00650759219088937
0.0039232781168265
0.00665983606557377
0.537
0.357894736842105
0.00205338809034908
0.00266869996187571
0.0045766590389016
0.375219683655536
0.00573192239858906
0.000899280575539568
0.453870625662778
0.00300042863266181
0.0157430730478589
0.0409062303335431
0.444444444444444
0.00167224080267559
0.128913443830571
0.736775818639798
0.615787178368949
0.50137741046832
0.237918215613383
0.746828305610375
0.00463499420625724
0.00297619047619048
0.00324851109907959
0.00366300366300366
0
0.0025706940874036
0
0.00318037255792821
0.00257163850110213
0.03125
0.00552486187845304
0.00420168067226891
0.00211752249867655
0.346604215456674
0.048582995951417
0.00536193029490617
0.226061915046796
0.00238805970149254
0.00366911274182789
0.132239382239382
0.00428134556574924
0.00659229208924949
0.418604651162791
0.579047017986747
0.746630727762803
0.00467289719626168
0.0020703933747412
0.410807669959326
0.00298210735586481
0.0124008944907502
0.575615972812235
0.0551724137931034
0.106382978723404
0.160572337042925
0.578721578721579
0.00381315538608198
0.00477783086478739
0.177914110429448
0.00210084033613445
0.00248756218905473
0.00376920846622209
0.00309597523219814
0.00261324041811847
0.150643451930356
0
0.456710948236372
0.238636363636364
0.00388349514563107
0.0242587601078167
0.478065241844769
0.222222222222222
0.0045662100456621
0.00304692260816575
0.00246305418719212
0.597515527950311
0.0046260601387818
0.00106609808102345
0.0109569028487947
0.0178378378378378
0.0764044943820225
0.000662690523525514
0.0104562737642586
0
0.579439252336449
0.430656934306569
0.688421052631579
0.00475059382422803
0.00395256916996047
0.632876712328767
0.00379650721336371
0.00909090909090909
0.00230566534914361
0.00229508196721311
0
0
0.0035732516590097
0.00736377025036819
0.0141509433962264
0.63013698630137
0.00358262427227944
0.00462962962962963
0.00490196078431373
0.00239234449760766
0.00497159090909091
0.204705882352941
0.196153846153846
0.0063391442155309
0.00355472404115996
0.474522292993631
0.00215749730312837
0.00260793972761518
0.00177935943060498
0.00356597045338767
0.400611620795107
0.0878243512974052
0.024346257889991
0.0256880733944954
0.0535714285714286
0.329896907216495
0.0154954954954955
0.0268782383419689
0.00276898734177215
0.00429184549356223
0.00402144772117962
0.00856938824089503
0.596261682242991
0.0018700327255727
0.738562091503268
0.00338409475465313
0.00505689001264223
0.00509337860780985
0
0.00329127811300055
0.00440917107583774
0.00332304770947069
0.743445692883895
0.0037593984962406
0.00105097214923805
0.00418910831837223
0.00879604178119846
0.174757281553398
0.00643723693983659
0.00176991150442478
0.0041407867494824
0.00538116591928251
0.00213523131672598
0.00861141011840689
0.0056657223796034
0.0189263592567103
0.00443599493029151
0.00511291009799744
0.0019588638589618
0.00867678958785249
0.15993265993266
0.00387096774193548
0.737062937062937
0.0125862768980918
0.0031104199066874
0.0010752688172043
0.046875
0.0111253744116389
0.0120481927710843
0.471251409244645
0.722955145118733
0.0025538124771981
0.029247044181705
0.00745341614906832
0.00470219435736677
0.0123456790123457
0.00563380281690141
0.0459259259259259
0.00289855072463768
0.3963133640553
0.00292825768667643
0.00350877192982456
0.412765957446808
0.0706896551724138
0.00609756097560976
0.027027027027027
0.00434027777777778
0.00273722627737226
0.36768149882904
0.00549450549450549
0.0039426523297491
0.317553735926305
0.0173326913818007
0.00589390962671906
0.00229007633587786
0.0024140012070006
0.100778210116732
0.00138169257340242
0.00260869565217391
0.835277968428277
0.0046388336646786
0.603603603603604
0.00105876124933827
0.00265553869499241
0.0078003120124805
0.00411783338612607
0.138121546961326
0.00438904494382023
0.105263157894737
0.384877384196185
0.279441797140912
0.00198807157057654
0.0759717314487632
0.00337024554646124
0.418918918918919
0.620717781402936
0.0019588638589618
0.8
0.444444444444444
0.744728703964015
0.0108864696734059
0.00684931506849315
0
0.00324254215304799
0.00537840952746831
0.00154878678368611
0.00246913580246914
0.028493894165536
0.0232558139534884
0.00570175438596491
0.00706214689265537
0.00782013685239492
0.450980392156863
0.00383877159309021
0.079589216944801
0.00073909830007391
0.00287521564117309
0.167010309278351
0
0.0177469135802469
0.00398406374501992
0.00369685767097967
0.0199296600234467
0.0117647058823529
0.08984375
0.00748502994011976
0.0015600624024961
0.577493816982688
0.00632111251580278
0.00174621653084983
0.711818181818182
0.0588297872340426
0.00429184549356223
0.582926829268293
0.464814814814815
0.00139729855612483
0.0136884942656308
0.165087956698241
0.240581741720694
0.0536465638148668
0
0.476406533575318
0.646767926527729
0.010752688172043
0.00473729543496985
0.24176619616359
0
0.0185873605947955
0.0142118863049096
0.00410677618069815
0.66484268125855
0.708229426433915
0
0.140250855188141
0.564748201438849
0.286746987951807
0.32751677852349
0.00497512437810945
0.00586019254918376
0.0444874274661509
0.00439882697947214
0.00672645739910314
0.0104712041884817
0.358545880973322
0.00443786982248521
0.00150715900527506
0.0107142857142857
0.00365942912905587
0.48095623987034
0.146341463414634
0.00311958405545927
0.00321199143468951
0.00496031746031746
0.00175901495162709
0.574193548387097
0.0284199075333152
0.626373626373626
0.00202675314146737
0.0036101083032491
0.00324675324675325
0.00327102803738318
0.00600764609503004
0.00652610441767068
0.0398032200357782
0.00248344370860927
0.0036697247706422
0.00437445319335083
0.0616621983914209
0.00642201834862385
0.881118881118881
0.290839694656489
0.00632661130881771
0.277846790890269
0.0256410256410256
0.150540958268934
0.0961240310077519
0.111111111111111
0.00359496704613541
0.00502152080344333
0.445887445887446
0.291333333333333
0.002465483234714
0.00323624595469256
0.747570119411275
0.635349780331193
0
0.623608017817372
0.00482425913163336
0
0.00338123415046492
0.00419287211740042
0.00575373993095512
0.385450597176982
0.356255969436485
0.450488599348534
0.00232558139534884
0
0.0185185185185185
0.00474934036939314
0.00308356460067838
0.0141509433962264
0.00346020761245675
0.0040650406504065
0.00445632798573975
0.032114183764496
0.0430210325047801
0.00446735395189003
0.375
0.111627906976744
0.591836734693878
0.484665599211726
0.00210970464135021
0.748975409836066
0.00204151071793127
0.0918114143920596
0.373737373737374
0
0.0013986013986014
0.379987333755542
0.411886662059433
0.0201660735468565
0.181384248210024
0.00510204081632653
0.00509424350483953
0.541052631578947
0.516688918558077
0.00213523131672598
0.003
0.00600600600600601
0.118343195266272
0.00392927308447937
0.00346191889218595
0.0340909090909091
0.00643500643500643
0.600366636113657
0.0896946564885496
0.000587889476778366
0.773085408131106
0.404864091559371
0.044137022397892
0.51643598615917
0.00817843866171004
0.00458715596330275
0.00124843945068664
0.0459045904590459
0.0102739726027397
0.0037359900373599
0.0144927536231884
0
0.00390070921985816
0.00558035714285714
0
0.492537313432836
0.00259067357512953
0.00177672490376073
0.00639658848614072
0.00186393289841566
0.0398106904231626
0.00288184438040346
0.00216333153055706
0.126459143968872
0.00121396054628225
0.474424552429668
0.00531443755535872
0.00591118800461361
0.0829268292682927
0.00266666666666667
0.00490296220633299
0.00329308452250274
0.673924313115604
0.00246609124537608
0.0909090909090909
0.281124497991968
0.00334075723830735
0.0013986013986014
0.029126213592233
0.00687285223367698
0.00407497962510187
0.139393939393939
0.0440251572327044
0.243243243243243
0.428846153846154
0.520958083832335
0.20253164556962
0.00991831971995333
0.00447093889716841
0.00449236298292902
0.00242571255306246
0.654708520179372
0.00963855421686747
0.0053475935828877
0.00606585788561525
0.0301837270341207
0.005249343832021
0.00383795309168444
0.454001495886313
0.00268096514745308
0.00738007380073801
0.00205620287868403
0
0.275357385976855
0.00448179271708683
0.00405131667792032
0.517324738114424
0.00830367734282325
0.00265076209410205
0.00270921131848284
0.0289621882542237
0.00895765472312704
0
0.565947242206235
0.221570926143025
0.00366492146596859
0.450874831763122
0.0112044817927171
0.00643086816720257
0.00565770862800566
0.00301912110030191
0.00455321570859419
0.00965406275140788
0.00230747043553504
0.409952606635071
0.0495867768595041
0.0021291696238467
0.00205549845837616
0.0912778904665314
0.00236406619385343
0.00979751796211626
0.0244428468727534
0.821969696969697
0.51131221719457
0.00313479623824451
0.0055005500550055
0.00584795321637427
0.0301204819277108
0.0269360269360269
0.720384846662658
0.00182315405651778
0.00660501981505945
0.365384615384615
0.47024308466052
0.0110024449877751
0.202095808383234
0.00426338228327807
0.00176289114147201
0.134155455904335
0.231057062675398
0.0099009900990099
0.128939828080229
0.0888888888888889
0.067028092656481
0.00582750582750583
0.0026281208935611
0.151547876169906
0.00925925925925926
0.0778727445394112
0
0.0107858243451464
0.00939745715865119
0.00638297872340425
0.00365764447695684
0.043261231281198
0.00238208670795617
0.0342298288508557
0.297794117647059
0.00489715964740451
0.00909090909090909
0.00564971751412429
0.00284900284900285
0.0106888361045131
0.14619412001611
0.549271137026239
0.0028587764436821
0.291666666666667
0.0132398753894081
0.0454545454545455
0.00410046130189646
0.00317057704502219
0.00400801603206413
0.0046029919447641
0.0134453781512605
0
0.00785854616895874
0.0129366106080207
0.209567198177677
0.263473053892216
0.00287769784172662
0.547058823529412
0.00187852222917971
0.488475177304965
0.375770020533881
0.0803814713896458
0
0.28719723183391
0.0281329923273657
0.022075055187638
0.495391705069124
0.03
0.00896860986547085
0
0.4620886981402
0.00656275635767022
0.00195160031225605
0.00207253886010363
0.238862961391599
0.156862745098039
0.0248033877797943
0.204974271012007
0.406542056074766
0.37883008356546
0.2
0.0238805970149254
0.292105263157895
0.0202020202020202
0.323568575233023
0.0380835380835381
0.211627906976744
0.217238346525945
0.30527817403709
0.226190476190476
0.0109489051094891
0.056203605514316
0.0858257477243173
0.176699029126214
0.114631873252563
0.2
0.220729366602687
0.456410256410256
0.0987195373812474
0.177044261065266
0.440765268579838
0.371621621621622
0.0570902394106814
0.171009771986971
0.0343593414459556
0.00282485875706215
0
0.00817757009345794
0.692307692307692
0.280777537796976
0.0068649885583524
0.812685827552032
0.773512476007678
0.244389027431421
0.00536193029490617
0.00546448087431694
0.00318471337579618
0.360277136258661
0.0047361299052774
0.00532859680284192
0.00220264317180617
0.0158730158730159
0.0066815144766147
0.0462107208872458
0.0563894523326572
0.332679097154073
0.0619469026548673
0.287629494210847
0.0122265122265122
0.00893536121673004
0.0909090909090909
0.388571428571429
0
0.0345685152947028
0.118043844856661
0.00170212765957447
0.003725782414307
0
0
0.346153846153846
0
0.0133951571354972
0.00275482093663912
0.00460829493087558
0.40952380952381
0.00359576078728236
0.515570934256055
0.00515463917525773
0.00558659217877095
0.00483091787439614
0.58273381294964
0.00276701715550636
0.157894736842105
0.0422898401237751
0.00362438220757825
0.139880952380952
0.00441860465116279
0.00326873686668223
0.00234691700448048
0.174491067719152
0.0227576974564926
0.00772025431425976
0.0183102275699712
0.00440528634361234
0.00317965023847377
0.596814159292035
0.00410196308233226
0.352009273570325
0.362068965517241
0.0222950819672131
0.0045475216007276
0.515240904621436
0.670454545454545
0.55540780141844
0.00866738894907909
0.676328502415459
0.660618996798292
0.00285918513223731
0.666194188518781
0.00342596117244005
0.702127659574468
0.255494505494505
0.00259067357512953
0.0467320261437909
0.00417536534446764
0.00289351851851852
0.0233853006681514
0.0028291210863825
0.00416666666666667
0.226215644820296
0.0117647058823529
0.125
0.667344173441734
0.833333333333333
0.270833333333333
0.00232828870779977
0.00246913580246914
0.755555555555556
0.656154628687691
0.449646345570899
0.0598484848484848
0.0417827298050139
0.204986149584488
0.117256637168142
0.0504322766570605
0.183892617449664
0.654135338345865
0.249491869918699
0.206047032474804
0.0779427359490986
0.456896551724138
0.0901098901098901
0.240282685512367
0.457716354063837
0.296477495107632
0.0588235294117647
0.108108108108108
0.135135135135135
0.229336437718277
0.176029962546816
0
0.111603188662533
0.36415770609319
0.238683127572016
0.164203612479475
0.193567599761763
0.00509683995922528
0.00409596255119953
0.00201477501678979
0.00202839756592292
0.011384335154827
0.00402414486921529
0.0078740157480315
0.00371155885471898
0.00379746835443038
0.298098434004474
0.0076530612244898
0.00592747559274756
0.219540229885057
0.00739299610894942
0.00224382946896036
0.156320119670905
0.519526627218935
0.00321285140562249
0.665132336018412
0.620905923344948
0.00503355704697987
0.0138976626658244
0.849009900990099
0.00690335305719921
0.00155038759689922
0.0156412930135558
0.0152905198776758
0.0052434456928839
0.38423645320197
0.00957995578481946
0.0278631821675634
0.363123236124177
0.210338680926916
0.0756302521008403
0.284167794316644
0.216049382716049
0.320455808782657
0.293478260869565
0.211574074074074
0.235546038543897
0.16557107641742
0.342573221757322
0.508489722966935
0.00545144804088586
0.731684110371075
0.485240598463405
0.00356435643564356
0.0222465353756382
0.00247831474597274
0.0039914031317163
0.082579185520362
0.552480916030534
0.3607421875
0.00489060489060489
0.590342433328073
0.00241954996370675
0.00357241000274801
0.0985572418961964
0.0137875101378751
0.00293308890925756
0.385690789473684
0.00294021561581183
0.796812749003984
0.687370600414079
0.00539568345323741
0.627118644067797
0.69921875
0.00401606425702811
0.0049680624556423
0.013446567586695
0.00256776034236805
0.106172839506173
0.00199733688415446
0.00412371134020619
0.00361103946350271
0.339210998206814
0.00335120643431635
0.00358583594800538
0.716299559471366
0.0121359223300971
0.0279898218829517
0.175943576057949
0.313432835820896
0.0744485294117647
0.198164146868251
0.0642907058001398
0.15
0.640490797546012
0.166931007137193
0.0300751879699248
0.233082706766917
0.42743312464428
0.367647058823529
0.00295712173484475
0.0534016093635699
0.0198019801980198
0.055452865064695
0.272108843537415
0.167911346663455
0.458947368421053
0.1376
0.486046511627907
0.126079447322971
0.0853783231083845
0.0348623853211009
0.218045112781955
0.0738636363636364
0.0102156640181612
0.00156128024980484
0.000808407437348424
0.776133501259446
0.806629834254144
0.00290803344238459
0.00326894502228826
0.00326086956521739
0.536312849162011
0.727272727272727
0.00246913580246914
0.242910647405029
0.0423265974877116
0
0.0254237288135593
0.0572519083969466
0.133633633633634
0.345625982189628
0.263196302602773
0.229411764705882
0.0109948572441922
0.0212564950401512
0.0957943925233645
0.080607476635514
0.00943396226415094
0.626809314033984
0.415558510638298
0.429347826086957
0.00315789473684211
0.00164744645799012
0.00656117329216519
0.0168539325842697
0.00276570525483998
0.0138082535697474
0.00104384133611691
0.00468735352020249
0.00764242704955998
0.00622240064231232
0.00417412045319022
0.00234649980445835
0.178571428571429
0.00705371676614216
0.859073359073359
0.00924679055570518
0.663992869875223
0.065495867768595
0.0132275132275132
0.329380764163373
0.00191846522781775
0.00214132762312634
0.0100744634253176
0.84051724137931
0.794843664289632
0.00710539671798342
0.0027966440271674
0.00678733031674208
0.00204174228675136
0.032536858159634
0.425906735751295
0.00315789473684211
0.6875
0.00128824476650564
0.00344162995594714
0.00407331975560081
0.149297140087252
0.181179775280899
0.476658476658477
0.0854605993340733
0.00785597381342062
0.155161078238001
0.130609718353451
0.691089108910891
0.263821532492725
0.168561872909699
0.150820463320463
0.00345721694036301
0.0512820512820513
0.00740740740740741
0.102357445093693
0.0687757909215956
0.0106913756236636
0.0143472022955524
0.298772169167804
0.400291120815138
0.301724137931034
0.00323886639676113
0.00332811276429131
0.00215343203230148
0.486872146118721
0.00418410041841004
0.0517970401691332
0.27125
0.5
0.0615174299384826
0.372019077901431
0.00248447204968944
0.00396825396825397
0.138077535847053
0.00430292598967298
0.0037037037037037
0.0394839718530102
0.00415320719889248
0.181732580037665
0.00859878835255032
0.00272851296043656
0.0119749097129823
0.00160170848905499
0.0555555555555556
0.169741072939584
0.435546875
0.494459833795014
0.106936416184971
0.0381933438985737
0.295714285714286
0.00317082837891399
0.00331537505180274
0.352752293577982
0.00369549150036955
0.00273544353262993
0.0356731875719217
0.004739336492891
0.00343389747363257
0.202878365831012
0.00352692217258406
0.786866359447005
0.00677310111272375
0.00346706290242694
0.0633014688738634
0.579229122055675
0.00549954170485793
0.00569699127648211
0.0442211055276382
0.00217864923747277
0.0205703599812997
0.0222960151802657
0.00250941028858218
0.636363636363636
0.0161870503597122
0.245173041894353
0.00340679229213244
0
0.00191693290734824
0.00289226319595083
0.711304347826087
0.00213827512473272
0.585858585858586
0.0374064837905237
0.00370799536500579
0.0216574190084124
0.194539249146758
0.00698215671062839
0.187120555073721
0.00269541778975741
0.00293040293040293
0.792741935483871
0.00719895287958115
0.355450236966825
0.00669216061185468
0.0373514431239389
0.00428571428571429
0.00329144225014961
0.00153609831029186
0.0336211274758761
0.00493015612161052
0.00278440731901352
0.019217801753203
0.00319693094629156
0.00269450993600539
0.342477876106195
0.00399446919649716
0.777777777777778
0.0200210748155954
0.00393313667649951
0.00141309467734338
0.00601604278074866
0.0029093931837074
0.00787623066104079
0.00685920577617329
0.418455915943353
0
0.00319488817891374
0.00336034789484088
0.00260416666666667
0.864661654135338
0.00221729490022173
0.00183823529411765
0.0127474002012747
0.00913705583756345
0.00349243306169965
0.00892857142857143
0.00590938936309915
0.00572519083969466
0.0299674267100977
0.515837104072398
0.00130293159609121
0.0048820179007323
0.0130657956136258
0.00227301426947847
0.0050125313283208
0.00279955207166853
0.613686534216336
0
0.00278067431352103
0.00817438692098093
0.0435288640595903
0.0029673590504451
0.0121724429416737
0.00204498977505112
0.0666384599111487
0.0220839813374806
0.195581014729951
0.0053085600530856
0.00149925037481259
0.00102145045965271
0.0016260162601626
0.00333704115684093
0.00422336931018301
0.00223338916806253
0.000643500643500643
0.75
0.728155339805825
0.00490677134445535
0.00359712230215827
0.00105226236408278
0.00211864406779661
0.00239234449760766
0.00358294518093873
0.00428173838578463
0.0240330454374765
0.0034833091436865
0.00384615384615385
0.393054459352802
0.34734239802225
0.00250797993616051
0.00328272466146902
0.00313588850174216
0.84192439862543
0.00495926319518243
0.00170164492342598
0.570469798657718
0.00359527478171546
0.708743842364532
0.00397350993377483
0.0164894771100022
0.0112359550561798
0.00452781371280724
0.00468384074941452
0.011184093733357
0.69104991394148
0.161290322580645
0.00329308452250274
0.00068259385665529
0.052414267691249
0
0.377874456183965
0.00824693685202639
0.0178082191780822
0.719790675547098
0.106681432262828
0.0458093410108765
0.00246913580246914
0.0074949553185356
0.00202020202020202
0
0.666666666666667
0.00493827160493827
0.889583333333333
0.00834326579261025
0.00528913963328632
0.00302317769566678
0.804819277108434
0.585746102449889
0.225937183383992
0.421833333333333
0.551724137931034
0.45004061738424
0.0192090395480226
0.00365463682046597
0.237041036717063
0.756141134435016
0.374848116646416
0.11394258933802
0.00367647058823529
0.565176908752328
0.530201342281879
0.525274725274725
0.620772946859903
0.0798053527980535
0.2068497795863
0.360226659471128
0.00309437854564208
0.0161394448030988
0.0126687189201989
0.0700871486436725
0.651515151515151
0.00843881856540084
0.00307152259763054
0.0038950389503895
0.00325414904002603
0.00405914757900841
0.00309172105805565
0
0.00813008130081301
0.00329791132282887
0.0135699373695198
0.00746616892207186
0.00416016640665627
0.0044280442804428
0.0040659588886379
0.00613496932515337
0.0842724154826066
0.0635416666666667
0.10062893081761
0.250439367311072
0.707416462917685
0.78936170212766
0.78834618680377
0.870748299319728
0.00297619047619048
0.0037359900373599
0.650980392156863
0.00323690066761076
0.00892857142857143
0.0106295993458708
0.00356277611514892
0.00450585761489937
0.00319025522041763
0.0205638474295191
0.00340599455040872
0.353643474680939
0.00377595972309629
0
0.338912133891213
0.00759013282732448
0
0.0029673590504451
0.00338696020321761
0.116279069767442
0.00465805632013551
0.00315346881569727
0.00937866354044549
0.340277777777778
0.409479409479409
0.0927397986221516
0.0844076120319214
0.0275175644028103
0.0596330275229358
0.00390370852309694
0.00494743351886209
0.0112970711297071
0.422907488986784
0.116279069767442
0.00403225806451613
0.00341530054644809
0.00303030303030303
0.00387596899224806
0.00452586206896552
0.00441640378548896
0.00294985250737463
0.00349162011173184
0.0290697674418605
0.00302800908402725
0.003
0.00383877159309021
0.00914634146341463
0.0881778578939462
0.00545851528384279
0.0215128383067314
0.00537923614846692
0.774811557788945
0.474226804123711
0.00440528634361234
0.313875598086124
0.75
0.9
0.81563126252505
0.811104405552203
0.588822355289421
0.00232126276694522
0.726793248945148
0.002263296869106
0.0101704233095107
0.00376081233546446
0.0298507462686567
0.00474956822107081
0.00219138056975895
0.00727272727272727
0.536666666666667
0.00205761316872428
0.00398406374501992
0
0.00341555977229602
0.00160642570281125
0.002999400119976
0.0204664445502142
0.00739485441380373
0.00140318054256314
0.00372935535428876
0.00168871376301717
0.738364211477632
0.0042778569973518
0.00304878048780488
0.200373831775701
0.0352673492605233
0
0.543357933579336
0.221130221130221
0.255474452554745
0.21209117938553
0.219844357976654
0
0
0.0053475935828877
0.00380952380952381
0.00339486526628474
0.126691729323308
0.00349922239502333
0.00937233740414655
0.00246457178065311
0.0147058823529412
0.00513698630136986
0.00426191398682681
0.0181347150259067
0.00386559619387452
0.00205814252636995
0.00398830098378091
0.00283802959659436
0.420253164556962
0.00376018383120953
0.00476190476190476
0.010126582278481
0.00425418771603297
0.00109529025191676
0.00265017667844523
0.00854700854700855
0.000753295668549906
0.00434491978609626
0.00380398299395838
0.714810281517748
0.00352685838307108
0.179601990049751
0.00399201596806387
0.53460287970274
0.635107913669065
0.00676463727548402
0.86796875
0.840891010342084
0.057160417947142
0.0120481927710843
0.00330926594464501
0.00314300680984809
0.00276752767527675
0.00320512820512821
0.0021978021978022
0.0050880626223092
0.231339594661394
0.029493319889085
0.674556213017751
0.7140549273021
0.043877977434183
0.00319035802906771
0.0782241014799154
0.011808910359635
0.0318547186662697
0.00224047796863331
0.00260416666666667
0.00439923013472642
0.0323434284034108
0.0842812823164426
0.192634560906516
0.0184210526315789
0.397412199630314
0.00372914622178606
0.104161144977472
0.00372142477405635
0.0961759082217973
0.00161637931034483
0.00269905533063428
0.0017905102954342
0.00407435701553349
0.0214355310165638
0.0212830188679245
0.00290275761973875
0.00633528265107212
0.00216138328530259
0.00306278713629403
0
0.0038161606105857
0.00561572402727637
0.00492170022371365
0.00455927051671732
0.00404653515427415
0.000958772770853308
0.00324044069993519
0.0921710161021655
0.280665280665281
0.00228484386900229
0.675719717544813
0
0.00459707950243375
0.0028735632183908
0.00389483933787731
0.00523684836943585
0.00505415162454874
0.0050125313283208
0.148332694518973
0.299474187380497
0.00857142857142857
0.00336197235711617
0.281695924443076
0.00388888888888889
0.00332446808510638
0.00403825717321998
0.00336197235711617
0.00269438029253272
0.00335289186923722
0.00434372049102927
0.00255972696245734
0.0108892921960073
0.0227837613918807
0.523809523809524
0.0063341250989707
0.00237529691211401
0.00664451827242525
0.896980461811723
0.604581673306773
0.0178837555886736
0.00554938956714761
0.620772946859903
0.214896214896215
0.0561864913329348
0.553903345724907
0.566666666666667
0.84765625
0.371650821089023
0.00280898876404494
0.803757828810021
0.0450751252086811
0.00275330396475771
0.0099601593625498
0.00148038490007402
0.00255479359956972
0
0.0272566371681416
0.68
0.005720823798627
0.00471698113207547
0.00638792102206736
0.00555170020818876
0.00320227717487991
0.00441826215022091
0.332340678975581
0.00527009222661397
0.00409137401977497
0.00596205962059621
0.00426590828297192
0.0138370305293213
0.00384193194291987
0
0.00290697674418605
0
0.00393468424158961
0.00540540540540541
0.00342245989304813
0.00342465753424658
0.00375996390434652
0.00302267002518892
0.223423723174181
0.00292682926829268
0.833333333333333
0.00345622119815668
0.873498799039231
0
0.0011783189316575
0.267656090071648
0.673202614379085
0.00352112676056338
0.106751157689495
0.422330097087379
0.733788395904437
0.0017862459065198
0.0015
0.280117173196631
0.0388655462184874
0.0271211744214979
0
0.0472222222222222
0.345330739299611
0.0780984719864177
0.276269185360094
0.464730290456432
0.464285714285714
0.162932790224033
0.126629422718808
0.344569288389513
0.10531914893617
0.0043956043956044
0.00450634985661614
0.0711645101663586
0.00485436893203883
0.00711633663366337
0.021455223880597
0.00272355878347708
0.728859060402685
0.395714285714286
0.0181818181818182
0.00172711571675302
0.0026267402153927
0.00300571085061617
0.00207253886010363
0.00176253805479891
0.00585651537335286
0.0115990057995029
0.00289855072463768
0.00436334787782626
0.05
0.335423197492163
0.165885660731022
0.0285430275489918
0.0398388540734109
0.00407105847520355
0.0350245499181669
0.00388985566588187
0.247579529737206
0.0099866844207723
0.224489795918367
0.00346320346320346
0
0.00627615062761506
0.00194363459669582
0.00372979693327808
0.610076670317634
0.251439539347409
0.0127504553734062
0.0029120559114735
0.1172224987556
0.00446317877510538
0.00433017591339648
0.00378730495379488
0.136848170556036
0.0292902741269245
0.00664136622390892
0.00548291859974694
0.00262697022767075
0.00257400257400257
0.00318091451292247
0.00477983777520278
0.120499632623071
0.0288820931022766
0.282047410539031
0.242783985102421
0.00146520146520147
0.0192148418088455
0.00417536534446764
0.0110381077529566
0.00399419026870007
0.00231267345050879
0.00781758957654723
0.0139282950735104
0.016533240515141
0.0045477513895907
0.407801418439716
0.564912280701754
0.00686740623349181
0.00616740088105727
0.00542986425339366
0.0866462793068298
0.201368523949169
0.0428514217060473
0.0465116279069767
0
0.0973208152049462
0.274691358024691
0.10313315926893
0.286251567070623
0.00784313725490196
0.0358823529411765
0.010487676979549
0.00386847195357834
0.00733307603241991
0.457831325301205
0.328767123287671
0.00773053561568194
0.00315059861373661
0.0418162618796198
0.00428449014567267
0.842211055276382
0.755395683453237
0.268359853121175
0.00309940225813593
0.715210355987055
0.35486160397445
0.545794392523364
0.509036144578313
0.128581925055107
0.168752370117558
0.207547169811321
0.5359375
0.181576616474756
0.0502632838678794
0.00196947316592811
0.00405624661979448
0.00318021201413428
0.00329566854990584
0.634146341463415
0.0170278637770898
0.0190893443905492
0.0172483356869074
0.0410858400586941
0.00236127508854782
0.00224215246636771
0.00592885375494071
0.00814995925020375
0.147616606868273
0.586049016967412
0.00527256478999106
0.00152827305145186
0.0108289768483943
0.00836820083682008
0.00365249152100183
0.313641245972073
0.668581275129236
0.00985855122160309
0.00405051227066953
0.00704225352112676
0
0.003261242705115
0.00178147268408551
0.00389863547758285
0.00224757952973721
0.00194704049844237
0.0025706940874036
0.0084108012394865
0.78393665158371
0.744261629087954
0.0432154729525536
0.0712343665035345
0.00371352785145889
0.00773694390715667
0.00354609929078014
0.00576368876080692
0.00495049504950495
0.177215189873418
0.143867924528302
0.232133974465263
0.118552036199095
0.0031023784901758
0.240631163708087
0.273244242251919
0.00357142857142857
0.00369913686806412
0.0106186518928901
0.10676741130092
0.0254545454545455
0.0144067796610169
0.0555555555555556
0.0547458229648063
0.141073657927591
0.153081510934394
0.288385826771654
0.143500643500644
0.0754352030947776
0.141272189349112
0.00711382113821138
0.070855614973262
0.00328947368421053
0.053786503877248
0.0159521435692921
0.00390117035110533
0.00357398141529664
0.00458015267175573
0.204843592330979
0.0132708821233411
0.00117785630153121
0.00459674049310489
0.912727272727273
0.00402850945150294
0.0272128329991406
0.00477184610796302
0.0474934036939314
0.0151653572081126
0.00746775288526816
0.401408450704225
0.323699421965318
0.0431878895814782
0.522727272727273
0.0378144261202732
0.03407917383821
0.00752587017873942
0.720274914089347
0.00638506876227898
0.00110192837465565
0.00380807311500381
0.00264375413086583
0.00239664469742361
0.154417836498761
0.0602471678681771
0.00295275590551181
0.0144665461121157
0.00219138056975895
0.00769813225643614
0.0195686900958466
0.00899165061014772
0.00331858407079646
0.00447677672076105
0.00260642919200695
0.0133689839572193
0.0167427701674277
0.00648202710665881
0.711009174311927
0.647482014388489
0.00130039011703511
0.0042042042042042
0.0289855072463768
0.00571559213534522
0.00934579439252336
0.00622083981337481
0.00391236306729264
0.00345882665957164
0.00356960734319225
0.0535601764335224
0.0171110226820533
0.0186440677966102
0.0133998949027851
0.77112676056338
0.458100558659218
0.477351916376307
0.0768539325842697
0.0615384615384615
0.412168792934249
0.266272189349112
0.303292894280763
0.0533778148457048
0.723557692307692
0.712219812002892
0.00166112956810631
0.00289017341040462
0.608649789029536
0.00249272953884504
0.0121951219512195
0.0266912103083295
0.00727802037845706
0
0.00283375314861461
0.00840850022932273
0.00456447318372005
0.00744416873449132
0.0138050043140638
0.0126422250316056
0.175510204081633
0.0058252427184466
0.00282118055555556
0.701541850220264
0.462316351841252
0.070123747790218
0.592524734334921
0.00361480624638519
0.00313479623824451
0.39
0.723404255319149
0.720481927710843
0.316593886462882
0
0.0739592559787423
0.00392156862745098
0.339514978601997
0.003125
0.00644329896907216
0.727272727272727
0
0
0.728451715881884
0.866666666666667
0.165829145728643
0.158931082981716
0.216494845360825
0.75609756097561
0.541666666666667
0.0741935483870968
0.533807829181495
0.707070707070707
0.766830870279146
0.0141843971631206
0.0102171136653895
0.0262569832402235
0.3963133640553
0.327205882352941
0.00917252146760343
0.0387596899224806
0.260752688172043
0.00297796307325789
0.55668358714044
0.024768353528154
0.00671704450041982
0.00188323917137476
0.00568181818181818
0.00211774671749259
0.00352443609022556
0.00317712470214456
0.00383386581469649
0.253929866989117
0.632520325203252
0.00144927536231884
0.00366300366300366
0.00601684717208183
0.0508692852543464
0.00453514739229025
0.358622702071783
0.318493150684932
0.705133644463301
0.00842155919153032
0.274277242401779
0.00627177700348432
0.001230012300123
0.823611111111111
0.842320261437909
0.00536672629695885
0.0072463768115942
0.00359227660529861
0.00337154416722859
0.133333333333333
0.0317258883248731
0.707317073170732
0.00404203718674212
0.00568181818181818
0.902439024390244
0.0232558139534884
0.00601202404809619
0
0.00258397932816537
0.00176991150442478
0.729299363057325
0.00357426528991263
0.00626304801670146
0.0347546728971963
0.00362406378352259
0.00533867200533867
0.00264026402640264
0.0968866171003717
0.00298210735586481
0.317682317682318
0.796448087431694
0.851674641148325
0.597530864197531
0.00959561343385881
0.00376344086021505
0.00360638845955693
0.0123626373626374
0.00447856685860525
0.916666666666667
0.44578313253012
0.00158646218931782
0.0033003300330033
0.0025
0.00287940379403794
0.00351774864086984
0.0164371390493114
0.00368663594470046
0.262645914396887
0.119270833333333
0.257901390644753
0.00916380297823597
0.00351229302558956
0.00248215947874651
0.00449775112443778
0.682978723404255
0.357627118644068
0.0032139577594123
0.391390400791687
0.63663890991673
0.784741144414169
0.76175972927242
0.814597025250778
0.843589743589744
0.0121845082680592
0.00144717800289436
0.0141242937853107
0.0163934426229508
0.00367872470876763
0.842696629213483
0.865497076023392
0.00333839150227618
0.00374449339207048
0.087603305785124
0.00268961807423346
0.763941940412529
0
0.00659703133589885
0.602439024390244
0.00478387151887921
0.0040950040950041
0.00699663125161959
0.0232696897374702
0.0034965034965035
0.00224466891133558
0.00211416490486258
0.00462368353454919
0.551297898640297
0.00262881177707676
0.0029673590504451
0.000704225352112676
0.294663573085847
0.00362506473329881
0.0640465793304221
0.00344827586206897
0.00308324768756423
0.0282320537097607
0.463195691202873
0.280319535221496
0.17601683029453
0.0038038038038038
0.00653167864141084
0.00313479623824451
0.00396151669496321
0.00471063257065949
0
0.00497962879130828
0.00152749490835031
0.00193298969072165
0.967741935483871
0.676205617382088
0.00488145048814505
0.357300884955752
0.00374531835205993
0.0345323741007194
0.00358937544867193
0.685916322922805
0.063023679417122
0.0347222222222222
0.853658536585366
0.00580083789880761
0.0111524163568773
0.00248306997742664
0.00262191924488726
0.220650636492221
0.0041031652989449
0.00331400165700083
0.00311173974540311
0.516990291262136
0.843925985518906
0.890926640926641
0.00216841344416335
0.612200435729848
0.603202846975089
0.931758530183727
0.7344
0.155882352941176
0.252098019469621
0.265943012211669
0.85
0
0.0164780623386937
0.570038910505837
0.00400534045393859
0.0048780487804878
0.00280898876404494
0.547191661841343
0.00294985250737463
0.770018621973929
0.632911392405063
0.79719387755102
0.169479848432656
0.796977124183007
0.749628160634606
0.432464454976303
0.0407185628742515
0.30614406779661
0.00566893424036281
0.00209205020920502
0.565795958600296
0.026434558349452
0.00750839754989133
0.826815642458101
0.13693131132917
0.701818181818182
0.0844686648501362
0.755244755244755
0.0210205119511782
0.00360620266858997
0.719101123595506
0.0205714285714286
0.754098360655738
0.784090909090909
0.783582089552239
0.240740740740741
0.492424242424242
0.551056338028169
0.451284796573876
0.701637355973317
0.591240875912409
0.00460475825019187
0.246224095539164
0.00192184497117233
0.13666870042709
0.00711743772241993
0.00195618153364632
0.00242293713824202
0.00381194409148666
0.00400355871886121
0.00312639571237159
0.00697350069735007
0.00832266325224072
0.00396220664431576
0.00321543408360129
0.00301912110030191
0.00257135510413988
0.0018428933425478
0.0284023668639053
0.00191754554170662
0.00335097001763668
0.305907825549026
0.00419972001866542
0.461538461538462
0.143673110720562
0.892100192678227
0.00468299711815562
0.756989247311828
0
0.712990936555891
0.420704845814978
0.00280898876404494
0
0
0.803328290468986
0.444342226310948
0.293706293706294
0.00245941957697983
0.00230591852421214
0.0072463768115942
0.846774193548387
0.687268232385661
0.809917355371901
0.00448861814684194
0.00390625
0.00833333333333333
0.760718789407314
0
0.873635841470419
0.00250705108116578
0.918367346938776
0.0464535464535465
0.00276052449965493
0.00536323744514871
0.00370828182941904
0.00719041278295606
0.00324477793551004
0.00148305084745763
0.00292642140468227
0.004739336492891
0.004
0.00359332065102515
0.00430848772081
0.712313003452244
0.408993115318417
0.315151515151515
0.00298507462686567
0.0053970701619121
0.00328947368421053
0.00261780104712042
0.000522466039707419
0.00568181818181818
0.0352769146408335
0.00526742301458671
0.00317057704502219
0.00338855421686747
0.00437445319335083
0.366125290023202
0.0145425700687467
0.0623980424143556
0.00158730158730159
0.00342140277513781
0.58485401459854
0.237068104653485
0.847803881511747
0.423420074349442
0.782439024390244
0.422991071428571
0.00377893245158243
0.00140515222482436
0.00373831775700935
0.857591623036649
0.00280786201363819
0.00352017330083943
0.0024024024024024
0.406371406371406
0.00345065562456867
0.00763358778625954
0.00252684775742262
0.00412087912087912
0.00321543408360129
0.00229885057471264
0.00367647058823529
0.0119760479041916
0.003690036900369
0.00428265524625268
0.00368227248816412
0.0850733007552199
0.657258064516129
0.558352402745995
0.00465983224603914
0.00294117647058824
0.00499524262607041
0.00484652665589661
0.00232018561484919
0.913612565445026
0.0064
0.00487465181058496
0.00419442388354305
0.00342375559652357
0.00317057704502219
0.944812362030905
0.0585065434949961
0.0712903225806452
0.137473831123517
0.274599542334096
0.0895522388059701
0.00657030223390276
0.00412757973733583
0.00314825414997138
0.287937743190661
0.228322528363047
0.20360824742268
0.00719424460431655
0.836298932384342
0.0224416517055655
0.00239341810022438
0.00602739726027397
0.505571030640669
0.00253235790658413
0.111229458307973
0.00275482093663912
0.72568578553616
0.00295333727111636
0.00413223140495868
0.426503340757238
0.782107231920199
0.397515527950311
0.779245283018868
0.00626959247648903
0.177830940988836
0.751256281407035
0.00267737617135207
0.00278810408921933
0.822416302765648
0.00138985406532314
0.816940987555199
0.762357414448669
0.00557675374229527
0.793172690763052
0.00395368539960463
0.00300687285223368
0.0184638109305761
0.802989130434783
0.00301962757926522
0.0258964143426295
0.0020703933747412
0.00866738894907909
0.00156985871271586
0.00404858299595142
0.00604026845637584
0.0068259385665529
0.0530612244897959
0.0021505376344086
0.00314183123877917
0.00224287087471964
0.0045391061452514
0.00386847195357834
0.00593471810089021
0.0110688343133864
0.00764331210191083
0.00300345397206788
0.00161681487469685
0.00181341930284102
0.00268302031429667
0.00159489633173844
0.00344318740777177
0.65891472868217
0.012151129675337
0
0.310592459605027
0.0693493150684932
0.0100849256900212
0.0147991543340381
0.00861678004535147
0
0.16374269005848
0.0106382978723404
0.0294117647058824
0.00548557496952458
0.00187090739008419
0.237506439979392
0.179524152847873
0.107811228641172
0.0648769574944072
0.28719275549806
0.00562700964630225
0.212156633547633
0.00373692077727952
0.0795793439020562
0.00237079184447606
0.00398255262658828
0.00198117880138683
0.00241157556270096
0.00617615467239527
0.00314009661835749
0.00193143408981169
0.0118986032074496
0.00210748155953635
0.018450184501845
0.0127298444130127
0.255813953488372
0.00248508946322068
0.492029755579171
0.109243697478992
0.00712736287573598
0.502636843062375
0.190711462450593
0.288108108108108
0.0731707317073171
0.00520833333333333
0.0106595602931379
0.00530316422131872
0
0.00988060930424043
0.0045531197301855
0.0045045045045045
0.00897072710103872
0.00434404865334492
0.0995792426367461
0.00617283950617284
0.364355231143552
0.24031007751938
0.330248698669751
0.174120712114633
0.0218579234972678
0.229086229086229
0.110297285652736
0.241326306543698
0.00139958012596221
0.534710269650029
0.00241610738255034
0.561708860759494
0.00363164721141375
0.0346734737289938
0.00474308300395257
0.00813008130081301
0.509698720594305
0.00334354973530231
0.0701712081022426
0.723453908984831
0.0068259385665529
0.450436161776368
0.628089210367691
0.360707269155206
0.0840816326530612
0.00258654994031039
0.00446713465220166
0.00311890838206628
0.00827205882352941
0.808396124865447
0.528571428571429
0.43941660433807
0.00430761434182187
0.00268186389540731
0.00993713242749949
0.00632911392405063
0.00356125356125356
0.547905282331512
0.0072661217075386
0.00520059435364042
0.00665557404326123
0.482669425763063
0.00662014671676507
0.0230082417582418
0.00123228589032656
0.0822622107969152
0.00137867647058824
0.00642054574638844
0.00510805500982318
0.00324594257178527
0.229965156794425
0.0126984126984127
0.00557361820715281
0.0201132591290764
0.057713963963964
0.00239043824701195
0.00426515930113052
0.0061373225930188
0.0050071530758226
0.00767794148163519
0.00157728706624606
0.367546228963225
0.408888888888889
0.429807692307692
0.49115157732752
0.34192439862543
0.355730466500288
0.381642512077295
0.157587142558965
0.143229166666667
0.0559159715786222
0.0271045087307793
0.00206504904491482
0.00418760469011725
0.109449106165633
0.00273972602739726
0.192919228323087
0.122022080185938
0.668458781362007
0.55732946298984
0.00355641771742645
0.00880639479745292
0.67005076142132
0.545023696682464
0.00530035335689046
0.252173913043478
0.00564596479574892
0.0043956043956044
0.790432801822323
0.274232493963436
0.0037778088708549
0.022863610639502
0.080779417328793
0.797619047619048
0.372576177285319
0.332753959057551
0.631422924901186
0.0513833992094862
0.647278150633855
0.0105777054515867
0.170261066969353
0.721739130434783
0.296727676095397
0.224376731301939
0.00899280575539568
0.00289735099337748
0.333118971061093
0.00302506482281763
0.170978627671541
0.00925925925925926
0.158730158730159
0.00577398955182843
0.703178694158076
0.205905826017558
0.0224056603773585
0.341801385681293
0.00543606712361144
0.0038407115423489
0.127118644067797
0.0252904989747095
0.00282021151586369
0.349914654962204
0.0036668412781561
0.0854922279792746
0.014218009478673
0.00990939977349943
0.00368256306389247
0.00393700787401575
0.00284684000759157
0.00543478260869565
0.00478909559771597
0.172866520787746
0.597826086956522
0.00448833034111311
0.00813008130081301
0.00475493782004389
0
0.003076246978686
0.076869322152341
0.707259953161593
0.642857142857143
0.00575447570332481
0.00228907782864617
0
0.00684931506849315
0.00617615467239527
0.00223313979455114
0.610169491525424
0.137254901960784
0.120260021668472
0.65495608531995
0.120901639344262
0.0640700622263194
0.0260586319218241
0.295336787564767
0.00847457627118644
0.0833333333333333
0.00723472668810289
0
0.0018796992481203
0.00421750263593915
0.0576416337285902
0.0238589211618257
0.000960614793467819
0.00431965442764579
0.0028125
0.0116225011622501
0.125252525252525
0.0037940379403794
0.0605643496214728
0.00272798129384256
0.00425531914893617
0.00300945829750645
0.335189873417721
0.00378242074927954
0.119205298013245
0.226027397260274
0.224920127795527
0
0.00699402593617951
0.00324675324675325
0.002930505163271
0.00481927710843374
0.0129001433349259
0.00410761963442185
0.0057357158614604
0.0602409638554217
0.0427807486631016
0.00659018794239688
0.0028336639274582
0.0640161725067386
0.00341296928327645
0.159162303664921
0.047230571060541
0.0104958378574014
0.0433333333333333
0.00592672413793103
0.0580645161290323
0.00104112441436752
0.0837595907928389
0.397496763055675
0.116279069767442
0.00213805742211362
0.00375093773443361
0.00927643784786642
0.00369761709120789
0.00239808153477218
0.0408695652173913
0.00193923723335488
0.00311526479750779
0.00263365815117198
0.0266350991417579
0.00542635658914729
0.0078125
0.00271886895051659
0.0176848874598071
0.00285714285714286
0.00211193241816262
0.0039714058776807
0.0474947807933194
0.00308582449373192
0.00195439739413681
0.010955635101421
0.338679827267119
0.330739299610895
0.0060156406657309
0.16156202143951
0.117936117936118
0.222686879247256
0.0123631225715295
0.0296722763507529
0.00412411626080126
0.026610295946282
0.0481838398813936
0.235778443113772
0.00245218244237371
0.438672438672439
0.337078651685393
0.0785478547854785
0.00304228780042592
0.00178784266984505
0.0015527950310559
0.0359477124183007
0.0250454067488768
0.138709677419355
0.00351864883884588
0.00272344639762317
0.0584065778281826
0.211653056720371
0.021986650961916
0.0507963839862247
0.0136612021857923
0.0292887029288703
0.00656877897990726
0.0180007659900421
0.00455927051671732
0.00668449197860963
0.00394477317554241
0.00236406619385343
0.00427018633540373
0.00451589595375723
0.00269485903814262
0.022248708780294
0.00443786982248521
0.0110864745011086
0.0118371212121212
0.0175328741390106
0.00380673499267936
0.00212765957446809
0.0238290879211175
0.00197970799307102
0.00301659125188537
0
0.00295670538542767
0.00624881651202424
0.00250104210087536
0.00410771337288909
0.00174520069808028
0.00310318076027929
0.641646489104116
0.0751600943714189
0.00373831775700935
0.00923426623099872
0.324909747292419
0.364572605561277
0.00454069158225637
0.0316480123504438
0.00372054568003307
0.234203875315922
0.138144329896907
0.180265654648956
0.298412698412698
0.00297492562685933
0.00339174674957603
0.0563380281690141
0.053935860058309
0
0.00369822485207101
0.00475624256837099
0.812849162011173
0.0205128205128205
0.00537634408602151
0.155913978494624
0.00418035234398328
0.00740390674228103
0.478991596638655
0.00632911392405063
0.00226415094339623
0.00505050505050505
0.0028169014084507
0.00471142520612485
0.0117088607594937
0.284280936454849
0.35361216730038
0.0236220472440945
0.00649095200629426
0
0.00366492146596859
0.00337326974525997
0.00330441966129698
0.00357680722891566
0.00844327176781003
0.00481347773766546
0.004
0.00449162923642303
0.0075187969924812
0.00315831030398737
0.00282828282828283
0.00293362669600293
0.00253164556962025
0.0378162450066578
0.0579413769597819
0.0566258026853473
0.00461705594785443
0.00337837837837838
0.0992282249173098
0.0286087037554748
0.356410256410256
0.00598603259062188
0.0525114155251142
0.126724578436382
0.0221465076660988
0.211538461538462
0.27931214174049
0.154639175257732
0.00436442989634479
0.00428173838578463
0.36939151813153
0.0398646660782583
0.0157444894287
0.6797583081571
0.37117903930131
0.494117647058824
0.0658644711842939
0.124760994263862
0.0121863799283154
0.0340425531914894
0.0408719346049046
0.0932956951305575
0.0281329923273657
0.0212483399734396
0.0292450014920919
0.0706150341685649
0.0342298288508557
0.0556438791732909
0.223356009070295
0.0374493927125506
0.0261538461538462
0.086924219910847
0.0814049586776859
0.0133333333333333
0.0537261698440208
0.0266836086404066
0.0148619957537155
0.502608695652174
0.00279503105590062
0.00325732899022801
0.00382348255536084
0.531827515400411
0.00738007380073801
0.00368663594470046
0.00419625564880568
0.0321901323706378
0.00299156921403318
0.00309119010819165
0.00625
0.15933147632312
0.0671518359245782
0.193548387096774
0.00335993280134397
0.00459445131648701
0.00451407328730749
0.00553709856035437
0.00306345733041575
0.00330788804071247
0.00344617879586459
0.032032032032032
0.129151291512915
0.0434782608695652
0.113716295427902
0.0111111111111111
0.0586319218241042
0.0021978021978022
0.0320945945945946
0.471867007672634
0.0927835051546392
0.0216679264298312
0.0714285714285714
0.00854179377669311
0.0206766917293233
0.120221948212084
0.00141176470588235
0.00486914181375533
0.00173010380622837
0.0391318645182506
0.00122549019607843
0.00245323520392518
0.56973293768546
0.00200937709310114
0.00263504611330698
0.00203942895989123
0.00672043010752688
0.660377358490566
0.0140664961636829
0.00547945205479452
0.00580720092915215
0.00458015267175573
0.00384615384615385
0.0672268907563025
0
0
0.00317643661565117
0.0272686633884667
0.0626315789473684
0
0.307903780068729
0.00223863890754421
0.00508474576271186
0.0037914691943128
0.029559748427673
0.0428211586901763
0.00248066540201372
0.0195652173913043
0.012378839191872
0.163173652694611
0.00881834215167548
0.00403896412449513
0.00411392405063291
0.00496277915632754
0.00321371183717193
0.00253281142067695
0.00447141488342383
0.00631726719700515
0.0136054421768707
0.00435132957292506
0.00322927879440258
0.00755798801146729
0.00278842802370164
0.0239099859353024
0.00304994281357225
0.00289725874749276
0.70028818443804
0.00313873195229127
0.00373052446785166
0.0101781170483461
0.00418410041841004
0.00622286541244573
0.00127388535031847
0.004099560761347
0.00463939266132434
0.00312581401406616
0.711038961038961
0.0062467464862051
0.00218698742482231
0.00162513542795233
0.00300525920360631
0.0063653723742839
0.0118589743589744
0.0248366013071895
0.00342465753424658
0.00199600798403194
0.75
0.00279485746226942
0.0143487858719647
0.200954861111111
0.00356294536817102
0.00373366521468575
0.00355366027007818
0.00354609929078014
0.00702576112412178
0.0314910025706941
0.00324254215304799
0.00349378881987578
0.00853705859526581
0.00667853962600178
0.00279134682484299
0.00232198142414861
0.0843248836006208
0.14113124656782
0.0432038834951456
0.0216584158415842
0.0171398527865405
0.0028735632183908
0.00342270393610953
0.00410172272354389
0.510967741935484
0.444711538461538
0.00414691943127962
0.00238805970149254
0.00213675213675214
0.00217509516041327
0.00382096069868996
0.0041029466616934
0.0293644408688656
0.00485100485100485
0.843243243243243
0.398863636363636
0.0045360824742268
0.00504413619167718
0.0535405872193437
0.00324675324675325
0.015547263681592
0.00206440957886045
0.0139911634756996
0.115273775216138
0.00182982616651418
0.00297441998810232
0.00442722744881018
0.0107142857142857
0.0232323232323232
0.00554016620498615
0.0259067357512953
0.194674343288953
0.227227227227227
0.0886075949367089
0.00691562932226833
0.00280898876404494
0.00597460791635549
0.416058394160584
0.00192492781520693
0.0252525252525253
0.00339174674957603
0.00226757369614512
0.016304347826087
0.025157906005781
0
0.00244406843391615
0.00245662521111623
0.00386498325173924
0.0243509760515194
0.00687947165657677
0.00598086124401914
0.00340715502555366
0.0530042918454936
0.0289855072463768
0.00450294423276758
0.0306306306306306
0.0036330608537693
0.00193798449612403
0
0.00446827524575514
0.0508474576271186
0.235880398671096
0.00391304347826087
0.0413793103448276
0.0031104199066874
0.0574626865671642
0.00359712230215827
0.00250312891113892
0.00242914979757085
0.00685871056241427
0.00610837438423645
0.709677419354839
0.0124843945068664
0.0476419634263715
0.131660364386387
0.00437062937062937
0.00237868696479543
0.00348297213622291
0.00353356890459364
0.0827374872318693
0.169684775318578
0.00921489126428308
0.656765676567657
0.0277777777777778
0.0324427480916031
0.261066398390342
0.00605143721633888
0.0025025025025025
0.00688163586315376
0.00328767123287671
0.00871080139372822
0.00846023688663283
0
0.00304878048780488
0.351063829787234
0.096969696969697
0.00485436893203883
0.00586510263929619
0.0112375948628138
0.00573979591836735
0.00288376220053239
0.00234741784037559
0.0919904837430611
0.202517162471396
0.0278793418647166
0.00140646976090014
0.0125
0.0120950323974082
0.235726795096322
0.00388443797038116
0.67530487804878
0.0776173285198556
0.425814234016888
0.0120754716981132
0.695942475603493
0.257545271629779
0.022021234762092
0.00431555325392715
0.00930954228083786
0.00321248279027077
0.00171600171600172
0.888888888888889
0.00846262341325811
0.25962596259626
0.343589743589744
0.00213871066300031
0.225255972696246
0.0579268292682927
0.0230015082956259
0.587859424920128
0.00434153400868307
0.00298013245033113
0.3
0.00612769322000395
0.00284738041002278
0.00240963855421687
0.00475
0.00263852242744063
0.004245465071401
0.379310344827586
0.0120805369127517
0.0145797598627787
0.194100856327307
0.00418864412038473
0.00780532598714417
0.508196721311475
0.00250878073256397
0.00248138957816377
0.00611932687404386
0.324986680873735
0.000461254612546125
0.00873235336923301
0.0033526640086988
0.00175746924428822
0.427083333333333
0.00198237885462555
0.00542082738944365
0.00278670953912111
0.00370994940978078
0.364705882352941
0.650547445255474
0.0164725930133485
0.749056603773585
0.0036101083032491
0.00461775269368907
0.9375
0.165991902834008
0.005249343832021
0.00369318181818182
0.00585284280936455
0.00566718186501803
0.23397823458283
0.789473684210526
0.780632411067194
0.00267260579064588
0.0694444444444444
0.00848214285714286
0.0239467849223947
0.00270793036750484
0.0242574257425743
0.0322878228782288
0.202863961813842
0
0.00437375745526839
0.00501672240802676
0.000917431192660551
0.413897280966767
0.0875060182956187
0.374358974358974
0.0422322775263952
0.128654970760234
0.03125
0.00323101777059774
0.715670436187399
0.0708215297450425
0.0185682326621924
0.00572363041700736
0.00562659846547315
0.0305466237942122
0.133333333333333
0.0109409190371991
0.362660944206009
0.366733466933868
0.00712025316455696
0.00245700245700246
0.01375
0.0993939393939394
0.00479123887748118
0.0903614457831325
0.201565557729941
0.0273822562979189
0.00285248573757131
0.00327380952380952
0.249863611565739
0.0276771004942339
0.106279321544569
0
0.147032129243057
0.664485981308411
0.0601131541725601
0.112612612612613
0.084478021978022
0.0976277372262774
0.00382628658886551
0.00256476019492177
0.00463422707712678
0.00414201183431953
0.0031496062992126
0.0134061569016882
0.00194552529182879
0.0266666666666667
0.103670071888006
0.00229095074455899
0
0.0402627070245574
0.0121580547112462
0.228933411903359
0.0045859872611465
0.0245932652289065
0
0.167832167832168
0.0137931034482759
0.0427641772544159
0.0292792792792793
0.0285714285714286
0.830769230769231
0.807308970099668
0.804878048780488
0.0128243966474806
0.226053639846743
0.00348189415041783
0.00237784766433996
0.0037560760053027
0.00390015600624025
0.00565644537064603
0.341584158415842
0.00302079702567677
0.276094276094276
0.181818181818182
0.138424821002387
0.1904296875
0.63782866836302
0.250783699059561
0.00168067226890756
0.114942528735632
0.00290107339715695
0.362244897959184
0.0127551020408163
0.00265017667844523
0.138591003872505
0.00683371298405467
0.014760147601476
0.0319148936170213
0.00547476475620188
0.00409836065573771
0.0212765957446809
0.00158478605388273
0.0106524633821571
0.0024981264051961
0
0.00317926143311323
0.00809283860131318
0.00894423009470361
0.446153846153846
0.754651964162646
0.612377850162866
0.00350508236943568
0.0855539971949509
0.00215285252960172
0.00643776824034335
0.02322206095791
0.109278350515464
0.102480732177264
0.0277227722772277
0.518072289156627
0.309633027522936
0.0210526315789474
0.052020202020202
0.0119169220292816
0.00531914893617021
0.0344827586206897
0.024617067833698
0.00700991056321006
0.00509308043554619
0.0164917541229385
0.0498513915158065
0.00244349419670128
0.205825242718447
0.481727574750831
0.0138282387190684
0.345514950166113
0.116883116883117
0.034282119830162
0.432584269662921
0.539416511483551
0.0955414012738854
0.00632183908045977
0.00433288510383983
0.029810298102981
0
0.162729658792651
0.125523012552301
0.00363636363636364
0.560693641618497
0.256809338521401
0.684149184149184
0.632743362831858
0
0.68287037037037
0.00317325999576899
0.116918844566713
0.0183776932826362
0.00687919463087248
0.00749063670411985
0
0.0259179265658747
0.00697397516584453
0.0135467980295567
0.00774399271153627
0.104321907600596
0.646124523506989
0.259259259259259
0.0366056572379368
0.778181818181818
0.0150375939849624
0.00402414486921529
0.00732821794982326
0.687207819804505
0
0.00404312668463612
0.00747330960854093
0.0256696428571429
0.0869377162629758
0.601231716705158
0.304932735426009
0.00701754385964912
0.409090909090909
0.00352941176470588
0.00691426313709996
0.00603015075376884
0.00417101147028154
0.00692383778437191
0.00509337860780985
0.00953129605974256
0.614457831325301
0.00469593801361822
0.533215234720992
0.00994200497100249
0.00395882818685669
0.129650092081031
0.0261096605744125
0.33112582781457
0.080024434941967
0.0200812813770022
0.402889245585875
0.0338078291814947
0.608895705521472
0.569060773480663
0.127232142857143
0.49126213592233
0.0204479065238559
0.101663585951941
0.00618811881188119
0.227045373347624
0.00392003136025088
0.00276090557702927
0.00446114111293731
0.119540229885057
0.0649350649350649
0.343104872006606
0.243341404358354
0.136879856545129
0.114832535885167
0.0034816247582205
0.00353045013239188
0.00218000622858922
0.808917197452229
0.00286240032713147
0.708333333333333
0.00609175709118599
0.0727272727272727
0.134470318137094
0.230411171450737
0.115814696485623
0.568445475638051
0.00432900432900433
0.000954198473282443
0.700636942675159
0.00131926121372032
0.00167317345231456
0.00508474576271186
0.00273722627737226
0.331262939958592
0.00389357560025957
0.139099242726186
0.43940795559667
0.794291868605277
0.0065825562260011
0.219325153374233
0.00303398058252427
0.00453001132502831
0.0105334233625928
0.00158730158730159
0.00426649163111257
0.00516647531572905
0.0142857142857143
0.00317735413056037
0.00374037403740374
0.0161927330173776
0.0284167794316644
0.122132253711201
0.117479674796748
0.071912013536379
0.152097342299071
0.0605095541401274
0.0065948560123104
0.00704579768495219
0.00529100529100529
0.0022140221402214
0.00283553875236295
0.00142363229611552
0.00182648401826484
0.00376454483230664
0.00115606936416185
0.00482662263431983
0.0028169014084507
0.0029034599564481
0.107534063585359
0.881989247311828
0.505091649694501
0.0118317265556529
0.00952295391249663
0.445454545454545
0.658307210031348
0.00289939112786315
0.567946058091286
0.0484877580412866
0.00506756756756757
0.705972434915773
0
0.00563380281690141
0.496328293736501
0.544
0.161824243867588
0.610220440881764
0.591585210369741
0.482625482625483
0.508577194752775
0.169285502520012
0.00562719812426729
0.420376712328767
0.00205423171733772
0.791666666666667
0.731802426343154
0.403991533111581
0.00337609723160027
0.418255578093306
0.402151983860121
0.00488940628637951
0.00437893837445263
0.00335382895472331
0.0143540669856459
0.0129533678756477
0.0441518202943455
0.0122377622377622
0.00466592011944755
0.719211822660099
0.00379609544468547
0.00339115690622147
0.00384122919334187
0.00420168067226891
0.0540983606557377
0
0.00236008091706001
0.151807228915663
0.0767494356659142
0.0802469135802469
0.233489187609585
0.00483558994197292
0.0149838242806062
0.5625
0.0278113663845224
0.0074794315632012
0.0292089249492901
0.0839630562552477
0.0101088646967341
0.025369978858351
0.806366047745358
0.00540443163393983
0.00265181649429859
0.00625758849350892
0.0112645348837209
0.0160824742268041
0.00543746910528917
0.00922832140015911
0.00527325023969319
0.396411092985318
0.568615384615385
0.117084826762246
0.283333333333333
0.00410677618069815
0.00452284034373587
0.0025616826210058
0.895522388059702
0.00131233595800525
0.0851063829787234
0.373417721518987
0.478102189781022
0.8416447944007
0.0240129300392519
0.0198278512142638
0.0046656298600311
0.00434404865334492
0.00790106492614222
0.00291707181552993
0.649867374005305
0.477611940298507
0.00244428468727534
0.613207547169811
0
0
0.704545454545455
0.148503453568688
0.00161849710982659
0.0029940119760479
0.214845360824742
0.040650406504065
0.367768595041322
0.00798108187998818
0.366737739872068
0.0491071428571429
0.222222222222222
0.197604790419162
0.0811099252934899
0.043360433604336
0.05
0.073943661971831
0.00298953662182362
0.0459183673469388
0.194366197183099
0.0156488021049716
0.0215686274509804
0.00411353352529823
0.112445414847162
0.0447860962566845
0.161118090452261
0.00374614367562803
0.771896955503513
0.00581395348837209
0.271493212669683
0.0502759043531576
0.00521104742053153
0.00917431192660551
0.00455172413793103
0.459459459459459
0.00730337078651685
0.655705229793978
0.0244695086981457
0.00851581508515815
0.00138026224982747
0.421467257508616
0.0211267605633803
0.244897959183673
0.0109546165884194
0.00196155355041193
0.766233766233766
0.362676056338028
0.0121422376409367
0.00236220472440945
0.0021978021978022
0.0217906205589768
0.625
0.0104166666666667
0.00313301053830817
0.705032618825722
0.0152823260891138
0.0039453717754173
0.207808564231738
0.251121076233184
0.00432276657060519
0.322463768115942
0.325865580448065
0
0.00272479564032698
0.218336958340305
0.394268345636127
0.2
0.419141914191419
0.25314465408805
0.485294117647059
0.0156657963446475
0.658796296296296
0.282954135066811
0.00540368722186904
0.00451693851944793
0.0143312101910828
0.0713263358778626
0.000551571980143409
0.0033526363913441
0.369565217391304
0.00472627018511225
0.658008658008658
0.743500866551127
0.00423595858173831
0.00754458161865569
0.0128755364806867
0.488372093023256
0.00338189386056191
0.406396989651928
0.00293040293040293
0.699052132701422
0
0.00355113636363636
0.257338924895158
0.0384331116038433
0.0055452865064695
0.185960591133005
0.0666054203031695
0.0044404973357016
0.00823111684958037
0.00393873085339169
0.00327945654720075
0.00359911406423034
0.00372093023255814
0.00300661455201443
0.311115082201573
0.0100654252642174
0.0415237407474273
0.570688030160226
0.244370860927152
0.0498489425981873
0.210358056265985
0.0120790629575403
0.0978638847491306
0.0855207451312447
0.0325604966425947
0.00245173153539687
0.030188679245283
0.00431034482758621
0.424444444444444
0.752508361204013
0.71078431372549
0.00855336556340647
0.00332941637289463
0.00322959483264827
0.0030933633295838
0.0406574394463668
0.00296839532041208
0.00420633163604162
0.24822695035461
0.00397163120567376
0.0113636363636364
0.00211528291909043
0.24468085106383
0.322784810126582
0.00306560392397302
0.675831485587583
0.0118456247611769
0.481333599520862
0.0427582053598314
0.150294947422416
0.2252036415908
0.00374659400544959
0.00618374558303887
0.875739644970414
0.47247119078105
0
0.00347222222222222
0.00356294536817102
0.00355811589291765
0.0110584518167457
0.104824300178678
0.0031328320802005
0.00265764677458323
0.00272479564032698
0.270833333333333
0.36028659160696
0.00565770862800566
0.00244140625
0.00502027418420545
0.00449400798934754
0.00375763269140442
0.00471567267683773
0.000774593338497289
0.0150487494701145
0.0021291696238467
0.010752688172043
0.0204890945142102
0.00536912751677852
0.226086956521739
0
0.300185873605948
0.0098137392349289
0.58695652173913
0.0314769975786925
0.00541711809317443
0.0700368615060558
0.538787023977433
0.0209497206703911
0.00354400472533963
0.129830917874396
0.00404606286959228
0.00374181478016838
0.0167277726856095
0.00282056845302669
0.116815476190476
0.58
0.402200922967696
0.00335570469798658
0.0152492668621701
0.668549905838041
0.424242424242424
0.00606323083585968
0.0126778783958603
0.0125
0.557142857142857
0.00917431192660551
0.232683982683983
0.00283956460009465
0.100771456123433
0.00246913580246914
0.00454693082169536
0.274939172749392
0.0945366898768077
0.00385662431941924
0.00302571860816944
0
0.00341763499658236
0.19327731092437
0.00570342205323194
0.259194395796848
0.120563145021774
0.0043827611395179
0.00561797752808989
0.0365448504983389
0.327174749807544
0.00153846153846154
0.00236686390532544
0.00251256281407035
0.00227920227920228
0.126760563380282
0.379583033788641
0.00476976701522656
0.0027602523659306
0.00332161000390778
0.00269905533063428
0.101580135440181
0.504602057390363
0.236656441717791
0.00318906605922551
0.00892857142857143
0.235760277365032
0.00463499420625724
0.0051440329218107
0.869565217391304
0.00485436893203883
0.145341828827277
0
0.002636783124588
0.00404960769425462
0.782033426183844
0.00995174909529554
0.339250493096647
0.00108166576527853
0.00248215947874651
0.00342661336379212
0.00412031314379893
0.00531914893617021
0.00382475660639777
0.00345025876940771
0.0264900662251656
0.565256525652565
0.706632653061224
0.247658298988385
0.0201164637374272
0.0060781476121563
0.0142910868747649
0.00989522700814901
0.401034928848642
0.722760290556901
0.505263157894737
0.0137902214793147
0.00254777070063694
0.00322729368372522
0.103833865814696
0.00596816976127321
0.00177304964539007
0.00571428571428571
0.709713024282561
0.255526657997399
0.0141650776355217
0.00589390962671906
0.00347730600292826
0.00356848751029371
0.68125
0.517719568567026
0.00364963503649635
0.0528052805280528
0.00238237045860631
0.000651890482398957
0.00270438943207822
0.00739957716701903
0.138629283489097
0.247521116415718
0.0708661417322835
0.0030241935483871
0.00178412132024978
0.125551544324108
0.186302959953569
0.00862068965517241
0.271860528466358
0.0026525198938992
0.00456174649723037
0.0100143061516452
0.00446428571428571
0.00142348754448399
0.00357142857142857
0.0169725675942372
0.361111111111111
0.00398406374501992
0.00521221146686523
0.00286944045911047
0.555555555555556
0.00241545893719807
0.0229147571035747
0.010643220731143
0.00148809523809524
0.20532319391635
0.003125
0.371182458888019
0.00897129186602871
0.00490196078431373
0.0665912396961371
0.732254047322541
0.00498338870431894
0.371086556169429
0.00226757369614512
0.0285714285714286
0.329859719438878
0.0503225806451613
0.266818700114025
0.109090909090909
0.0150451354062187
0.459807073954984
0.0161539542070516
0.00430394775897893
0.420382165605096
0.00808080808080808
0.00420168067226891
0.00345821325648415
0.00400610454025181
0.0063626723223754
0.00285714285714286
0
0.00261096605744125
0.00199600798403194
0.00453817405232248
0.00564971751412429
0.250753768844221
0.326504481434059
0.0016403526758253
0.00383982446516731
0.00905683947532792
0.00254993625159371
0.607227769852592
0.599695585996956
0.00521920668058455
0.271428571428571
0.438532110091743
0.525016458196182
0.0285714285714286
0.00343129941817097
0.0997008973080758
0.00119868145040456
0.00382226469182991
0.00560616678346181
0.0202429149797571
0.00584795321637427
0.00479825517993457
0.0135135135135135
0.152032643191779
0.00738396624472574
0.00773930753564155
0.0034136546184739
0.00236406619385343
0.00203998368013056
0.00247116968698517
0.00332225913621262
0.00197941409342835
0.253731343283582
0.00665467625899281
0.00136239782016349
0.00608286468495352
0.057676685621446
0.00329585110507949
0.0742150333016175
0.0427169520877429
0.0031955688112484
0.00261976047904192
0.0138530171401737
0.0142585551330798
0.00327868852459016
0.774193548387097
0.184480676328502
0.445954167511661
0.00296296296296296
0.0032277587250353
0.00293255131964809
0.00163755458515284
0.146310022558814
0.0108108108108108
0.591482649842271
0.294018534119629
0.0607594936708861
0.365136513651365
0.00642236494144314
0.00234672924611323
0.00294290759270159
0.00424242424242424
0.00387096774193548
0.367088607594937
0.00800376647834275
0.00389105058365759
0.00498753117206983
0.00428618529508737
0.00332438307121851
0.00472564977684432
0.0101694915254237
0.342606149341142
0.0056694286960314
0.00340954673084637
0.299254526091587
0.00380348652931854
0.00558659217877095
0.00183823529411765
0.00273267963349944
0.00457815565729235
0.0023598820058997
0.36697247706422
0.00675675675675676
0.680967238689548
0.00386100386100386
0.0560938296787353
0
0.00330578512396694
0.337443946188341
0.0120442708333333
0.00347222222222222
0.558293677770224
0.00459770114942529
0.151086240947992
0.0248362445414847
0.00391644908616188
0.0244299674267101
0.00763358778625954
0.601010101010101
0.0055
0.281636536631779
0.0158503724837534
0.123564356435644
0.685152057245081
0.00343642611683849
0.154228855721393
0.0020521841102316
0.010250569476082
0.0275689223057644
0.00432692307692308
0.018542199488491
0.00282485875706215
0.0063653723742839
0.0115529285330467
0.0857525681107637
0.753262158956109
0.00363438124659277
0.0260688216892596
0.0187679399425922
0.0028328611898017
0.00286259541984733
0.00387123064384678
0.00281337918099406
0.0070298769771529
0.00428515777171796
0.00698689956331878
0.285714285714286
0.0163336933045356
0.141160697184447
0.00218914185639229
0.574468085106383
0.00322820958529923
0.19549929676512
0.00594468855001292
0.00203583061889251
0.00354535974973931
0.00213732300293882
0.119626168224299
0.128590366769775
0.00798990748528175
0.00184275184275184
0.17486779600251
0.00308591846678577
0.00621820237422272
0.00117924528301887
0.00122699386503067
0.00305033045246568
0.258258258258258
0.106760636909423
0.102159953298307
0.00398179749715586
0.258972554539057
0.456
0.212962962962963
0.230443974630021
0.797849462365591
0.511610853092153
0.00843513670738802
0.0209179528838343
0.142995637421231
0.00244498777506112
0.01230012300123
0.00242130750605327
0.34418202764977
0.00286650286650287
0.696181284095678
0.00321841926100142
0.1513353115727
0
0.286324786324786
0.0508474576271186
0.0118581625604421
0.797144556811422
0.0117531831537708
0.333138515488019
0.00310077519379845
0.0035468391404131
0.00443980151475581
0.642857142857143
0.42041312272175
0.194949163660216
0.00928952348185102
0.724137931034483
0.771428571428571
0.00381887615930169
0.00065402223675605
0.819277108433735
0.109677419354839
0.273840769903762
0.173601147776184
0.0461783439490446
0.217911975435005
0.0430493273542601
0.0677966101694915
0.0107066381156317
0
0.423144876325088
0.25194401244168
0.475401346452615
0.430711610486891
0.182066703116457
0.0318659658344284
0.590809628008753
0.707818930041152
0.71356783919598
0.424242424242424
0.00898692810457516
0.157260524710189
0.00584795321637427
0.00431357839459865
0.0333239988798656
0.00448933782267116
0.00363825363825364
0.0207790426553285
0.0739884393063584
0.300252844500632
0.122105263157895
0.177777777777778
0.00731261425959781
0.2465483234714
0.230653076632692
0.166975881261596
0.0123257520176082
0.561828888119155
0.586989409984871
0.00271695700815087
0.00309837335398916
0.014136654325143
0.420751633986928
0.65378421900161
0.637362637362637
0.0276967930029155
0.00230747043553504
0.00883061279100883
0.00487250284229332
0.029203056768559
0.0182459554798686
0.490526315789474
0.126152073732719
0.223300970873786
0.712466487935657
0.726331360946746
0.00535744182153022
0.180952380952381
0.00360929393187458
0.208446866485014
0.660098522167488
0.021375133594585
0.0601380813953488
0.0029673590504451
0.00269905533063428
0.00387700534759358
0.00426257459505541
0.00755984880302394
0.537931034482759
0.624517906336088
0.00327255726975222
0.283628779979145
0.00455360838967849
0.0134376594658956
0.646873843877174
0.0309446254071661
0.00382304751501912
0.00711214025802183
0.00531712875047474
0.473358116480793
0.0215982721382289
0.542391304347826
0.617283950617284
0.569682151589242
0.60920245398773
0.00413223140495868
0.155528918189991
0.322794492605813
0.113022113022113
0.237951807228916
0.344
0.126284875183554
0.20462850182704
0.202690896383016
0.00326797385620915
0.00596877869605142
0.189825879139638
0.316307692307692
0.0023094688221709
0.00298210735586481
0
0.00766871165644172
0.0037513397642015
0.00354609929078014
0.00444444444444444
0.00208333333333333
0.00242676373721616
0.375059495478344
0.235164835164835
0.00770712909441233
0.109297725024728
0.101131541725601
0.00311138767890479
0.433656957928803
0.250580046403712
0.0193548387096774
0.00423370025402202
0.00517086330935252
0.1640625
0.0306513409961686
0.0914675767918089
0.330783938814532
0.00360288230584468
0.212169312169312
0.00260416666666667
0.0185643564356436
0.0100430416068867
0.00192492781520693
0.0341176470588235
0.00260756192959583
0.011011011011011
0.00539083557951483
0.00504767246214246
0.00773993808049536
0.00364785992217899
0.00873362445414847
0.00460636515912898
0.00454545454545455
0.676923076923077
0.00318217979315831
0.00264690312334569
0.00584063412599082
0.844827586206897
0.00342612419700214
0.00350877192982456
0.653543307086614
0.0123574144486692
0.244389027431421
0.00687127805771874
0.0144329896907217
0.051948051948052
0.128118678354686
0.00628930817610063
0.00346921075455334
0.00220872446162341
0.0157303370786517
0.0429042904290429
0.0172413793103448
0.00411184210526316
0.0183537263626251
0.00332129963898917
0.0046242774566474
0.00209205020920502
0.00193923723335488
0.00481695568400771
0.0225321888412017
0.707182320441989
0.0245478036175711
0.12914798206278
0.00404040404040404
0.00313541054281795
0.0645161290322581
0.310935441370224
0.00926569376882094
0.00684380032206119
0.00551343900758098
0.0295313503102932
0.0441176470588235
0.0587823652904129
0.562141491395794
0.00511695906432749
0.00656455142231947
0.141436464088398
0.245014245014245
0.00408302143586254
0.00210349179638199
0.75767366720517
0.0102581072137657
0.354969574036511
0.00505282498851631
0.00286532951289398
0.011128364389234
0.00317697626611848
0.00346020761245675
0.0024024024024024
0.00908059023836549
0.00238536973230851
0.00222491909385113
0.478260869565217
0.000738552437223043
0.00165700082850041
0.004523956405511
0.00430416068866571
0.104743083003953
0.00901154604336806
0.45
0.675965665236052
0.0374193548387097
0.00192492781520693
0.00306748466257669
0.0298724366219926
0.00498753117206983
0.00209467951403435
0.741620111731844
0.311491935483871
0.0014265335235378
0.00325909831613254
0
0.00638686131386861
0.303904923599321
0.171277997364954
0.00442477876106195
0.32781954887218
0.00662482566248257
0.107075767063244
0.00297324083250743
0.00348156353853458
0.00479094076655052
0.00447427293064877
0.0053351117039013
0
0.00282179292381159
0.00126689189189189
0.00485436893203883
0.186697247706422
0.00284900284900285
0.00187617260787992
0.72824427480916
0.451676528599605
0.448275862068966
0.00471327572663001
0.84375
0.873015873015873
0.602040816326531
0.72953216374269
0.0033178500331785
0.00396220664431576
0.181144609095554
0.00465904277848369
0.390909090909091
0.00328569081649417
0.00438421681944998
0.00365742151782993
0.0236430236430236
0.0017353579175705
0.512663085188028
0.120582120582121
0.00499722376457524
0.00311879784519422
0.777099236641221
0.00172532781228433
0.00338600451467269
0.115669132481506
0.377464788732394
0.780769230769231
0.00298644612910636
0.00238176250425315
0.0695703010815551
0.00405679513184584
0.0016342836390049
0
0.00253324889170361
0
0.0139941690962099
0.0107252298263534
0.0484429065743945
0.707728437233134
0.00268456375838926
0.00348095146006575
0.856603773584906
0.00341807306131169
0.00308324768756423
0.00631863998796449
0.00775922877968493
0.00255972696245734
0.00952380952380952
0.00790513833992095
0.000750187546886722
0.00635443633796187
0.00850460666194188
0.00220628792057364
0.00533049040511727
0.0027906976744186
0.00429352068696331
0.00273092369477912
0.00228728270814273
0.00346389555022649
0.00623441396508728
0.00455927051671732
0.00583791208791209
0.00189753320683112
0.00290697674418605
0.00377002827521206
0.656716417910448
0.263157894736842
0.0105853051058531
0.00220831799779168
0.0786163522012579
0
0.00401836969001148
0.00510576221735959
0.00137804317868627
0.00585774058577406
0.00362976406533575
0.00653853774519517
0.0175226586102719
0.0158428390367554
0.169435215946844
0.0084985835694051
0.00359604435121366
0.00558213716108453
0.000586854460093897
0.00465580312603924
0.559892328398385
0.145390070921986
0.255494505494505
0.00377239861678717
0.0122992825418517
0.177035912999494
0.616693037974684
0.45
0.00283486888731396
0.00243172465394688
0.00322283609576427
0.0033206043499917
0.0464666021297193
0.00421245421245421
0.0040650406504065
0.837599293909974
0.565445026178011
0.00401767778224186
0.0028328611898017
0.00447677672076105
0.00492772667542707
0.529047619047619
0.370304114490161
0.00427046263345196
0.0531697341513292
0.00668002672010688
0.019019019019019
0.00418410041841004
0.00225548492925979
0.00277008310249307
0.00407608695652174
0.118088097469541
0.00372670807453416
0.00527936647602288
0.00413793103448276
0.00491255649439969
0.00175131348511384
0.0393811533052039
0.00476190476190476
0.00156985871271586
0.0233676975945017
0
0.00973154362416107
0.0391099123398517
0.137510170870627
0.174230145867099
0.0275482093663912
0.0175913396481732
0.00633579725448786
0.0252776713902719
0.00468603561387067
0.0219619326500732
0.00376506024096386
0.00546021840873635
0.625
0.0267733922163953
0.00215818204900343
0.0018254837531946
0.528940886699507
0.00465404902264971
0.434535104364326
0.0053394355453852
0.00680272108843537
0.00193798449612403
0.0675692460563905
0.00264613904257878
0.0034086067319983
0.00225225225225225
0.00354735721887194
0.0047270148900969
0.00613496932515337
0.00252525252525253
0.0048780487804878
0.0028169014084507
0.00397796817625459
0
0.0213716108452951
0.00310173697270471
0.089041095890411
0.0037197768133912
0.00725485607301662
0.00448933782267116
0.0980865688277912
0.00178041543026706
0.00484368119771026
0.00958144225920323
0.00330906684315023
0.00222321031569586
0.00190961171228517
0.00696324951644101
0.00192096597145993
0.00259627866724362
0.00352250489236791
0.00376493697822884
0.0120481927710843
0.00450577302168403
0.00327064595257563
0.00774860094705123
0.00529901589704769
0.00442477876106195
0.113207547169811
0.439655172413793
0.00275103163686382
0.00559883154819864
0.00164280685285144
0.0182584269662921
0.00117302052785924
0.00276887204896532
0.00110864745011086
0.00950118764845606
0.270408163265306
0.00239972574562907
0.0809567617295308
0.00309358081979892
0.0951859956236324
0.0029171528588098
0.00349406009783368
0.00287963140717988
0.00612244897959184
0.00557103064066852
0.0191304347826087
0.551020408163265
0.00461538461538462
0.00313588850174216
0.00980392156862745
0.00405679513184584
0.00583750297831785
0.13454157782516
0.00400500625782228
0.00669642857142857
0.00113507377979569
0.00067842605156038
0.00537634408602151
0.0108695652173913
0.0656703851820669
0.459558823529412
0.232320586694605
0.00421585160202361
0
0.00179073931951906
0.00643086816720257
0.00410241901259018
0.0597014925373134
0.00963391136801541
0.00932568149210904
0.00463231036479444
0.0144927536231884
0.0370682392586352
0.102418207681366
0.0073385518590998
0.00546746856205577
0.00316455696202532
0.00655881066899869
0.00901525658807212
0.00274630964641263
0.00397923875432526
0.00551267916207277
0.00523560209424084
0.00397289086235102
0.00216852540272615
0.0180859080633007
0.0016739203213927
0.0753768844221105
0.00328750747160789
0.00620925178515989
0.00353857041755131
0.00240963855421687
0.00218011068254234
0.00227998176014592
0.00748502994011976
0.495867768595041
0.00256574727389352
0.00204439252336449
0.0032258064516129
0.00314070351758794
0.0041958041958042
0.0115131578947368
0.00382409177820268
0.00309460654288241
0.0167597765363128
0.605263157894737
0.00448985911131754
0.0043731778425656
0.00278706800445931
0.00395569620253165
0.00426439232409382
0.00378071833648393
0.00649766633110643
0.00220264317180617
0.0786026200873362
0.00289240262244504
0
0.00947867298578199
0.00329614604462475
0.003584229390681
0.00593201003878622
0.0248983739837398
0.707258064516129
0.00652173913043478
0.00377002827521206
0.00121703853955375
0.352850539291217
0.00884396715097915
0.236842105263158
0.0382165605095541
0.75
0.00836820083682008
0.10288298473714
0.00541376643464811
0.00281491907107671
0.00462249614791988
0.08011634056055
0.00800961153384061
0.00253807106598985
0.00792566274938508
0
0.000837053571428571
0.00546746856205577
0.00290803344238459
0.00195503421309873
0.00496963003865268
0.00374531835205993
0
0.00415546321192862
0.0030446549391069
0.00323785803237858
0.00350723366944323
0.00275904353157572
0.0462555066079295
0.00231481481481481
0.00344036697247706
0.0642999882449747
0.80293501048218
0.0689655172413793
0.00337268128161889
0.0764857881136951
0.0245664739884393
0.0479204339963834
0.0933014354066986
0.0718188914910226
0.53387634209552
0.156394963552021
0.0517241379310345
0.00308641975308642
0.00571247223103777
0.00341296928327645
0
0.0383304940374787
0.107006369426752
0.210871346626605
0.171394799054374
0.0393518518518519
0.0863005431502716
0.686188811188811
0.698675496688742
0.469327420546933
0.00408812173518056
0.00333055786844296
0.784782608695652
0.00341038272072755
0.00293973542381186
0.239700374531835
0.0100671140939597
0.00405561993047509
0.0028436018957346
0.00467601870407482
0
0.696048632218845
0.00590405904059041
0.0412209757370206
0.652173913043478
0.00286607608129234
0.203150912106136
0.0601900739176346
0.0045757071547421
0.478041074249605
0.0187763030106831
0.0825688073394495
0.0320284697508897
0.205544933078394
0.0625
0.00427350427350427
0.00277777777777778
0.669354838709677
0.00215866162978953
0.150135869565217
0.203447110510308
0.14771296684851
0.0740740740740741
0
0.00214438884917798
0.00279329608938547
0.626436781609195
0.601977750309023
0.261988304093567
0.00296589223924864
0.366136034732272
0
0.00749211356466877
0.81
0.448571428571429
0.00724233983286908
0.705653021442495
0.00495399858457183
0.898894154818325
0.774647887323944
0.00381679389312977
0.830945558739255
0.726443768996961
0.00400667779632721
0.801104972375691
0.381112984822934
0.00516693163751987
0.373688458434221
0.732628398791541
0.00192215281114849
0.00515168860904408
0.00399467376830892
0.0105633802816901
0.00338696020321761
0.00439422473320778
0.00267141585040071
0.81547619047619
0.601666666666667
0.00378967314069162
0.00416666666666667
0.00490961838875251
0.00379506641366224
0.00222779170147591
0.00316205533596838
0.220575414123801
0.00256287041486465
0.00289626119010005
0.000997008973080758
0.837606837606838
0.000857632933104631
0.00570776255707763
0.0789360789360789
0.00323624595469256
0.00165768752590137
0.00497017892644135
0
0.00320307495195388
0.00284798860804557
0.0072992700729927
0.00239808153477218
0.00324675324675325
0.00371352785145889
0.882445141065831
0.881154499151104
0.00313643491897543
0
0.00363447559709242
0.00143609382479655
0.438423645320197
0.00342646283605693
0.0320460147904684
0.00905349794238683
0.0317124735729387
0.00390625
0.00216684723726977
0.00369230769230769
0.00293040293040293
0.00320410124959949
0.00341296928327645
0.00334199777200149
0.790186125211506
0.004394861392833
0.00454316002019182
0.00404624277456647
0.00702106318956871
0.866746698679472
0.00244648318042813
0.246984491671453
0.00458715596330275
0.283261802575107
0.00340136054421769
0.0168067226890756
0.00451467268623025
0.00263910270508027
0
0.00288739172281039
0.833333333333333
0.843891402714932
0.00304994281357225
0.00371747211895911
0.00129198966408269
0.0885122410546139
0.00511882998171846
0.00431158378844496
0.00832947709393799
0.00844475721323012
0.512747875354108
0.00370713623725672
0.00512416239653134
0.00432525951557093
0.375058823529412
0.00583090379008746
0.00674536256323777
0.295629820051414
0.00343428036216047
0.822189566495224
0.298454221165279
0.25
0.00285862785862786
0.278367617783676
0
0
0.291578947368421
0.00309358081979892
0
0.00227963525835866
0.00447427293064877
0.451911935110081
0.56140350877193
0.0013840830449827
0.00355555555555556
0.00291545189504373
0.00467945718296678
0.816705336426914
0.0102639296187683
0.0020297699594046
0.00611387084447841
0.318936877076412
0.375634517766497
0.0120845921450151
0.019986216402481
0.00421496311907271
0.00584795321637427
0.00679620109784787
0.00455350366810018
0.0036003600360036
0.00272628135223555
0.00824014125956445
0.00545454545454545
0.00602409638554217
0.00316666666666667
0.00360117038037362
0.559356136820926
0.0123691722169363
0.923076923076923
0.00194552529182879
0.000755287009063444
0.000834724540901503
0
0.0101010101010101
0.0078740157480315
0.0075836820083682
0.00289351851851852
0.00138057984353428
0.349206349206349
0.319306930693069
0.0141781125387683
0.0390625
0.192307692307692
0.714285714285714
0.00306005355093714
0.0388433318946914
0.180379746835443
0.289855072463768
0.00292583640758173
0.00436205016357688
0.519842688594923
0.00732922896511287
0.0197368421052632
0.00785773366418528
0.738675958188153
0.00548638953365689
0.17175572519084
0.699781659388646
0.411908646003263
0.0174563591022444
0.262435677530017
0.00603448275862069
0.00396825396825397
0.00124300807955252
0.00588730025231287
0.00623268698060942
0.00759631036353771
0.00567644276253548
0.659685863874346
0.00306513409961686
0.233089185695821
0.00304506699147381
0.00175233644859813
0.0524956970740103
0.136363636363636
0.0317858636553743
0.740303541315346
0.0296241436770968
0.715518932705513
0.238989416182998
0.393083980239944
0.192671394799054
0.00849395622345639
0.00467289719626168
0.00374531835205993
0.0125195618153365
0.00416666666666667
0.00282752120640905
0.0144927536231884
0.378319889828841
0.00664819944598338
0.00560938296787353
0.386659895039783
0.698795180722892
0.00312391530718501
0.00348634514816967
0.00424403183023873
0.00247985120892746
0.00425861401471158
0.00382574355177095
0.00828729281767956
0.0131332082551595
0.00329815303430079
0.670103092783505
0.00923813868613139
0.00221483942414175
0.00292887029288703
0.174200426439232
0
0
0.270785659801678
0.111317254174397
0.00294811320754717
0.00323415265200517
0.00734843845682792
0.00323974082073434
0.00204164965291956
0.00463678516228748
0.174694464414091
0.00175131348511384
0.00115740740740741
0
0.00274273176083379
0.0023121387283237
0.0195195195195195
0.00287201579608688
0.00299914310197087
0.498255813953488
0.414792899408284
0.00267916945746818
0.0124653739612188
0.0274151436031332
0.305928853754941
0.00291067855193742
0.0160183066361556
0.00106382978723404
0.00283929585462805
0.0032232070910556
0.4413352970054
0.00249910746162085
0.0029673590504451
0.188717948717949
0.0968199886428166
0.269377382465057
0.00457380457380457
0.00211832349825995
0.00427553444180523
0.00235941801022414
0.107501194457716
0.00233488992661775
0.276849642004773
0.0878003696857671
0.324482209240574
0.104031677465803
0.00204558737580362
0.00321750321750322
0.0017131669114048
0.0047293746715712
0.00332620574958422
0.481975159042714
0.691218130311615
0.002313743637205
0.00321304992585269
0.00290416263310745
0.00672430355427474
0.826086956521739
0.0164802825191289
0.826923076923077
0.833435771358328
0.771897810218978
0.474946695095949
0.676132521974307
0.654094827586207
0.762144821264895
0.750512295081967
0.737394957983193
0.00909090909090909
0.00280898876404494
0.000946969696969697
0.00606366851945427
0.00583090379008746
0.0507187415242745
0.00258131130614352
0.00581265369997764
0.533962264150943
0.777215189873418
0.00538170221247758
0.00217155266015201
0.00459840588595953
0.00424675905230219
0.115931721194879
0.00342465753424658
0.740638002773925
0.727272727272727
0.00323781771086288
0.00125234815278647
0.00574282147315855
0.00614250614250614
0.00245098039215686
0.00362100181050091
0.00284900284900285
0.00399467376830892
0.00511073253833049
0.317647058823529
0.392633773453787
0.00423131170662906
0.00602778020442037
0.0022898266274125
0.00183688464364438
0.00419412822049131
0.454918032786885
0.0034944670937682
0.805157593123209
0.784210526315789
0.827586206896552
0.667690417690418
0.791484716157205
0.754243041412084
0.740272373540856
0.659090909090909
0.657894736842105
0.474157303370787
0.803072625698324
0.864321608040201
0.695845697329377
0.842648845686513
0.00441733277240219
0.428717948717949
0.00593935604876524
0.0663157894736842
0.00342759211653813
0.00303951367781155
0.00426569165143205
0.00311688311688312
0.00567864457270527
0.00276306700437486
0.00297520661157025
0.00162866449511401
0.0032546786004882
0.620588235294118
0.0141571685662867
0.482758620689655
0.810191082802548
0.00380952380952381
0.316912972085386
0.0146341463414634
0.0409199522102748
0.779156327543424
0.00665399239543726
0.598513011152416
0.873348873348873
0.82179675994109
0.863207547169811
0.00515084621044886
0.00479720889664195
0.00309119010819165
0.0038871049518337
0.770305676855895
0.594029850746269
0.432432432432432
0.0025025025025025
0.00353356890459364
0.874251497005988
0.00895968143354903
0.00216919739696312
0
0.556338028169014
0.00364842454394693
0.00619369369369369
0.830963665086888
0.443960826985854
0.851632047477745
0.851940298507463
0.00279850746268657
0.00462107208872458
0.00617283950617284
0.00532859680284192
0.721291501675297
0.00408997955010225
0.00393528640139921
0.00292611558156547
0.829827915869981
0.00585417775412453
0.808659217877095
0.0114364928088719
0.00240122244051517
0.317818181818182
0.00186725513495162
0.0038296568627451
0.39372197309417
0.00368833563854311
0.00733590733590734
0.777233782129743
0.871951219512195
0.784277879341865
0.00453720508166969
0.00221238938053097
0
0.00211193241816262
0.00441329179646937
0.0582781456953642
0.002460024600246
0.687943262411348
0.0271036873621179
0.342760180995475
0.0037037037037037
0.0044296788482835
0.402952029520295
0.00326157860404436
0.815653298835705
0.00638467677573823
0.120412496208675
0.00418848167539267
0.00211416490486258
0.00364451920381273
0.755172413793103
0.168007425742574
0.00189753320683112
0.00539568345323741
0.804428044280443
0.00202634245187437
0.0050314465408805
0.00332778702163062
0.362652869238006
0.186851211072664
0.00473484848484848
0.00309405940594059
0.375
0.895495495495495
0.898864809081527
0.00130378096479791
0.767032967032967
0.821092278719397
0
0.00247754722824404
0.00147710487444609
0.00269614451334592
0.00338839474798814
0.429095354523227
0.00390070921985816
0.00116211504938989
0.370163459548934
0.00262295081967213
0.00367917586460633
0.00354274917335853
0.0636604774535809
0.206386554621849
0.00529100529100529
0.336359292881032
0.678260869565217
0.000812347684809098
0.00433839479392625
0.577142857142857
0.765323992994746
0
0.322730284956925
0.784824462061155
0.641425389755011
0.427906976744186
0.00273691412931919
0.00358790363915941
0.833333333333333
0.00263852242744063
0.00448717948717949
0.206792452830189
0.00388291517323775
0.00884955752212389
0
0.682042833607908
0.0025879917184265
0.0031055900621118
0.00678075556990636
0.00481347773766546
0.00789343857918106
0.00475059382422803
0.00275197798417613
0.513111545988258
0.00512820512820513
0.00383509108341323
0.0286795916026156
0.055045871559633
0.00310655483069276
0.0125891733109526
0.181569965870307
0.00334821428571429
0.00206516750803121
0.0213754646840149
0.222328244274809
0.00387146728610143
0.106113707165109
0.0349188372970932
0.0616929698708752
0.143489254108723
0.261127596439169
0.268467707893626
0.00448681996634885
0.000986193293885602
0.0457002457002457
0.340815121086828
0.00364963503649635
0.0037137069547603
0.00288517022504328
0.0111163447951013
0.00353000504286435
0.00426780474793278
0.746295198577356
0.0700685453160701
0.00157811678064177
0.00408441116405718
0
0.659553831231814
0.0028388928317956
0.000336247478143914
0.00806701830592616
0.00424559111691705
0.308479532163743
0.638949671772429
0.0121951219512195
0.354666666666667
0.0279126213592233
0.0259067357512953
0.0246913580246914
0.0317460317460317
0.00662251655629139
0.00289017341040462
0.00267737617135207
0.353638814016173
0.391408114558473
0.00381679389312977
0.0054380664652568
0.0018058690744921
0.567790777701308
0.658472344161545
0.301747311827957
0.00473186119873817
0.00994318181818182
0.724362774155305
0.0024330900243309
0.00330305532617671
0.00635470826112074
0.405918481295366
0.00231634679020516
0.00295508274231678
0.0199292831886853
0.00278730703259005
0.377827050997783
0.00330578512396694
0.00261437908496732
0.793803418803419
0.804979253112033
0.0116908043971384
0.00632911392405063
0.00356294536817102
0.00455235204855842
0.276723592662872
0.400862068965517
0.0111821086261981
0.00261865793780687
0.00184404636459431
0.00284629981024668
0.00165837479270315
0.303514376996805
0.00954653937947494
0.435146443514644
0.196791443850267
0.00414021529119514
0.741935483870968
0.0121267242686069
0.00269058295964126
0.00392927308447937
0.0202205882352941
0.0357941834451902
0.00441111601235112
0.00369458128078818
0.00281056773468241
0.00455501051156272
0.0149118843199277
0.00211538461538462
0.00384245917387128
0.338833883388339
0.674361493123772
0.00353356890459364
0.00136332651670075
0.00354400472533963
0.00383631713554987
0.00857242827151854
0.0880601247872944
0.00447713463383435
0.00495160927301373
0.00333055786844296
0.00323974082073434
0.00505050505050505
0.00455037919826652
0.00120590895387398
0.00329489291598023
0.0026395173453997
0.344615384615385
0.188870930501039
0.123271196632592
0.0384615384615385
0.471308339709258
0.339908519153802
0.769230769230769
0.00502197112366604
0.00280269058295964
0.204038407229596
0.0115979381443299
0.44043321299639
0.525
0.273297491039427
0.620689655172414
0.0215882806476484
0.376811594202899
0.00635470826112074
0.0785894206549118
0.0483271375464684
0.5375
0.00728744939271255
0.492857142857143
0.586206896551724
0.846153846153846
0.67139282735613
0.578467153284672
0.003690036900369
0.428006155198945
0.00674157303370787
0.243997404282933
0.267373380447585
0.471590909090909
0.0594841930116473
0.0566778900112233
0.0032719836400818
0.659770114942529
0.235294117647059
0.484210526315789
0.0273083682574016
0.00306748466257669
0.0100334448160535
0.767970882620564
0.466275659824047
0.026580226904376
0.0643134567055061
0.138306138306138
0.00455868089233754
0.00302114803625378
0.05
0.0719063545150502
0.0264105642256903
0.767441860465116
0.00443655723158829
0.0822172619047619
0.054728091444406
0.686936936936937
0.523809523809524
0.639821029082774
0.533575317604356
0.772043010752688
0.5
0.00311799668712852
0.855769230769231
0.00295508274231678
0.211359404096834
0.00411319512997697
0.548507462686567
0.733226837060703
0.125923956394576
0.0034965034965035
0.128654970760234
0.0245566166439291
0.228723404255319
0.00487372618520159
0.017151379567487
0.00117233294255569
0.486486486486487
0.0813473149030823
0.00218340611353712
0.491222937390287
0.432359550561798
0.0066006600660066
0.00252206809583859
0.587719298245614
0.00558577098338968
0.00846702317290553
0.0218460932887227
0.100719424460432
0.00361305361305361
0.00360189573459716
0.607573149741824
0.247904191616766
0.00598940336328035
0.036310223266745
0.168893129770992
0.0210393814062219
0.0861027190332326
0.516129032258065
0.00180505415162455
0.571138211382114
0.683950617283951
0.471910112359551
0.00261727400845581
0.808785529715762
0.7
0.0873015873015873
0.0610687022900763
0.554782608695652
0.0115384615384615
0.00396341463414634
0.00617283950617284
0.00654088050314465
0.00427161584916777
0.00352507610959782
0.00304182509505703
0.0136319376825706
0.0124327956989247
0.510752688172043
0.0114503816793893
0.00373260943332202
0.00324851109907959
0.437229437229437
0.00351935646053293
0.0844748858447489
0.00633458105384394
0.720149253731343
0.6875
0.00347876503841136
0.5
0.0383177570093458
0.378580323785803
0.0861678004535147
0.0252100840336134
0.450322580645161
0.0186563140299795
0.061292471685543
0.226587728740581
0.224734042553191
0.0101626016260163
0.003003003003003
0.00362483008608971
0.00705882352941176
0.0475974614687217
0.00380662352493338
0.00257447591026113
0.0168448331713638
0.0033955857385399
0.0018348623853211
0.272727272727273
0.0106007067137809
0.00240017455814968
0.0746543778801843
0.533546325878594
0.143250688705234
0.443379790940767
0.445508982035928
0
0.00496141124586549
0.0075
0.00206504904491482
0.00650162540635159
0.0381944444444444
0.110309715740348
0.0902612826603325
0.454819277108434
0.00851875397329943
0.0120396600566572
0.192488262910798
0.003385240352065
0.193965517241379
0.00301624129930394
0.00330578512396694
0.0103806228373702
0.00183936235438381
0.00326797385620915
0.708333333333333
0.393728222996516
0.173866090712743
0.024390243902439
0.00427631578947368
0.00245298446443173
0.0051440329218107
0.00170092133238838
0.0042660461508629
0.0665646518745218
0.00408997955010225
0.00503048780487805
0.538555691554468
0.610687022900763
0.00492853622474125
0.00598702810577083
0.297872340425532
0.0149630127774042
0.38974358974359
0.118847539015606
0.0141737535434384
0.0176211453744493
0.796844181459566
0.0165145588874402
0.591240875912409
0.00390930414386239
0.00617792421746293
0.0763406940063091
0.0402097902097902
0.0467899891186072
0.003125
0.00359342915811088
0.100478468899522
0.00658376005852231
0.00330528846153846
0.00659604237457526
0.0262096774193548
0.355689939527213
0.420779220779221
0.00404732254047323
0.00372599598738894
0.746785361028684
0.59375
0.435114503816794
0.373333333333333
0.11214953271028
0.405849582172702
0.133695215118617
0.0354796320630749
0.00319561743894088
0.244126659856997
0.0028328611898017
0.00372995151063036
0.00229568411386593
0.251398486344192
0.00353982300884956
0.0248953513989866
0.0137210062071219
0.700404858299595
0.0029723991507431
0.000365363536719035
0.885416666666667
0.377212891511575
0.00311364815775817
0.00493533015656909
0.372074253430186
0.378792215226102
0.00390243902439024
0.384615384615385
0.0393258426966292
0.0520586843350686
0.00220472440944882
0.760778128286015
0.0074287083632878
0.00191644308164048
0.296870594868903
0.00420609884332282
0.0280535174794994
0.0996563573883162
0.0050761421319797
0.00284826514759192
0.00238095238095238
0.00304156809733018
0.714463323663489
0.00614035087719298
0.684073107049608
0.0666148766750825
0.00756620428751576
0.0256959314775161
0.000478697941598851
0.000761614623000762
0.771428571428571
0.592178770949721
0.00166112956810631
0.880575539568345
0.00189663347558084
0.00327868852459016
0.0182767624020888
0.711610486891386
0.0119284294234592
0.0696728885603401
0.803076923076923
0.00324745615934185
0.323817639539838
0.00369856680536292
0.00192061459667093
0.0041025641025641
0.0683572216097023
0.00425350914504466
0.747800586510264
0.00432477678571429
0.658536585365854
0.0036319612590799
0.00466910272025985
0.00279798545047566
0.0103806228373702
0.0290095317032739
0.00576368876080692
0.0041958041958042
0.00409988818486769
0.00255754475703325
0.706285714285714
0.002753809436387
0.794212218649518
0.00375793702215887
0.0346534653465347
0.00236406619385343
0.00165837479270315
0.728211749515817
0.00652173913043478
0.00322981366459627
0.00173410404624277
0.00206916937629323
0.0119158443492832
0.0694444444444444
0.355813953488372
0.864978902953586
0.246753246753247
0.584269662921348
0.167747914735867
0.651832460732984
0.76
0.111505321844906
0.628169014084507
0.0222561640846607
0
0.00242954324586978
0.00852325365944043
0.741824440619621
0.686274509803922
0.012569130216189
0.0640022358859698
0.0127091984396628
0.0041002277904328
0.00706090026478376
0.00841968911917098
0.28174123337364
0.00558659217877095
0.836644591611479
0.00130293159609121
0
0.479574322004806
0.00294637595757219
0.00347356233114628
0.00246062992125984
0.00402067777139575
0.00856467808623745
0.378737541528239
0.00266717469994285
0.004149377593361
0.00576822233875197
0.366403607666291
0.00393778302815515
0.0184770436730123
0.376944190301921
0.215846994535519
0.00523952095808383
0.00312744331508991
0.00412007062978222
0.00845803513337671
0.0100937274693583
0.00444115470022206
0.00301204819277108
0.00182481751824818
0.6
0.009428403064231
0.630272952853598
0.604419101924448
0.387888707037643
0.124721603563474
0.405825242718447
0.010741582317703
0.00499625281039221
0.0664304694419841
0.296551724137931
0.00398984403336961
0.00351425224521671
0.00425441395447777
0.016366612111293
0.745614035087719
0.803921568627451
0.00136798905608755
0.00253235790658413
0.00532439361072767
0.622033898305085
0.00328083989501312
0.00337502481635894
0.00138312586445367
0.58102766798419
0.00598802395209581
0.0601769911504425
0.548148148148148
0.193882978723404
0.00797872340425532
0.00142305346615166
0.00873907615480649
0
0.0109417741305197
0.00332409972299169
0.108490566037736
0.757062146892655
0.132582864290181
0.115751248297776
0.447368421052632
0.388349514563107
0.210227272727273
0.620689655172414
0.00455840455840456
0.00220361392684002
0.352941176470588
0.00356379187455453
0.00294117647058824
0.0016260162601626
0.00305410122164049
0.0030690537084399
0.69119579500657
0.00310173697270471
0.00272108843537415
0.00696257615317668
0.00286430361618332
0.00493305144467935
0.895161290322581
0
0.0341666666666667
0.259668508287293
0.779904306220096
0.00367985280588776
0.00774593338497289
0.00378787878787879
0.202020202020202
0.0103806228373702
0.0164027149321267
0.540540540540541
0.00153609831029186
0.00245098039215686
0.00285195747990666
0.00283687943262411
0.0151819602589864
0.00540540540540541
0.00312891113892365
0.00256045519203414
0.0237483953786906
0.00327126321087066
0.358561258898464
0
0.00274793904571571
0.76657824933687
0.0389564604265821
0.0453964194373402
0.0030188679245283
0.761840324763194
0.00096969696969697
0.00330664810302819
0.00120772946859903
0.00420904945633111
0.00530660377358491
0.00237868696479543
0.00275074058400339
0.00149120190873844
0.879518072289157
0.00336794835812518
0.0376602564102564
0.804054054054054
0.834123222748815
0.46105527638191
0.613821138211382
0.00743494423791822
0.817567567567568
0.353467561521253
0
0.680851063829787
0.0179045092838196
0.00680272108843537
0.00861715223635618
0.00408163265306122
0.0048780487804878
0.00140252454417952
0.00308041504539559
0.00332594235033259
0.0358645118441443
0.00318809776833156
0.00317586343787217
0.004739336492891
0.00255972696245734
0
0.00326797385620915
0.00156494522691706
0.00408997955010225
0.00394477317554241
0.00618556701030928
0.00200534759358289
0.68
0.138899150350942
0.428571428571429
0.456601788532351
0.111639824304539
0.482722513089005
0.00342375559652357
0.00319953461314718
0
0.0020746887966805
0.0033500837520938
0.787
0.00273166631645304
0.0054837446141794
0.00379362670713202
0
0.00507292327203551
0.00192678227360308
0.0141106572595618
0.00303030303030303
0.00468959356855739
0.00167177486765116
0.00461639920861728
0.0042501517911354
0.34280303030303
0.00558347292015634
0.002585092632486
0.0173010380622837
0.0181657066902969
0.00559353635798633
0.652317880794702
0.000951474785918173
0.0044035228182546
0.00822264389626818
0.039327987781596
0.847402597402597
0.00304356096633061
0.00581793292265572
0.00483247422680412
0
0.00336862367661213
0.00345622119815668
0.476878612716763
0
0.011059500110595
0.00452173913043478
0.0262257696693273
0.00510855683269476
0.0421329822251481
0.00444444444444444
0.00225303292894281
0.00326797385620915
0.00319602272727273
0.00294985250737463
0.00309789343246592
0.00392450009344048
0.00195694716242661
0.796271637816245
0
0.00272572402044293
0.00211528291909043
0.00529100529100529
0.0667484662576687
0.00428265524625268
0.00666666666666667
0.459302325581395
0.485148514851485
0.321428571428571
0.0019588638589618
0.00353107344632768
0.00678913738019169
0.00306630893062476
0.0647962591850367
0.00681818181818182
0.0983606557377049
0.0145216400911162
0
0.00566718186501803
0.749696233292831
0.110497237569061
0.00480970305311585
0.643695014662757
0.0592972181551977
0.00402782863419993
0.00236566407570125
0
0.00617442757910985
0.00163934426229508
0.651612903225806
0.711286089238845
0.699236641221374
0.731414868105516
0.640023001725129
0.0296081277213353
0.825
0.323174238067855
0.843253968253968
0.0164992826398852
0.522988505747126
0.00361255362384285
0.00390176727105807
0.00378608613345954
0.686915887850467
0.488721804511278
0.645669291338583
0.753807106598985
0.00635551142005958
0.571942446043165
0.249221183800623
0.00717948717948718
0.00412087912087912
0
0.00548446069469835
0.00487963565387118
0.00853018372703412
0.00203665987780041
0.761024182076814
0.714285714285714
0.788331071913161
0.879728419010669
0.594330400782014
0.00359281437125748
0.71484375
0.0025879917184265
0.00538793103448276
0.00163398692810458
0.0031055900621118
0
0.00304878048780488
0
0.0179558011049724
0.00211640211640212
0.0032017075773746
0.356314219423268
0.00852343945851091
0.00941465411379452
0.00190528034839412
0
0.077541181197268
0.003125
0.00620767494356659
0.00205128205128205
0.658256880733945
0.0134813639968279
0.00442477876106195
0.00276625172890733
0.868791002811621
0
0.00474589677674511
0.00636363636363636
0.00509404388714734
0.0545938748335553
0.00435594275046671
0.78125
0.00306435137895812
0.0178268251273345
0.87962962962963
0.00424929178470255
0.860774119006355
0.117431803060546
0.00423590746171391
0.00411946446961895
0.00322416426268454
0.00293255131964809
0.0051150895140665
0.00340440781222003
0
0.28133704735376
0.645380434782609
0.651162790697674
0.443223443223443
0.886614173228346
0.767126384806692
0.609652235628105
0.943502824858757
0.835483870967742
0.730113636363636
0.887429643527205
0.639398998330551
0.0444104134762634
0.13903743315508
0.0028735632183908
0.0105546357615894
0.694094869312681
0.00459418070444104
0.373889875666075
0.00242865816636308
0.00400962309542903
0.00352733686067019
0.00438483363425329
0.334919124643197
0.656050955414013
0.00472564977684432
0.00486223662884927
0.00362844702467344
0.00186567164179104
0.00587084148727984
0.220103986135182
0.00313971742543171
0.178030303030303
0.356589147286822
0.00253678335870117
0.0157952069716776
0.00338409475465313
0.00376647834274953
0.0216901408450704
0.00401203610832497
0.00784460216660441
0.00268528464017186
0.498550724637681
0.123732960503321
0.413557779799818
0.0160183066361556
0.00332225913621262
0.00634920634920635
0.00453759723422645
0.0025887573964497
0.00151285930408472
0.805626598465473
0.00450331125827815
0.00198649185538339
0.000641025641025641
0.0108267716535433
0.092662871600253
0.282463186077644
0.0286458333333333
0.00273672687465791
0.371142618849041
0.00555555555555556
0.0046189376443418
0.0038961038961039
0.00943396226415094
0
0.0124052377670572
0.00743243243243243
0.912997903563941
0.831713554987212
0.00106157112526539
0.00267737617135207
0.00131147540983607
0.036762334730732
0.00580357142857143
0.215873015873016
0.00191570881226054
0.0175338722532164
0.00253164556962025
0.00234192037470726
0.0692510350018818
0.726027397260274
0.00449826989619377
0.0112337406385495
0.626511226252159
0.00588235294117647
0.144006127920337
0.0316742081447964
0.0106122448979592
0.720430107526882
0.0099009900990099
0.0149812734082397
0.389469006887358
0
0.00554272517321016
0.75
0.316580554250822
0.324431256181998
0.0185365853658537
0.0152173913043478
0.00916104146576664
0.00972160848431286
0.25278028253682
0.00149812734082397
0.0164772727272727
0.028169014084507
0.138724911452184
0.598130841121495
0.0344827586206897
0.0362953692115144
0.0025974025974026
0.00497512437810945
0.00311879784519422
0.00271403898346904
0.768617021276596
0.00245901639344262
0.00315855969677827
0.0302684180468304
0.00381315538608198
0.497297297297297
0.86159169550173
0.000654878847413229
0.00221169036334913
0.00146806948862246
0.00443213296398892
0.00738916256157635
0.0068649885583524
0.0127610208816705
0.00181818181818182
0.00252951096121417
0.00387096774193548
0.00577617328519856
0.0648784961027052
0.0266351989211059
0.00206611570247934
0.00136425648021828
0.00511373655439958
0.0031496062992126
0.00216294160057678
0.0486322188449848
0.00380291005291005
0.00214132762312634
0.00277585010409438
0.0145833333333333
0.767747589833479
0.0163421418636996
0.00394446197538656
0.00322407307898979
0
0.00652985074626866
0.0769230769230769
0.0028328611898017
0.716726618705036
0.00321691176470588
0.472949389179756
0.33147113594041
0.324074074074074
0.32559326358765
0.741935483870968
0.836149889786921
0.284313725490196
0.00294117647058824
0.0105217010083297
0.0126103404791929
0.762520193861066
0.420118343195266
0.00235294117647059
0.00354924578527063
0.00495509445648808
0.790378006872852
0.00417536534446764
0
0.871641791044776
0.352074966532798
0.887755102040816
0.901639344262295
0.349624060150376
0.2313986679353
0.0107461476074615
0.594676042189854
0.0131741457389872
0.789349112426035
0.00345285524568393
0.0370824394728777
0.0647181628392484
0.0009093664746893
0.741935483870968
0.00261096605744125
0.000838222967309304
0.00758293838862559
0.0034324942791762
0.247787610619469
0.0045045045045045
0.151079136690647
0.8
0.00421294523171199
0.00167224080267559
0.00253968253968254
0.00486787204450626
0.00713877784123358
0.185929648241206
0.0307458143074581
0.0764163372859025
0.29445073612684
0.00188916876574307
0.00956937799043062
0.00331052747737806
0.00475556400989157
0.00306098422415823
0.00234082397003745
0.00310451879958606
0.00335820895522388
0.498106060606061
0.638571428571429
0.0324427480916031
0.0131386861313869
0.00242228502220428
0.551020408163265
0.00346534653465347
0.864957264957265
0.253968253968254
0.00329094988780853
0.00565131393048884
0.000699300699300699
0.212438853948288
0.0602006688963211
0.480769230769231
0.283307003686151
0.170474516695958
0.820197044334975
0.662889518413598
0.784333672431333
0.54708904109589
0.444444444444444
0.658711217183771
0.197183098591549
0.313131313131313
0.0120620333141872
0.349425287356322
0.054798331015299
0.32967032967033
0.124161073825503
0.404732636754763
0.00354260972249557
0.0031390134529148
0.0421124516275893
0.0321964529331514
0.00780798149219202
0.00338696020321761
0.00366300366300366
0.660664265706283
0.00198675496688742
0.0205190102595051
0.457908163265306
0.00383982446516731
0.245478036175711
0.00343200343200343
0.0255591054313099
0.00284526154519589
0.299332697807436
0.0223943072415237
0.180051590713672
0.00933149762888175
0.00420954162768943
0.00460455037919827
0.138211382113821
0.0392459826946848
0.263291139240506
0.0361940298507463
0.384787472035794
0.00404040404040404
0.00243976822201891
0.0488165680473373
0.346855983772819
0.40353982300885
0.466076696165192
0.431924882629108
0.284400948991696
0.647843137254902
0.54485049833887
0.0192333924430501
0.240660697746218
0.018403247631935
0.16540404040404
0.00553097345132743
0.139002452984464
0.0140237324703344
0.024822695035461
0.0238095238095238
0.184636488340192
0.316455696202532
0.203671328671329
0.0660714285714286
0.24937707641196
0.283020997967939
0.0914285714285714
0.271757439640651
0.129266521423384
0.0731707317073171
0.0431034482758621
0.0948275862068965
0.121457489878543
0.341712490180676
0.124413145539906
0.10752688172043
0.229472832681677
0.0460526315789474
0.142032845095428
0.217069368667186
0.12410071942446
0.0642857142857143
0.0891352549889135
0.0022883295194508
0.06070826306914
0.0426829268292683
0.0020746887966805
0.101449275362319
0.0195567144719687
0.0029940119760479
0.00310077519379845
0.00464252553389044
0.198653198653199
0.281450364802122
0.034729315628192
0.0213114754098361
0.00354400472533963
0.275993467610234
0.382242287434161
0.0403631058518398
0.00288184438040346
0.00206256445513922
0.00688599846977812
0.590149892933619
0.00302889095992544
0.0103950103950104
0.10435038212816
0.575137294058912
0.00351167114232597
0.218978102189781
0.297210923881464
0.264516129032258
0.14769647696477
0.00266548200799645
0.00365758754863813
0.625
0.765849535080304
0.685239491691105
0.598721023181455
0.0036317414200109
0.00496987951807229
0.00378119485757499
0.288203753351206
0.025
0.0810514786418401
0.187192118226601
0.000848896434634975
0.00598802395209581
0.794326241134752
0.0032844871147044
0.794740686632579
0.434782608695652
0
0.165256124721604
0.785796105383734
0.85518102372035
0.0121212121212121
0.818775510204082
0.8743961352657
0.847926267281106
0.684766214177979
0.669344042838019
0.771838331160365
0.622977346278317
0.681081081081081
0.00276243093922652
0.0184696569920844
0.411764705882353
0.526315789473684
0.0301003344481605
0.00310494721589733
0.00281954887218045
0.0029940119760479
0.00378787878787879
0.557069846678024
0.714285714285714
0.00304321363359708
0.00654205607476636
0.00558428128231644
0.0132100396301189
0.00428790199081164
0.00327792086162491
0.0489833641404806
0.00186915887850467
0.00912721049629207
0.00221443070677247
0.00897867564534231
0.00237717908082409
0.0038550501156515
0.00388651379712398
0.0026246719160105
0
0.699445983379501
0.36241610738255
0.733226837060703
0.368888888888889
0.0033375052148519
0.00683017696367588
0.00537840952746831
0.00272952853598015
0.00308166409861325
0.710097719869707
0.00291545189504373
0.808258186995728
0.00858369098712446
0.00239808153477218
0.00376647834274953
0.389380530973451
0.00365853658536585
0.00434153400868307
0.00364963503649635
0.0113065326633166
0.324324324324324
0.863291139240506
0.519553072625698
0.816954871362294
0.639175257731959
0.796498905908096
0.489528795811518
0.0146804835924007
0
0.00873362445414847
0.0146627565982405
0.181284916201117
0
0.00115942028985507
0.00375563345017526
0.39437984496124
0.00467836257309942
0.915094339622642
0.00269409747734509
0.0044913102909588
0.360387953037264
0.574468085106383
0.75593220338983
0.306131451257168
0.31449188214071
0.00598086124401914
0.00374064837905237
0.394117647058824
0.6376953125
0.394209354120267
0.816326530612245
0.863636363636364
0.721311475409836
0.0075187969924812
0
0.0041592394533571
0.006
0.0442176870748299
0.00631458094144661
0.178947368421053
0.00124223602484472
0.017632241813602
0.175796178343949
0.383613445378151
0.00461538461538462
0.00821917808219178
0.658426966292135
0.837305699481865
0.00481303221029248
0.514188422247446
0.00989782886334611
0.00308324768756423
0.00283419933868682
0.00298730395817774
0.773809523809524
0.00259965337954939
0.380184331797235
0.00481786133960047
0.00431565967940814
0.00743129556926528
0.00182882223847842
0.0027359781121751
0.00356294536817102
0.00854124522364576
0.0075187969924812
0.331344653510785
0.00486026731470231
0.00393630345321167
0.00281954887218045
0.00451263537906137
0.0154833452174799
0.523945267958951
0.00451413637443573
0.00202101859337106
0.00432276657060519
0.0861594867094409
0.197360150848523
0.299321924443009
0.0276886035313002
0.331550802139037
0.0147058823529412
0.00411522633744856
0.333168071393158
0.0062111801242236
0.003003003003003
0.00614353532532812
0.00286624203821656
0.00356333009394234
0.024591857821864
0.00073909830007391
0.720720720720721
0.671679197994987
0.813370473537604
0.00356877323420074
0.830965909090909
0.00237127371273713
0.00291120815138282
0.00157315154693235
0.00378787878787879
0
0.141043723554302
0.0657311669128508
0.00479233226837061
0.0024975024975025
0.00189035916824197
0.730569948186529
0.00414507772020725
0.0024232633279483
0.0162062615101289
0.0464369783864755
0.00428265524625268
0.788018433179724
0.83048433048433
0.616154038509627
0.962264150943396
1
0.827674567584881
0.808823529411765
0.716535433070866
0.663007159904535
0.512560220233999
0.827160493827161
0.00344115622849277
0.0116658889407373
0.00408163265306122
0.00269541778975741
0.0232558139534884
0.00818041123148353
0.00587084148727984
0
0.00328438948995363
0.00407055630936228
0.00512820512820513
0.00503597122302158
0.00396039603960396
0.623507805325987
0.00214822771213749
0.124197002141328
0.109537692628072
0.361596009975062
0.0147318797878609
0.0605143721633888
0.0946859903381643
0.308359133126935
0.002710027100271
0.366062683643487
0.00233781414377557
0.281629116117851
0.171454767726161
0.00421940928270042
0.725955204216074
0.036479250334672
0.361111111111111
0.257400903161064
0.427872860635697
0.328968903436989
0.0686567164179104
0.0241435562805873
0.00267777447188337
0.334657398212512
0.801117318435754
0.535714285714286
0.79502688172043
0.482338611449452
0.00219876868953386
0.00316055625790139
0.538430089942764
0.013517130620985
0.0030987969376595
0.470502549162418
0.690559440559441
0.00960932577189666
0.00513643659711075
0.802607076350093
0.00274725274725275
0.410404624277457
0.004739336492891
0.888372093023256
0.00558108995403808
0.00300902708124373
0.292067307692308
0.00329380764163373
0.357732233164759
0.651015228426396
0.00351185250219491
0.735504885993485
0.00505979760809568
0.00193143408981169
0
0.00266098988823842
0.00579150579150579
0.001085776330076
0.00848896434634975
0.678571428571429
0.338181818181818
0.00948509485094851
0.00675675675675676
0.00289017341040462
0.000797448165869219
0
0.00696864111498258
0.229314420803783
0.922279792746114
0.00264666960741068
0.438155136268344
0.339643652561247
0.380553766902769
0.711304347826087
0.0387205387205387
0.428748451053284
0.748148148148148
0.103120759837178
0.460431654676259
0
0.443231441048035
0.888271261812118
0.00714285714285714
0.0056390977443609
0.00185185185185185
0.00378429517502365
0.00248756218905473
0.00650759219088937
0.000846023688663283
0.00266666666666667
0.946067415730337
0.572319201995013
0.434108527131783
0.0402797202797203
0.00355871886120996
0.57346258709482
0.776649746192893
0.766863905325444
0.261400128452152
0.0134408602150538
0.0984808800419068
0.00416666666666667
0.002465483234714
0.00279697268838434
0.0050125313283208
0.0462616822429907
0.00316455696202532
0.0031210986267166
0.00602928509905254
0.00200682319887618
0.00358137684042977
0.0032379924446843
0.00244947948560931
0.032258064516129
0.119533527696793
0.00341502611490558
0.00203712086917157
0.00435594275046671
0.638078902229846
0.401709401709402
0.778523489932886
0.446177847113885
0.548780487804878
0.00551533953809031
0.00868372943327239
0.00297176820208024
0.00389221556886228
0.79595015576324
0.915531335149864
0.839237057220708
0.0875990576140501
0.0074280408542247
0.00348663456749128
0.00797448165869218
0.00355420157400355
0
0.351230425055928
0.00380791199492278
0.799861014593468
0.00154639175257732
0.778688524590164
0.226643598615917
0.0123674911660777
0.00171969045571797
0.00349368449341575
0.00198216055500496
0.00587293112653497
0.0035799522673031
0.021908573836107
0.00396301188903567
0.00110436223081171
0.00220669363736668
0.00375657400450789
0.00232558139534884
0.0104651162790698
0.00443458980044346
0.0511296076099881
0.0507256789768645
0.004149377593361
0.234453360080241
0.00362131401965856
0.00366568914956012
0.00443178220955999
0.50850439882698
0.00266903914590747
0.799349744542499
0.00105180120957139
0.803819444444444
0.782184258694326
0.00229226361031519
0.836734693877551
0.0669144981412639
0.00766703176341731
0.00464576074332172
0.00152788388082506
0.00413907284768212
0.664766248574686
0
0.00676691729323308
0.289655172413793
0.701406120760959
0.817432273262662
0.0031413612565445
0.379407176287052
0.00301386377335744
0
0.00289495450785773
0.00323149236192714
0.201520912547529
0.0176048685068463
0.189700130378096
0.545288197621226
0.0135610246107484
0.00424757281553398
0.0041878552198624
0.0286011440457618
0.9075
0.756507136859782
0.00521739130434783
0.00744601638123604
0.00264270613107822
0.0035732516590097
0.00638922465895355
0.00374531835205993
0.0562841530054645
0.0128787878787879
0.0113636363636364
0.694444444444444
0.0037985368598762
0.0125
0.715293363257454
0.00193423597678917
0.00308880308880309
0.00628436763550668
0.00344234079173838
0.00502440424921045
0.741477272727273
0.00242214532871972
0.00292483182217023
0.0021505376344086
0.00691299165673421
0.711538461538462
0.0142700329308452
0.00398505603985056
0.00717043574186431
0.270981507823613
0.00305052430886559
0.00419354838709677
0.00310998020921685
0.00286147113280593
0.00453514739229025
0.00394689630426982
0.00205930807248764
0.0468562274729676
0.00501432664756447
0.0402633578121043
0.00442890442890443
0.134256926952141
0.33068678046844
0.58247304427621
0.00419041233657392
0.00266311584553928
0.00362154821186057
0.00327332242225859
0.00288376220053239
0.00689655172413793
0.0167694204685573
0.00254452926208651
0.00350745333834398
0.0192307692307692
0.0962924819773429
0.00248056887712916
0.0023792093704246
0.00416088765603329
0.00472899236085849
0.0318777292576419
0.00172413793103448
0.000652741514360313
0.00407485662541503
0.00588235294117647
0.00430622009569378
0.00379746835443038
0.00511770726714432
0.00266240681576145
0.00373273609555804
0.0026171782060433
0.641336172478041
0.816455696202532
0.0194238683127572
0.274798697961281
0.381024096385542
0.00993788819875776
0.00259163272861903
0.0183220829315333
0.571428571428571
0.235233160621762
0.0145006344027551
0.0378493102228511
0.20954356846473
0.0291828793774319
0.0153967627319384
0.012994683992912
0.00595238095238095
0.00285937093839355
0.297862560330958
0.112745098039216
0.0216186252771619
0.0041343669250646
0.8328611898017
0.00269541778975741
0.368029739776952
0.69965075669383
0.326478149100257
0.00221238938053097
0.00150602409638554
0.00313807531380753
0.00188501413760603
0.0047293746715712
0.00887573964497041
0.636363636363636
0.013289811144789
0.00200458190148912
0.00167084377610693
0.0032626427406199
0.00341997264021888
0.0184049079754601
0.00445765230312036
0.00289855072463768
0.6
0.0238978456270509
0.00454545454545455
0.0194174757281553
0.00833912439193885
0.265625
0.705409356725146
0.00386380101424777
0.00455696202531646
0.0152849740932642
0.272807794508415
0.0257104194857916
0.579375848032564
0.00166527893422148
0.0191693290734824
0.00824742268041237
0.0340425531914894
0.0171130952380952
0.313099041533546
0.00240384615384615
0.0478468899521531
0
0.00136054421768707
0.0133071553228621
0.00459674049310489
0.0238169852710749
0.00515668385561285
0.00384615384615385
0.0424528301886792
0.00376293508936971
0.437149270482604
0.00344086021505376
0.00557103064066852
0.0113475177304965
0.0087463556851312
0.00498102466793169
0.0308243727598566
0.00400534045393859
0.0022271714922049
0.599860821155184
0.00322061191626409
0.00506970849176172
0
0.345177664974619
0.00176991150442478
0.548571428571429
0.634969325153374
0.701986754966887
0.701063164477799
0.846335697399527
0.555023923444976
0.72212389380531
0.658073270013569
0.677179962894249
0.596820809248555
0.617571059431525
0.724583109198494
0.719367588932806
0.664955070603338
0.364069006543724
0.0745632722624627
0.71513353115727
0.815144766146993
0.787109375
0.631901840490798
0.690552016985138
0.583333333333333
0.685823754789272
0.808755760368664
0.633177570093458
0.535947712418301
0.597087378640777
0.687628865979381
0.717049032838507
0.00948047023132347
0.344
0.692513368983957
0.588235294117647
0.301282051282051
0.462151394422311
0.464285714285714
0.591093117408907
0.717391304347826
0.125
0.509572901325479
0.549593495934959
0.727272727272727
0.36587982832618
0.607142857142857
0.5
0.65
0.571428571428571
0.6875
0.717258261933905
0.675018982536067
0.731015553522415
0.554741711642251
0.420323325635104
0.292156862745098
0.542521994134897
0.527723258096173
0.352622061482821
0.00367647058823529
0.00422255340288127
0.00578512396694215
0.00585823081429408
0.0899814471243043
0.00518134715025907
0.0933172787477423
0.00975292587776333
0.0196078431372549
0.00347826086956522
0.4609375
0.00434782608695652
0.003125
0.00558659217877095
0.00296208530805687
0.00243111831442464
0.0161685448309652
0.00291545189504373
0.00271862256456729
0.00402663775747251
0.0311004784688995
0.00409276944065484
0.181318681318681
0.542
0.00420757363253857
0.00359453630481668
0.00416666666666667
0.0312989045383412
0.0371365746396286
0.0970873786407767
0.119738751814224
0.00918484500574053
0.105072463768116
0.00415627597672485
0.00753904146472806
0.0149543062863473
0.0027906976744186
0.0200145560407569
0.0247000705716302
0.00598151169113649
0.00945494994438265
0.00120772946859903
0.00277777777777778
0.00299900033322226
0.0100313479623824
0.00995870779693952
0.00286697247706422
0.00553205336804426
0.422957371225577
0.157185628742515
0.254601226993865
0.245353159851301
0.000552791597567717
0.00276701715550636
0.00424741173347491
0.00651041666666667
0.00611086861632475
0.190983606557377
0.00145348837209302
0.00596760443307758
0.002710027100271
0.0101449275362319
0.051948051948052
0.0155510480054091
0.00300150075037519
0.00340136054421769
0.00625902744342802
0.00487012987012987
0.00268817204301075
0.541666666666667
0.0900243309002433
0.0047418335089568
0.00867484295542926
0
0.00294117647058824
0.0100544616673649
0.0465116279069767
0.00434056761268781
0.106796116504854
0.446322067594433
0.369148936170213
0.0654895666131621
0.209823352003447
0.413135593220339
0.176206509539843
0.0380469245402663
0.0149724192277384
0.333333333333333
0.00389231268245216
0.0025987525987526
0.00395256916996047
0
0.0842676311030741
0.0435458786936236
0.00209424083769634
0.00358225406448057
0.135170603674541
0.048196166854566
0.732374768089054
0.641737032569361
0.784604996623903
0.00386100386100386
0.00372300819061802
0.00254841997961264
0.0454042081949059
0.13049853372434
0.0105474635861376
0.00650054171180932
0.0266311584553928
0.071969696969697
0.0031262211801485
0
0.396521739130435
0.00765696784073507
0.00675371454299865
0.00513039760581445
0.0609137055837563
0.0667634252539913
0.00388945752302968
0.197406340057637
0.00181159420289855
0.00488549618320611
0.00657894736842105
0.00148367952522255
0
0.232091690544413
0.053484602917342
0.109401709401709
0.00126903553299492
0.00473653049141504
0.0032
0.112781954887218
0.345323741007194
0.00285532994923858
0.00699300699300699
0.184979544126242
0.00116076610562972
0.091983556012333
0.0066577896138482
0.0866983372921615
0.037037037037037
0.0330578512396694
0.00867410161090459
0.16279926335175
0.0132661183337755
0.127470856563609
0.371222076215506
0.479591836734694
0.398660986001217
0.00341630063445583
0.0692857142857143
0.00381825124093165
0.00212239122744959
0.11214953271028
0.813620071684588
0.00254291163382072
0.0024380333197887
0.00530906332954115
0.0068655303030303
0.466281310211946
0.010042646856514
0.560293443374599
0.00712504453152832
0.00736648250460405
0.00341130604288499
0.00697674418604651
0.000865800865800866
0.00378548895899054
0.00496930722011108
0.00547645125958379
0.529978586723769
0.491596638655462
0.545600858369099
0.614668218859139
0.388185654008439
0.411764705882353
0.0563607085346216
0.201802507836991
0.482758620689655
0.0134813639968279
0.00880245649948823
0.00476190476190476
0.570402298850575
0.00444839857651246
0.0031496062992126
0.000986193293885602
0.254736842105263
0.0426829268292683
0.0573199070487994
0.0950570342205323
0.153380423814329
0.0418439716312057
0.046133853151397
0.0305927342256214
0.0197685631629701
0.00179734891035722
0.0108225108225108
0.0253036437246964
0.577680525164114
0.0287286063569682
0.0432506887052342
0.0442338072669826
0.225099601593625
0.00330906684315023
0.157273918741809
0.145756457564576
0
0.00453172205438067
0.0243722304283604
0.00396253602305476
0.00216658642272508
0.00582107843137255
0.00305343511450382
0.00107719928186715
0.00562675836198812
0.43053267435475
0.00464985205016204
0.0308274743104381
0.00730688935281837
0.00228963938179737
0.487272727272727
0.833333333333333
0.251493753394894
0.0588235294117647
0.00532188841201717
0.378737541528239
0.0101351351351351
0.00545350172215844
0.00296227003429997
0.00312793243665937
0.0030812324929972
0.0171428571428571
0.00317421560249054
0.00620280474649407
0.00391440501043841
0.00882872277810477
0.00602006688963211
0.0904907975460123
0.206896551724138
0.0845921450151057
0.00642654311762068
0.00390286209887251
0.00416840350145894
0.0111816545058277
0.00308568715879421
0.11785856971634
0.00375351892399124
0.772228989037759
0.00409724119093144
0.00359527478171546
0.0026525198938992
0.00422535211267606
0.172839506172839
0.00421213861765269
0.38728323699422
0.68695652173913
0.00358287761644352
0.00227272727272727
0.00437636761487965
0.557809330628803
0.590987868284229
0.00194552529182879
0.0131935047361299
0.122993119266055
0.178025034770515
0.0129118432769368
0.12847965738758
0.0153515505066012
0.0303550973654066
0.385187580853816
0.166666666666667
0.169159360495101
0.0390964378801043
0.187089715536105
0.545965475712565
0.526490066225166
0.0818094321462945
0.015410436374733
0.547535211267606
0.00362705355237892
0.00193174500965873
0.705374280230326
0.00493171471927162
0.805194805194805
0.028657616892911
0.00299102691924227
0.00350672121566335
0.00730063646574317
0.528138528138528
0.00459434060770596
0.083617747440273
0.00397953382603752
0.00385356454720617
0.00491480996068152
0.818181818181818
0.0105598724845587
0.686046511627907
0.0210378681626928
0.00454545454545455
0.138483965014577
0.598615916955017
0.0428449014567266
0.159090909090909
0.725
0.579710144927536
0.0162866449511401
0.00269622528460156
0.226415094339623
0.0531790404368743
0.00369230769230769
0.0953234928955718
0.0775444264943457
0.666277712952159
0.673052362707535
0.00328208671618587
0.412092283214002
0.493699885452463
0.00867804454729534
0.451559934318555
0.0056002800140007
0.00701051577366049
0.00374933047670059
0.646913580246914
0.0165137614678899
0.513064133016627
0.0357698289269051
0.173913043478261
0.285379202501955
0.0701754385964912
0.368237347294939
0.0264948954788527
0.357142857142857
0.0154280338664158
0
0.0424107142857143
0.00174825174825175
0.00379746835443038
0.000684931506849315
0.00280242877160206
0.00392596747055524
0.00319829424307036
0.251085383502171
0.0185922974767596
0.123823905215472
0.517786561264822
0.229107981220657
0.78914535246413
0.00310719834282755
0.712121212121212
0.105527638190955
0.21566265060241
0.0432569974554707
0.152041702867072
0.209923664122137
0.453097345132743
0.414714867617108
0.087256027554535
0.364580328814537
0.552380952380952
0.146857631466439
0.437298236900919
0.332123411978221
0.0459016393442623
0.044280442804428
0.46430488459474
0.115791658020336
0.275
0.103165675719107
0.256943342326615
0.501883239171375
0.33113720996849
0.651851851851852
0.427416520210896
0.00303145130731338
0.00577200577200577
0.513532763532764
0.00337154416722859
0.00610004066693778
0.00851063829787234
0.0108695652173913
0.00392670157068063
0.4337899543379
0.00401753104455807
0.00341880341880342
0.00249100470523111
0.0141287284144427
0.00274473924977127
0.468102288021534
0.00379266750948167
0.00345593680572698
0.0039990590449306
0.0026160889470242
0.0185185185185185
0.143459915611814
0.5
0.283908045977011
0.377952755905512
0.00253164556962025
0.00445307147750628
0.00338157716759096
0.698051948051948
0.38013698630137
0.422334172963896
0.076271186440678
0.00237154150197628
0.00339750849377123
0.751046025104602
0.00391926317852244
0.766081871345029
0.00335242352283839
0.00312134217713617
0.13903520931522
0.003003003003003
0.0634146341463415
0.031627372052904
0.165496489468405
0.285024154589372
0.171862821512081
0.15
0.110931174089069
0.204444444444444
0.0277044854881266
0.148181011535049
0.667082294264339
0.807228915662651
0.775614754098361
0.772778402699663
0.638297872340426
0.303475456825511
0.0117711470024637
0.00266903914590747
0.678500986193294
0.498795180722892
0.00158982511923688
0.00406654343807763
0.00283171521035599
0.812176165803109
0.0030833744449926
0.00396825396825397
0.0408797216699801
0.567335243553009
0.00387665198237885
0.00242718446601942
0.00211864406779661
0.661151960784314
0.004364694471387
0.818801089918256
0.13933236574746
0.695899772209567
0.473684210526316
0.80049109883364
0.138613861386139
0.814641744548287
0.857466063348416
0.00398759415152858
0.807324840764331
0.00773908236594804
0.102685624012638
0.884868421052632
0.183990442054958
0.737373737373737
0.358104969809568
0.540708514605345
0.864748201438849
0.831932773109244
0.598837209302326
0.239382239382239
0.00449943757030371
0.635153129161119
0.0035778175313059
0.00151057401812689
0.00654129190515127
0.613618974751339
0.563897763578275
0.736363636363636
0.472934472934473
0.00841787178933736
0.802047781569966
0.00208333333333333
0.559055118110236
0.486215538847118
0.509216589861751
0.00506384852487891
0.874149659863946
0.00175592625109745
0.00330101093459872
0.00568181818181818
0.157973174366617
0.0397971127584862
0.00452488687782805
0.783964365256125
0.0035880875493362
0.758680555555556
0.539473684210526
0.810240963855422
0.00220820189274448
0.00405862457722661
0.00314183123877917
0.793529971455756
0.656637168141593
0.573131955484897
0.0033717834960071
0.902800658978583
0.360569319978914
0.0706618962432916
0.00295420974889217
0.00318809776833156
0.00638365783593999
0.937716262975779
0.0440273037542662
0.00461204557786218
0.884083816317432
0.00421718502899315
0.825396825396825
0.00504484304932735
0.721884498480243
0.71180931744312
0.67008547008547
0.00474495848161329
0.824503311258278
0.00514522821576763
0.637848222862632
0.0271062271062271
0.764158918005072
0.0826901874310915
0.00240096038415366
0.789517470881864
0.00600885515496521
0.00450901803607214
0.798732171156894
0.729950900163666
0.831891223733004
0.0030717247734603
0.914317925591883
0.754716981132076
0.504332755632582
0.0046875
0.00311634349030471
0.431818181818182
0.00714285714285714
0.75031847133758
0.00594353640416048
0.00875774723794125
0.823102678571429
0.00360065466448445
0.785483870967742
0.0255941499085923
0.744463373083475
0.00314657809632025
0.00102040816326531
0.0309901738473167
0.371444823663254
0.820224719101124
0.728733829870639
0.260215053763441
0
0.00527148128624143
0.00544464609800363
0.00269058295964126
0.00394632991318074
0.00162866449511401
0.00309119010819165
0.299477221807319
0.68693009118541
0.00632577754348972
0.0579710144927536
0.0426287744227353
0
0.032520325203252
0.00422535211267606
0.00137931034482759
0
0
0.602996254681648
0.576807228915663
0.00425079702444208
0
0.00338983050847458
0.0434782608695652
0.00169779286926995
0.00251098556183302
0
0.00725255972696246
0.00879396984924623
0.00163934426229508
0.00585480093676815
0.00617283950617284
0.00240096038415366
0.551724137931034
0.386064030131827
0.88
0.83448275862069
0.743455497382199
0.839050131926121
0.842105263157895
0.00695825049701789
0
0.643609022556391
0.00186915887850467
0.00186567164179104
0.02
0.0213675213675214
0
0.761029411764706
0
0.0851688693098385
0.0253164556962025
0.0075685903500473
0.166666666666667
0.659770114942529
0.0511278195488722
0.00146842878120411
0.133096085409253
0.288770053475936
0.00119760479041916
0.00274473924977127
0.00862068965517241
0.00869565217391304
0.00405679513184584
0
0
0.721627408993576
0.126732673267327
0.00459770114942529
0.0738699007717751
0
0.0285714285714286
0.00288600288600289
0.546791443850267
0.61662817551963
0.77124183006536
0.815533980582524
0.00259403372243839
0.00407331975560081
0.0148514851485149
0.00380228136882129
0.00455373406193078
0.645833333333333
0.221920289855072
0.00241837968561064
0.00544464609800363
0
0.00109649122807018
0.00397877984084881
0.451117318435754
0.00187265917602996
0.00115606936416185
0.0035650623885918
0.0846153846153846
0.00158144438587243
0.0108196721311475
0.0916030534351145
0.00326644890340644
0.0395256916996047
0.00404463040446304
0.600917431192661
0.523090586145648
0.548795944233207
0.558232931726908
0.268421052631579
0.00474871388998813
0.00994406463642014
0.0486486486486487
0.00539083557951483
0.0282485875706215
0.00391581008321096
0.00249169435215947
0.00324056423942051
0.000987166831194472
0.0561056105610561
0.166666666666667
0.00715380684721512
0.00475161987041037
0.00444444444444444
0
0.00121138703815869
0.429273620972146
0.0121212121212121
0.25596994902066
0.00380807311500381
0.197866149369544
0.00374812593703148
0.00434971726837756
0.00508001016002032
0.0263061746437706
0.00342137676200903
0.810874704491726
0.525270758122744
0.00388042540960046
0.00239043824701195
0.0046592894583576
0.54
0.00333704115684093
0.0710594315245478
0.00413223140495868
0.00389105058365759
0.75241935483871
0.00289017341040462
0.0203996669442132
0.00335365853658537
0.0839041095890411
0.202921231090245
0.00149253731343284
0.00408441116405718
0.00224315836698071
0.001806684733514
0.00843881856540084
0.0045475216007276
0.151418002466091
0.00139275766016713
0.0116959064327485
0.00242130750605327
0.0344827586206897
0.00344827586206897
0.0352011494252874
0.00119047619047619
0.00408163265306122
0
0.00522420548541576
0.00695249130938586
0.0889975550122249
0.0153061224489796
0.398936170212766
0.427734375
0.779197080291971
0.0377788795240456
0.0019351717464925
0.56011315417256
0.00321285140562249
0.0033003300330033
0.0062266500622665
0.512367491166078
0.0659084281131525
0.00109769484083425
0.00492914356130622
0.00308437981934347
0.0172004744958482
0.197183098591549
0.0062320230105465
0.0552083333333333
0.07377752359165
0.0943820224719101
0.00198675496688742
0.00137816979051819
0.389429763560501
0
0.386617100371747
0.374434389140271
0.410901467505241
0.695841392649903
0.00571584104518236
0.00950782997762863
0.0180547466511357
0.102773246329527
0.00461842973389048
0.472801220132181
0.373589164785553
0.6
0.00493421052631579
0.286589297227595
0.0352040816326531
0.00645756457564576
0.00248190279214064
0.00384812724474089
0.0139009556907037
0.00344827586206897
0.725069897483691
0.0056980056980057
0.00463201235203294
0.00277777777777778
0.0121951219512195
0.00420168067226891
0.249138129165709
0.00999167360532889
0.349137931034483
0.0026281208935611
0.00134003350083752
0.7997557997558
0.00140745953553835
0.2994555353902
0.00890518596123625
0.0041522491349481
0.00248262164846077
0
0.00759768451519537
0.00406871609403255
0.274128893000308
0.00221799746514575
0.0050251256281407
0.00277623542476402
0.00173210161662818
0.00290416263310745
0.00372208436724566
0.00263477908390758
0.966666666666667
0.00311189284264646
0.00478214665249734
0.00475963826749167
0.206611570247934
0.0626959247648903
0.152676399026764
0.0899608865710561
0.312063808574277
0.357094821788837
0.00714285714285714
0.00624457935819601
0.0463292943692088
0.00290275761973875
0.0066006600660066
0.0035732516590097
0.00281195079086116
0.00528052805280528
0.00214285714285714
0.141274238227147
0.00398406374501992
0.00467753366406804
0.00365853658536585
0.0273972602739726
0.0275080906148867
0.00337394564198688
0.0158940397350993
0.00489795918367347
0.00564971751412429
0.00214362272240086
0.00391134289439374
0.00321543408360129
0.00320855614973262
0.00463623395149786
0.00573613766730402
0.374102441359502
0.141043723554302
0.280652019844082
0.00200267022696929
0.250655021834061
0.00543478260869565
0.289473684210526
0
0.0150684931506849
0.0436826640548482
0.471325484238511
0.00541638456330399
0
0.00284090909090909
0.00308209582516111
0.00257447591026113
0.734547196933397
0.000831946755407654
0.00548182342758223
0.00558659217877095
0.663366336633663
0
0.411207251751133
0.407692307692308
0.0148544266191325
0.0363636363636364
0.0365646258503401
0.312399355877617
0.546961325966851
0.309090909090909
0.566097406704617
0.00156087408949011
0.0119617224880383
0.00566393958464443
0.00278465346534653
0.0472560975609756
0.00151975683890578
0.00666666666666667
0.00200904068307383
0.00206256445513922
0
0.00413009808982963
0.00592300098716683
0.0018125323666494
0.00283822138126774
0.00328515111695138
0.00449213875717494
0.0178298522669384
0.00786782061369001
0.222826086956522
0.757142857142857
0.0745762711864407
0.563636363636364
0.00142585551330798
0.004739336492891
0.00386904761904762
0.00475059382422803
0.00267379679144385
0.00438459129345443
0.00272182906913446
0
0.478260869565217
0.873925501432665
0.0042674253200569
0.882521489971347
0.00327555616214003
0.00166204986149584
0.889673433362754
0.894578313253012
0.389408099688474
0
0.384666226040978
0.838129496402878
0.699248120300752
0.00553165334972342
0.00322164948453608
0.00208333333333333
0.0540997464074387
0.915254237288136
0.00345694531741043
0.372532002603602
0.0261854210898797
0.804086099963517
0.627157001414427
0.601659751037344
0.770591207680647
0.779661016949153
0.00736067297581493
0.864077669902913
0.789957134109002
0.0075046904315197
0.708215297450425
0.764180024660913
0.0035056967572305
0.00189969604863222
0.00719424460431655
0.00652238363474652
0.00269541778975741
0.952115812917595
0.252354048964218
0.010580204778157
0.00156739811912226
0.00154559505409583
0.00342717258261934
0.0018738288569644
0.819335083114611
0.00390843104410944
0.807547169811321
0.00348659838744825
0.00197044334975369
0.00317965023847377
0.00535236396074933
0.35364238410596
0
0.000809716599190283
0.00293255131964809
0.00625
0.00292397660818713
0.00379090183559457
0.0022271714922049
0.00361247947454844
0.00439367311072056
0.0144404332129964
0.0226415094339623
0.702740201179327
0.291704649042844
0.00324149108589951
0.0167397369469908
0.00993788819875776
0.358654179673951
0.958677685950413
0.126712328767123
0.322268078234344
0.00434404865334492
0.0040650406504065
0.00309597523219814
0.00231124807395994
0.209240337627721
0.830633284241532
0.798748696558916
0.00394218134034166
0.002356637863315
0.00307017543859649
0.0025426807119506
0.00634057971014493
0.00379362670713202
0.364720394736842
0.193296960249415
0.00384862091084028
0.00274079874706343
0.309537741369222
0.006053726825577
0.0211515863689777
0.0564391995895331
0.0072463768115942
0.0036117381489842
0.00352822580645161
0.00757575757575758
0.699108469539376
0.011722866174921
0.00145085237577077
0.00337410375369043
0.854545454545454
0.816108339272986
0.764940239043825
0
0.841889117043121
0.778042959427208
0
0.00259627866724362
0.00343790287924366
0.0207667731629393
0.00468975468975469
0.551724137931034
0.374211632796076
0.172774869109948
0.0131004366812227
0.659025787965616
0.724922440537746
0.297090352220521
0.527643064985451
0.00391937290033595
0.0119949494949495
0.00195026816187226
0.0025062656641604
0.00623700623700624
0.00610687022900763
0.00240867121637896
0.349587912087912
0.516597510373444
0.3656660878194
0.580246913580247
0.0251019367991845
0.784386617100372
0.83061546554445
0.00209205020920502
0.836336336336336
0.919540229885057
0.742831541218638
0.81994459833795
0.824360105913504
0.803625377643505
0.783882783882784
0.00265516096913375
0.0066815144766147
0.876750700280112
0.742124542124542
0.893280632411067
0.0073679901760131
0.768873892872206
0.41025641025641
0.00530764694318852
0.00300571085061617
0.00416564567507964
0.916666666666667
0.84083044982699
0.420529801324503
0.812186379928315
0.0196078431372549
0.00399644760213144
0.0102965403624382
0.0060790273556231
0.0691964285714286
0.00217627856365615
0.00356294536817102
0.00488786658999425
0.0213523131672598
0.00317359568390987
0.00384245917387128
0.739747885750758
0.00747065101387407
0.00389105058365759
0.00582164593807886
0.878947368421053
0.100627286983795
0.193164933135215
0.00614124872057318
0.447972972972973
0.523688663282572
0.806382978723404
0.578551642263554
0.622415669205658
0.75
0.728125
0.00203148806500762
0
0.00303720577069096
0.0483714146815751
0.00413617562838053
0.00306044376434583
0.00516295579219103
0.608652900688299
0.00218914185639229
0.00241610738255034
0.00477184610796302
0.00599520383693046
0
0.0139935414424112
0.0393541876892028
0.315305570578691
0.0022002200220022
0
0.336043360433604
0.780936454849498
0.625302175664786
0.84180790960452
0.00239071038251366
0.00503461296412838
0.00438853130485664
0.367986798679868
0.00402617010568697
0.00255918106206014
0.00312337324310255
0.00382601691502215
0.00409976084728391
0
0.874721603563474
0.912325285895807
0.00404040404040404
0.0813246698805282
0.00304362529590801
0.00737871241468364
0.00149925037481259
0.00820512820512821
0.339820359281437
0.00535475234270415
0.735648476257973
0.823863636363636
0.00286944045911047
0
0.00492610837438424
0.810941570524749
0.397098515519568
0.688622754491018
0.703187250996016
0.52787456445993
0.711598746081505
0.00338018146237324
0.756048387096774
0
0.00308800823468863
0.00882352941176471
0.0249469214437367
0.379310344827586
0.00335811945310626
0.00309771895240777
0.00694444444444444
0.0069151627593186
0.812280701754386
0.795787545787546
0.938992042440318
0.805343511450382
0.00394321766561514
0
0.2933730454207
0.00240096038415366
0.150632911392405
0.00498545907769007
0.00328947368421053
0.00380228136882129
0.00253968253968254
0.00315357931251971
0.00586854460093897
0.00970873786407767
0.00589622641509434
0.00353741496598639
0.00232648313299729
0.00226586102719033
0.00276243093922652
0.0476671379519289
0.00328947368421053
0.0023130300693909
0.799769850402762
0.702380952380952
0.0108259823576584
0.033175355450237
0.882544861337684
0.00184672206832872
0.00651465798045603
0.00513938638841302
0.00237120068980384
0.00231384097602019
0.00405616224648986
0.00441988950276243
0.00275807722616233
0.00115740740740741
0.0056028686687584
0.00328542094455852
0.00695652173913044
0.00903954802259887
0.702877275396359
0.44954128440367
0.572614107883817
0.772151898734177
0.192982456140351
0.00601805416248746
0.00191938579654511
0.470189701897019
0.00386498325173924
0.681623931623932
0.08984375
0
0.00387275242047026
0.00518962075848303
0.00171526586620926
0.00231749710312862
0.00235710076605775
0.742857142857143
0.00660338423442014
0.00952199581032184
0.00393081761006289
0.11807470543996
0.0285714285714286
0.0347358121330724
0.00338696020321761
0.333722969023963
0.0602094240837696
0.162083936324168
0.17319408181027
0.00227617602427921
0.0048
0.00513071096994869
0.7775
0.00804289544235925
0.733660130718954
0.555555555555556
0.00315593171711376
0.00397614314115308
0.247311827956989
0.00403743806202973
0.00401132609721567
0.00774577954319762
0.00351246926589392
0.396527451900516
0.132903981264637
0.0106257378984652
0.0442329227323628
0.0031477260392923
0.00176470588235294
0.00257510729613734
0.00256739409499358
0.00292112950340798
0.00149365197908887
0.00209643605870021
0.00356052899287894
0.014027515511195
0.00464252553389044
0.00310040543763415
0.799468791500664
0.0048
0.00462748727441
0.00513022888713496
0.00354609929078014
0.00278551532033426
0.00506678949792722
0.00323275862068966
0.124877571008815
0.228571428571429
0.318010985834056
0.698642533936652
0.349137931034483
0.0025706940874036
0.00376909343384249
0.586174242424242
0.00694444444444444
0.00368894791205548
0.0173134328358209
0.0068259385665529
0.00743801652892562
0.00619195046439629
0.0364725095264017
0.139318885448916
0.00230858022316275
0.00270438943207822
0.00178970917225951
0.0056390977443609
0.00550660792951542
0.0030622660768969
0.00263895761174336
0.00580270793036751
0.26027397260274
0.228824273072061
0.116635687732342
0.0266512166859791
0.0872226472838562
0.0188235294117647
0.0153911928174434
0
0.0811965811965812
0.0730129390018484
0.0017174753112924
0.00225691179236412
0.00365887981987053
0.00404612583451345
0.00690548122572292
0.101343101343101
0.795072115384615
0.0045360290305858
0.00290951411114344
0.587713068181818
0.805555555555556
0.0348765432098765
0
0.00571755288736421
0.00468505986465383
0.0032555615843733
0.0215037593984962
0.0215924426450742
0.0017683465959328
0.00193673337637185
0.0200345423143351
0.00235294117647059
0.501597444089457
0.00429389312977099
0.00493096646942801
0.00287425149700599
0.00239234449760766
0.000965250965250965
0.00434782608695652
0
0.00316849609596017
0.0191949106065592
0.0171526586620926
0.00377477194086191
0.00279329608938547
0.648951048951049
0.00867365377665342
0.0145208131655373
0.00479561543731446
0.00943396226415094
0.00829081632653061
0.0091324200913242
0.043613707165109
0.00336417157275021
0.742690058479532
0.0170493606489757
0.523943661971831
0.312138728323699
0.0137481910274964
0.00312199807877041
0.0149253731343284
0.00223895786688378
0.337423312883436
0.00329566854990584
0.669387755102041
0.0227611940298507
0.00504818724185406
0.176119402985075
0.0772464529689963
0.0114678899082569
0.00287438919229664
0.00366002440016267
0.00233058443886698
0.644188596491228
0.0148514851485149
0.787575150300601
0.747899159663866
0.610619469026549
0.141025641025641
0.118015198927135
0.183937823834197
0.0680147058823529
0.082039911308204
0.027992277992278
0.0403521643433602
0.0470153195985209
0.0225352112676056
0.0891861761426979
0.0253521126760563
0.0619523443504996
0.0670731707317073
0.0756372753865441
0.00653266331658291
0.00384556222119674
0.209950248756219
0.0332202178960529
0.666666666666667
0.0790899241603467
0.0714700755374782
0.015321375186846
0.0050761421319797
0.00257927476862388
0.017875920084122
0.141168289290682
0.0970772442588727
0.00455207574654042
0.00377002827521206
0.723247232472325
0.147887323943662
0.230529595015576
0.00226244343891403
0.00695652173913044
0.0315533980582524
0.053481331987891
0.0467625899280576
0.155555555555556
0.0192610062893082
0.111923920994879
0.00396301188903567
0.603610553926863
0.604285714285714
0.123673618733992
0.502994011976048
0.486435331230284
0.0910326086956522
0.588590604026846
0.525754884547069
0.361471861471861
0.0540540540540541
0.348044132397192
0.539451594851707
0.00384826827927433
0.00509310838771288
0.112510638297872
0.00704225352112676
0.218634458959823
0.00654878847413229
0.0255754475703325
0.0998116760828625
0.350791717417783
0
0.00479616306954436
0.00394823426189954
0.798319327731092
0.00951474785918173
0.00238095238095238
0.175483870967742
0.00594563986409966
0.608501118568233
0.292929292929293
0.868512110726644
0.432692307692308
0.00371245359433007
0.171091445427729
0.00910891089108911
0.447574334898279
0.751770406261647
0.0081140350877193
0.326388888888889
0.00435540069686411
0.0187617260787993
0.676470588235294
0.464646464646465
0.0986899563318777
0.00246913580246914
0.0364372469635627
0.0674749604638904
0.0139238382821674
0.25
0.0056550424128181
0.111842105263158
0
0.319327731092437
0.633009708737864
0.034983498349835
0.757575757575758
0.00928074245939675
0.177244808423516
0.420911528150134
0.0116504854368932
0.6
0.786026200873362
0.00659444182760245
0.00390879478827362
0.00286123032904149
0.224652087475149
0.361789733735932
0.100985221674877
0.037109375
0.359177215189873
0.548172757475083
0.0953744493392071
0.134513941220799
0.0881987577639751
0.156894679695983
0.369274136715997
0.0845921450151057
0.0886644219977553
0.219084712755599
0.0469011725293132
0.155893536121673
0.29885877318117
0.300664451827243
0.00519987000324992
0.646643109540636
0.00958221540820238
0.00297278756002744
0.0208333333333333
0.00373250388802488
0.00639921240462712
0.00823045267489712
0.00433212996389892
0.0392156862745098
0.0015609756097561
0.00732728541521284
0.694915254237288
0.0172643944113197
0.193463622926589
0.152631578947368
0.0024330900243309
0.703992210321324
0.458866544789762
0.697204968944099
0.379360465116279
0.723809523809524
0.101769911504425
0.616071428571429
0.287292817679558
0.682835820895522
0.00215105162523901
0.00426439232409382
0.886916835699797
0.00135062128579146
0.0014903129657228
0.0037697914048756
0.00199311469469107
0.794549266247379
0.0062111801242236
0.455223880597015
0.0131407942238267
0.571428571428571
0.0269058295964126
0.00421940928270042
0.408242112041211
0.0017307026652821
0.00401861252115059
0.662408759124088
0.00644537544311956
0.697959183673469
0.257369614512472
0.029296875
0.56241134751773
0.33112582781457
0.204081632653061
0.355791962174941
0.164499036608863
0.0122399020807834
0.713917525773196
0.880258899676375
0.00210748155953635
0.105061349693252
0.0625
0.0677506775067751
0.176528357476062
0
0.42374616171955
0.00563512561634186
0.00196560196560197
0.840909090909091
0.603469640644362
0.536363636363636
0.00118623962040332
0.165818921668362
0.44954128440367
0.331465919701214
0.632635253054101
0.605421686746988
0.488636363636364
0.729032258064516
0.0227547321788159
0.0727272727272727
0.00214018191546281
0.0033955857385399
0.440677966101695
0.15631067961165
0.00207325501036628
0.819595645412131
0.00881226053639847
0.236297198538368
0.653102746693795
0.690518209529921
0.00668449197860963
0.00853911839372259
0.00156887354879197
0
0.00672645739910314
0.0015748031496063
0.0041386445938955
0.0163560289083302
0.384615384615385
0.173913043478261
0.14323374340949
0.824291497975709
0.00511945392491468
0.0677966101694915
0.00472711645896003
0.00596836765144733
0.00400343151272519
0.0147058823529412
0
0.0018018018018018
0.00525571053163533
0.565217391304348
0.275280898876405
0.684908789386401
0.00289128758673863
0.817155756207675
0.00203562340966921
0.00235355648535565
0.00531914893617021
0.00269723533378287
0.00311850311850312
0.552340425531915
0.7265
0.00326797385620915
0.00302343159486017
0.00619578686493185
0.00229943791517629
0.0032488628979857
0.0139064475347661
0.0765217391304348
0.0109639104613979
0.123076923076923
0.759863945578231
0.0059206631142688
0.00595977154209089
0.577073552425665
0.150681596884129
0.46367671104882
0.0025238867856499
0.641213689962611
0.569942196531792
0.00190424374319913
0.00335409678965022
0.00139275766016713
0.00327044025157233
0.00106723585912487
0.002672147995889
0.00360174942114741
0.367209723299716
0.223290598290598
0.825531914893617
0.00248344370860927
0.00642054574638844
0.00815217391304348
0.84234752589183
0.00115340253748558
0
0.845161290322581
0.376371852808263
0.0038751345532831
0.853913043478261
0.954248366013072
0.867647058823529
0.3641349054017
0.838235294117647
0.00575815738963532
0.00620636152055857
0.00511363636363636
0.00421940928270042
0.00355450236966825
0.0047554347826087
0.84375
0.880064829821718
0.328423829413058
0.675
0.0031201248049922
0.666666666666667
0.00491978609625668
0.173388616660384
0.389792060491493
0.460144927536232
0.414012738853503
0.00408921933085502
0.00545888775162061
0.318069306930693
0.00668896321070234
0.00328849028400598
0.00396825396825397
0.00615883306320908
0.00364963503649635
0.0769230769230769
0
0.00210822206605762
0.00283848992336077
0.00389711613406079
0.00165768752590137
0.561736770691995
0.62753036437247
0.00518134715025907
0.00624249699879952
0
0.00355871886120996
0.00973164258330876
0.00462534690101758
0.00535905680600214
0.749645725082664
0.910505836575875
0.848258706467662
0.640692640692641
0.399532710280374
0.981481481481482
0.00234614690489081
0.00447284345047923
0.00212414444182204
0.004778972520908
0.0508796956728483
0.138505597500651
0
0.574244415243101
0.00253807106598985
0.0708215297450425
0.00348432055749129
0.0464843094478939
0.00400415245439715
0.0064
0.380786303107165
0.00277777777777778
0.00301932367149758
0.757878554957725
0.866037735849057
0.00496640373940987
0.646744930629669
0.816176470588235
0.431818181818182
0.804199475065617
0.63339275103981
0.075
0.0572831423895254
0.0395799676898223
0.050328227571116
0.923780487804878
0.003239241092087
0.652523447967843
0.367051416579224
0.733884297520661
0.642857142857143
0.354695149087672
0.0506666666666667
0.351092896174863
0.583333333333333
0.00849617672047579
0.941340782122905
0.0419479267116683
0.142680993482473
0.00510204081632653
0.0141509433962264
0.0276722734671731
0.866576819407008
0.00176678445229682
0.00354749704375246
0.0939226519337017
0.381709741550696
0.466314398943197
0.517526455026455
0.754716981132076
0.0143613000755858
0.395482728077945
0.337365591397849
0.636040308239478
0.67985927880387
0
0.429037520391517
0.234238178633975
0.794896957801766
0.267669172932331
0.668864813942534
0.00288184438040346
0.000610873549175321
0.0133472912850039
0.0199294166493668
0.0249396621078037
0.345682823916847
0.149466192170818
0.293939393939394
0.00435052827843381
0.608252202132592
0.00351213282247765
0.00855167394468704
0.00455675227837614
0.00462249614791988
0.00397965951801901
0.00283687943262411
0.00277970813064628
0.00462320850670365
0.00704034660167885
0.0950647249190938
0.174468085106383
0.00370762711864407
0.61437908496732
0.125624553890079
0.0141093474426808
0.100196463654224
0.604130808950086
0.242733106832767
0.0368120085775554
0.287032764190125
0.0045045045045045
0.00513573000733676
0.00497642744892614
1
0.00464222826956939
0.0152258064516129
0.00220848056537102
0.00253807106598985
0.00376506024096386
0.00374531835205993
0.0431640232884963
0.792307692307692
0.00271478760779304
0.3361285814116
0.354288907516066
0.791918253599628
0.770352369380316
0.542410714285714
0.721978021978022
0
0.003556609365738
0.00261904761904762
0.707017543859649
0.787878787878788
0.359022556390977
0.00352030039896738
0.840108401084011
0.784
0.00195758564437194
0.00360230547550432
0.171344886502319
0.624172185430464
0.032829373650108
0.00245499181669394
0.00516129032258065
0.0403846153846154
0.00477590007347539
0.00479616306954436
0.691666666666667
0.388888888888889
0
0.000906618313689937
0.578859060402685
0.00291474374544571
0.00439238653001464
0.00173812282734647
0.600961538461538
0.00460169751508334
0.00276158330776312
0.00750853242320819
0.575186493914409
0.473149492017417
0.0338231217077904
0.053125
0.285299806576402
0.00330926594464501
0.00392927308447937
0.269287180991493
0.00387596899224806
0.704772475027747
0.00347463516330785
0.00267809319764328
0.00539665407447383
0.00385852090032154
0.00459707950243375
0.00322164948453608
0.00320512820512821
0.00296589223924864
0.00470809792843691
0.0469934310257706
0.0278128950695322
0.0045489006823351
0.00837257980115123
0
0.653631284916201
0.309941520467836
0.165384615384615
0.00223713646532438
0.00586057988895743
0.00543478260869565
0.00287976961843053
0.00287039081474939
0
0.0034435261707989
0.00380952380952381
0.010934393638171
0.0137399463806971
0
0.00229990800367985
0.0304182509505703
0.000722021660649819
0.157122574538571
0.00663900414937759
0.0452418096723869
0.0514979439984335
0
0.00516431924882629
0.0343013468013468
0.819530284301607
0.00893997445721584
0.412144702842377
0.0214581809314801
0.00182315405651778
0.436943847806075
0.00278810408921933
0.00343811394891945
0.0123762376237624
0.770909090909091
0.26457399103139
0.333452850484044
0.148638281549674
0.271595900439239
0.43217665615142
0.0342907385697538
0.455882352941176
0.00672782874617737
0.005
0.296050887887623
0.00498338870431894
0.714285714285714
0.0115783059110299
0.0511022044088176
0.213541666666667
0.143780290791599
0.105621805792164
0.0255972696245734
0.0753768844221105
0.00347222222222222
0.00208986415882968
0.607981220657277
0.40625
0
0.910614525139665
0.828402366863905
0.0053616244581337
0.0592766242464836
0.629086057371581
0.351819757365685
0.00304793571626489
0.623529411764706
0.00511770726714432
0.00390930414386239
0.00235294117647059
0.0405733722060253
0.00249653259361997
0.00321285140562249
0.00469924812030075
0.267796610169492
0.146897810218978
0.421184320266889
0.147081712062257
0.438423645320197
0.0832298136645963
0.133060388945752
0.0446265938069217
0.126336248785228
0.293124616329036
0.100217864923747
0.325102880658436
0.142857142857143
0.286937901498929
0.375459221160911
0.218335343787696
0.115894039735099
0.135135135135135
0.141176470588235
0.130841121495327
0.159961685823755
0.186390532544379
0.377940727161625
0
0.255102040816327
0.384500745156483
0.468390804597701
0.622222222222222
0.402993667242372
0.199534161490683
0.00303951367781155
0.00596760443307758
0.0135542168674699
0.00478927203065134
0.171374764595104
0
0
0.588996763754045
0.00197941409342835
0.00124843945068664
0.00310800310800311
0.00348796651552145
0.360706860706861
0.00261584454409567
0.00208333333333333
0.00444074382459062
0.415410385259631
0.00537634408602151
0.382238126219909
0.523809523809524
0.00267857142857143
0.00370245708515651
0.00198478332782005
0.00236183278223902
0.001318391562294
0.00683682771194166
0.00272885140163731
0.00139470013947001
0.00634249471458774
0.00600600600600601
0.457796014067995
0.117647058823529
0.302300809544099
0.168485675306958
0.260562492117543
0.0867924528301887
0.361718352821556
0.04510556621881
0.199915913390793
0.00261437908496732
0.00551724137931034
0.00709219858156028
0.00243393602225313
0.00326975476839237
0.675675675675676
0.24910820451843
0.606516290726817
0.304478962449103
0.00225779967159277
0.00483810941570525
0.00113442994895065
0.0715667311411992
0.00528401585204756
0.00387409200968523
0.00384528387242705
0.00390455531453362
0.00277606415792721
0.002708192281652
0.0264072272411397
0
0.00594353640416048
0.0072992700729927
0.0503355704697987
0.00215374420145792
0.0043713036770378
0.00185528756957328
0.738970588235294
0.00464306442251886
0
0.0032703488372093
0.00238568588469185
0.00130890052356021
0.00282485875706215
0.0046748831279218
0.00599201065246338
0.00332225913621262
0.00354889589905363
0.0025891829689298
0.00502008032128514
0.00193798449612403
0.610996916752312
0.00357355568790947
0.00143061516452074
0.00423728813559322
0
0.0256948085998951
0.200196270853778
0.00547445255474453
0.00446638457921956
0.00387096774193548
0.0206185567010309
0.00377893245158243
0.003877638948729
0.00652741514360313
0.00516962843295638
0.00881057268722467
0
0.259743799400382
0.00280112044817927
0.00358851674641148
0.00394477317554241
0.00147710487444609
0.0324936108068638
0.55307994757536
0.82103825136612
0.00425079702444208
0.0042092603728202
0.868852459016393
0.362479696805631
0.00274066461116821
0.328821656050955
0.410714285714286
0.411376333164043
0.241469816272966
0.00175070028011204
0.00164581961816985
0.00256231073841137
0.394943820224719
0.360135900339751
0.413432835820896
0.0124077800134138
0.0038860103626943
0.0157411456055969
0.00454959053685168
0.880573248407643
0.729838709677419
0.662309368191721
0.700199203187251
0.0407894736842105
0.00328227571115974
0.00454545454545455
0.785483870967742
0.00299775168623532
0.219247666117518
0.00276243093922652
0.00144927536231884
0.00263466042154567
0.777027027027027
0.164251207729469
0.00284738041002278
0.00219659527732015
0.00423131170662906
0.00692259282567653
0.00482259731312435
0.0269290523045054
0.00323624595469256
0.69290573372206
0.343565525383707
0.00219619326500732
0.6309963099631
0.431750741839763
0.00691900691900692
0.00224215246636771
0.742919389978213
0.00201409869083585
0.413197969543147
0.00372208436724566
0.109118086696562
0.342867620095343
0.0026525198938992
0.00584795321637427
0.00314795383001049
0.00418848167539267
0.714964370546318
0.00684931506849315
0.242603550295858
0.00421940928270042
0.72161480235492
0.323741007194245
0.000657030223390276
0.13768115942029
0.404229361529077
0.00512820512820513
0.00278035217794254
0.00476190476190476
0.00387784779447407
0.804195804195804
0.306280193236715
0.00182982616651418
0.000839278220730172
0.00467418201814682
0.00301464254952627
0.102639296187683
0.0559913859406245
0.219002507662301
0.002539558507521
0.863636363636364
0.00503554502369668
0.00338983050847458
0.0138326114293698
0.0167072746258267
0.00208441896821261
0.00304035378662244
0.00636942675159236
0.00267141585040071
0.00508905852417303
0.00400534045393859
0.0027124773960217
0.00199379707576429
0.359550561797753
0.00518806744487678
0.00337381916329285
0.00813008130081301
0.00190839694656489
0.0074487895716946
0.00401167031363968
0.00319233838786911
0.00308807733619764
0.00124069478908189
0.0348009491167941
0.0026857654431513
0.00175808720112518
0.297729453149984
0.00819366852886406
0.012476370510397
0.00260416666666667
0.00287581699346405
0.00423517688091679
0.00224047796863331
0.00386996904024768
0.00296120817293456
0.581328751431844
0.00761697497279652
0.00607287449392713
0.0798872180451128
0.0021375133594585
0.00611828687967369
0.00253936008125952
0.00448286903618316
0.0344827586206897
0.00410958904109589
0.0226537216828479
0.00278706800445931
0.0180831826401447
0.00681019332161687
0.00348432055749129
0.243186582809224
0.00284974093264249
0.00512820512820513
0.00165471594043023
0.00326797385620915
0.00236593059936909
0.00273330730183522
0.0217391304347826
0.0138099106417547
0.00547516621040282
0.0296127562642369
0.00222965440356745
0.0195317390759985
0.00769526741054252
0.0808926080892608
0.00697969543147208
0.496571988246817
0.149606299212598
0.562013729977117
0.00259067357512953
0.0632440476190476
0.0053639846743295
0.00334075723830735
0.350155763239875
0.38391502276176
0.0102986611740474
0.00395569620253165
0.0400701227147508
0.000617283950617284
0.0103092783505155
0.003584229390681
0.00339425587467363
0.00392156862745098
0.0678148546824543
0.884848484848485
0.769230769230769
0.826319816373374
0.705949656750572
0.00470477534697718
0.282751091703057
0.255526414387411
0.00149253731343284
0.00581395348837209
0.0059016393442623
0.592871830020562
0.00478156922408172
0.00420168067226891
0.0343511450381679
0.00153609831029186
0.203603603603604
0.00217864923747277
0.00206896551724138
0.00929839391377853
0.142104001917086
0.0062402496099844
0.21859516176042
0.769642857142857
0.00517687661777394
0.0043010752688172
0.00443101711983887
0.00452079566003617
0.00273972602739726
0
0.748453608247423
0.00403225806451613
0.64031007751938
0.0025
0.00168883259446907
0.00311526479750779
0.777944862155388
0.00346020761245675
0.00241662638956017
0.0021551724137931
0.00386224654007081
0.441247002398082
0.00240320427236315
0.000729394602479942
0.0214338507021434
0.0521739130434783
0.00351288056206089
0.00648021828103683
0.00230414746543779
0.746760895170789
0.00461538461538462
0.0033955857385399
0.0030229746070133
0.00259067357512953
0.768729641693811
0.46875
0.00269541778975741
0.276466621712744
0.00558987937628714
0.0958429561200924
0.369075829383886
0.688524590163934
0.00330441966129698
0.0062415196743555
0.00536193029490617
0.00208441896821261
0.00448613376835237
0.00153256704980843
0.00438072481083234
0.784403669724771
0.747508305647841
0.910679611650485
0.797297297297297
0.00315031503150315
0.00194457948468644
0.679802955665025
0.878824969400245
0.00325732899022801
1
0.00502134069796636
0.00177935943060498
0.0809061488673139
0.00961538461538462
0.0031055900621118
0.00707070707070707
0.00294117647058824
0.470619658119658
0.0500807754442649
0.0300230946882217
0.391650099403579
0.399305555555556
0.53564290473018
0.00524475524475524
0.0087719298245614
0.00398406374501992
0.00367806144526179
0.752475247524752
0.00334104343356464
0.713068181818182
0.709828393135725
0.105113636363636
0
0.798507462686567
0.00645770987557096
0.56951871657754
0.00253968253968254
0.00431565967940814
0.00602560883755963
0.00284720025308447
0.291089108910891
0.0235452404978137
0.00676818950930626
0.0242986961675227
0.050641940085592
0.175213675213675
0.521495327102804
0.0035264483627204
0.313943239908338
0.0244077530509691
0.00334112930170398
0.00257731958762887
0.00233281493001555
0.00225098480585256
0.00346706290242694
0.00431241015812171
0.0125293657008614
0.00291082296903943
0.0118549511854951
0.014691235059761
0.00300751879699248
0.02591402169546
0.625786163522013
0.141104294478528
0.0024330900243309
0.0434782608695652
0.490829053558327
0.0163360560093349
0.00213827512473272
0.135427952329361
0.618892508143323
0.00429594272076372
0.183098591549296
0.00402872657207917
0.00526567735758736
0.00285442435775452
0.00647948164146868
0.00387096774193548
0.0283723245395719
0.0102803738317757
0.317330519651807
0.493311036789298
0.00725689404934688
0.00491493383742911
0.0029940119760479
0.708509637987776
0.374558303886926
0.004
0.00179372197309417
0.00391134289439374
0.70290564805746
0.847682119205298
0.00420831141504471
0.113253012048193
0.0127904497974845
0.00712435233160622
0.00382409177820268
0.00681247759053424
0.00425
0.0150943396226415
0.23976023976024
0.00836614173228347
0.0241151977793199
0.00223338916806253
0.00348027842227378
0
0.00469353948094975
0.0021978021978022
0.015015015015015
0.00302114803625378
0.00327958458595245
0.00268384326355341
0.269016697588126
0.00252365930599369
0.000573394495412844
0.004
0.122268163024217
0.233532934131737
0.149198787353833
0.00365797896662094
0.707779886148008
0.00328048113723346
0.0032611227579781
0.00466336345088895
0.0034965034965035
0.00256829325239318
0.00471486304445442
0.00337410375369043
0.000745156482861401
0.00493755445832123
0.00516838946315438
0
0.0136539637252904
0.00390625
0.00406586704614759
0.00411597914570566
0.00795644891122278
0.579970104633782
0.00650860065086007
0.437994722955145
0.00375469336670839
0.0285868392664509
0.0443262411347518
0.00254372019077901
0.00217594031706559
0.00493096646942801
0.0658548707753479
0.00445682451253482
0.0403397027600849
0
0.0835051546391753
0.0116618075801749
0.0281569965870307
0.00448717948717949
0.431168831168831
0.0175913396481732
0.393034825870647
0.67027027027027
0.00269541778975741
0.509124087591241
0.00353130016051364
0.173553719008264
0.225755166931638
0.201796090861067
0.00404397826361683
0.774560496380558
0.00404417483278892
0.00226244343891403
0.00463990316723825
0
0.05125
0.0156071564522269
0.688926940639269
0.00397040245443061
0.00189753320683112
0.0020670647680294
0.476294675419402
0.00298507462686567
0.00505462253383336
0.592085235920852
0.00500131613582522
0.0167364016736402
0.224127557160048
0.737078651685393
0.00523369036027264
0.625895316804408
0.00294767870302137
0.00365052324166464
0.31523178807947
0.177593521018126
0.189398636081835
0.00192864030858245
0.0111386138613861
0.114285714285714
0.00436681222707424
0.00301418439716312
0.0964585274930102
0.0338983050847458
0.164095371669004
0.502722323049002
0.00331369661266568
0.310810810810811
0.00359332065102515
0.112153110047847
0.0025518341307815
0.765566790846195
0.012987012987013
0.694641449960599
0.121561100447857
0.467651403249631
0.0108991825613079
0.012609649122807
0.0115332428765265
0.0326273611906125
0
0.00148478099480327
0.0620978120978121
0.00261096605744125
0.00642398286937901
0.00948157210582658
0.00305343511450382
0.00461647727272727
0.0462133192760499
0.222222222222222
0.576026119402985
0.149335418295543
0.00607340903089517
0.185141509433962
0.00330396475770925
0.0016253555465258
0.0445505171042164
0.00458142440649729
0.00748129675810474
0.0025062656641604
0.000784929356357928
0.00511770726714432
0.0455722423614707
0.00467174821735923
0.155858930602958
0.0227944280287041
0.00299311583358276
0.405037440435671
0.00375838926174497
0.0213971050975456
0.00242130750605327
0.017314702308627
0.871299871299871
0.777985074626866
0.795152914021927
0.00387221684414327
0.00294353759700294
0.00301023479831427
0.00275988960441582
0.116161616161616
0.0426423465614986
0.211003804506877
0.223354231974922
0.191983122362869
0.0168539325842697
0.0272614622057001
0.212092130518234
0.00180032733224223
0.00402414486921529
0
0.0027972027972028
0.00574797347089167
0.00173611111111111
0.023121387283237
0.0806451612903226
0.0429311621021466
0.067508499271491
0.0137254901960784
0.0587583148558758
0.115074441687345
0.0695940347970174
0.0777508743610439
0.031814548361311
0.22562358276644
0.0278460278460278
0.157618213660245
0.0193920335429769
0.0291316526610644
0.325051759834369
0.00334036568213783
0.262727272727273
0.0178236397748593
0.0973693825356229
0.120611242495907
0.0804863925883034
0.0783566285472257
0.0333333333333333
0.0221729490022173
0.0632707774798928
0.198167239404353
0.123737373737374
0.00295566502463054
0.0183823529411765
0.201716738197425
0.258227848101266
0.0117069486404834
0.0260730044123546
0.551891891891892
0.566518847006652
0.645144628099174
0.0147594402913552
0.178488178488178
0.197522206638616
0.332422586520947
0.00348432055749129
0.0163265306122449
0.0528109028960818
0.111
0.0139275766016713
0.0653465346534653
0.0771604938271605
0.164885193982581
0.215821152192605
0.102803738317757
0.0690662615402594
0.0613397901533495
0.0252130681818182
0.0802423797282409
0.218181818181818
0.173913043478261
0.0575511780610274
0.00678733031674208
0.107863814401928
0.0267716535433071
0.0240700218818381
0.00334075723830735
0.00719205834683955
0.00251537171604248
0.432455395072217
0.170542635658915
0.0315366972477064
0.161389961389961
0.00993377483443709
0.0364916773367478
0.268817204301075
0.056420233463035
0.0748426206574959
0.0418006430868167
0.6875
0.0109090909090909
0.0337837837837838
0.184454040715608
0.221583652618135
0.148332694518973
0
0.285714285714286
0.171073506081438
0.114754098360656
0.173611111111111
0.0633750921149595
0.00537393640841917
0.00277777777777778
0
0.0135440180586907
0.00471698113207547
0
0
0.224168912848158
0.00248015873015873
0.158637083993661
0.539010989010989
0.616254036598493
0.0119846596356663
0.0251851851851852
0.00216138328530259
0.00425666088601608
0.00318979266347687
0.27047913446677
0.440677966101695
0.0566037735849057
0.00798722044728434
0.0118724073809183
0.0106707317073171
0.00385769395627947
0.00838574423480084
0.669642857142857
0.199771689497717
0.6
0.561497326203209
0.128326099264012
0.435573889832565
0.1875
0.00377358490566038
0.0476190476190476
0.00327868852459016
0.0296200901481005
0.00761070110701107
0.00347785763969395
0.0296174413821473
0.00353045013239188
0.0104977988486285
0.025974025974026
0.0964650766609881
0.00665715644317641
0.0114632501685772
0.0414096916299559
0.109550561797753
0.0977831764348618
0.0778235779060181
0.1
0.00624699663623258
0.00335922737770313
0.04375
0.00317460317460317
0.00191570881226054
0.00470465237846315
0.00763358778625954
0.00287631831255992
0.00320483472209505
0.4656
0.081199538638985
0.356997971602434
0.0608465608465608
0.0273300630693763
0.0266172506738544
0.0857142857142857
0.0334807327858497
0.00271125169453231
0.014050582095544
0.278122232063773
0.00243172465394688
0.0025706940874036
0.00928542591844974
0.0638963360142985
0.0075187969924812
0.0035377358490566
0.00196463654223969
0.00191204588910134
0.281358281358281
0.00245639891918448
0.500481695568401
0.00558284948637785
0.00827770360480641
0.00309946463792618
0.354568620313069
0.00330578512396694
0.00734312416555407
0.0816599732262383
0.010662177328844
0.00728770595690748
0.0844346549192364
0.403131115459883
0.00287631831255992
0.00268456375838926
0.108203321590337
0.71259842519685
0.00374812593703148
0.0210761219935532
0.726053639846743
0.00423600605143722
0.00248643761301989
0.00515743756786102
0.188449848024316
0.252238805970149
0.00409716125256073
0.00493522516964837
0.3060413354531
0.00391498881431767
0.256198347107438
0.00115074798619102
0.107142857142857
0.208754208754209
0.00159786950732357
0.726580350342727
0.000794912559618442
0.00339892665474061
0.0845456462154754
0.0051092318534179
0.0151885001356116
0.0243111831442464
0.00801165331391114
0.00431034482758621
0.0040520984081042
0.00361604207758054
0.0546183045128638
0.0102440494124736
0.026185627000291
0.0038129130655821
0.00351741118536757
0.928735632183908
0.297406340057637
0.00295246530853262
0.00493962678375412
0.00275862068965517
0.00291885580852306
0.0149377593360996
0.00323493732308936
0.00439327374640206
0.00798204040907957
0.463768115942029
0.539078156312625
0.593175853018373
0.239003709591945
0.142241379310345
0.0737547892720306
0.0244648318042813
0.0487012987012987
0.00462962962962963
0.00269251480883145
0.0942622950819672
0.00284558933652838
0.00239234449760766
0.297445255474453
0.333012048192771
0.0305343511450382
0.0111550917596258
0.36989247311828
0.407175398633257
0.522012578616352
0.0161827701094717
0.0031312268716197
0.0303239145416954
0.00202429149797571
0.101769911504425
0.0194963444354184
0.0047812574707148
0.0265957446808511
0.0267639902676399
0.0675855935971543
0.0106870229007634
0.00356597045338767
0.219242902208202
0.30952380952381
0.00179694519317161
0.0207253886010363
0.00783289817232376
0.0106761565836299
0.00495867768595041
0.00323624595469256
0.00115606936416185
0.321976149914821
0.51875
0.00268456375838926
0.0020198619760983
0.0113765642775882
0.00402798388806445
0.00975390156062425
0.00500395048722676
0.00702356797253004
0.00625
0.642168674698795
0.00588235294117647
0.00839655299403403
0.328605200945626
0.752487562189055
0.718883104590629
0.00599571734475375
0.687224669603524
0.00186523665190021
0
0.00991626267078008
0.00278662420382166
0.00320512820512821
0
0.0054249547920434
0.00735632183908046
0.00443131462333826
0.0536848792884371
0.00412305740564542
0.00449101796407186
0.00301356102461075
0.032171581769437
0.00264131008980454
0.0255885363357216
0.0934823091247672
0.0756220523662384
0.428571428571429
0.0264150943396226
0.502673796791444
0.0086035737921906
0.0122950819672131
0.0563031709203403
0.00710364869228285
0.00110619469026549
0.00775193798449612
0.266744186046512
0.00597014925373134
0.00319318786588611
0.00428418421992146
0.00229132569558101
0.00410141685309471
0.00283587380361574
0.429223744292237
0.601809954751131
0.528089887640449
0.463210702341137
0.00453670607643662
0.609903381642512
0.0129540974373416
0.412371134020619
0.0125848981222533
0.803956834532374
0.00364963503649635
0.21037296037296
0.00184131235353197
0.00737463126843658
0.030366692131398
0.00482093663911846
0.00105115627189909
0.560659599528857
0.00392266741384141
0.603174603174603
0.343680709534368
0.276619718309859
0.0125
0.446644664466447
0.0711309523809524
0.441253263707572
0.0361990950226244
0.193478260869565
0.014801657785672
0.0050185873605948
0.00333055786844296
0.00475
0.394094993581515
0.00523364485981308
0.0116279069767442
0.00729312762973352
0.671658347199113
0.510324483775811
0.516129032258065
0.00359984842743463
0.00326157860404436
0.00436835891381346
0.00399467376830892
0.0124808965868569
0.00470588235294118
0.0553745928338762
0.0174418604651163
0.30078125
0.62962962962963
0.00693240901213172
0.00391389432485323
0.122448979591837
0.284403669724771
0.000671591672263264
0.00364667747163695
0.211312700106724
0.377593360995851
0.00345075485262401
0.00260834670947031
0.00639658848614072
0.692307692307692
0.0523229589535408
0.329442282749676
0.000704721634954193
0.426470588235294
0.767857142857143
0.04
0.0365053322395406
0.00249687890137328
0.668685645063598
0.0767148014440433
0.0930232558139535
0.131578947368421
0.516968851696885
0.00371333085777943
0.0497159090909091
0.0111632060727841
0.00526200394650296
0.421430078042607
0.25685019206146
0.379545454545455
0.3
0.893089960886571
0.00349428208386277
0.195037507212926
0.578947368421053
0.0899572334463943
0.00446998722860792
0.0042674253200569
0.00449640287769784
0.121399176954733
0.0109022138168873
0.0776634583471623
0.0175869120654397
0.287981859410431
0.0508629906827555
0.551789077212806
0.00481927710843374
0.00338481066215359
0.765
0.00432152117545376
0.526174496644295
0.395734597156398
0.344549125168237
0.00244618395303327
0.0159808230123851
0.0183658170914543
0.0122324159021407
0.00484391819160388
0.492635024549918
0.00352837400764481
0.581179589131875
0.00368033648790747
0.00364773319437207
0.00346191889218595
0.03248670998228
0.00549450549450549
0.00537453812562983
0.00224159402241594
0.00309717382888115
0.0049813200498132
0.00376526770134999
0.00402530189764232
0.0987023200943767
0.554022988505747
0.245915032679739
0.00560224089635854
0.0276792051100071
0.00148588410104012
0.85378590078329
0.00795228628230616
0.219512195121951
0.00459335314779789
0.00351123595505618
0.00123304562268804
0.366819371727749
0.102299762093577
0.117764471057884
0.111459100957996
0.419753086419753
0.393103448275862
0.216111541440744
0.00210526315789474
0.00201694231544978
0.00291828793774319
0.0181582360570687
0.0050035739814153
0.0295670538542767
0.00361663652802893
0.0297297297297297
0.0787671232876712
0.805739514348786
0.502173913043478
0.00315173345339937
0.038961038961039
0.00254154447702835
0.00383141762452107
0.550813008130081
0.00273865414710485
0.477798240229179
0.00285937093839355
0.00148294611962432
0.00236406619385343
0.0119090581017683
0.0466138962181179
0.187185929648241
0.011058981233244
0.00555709919422062
0.0296052631578947
0.013531799729364
0.135245901639344
0.430482560917344
0.271981386235611
0.00354340673247279
0.00321786863524513
0.00367511944138184
0.167820432137613
0.258793969849246
0.367327667610954
0.0768153630726145
0.0275229357798165
0.0361990950226244
0.0353164256932922
0.00155199172271081
0.08777487886694
0.316334661354582
0.00323222277473894
0.499122807017544
0.00425645118382549
0.00296465222348917
0.00482093663911846
0.00291375291375291
0.670235546038544
0.856435643564356
0.0033395671920919
0.00300842358604091
0.794037940379404
0.124406958355298
0.0211895015651336
0.281081081081081
0.00106837606837607
0.00648298217179903
0.00273651290070367
0.136454183266932
0.00423728813559322
0.0138077535847053
0.00651465798045603
0.00444444444444444
0.00138121546961326
0.00603339413497966
0.00665188470066519
0.176375404530744
0.00425079702444208
0.00270051309748852
0
0.00313152400835073
0.324061196105702
0.00274047684297068
0
0.00516978028433792
0.00675675675675676
0.00257201646090535
0.00691562932226833
0.0683060109289618
0.00145843461351483
0.0048820179007323
0.0048828125
0.00341997264021888
0.905120481927711
0.805650684931507
0.434928229665072
0.00133689839572193
0.00413033501606241
0.00485100485100485
0.0118912797281993
0.761904761904762
0.504961411245865
0.00351133869787857
0.523809523809524
0.00273390036452005
0.0050251256281407
0.0019020446980504
0.140243902439024
0.00373768263676521
0.00396589331746976
0.00342298288508557
0.00852141870105942
0.0112781954887218
0.892288861689106
0.00397157190635452
0.504966887417219
0.248447204968944
0.00307692307692308
0.00322061191626409
0.256750122729504
0.232763587478394
0.00410172272354389
0.311866859623734
0.00549709439296372
0.00520416333066453
0.00373482726423903
0.00448332422088573
0
0.00551044083526682
0.00318471337579618
0.00336511497476164
0.0618752974773917
0.0075821398483572
0.0236897274633124
0.00368550368550369
0.00450878025628856
0.00376666022793123
0.0300303145130731
0.0027196083763938
0.771914132379249
0.00387308207954715
0.00210231254379818
0.145548423109126
0.204081632653061
0.571428571428571
0.491997934950955
0.481203007518797
0.37703141928494
0.00526560322131021
0.00299190425906371
0.0099160945842868
0.00175284837861525
0.179565512559403
0.0325235109717868
0.00331877729257642
0.00392223738062756
0.00951327433628319
0.00340241261985772
0.00896525961897647
0.00332383665716999
0.00408224977320835
0.0846789335336087
0.00375187593796898
0.231187177397446
0.00679578661230037
0.0577149587750294
0.788790373654212
0.807256235827664
0.576443569553806
0.00427655024946543
0.00182815356489945
0.428240740740741
0.237786424556853
0.00424628450106157
0.00437145557655955
0.00343795053787291
0.00404780262143408
0.0395913154533844
0.00319137229008474
0.0611353711790393
0
0.00352683252311505
0.00888681010289991
0.00396039603960396
0.00315407664406245
0.370229007633588
0.804878048780488
0.518681318681319
0.148223869154102
0.0142857142857143
0.00313663987453441
0.0028957528957529
0
0.00465657741559953
0.00208250694168981
0.00375738056897477
0.00190900413617563
0.00321728139721935
0.00415282392026578
0.18936877076412
0.00351000351000351
0.173231681490894
0.00296442687747036
0.00393374741200828
0.53516057585825
0.55608214849921
0.358637925648235
0.00272614622057001
0.282901833872708
0.630602782071097
0.00438858966686615
0.0723291307232913
0.00330656589513462
0.379014020805066
0.00390243902439024
0.00342465753424658
0.00043308791684712
0.618357487922705
0.00454287336740488
0.00380641653072322
0.00369344413665743
0.165380744716538
0.278702892199825
0.525
0.727707006369427
0.925373134328358
0.285340314136126
0.834558823529412
0.0116279069767442
0.00394218134034166
0.00377928949357521
0.00249584026622296
0.00233426704014939
0.621716287215412
0.00368550368550369
0.0035175142899018
0.0384615384615385
0.0482832618025751
0.0146031746031746
0.00238549618320611
0.45938864628821
0
0.00323915781896707
0.00315831030398737
0
0.296385542168675
0.0062111801242236
0.00818905007019186
0.00786448880822747
0.804476629361422
0.00615174299384826
0.00267424369045629
0.00291828793774319
0.24732872407291
0.226871401151631
0.644595359366157
0.00410116199589884
0.00701800847457627
0.00294353759700294
0.00265095729013255
0.00658064516129032
0.00375488134574947
0.83021978021978
0.00378924575965355
0.00293881912904088
0.00197368421052632
0.00347691713347499
0.0866425992779783
0.00267094017094017
0.00383413802896904
0.0579377233282287
0.00251382604323781
0.00208116545265349
0.00485731633272617
0.0779189642771518
0.815384615384615
0.00438116100766703
0.402119353039598
0.0086185967467832
0.00785203280404816
0.0114691425450573
0.157530402245089
0.00267189169932312
0.00678466076696165
0.00440528634361234
0.00260040450736781
0.005
0.013815207780725
0.323232323232323
0.00331901600937134
0.0037618580307491
0.00864677907479464
0.236180904522613
0.0602766798418972
0.419400855920114
0.330744459177875
0.14225621414914
0.0131172839506173
0.134673600869363
0.00335161486898233
0.648351648351648
0.555555555555556
0.152358855375097
0.131338320864505
0.00461112818936366
0.0171990171990172
0.00271844660194175
0.0030416890320272
0.00281486827859978
0.00309994655264564
0.122555410691004
0.0170637970791699
0.0532350532350532
0.790196078431373
0.00608614232209738
0.0256410256410256
0.0455723212924859
0.0588235294117647
0.00732600732600733
0.0276179516685846
0.0636704119850187
0.298405466970387
0.0143381917288778
0.0244941427050053
0.0515993907083016
0.0165745856353591
0.0168809044447886
0.0236220472440945
0.0115821678321678
0.514108352144469
0.00573888091822095
0.0263026052104208
0.00522875816993464
0.00427772293517604
0.00398912058023572
0.040887342322749
0.0188772975658222
0.00440528634361234
0.14020202020202
0.00352733686067019
0.00495049504950495
0.0141727092946605
0.00260137719969396
0.720151461365519
0.530612244897959
0.00564034505640345
0.00201714573877963
0.00950035186488388
0.0101237345331834
0.00852738602820597
0.225892857142857
0.0327629911280101
0.547619047619048
0.0021551724137931
0.00283072277788262
0.523809523809524
0.404580152671756
0.00340136054421769
0.0248664200575421
0.671957671957672
0.39117859725235
0.472131147540984
0.15
0.00578034682080925
0.00375586854460094
0.00687285223367698
0.00796311818943839
0
0.00302946846598733
0.00370855148342059
0.016566265060241
0.0563241714320851
0.00418133802816901
0.157
0.0683484892930478
0.281460732441125
0.00644877619815331
0.0046809559004681
0.00407055630936228
0.00374700239808153
0.00305255341968484
0.0576563473924787
0.704920913884007
0.427817745803357
0.00211621550127855
0.0159660833483673
0.0374288039056143
0.0306362922230951
0.0421686746987952
0.0339805825242718
0.00595533498759305
0.0731190392087602
0.00343642611683849
0.00293510164148277
0.332263242375602
0.387596899224806
0.00388399792853444
0.0906764168190128
0.00336004135435513
0.0144112478031634
0.00430292598967298
0.00582995951417004
0.000784929356357928
0.0050601750547046
0.0120343105876328
0.0907038012796387
0.00250312891113892
0.0919398570372196
0.0361490225009222
0.00471277544261877
0.00321381942352114
0.00347039646650542
0.0286964980544747
0.037248169981214
0.597429305912596
0.714842853865565
0.438497340425532
0.429319371727749
0.172638436482085
0.0040361330001922
0.00395892614128418
0.00382032877981014
0.683802460812405
0.0040852379375069
0.00408261287223823
0.00352526439482961
0.00371057513914657
0.0019311232700354
0.00437956204379562
0.212683952347582
0.233252266195003
0.793969849246231
0.277007145859605
0.00452488687782805
0.00752431638832813
0.796325878594249
0.208317139525845
0.270871985157699
0.306338028169014
0.345441595441595
0.232110091743119
0.293710691823899
0.2421875
0.274418604651163
0.269906928645295
0.408985641500695
0.00465116279069767
0.713810316139767
0.441891891891892
0.382352941176471
0.760603204524034
0.0044543429844098
0.249423520368947
0.00427899015832264
0.574688796680498
0.328089887640449
0.00445881172667484
0.00353982300884956
0.00806993947545393
0.744444444444444
0.00218221494817239
0.00459300842051544
0.00470834423227832
0.802186878727634
0.0023689197725837
0.854709952102182
0.874564459930314
0.785420944558522
0.00899550224887556
0.00465332712889716
0.0076530612244898
0.00235635309044771
0.0047699214365881
0.00320366132723112
0.0212514757969303
0.00429767021035965
0.037593984962406
0.00187406296851574
0.71939113170086
0.340974212034384
0.00423011844331641
0.00115074798619102
0.153337739590218
0.0814774579033134
0.448979591836735
0.0044296788482835
0.44433688286544
0.00382135180320038
0.0067899789276516
0.00357491062723432
0.729166666666667
0.946360153256705
0.885245901639344
0.00265076209410205
0.75
0.0032626427406199
0.00426356589147287
0.0060189165950129
0.00365965233302836
0.0060790273556231
0.0167597765363128
0.192173913043478
0.632991318074191
0.486538461538462
0.104188759278897
0.501281581838155
0.2
0.596309111880046
0.185446646755362
0.00363856882959369
0.126781695423856
0.00258197779499096
0.00454029511918275
0.108827085852479
0.00604229607250755
0.393518518518519
0.490394337714864
0.0251810969299759
0.00429799426934097
0.626530612244898
0.00211304807184363
0
0.391304347826087
0.0027418723070897
0.626736111111111
0.00883002207505519
0.00444444444444444
0.786422578184592
0.780876494023904
0.776255707762557
0.306808134394341
0.907692307692308
0.00413223140495868
0.847457627118644
0.00325155187703222
0.404642409033877
0.924764890282132
0.385678391959799
0.796976241900648
0
0.877049180327869
0.389035473468191
0.00326894502228826
0.00296247531270573
0.00149253731343284
0.00260416666666667
0.00380807311500381
0.00392349190779794
0.136607828089025
0.73469387755102
0.862068965517241
0.00271370420624152
0.00210084033613445
0.00433070866141732
0.00444938820912125
0.00836820083682008
0.270375161707633
0.690804597701149
0.00806451612903226
0.00403350915296308
0.133180252583238
0.00179425837320574
0.114578689255461
0.00354924578527063
0.00447761194029851
0.0089974293059126
0.00099009900990099
0.0183823529411765
0.670061099796334
0.583828775267539
0.35171862509992
0.0187793427230047
0.480519480519481
0.00813704496788009
0.00293255131964809
0.0026525198938992
0.00702576112412178
0.00173913043478261
0
0.801597526410719
0.00334448160535117
0.00681198910081744
0.00606380174004746
0.00186497575531518
0.542857142857143
0.164723770907248
0.0397223293482453
0.0902985074626866
0.00161117078410311
0.00448430493273543
0.252595155709343
0.588028169014085
0.0035377358490566
0.00319926873857404
0.00367647058823529
0.00392156862745098
0.00494001411432604
0.00763358778625954
0.00403458213256484
0.029535864978903
0.570104754230459
0.0190284307141258
0.00390843104410944
0.666666666666667
0.00331858407079646
0.00225225225225225
0.00255427841634738
0.00149253731343284
0.0078125
0.0019588638589618
0.00233372228704784
0.0125966218150587
0.00351493848857645
0.00314693778746066
0.0140949554896142
0.0072202166064982
0.0048750761730652
0.00143266475644699
0.385826771653543
0.00422535211267606
0.0053746443250079
0.0025792188651437
0.163855421686747
0.0995115995115995
0.764346764346764
0.00216294160057678
0.0217903415783274
0.547661870503597
0.00212464589235127
0.00703915530136384
0.00532623169107856
0.00359820089955022
0.00334896182183523
0.00427927927927928
0.00381679389312977
0.000715819613457409
0.595295536791315
0.295405855748631
0.226553672316384
0.0280636108512629
0.0323520839405421
0.196248196248196
0.191176470588235
0.184300341296928
0.303113239822101
0.00523560209424084
0.00313111545988258
0.0032798833819242
0.00527622594661701
0.0272108843537415
0.785956964892412
0.00324543610547667
0.00557880055788006
0.00545454545454545
0.00225377507324769
0.0316711590296496
0.00312207305650952
0.00277906438165818
0.0278387547395729
0.696335078534031
0.62906976744186
0.00245398773006135
0.531909140075717
0.646258503401361
0.895121951219512
0.263521901046285
0.783783783783784
0.579132473622509
0.00338218714768884
0.805524239007892
0.133098400650583
0.342105263157895
0.191304347826087
0.08125
0.169527896995708
0.00295732995352767
0.00393700787401575
0.129032258064516
0.278688524590164
0.0630387931034483
0.00191204588910134
0.415094339622642
0.0026246719160105
0.00551977920883165
0.419572223849985
0.843348741653826
0.00594132937244708
0.00408163265306122
0.562060889929742
0.101276595744681
0.0016
0.00236854571293226
0.00346380325597506
0.00358882337862087
0.131221719457014
0.00544094309680345
0.00149625935162095
0.0481927710843374
0.00274223034734918
0.0321686078757626
0.135402906208719
0.00385462555066079
0.00432120993878286
0.00336700336700337
0.00291088222122705
0.00266016404344935
0.0888501742160279
0.00428673493688974
0.0033500837520938
0.0250783699059561
0.0109289617486339
0.606508875739645
0.361836896278702
0.54026170105687
0.715712988192552
0.00241610738255034
0.345286506469501
0.012448132780083
0.00353148911124191
0.00336842105263158
0.722291407222914
0.609126984126984
0.133073255309926
0.126290433585685
0.0161579892280072
0.731543624161074
0.267850019944156
0.00675675675675676
0.076704069670072
0.00574712643678161
0.00177116542685087
0.00311742293037755
0.00219941348973607
0.330658105939005
0.00610094287298946
0.370095440084836
0.413284132841328
0.0453347390616763
0.247839349262837
0.570789865871833
0.00260416666666667
0.00268997982515131
0.00209643605870021
0.0023995200959808
0.00277837144689036
0.00413757434703905
0.0573983923921657
0.386172006745363
0.229735318444996
0.00222965440356745
0.00591016548463357
0.0142927550517496
0.00327399222426847
0.0877674163466813
0.215109437514709
0.0124804992199688
0.593970132431671
0.0303030303030303
0.0015581177937052
0.00151209677419355
0.00348321722609246
0.0072202166064982
0.0195029883611198
0.0527670527670528
0.0325484764542936
0.232807782623281
0.107142857142857
0.00533617929562433
0.00538116591928251
0.54539600772698
0.00398962696987832
0.749460043196544
0.689814814814815
0.00588588588588589
0.00107874865156419
0.0178105994787142
0.00265134776844896
0.00202839756592292
0.00194836824159766
0.51010101010101
0.00191607587660471
0.141134435015632
0.93322203672788
0.905013192612137
0.00347826086956522
0.00335382895472331
0.00476028561713703
0.0135561528573098
0.64018691588785
0.601307189542484
0.72501998401279
0.003613369467028
0.00759878419452888
0.00461627236006924
0.057991513437058
0.124269005847953
0.556623931623932
0.283699059561129
0.491606714628297
0.445048966267682
0.290326495933973
0.610460577673692
0.378623188405797
0.00274914089347079
0.00431615861882924
0.00359066427289048
0.0181368507831822
0.36724960254372
0.00470957613814757
0.00347560127902127
0.00717360114777618
0
0.9
0.208333333333333
0.00252880022478224
0.724035608308605
0.75
0.00102249488752556
0.686635944700461
0.00433181719731427
0.00495049504950495
0.0029585798816568
0.088724584103512
0.71461716937355
0.705043859649123
0.212817412333736
0.00351066702673508
0.433688286544046
0.676657060518732
0.00233918128654971
0.639438943894389
0.00267891312667432
0.00414207310759035
0.0106516290726817
0.803982576228998
0
0.00648148148148148
0.00163078930202218
0.773333333333333
0.570083682008368
0.840414507772021
0.00385356454720617
0.00667556742323097
0.681889763779528
0.00188679245283019
0.0123609394313968
0.697247706422018
0.904651162790698
0.321357285429142
0.00504540867810293
0.756214149139579
0.285714285714286
0.00421111734980348
0.0396680833839304
0.353734439834025
0.00325085786527
0.00351288056206089
0.10720887245841
0.00405679513184584
0.231393775372124
0.477576711250983
0.304769114307343
0.574803149606299
0.00124843945068664
0.00434861387932596
0.0048025613660619
0.675229357798165
0.00267976775346137
0.00492927561080154
0.00175192711983181
0.146332672553613
0.0246103363412633
0.0044955044955045
0.230223123732252
0.00478011472275335
0.00435767822903957
0.00417827298050139
0.562982005141388
0.00215362526920316
0.00407424173834314
0.010989010989011
0.212092130518234
0.485981308411215
0.494556765163297
0.00422654268808115
0.00298953662182362
0.00354107648725212
0.651685393258427
0.00387071801819237
0.00343689854275502
0.00324499729583559
0
0.00311526479750779
0.00413223140495868
0
0.410211267605634
0.0731016731016731
0.382041271611824
0
[truncated: 9,355 more chars]
