# Supplementary material for: De novo DNA methyltransferase activity in colorectal cancer is directed towards H3K36me3 marked CpG islands
Source: Nat Commun. 2021 Jan 29;12:694. doi: 10.1038/s41467-020-20716-w (PMC7846778; doi:10.1038/s41467-020-20716-w)
Supplement: Supplementary file 4 — Source Data [file 41467_2020_20716_MOESM4_ESM.zip › source_data_for_figures/figure_3/panel_c/fig_3_panel_c_source_data.txt]

h2afz	-0.0773313783965309
h3k9ac	-0.00326909507093341
h3k27ac	-0.00289204776590409
h3k4me1	0.0652927621617666
h3k4me2	0.0025179162705524
h3k4me3	-0.0054267154824764
h3k9me2	-0.0813431979401202
h3k9me3	-0.106235317943555
h3k27me3	-0.0821648716285702
h3k36me3	0.216143342985884
H4K20me1	0.088932776217563
