# Supplementary material for: De novo DNA methyltransferase activity in colorectal cancer is directed towards H3K36me3 marked CpG islands
Source: Nat Commun. 2021 Jan 29;12:694. doi: 10.1038/s41467-020-20716-w (PMC7846778; doi:10.1038/s41467-020-20716-w)
Supplement: Supplementary file 4 — Source Data [file 41467_2020_20716_MOESM4_ESM.zip › source_data_for_figures/figure_3/panel_d/fig_3_panel_d_source_data.txt]

x_group	hct116	t7_dnmt3b
10	2.83903184652152	1.54687366371585
9	0.828462894656184	2.25629209271109
9	1.31603412501904	2.35427702088114
4	0.611629486307935	1.26601334591257
7	0.541145930731916	2.71377210810426
3	0.868252771221667	1.97589672758353
6	0.880936903364867	1.39377024029515
9	0.643492000816429	2.51699120118095
6	0.779060028057898	1.2937514352271
3	0.722002339782312	1.04329853079232
9	0.840267891923664	2.95452193213666
10	1.04674632948146	2.25938591998513
10	0.86984435964065	2.80385758263469
3	0.530421237272274	1.94775351091948
1	0.365567187261235	1.35754460911768
2	0.495834423703633	1.18169825044677
3	1.63042803021217	0.71553922403257
8	0.935805189597808	1.34154962399032
10	0.978849157083251	1.39632632822889
8	0.717470465851555	2.36592663448592
8	0.811157631082642	1.53369563169787
9	0.85546544340241	1.62373333001473
3	0.745310665303658	0.678523838126984
7	1.20773161481456	1.02590910515451
6	1.01365401113815	0.919615816262543
2	1.55145803979023	1.36910561312757
5	0.996277854816131	1.21778385461879
7	0.694713346952215	1.24410180775022
4	0.660203754622409	1.39477056105116
8	0.730630863207627	0.99103841608312
1	0.509190310100889	0.381115126225804
2	0.763968772807404	1.38911517414826
2	1.04126729653915	0.783380240357896
10	0.987240163917799	0.772939933925844
8	0.88386394081478	1.1321671466085
6	0.694254438443385	1.32561174109563
3	2.34003675455891	0.892768195154424
8	0.89683433718017	0.895277671982555
1	0.599869503768835	0.783582474851765
7	0.666956369345638	1.00838831907128
8	0.793614679114124	1.40107916819968
6	1.0276548202076	0.833225292876132
1	0.825438230348721	1.4878719798083
4	0.543160357559068	0.823239521229572
6	0.577378089342659	0.865427606359077
9	1.48368604713936	1.4079783634753
7	0.708142405581954	1.00159895106516
5	1.00375199526305	1.64017076829767
5	0.746056867868854	1.18041832174566
9	1.07337925908131	1.6332513545119
5	1.01166814862169	0.607967926076482
5	0.395495918087621	1.10989815842577
4	0.448868844700674	0.575263350491286
7	0.681147567019092	1.17874098588414
5	0.968387133043236	0.745213236280224
1	1.00600748953207	1.06022394183479
2	0.606140932637283	0.617783632637337
1	0.507294955535601	0.657804902752471
8	0.639529821669312	1.936117020636
7	0.78191837325003	1.47265292175571
2	0.660545327298639	1.1426327898669
8	0.718010956572384	2.03827176744808
5	0.983272450987065	1.87469950159386
10	0.641445053056351	0.930195937117543
5	0.863437935491574	1.52407805335026
1	0.431352899491789	0.861220977564357
7	0.793064863961978	1.76203111369496
8	0.887325612763447	1.10040217568184
7	0.748705886540716	0.933790157314373
5	0.501038098296333	1.07605425563738
5	0.465916966101456	0.789238003167936
5	0.762376493717958	1.43511510641937
10	0.857369524214201	3.17213263340258
3	0.765334498971562	1.07089197540133
4	0.794136885647886	2.32497223808314
3	0.627051895887037	1.2377648894264
8	0.586043705470813	1.19066810125859
6	0.933885415575146	1.94980934938747
2	0.630983145310824	0.740248680445507
1	0.53565387267828	0.938173582705504
6	0.828116298389984	1.00963816782622
2	0.577638514227324	1.07454943636748
3	0.518207748691988	1.23968397836124
5	0.858033885884545	1.35151555779179
3	0.790361357431962	1.05985254835995
1	0.477648746938924	1.04568733000176
2	1.03753574999219	0.560076141805592
1	0.504573819857255	1.23612482049198
9	0.934907708770857	1.8489738205532
3	0.804835387989751	0.801469836347823
9	0.520518833095813	1.24206397310637
5	0.907405660905716	1.20833183782276
8	1.36216393752204	1.45159585460786
6	0.959208795559561	1.90510584708846
4	0.953464995153728	1.39831926922003
5	0.770736565536764	0.990691270918947
4	0.489896458880096	0.969741928202471
7	0.547319844293036	1.28504218788976
2	0.981955617458899	1.00040115362692
1	0.455293222020328	0.960945004663923
7	0.856871721482487	1.03766931744283
3	0.627485685849078	0.76703260298642
10	0.71970645182501	1.18224708057536
7	0.684207841469721	1.48741200419947
3	0.632908042650484	1.77495648900763
2	0.624757110705989	0.670104330878734
3	0.649700364886617	0.850421936058992
3	0.82530989902845	1.16571176135787
4	0.607584124618096	0.5799095877381
9	1.37793544402518	0.863077788836472
10	1.31819466559644	0.932147689123696
5	0.535252535291966	0.833852276692264
4	0.512271316935797	0.912421867282716
8	0.703517852918006	1.02953673495396
3	0.990778013127819	1.12988022344516
2	0.644881010052482	0.767995846693248
6	0.972448409474399	0.677720889755638
6	0.645570148471924	1.10534956299129
5	0.821587580010346	0.646760459854777
5	0.879637336223185	1.07076794743395
3	0.553456575956006	0.531384419589068
7	1.07592214156741	1.43041781088027
9	0.796229788359261	0.989748479779983
4	1.05903302986655	1.06860955227347
7	0.680176910996192	0.697732311421098
10	0.766479232755939	2.88132932493841
7	0.526187343851714	0.992610299762289
3	0.591188248831031	0.535730881885093
6	0.653719702948171	1.77857609909948
5	0.636110992426692	1.02231261500058
1	0.499182653241192	0.548690790311265
1	1.0036509933163	0.452628505655429
9	1.19918043843154	0.867235013901459
4	0.762353150981129	0.841596644195621
3	0.695159231269039	1.53880720355254
6	0.319134401012529	1.07490495176527
3	0.502570825826471	0.717335329585755
1	0.519347766030649	0.615706211891127
3	0.43547303446122	0.567504937957211
5	1.0601091798301	2.43002143893418
10	0.752202610505506	2.70213973763373
5	0.931062070313629	1.27367958188696
3	1.42977786076033	0.944827194042564
4	0.909049035761245	0.979637560456009
4	0.77619113678159	0.727103992217357
6	0.727839924045225	0.968180988096319
1	0.728811494279238	0.798201207341086
7	0.835496817990761	1.28485055665705
7	0.648233117033883	1.1915289732269
5	0.814682592582696	0.912620009415154
8	0.862475594851656	1.24372569710831
3	0.86993455620612	0.882837211704562
2	0.929306719401758	0.817708674677996
10	0.758053251716328	1.54532699064473
4	0.448459889059434	0.901746942349162
1	1.45647794361661	0.92476560932748
4	1.06798935342649	1.10388136213816
1	0.448574699991344	0.280066007390738
5	0.569735189040452	0.672668564562559
2	0.614486873857162	0.601333264407762
8	0.621015228540689	0.984874481735252
3	1.13798512846002	0.84213971267515
1	1.09102307903327	0.544190716153532
3	0.580866278247088	0.675287506104959
2	1.2119129836813	0.827001921743254
4	0.563307401665613	1.04405595979885
1	1.67957033899916	0.888150158762954
1	0.885289500528217	0.540572807280113
1	0.533874957413501	0.891240971166541
7	0.986394981327519	1.09460732126033
2	0.597162301343884	0.600052201158049
6	0.60915231306121	1.48155770116829
3	0.532540825161155	0.807268689039256
9	0.590696480934588	1.64365776306409
3	0.89889618083367	0.723262405174675
7	0.986087264747251	1.16624099947346
7	1.07263670018925	1.12224951221262
5	0.664961908356804	1.14717129495053
3	1.09822457510179	0.86249975137189
4	0.980405643732586	0.804275037940354
9	1.18338179423943	1.12851695835902
5	0.834900033532597	1.07899352141605
3	1.10450505509598	0.855191255295162
3	0.60973103592308	0.606561971476437
6	0.829993354270167	0.767146972618349
7	0.688504112695507	1.08906040530209
8	0.74550111059011	1.35318930034168
5	1.38884730326016	0.781120047631438
6	0.874317258202851	1.6791961640134
1	0.909800326276234	1.35759688625564
8	1.07601017870002	1.22554435569976
8	0.968121062884041	0.756271693710282
7	0.954992422978286	1.22980125063854
6	0.903077815252472	1.36878514677156
7	1.00551592737572	1.16274344756151
2	0.685628144613227	1.04180435484471
4	0.56242113121057	0.867132612686819
9	0.91143363747674	1.12024022942995
9	1.25354001798684	1.00313162828383
4	1.28022266303377	0.916123975194989
8	1.4179416489171	1.17024939783384
4	0.672276067584537	1.30573711267042
7	0.811584178001375	0.621091221581442
4	1.10709779115246	1.69411861995269
10	1.13552974291719	2.11925379550663
9	0.868929169460931	2.19108336584052
3	1.01436790761066	0.65736568426232
6	0.910115357505237	1.27611237397673
3	0.679711075903006	0.915697570570738
10	0.422684339600248	4.03301000524799
3	0.971464910607999	1.61233065154229
5	0.804563903810344	1.98596170082472
3	0.803486100044331	0.77438082868194
3	0.553859337890217	0.645719449201841
7	0.568386740094633	1.28192503876843
5	0.666093423304192	0.846930723033072
3	0.833276952718233	0.881699504109728
4	0.463607015759597	0.641548687106994
8	0.641455683327765	2.08655910066439
2	0.815813318272947	0.704525156067962
2	0.4540981853345	0.753032185938191
2	0.838428184880145	0.745236797725854
2	0.775919139140461	0.83451130753566
3	0.521089974187388	1.18628266370383
3	0.263426577470537	0.78761465885804
7	0.975476504634689	1.69174338581674
8	0.659983499616856	1.33884280522465
6	0.99622577211493	0.892244340517073
5	0.769874251372366	1.35705332093684
7	0.637848312552491	1.60787702318634
3	0.606386849519699	1.10044594165945
6	1.01284357740652	1.29042896370113
4	0.935995933621685	0.927813497590219
3	0.691256938861286	0.72514040399502
8	0.888309195863437	1.55785330767141
4	0.799346148607275	1.15918172896663
2	1.18670995854572	1.2705916068593
2	0.712697979126552	0.649899537768444
7	0.545733932665161	0.718926445466396
2	0.726423770993924	0.657489768403444
2	0.630970589995026	0.882530856346579
2	0.427863422418062	0.956821658296833
2	0.70286495074134	1.22063186873512
1	0.350007456406772	1.01839427822124
10	1.21757035555286	2.36843117363565
4	1.00600798636872	0.789360970783803
2	0.958109115828516	0.823351339216271
5	0.81921658121168	1.07068604116317
5	0.802590361273909	1.30805060346627
7	0.921623262988205	1.07539734274031
7	0.817647996657261	0.983267498303393
3	0.676102281353508	0.880717545663596
9	0.923000349904925	1.18422521356183
2	0.739027544226169	0.745746870547227
5	1.11150010555837	0.990284253086263
1	1.80526984447736	0.694395297243839
3	0.84468365387434	0.994984121312899
3	0.850343146969127	1.01700735661102
4	0.436974615857613	0.973898310663207
7	0.959419001493228	1.27491401861885
1	0.645963806015156	1.16287401065469
1	0.496912630094425	0.579118652241186
2	0.732572337247033	1.24093109713256
8	0.632175257418611	2.95105975601212
8	0.875525316776108	1.64080545725562
8	0.823286176094652	1.58816868643583
7	0.679929077125529	1.63828270784313
3	1.19560641914577	0.861767692173564
10	0.960503692898866	2.04925678785394
3	0.725989922920498	0.933564467661525
6	0.550260642184535	0.586903406064583
4	0.891976146182089	1.53890974459688
2	0.450370231791859	1.19352608645998
4	0.51731395296641	0.653355693740078
2	0.923930527001086	0.801384511253155
6	0.984396691961062	0.942786525082538
4	0.530690818231178	0.961468864883404
7	1.02278102893957	0.624798499368332
8	1.01802541257332	0.731420899921537
7	0.795049869602848	1.79613385497845
1	1.02365883812668	1.18141223727736
5	0.770124423381015	0.871689156077628
5	0.767914280647326	1.18599301964658
10	0.917094374310264	2.01048043664855
10	1.18670995854572	2.52591355258668
5	0.607490512181393	1.07342980061141
5	0.647712935398839	0.732753824705441
2	1.01059426102512	0.934438027474473
5	0.813934135766605	1.58742132603508
8	1.21938419377395	2.14441237730673
8	1.11838552409684	1.16727690203137
6	0.679977173833399	0.825349262528817
4	1.04038468567582	0.708527371763355
3	1.29553432535279	0.884033206526093
6	1.34966118887135	0.489053474325535
10	1.31010248001903	3.01123988488287
3	0.680676253903172	0.692844910154203
8	0.795517197280278	0.873731022856703
8	0.865355959508808	0.659996924021397
6	0.894884561964287	0.917585650971004
8	0.764287239762796	0.802651263411833
6	0.734849739993644	0.874151002685267
1	0.859180687671889	0.826298038830065
1	0.521357501676558	0.846315098328643
7	0.813240737622941	1.08077786011022
4	0.849041241002802	1.3550606556442
4	0.549880240433348	1.13607551439998
8	0.690593948681817	1.0063266517593
7	0.907261701646828	0.827006642825048
7	0.706553408059416	1.11289363222942
9	0.776981741307195	1.05086309876169
5	0.634463026921123	1.01004565478467
6	0.575135908030854	1.01102686341818
2	0.660480485166449	0.938173582705504
6	0.872381281371927	1.14568806301226
4	0.719232122853085	0.754643738295679
6	1.04504026804496	0.917441341057612
1	0.85902948233785	0.711300056316146
9	0.5658272106494	1.0456562681207
7	1.37936483496826	0.935903149953443
9	0.699767471277309	1.56359399398762
2	0.528180518522197	0.835677939578286
6	0.650859703460831	1.36018538586781
9	0.927808575874782	2.24086736906892
10	0.763225368554077	0.712830861920739
5	0.766264062002534	1.18024228074261
7	0.772951736670376	1.12485052380763
9	0.727075832891557	1.09115419546061
6	0.824471900738908	1.56616417268143
3	1.70078216009784	1.44016399708415
4	0.733881589847677	1.76142946930708
10	0.853204976050542	2.49445948224946
3	0.890093614779093	1.02867076594849
1	0.457445409180044	0.688725960074345
2	1.38229226818449	0.512138210861715
9	0.210849280390515	2.81827172829129
9	0.619029319930655	0.797800533149127
5	0.597539074146118	1.50335616486804
6	0.803039067226117	2.16021058267921
4	0.921243009359697	1.11304165967589
4	0.617804314823695	1.09934057078936
10	0.76541614097533	3.00271201040255
10	0.310020258338516	2.49114138985103
3	0.43025248686996	1.65107490270249
4	1.00816904030342	1.13861181705769
1	0.640094602567845	0.854297890748824
1	0.480878491958984	0.67414717253323
5	2.30281004849924	1.34247478863889
5	0.612533770953076	0.86008076412673
4	0.599132675743536	1.09318564110888
2	0.517485280835965	0.789153327440527
2	0.538528905093006	0.825008249157967
7	0.798392140535372	0.857942754578879
5	0.486844560029242	1.07273040940991
6	1.0558168219788	1.11703009824212
7	0.663191373108799	1.43095650552121
1	0.488147959456961	0.831584894771331
5	0.689693461983757	1.98598335348797
1	1.06929520262518	0.948040856059419
10	0.845712630371769	6.33501041217294
4	0.540428584638302	1.2138874475935
9	0.775227744190361	1.24928255900428
2	0.555385756617702	0.726568585597312
10	0.700085755237108	3.82549840980102
5	0.71489040923761	2.62295101494559
10	0.857768719877265	2.60431559580306
7	0.828928962032606	3.29435047366453
2	1.18566719371948	0.674204328308965
3	0.74258346550814	1.07249290002896
6	0.56231256294293	0.812070273178182
3	0.55432653653511	1.0412206700947
1	0.95358966710756	0.771942445664028
8	1.11455967875094	3.43030995393133
9	0.574709824837966	3.24635086958525
4	0.68230085774893	0.687845299476582
1	0.609875976109785	0.914149340828224
10	1.21395804204107	2.9455249428056
10	1.16646233663942	2.49154569175817
10	0.777199873725834	3.48296797428551
10	1.37010723973753	4.63291603414119
7	1.21638918316525	0.771216011080369
2	0.558203691352227	0.940805484745803
8	0.826272105252497	1.04036426682008
6	0.998620130715573	0.999348907802951
4	0.337882143852654	0.990587967605777
7	0.658931817051288	1.75810047941658
8	1.04404785301596	1.26329134110088
3	0.740223489923724	1.23638671364349
9	0.687805903677813	1.321099610066
1	0.911897091505332	0.882690815418655
6	1.00602403374132	1.87053427528904
2	0.535252535291966	1.19027221894765
10	0.861464450724362	2.12226276723676
2	1.08539509010939	0.960225208423805
5	0.706588085790521	1.35014117948347
5	0.949287359681703	0.70561815463862
3	0.413555589637728	1.11064257378042
1	0.341392671943092	1.49322556271091
8	0.752482206478597	1.74308068294734
2	0.623529460356681	0.90234021784244
2	0.699804401211201	1.58136982356078
1	0.582100663669305	0.710775237467046
2	0.862000188626758	0.820327848330532
5	0.645433208530936	1.37376018236348
1	0.652615304435285	0.863631543571892
5	0.713758001984029	1.21677733751883
5	0.860790613783831	1.50531157911689
9	0.832972414059647	1.75387673118414
8	0.936337956947908	1.07375115012745
1	0.714418525010337	1.09435921986305
2	0.6349918415413	0.44945406417034
6	0.779576506696657	0.876948641967114
10	1.28433612091677	2.75227836902247
3	0.745890219667229	0.811686412975362
3	0.783295964701652	2.50175697018652
9	0.667200234933301	2.92300058473225
6	1.16294235728461	2.24215493898479
9	0.88672857203312	2.32602524466631
9	0.873306599540836	3.12176705128578
7	0.951042585934819	1.23104480266362
8	0.991818599325272	1.44609090635945
5	0.791362312629944	1.30639284958835
8	0.974995129432974	0.836958645519623
10	0.795380683435492	1.47169643905357
8	0.839363668027115	0.915752905531462
6	1.3920122127327	1.0553915951987
9	1.08386164410019	3.57586769034519
10	0.860083907910164	3.60423972274087
2	0.723904718232531	1.68868468597925
6	0.693358468136184	1.84794513239498
4	0.845519467911066	2.79980384437671
5	0.718813892459199	2.15677232114424
3	0.545733932665161	1.86000353383724
2	0.610454366092451	0.888727484526546
6	0.812498234689067	1.09969304597028
1	1.09332070088147	1.07167338957985
4	0.330606199775091	1.11574785802333
6	0.983084968333092	1.0167434896047
6	1.07954217048535	1.23059641120446
1	0.523439569865527	1.12918370199091
6	0.438904595018403	1.27541807285958
1	0.906366838912773	1.72447863771135
9	0.709978893543205	1.88610629822744
10	0.771430100445832	2.35403518605219
5	0.602585816986163	1.04159522635275
9	1.04768073226678	1.69412100076838
5	0.784069116754136	0.700738725621851
6	0.592631826278941	1.28293233318018
5	0.411275230330824	1.01412914743883
9	0.733697377590502	2.6061357789535
3	0.701620426195464	1.06686376441323
5	0.673384135721101	0.773276268631899
5	0.699528998226128	0.835256480849022
8	0.761184349868502	2.66757955819142
10	0.503329890632705	3.97551981348844
10	1.01278133875879	1.19530961887476
9	1.04167078843742	3.52438192168766
3	0.418065925331154	0.531378803754635
8	0.527302850618238	1.31513070052735
8	0.842277051245967	1.18288787094147
5	0.489026412913802	0.767670894836411
10	0.921440124293564	2.23020913834214
10	0.895232260524261	1.06006802573434
7	1.50719797148599	0.705834488585357
9	1.32106350137937	1.09704022971735
9	0.775837512190275	0.628487379523382
7	0.974294689438858	1.2030181273754
9	0.673088256355062	0.731130306298288
8	1.0313471675932	0.965260058867909
3	0.821826963098749	0.747912887456857
3	0.851378249578706	1.15578894766559
9	1.04880802872312	1.1028104587343
6	0.606219592186047	0.74079694313156
6	0.531645179999426	1.03863919286451
6	1.25184598004109	0.7755718649845
9	1.01475873716659	0.708113998437971
7	0.969894398759904	0.901746942349162
2	0.370437012489363	0.481925634489178
3	0.697699954855765	0.866643833053188
8	0.927346096702877	1.1614556983423
9	0.657103120852871	1.44515893458099
9	0.940191130202304	1.04898096041863
4	1.23341499072319	0.798652677189708
9	1.15180699399804	1.23692670313789
5	0.62532521100399	0.986221221275034
8	0.71372298276553	1.37833666473293
6	0.468973983484222	1.4592342636711
7	0.747203769582826	1.64819349323151
3	0.759392607958677	1.12132535191471
8	0.773038228519699	1.86956660629986
4	0.805463580259798	1.32171166716663
3	0.536469134116188	1.00710009106522
6	0.58301236162139	2.159803232564
5	0.65477717466773	2.37170957430921
4	0.57257673347677	0.796807046529126
2	0.60104070215288	1.03051644876167
7	0.581003398191869	1.22321044497942
10	0.838549571123646	2.97032122519331
10	0.64416630021332	4.73279953483282
1	0.710835560497114	0.669193057652612
4	0.677598771389234	1.23389883351852
4	0.681698283958567	1.35029251756709
8	0.498183111320727	1.18674424795494
9	0.817030127626985	1.50743294880542
8	0.822696940454153	2.01284973637286
10	0.627067419294413	2.47560321663742
9	1.22776600187059	2.24020943822599
8	0.940269157678913	1.41637629519266
9	1.63302211071266	3.08853396802001
5	0.701722881406139	0.843004882675424
3	0.940955455557522	0.819897726193016
7	1.17289710209965	0.865392607486287
4	0.611271118499167	0.861438720888528
9	0.884843705988439	2.4801385117983
7	0.864063760865362	1.03144039180399
8	0.621566417141581	1.40610450606507
6	0.491390095183266	1.31320615919093
3	0.807041435934703	0.672985388613171
2	0.848379431285768	0.577256350097387
6	1.05270636481292	1.38550904891081
2	0.588991755243291	0.642247586900637
4	0.629335761614044	1.16808165307853
7	1.08193119800699	1.08388014413086
5	1.06014408972198	1.55273427855249
8	0.873772465543385	1.0502892132433
9	0.659324029057724	1.34829039399827
4	0.851633749199843	1.02946922705659
8	0.917024065620335	1.90774642472
8	0.952290823678507	2.8266832039883
2	0.508112403575087	1.52907888051426
8	0.816592558361098	2.35739676857562
9	0.55832086378891	2.3796924940606
6	0.747968593697563	0.695089010319043
9	0.577301367577744	0.80254049159897
4	1.1706855578987	1.38477646487183
5	0.802924442076034	1.40356618779191
5	0.717942451456187	0.992830757936093
9	0.85616167500583	4.06670930335159
3	0.768992933872716	1.65250835573467
10	0.92724160068191	3.27100913140741
3	0.687344591523732	2.34151376969808
10	1.56898066697763	3.23287999735317
3	0.750873526888869	1.25981516461414
8	0.690275559904867	1.22270244817592
9	0.633697936011628	1.3785307820558
2	0.785210034326252	1.45156997350039
8	0.561872151325872	1.21318059969854
2	0.92807213755837	1.02727332670546
8	0.54588275123169	1.32158686418482
10	0.892590829603525	1.43071947962945
10	1.27535244252094	2.20555951386484
1	0.651758891130729	0.909706430519144
7	0.571167020553188	1.21158378564719
3	0.602451927849993	1.21533415172804
10	0.770269234178957	2.25931606039568
6	0.768192120062562	1.18597248220577
10	0.743504881242306	2.69594500352057
9	0.545783311394684	3.29622995168215
4	0.637558817548291	0.948889943842887
10	0.809549236305344	2.86249141878402
8	1.11594459757959	2.67767087199637
3	0.517171549151822	1.45868378291533
3	1.38521252903798	1.71284680095035
3	0.860789945386117	2.91307767248742
5	0.796897997388459	1.00986803502868
1	0.519961914601747	0.676961618681559
2	0.977250320203866	1.14623210821807
4	0.700210879460607	1.3102907655583
3	0.817395002882763	1.59222231856703
8	0.698567119963179	2.87444317642293
10	0.806239591670796	3.64936747100875
9	0.668000093589601	2.37939822785969
4	0.593625009209499	2.12176805368154
5	1.37197695028022	1.37481511622354
5	0.808551065193256	1.48118239954041
10	1.06041595344637	6.85861454429738
7	0.882390295538459	3.36240915266823
2	0.626643897683141	0.665785497725744
2	0.867861913718345	1.48568959114455
4	0.715983931027899	2.56137281074793
10	0.532338337947047	2.35161242141077
9	0.862952121673085	2.75280849511908
4	0.773548240332632	1.08443254669065
4	0.61321020209902	1.08567903192806
9	0.746043207429943	1.28630699244992
2	0.662868963907868	1.30587921383015
2	0.771881800206363	1.01384563099602
6	0.633419063325651	1.57940459119144
2	0.53849165311226	0.832603042741491
4	0.876877562551397	1.08557440647302
4	0.420831014894366	0.8284205883851
8	1.18367147217051	1.72363015098898
4	0.841129752144527	0.881119039171792
7	0.813186234424546	1.73230211334302
7	0.732992477507766	0.927752130656005
9	0.81290081440791	3.60209994172711
8	0.637635843116347	2.19683579238692
5	0.666153266290172	1.01929882373445
4	0.663097909503923	1.14362064882937
8	1.32402845384029	0.767885583712548
4	0.749953910367324	1.05351071468356
8	0.616369777234665	1.90595091080362
4	0.309176104149219	0.913080871572003
6	0.774716626094178	1.13215854702394
4	0.589993373713367	2.59376770169937
2	0.932979948746179	1.5884004563476
6	0.677014381870204	2.35382404018116
5	0.655626357539694	1.36152435535291
5	0.879861268113093	2.07957919957093
7	0.498185357587628	1.85111520984288
6	0.673748828477379	0.768780292528515
10	1.30346139254796	5.50066993718387
10	0.666309770384039	6.35049352850268
9	0.720653371800007	4.09460063982029
7	0.731611311260938	2.44919851121723
9	0.794054200510461	2.31063573110897
5	0.946343948840507	1.3405553452637
6	0.849125187171024	1.92918165974785
10	0.92863449748228	7.54066041822095
10	1.09930413683473	9.62713016938316
9	0.557654425926632	4.42580027526138
5	0.708467212568209	0.905623810779832
10	0.792745036315707	8.51808482011127
6	0.518393899006089	1.18595542148741
3	0.634885553213969	0.98603407343027
9	0.774379455979783	1.89496227069868
1	1.14020808806977	1.07508202555852
4	0.387520751811257	1.06557502610528
8	0.801244527411076	1.12794430415072
9	0.97286204715418	1.39271169060893
4	1.09668227984622	1.3157281686857
8	0.810444805003484	1.49904618890729
2	0.302420129813318	1.18112901828391
8	0.638849602298871	1.28444895201688
9	0.959468868423171	1.07208204631709
10	0.879988423658013	3.53774419748904
7	0.6379095559141	1.34261277109459
4	0.789750388456561	0.918395460586156
9	0.476885204132176	2.5025580039745
6	0.788954254879072	1.14764508703503
2	1.03855683933982	0.871602642501746
7	0.557982304537025	1.46848164096208
5	1.18458325957291	0.884185559929215
2	0.57616900967969	1.11798167978361
9	0.983363217768994	2.14192600393955
10	0.895093746463784	2.33547691760107
5	0.648661798775953	0.625050979731299
8	1.01272595704663	1.32083049804017
6	0.796746641664628	0.935129980932847
2	0.479017444301935	1.04071922377275
9	0.924523261632184	1.43881542941783
4	0.790166645803029	0.893593823930058
8	0.720365680181998	1.80486228622355
10	0.804410754144263	3.20712972394768
3	0.645499286979011	0.803795531922741
9	0.889360672977574	2.00984141412399
4	0.486898700336683	3.19822249884743
10	1.00841589384509	2.50368675497395
10	2.55886407352877	1.99454615303938
2	0.946343948840507	1.75814817778263
9	0.595615755939586	1.66655631500853
10	2.62890601677696	0.312724527568501
8	0.592769782063759	1.658925357508
8	0.873189076321527	0.777110278417984
4	0.273319121665927	0.938173582705504
8	0.970245745693086	0.649204513833473
8	0.550446991678989	1.53575395244918
3	0.662495194110235	0.512178720560033
8	0.645941987779712	0.866471430478584
7	0.978077922612621	0.46173543415755
7	0.686875590976705	1.04556486887391
6	0.628233298985424	0.758068597267354
2	1.47033379082905	0.859567762599635
2	0.977473701395257	0.724343659458209
5	0.496456458743321	1.17020527713902
7	1.3846744853448	0.781031254273629
4	0.695718114096688	1.5767820295216
8	0.753881222904503	0.84101745257206
9	0.640259295743436	0.842623326141756
8	0.625621879270334	1.25167609638085
3	0.298596438434471	0.79246702128014
3	0.676726778160306	0.559750388501496
5	1.01012459618216	1.01685610213654
6	0.518156996807819	1.06385944732474
6	0.478501821475344	1.57464169976793
1	0.683897882454385	0.601222730111013
8	1.17461970604572	1.28423500358095
1	1.30021574005311	0.863170785578657
6	0.767920625422459	1.08522116358533
9	0.877930887993439	1.30417532778257
1	0.758172898018534	1.06722557845408
7	0.832327628206976	1.26129848689944
8	0.602702031700377	1.13400109397657
7	0.632799209119557	1.05924542020797
2	0.79982230439163	0.886227564595962
6	1.02368765842368	1.31761923019721
9	1.34296500362219	0.841038933664193
8	1.84221320447489	0.866162719666835
9	1.35328101362335	0.597549021751214
9	1.24094666184905	0.830077674780761
9	1.46325827958843	0.899620446217384
2	0.744282135808649	0.797856387625766
8	0.592929929171777	0.876034019744687
10	0.796552311380709	0.975511040418807
8	0.833328220181649	0.930369796594714
10	2.06826101003813	1.40590793776283
9	1.17558083048138	1.55813312782501
9	1.01348281133617	1.14406827537252
6	1.08018624207546	1.40648022376856
9	1.29301004595536	1.17625812029742
10	0.935284694643424	0.507878073292457
10	0.822477381754998	0.644462585773066
8	1.07309032287171	0.83282085855713
5	0.876302005592319	0.806392118692057
6	0.737444549979033	0.882743249918548
5	0.27416576727802	2.13540947506499
3	0.833923111550337	1.04634094186819
4	1.4444196678237	0.874151002685267
2	1.012699474023	0.533800782755464
2	0.561897458030127	0.899158013083041
3	0.659959622801595	1.0463722026391
4	1.24444363741168	0.97031409046961
1	1.30271694822752	0.521787698384566
9	0.849322913830705	2.53151024095113
5	0.447224319370063	0.840525047137416
3	0.63836792224466	1.37375500031804
1	0.454301432522861	0.7738956960484
8	0.693906431959044	0.941324357877374
1	0.433200941106473	0.983060387559158
7	0.789872474654962	0.584473014919419
5	0.838128297613979	1.18938807285351
4	0.666843379927987	0.781673942656039
3	1.21764489802431	1.14708464185751
8	0.669217443384754	1.04129669687256
8	1.01736089307935	0.556475344881609
10	1.01516837853941	1.02691335665236
2	0.349799975069455	1.11216418865663
3	0.796902804916227	0.728927892685608
8	1.16004627537999	0.778436750007496
5	0.943784145035037	1.45896610376791
9	0.682231876848177	1.09042735149059
4	0.491597443992818	0.827749983947774
5	1.2514392057302	0.782884226312146
4	0.485791525661812	0.846289705795046
4	0.853118587644849	1.15475666591352
6	1.51087531867292	1.56296131567513
5	1.00008090647387	1.78384108404109
2	0.569549339837585	2.05996891216373
10	1.47330670862397	1.2811126006477
8	1.00691894890236	0.901180364826511
10	1.00975484070261	0.855733420501739
5	0.482188895616658	1.17627139040795
8	0.698729365047396	1.46383171419619
4	0.553376831808094	1.49359592724789
10	0.928460899500544	2.65825474273852
1	1.19920990355933	0.896077058752582
2	0.750368098590206	1.23066535797064
5	1.14547045832935	1.12739848926177
10	0.887278573736874	1.74687344677334
10	0.797682765382983	2.68115755696125
10	0.796921204087139	2.0573411139229
10	1.07496600563663	1.82619020788577
5	0.771191536423664	1.104709861807
3	0.734948792917745	0.654012437965204
8	1.11142694387238	0.955239656823716
8	1.05819012902772	0.893332462808512
3	0.609831535253217	1.08600962909647
4	1.16892149566822	1.04657488731282
5	0.749393072085454	1.00517019959777
2	0.678939558333949	0.744145967746219
4	1.20422920563915	1.07400756152913
7	1.17580034435326	1.04397675626384
6	1.09328908350983	2.19261760658171
3	1.5492231374349	1.50034036457174
8	1.03775706846922	1.22258296525029
6	1.03952875208827	0.639926952996171
8	0.604138349576114	1.0100634027772
10	0.972861005460343	1.37303157409537
6	0.844366099385449	1.14150595255641
8	1.5593328246595	0.599399004400989
10	0.615264715134447	0.760183506956019
10	0.8188510253067	0.931785829086432
9	1.08505478424464	1.25054085506946
5	0.600133420034236	0.974264642981818
10	0.685902223321348	1.19395914166352
8	0.854320780270745	0.625252803329554
3	0.531469798338675	0.896820334714431
4	0.628940460908056	0.473201921630534
9	0.756576947394984	0.899970911371906
4	0.946343948840507	1.1654511720796
2	1.02926219358654	0.418630303778352
7	0.820707021749609	0.682475432808766
10	2.37559915071264	0.875134122637035
10	1.50266241138418	1.03694289166013
8	0.915431356009449	0.622984375819609
1	0.980690371982726	1.15809634270882
8	1.51203450898659	0.820044712488897
4	0.906319981270113	1.83975784300607
10	1.46053829425721	1.14584207729777
9	0.485222008059968	0.754456613951785
3	1.12397681499459	0.592162497669243
5	0.764542960685263	1.38911429385048
3	0.514341202138048	0.793794064787267
1	1.32462151108709	0.928548102133599
2	0.809108091917127	0.806964114843028
2	0.897165563155609	0.942448368594029
2	0.829884862071727	0.874073995960263
8	0.647127670672142	0.948805589740511
7	0.821709721585957	0.941904862754029
5	0.678189971814821	1.16811849563324
10	0.519862264755554	1.32444889502285
10	1.01907267794885	1.30281968621811
7	0.730240122980095	0.791275200184579
2	0.514214061063132	0.938173582705504
4	0.891047677855095	0.734804514487043
2	0.66957512835276	0.666347565753315
3	0.798313468106578	0.965904250180471
5	0.603607333727923	1.31410329562803
1	1.25226432482895	1.05210431704969
2	0.66216609762733	0.785705590279312
5	0.675273145839522	0.750481918253125
1	0.807818988306165	0.734278694392302
9	0.718191464871508	1.55768376721731
3	0.302612927787778	1.40731167201637
5	0.766917727050209	1.52951595288024
4	0.644610511514011	1.16519129745585
8	0.777361637805117	1.48339797426001
6	0.722093700939494	0.990402218085275
3	0.981809184626972	1.03456053255805
10	0.57384503736915	1.1640869687438
4	0.818306015084693	1.17523915750871
3	0.585746737107378	0.806977647493163
6	1.035503750904	0.833600094360613
5	0.951870297671954	0.863978388721521
3	0.564847317534881	0.77661808949441
5	0.856245580950549	0.878175441602299
3	1.01271660693412	0.877342210855508
8	0.618341588498917	1.66109811571876
7	0.579813559575422	1.38475034492587
2	0.469210017409456	0.893940847775178
7	2.06008292294181	1.00845864562104
2	0.784147470692419	0.945715278925747
9	1.16061173991903	0.858095003851068
7	1.803867661351	0.758010594913468
9	1.11797745818511	0.982449534110549
8	0.94461973959387	1.08503462860577
10	0.882057199398781	1.04898096041863
5	0.662228071368684	0.886241955493488
7	0.608251228329277	1.03633675678626
6	0.863876553226084	1.09638995942589
5	0.686847160485445	1.47590992557131
2	0.468739928408461	1.05448263523087
7	0.684840300109202	1.47712309180719
7	0.530445133198567	1.74927539073256
7	0.973983363755854	1.29354502129369
4	0.601203011827902	0.781747535571859
4	0.552528769284561	0.792891200653903
4	0.901966624908963	0.791906611428504
6	0.691975067065799	0.709988718366445
10	0.876835088728428	0.959808149290385
5	0.682443142693221	1.17432126013109
6	0.37886130558935	1.13387663349031
10	1.15558020599097	0.693717755057183
7	1.19114164101462	0.841213135566166
10	0.961609945717649	0.932739689369
8	0.717028783764928	1.23809290321329
10	1.25243507280948	0.693910098298395
9	0.835460142406409	0.948538945664726
10	1.47393119597818	1.03456612401997
8	0.60198465922553	0.871460887803966
8	1.18621640026795	0.977515509189109
7	0.458504846065625	1.73338932407963
6	0.6667060687969	0.812039544456681
7	0.601770209838982	0.628502117229472
3	0.966355932625703	0.889652194042292
1	1.05532418002348	0.79246702128014
8	0.974106889332555	1.18552248938613
10	1.15570641585768	0.873861849758278
4	0.226116556884647	0.670968679255463
2	0.66286036440567	0.447991324806531
5	0.434577450451575	1.06106678599707
1	0.330772460571074	0.681985679261694
5	0.581618919111903	0.984102824893933
10	0.675307710950186	0.920232531253924
5	0.644462336467465	0.785200933570896
5	1.18935054865009	0.893908166196816
3	1.31628199230709	0.940410817995812
4	1.10080362898604	1.01975389424511
2	0.557672666021171	0.797875675287473
5	1.06483386122552	1.08019685318141
5	0.588540651927478	0.984798561232992
7	1.17416458520793	1.734189034184
6	1.35703402500273	1.30680884827176
2	0.897853372745608	0.902522513354324
10	0.810235394184551	2.07773582374261
4	0.863176509533483	0.680180181406427
6	1.15925988985656	0.874601480231197
9	0.884612624538006	0.77284504651029
4	0.69694407751789	0.551413823628561
6	0.8534614791864	0.94380737285922
9	0.77262020685028	0.818539333655534
4	1.08070847654675	0.87266550754179
9	1.08235569463274	0.708678004490485
9	2.18206946452585	1.28452599302685
5	0.330193655209612	0.496304488229517
2	0.481079831205295	2.82633615501102
9	0.805681506379945	0.978283198114604
9	0.69265361810546	0.681218092624289
7	0.8474612054313	0.515624554571952
4	0.595322849178476	0.707265694044009
8	0.92481222819598	1.56595766956888
3	1.07442340275831	1.20265829762491
5	0.69739327175628	1.21996970323754
3	0.812482652440167	1.14282939478595
8	1.03295784520473	1.41399506985047
7	0.918327171541231	0.679839275611717
4	1.20894546323862	0.887440478072828
5	1.89487691645073	0.742567686436398
1	0.70345426736601	0.722593195728819
5	1.26669283706283	1.11210758772186
10	1.79828279920582	1.25231888549415
9	0.714301147152543	0.918684206096706
10	0.890839012681565	1.10548426586717
4	1.12606464738552	0.705869653809602
3	0.773773480334202	0.945587792864702
7	0.640423572852062	0.823366668059563
4	0.539006644381958	1.06936951791785
4	0.968524796439099	0.99381760447385
6	0.483206726160729	1.48553590156743
8	0.779651376242568	0.910540748132772
4	1.76689537459243	0.825321541257352
5	1.27624316977168	1.10533366370112
6	1.1677217254619	1.03779059298977
8	0.957572237405223	1.31171278086562
9	1.34919934021384	1.12520384367966
7	0.759364688368125	1.00151989217903
3	0.691875124915298	0.957855194333722
2	0.809774780061462	1.27347216177507
8	0.944517641820022	1.04708048040567
7	1.06739361140577	1.34582898666411
6	0.614796156665417	0.966859283213282
6	0.858844132406824	1.30466534302397
6	0.727201821944128	0.798566800096167
4	0.684833816030191	1.22415282945256
6	0.483652342074482	0.978819314001415
5	1.12142356585113	2.48651423510524
6	0.749403936016024	2.36278683184727
5	0.714895963004255	1.16579201144492
4	0.438972808762939	1.48140502130822
2	0.714518988357426	0.868968762794842
5	1.11273083238959	1.34112515194995
4	0.665629028522401	1.4329818048288
5	0.387625891399405	0.588290984844109
2	0.84017673944697	1.19555155831556
5	0.778729433889098	0.362419957573175
7	0.6414207793314	1.13557248214084
5	1.19205165218088	1.00839349714913
10	1.13840084947423	1.61799572427697
6	0.856944333202479	0.914957240640523
6	1.06475711488814	1.27939184064449
1	0.557883077139043	0.627090531779449
8	0.697234220684029	1.93387825947592
10	0.978962662948388	3.02329393676365
8	0.814431446278496	1.28041440242924
10	0.672627288813286	1.96394017569718
2	0.520977966824646	0.603965529074974
8	0.645362113914769	0.929974385940161
6	1.08634179768496	0.938173582705504
1	1.11856909826203	0.698994887535568
2	0.812029953502885	0.683698242423776
2	0.536548910368036	0.768688457295718
4	0.681614993350961	0.73029973278786
1	0.409690133605558	0.5683739461116
10	2.34770632664081	0.882575026372141
7	1.09265369387846	0.93001024057895
6	1.53054528590205	0.735135682608231
1	0.468859120432101	0.603553864521309
6	1.14431583308426	0.81337699820572
2	0.485222008059968	0.615192276547868
1	0.693580036413339	0.705399845177067
4	0.703859671850641	0.521802209393562
10	1.08663522600088	0.754456613951785
7	1.82761822264629	0.639730324238696
9	1.70837834846794	0.929624010928444
9	2.17293955222435	1.16656907427121
10	1.01435395106199	0.735844843211205
2	1.16950752699061	0.757361572787186
1	1.20882846693988	0.486098610747073
9	1.03756710390304	1.01386222480836
7	1.29089627062855	1.23026961046044
8	0.401067422385709	1.51328183949413
10	0.805186915859799	0.912062567099706
8	1.11969719799932	0.72276883637941
8	0.778018327145507	0.853401743650379
7	0.730820913484634	1.08426636308864
9	0.873322733062385	0.798840084530023
6	0.614201760601964	1.0684780309692
7	0.652390300095523	1.80395212169155
8	0.850197544958422	1.98784804781331
9	0.688221820171712	1.70750795938998
3	0.540208277269639	1.54544832521895
2	0.349261334859754	0.811684998562711
6	0.672357806376171	0.449261927408863
3	0.702876627033123	0.725587576574396
2	0.357204059231465	0.969885142682426
7	0.961213294460944	1.69568301434163
3	0.85342844980838	1.53111582724194
4	0.970782934825092	0.900842265194677
10	0.929684932119431	2.54904577026017
10	1.20286052194021	1.17623072321177
3	1.3064392349558	1.20522924029009
5	1.40010401487194	1.26656111092355
7	0.716097781789694	0.765312616650868
9	1.12462379686995	1.04443474278521
2	0.70832257263738	1.65993292405822
2	1.02790385454926	0.754198582699366
5	1.1099311335926	0.763867006199423
6	0.936657253674778	0.902018488469988
9	0.919673300499916	0.924823970898724
7	0.941256865919416	0.807836443733667
9	0.697151607744977	0.836827974073486
5	0.689350664710489	1.00245390859843
3	0.441519380182226	0.694962393840415
6	0.738545163941867	1.01285477876675
1	0.27055185737614	0.725074991462194
3	0.956069976839934	0.60597014297297
10	1.15002739312082	1.48482331275692
9	1.3904037908879	1.15075958883661
7	0.84732845842463	0.927752060721942
8	0.823007911524496	1.0820287748243
6	0.923374500426031	0.678713653149813
4	0.631145961648062	0.612559212048575
2	0.629564565586926	0.781595441933061
3	0.640886597991539	1.21149844773121
3	1.05625729674615	0.855589002793376
7	1.29580929278814	0.671719837879371
10	0.821292723453197	1.94813376512133
7	0.485421460169389	1.58654284979616
4	1.17035855063256	0.751094411274625
6	1.0036509933163	1.52818919619243
9	1.12465284373827	1.20586256047587
3	0.643238448169698	0.979883711892137
6	0.703121537190065	1.50597671314847
6	0.896384536490612	1.35632276982178
4	0.567095490708006	0.465084476099737
1	1.05345677517501	0.833852276692264
1	0.193488322452261	0.81202364500133
7	1.20863294763534	1.01561891455579
5	0.639768449855612	0.673408788350524
7	0.884084443731006	0.845368608059309
9	0.839887359622135	0.778950200637911
9	0.753129232590374	0.817314736282477
9	1.34222956855112	1.09942211008102
4	0.774819104233209	1.46167806978601
5	0.802603077764523	0.633832384487137
8	0.930144696690211	1.21368883237328
8	0.652667585525895	0.652667482615266
6	0.501324788444983	1.52525780330959
4	0.552552826557507	0.759127384343828
4	0.51502218520879	0.769629505296797
8	0.895913749701811	0.766205954976732
10	0.853248112357301	0.616889778238242
10	1.42623304296493	1.09002072994201
9	0.633844761256056	0.85568668089816
10	1.0981360027862	1.32783586295918
10	1.26332357902603	0.685819566597538
10	0.920328369919751	1.10057921303898
6	0.768168661276934	0.778904826447883
1	0.432925689247605	0.683682648428191
8	0.639638532290425	0.801504596650103
8	0.931957181026604	0.943963028793689
5	0.666358334394033	0.74257865100232
3	0.614974373634192	0.896645334642392
4	0.748395470259747	0.573954449724392
1	0.872674016736848	0.983133449985709
7	0.976337393616568	0.663872047370134
8	1.04249481129917	2.88932921160646
6	0.377175830923654	0.75771254608452
8	1.53309776014708	0.737216816754808
5	0.644605423684202	1.23236596748273
5	1.30682058168454	1.0775771596312
7	1.04421946318389	0.909622972696479
8	1.35697352981889	0.87634503469258
5	1.00545600287905	0.917538642827456
6	1.24394417173436	0.61938532134247
10	0.938010133082775	1.49534633455751
7	1.03039418876896	1.35465223019678
5	0.620137132890002	0.955645044338925
7	0.689041425312576	1.01780647570103
3	1.29812812221	0.885603828976234
6	0.715998744646752	0.796010436196191
1	0.481775454795058	1.47497445290224
10	0.822250701327219	1.88351551872938
4	1.36875796262187	1.29623245388806
4	0.298596438434471	1.43832903765288
9	1.79166441361291	0.931256773414793
1	0.673650888405369	1.47004656769157
5	0.684536527936877	0.733583929243474
5	0.848087928270364	1.23140329198737
10	1.43382421549058	2.22647774517434
5	0.623096374919349	1.32153173944466
3	0.793728197998915	1.47706257597142
3	0.979964081599637	0.796024918413257
10	0.849799648687599	1.75885468428944
6	1.37117320204422	1.13887233188823
7	0.76161982647537	0.992838555710645
8	1.66369712080478	1.84243546442683
8	0.807826867613419	2.02823742919789
6	0.74095869475321	1.44663848139758
9	1.12719264469762	1.01230756889429
10	1.2885282809239	0.938173582705504
10	1.00988553288684	1.23458820736842
5	0.766778771890841	1.59809787045796
7	0.945191259829558	0.854508410314075
10	2.39028802276177	0.739309138830514
8	1.03649733202466	1.06686062816738
10	1.26948655422387	0.744054343409197
9	1.99909489092175	0.898174821970034
10	1.05946729548776	0.778243387432691
6	0.844103437211272	1.24887139750958
9	0.923003457982226	0.678612851399845
10	1.0935026665836	1.9177815795231
8	1.38607580634954	1.04173808984923
8	1.30377370333246	1.50728276742469
6	0.97960357616754	1.2865073281442
5	0.885640931358744	0.692156536083768
6	0.665369737686887	0.929767231063197
9	0.782563291391694	1.13425354765187
9	0.304348417679943	0.938173582705504
1	0.418294989797362	0.810578017714819
9	1.53483738640133	1.12039015938931
7	0.513025278720326	1.52836126938673
4	0.652918825207216	0.920650919211751
7	0.561592447887538	0.998171723808708
3	0.429749994499261	0.970184872715619
7	0.653021217836055	1.36005439345224
10	1.00389581256542	1.57524898910214
10	0.55666629816163	1.5887227075122
8	1.0315347834319	1.52101479467464
9	0.776282795184357	1.64991724189405
9	0.753633766922483	1.99454615303938
8	1.24230703218173	1.7491316295598
10	0.710954221361733	1.56432903376197
6	2.48535963178319	1.23374780074251
5	0.735204775103109	1.26931137970337
8	1.00393394508211	1.8250535144851
6	1.15646977858507	0.938173582705504
9	1.69150390017459	0.806591049070744
6	0.846596574870033	0.865184300574329
7	0.668371358098126	0.767790910071006
9	0.757217279199628	1.12346587962747
7	0.765903107455965	0.857908220531935
3	1.14579658261224	0.69466796625472
5	0.624054033327976	1.12616155250001
5	0.875114854011841	0.865596814986079
7	1.1374366643411	0.871564338124888
3	1.07474305507262	1.52388044274243
10	0.957192225856952	0.827366204992378
10	0.884275011432723	1.39109601282449
8	0.363899642738437	2.30169574327291
6	0.731548791231597	1.26880466537728
6	0.440251137830775	0.887870126975318
4	0.839947504483077	0.968264262351216
3	0.61027117007698	0.772468081476659
3	0.6057432626644	0.456579719687295
8	1.00491275866528	0.746120627532848
6	0.476514586546577	1.86765147891434
10	0.712790545315545	1.16992651560789
5	1.19953618448875	1.38346607545998
3	0.59975405741763	0.580368145481948
9	1.78147143117817	1.22040917048426
3	0.531803244079857	1.24353283981463
6	0.755164138819963	1.1729230427797
4	0.414481075055907	0.911722789315919
9	0.629426051526449	1.79977277562655
2	0.743942389141679	0.737310887288128
7	0.76808915696369	2.42215379342106
3	0.574246716772845	0.828114005824606
8	0.768168661276934	1.06551223623916
6	0.678396954196983	1.62305000467278
3	0.704024066311619	0.692018277494368
9	0.806026358367326	0.654361995375353
7	0.820084391645671	0.90052894917034
7	0.683067105681764	1.69429061217312
5	0.830185561173225	0.914036797703579
2	0.528252528844524	0.855044039204943
8	1.23286471565384	1.06804176242277
6	0.974177563963595	1.01094303063602
3	0.477797102719642	1.06432352040968
2	0.413621170393208	0.682980373568969
6	0.704277636222398	2.52302650373942
10	0.833165108751133	2.65223572936353
2	0.746215994466062	1.21597597005136
8	1.1446847925968	2.56222087270817
10	1.06714737011125	2.87614328344057
7	0.847369709550127	1.58829900119993
1	1.17258681896984	0.593340297646846
1	1.18047896574766	0.765547352162951
7	0.533529076383414	1.39619000319201
4	0.394872591131326	1.69507320893055
8	1.11659394720324	3.43678912105661
5	0.779684555637044	1.20857411213088
8	0.345664581991342	1.09538719925165
6	0.760276265350245	0.865320301992822
3	0.478577713048282	1.75175190893837
10	0.925136565342372	2.63708698744147
10	0.607955092348415	2.97216839819445
10	1.14609442472249	3.33791030019731
10	1.17072017822733	5.16078328259051
2	0.59366800988825	0.951444888906805
10	0.844543195567969	5.19191862152009
10	0.934162741319083	5.5716793632311
4	0.611726278761682	0.979064687539481
4	1.16043551742336	1.10636978430733
10	0.848616395298567	3.20688770281195
9	0.737659389688131	4.42686077555097
4	0.95252286125944	1.48465656295271
7	0.609343784258314	2.15407743321818
2	0.526517061885246	0.808703909798588
6	0.85502708558081	2.00037671458184
4	0.996713038738848	1.22143985606629
4	0.648839006972177	1.83083470869111
6	0.828050981101832	1.02505972450281
6	0.808991943294672	1.15356099696904
10	0.977479375695964	2.95001879551564
10	0.781797394585079	2.46894804643085
7	0.500016792540294	1.07157947796896
5	0.924813944638874	2.03842690764939
10	0.770927424985023	5.01402038706971
10	0.626369545895817	3.08386485495233
2	5.90997982075206	1.64242196292809
5	0.8474612054313	0.661113277810775
6	0.946343948840507	0.58604939259421
3	0.946343948840507	0.938173582705504
6	0.946343948840507	1.40602398767134
8	0.274467245508027	5.81964354010272
10	0.315447982946835	4.10729129370714
1	1.25369022769486	0.420522981650066
9	1.0631667482309	1.5011012825457
2	0.720666008672299	1.89034960789061
4	0.809648621997907	1.2309908136417
10	0.808256199469005	2.26071992857938
1	0.755114382830028	0.873846429924815
6	1.06442053628948	1.11320435885355
10	0.811197994574999	4.75029528035778
2	0.232838921641197	1.3374859780757
4	0.749269142130181	0.766923350583566
10	0.403298892935184	3.53375543095285
7	0.574149790579611	2.45668232361646
2	0.884026835213227	0.610450615429455
7	0.783667472695929	1.07241749551691
9	0.708268914386573	2.93008865382336
10	1.05838046203121	3.72901057004043
9	0.599773483251084	4.25338693800898
8	0.805202290528963	1.69786017852361
1	0.651856701202129	1.02299854081693
5	0.355471950517229	3.61297977095521
5	0.814313740925738	1.44020772422777
1	2.96918856578149	1.48463986671135
5	0.574223920066292	1.03752389180491
7	1.01669340533627	1.72627063080907
4	0.658322111348115	1.35943870314347
10	0.598334531964306	2.97480559857652
4	0.445607157390565	1.42299384511625
4	0.707631702421696	1.8968036652748
8	0.73938062417348	2.6823941066219
9	0.61279882307125	4.3639937490145
9	0.714418525010337	3.48271836324504
10	0.739665629068666	3.59323629974432
5	0.457858187181537	2.12094765397116
3	0.372257320707204	1.17864943898686
8	0.790660292002474	0.831908289484335
4	0.744923131694638	2.73618008095216
3	1.14733824348264	1.87681486835664
1	0.946343948840507	0.840466811648407
7	0.905410345643514	2.14202482948334
10	0.948344289722948	6.37642880217849
10	0.742397031514877	6.35139094463111
7	0.833306807343849	1.04058770881645
9	0.90672016869253	7.63676542829382
10	1.77140163321377	6.13099625574041
8	0.797302940013027	2.15820477089782
1	0.937208043199439	1.41177549060599
6	0.550999855878426	1.46469300137976
10	0.468223148742625	2.85795956410091
7	0.949457541544853	3.46185322635752
10	0.594456474540199	7.16076881886544
5	0.832746763152173	0.938173582705504
7	0.784229857278294	1.10058475807647
10	0.841648516609281	0.853561465604249
5	1.05649874137222	1.73198641941344
9	0.880351499240551	3.08421377106338
9	0.690535133759904	1.37250250894994
7	0.912723816081376	1.57982619022683
10	0.796031866168686	3.52287043416496
8	1.04836454174514	1.19483896950504
6	1.1937105469977	1.46225897513606
2	0.95863110300479	1.44564473319856
9	0.348718136814484	1.33729476526542
9	0.845995939122446	1.61746701329723
7	0.999855948120543	1.63435450336983
10	0.937208043199439	1.87255796526843
7	0.471464867486992	1.1164289294614
10	0.78871903657421	4.19425401825011
8	0.686283584301726	2.50349590170795
3	0.918576392426943	0.902141613397255
10	0.644973665983654	4.13473544210721
5	0.908953680664142	1.3574711280089
5	0.891528514994099	1.24654801963916
6	0.513473059206572	1.3590850334054
9	0.437616749913266	2.14885340367752
10	1.13521703156465	3.66291285634076
4	1.56637019544953	0.977298492717869
10	0.778297049001395	6.27327012778149
10	0.793219411657345	9.10250924773985
10	0.990711386812731	3.56706307375746
6	0.620686774401192	2.46908484098583
7	0.940192984296002	1.22016171021051
8	0.509115147975843	1.58634537204532
6	1.15017979151294	0.978401052861891
1	1.22224634915116	1.49089547733684
9	0.639064517154516	2.21857435304346
9	0.766040317814248	2.62172124941767
2	0.635170699901344	1.00996431879266
4	0.536323239900164	1.2202798851084
7	0.779453970473395	1.62974144117659
4	0.697210621910801	0.834396768844274
4	0.733003560880347	1.26656111092355
2	1.04831740750332	0.816478521286859
9	1.42707596825092	1.06350592155867
9	1.30968093643774	0.86508204191225
4	0.288118766872519	1.72250054178252
10	0.830631072270416	2.45919245571908
7	0.946343948840507	0.770529040105211
4	1.03860116951808	1.39339243415185
10	0.747374817265545	2.75652567242141
4	1.11484892682227	1.26758145755358
4	0.783515361620852	1.03862150133596
4	0.863041463316972	1.2961337587777
6	0.53111608243908	0.656235917372397
6	0.246762151547564	1.23301794103045
5	0.865526322015675	1.64052674059179
8	0.717367442009764	2.2288246087757
7	0.821727175586165	1.17768714779775
3	0.520227779970293	0.889977818736586
4	1.13886935745583	1.58978130556055
6	0.727258624761325	1.92702880318757
8	0.589055826305004	2.45777555981311
10	0.683559637675627	2.29889365967012
10	1.07189672515909	2.08444250024384
10	0.656916793048658	2.85115829443059
10	0.680508141590506	3.66197949009941
9	0.71597092159754	3.27466136869763
7	0.875377351492387	1.12546591532407
6	0.493139947203199	1.22822003221269
7	0.673205611282416	2.87012571432184
2	0.676403134217689	0.784343454056073
4	1.39809309518271	0.647765622148882
3	0.526275930533916	0.938173582705504
10	0.743671990838287	3.16385284497449
2	0.633490211573387	3.15998520681814
10	0.534357033947595	4.17291095124131
4	0.67862384312822	1.15070870671114
4	1.16356376577405	3.97071763315333
7	0.784534481123782	1.75155038869647
4	1.08836541163877	1.19631707933613
1	0.662927991796101	1.09563003468853
5	0.475288787017498	1.52047973285508
10	0.680221041947842	3.57538647172557
10	0.632530591630915	2.93271852172642
2	0.261657627081652	1.29456449323595
4	0.402746973045654	1.40704477873297
5	0.795968463665894	3.92164934211655
10	0.743358605563281	3.84267247311286
10	0.829405331659635	5.17726693154596
9	0.626758967715282	5.73516130909478
8	1.51473535704645	4.01174299449491
10	0.86103068071637	2.75470682833943
1	0.425688531428135	0.721164882577781
5	2.10625669044867	2.22787027461667
10	0.919230938550886	4.04869488899243
8	1.01343681330181	5.77318804848555
6	0.782270327751564	2.12244134152209
1	0.662642581436569	1.03567958181336
5	0.842001669264314	1.90258666361192
7	0.807977611918041	1.27552102775145
10	0.828269417757247	4.2288914533774
10	1.06538403799805	1.18501798564952
2	0.935568265263862	0.708159519606427
1	0.803415556436312	0.834211574922388
2	0.477778755583733	0.778117132654915
4	1.01171642920548	0.873772229542903
9	0.621243142874716	7.05075111067302
10	0.827895000966278	5.32019491150728
3	0.956990929594841	1.27748482458792
9	0.706437974820913	2.21017337659823
9	0.833611317438405	3.51971227737516
9	0.962534743241722	4.38238337898292
10	0.366830247593549	6.95269934420929
9	0.78771239413758	2.43935543705572
5	0.403714179229581	0.819870388271011
3	1.15454960655869	1.95432223290531
2	0.440930473117478	1.13758439588899
8	0.644684184371203	1.29409529349499
8	1.22381724576588	1.57724573766761
10	0.840552525610903	1.47445285995705
9	0.641939619955285	3.04687401829681
6	0.742355378519928	0.729469459230559
10	0.697892365106609	2.68943807894633
10	0.709194979556643	4.70431363590727
4	0.586887691600233	1.79092795236221
10	1.47265934748709	3.15349466205441
7	0.724793575528151	1.28996806978029
6	1.29640572590828	2.407067846617
10	0.663952773186389	5.72685860676703
6	0.691317997525215	1.32514810402839
6	0.767474725756179	0.428409784478392
6	0.715695596559318	1.75816928834274
8	0.631830997155391	2.08500446061305
9	0.689681938477322	1.19811634568214
9	0.941838382425887	1.89472183833644
1	0.513823377912996	1.70861495141774
5	0.44908739030747	1.35415533842631
5	0.544356593536801	1.97537924279995
3	1.44617831640952	0.953933447722621
10	0.824198534504045	1.76343277936189
8	0.6315263547233	0.900943372130143
3	0.570077999896137	0.859609759788854
2	1.25544864550459	0.772901112966263
10	0.415833021232625	3.55973121800639
3	0.922996634424444	0.81553820155209
2	0.373535132733659	1.03432121201294
10	0.98635254508681	3.94877889084393
9	0.924606794039344	3.02101874151416
6	0.611455704749655	0.913325867703166
2	0.816451398614217	0.546040240496948
7	1.44378464884348	0.683039286766618
8	0.78414318484842	1.08077786011022
1	0.924606794039344	0.603798313389722
5	1.02613348042901	1.0555483127426
1	0.705977939135302	1.01472191278296
1	0.609663864694176	0.859374257619916
1	0.774890931511869	0.81389445678387
9	0.650576621752533	2.49998284596931
7	0.424238054422407	0.800385856140215
2	0.815996336556092	0.888405981285999
1	0.198538585313196	0.777130787772043
2	0.786898121782987	1.26089829613611
9	0.340141561376789	1.71664770360875
6	0.693881867151042	0.722390794527312
9	1.1316493161192	1.19377104785753
3	0.845822138896033	0.902319215551361
4	1.05093065336382	1.18141059272974
7	0.644345628954477	1.39324535121218
9	0.754446256185371	0.92088403295716
5	0.735742181317289	1.48332292068701
3	0.644588553123534	1.00462516181203
3	0.949456878111294	1.29423624178163
8	0.642924824272257	1.57127842014254
10	0.955274976760999	1.54911207609421
4	0.613755996918885	0.857125415113658
8	0.824099326331742	0.865370326934081
7	0.487232781550347	1.70254962144927
9	0.737659389688131	1.67934885269705
1	1.01573584886465	1.15591972203404
3	0.912723816081376	1.7247370243086
8	0.969691263256569	1.14878869069926
2	0.793337353330096	0.777169521486767
5	1.25480595631838	1.19599882034838
5	0.792448042862583	1.33874340027649
10	1.07264171009326	3.153713586086
8	0.592428561497287	0.737849130572656
9	0.975483299876534	1.53933821093827
10	0.821308734029966	3.91251342384264
10	0.564759238658731	3.24048451767644
10	1.45735609365697	1.90035072682433
4	0.825254127512963	2.62979957470414
10	1.06032234085332	2.30106849468053
5	0.545278619173404	0.991027126087144
10	0.93018042347554	4.96838830927418
10	0.935284694643424	3.25706942942873
9	0.823823358062103	1.16651490054329
10	1.43920559524082	3.00975355463699
1	0.701990355997115	0.457340477834238
2	0.943829379784569	0.90632974992063
10	1.13598993067634	4.13700186971433
4	0.971677090310999	1.15870626586184
1	1.00629224155441	1.022419625903
10	0.843171100643732	2.36291378259999
4	0.849798747631854	0.856914154218281
9	0.98236551965386	2.89563779204193
1	0.539964095173458	1.10245110432365
9	0.613025162433576	0.969479792198755
9	1.16616600819721	1.91831455001285
3	0.509078524714889	0.867845513126253
10	0.934659448861859	2.93949570576079
4	0.401054802472398	0.760511163038629
10	0.981319380828034	1.69272541865827
10	0.884026835213227	2.4217767762558
10	1.02100507745825	2.94083273964892
6	1.11938874980662	0.553853792655953
10	0.76746653169409	2.91824865737943
9	0.872619609440054	2.71676274366792
7	0.735300595047063	4.2508104912309
9	0.722921388521591	3.18453243448814
6	0.558719846936971	2.34375843287844
7	0.545033550153648	1.22435691604838
1	0.665369737686887	0.667689247662022
7	0.907431758147069	1.94434362681017
7	1.08204873120936	1.39711219568335
7	0.811662868389011	1.57607689517202
9	0.72750846547332	1.28546857543735
9	0.286102197169911	2.25935865790794
2	0.92633196505531	1.01839427822124
8	0.858306591509727	1.43786148716086
9	0.965461678923924	1.37274571117875
6	1.0450216787942	1.03362577572506
6	0.49268791433635	0.949513806053143
10	0.68859284218611	3.05673882257961
3	1.33383587281224	1.51289383027998
10	0.538405817223435	2.08712712492301
4	1.29022865492637	1.63299607302378
8	0.491417364219513	2.03196668638568
2	0.443528505922694	0.42644253759341
2	0.519855698384132	0.758894791876525
3	0.48528974897322	0.884177993504766
10	0.693985562483036	2.90155069800299
10	0.740166386019744	5.2818221817976
10	0.936266267546861	4.05896528633516
9	0.930779072563131	3.75540882934007
9	0.688503880029728	4.86606583248158
7	1.00444874712589	1.16607694576071
10	0.635291349614698	5.28677715989438
10	0.560009437453063	4.23925370491666
5	0.954435041888539	0.895773106342225
3	0.551267531466721	1.04037346156995
7	0.857394988753413	1.35280833093785
3	0.448568762857528	0.865320301992822
2	0.614640387836512	0.9352715376707
6	0.690446705005047	1.66265084023733
1	0.620488934927176	1.18490399224913
4	0.795310988158512	1.15668244245668
4	0.640423572852062	1.68758996180038
6	0.516198139257522	1.39491926421787
3	1.52882910427928	0.938173582705504
4	0.818198371611583	1.10183989255152
5	0.46891744137862	0.856491698242447
10	0.815075251442406	3.5662355957105
4	0.348946303630751	0.767749858948385
3	0.493736161106051	0.994828819306464
9	0.814444242944674	3.89308435676223
4	1.01030242671061	1.15395637088369
1	0.18830965437398	1.00859842072776
10	0.994804129942189	3.90523655098002
4	1.31954624809265	1.31524816424342
1	1.13741712587591	1.56423066356801
8	0.991101701920789	0.962522027452923
10	0.954980253293829	2.80931331750575
10	1.34347056660454	2.05971281679047
7	0.849943679722785	2.16111545451391
5	0.385489926195024	0.828211679726367
4	0.811093457999639	1.40533819936821
9	0.666956369345638	1.71782756993291
2	0.849243148190714	1.42266306078582
2	0.481775454795058	1.11054129953463
10	1.00867566382868	2.40258252401085
5	0.793870590050989	0.882031534109603
1	0.444259093665119	0.65132850790384
4	0.690111731733806	0.916799614183774
3	0.563379729925402	0.979839760927936
2	0.878318575294924	1.50291157058193
2	0.644772334168535	0.862379273848675
3	0.566720537602322	0.647214855420072
9	0.465611929430093	0.938173582705504
2	0.758588556953488	1.04329853079232
10	0.538821134317721	4.03533846193717
9	1.26604629604823	5.28563659523966
3	0.677482254188454	0.955263551186776
9	0.693144835885222	0.985029273852768
5	0.906053185038149	2.35065077704161
10	0.659891385753645	2.76111968904907
10	1.25874638775209	2.30050044030654
10	0.709313843159035	4.06719251127348
7	0.756402351331231	2.67737809270961
9	0.906319981270113	1.73615714536227
10	0.967778946591186	2.55892572793549
1	2.29239360318967	1.43295908973644
6	0.444522035972018	1.4050094190023
7	0.746527519002106	2.1038176962224
5	0.599331599587087	1.0129976387536
6	0.539789592005029	1.97779717891273
5	0.783592033712545	1.02233579451953
7	0.81105648461903	0.653355693740078
3	0.440877416123441	1.06704005694775
10	0.870388522031162	2.95751459446176
5	1.06677572488122	1.06143731259822
10	0.881404684993242	3.37878341248853
2	2.00812137209307	1.33285264916181
5	0.714575651850375	1.09841770118041
7	0.63137616874474	2.45695478884518
2	0.633178849669279	0.669888485477851
10	0.627688674079664	7.79753230874108
10	0.552528769284561	4.81328241136266
1	0.719541600960478	0.717403582698137
10	1.22483457638317	2.43723280802308
1	0.649747870571734	0.702668243291157
2	0.599825543360618	1.17502178243361
8	0.335799465717599	0.997223151809688
1	0.524643400992263	0.562904149623301
1	0.624151212427142	0.457676290233792
2	0.587034112688064	0.926305676908889
6	0.588176199950807	0.611640927435275
8	0.871666492287076	1.16225261277632
4	1.741182868401	1.00311936334013
3	0.263573659914691	1.21190829488847
9	0.649464551904001	3.9066950531331
6	0.928377604290398	2.88491737507837
8	0.833509133341114	3.77144943032803
4	0.750214955923631	0.82111285556032
2	0.895404353750915	0.478427034729057
1	0.321815432333034	0.331057749204282
5	0.668092621263186	0.865320301992822
1	0.769331994104794	1.15423153995205
9	0.573287912688944	4.46847368819406
5	0.646645295192707	1.41550009935282
1	0.927493271754327	1.36240881492177
2	0.619300756853854	1.04417030358137
2	0.546157041391228	0.812170018986065
6	0.716654380813988	0.800905274134673
8	0.825315276260914	0.643429023519378
10	0.854433304325496	2.38121714938569
10	1.01537734243297	2.08031656860495
6	0.803895399947803	1.18555154931689
10	0.991942184888927	2.13421206521136
7	1.2324073480523	0.901730267368742
1	0.826197978035044	0.756040380923799
4	0.570077999896137	1.01002170112408
10	0.946343948840507	2.41938711672409
9	0.754733145529804	1.11636950000684
5	1.00488187147516	1.00369652141127
9	0.76608795858517	1.16556920554278
8	1.70159424059927	0.938173582705504
7	0.537412424402735	0.861748181613692
1	0.9845486451577	1.32154098255201
3	1.42937359009912	0.774328738513864
3	0.897853372745608	0.595548015712676
6	0.730698624987603	1.50819670344349
10	0.601782300882568	1.91554846443326
6	0.722701419852084	3.47698556689005
10	0.656247040575602	2.81452074811651
1	1.52882910427928	1.00056464759944
8	0.627452294725462	1.95549974375
3	0.447818852895096	0.612036642592321
2	0.655129047956165	0.824616541189789
6	0.614874512861176	0.484505701087889
6	0.723879532554004	0.997230439443644
4	0.708414929874778	0.882199880519329
6	0.556400776710425	0.390705472367057
8	0.841501462468758	2.52951236013234
10	0.91785231090904	2.16820650029086
5	0.502428543375892	0.515908024050737
2	1.2215107043849	1.03207336673518
6	0.667525272811499	1.80766903675539
9	1.01859277322894	1.27092887593413
6	0.932787443695696	0.799722334386651
2	0.813153124965937	1.14426850589691
3	0.569575086084946	1.06609885267659
10	1.0093533376151	0.902227900781318
9	0.450485044176068	2.84970490045252
9	0.858356373233028	1.7037384113947
10	0.674233566491572	2.29349346980548
10	1.00426242563588	2.21745568955148
5	0.61766787617934	1.06596608249506
9	0.92548585449432	2.18071004429673
9	0.711885399338199	3.11065394366085
3	1.89867208202027	0.700950100243672
3	1.00248119877105	1.2562592489418
5	1.09794775342259	0.843813187589233
3	1.0370564448657	0.549908597521545
9	0.898467177506302	1.20350408711375
8	0.596817749205271	0.886798890742851
6	1.04302982314267	0.959234124353463
8	0.723462169498979	1.11685667008345
1	0.751704633057297	0.476719446583927
1	0.904318782891594	1.25125136352741
9	0.504864157499412	2.20658016979289
1	0.853863056783428	0.912234182198922
5	2.20018790116689	1.19336471268686
5	0.798947342581699	0.828466230668916
1	0.340846501408933	0.421436840939561
1	0.379907309801567	1.32176197706971
3	0.361034876212391	0.675394342731996
5	1.12942200007288	1.40442794199675
5	0.363292439957579	1.3634275753059
4	0.554889395461909	0.761400834117794
3	0.914784059018952	2.34685495507091
1	0.484698474921105	0.802378009910081
6	0.180807763799686	1.25787348998725
3	1.1595969482561	0.635662453285257
9	0.257440984119492	0.993321054981891
5	0.379206367166297	0.774178663690078
8	0.604025435073554	0.913325867703166
8	0.637039542975812	1.56294952239233
5	0.762874489257479	1.51534851490195
2	0.572757861377824	1.18773106816376
5	1.38044560231922	1.22319872462065
9	0.805856843263699	1.91749812132641
6	0.594222983747914	1.91699226261146
4	0.92724160068191	0.985630251550105
5	0.937938915650725	0.697626626732794
1	0.59155972397108	0.749960946164743
1	0.799882336770559	1.19112825504901
3	0.957941034598404	1.46960243922836
5	0.668309831772581	0.584031734198674
3	0.80370097474326	0.759568307899708
9	0.491283836077894	3.17720600070811
8	0.596949263249738	1.78449248991418
1	0.734362682708462	0.840298322407533
4	1.04655200395505	0.756374123370997
7	0.590843302169396	0.77438082868194
5	1.04718775570226	0.888589107414796
7	1.09613520553392	0.818239320450929
2	0.648578493660247	0.878230772951465
2	0.570041571962447	1.13782978039061
9	0.787478515479286	1.4948324267692
7	0.538072751805316	0.866037148066938
5	0.619553580164195	0.620668343498213
5	1.22806797953756	0.34167113976066
3	0.293056132913623	0.928395270844908
10	0.834992027613792	1.05232403513646
9	0.807239936067833	0.680568664387507
5	0.909800326276234	0.64003054257548
6	0.69900388885147	0.550681112605096
4	0.789585239668986	1.34744862381084
9	0.83880804208396	1.12857973190494
9	0.756576152679241	0.779052390486728
5	0.548767328086222	0.61853301626378
10	0.636287461927111	1.0245219781838
9	0.534195481604977	0.794153884666603
1	1.23282640296481	0.795352445440423
3	0.902106932052178	0.62352683337898
2	0.917361075772291	0.303494933932558
10	1.08859707324331	1.1488113056508
5	0.784882914736573	1.10406989596876
9	0.852043785530229	2.35235115628547
2	0.768387493737133	0.723426339188662
10	1.01016330199265	0.748130038803992
1	0.419411657424385	0.562762848321939
6	0.729145829601583	0.684969585379646
2	0.4478070398223	0.66437771334192
10	1.17157951884083	2.36112806035529
6	0.749679360420226	0.744259014302604
4	0.883437687879666	0.827910053366999
9	1.10691308587017	0.659812724651444
6	0.565555355435819	0.992024774500406
1	1.10994797530627	0.597169417647371
2	1.09454319705024	0.993218460274648
8	1.32391197599925	1.1729230427797
4	1.11202280565761	0.574345655601122
10	0.594744044646722	1.4673518511235
3	0.996827612035983	0.953960417330578
4	0.857788050528062	0.487652441184955
10	1.21185042862679	3.21574619671919
4	1.96634523693069	0.787837887413991
2	1.09404361150237	0.685513813226602
5	0.642144069816616	1.16734811795065
4	0.673852953819492	0.743821891627527
10	0.826308520059279	1.0251163746794
4	0.847014481069514	1.3239918724702
8	0.723660338792986	1.88005606330551
3	0.601272960802976	1.10402413206142
9	0.812054444046838	3.05354801512279
9	0.987251663611752	2.39084423592753
8	0.503165872298584	2.1421392071108
4	0.734177508389329	1.58536470777244
3	0.765093721131061	1.13620069887918
5	0.348946303630751	0.670186262481627
10	0.683609521821293	1.30121711083998
4	0.853557304869039	1.19278323370102
10	0.609307803939476	2.99689173556896
10	1.27579227065121	1.81731432699751
2	0.50620997489066	1.2322278557488
10	0.641137762003623	3.46554684849967
2	1.5238355131658	1.05890187645795
2	1.01364643155797	1.00124855155759
2	0.680676253903172	1.29902080736671
3	0.787027440490054	1.55967971540138
2	1.97263085423725	1.22395184946677
4	0.750960340933481	1.38190619184867
8	1.13772490904671	0.72195387144606
7	0.891866881869694	1.63741988403019
7	1.85931741156644	5.5477693983736
1	0.722619424422981	1.01032297000418
10	0.963479653751548	4.39601923503591
3	0.882257019473733	1.48890684561827
9	0.776774179523063	2.25086913949764
6	0.943636724985013	1.53180182546693
3	0.49636863541312	0.939598095571949
6	1.29460353540929	0.708527371763355
1	0.821503385008946	0.573419666811776
8	0.947758406739382	0.522007416475004
5	0.83120618418516	1.56653003277171
5	0.822758877182831	0.938607312095987
5	0.435658597771379	1.11798167978361
3	0.5054449027537	0.995115935376348
4	0.967312702494122	1.05127352685407
8	0.617783763040943	1.27888295257724
2	0.763734072272766	0.700069352513694
1	0.0631909781067917	0.306409664677284
4	0.739351404626251	0.678144793659724
6	0.72798089083654	1.07338231775375
6	1.16461428462075	0.534809156818075
6	1.03919946294829	1.14793452563221
4	1.08094891427542	0.858379528545284
1	0.353858499054853	1.25783688775689
5	0.834173144311412	2.76625204395562
5	0.459446607558563	2.94601696348593
2	0.863476589845671	1.04287419611982
10	0.846502209442546	2.83440024716646
4	0.946343948840507	1.67527177129242
10	0.59422450876006	5.45707798454221
3	0.431120470289134	1.45917959217783
8	0.641390878414579	1.12885951186731
1	0.715968981466706	1.89807855361855
5	0.438145541039847	1.19215490290578
1	0.657470270403257	0.704564510773587
3	0.678352340439984	1.16556920554278
6	0.745310665303658	2.72577924058447
1	0.649421230969367	0.470765862222804
1	0.778109962475146	1.04512679075904
2	0.551692945315127	0.735889473492632
8	0.892067753100622	2.61394911392096
3	0.707993951132674	1.06583994596785
7	0.711127528264511	0.767790910071006
6	0.353206844335084	0.597383583417183
9	0.965159585233356	1.01470962419551
6	1.40459209358663	0.816695864916299
1	0.280026129892804	0.696716995200616
9	0.801125082940872	1.41266497905263
7	0.698729365047396	1.21577662941871
9	0.963817440717447	1.60344646728654
5	0.837826563207523	0.691943721010804
1	0.668896910356849	0.586520396932083
3	0.700641488956806	0.958322433146134
8	0.724614472453692	1.15357253502872
4	0.569807567682823	0.635595824590135
10	0.676195335202423	1.22131903391336
2	0.766414071043427	0.935330749201059
10	0.537788393626509	1.08452881571251
2	0.470218530107687	0.93080882608256
7	0.472622610292114	0.378857413020295
5	0.45207256753655	0.501053898429415
7	1.19439129321302	1.38717340422864
9	1.23139697555158	1.24009524658758
2	0.206862141359969	1.08224476691179
8	0.732795333751474	1.22886726955369
8	0.668963991391339	1.12040683436973
9	1.03628443527876	1.03717457637514
10	0.730389841243758	0.804176897508502
2	0.31543010444132	0.539664705784819
6	2.62890601677696	0.933148890467508
8	0.604915391747101	0.883056218420073
9	0.978166119127312	0.844748911508125
9	1.17355477292827	0.677387132562043
10	1.24937263627714	0.802741201893467
8	0.786025815152919	0.856368741545644
6	1.22339856263904	0.479137884286096
5	0.562832882807927	0.992313958884912
8	1.25239170822622	0.750130281561828
7	0.471898508580463	0.892244340517073
10	0.916325973162712	1.03484008277149
2	0.822798237602674	0.372535997159064
9	0.642987309645197	0.718057584442999
8	0.844070867464016	0.752518957405022
5	0.722871716494768	0.899018947976892
2	0.157968959904343	0.910196263820812
8	0.907250771213611	0.874690763193666
10	1.07074281035527	0.900943372130143
8	1.07048783884968	0.526533588675175
8	0.553456312638822	0.931010007697722
4	0.556259080929406	0.382548262375904
9	1.11238192896128	1.16654642346168
3	0.566905256021379	1.14409363874047
6	0.681791397874129	1.65011919915935
10	0.662775158003401	1.69113960485356
1	0.824167152418813	0.774178663690078
4	0.484399618266483	0.720004585198845
7	0.523958677655138	1.08834729654568
1	0.51714499609144	0.588119048613975
7	0.776663403935082	0.803233222573794
8	0.799080237898227	1.01271672771251
7	0.883753276150637	1.90134754574895
3	0.962507474205472	1.57100801579629
2	0.479505259787876	1.05186504599074
3	0.772371429680658	0.421429131022829
8	0.580652777598419	1.34875488351877
4	0.332865617299226	0.82720379734215
4	1.23717683422246	1.75346249115179
10	0.752371765316813	2.33952279358935
2	0.653724458764602	0.733539580179565
9	0.815338487824556	1.30310228882084
2	0.656837388035389	1.40437704142122
5	0.415008558965839	1.24870108368781
6	0.924010054074832	0.812415167012307
1	0.462742699005536	0.868445978827424
3	0.905769942911306	1.07705183903436
2	0.911627064352837	0.879969866799927
5	1.45059545800778	0.978172343440973
5	0.717323490398511	0.766205954976732
2	0.497660730724121	1.44931358074838
2	0.653724458764602	1.05435987847422
4	0.554008908760371	0.906951251599001
5	0.626418111397249	0.569511283199283
6	0.755114382830028	0.275933406678089
3	0.565195548809797	0.758365485627396
9	1.05715163856268	2.04547679273164
7	0.645889332953489	3.22328992214862
9	1.42620446918118	2.37186443354896
10	0.729374632280882	2.52685286741593
10	0.759069181830966	1.90632681460264
3	0.912452685978481	1.13075257501556
9	0.932932705017806	1.10772482030025
3	0.442435360259578	0.700236496380404
6	0.506088880526925	1.18573326308892
4	0.502999223672152	1.25416319770183
4	0.49570397320217	0.551189076851203
5	0.890619257880392	0.668902143208632
2	0.491597443992818	1.07443156351705
7	0.423284584353275	0.658961705039374
1	0.745884837799554	0.621142654983303
1	2.60088923947768	1.87388437456678
6	0.842525647317833	1.52325978059193
9	0.501401296649351	3.37822420725827
10	0.816780573900834	3.31331059379794
9	0.410433561536851	3.48767484671493
9	0.535514969921759	2.21320604505995
9	0.818764779437204	3.72427485711569
7	0.975745924206194	2.01305128537491
4	0.726662016216588	2.49076735568535
6	0.765976043923078	2.07730796949755
7	0.826006018066828	2.3400113864518
2	0.418165918828118	1.48592232287862
7	0.526645965710703	2.68566622816721
2	1.27095100532101	1.00417151973544
7	0.787001059851352	1.73476601272895
8	0.834482383709319	1.64295397815295
9	1.17111405945067	2.61573902809782
5	0.55707694741756	0.974123341680459
3	0.79517894265962	0.797706559146233
10	0.41135862664003	5.93744857820991
2	0.900869298355737	1.06774651615296
2	0.805385898948052	0.690380596390448
7	1.08698066019937	2.08616240111449
5	0.690575396124816	2.88256130314759
3	0.995987656459514	0.643388954827471
1	0.558500222831597	0.979042625792977
7	0.683566810231962	1.12658018443081
6	0.772438498694689	1.34220571128528
10	0.669749347800032	0.934608053081297
1	0.28442749470448	0.601781494720671
3	0.715820077086494	0.614420903263265
9	0.759104402015759	1.35004494299688
6	0.986333753876291	0.822438921602831
5	0.754970189815616	1.03136461923141
1	0.411987024631434	0.718598973803952
10	0.608980682811073	2.21467498195828
6	1.12292559118601	1.46526849002464
6	0.278112774979921	2.30008085395582
10	0.641475587092388	1.73695484656481
10	0.694865416144384	2.09851798303177
8	1.09521462963021	2.39008080507466
10	0.628509359195254	4.32333683106926
10	0.763490581238285	3.31778938807699
8	0.797500903450909	1.29374687136963
5	0.751783179312065	1.10248175958968
1	1.32425250661123	0.933916296753529
8	0.509204809088607	1.15537963563442
6	0.950426035398789	0.921433519662868
1	0.366708379330177	0.911907141010307
4	0.804899655206392	0.63265245017023
1	0.681257253283	0.610896333485166
10	0.796813539623175	2.74128487037389
9	0.943295745233832	2.00222718370854
1	0.751237334695686	0.615514333325849
2	0.438714586014334	0.946958396095531
5	2.29239360318967	1.01271672771251
3	0.541974025694901	0.662866732372557
8	0.580387621496472	0.759918235949607
1	1.15429841931386	0.885640699315114
10	1.34551964859728	1.18291644759175
5	0.812039339238641	0.824484332532537
2	0.410360732039463	1.18041832174566
2	0.466144328619317	1.24848351158427
3	1.13576434812183	1.13881222772066
10	1.15839412034315	2.59594357995223
8	1.05356051625156	1.08983337393281
1	1.93760375905628	0.802092472643331
2	2.60784348885137	0.864215141645135
10	0.458696266107653	1.17084841316143
[truncated: 21,724 more rows]
