# Supplementary material for: De novo DNA methyltransferase activity in colorectal cancer is directed towards H3K36me3 marked CpG islands
Source: Nat Commun. 2021 Jan 29;12:694. doi: 10.1038/s41467-020-20716-w (PMC7846778; doi:10.1038/s41467-020-20716-w)
Supplement: Supplementary file 4 — Source Data [file 41467_2020_20716_MOESM4_ESM.zip › source_data_for_figures/figure_3/panel_a/heatmap_hct116_3b_targets.txt]

int..5000_.4750bp	int..4750_.4500bp	int..4500_.4250bp	int..4250_.4000bp	int..4000_.3750bp	int..3750_.3500bp	int..3500_.3250bp	int..3250_.3000bp	int..3000_.2750bp	int..2750_.2500bp	int..2500_.2250bp	int..2250_.2000bp	int..2000_.1750bp	int..1750_.1500bp	int..1500_.1250bp	int..1250_.1000bp	int..1000_.750bp	int..750_.500bp	int..500_.250bp	int..250_0bp	int.0_250bp	int.250_500bp	int.500_750bp	int.750_1000bp	int.1000_1250bp	int.1250_1500bp	int.1500_1750bp	int.1750_2000bp	int.2000_2250bp	int.2250_2500bp	int.2500_2750bp	int.2750_3000bp	int.3000_3250bp	int.3250_3500bp	int.3500_3750bp	int.3750_4000bp	int.4000_4250bp	int.4250_4500bp	int.4500_4750bp	int.4750_5000bp
0.667180532002394	0.999578357291792	1.47116295524574	1.46069610101005	0.61450510861138	0.619705720356999	1.28342755137215	0.74785090611582	1.17484210514308	0.885640931358744	0.615384556498587	0.658327845920323	0.68263195157296	0.884285314961934	1.55026073454048	0.691988164230893	0.642303445273313	1.02094821663207	0.860916850264318	1.00629224155441	1.00121102192378	1.49831317406065	1.08334048561927	0.688839676672857	0.529516787163848	0.78189966017527	1.06928616115693	0.860555854381207	0.548682995283041	0.904318782891594	1.1770554121055	1.45224172558243	0.78871903657421	0.851120202720772	0.654866679619194	0.470492417359228	0.721784384208779	1.15431282615898	1.37854913716927	2.02505458914208
0.786679869044491	1.05198417844402	0.872009905093039	0.753633766922483	1.10933920629944	1.01890840254414	0.704760911501503	0.387787548043217	0.66276756022875	0.866221945605437	0.717808736910749	0.575900077377726	0.617098066615087	1.20641797406927	1.32796613947857	1.00819414079344	1.18802384382682	1.89262246847153	1.0558183938446	0.686249644929307	0.679439206647162	0.978670999570439	0.641809239558043	1.14213781284232	0.687140009863275	0.623069277984355	0.538450114189246	1.1221739190271	0.625860820056764	0.83306736467576	0.826658297973311	0.644013936478728	0.532129799044864	0.644973665983654	0.774552246250379	0.810939590084683	0.688359518904157	0.902106932052178	0.523262541769836	0.881689847380641
0.601426502063434	0.960352337490144	0.657328939487109	0.769232152215617	0.770730180936556	0.485050502214026	0.535431491025924	0.722848985394404	0.699471614360373	0.308184386174265	0.192387580953307	0.460720084894524	1.18692784031783	1.31497923181611	1.25057717108186	0.686593755628993	0.6290037729123	0.639716070114964	1.20519965159996	1.86249193193813	5.8985184118569	0.412469017956633	1.25226432482895	1.44836273915751	0.590585998640889	0.539789592005029	0.649612320768716	0.414391723610157	0.696787240212964	1.00321848238419	0.760010236232164	0.397087011952922	0.546153034962639	0.594944163998554	0.588774907121779	0.457468209764356	0.759392607958677	1.09604802854219	0.71971581483583	0.617655925665292
0.642110726599151	0.802907708811144	0.623943619234849	0.726143495328021	0.653268536979968	0.786068168746217	0.730350665175277	0.866296013699721	0.498292035747429	0.575825976437241	1.5620617315393	1.6232049611678	1.65757347233228	1.31532253787569	0.535481697337486	0.391502661999043	0.466883753827715	0.598909024918194	0.34728522987783	0.701700841427622	1.25483958512852	1.4220301884105	1.02704192720535	0.572441267076852	0.658341543226362	0.569674126866776	0.96420255037407	0.762752627954304	2.62890601677696	1.18670995854572	0.631234882198568	0.397777080359308	0.921623262988205	0.472940044871819	1.17054643318075	1.07241944668724	0.617446302832864	1.10673421841123	1.25633052530196	0.678353527011559
1.12205585708585	1.40372865383486	1.01973824562169	1.02574184075725	0.362142611778961	0.93018042347554	1.03639624497544	1.55640217696069	0.589312313335959	1.08143057951648	0.698109413326216	0.749895228861721	0.731027455898423	1.05341380221721	0.668044098955099	1.31250899458552	1.04986276513012	0.553797980654666	0.264461253615428	0.51714499609144	0.544620070849731	0.784700805399518	1.13515770835177	1.27579227065121	0.674233412702842	0.587619516338613	0.554535264267805	0.603741702764027	0.46648342849983	0.699356656603087	1.98152959364842	1.32701604932494	0.848285228293044	1.12515171645918	0.769954930170551	0.709951236254074	0.659921436683088	0.872181891283602	1.31097683505907	0.862293616942681
0.644176224504548	0.579942946857719	0.736067593614014	0.76396356312616	0.795528545418561	1.17157951884083	0.935284694643424	0.204082902103248	0.0985164799189211	0.593688507409012	0.61500090954908	0.666956369345638	1.02750386649273	1.10433003271621	1.0965235003418	1.03639787587389	1.43323186327409	1.51620527756463	1.02646595207557	1.55389260031812	1.82949460575965	0.988472810121414	0.757758382098481	1.06524597695525	1.24967859983655	0.473794580967519	0.582423818330013	1.02505177235086	1.4671740039156	1.3448864236144	0.844002867642833	0.724473904749887	0.47561792132269	0.411261555957084	0.578215675137423	0.62532521100399	0.991482044060206	1.04185568963349	0.530043617402051	2.31112522769217
0.876952048816371	1.23825593617931	0.625860820056764	0.793134700476893	0.942444482065344	0.561340959158317	0.848468390469225	0.833894894875504	0.525273315260215	0.670845776685026	0.603294259625907	0.678353527011559	0.681199803078237	0.366150132310697	0.480006996803446	0.528432570369006	0.403298892935184	0.326585056231979	1.18222238158076	1.63885304138241	1.4671740039156	1.69498136344665	1.02047552923483	0.837776066742865	0.730803671384955	1.65808992802276	1.47767933871518	1.12084368006968	0.818282623939334	0.240890485139455	0.555813992652044	0.568209683244825	0.870698650132464	1.1465080738288	0.924225440446342	1.58913366441017	0.654230470872992	0.453546723764667	0.827993280614676	0.886307997484917
1.00321848238419	0.710190773942553	0.529400892165064	0.719744417187873	0.756758364931836	1.21281441917961	0.621927607237476	0.723341817598094	0.536744290124673	0.489778078130944	0.71071580591861	0.900664420635167	0.958704291766657	0.773840217873261	0.770269234178957	1.16336264412965	0.896313989377515	0.989284633532331	2.38592112129658	0.714416718369209	0.654310483489805	0.803310983557249	1.14954180250243	1.83776604441315	0.986482955802404	0.509505341329891	1.43403737868162	1.62341560705946	1.00744857231344	1.2645855597315	1.76954832751638	1.47383385940029	0.813153124965937	0.536332569457297	0.607021567298017	0.511302728765895	1.08748560715204	1.04386788549697	0.575825976437241	1.30144974038844
0.346345132576802	0.887508716512029	0.731622875399554	1.03869077144178	1.30056754209029	0.772285803881562	0.80141777390759	0.904318782891594	0.744737932817145	0.777893121156233	0.855976000193921	0.570656814938201	1.11111466483001	0.847369709550127	0.382708987531495	0.48758691274445	0.671583060298165	2.64800836493555	1.42707596825092	1.31698108255401	1.03784892593983	0.72198746704029	0.504658741352798	1.22748029696174	1.13263080380619	0.838883195482919	0.816781961013546	0.696988732681294	0.645941987779712	1.10133723707123	0.879103683322246	0.349261334859754	0.499170313143048	0.465647498973181	0.996447976397777	0.938619119219594	0.52441250599238	0.821766479714708	1.00128608863182	1.66057019163193
1.10547409349522	0.887508716512029	0.680676253903172	0.671583060298165	1.28015043600887	1.06424449228048	0.756616354725124	0.658557745509007	0.895623920971129	0.870698650132464	0.727028235663788	1.13329528972233	0.870698650132464	0.636014107610252	0.367759104681513	0.553338918918254	0.744000649204006	1.45004696570977	1.39502716695689	1.00329302218197	0.659921436683088	0.64801219299887	1.06341979410981	0.674762098910154	0.912723816081376	1.25389110542167	0.664695295306522	0.649385136234554	0.656247040575602	1.11536013137907	0.969691263256569	0.876302005592319	0.708685162990791	0.653593867172924	0.591527198445114	0.514177327024795	1.22416431855304	0.55894259299948	0.387787548043217	0.932335560190869
0.974360726139781	0.971064634692808	0.696839779268137	0.703812460683259	0.888378202704075	0.468366994978853	0.534267579815924	0.848181532961049	0.662404442621035	0.491204114352133	0.665968785183761	0.932335560190869	0.897853372745608	0.575751908342956	0.954562330432695	0.852781865622927	0.676320509657153	0.363972260187687	0.852781865622927	1.0585147533696	1.06693976453984	1.33518256957498	0.634423966195969	0.655646814599818	0.355471950517229	0.904318782891594	3.8906979485643	6.13411403914626	0.481651002066939	0.93018042347554	1.14733824348264	0.985458475448349	0.645540300414713	0.496031874442465	0.263698976176204	0.216276202013948	0.539387737481906	0.570545829835033	0.434259841207674	0.522078412342539
0.976064614824474	0.453843252098708	0.420850105182912	0.783515361620852	1.0084395671624	0.672560968077708	0.243301145988132	1.21672793422351	0.805856843263699	0.490604647347085	0.746971739056579	1.0609084271053	0.547572030143716	0.550551610567832	0.658152903761517	0.66332682713899	0.448396187155862	0.378663310225445	0.635935995887114	0.564070055959646	0.741697040157404	0.709968279930619	0.649941348673704	0.755429714185257	1.34756889753676	1.67219102924949	1.33589471081877	0.849412376494084	0.644176224504548	0.522196578002393	0.989480845681687	1.17493061499939	0.950849515255126	0.821969042005028	1.0571002202829	0.762953175024104	0.879988423658013	2.19496738365771	1.69414931236782	1.57734361006617
0.498292035747429	0.381430809140422	0.132183060130702	1.4918291756349	1.04531818813088	0.672550564732357	0.521013246812859	1.03039428073833	0.910115357505237	1.0225395042268	0.974360726139781	0.561999067587351	0.768264673803268	0.852897082658476	0.78002222001736	1.04531818813088	0.450505883965998	0.873256703711963	0.437208932095789	0.440768756025713	1.08480471362743	0.806156367012136	0.780722520989679	0.772091553720729	0.525273315260215	0.92724160068191	1.189036126235	1.42138803818814	1.04262947744054	0.709362648495686	1.20151733155893	0.949886263522674	1.66518405536169	1.26542368260326	0.930869589537381	0.868519567453631	0.352884626029185	0.476256937782163	0.698756972482792	1.61023132783097
1.81407511734285	1.22756009144239	0.324481735798955	0.19979481623994	1.64409466354006	2.49926172037092	1.73813786316354	1.52344126249096	1.67288109765588	1.12659993909584	0.51731395296641	0.26753435925484	0.482360246763483	1.39963260195291	1.03639624497544	1.94187280095274	2.24062246263778	1.42505161992744	0.976565402779514	0.999058235152368	1.09232599291065	1.49038790510643	1.06952878082247	0.888514584933241	0.714286023355802	0.923779102184513	1.60278787649626	0.852954691176256	2.55886407352877	0.829268103571206	0.432184555027148	0.487463384857838	0.296298500546422	0.946343948840507	0.865526322015675	0.852954691176256	1.57734361006617	0.946343948840507	0.479204004117992	0.682307185580185
0.99622577211493	1.16998647782893	1.08339042324785	1.02489462061047	0.691407770828741	0.487232781550347	0.497408721834051	0.470333684948197	0.816916097460782	0.685601268359654	0.635935995887114	0.797702435254183	0.499984084406312	0.876302005592319	0.960110426893078	0.996713038738848	0.683797643465118	0.536086800992177	0.679178225182232	1.34518856146758	0.385489926195024	0.625316448207274	0.7699364170054	0.726276961865582	0.76866307499398	1.68112691313382	0.866221945605437	0.397811790438724	0.637144692417005	0.618929415542531	0.548786287218017	0.621927607237476	0.682634786057378	0.438355873381901	0.577162742859922	1.2728503705352	0.848524779897456	1.10994797530627	0.946343948840507	0.946343948840507
2.59236239421268	2.47146138809795	1.86850243386356	2.64291440542659	1.10494179040114	0.528883524448784	1.06167037496928	0.921623262988205	0.551865789116785	0.669203214525377	2.11207388090558	1.00745176245135	0.547115970606375	0.884084443731006	0.726063991014777	0.914016898110574	1.62410736911963	0.866296013699721	0.825191602884749	1.01699757478795	0.737241074696777	1.04357045917185	1.01949882135948	1.72291105711887	1.13914448707595	1.05341380221721	0.496849524330418	0.935284694643424	0.612493128865671	0.546021071644365	1.30445555712953	1.43765537114478	0.830380333604858	0.800108331020004	1.56455334216868	1.96775837122868	1.4371560282378	1.16665750530339	0.989220318947612	0.868519567453631
1.18226239355999	0.973098132522198	0.639622413952808	1.13706542513957	0.954287356955996	1.05903356111933	0.710026298772061	0.34561624530522	0.591019628630657	0.648349203173239	1.47413436891957	1.32193992182835	0.801754495929511	1.08314061146976	0.705977939135302	0.871796439177699	0.945428430097589	0.867982211925964	0.634758380704127	0.834173144311412	0.525573812691398	0.645592947147925	0.950849515255126	0.78853195899471	0.695994610946446	0.821169279893478	1.22895744702381	0.986321058768235	1.1405455501401	0.645941987779712	0.895913749701811	0.921623262988205	0.635108852021764	0.557505328106025	0.879041466123047	0.997818818374499	0.966430000719982	0.706972647106116	0.524880090072467	1.00321848238419
0.946343948840507	0.946343948840507	0.946343948840507	0.946343948840507	0.946343948840507	0.946343948840507	0.946343948840507	0.946343948840507	0.946343948840507	0.946343948840507	0.946343948840507	0.946343948840507	0.946343948840507	0.946343948840507	0.946343948840507	0.946343948840507	0.946343948840507	2.62890601677696	2.62890601677696	0.904318782891594	0.904318782891594	0.946343948840507	2.83903184652152	0.946343948840507	0.385489926195024	0.946343948840507	0.946343948840507	0.946343948840507	0.946343948840507	0.946343948840507	0.946343948840507	0.946343948840507	0.946343948840507	0.946343948840507	0.946343948840507	0.946343948840507	0.946343948840507	0.946343948840507	0.946343948840507	0.946343948840507
1.207184661478	1.05473199113133	1.46652845605156	1.05648673956095	1.0023656602601	1.74275864055817	2.57159897230117	0.821023175761629	0.954748982030289	0.882669454978518	0.792343276796533	1.09576662314925	0.848240787436471	1.06808382531885	0.508089221409371	1.0532468065054	1.33742394637286	1.01986648777881	1.39411401344665	0.801514964196419	0.893658093278571	1.54111970271535	1.24027456556264	1.08673462151465	1.46851838371733	0.79490127397301	0.638027387339719	0.83596545698791	0.613460094576302	0.624785039093727	0.698195500996614	1.07362010527734	1.90780798766134	1.35138192109234	0.995958297303704	0.973819293154142	1.46767334682258	2.13173222256567	0.91057785016058	0.665741078120385
1.05655799584765	1.2845975435167	0.870698650132464	1.54678857690702	3.77543979431758	2.54195739757231	0.886307997484917	0.564152007047877	0.65175191855606	1.61673453298824	1.10888384326795	1.13360452912025	1.04432845020114	0.832915146896981	0.595823146603579	0.722002339782312	0.92724160068191	0.759392607958677	1.15832521497255	1.38527318395436	1.32607738063706	0.331714148876069	0.235785504081405	0.375063359754223	0.706370304310834	1.0342589339338	2.38854000707175	1.45775659978139	1.35794613817844	1.00529422056049	0.686855363713184	0.891047677855095	0.596211089220012	0.45969395431088	0.500417032215998	0.608799272568765	0.936337956947908	1.07401437376079	0.79042063620866	1.34698784590584
3.05482260234096	1.38521252903798	0.619403255291572	0.680676253903172	0.909262920062054	0.433522514030095	0.827309754911999	1.41837582615407	0.886307997484917	2.16727634552514	1.30620367684386	1.05809737921574	0.752682971312779	0.817722728310516	0.53674221986953	0.936337956947908	1.88583924635419	1.62410736911963	1.3040831052392	0.946343948840507	0.946343948840507	0.678353527011559	0.340621604383385	1.01016003354712	0.750167295487397	1.28820719916414	1.3702576833013	0.718338282061452	0.72916682999807	0.82812510831928	1.36631232212973	0.766196069591405	0.726276961865582	0.810929571212026	0.671572140643616	0.694169449680505	1.27362322982804	1.18323071535605	1.69204254065302	0.887508716512029
0.517717155365886	0.785166099021684	0.313446784568316	0.464105621836952	0.435231537883902	0.80743684853281	1.37558132078275	1.4471620201304	2.57409058293055	0.550644831153004	0.844637191639725	1.28471059451218	1.06798939745438	0.749556319806094	0.699356656603087	0.946343948840507	1.12855669661779	0.946343948840507	0.541746349526979	0.374155476350786	0.876302005592319	1.98473821407013	0.771155018694701	0.61570288699976	1.04096020041726	0.852213556955799	0.594744044646722	0.801732991512993	0.847369709550127	1.01427773658127	0.982228935287242	1.18292988431786	1.18814616278713	2.43592186121234	0.836203969927642	0.72130671619255	1.04415099831555	1.96663506566137	0.454186421121797	0.206078856147666
0.687488246081052	0.684921311003859	0.320171462368298	0.410572468358434	0.677437959578974	0.23071597127814	0.235785504081405	0.31215848107222	0.564054221269478	0.766428994117382	0.876302005592319	0.735379914500989	0.715155591170348	0.868519567453631	0.756302732067829	1.03039428073833	0.21838706511704	0.40723573560028	1.26141139827568	0.442364459738709	0.425661670227084	0.850832208047523	0.486834447551288	0.471299859492872	0.523950690981952	0.689350664710489	4.26477345588128	2.58688085082804	0.876302005592319	0.484714277588689	0.128821266406898	0.747704232640942	0.700265184981149	0.654762074264051	0.403949304768756	0.36137750888494	0.599979859264763	0.595195210390124	0.658557136610434	0.696787240212964
0.53596815381312	0.266096052621557	0.626229064897807	0.977592802677162	1.42138803818814	1.65152396679931	2.51348655404686	1.90867951474977	1.43336997725142	0.611026204656481	0.482493101180169	0.726879331283577	1.27282578834893	0.644656180513965	0.42142383836669	0.503694282680542	1.07425048417307	1.41471562532477	2.61654567385081	3.19506724054851	1.79143257424858	1.12578459882704	0.593688507409012	1.39553561708707	0.902106932052178	0.545880195765741	1.83907548730073	0.879988423658013	1.00572985697205	0.642026599647826	1.78669029742626	1.64110294556343	1.03209668905472	1.32119917272232	1.66170351710701	1.16317448565105	1.6373042375933	0.889036904364717	0.886307997484917	0.762874489257479
0.813984891965039	0.951349903604488	0.495970857556457	0.750592832097954	1.12065559843571	1.34638928049469	1.26154025785114	0.772327348550984	0.99363444777277	1.13746413411503	0.809237736834051	0.966578333985777	0.871796439177699	0.904318782891594	0.866641047902914	0.619671980751524	1.09016823119366	2.13640532003516	1.1432778409755	0.696457127450612	0.769713817456679	0.699356656603087	2.55886407352877	0.411053992223452	1.11620849092789	1.2955462771699	2.08181847218405	0.946343948840507	0.876302005592319	0.315447982946835	0.315447982946835	0.946343948840507	0.897853372745608	0.303266775425411	0.579462109718715	1.01693656789176	0.502625877174051	0.67139831839827	1.27409198824703	0.80761744257884
0.619168271834245	0.405575978074503	0.634622110606005	0.567806369304304	0.51714499609144	0.606741603404852	0.531128214541023	1.01648958742069	0.92724160068191	1.17198767620745	1.51807087618862	0.759206382013509	0.410360732039463	0.951716295635429	1.04285237168251	0.715983871904731	0.488420154726255	0.39868791531963	0.579462109718715	0.912452685978481	0.786679869044491	0.504566626550784	0.679225036284646	0.415008558965839	0.708371502689354	0.705282315545535	0.579379287721179	1.26090187513316	1.02524892444178	0.62472697460301	0.74756511802926	0.92807213755837	1.03489984715295	0.614874512861176	0.58981955146802	0.9845486451577	0.837791557360737	0.65897015124317	0.7699364170054	0.42853090065164
0.946343948840507	0.946343948840507	1.22682280782925	1.18222238158076	2.81445659263575	1.47065434892172	3.2879224553019	1.32823251735239	0.745981679442173	0.981366848643406	1.0033146175497	0.479172191865057	0.536872750610576	0.746064422877914	0.52241130761386	0.954287356955996	1.66809591991535	1.76402485732538	1.09016326768939	1.29247689804504	1.29652376587716	0.76744386219816	0.46942942647151	0.4740100628035	0.315447982946835	0.946343948840507	0.946343948840507	0.946343948840507	0.946343948840507	0.946343948840507	0.946343948840507	0.946343948840507	0.946343948840507	0.946343948840507	0.946343948840507	0.946343948840507	0.946343948840507	0.946343948840507	0.946343948840507	0.946343948840507
0.969691263256569	1.3040831052392	0.821812801385261	0.46818050696702	0.625707681465327	0.965446296999103	0.767497818418343	0.565876366951821	0.707355471909679	0.598841397527762	0.5201088314768	1.52164107825312	1.1706855578987	0.388580313002334	0.333762029543937	0.985717873186852	0.913166186249259	1.62581025646908	1.30195871058639	1.18810984692526	0.705280812728141	0.967659581634691	1.00853153470198	1.1256925808858	1.17484954544938	0.881689847380641	0.946343948840507	0.484091466496495	0.553797980654666	0.377927530187386	0.667128026078079	1.04531818813088	0.93018042347554	0.932335560190869	1.61936877601509	1.03465003537486	1.15020992914709	1.1124783560041	1.03242589775374	1.65286911387068
0.561420066221379	0.624700545117065	0.566610517043955	0.427618787475932	0.573506973070319	0.330193655209612	0.349799975069455	0.384831881707723	0.623466086468901	0.873189076321527	1.38117919393682	1.68426019866413	0.702899991623715	1.22416431855304	1.48415582998424	1.29656137779669	0.77430633291232	0.356845061828098	0.50620997489066	0.596733111610592	0.913166186249259	1.19414039740288	0.962442664482413	1.10290303217465	1.45316561526596	1.3555033076436	0.702876627033123	0.42737346177025	0.36750876802606	0.326075860330193	0.319435566085018	0.487232781550347	0.606753587741635	0.415507901872818	0.592733214755214	0.720873378485095	0.766413450600545	0.950124082191531	1.09421036544495	0.802270606117961
0.4679682742393	0.404686542837253	0.845373124268497	0.579161307068107	0.411733511546871	0.332235082176212	0.405184626570112	0.588063751872002	0.820542417400097	1.22430199975856	0.909262920062054	0.783240540865254	1.19290929561924	0.686593755628993	0.270419106054843	1.94601268397853	1.90839441705834	1.79705032135182	0.461683600767336	0.444096817263549	0.663730450657199	0.634758380704127	0.397178812429221	1.17256142389136	0.815762884579149	0.477396738048855	1.03049797607033	1.00786166914688	0.988925745705665	1.01364643155797	0.662711940350105	0.554613639554212	1.26402391952601	0.871783170544049	0.727577021132018	0.997818818374499	0.610037694851825	0.786099942370367	0.421899498281524	0.641954404641526
0.83304418301419	0.589006775057341	0.603294259625907	1.02574184075725	0.868519567453631	1.05211088833983	0.978670999570439	1.45233421143268	0.862621409879867	1.07577180022024	1.83022040010443	3.83073606530299	1.8023089490356	1.78566081847735	1.72291105711887	0.866296013699721	0.576449757612862	0.674242454658189	1.48415582998424	1.38117919393682	1.61140842335758	0.292100668530773	1.40305108120776	0.521734353917148	0.367900119530449	0.728792897894577	0.963979157262018	1.58032839154468	1.31702580643268	1.15575827989536	1.21153569079538	1.44121514529241	0.759392607958677	0.584728421241136	0.6667060687969	3.06395850798203	2.25694609429736	0.945097070821943	0.327568640900605	1.11036339103181
1.00823715935243	0.52288291604857	0.784715042744868	1.06165403083464	1.13515770835177	1.5334640149651	1.40522451282317	1.22491465486291	0.879988423658013	1.05341380221721	1.51615953486848	1.38989329680251	0.860737129314944	1.2205968573183	1.68332242931713	1.39966825132772	0.663952773186389	0.962507474205472	1.47918119418672	0.918327171541231	0.716419723388857	0.604921026892894	0.572196708677776	0.599979859264763	0.433522514030095	0.918638423082091	0.588659984394018	0.691969550485664	0.800995381720164	0.527678706401915	0.301439594297198	0.516035228752413	0.897853372745608	1.15934008819032	0.609831535253217	0.542423291399057	0.759609052984992	0.767187945004061	0.739214176537822	0.899649320008381
0.990662830364623	0.975441735240773	0.512134382921424	0.659525921010658	0.828655651719669	0.695945924593233	0.736264233068208	0.682544537048842	0.943853522651439	0.741697040157404	0.607092074722489	0.956014348616156	1.49314799189908	2.12800028684538	0.816933258316961	0.965446296999103	1.18047896574766	1.42751173179514	1.8184255486005	0.899649320008381	0.564152007047877	1.33107582746942	1.54924618895082	0.679049959257316	0.616223073005209	1.39697812850408	1.17202188900871	0.984869887689961	0.858276190730649	1.05177252146423	0.898315187756035	0.808568030733384	1.65769959271538	1.18332307465406	0.445778857738929	0.750592832097954	0.75012980405702	0.739617071600947	0.714964231002932	1.15535168161834
0.529488550806751	0.651918918401329	0.27438056189114	0.438910355818417	0.35249851309823	1.46517280553708	1.99801005088328	1.45775659978139	1.80807152220729	1.50087765634161	0.355471950517229	0.394074127193588	0.771236569255442	0.789508380537578	0.421107859675344	0.862293616942681	1.03750242220397	0.989922329511299	0.835669542133897	1.40010401487194	0.819961992626923	0.647498491311924	1.08425647606567	0.78002222001736	1.09220689162874	1.17202188900871	1.25057717108186	0.695945924593233	0.796886046354646	0.667128026078079	0.576792634567695	0.425196610355309	1.16865602903569	1.42994519867547	0.782739922374739	1.15239763788093	0.633934797508594	0.585746737107378	0.684921311003859	0.715820077086494
1.18118257384172	1.73705218352794	0.896313989377515	0.52017830290711	0.470871091162378	1.31517058578979	1.25112617038568	1.06897867849458	1.12303546468373	1.13914448707595	0.984352695812697	1.42138803818814	0.723674784407445	0.35355203197866	0.739486570816345	1.83686363646132	1.23717683422246	0.840977984148497	0.738389478367149	0.918327171541231	0.986409271058053	0.945126921206708	0.944069036322972	0.78981255297105	0.750122812413586	1.79457825276659	0.996255248260101	0.728134196233935	0.925405595965974	0.829600094418444	2.0400352168322	1.26458455114566	0.9845486451577	1.79406313355765	1.31129905901586	0.876302005592319	0.42358676348118	0.587713026859052	0.846714415393114	1.03374663427132
0.593387676370816	0.615519762447408	1.08339042324785	1.01488786336775	0.586943745206794	0.384990583288044	0.572441267076852	0.37270789318081	0.544052006051688	0.34798604752531	0.403581991441652	1.21224035725856	0.868519567453631	0.64801219299887	0.518036427130932	0.617880769623864	0.385489926195024	0.899649320008381	1.07577180022024	0.865526322015675	0.597086082829891	0.555813992652044	1.01573584886465	1.1904626101982	1.13414193533443	0.845641544850003	0.627264215077752	0.592120355590728	0.956424008827384	1.37753295387636	0.753772891640434	0.809237736834051	1.00257279642302	0.695070094658712	1.00684877174712	1.4567677723473	1.06697708610479	0.886307997484917	1.32024663060416	1.8754809369314
0.989384923297119	1.27584685623798	1.12275148067561	0.874316178537884	0.79982230439163	0.286144537412572	0.386046456387736	0.616243468378119	0.906319981270113	0.539263504485604	0.879988423658013	0.86993455620612	0.811738983405592	1.15832521497255	1.48402264326049	2.38665840490972	1.27588538081953	0.775313517950255	0.873256703711963	0.820542417400097	0.806957871118484	1.03690371721756	0.612281741211409	0.973819293154142	1.16096263481163	1.22616244634635	1.3249852237087	0.584390018253511	0.397526743703854	0.381328497339268	0.567198080199755	0.49043766167975	0.816786569694966	1.33255732568148	1.04531818813088	1.31222293032423	0.834585463508624	1.22315276271071	1.44539625685524	0.807345741979734
0.664695295306522	0.769954930170551	0.616486569421991	1.14861312125955	1.14103043034038	1.083431777895	1.00329302218197	0.962507474205472	1.84145246247884	1.00379239604174	1.16096263481163	0.946343948840507	0.760600026053098	1.21324446740407	0.81715565967704	0.835718110235594	0.602431329974194	0.674394557439944	0.866296013699721	0.614812268071164	0.909262920062054	1.50719797148599	0.845172299022251	0.699904894164848	1.09485105571666	0.758277415231924	0.724995135427287	0.483932218034407	0.871783170544049	1.81407511734285	0.745349654198374	1.11855070472519	2.13769840206436	2.22498535933551	1.83067045411095	0.496849524330418	0.519033110462183	0.42853090065164	0.61305494333017	0.175804548020282
0.575766721961812	0.457955348115681	0.749252538915418	0.656536567430699	0.752273820096365	0.677134017970677	0.915214196285756	0.96415291558067	1.08385391801773	0.641809239558043	0.607359970285641	0.508489927589375	0.661966388426722	1.68288708954847	1.28691801366026	1.13196370863706	1.52096444953856	0.803147133073339	1.01744366390386	1.08249071279051	0.625855935900232	1.5493268327669	1.26046544542278	2.53645065168935	0.551949539275403	0.713473418372664	0.81120283737595	0.649421230969367	0.660200625151558	0.872181891283602	2.53885208974357	0.946343948840507	0.946343948840507	0.865526322015675	0.992159228187108	1.19633396194474	0.818426993100299	0.526287678814541	0.644224478980394	1.11737437973076
1.07676111663327	1.88864092408412	1.79406313355765	1.26405455074824	0.675845425906091	1.2828563624278	1.17839151101871	0.956424008827384	1.34485281748131	1.3349912156013	1.70915499009533	1.57174605093798	1.14663916341287	0.80521347188847	0.756498257182471	0.626450233323929	1.06165403083464	1.2391157621867	1.17322472346345	0.922996634424444	0.634939002570689	0.622008296781926	0.673942894895555	1.26293958612837	2.26824590007772	1.70200898317055	1.17226508893354	0.869091176029993	0.836108047543074	1.08498656474469	0.914186261494786	1.58935080033729	0.887508716512029	0.645941987779712	0.536332569457297	0.709196200860027	0.999679521041124	1.45404936246681	1.009073381665	0.270579661135196
1.4371560282378	0.852954691176256	0.782142751820019	1.5541573116116	1.97316737052275	1.64243079241391	1.13263080380619	2.08647392540575	2.04593348573731	1.16166044178259	0.955479854481574	0.676995066067086	0.565871340554784	0.791432525345568	1.07128735953545	1.20209969610362	1.42735421768682	1.65655553193637	0.942305537285288	1.15020992914709	1.65532714923813	1.52618099593315	2.13769840206436	1.15020992914709	0.940559186429423	1.02870235439098	1.4471620201304	1.47918119418672	1.5593328246595	0.886307997484917	1.14103043034038	0.477948772160139	0.633520756464763	1.49483762855984	1.21805156714229	0.58981955146802	0.380566774304039	0.971988885104759	2.20744470004653	1.4821849051298
0.946343948840507	1.99801005088328	1.35066657561654	0.706861360363226	0.705977939135302	1.57267414718296	2.01074494965568	0.325453974839434	0.946343948840507	0.946343948840507	0.946343948840507	0.273319121665927	0.385489926195024	0.946343948840507	0.946343948840507	0.946343948840507	0.595615755939586	0.408664415057759	0.946343948840507	0.385489926195024	0.946343948840507	1.06067523234119	0.808524236647712	0.634469787335712	0.555039326812275	0.643595225124719	0.542591269734956	0.864120798070895	0.705977939135302	0.617076258435999	0.695070094658712	0.379444407361267	0.373644982265394	0.449245329237583	1.08314061146976	2.36519269265568	1.21023915888004	0.498024443345736	0.657036413849067	1.792302957143
0.766414071043427	0.921623262988205	0.976064614824474	0.45010766925086	0.761018955536214	0.542931387937209	0.44908739030747	0.81321590482467	1.07577180022024	1.18469394654834	1.01631182399441	0.569424859735457	0.710785561029494	0.64000673846874	0.73515769333812	1.69744125957407	1.25207696599539	1.0571002202829	0.619671980751524	0.538544420296714	0.834173144311412	0.793143688970884	0.882817535196801	0.946343948840507	1.19119126295032	0.517376170165609	0.895913749701811	1.42937359009912	0.968544321970458	1.07013036986436	0.635273779700648	1.4701474413346	1.10064361465051	0.803310983557249	0.959169364587154	0.869739545800986	1.85836661595673	0.946343948840507	1.20203873560296	1.16821399293113
0.730428112038494	0.769506972971214	0.708962408819982	0.758080865132304	0.691610082234624	0.656500855141251	0.377709732660981	0.86993455620612	1.45916921040152	0.48776818652873	0.627104058507686	0.557012280539203	0.338795297362898	0.522011067938156	0.895623920971129	0.868461958935851	0.776686889386494	0.802102335032631	0.410912526791611	0.645592947147925	2.01956141803657	2.62890601677696	0.664619918143452	0.640605537601215	0.748395470259747	1.35794613817844	0.603294259625907	0.819527316773312	0.609831535253217	0.626316741841398	0.876227937498035	1.83457447943221	0.879041466123047	0.688971358790719	0.207809052348499	0.425785198113697	1.03535279734725	1.66287510576328	0.606217081112611	1.04137649090716
0.55894259299948	1.07577180022024	1.27282578834893	0.702876627033123	0.407646183293661	0.346577735501585	1.08385391801773	1.37117320204422	0.526761738871512	0.777747912028778	0.920257173893716	0.882392609353031	0.552552808946351	0.433201403869387	0.530168709609607	0.816117918048161	0.609831535253217	0.916325973162712	0.717506221758847	0.694552280553644	0.511436993925204	0.276890841972639	0.446620184133824	0.501496915876832	1.36701981650598	1.1221949818038	0.573506973070319	0.669667777408198	0.761308784266897	1.67150362918859	1.2043544760182	0.816191986142446	0.946343948840507	1.35441825716582	0.932335560190869	1.29260233703077	0.670274443131227	0.538191707567031	0.576109150528455	1.10673421841123
0.975261804571153	0.581061101393644	1.60454245993623	1.51017140890499	0.583682515516414	0.873256703711963	1.06742219086685	0.914016898110574	1.04951679703728	1.67418118410398	1.88822774155252	1.86884607622604	1.10354906128794	0.914016898110574	0.575259173412462	1.30497323992351	0.736093684697549	0.746434332842399	1.1201290381921	1.36390834083338	1.80161888062921	1.16129161590846	0.686016240134319	1.06456278936173	0.521818266288233	0.395692594369354	0.650611529493814	0.6752467768185	0.821084301669261	0.676774063088578	1.01413259022303	0.522582360214577	0.558432878427214	1.11944186845656	1.07533616380868	1.21281441917961	1.0100241772747	0.392991605975892	0.662889960800717	0.664278149185612
0.907431758147069	1.26649351136718	1.06721624024756	0.969922961248713	1.30380758435307	1.43404378271079	0.79091760895158	1.28219464186506	1.05203475465293	0.90758507860989	0.891528514994099	0.998253335934258	1.07595115443499	0.664491728141717	0.983001843131854	1.74744822993289	1.117323549661	0.954663615424467	0.908139252523313	0.883874107565096	0.404713725423314	0.939615871428749	1.15848883426735	1.02172837353267	0.946343948840507	0.892590829603525	0.697306040918229	0.81886897455298	0.958594978631484	0.701416294076064	0.510190301591845	0.69349690559854	0.82688095199611	0.839067583724983	0.515608849286077	0.551191768812873	1.19866325730534	0.878561423116454	0.874980459493296	0.84375242148413
0.720378692960472	0.527466254130861	0.555813992652044	0.655947979672311	0.686593755628993	1.0152538049369	0.719221703289377	1.00941627503774	2.02984729781428	1.03350721000912	0.832601812846307	1.03206387131647	0.750718197151359	0.777327766301939	0.832031801745032	0.66969427652519	0.675206809660936	1.2842751598656	0.726879331283577	0.167854819092761	0.946343948840507	1.88308730180904	1.83107069378666	1.64411935290483	1.68399886642543	1.37030648110459	1.15452203253374	0.868929169460931	0.849677691303762	0.565871340554784	0.539263504485604	0.41214695236847	0.419745516806617	0.341092984903501	0.625860820056764	0.633839098061163	0.854433304325496	2.57818598890758	1.00570507467381	0.717159836438358
0.773737718630236	1.4801534332272	1.11946969302746	0.615464789499686	0.63910974819497	1.40759501253328	0.922996634424444	0.958418487478479	1.27028985990304	1.94674528396131	1.41981833757108	0.96450056130605	0.792147978362499	0.864120798070895	0.787746107279874	0.572750506474764	0.777327766301939	0.922996634424444	1.68810790370055	1.33706142082046	1.2190865622377	1.17434961561957	0.487400931913317	1.02907717138811	1.2555925291443	0.780373271148486	0.635108852021764	0.399256404247598	0.581711062621945	0.273319121665927	1.64728185798237	0.705977939135302	1.02728122412534	0.7699364170054	0.718801953076922	0.469441807407214	0.534186236545174	1.460141449442	0.879988423658013	1.04604096608582
0.757530189329239	1.39401341111122	2.03097096535302	1.96176899381466	1.68332242931713	0.775828118563734	0.853888583752899	1.04655200395505	0.42906830686582	0.807386713276959	0.775130355774064	0.690588201577383	0.573775932261324	0.892117928261264	1.03374663427132	0.663455361572271	0.447209792519025	0.719427079482741	0.966355932625703	0.992874681204039	2.32298564078851	0.909262920062054	0.916325973162712	1.02907717138811	1.21094666161714	1.05715163856268	0.958704291766657	1.02153680439045	0.906319981270113	0.644176224504548	0.755419310839905	0.874573975947025	1.69087006510975	1.11486897130785	1.54540266780319	1.6239345435663	0.66623766114411	1.16513544468184	1.09856830087918	0.408668921264609
0.401856565332275	0.463889335892788	0.550996302924739	0.883874107565096	0.822250701327219	0.967630719747094	1.3550031993865	0.589891515393108	0.607092074722489	0.410048605478262	0.550644831153004	0.440174448208389	0.659742834672811	0.93018042347554	0.627104058507686	0.669351579831989	0.628254661219806	1.1730994530844	1.07264171009326	0.926257896961026	0.435446696896149	0.566357225650893	0.616724914415696	0.675959963457507	0.830305185534547	0.570919344559779	0.35355203197866	0.532417299506458	0.559801575790225	0.305367922959955	0.45147275238861	0.489556068628645	0.702158645431275	0.909800326276234	0.668523579127963	1.1070053294645	1.00529422056049	0.554159548870336	0.485731210298826	0.606115475606714
0.953610480202377	1.12557046010142	0.803263477252934	0.500396669340982	0.525231892109641	0.717486753097944	0.879792343231726	0.78614438322694	0.714880693849257	0.813409590315405	0.713153699056149	0.648026248387096	0.509959084187966	0.487463384857838	0.537374352582678	0.437624779368531	0.987851878105444	1.10622623104397	1.19520157739828	1.20181531045345	0.954126386979194	1.22335765217846	1.15670907550506	1.02188935745515	1.13039271436796	0.702601843162849	1.13772949832346	0.925287536545209	1.05387152499806	0.789305023633168	0.664825050523979	1.37638854163033	1.07656997963285	0.559401336114521	0.83306736467576	0.616189001456102	0.537223385770973	2.09873262566194	1.77669360979055	2.19995294720334
0.791336154951576	0.829011506660056	0.837894368048827	1.52556572159319	0.800034203802557	0.778317504231679	0.871783170544049	0.535270756956759	0.452090993828371	0.590036209746283	0.445879151003925	0.595471674831844	0.537304921744319	0.989467235316289	1.26813848660513	0.654329273405014	0.779699545122381	0.781378657893675	0.806156367012136	0.706370304310834	0.997818818374499	0.742397031514877	1.01410560914942	0.629292968607349	0.556202492973707	0.798879133455228	0.581618919111903	0.7875824867194	0.617180836200329	0.440768756025713	0.688359518904157	0.612340202190914	0.572441267076852	1.04531818813088	1.00823715935243	0.873189076321527	1.08983561270627	0.744698366008984	0.762297611700989	1.18323071535605
1.16336264412965	1.80015373731836	2.17695659825104	2.18296019338659	0.980106723727396	1.41764338735959	1.27320612074195	1.79774955162334	1.07425048417307	0.722148602882891	1.02384059295587	1.09422761238449	0.870698650132464	1.18165639444062	1.004843097901	1.0091764614643	0.526386611090915	0.659096805559524	1.66149763729599	0.927488026928402	1.15815868523979	1.24083119647888	1.169874351505	0.621837746985265	1.07577180022024	2.35621295634181	0.796886046354646	0.695749578728826	0.812184803169879	0.611699292815689	0.889036904364717	0.362277018139105	0.427618787475932	0.774281412687685	0.886307997484917	0.354127570715489	0.467390746156257	1.0385027695844	0.584143151836919	0.656151920752423
0.886307997484917	0.946343948840507	1.57723991473418	2.27329125503107	0.45147275238861	0.592120355590728	0.946343948840507	0.876302005592319	1.42314763958817	1.04324136268895	0.751358594897369	0.295435999161639	0.292462561742641	0.225245919724886	0.876302005592319	0.53342214261883	0.529488550806751	0.946343948840507	0.225245919724886	0.236238092887474	0.257440984119492	0.172458723388536	0.689350664710489	1.01182012453748	1.2828563624278	1.21281441917961	0.86993455620612	0.14119558782706	0.856290021807122	0.916325973162712	0.201244663349597	0.614670969856366	0.497660730724121	0.250452864965791	4.31146808471341	0.946343948840507	0.487463384857838	0.729325253551364	0.563136906421091	0.74029025980008
0.235325979711766	0.325453974839434	0.559793304860794	0.897853372745608	0.548029820622463	0.459327440489954	0.758009037853644	0.653792086155033	1.003195650371	1.7822969652504	0.502399323828663	0.485392843423232	0.461304724683792	0.750987574768895	1.01245756342593	0.613435988384911	0.685458717218039	0.857788050528062	0.777740115387276	1.72778215737514	1.30112817370993	0.725586965135312	0.806185994249847	1.05978125160341	1.96703530533708	0.943604488309779	0.700494007413956	0.693037082776183	0.810925674620025	0.904318782891594	1.34231825186234	1.02633042851563	1.10064361465051	1.11427445174347	1.55783020383784	2.01706526480007	0.569373295828581	0.900664420635167	0.872161041822555	0.752471118545775
0.577001055878847	0.666818654221744	0.46286622689215	0.582348501510405	0.396176481403198	1.41872393790933	0.736076716370492	0.761085899182868	0.738869360698515	0.398371663911832	0.684715151405251	0.914016898110574	0.571626838936023	0.328182881719233	0.561340959158317	0.789939389319984	1.79947663008185	0.546151306819019	0.248598435813625	1.08339042324785	0.899813216476975	0.542529052535758	0.463940404124326	0.742953561707587	2.3325064524732	0.965446296999103	0.811387361690773	0.655947979672311	1.00448239714957	1.46050334265387	0.825460999798129	0.398954414394329	0.538550004214825	0.517558771627928	0.609692410535265	0.45455267523301	0.518326215741957	0.549439833690875	0.727093470009196	0.768946580426135
1.74184900493157	1.16777462698951	1.06341979410981	0.942084041979906	1.08425647606567	0.870698650132464	0.703876791600755	1.5178379070311	0.568129757134333	0.482242531133208	0.690791935302677	0.968462457234671	0.643718466872004	0.583682515516414	1.18670995854572	1.4801534332272	0.745218769956149	0.895913749701811	0.899649320008381	0.66276756022875	1.18734462163481	2.58221138794483	1.25943019207661	1.14429242742126	1.25727505536128	0.766555009082297	0.465611929430093	0.719202192752626	0.813153124965937	0.632890694006758	0.907431758147069	0.818712009350714	1.19266990422388	1.30460952730189	0.922996634424444	1.31041034245158	0.92633196505531	0.538544420296714	0.810340282521224	1.53866777189274
1.0571002202829	0.754013992599425	1.11712164443813	2.00284052972799	1.641349051466	0.739405313538242	0.655396863169515	1.16459145015155	1.30021574005311	0.879103683322246	0.892117928261264	0.824754889654858	1.04858446046974	1.41183723333646	1.70734618084149	0.653262149076934	0.596553684386933	1.35879857562162	0.992475206878453	0.98735244199445	1.08351778823739	0.791691745908162	0.745384219309039	1.13066159032831	0.932335560190869	0.918936231917303	0.742727159326767	1.18530092057521	0.966430000719982	0.527869121373459	0.678037830893312	1.24575210824388	0.982228935287242	0.677961161836027	0.494518067793915	0.473222192227986	0.946343948840507	1.27584685623798	0.769713817456679	1.15930224162251
0.749884046030612	0.908139252523313	0.821984928817107	0.676653974964079	0.414406369892605	0.505131965582779	0.677071773180664	1.12764354310755	1.4521554492002	1.82949460575965	0.914506701909512	0.433237364278596	0.385489926195024	1.13066159032831	1.87811346545547	0.820206233794569	0.75377323726916	1.67179936880262	1.14099310141388	1.14833714991585	1.66785935210999	0.941893489218076	0.604046772842133	0.371481537545385	0.278600666864355	0.236945186832372	0.611216534652173	0.823401736524076	0.705977939135302	4.81628855276034	0.983953975073144	0.624170036665206	1.01418741129923	0.866836878126347	1.34146914872536	1.5603054431479	1.0730255463267	1.99801005088328	1.0309426566026	0.702085563482887
0.642828999385751	0.771715015835199	1.0045105259169	1.60625920459801	1.93414702005402	1.70341910791291	1.19027656294179	2.0718206869117	2.2797240208656	2.36852802328655	1.02319967973672	0.730133851398988	0.616643429986149	1.09112869473546	0.680676253903172	0.559801575790225	0.974863895797362	0.638240262002924	0.571165032238517	0.593605999159437	0.687706127853166	0.759226160323018	1.13248189942597	0.918936231917303	0.827208301754108	0.713642759699828	0.868467372970926	1.039412405211	1.49816421863387	1.14196970052965	0.756880146105192	0.974863895797362	1.14551193646215	0.964683387513074	0.991275275157464	0.945097070821943	1.05341380221721	0.751357674275132	0.802907708811144	0.884542234209753
1.18845123286523	1.39818622902659	0.970472067631461	0.499537923495809	0.273319121665927	0.808431421615336	1.31422412870275	0.373739314824982	0.250715629897208	1.0437528445278	1.15670907550506	0.44162717612557	0.429999934347074	1.28229573080815	1.34224090600203	1.76987183693566	1.44836273915751	1.16870588841518	0.433201403869387	0.466031031727568	2.55507802254238	0.876302005592319	0.932335560190869	0.599836097011547	0.896387178139377	1.01410560914942	1.08249950667412	1.22754363897665	0.411053992223452	1.07097817609506	0.797767589790344	0.993038577672632	0.946343948840507	1.09422761238449	1.05586792744126	0.505272351597999	0.689215198310574	0.616223073005209	0.990389251185645	0.769289875990802
0.659283310303177	0.447209792519025	0.452170919938863	1.27535244252094	1.49038790510643	0.511302728765895	1.07342578600241	1.58434730009808	1.48571231761197	1.21374833934706	0.905674433406075	0.905674433406075	0.760209478733889	0.4677510945991	0.694995128983529	1.21094666161714	1.03654601206245	1.14779776785228	1.04047434072521	0.714518988357426	0.724995135427287	1.13515770835177	0.972230943002338	0.815762884579149	0.904318782891594	0.407783072251906	0.362142611778961	0.404592274353619	0.705524309994694	1.46662008451809	1.96762389309546	2.06116465179506	0.961071852918375	0.525746638244726	0.442760612266784	0.985458475448349	1.13746413411503	0.684263817874876	0.630246054764476	0.592733214755214
1.23570220922604	1.32544894654074	1.42403138678902	0.924225440446342	0.567966390181523	0.569430703617598	0.986482955802404	0.704577174112269	0.994563413882126	1.12667400719013	1.08576063125665	1.38906098745821	1.04259403762899	1.03516743895354	1.48507946309183	1.86111335882921	1.92874830113298	1.04185568963349	0.902106932052178	0.66276756022875	0.806156367012136	0.884542234209753	1.1706855578987	1.86410507680584	1.98278097057643	0.866221945605437	1.05341380221721	1.08203292231176	1.07341019271939	0.830845627227024	0.873256703711963	0.437120377022005	0.415833021232625	0.890310394241956	1.01648958742069	0.962507474205472	1.42610100574341	1.39502716695689	1.26738723746143	1.49450985637745
0.452599279880242	0.633934797508594	2.42500623369315	0.940878536743729	1.40525673986601	0.672707636609528	0.470680760786421	1.10135174272943	1.60025143317972	1.04328036398787	0.924606794039344	0.488586197274433	0.326654693866545	1.1084978616358	1.21883633934999	0.518284023709851	0.594907087888506	0.783515361620852	1.10716879995709	1.17485651451973	0.662883640698473	1.60696161803484	0.839789818424898	0.916325973162712	1.16016069611954	1.105357912202	0.912723816081376	2.08979780353673	1.4567677723473	1.00141534420073	0.644831461826686	0.692915970689372	0.580573627440284	0.352619381938808	0.414500241113847	0.631860235834505	0.984370442367707	0.804409957672357	0.825567177285974	0.847185939267662
1.20005124822297	1.17662989855883	1.16548091141431	0.714755085244804	0.723552624010277	1.34934763875155	1.16198168431485	0.814740309257171	0.707020703961528	0.958704291766657	2.3611370490703	1.52712768055665	0.873189076321527	0.587168404725537	0.763960360062029	0.577456656974837	1.07355134571986	1.37704600878793	0.885324293764033	0.628021395447122	0.318092463760059	0.452599279880242	0.279698502965423	0.498286164658324	0.895913749701811	0.905674433406075	1.02462349050758	0.83304418301419	1.30195871058639	1.09027798287415	0.949825830139304	0.957145834978073	0.965272800780239	0.739998252446967	0.520731050455968	0.519565313093979	0.500527045189251	1.80015373731836	1.13211240647142	1.19000481971945
0.634218487087796	1.46151844328065	0.954126386979194	1.65792072103255	1.02849677769181	0.601431606729194	0.660970492605711	1.1405455501401	1.52624294022089	0.973622463987574	0.526908891187242	0.522078412342539	0.912723816081376	0.889553184044679	0.945336763802577	1.38906098745821	0.813551033739732	1.07260609828484	0.941420796949521	1.09028565085645	0.971988885104759	0.625577686464324	0.728048787093232	1.24609047511947	1.1583008160709	0.837590686129809	1.19076132890007	1.09063762275792	0.971156130573977	0.793134700476893	0.449448967590218	1.44070803994335	0.673728179915339	0.305367922959955	0.401082078616427	0.784646146807712	0.397777080359308	0.431468867747281	1.05270953742742	1.95606099164842
1.51217260728351	1.28739762558309	1.19374471665224	0.744074776421454	0.714518988357426	1.18222238158076	1.79887750248003	0.782142751820019	0.668347535118961	0.814353843993049	1.21008890412039	0.775313517950255	0.975276244882694	1.69390084637521	1.32981570255341	1.75881568683641	0.949695092070491	0.792073438564715	0.846945806434774	0.784334538822102	0.618042344258408	1.28127683139295	0.976565402779514	0.599317671433039	1.06267710299329	1.16657903194118	0.770835611078538	0.823159116858535	0.706861360363226	0.661740922346973	0.918936231917303	0.573602943917947	0.680762006826143	1.29521925692098	0.775489751688139	0.580662806830799	0.710454643662324	1.04450636471996	2.05526996111726	1.9949467564059
0.99477813550718	3.09963204429477	3.94133553836699	1.2043544760182	1.25769605613972	0.771679762122966	0.620749992054489	1.092579566661	1.10955274839287	0.729858997107826	0.660214031838549	0.726879331283577	1.04222349473976	0.726606275676222	0.953610480202377	1.07881822275152	0.871783170544049	0.882392609353031	1.18146495208089	1.37177969726551	1.33423681982955	1.05354119735222	0.973622463987574	1.25721272360011	0.677482254188454	0.643512141803204	0.937843177781392	1.14114426997336	0.999638042908329	1.26738977949904	3.10963803618737	0.60113525004793	0.526287678814541	0.936348510598836	1.18553590403254	0.665713607793204	0.935284694643424	1.00808455423091	0.720888477966881	0.421314564617265
0.809366832660014	0.916341344486796	0.828611266984352	0.492770585983906	1.06646804603439	0.632684993811876	0.526386611090915	0.518473967923732	0.674848186580551	0.729208184645224	0.491507912085919	0.576211402494086	1.07598824524654	1.08972880635592	0.310473347149318	0.534283466314023	0.525733343971393	1.29075746060988	1.94468573109986	0.756923549559184	0.732793938284296	0.564716437455939	0.305441991054237	0.341322486332151	3.229473661281	0.946343948840507	1.0152538049369	0.797928337845524	1.17322472346345	2.2550033350133	0.912723816081376	0.958704291766657	0.624023375051491	0.685283549160366	0.52150167198726	0.885339675688859	0.994598160261504	0.924606794039344	0.891528514994099	1.0585147533696
0.605090876343969	0.458102026701392	0.823783168711099	0.896902577135903	0.600800912584177	0.671273419744535	1.30991385527209	0.707892878123859	0.538544420296714	0.625855935900232	0.807386713276959	0.729374632280882	0.56055760246043	0.769232152215617	1.75418526372341	0.779309384258101	0.849243148190714	1.05666945206164	0.600965845597996	0.525746638244726	0.381561597532267	0.797092115532959	0.896902577135903	0.627104058507686	0.827509548116187	0.711314441481294	0.818437413507934	1.37225888167982	1.17903462524106	0.516763078882717	0.673785788433114	0.663393524884191	0.605233882669703	0.469441807407214	0.458366211163039	0.328417016386683	1.00510979936303	0.381430809140422	0.606217081112611	0.478843771425982
0.667065748441864	0.448114436739161	0.469860289191655	0.750256702317609	0.984869887689961	1.67203080397365	1.31901904421002	1.20897423168881	1.57256798457045	1.19323670724865	0.8647438930086	0.686855363713184	0.590521363915798	1.09402537641364	2.26594375241467	1.11916111361139	0.570073259273151	0.56539050341578	0.392134968583274	0.997380312965317	1.69178130456412	1.17202188900871	1.09580185132636	0.93018042347554	1.98176675987832	0.959219690763178	1.01568190510965	1.24072750114689	1.93709964273753	1.09220689162874	0.713450571553084	0.36859659196601	0.61474639691893	0.837016300174134	1.01638589208869	0.59828129443917	0.605775507635911	1.28518613127508	0.803147133073339	0.873886766169968
0.850197544958422	1.85836661595673	0.493960628084609	0.773219145491058	0.804155168633617	0.675959963457507	0.705280812728141	1.09504025919066	1.49423336132992	1.63373010943204	0.766485898322087	0.997510480217954	1.27255076479101	0.685181820317791	0.460160342128853	0.902869639238183	0.592975804845224	0.791571470125619	0.629835228813141	0.634758380704127	1.65479113534006	1.28694463501662	0.61485234356179	0.487232781550347	0.829714766719203	1.12027804687903	1.18443143438316	1.79752347465218	2.02381497734314	1.20869430487089	1.1043533973068	1.9397415939294	1.02010308856153	0.998623559298757	0.626199186932359	0.964205059853364	1.28739762558309	0.558451077851462	0.909800326276234	0.845373124268497
0.525273315260215	1.3772077355239	1.10729222010043	0.978866292554401	1.01522889889996	0.997380312965317	1.25682596988819	1.36526120016917	0.761829507485363	1.03401392743811	1.55710927090559	1.11185032557022	1.16517568402957	1.18518766781477	0.91566331731004	0.781517529466584	1.21008890412039	1.38237991296393	1.06152394132371	0.515102799773184	0.916325973162712	0.845114644519789	0.900664420635167	1.03374663427132	1.05714658360604	0.825191602884749	0.674848186580551	0.775015092753832	1.08660066089021	0.712866434141243	0.730299170731878	0.730803671384955	0.759392607958677	0.844103437211272	1.31292788501644	1.43420502911285	1.00121102192378	1.19590774322315	1.09945304121494	1.56520146632689
0.739214176537822	0.764131201063224	0.85939532963586	0.778981547197064	0.381545794864683	0.273941698714507	0.291178895105807	1.10729222010043	0.614320728720678	0.378385507260066	0.565594518464887	1.1167256180233	0.489556068628645	0.702876627033123	0.704158453471418	0.43264795101143	0.722848985394404	0.996898582377596	1.1878875737287	0.9660809600882	1.01700839517041	3.78129469359838	0.879988423658013	0.930869589537381	0.635273779700648	0.626199186932359	0.647142706806824	0.659742834672811	1.189036126235	2.50527657915206	0.921623262988205	1.03489984715295	0.877085408226966	0.571230630651294	0.732793938284296	1.12025535876001	0.826719790737437	0.913166186249259	2.22235165994148	0.612588681471051
1.09386222828257	0.815926781047742	1.30277952362302	0.901205853620801	0.736031467498349	0.640905426635407	0.729208184645224	0.922996634424444	0.551693878343327	0.420411135971893	0.322900272371504	0.321519256224787	0.75306862685065	0.670670262010573	0.716988136089995	0.716832965486448	1.13589105406673	0.808999522874859	0.671425405604171	0.366074858367263	0.71971581483583	1.41319836799313	1.5603054431479	0.852213556955799	1.4749779201793	0.798952818199584	1.34558579525229	1.37167985254083	0.596625922005346	0.500753350225536	0.671583060298165	0.756107644697648	0.405453278073617	0.482595027506774	1.15631804750699	1.11433442792664	1.1195928320744	0.672768545385429	0.705977939135302	0.378489985758337
1.12500602969336	1.44193684596525	0.889036904364717	0.525746638244726	1.08416315741565	1.04482125614567	1.43078857885161	0.856290021807122	0.757530189329239	0.760833878550864	0.575751908342956	0.552096388020334	0.437595152130817	0.86759610014782	1.0680776097442	0.46286622689215	0.523039274755785	0.689350664710489	1.0063799001961	1.23616173359567	0.287808568031491	0.400940984374783	1.37204675023192	0.464482968132873	0.86993455620612	0.638758373066163	0.599671934404223	0.545425726758602	0.628613082118061	0.549662261327918	0.718880950220365	0.777542173114436	1.66744197795613	0.580176407694892	0.475905791586154	0.805344543601214	0.864120798070895	1.28205358702603	1.00814566347126	0.874004383744124
0.301439594297198	0.583830769951319	0.744074776421454	0.869035474230448	0.92724160068191	0.946343948840507	0.946343948840507	0.946343948840507	0.946343948840507	0.946343948840507	0.560947197392708	0.673942894895555	0.795720477987609	1.45233421143268	1.21820226096793	1.28655915344065	1.83022040010443	1.1334815156675	0.811738983405592	0.839516239245926	0.739108041290314	0.484714277588689	0.499774039995273	0.719986327784939	0.65595556805087	0.346345132576802	0.480217142862221	0.756081966692572	0.673650888405369	0.571626838936023	0.521921198650426	0.434259841207674	0.845427707601911	0.545177433793351	0.415833370434164	1.09272132126889	1.3917737735878	1.03229749061791	2.06805199413147	0.935284694643424
1.68284159217813	1.44324663199852	1.12796131188002	0.984854397072089	0.970057449654879	1.09426246795827	1.13835850716877	0.679178225182232	1.01504044376728	1.21572070226468	0.806833551139033	0.757470866116355	0.987579493893605	1.09899495339433	0.844370490177692	0.607802006390204	0.985282236775292	1.22804092858139	1.02849677769181	1.02646595207557	1.56912168062497	0.902869639238183	0.717808736910749	1.10774880485699	1.53390818629769	0.802119098574367	0.775356721932112	0.363687070312513	0.407924087100842	0.786294192531199	0.828288615831932	1.16073844586393	0.850042587151709	0.761709023942601	1.07857117801137	0.900190360578192	1.01090697102723	1.40770802860396	2.0318234027962	1.09916273410928
0.65803166981208	0.631234882198568	0.457973342022046	0.468098987500662	0.891866881869694	0.918327171541231	1.1234557454654	1.15671537279243	0.996447976397777	0.826561523437529	0.815761566364022	0.795766391411824	0.571888446283938	0.620862982991312	0.468408170941058	0.873256703711963	1.08189587181039	1.16041788306414	0.81969560470119	0.717470370035154	0.845427707601911	1.71753119189454	1.78838756901112	0.665775846133683	0.686249644929307	1.12157154960911	1.28776383903121	0.96309503736127	1.11587012405229	2.41991227418419	2.54668286600735	2.74277011253024	1.83139859502695	1.25020468735597	1.8919298501149	1.09822143752989	0.49501449331365	0.459270393262885	0.522078412342539	0.532416755873641
0.918327171541231	1.24274351314427	1.28842103641223	0.649283549763858	0.55240219001167	0.474801692970946	0.528185715674432	1.35848354439262	3.69458050746937	0.203277178417738	0.92724160068191	1.57731968037418	5.93672310817409	2.91060299651784	1.85369293632644	1.03639787587389	0.261415951735072	0.904318782891594	2.12153487669939	3.5139606629634	2.58221138794483	1.86410507680584	0.994875879582559	1.02047552923483	1.42707596825092	0.617446302832864	1.18397361901859	2.20834327129184	12.6596243229358	2.20834327129184	0.760011086754507	0.783625992971157	0.465685997524375	0.62516031231047	1.18831298534148	0.891047677855095	0.250869067391269	0.505448023757305	0.722002339782312	7.67659222058633
0.564455380328627	0.76685644121131	0.823159116858535	0.600458044376126	0.630497020271053	0.591682650603423	1.33332059374503	1.11957174156896	0.796494622016609	0.603004430895224	0.688359518904157	1.37117320204422	1.57934480844469	1.41736072552729	1.05106337251792	0.526761738871512	0.370308501720198	0.824754889654858	0.763503377835655	1.02524892444178	1.36316840853014	1.09802604067338	1.38912344040273	1.3631546755602	1.03783826003205	1.01530021245309	1.17651005519101	0.620686774401192	0.543750591951808	0.886307997484917	1.03926818547914	1.2828563624278	0.777327766301939	0.413610398826295	0.862293616942681	0.882392609353031	0.437624779368531	0.373807855283712	0.44059788624259	0.472622610292114
0.52392449472275	1.14346772925059	1.36072805800482	0.98735244199445	1.35300200100798	0.918936231917303	0.797752099172472	0.760010236232164	0.457858187181537	0.206040265094064	0.372161741114256	0.470575100547206	0.745349654198374	1.04775502292096	0.689560237931269	0.729992260554369	1.03100038037779	0.471919457132381	0.848468390469225	0.833894894875504	0.576414564195629	0.670845776685026	0.603294259625907	0.678353527011559	0.723552624010277	0.366150132310697	0.546949453486496	0.531471097384222	0.384360964897804	0.333363308804384	1.18222238158076	2.075086752238	1.4771799958082	1.69498136344665	0.902106932052178	0.92633196505531	0.80249177954265	1.460141449442	1.33781805937478	0.988649078682585
0.729402545061334	1.5603054431479	0.817351733872332	0.595823146603579	0.968544321970458	1.08637471668694	2.79373884926462	1.02319967973672	0.624933010678091	0.760600026053098	1.661393941964	0.994834524935405	1.0309426566026	1.26001775523241	0.880304402349358	0.820352341351238	0.576109150528455	0.725601235122229	0.659197222632779	0.749959438258545	0.676615765938091	0.946425813576293	0.727206986266704	0.695749578728826	0.739281800735053	0.992874681204039	0.455073881183384	0.700199483899802	0.884026835213227	0.738304989865234	0.906319981270113	0.478493667146901	0.795364694934651	0.560022962605426	0.761829507485363	1.03295784520473	0.924225440446342	0.62537998291776	0.613522574047694	1.0697316491248
0.592453250862047	0.60530744548601	1.16459145015155	1.13467885982737	1.51017140890499	1.79350367617011	0.97693410101652	0.662225229823711	0.791726999620395	1.45678002156978	0.946343948840507	1.05072746033642	1.47402020889474	1.02618770263967	0.8458637035318	0.893049854772684	0.889036904364717	0.879988423658013	1.15753457680703	0.935284694643424	2.55581877164841	1.64068790634925	0.652413332118375	1.0342589339338	1.33374530468153	1.16811862282151	1.05532418002348	1.08978018886987	0.694015189720752	0.59975405741763	0.856379009941961	1.17892748756082	1.06646804603439	0.666843379927987	0.580387621496472	0.512134382921424	0.680676253903172	1.14339793696921	0.530128634315624	0.734362682708462
1.409239920513	1.56115615500921	2.05526996111726	0.986409271058053	0.563136906421091	0.539789592005029	0.579942946857719	1.18012820658793	0.635935995887114	0.521357501676558	0.382128976690676	0.645941987779712	0.664619826174076	1.38949457606295	1.29115319337736	1.30447931693992	1.760445718908	0.964076522016124	0.973622463987574	0.795575458040625	0.793940291038997	0.964683387513074	1.1676213680036	0.672750171551704	0.993860651909736	0.868929169460931	1.28209989583224	1.11507363440163	1.07857117801137	0.727901724337159	0.691142406620314	0.984869887689961	1.04556830023417	0.518767871614872	0.697075494331402	1.15507853140554	1.56876251988684	1.1221739190271	1.26290363311803	0.829011506660056
1.23752670232989	2.64291440542659	0.593387676370816	0.632185677808273	2.02381497734314	3.66179057195489	1.69414931236782	0.591455484832935	0.331012859224211	0.760207036099505	1.41461398265481	0.889036904364717	0.593728944019937	1.91323385166148	0.933983605914356	0.92633196505531	0.59072918709462	1.2205968573183	1.58116407969789	0.502399323828663	1.21820226096793	0.713713079753337	0.404778123556484	0.25421677350733	0.793383760846282	0.921623262988205	0.698655025366249	0.590507093891253	1.06325334647414	1.35703402500273	0.946343948840507	1.04615441044345	0.420777158403084	0.14119558782706	0.484714277588689	1.39705799257313	0.704023568319234	0.620488934927176	1.51394768402907	0.567806369304304
0.946343948840507	0.946343948840507	0.946343948840507	0.946343948840507	0.946343948840507	0.385489926195024	0.385489926195024	0.946343948840507	0.946343948840507	0.946343948840507	1.11666801529753	0.876302005592319	0.876302005592319	0.645592947147925	0.516035228752413	0.405575978074503	0.381561597532267	1.1212441861941	0.821984928817107	0.746689132014157	1.36701038965762	1.18729095792554	0.683742434442397	0.637876630721416	0.654393697773295	0.523426704377161	0.561904596412756	1.2828563624278	1.15664260413839	0.795968447994218	0.833894894875504	1.03973320650476	0.802263467735333	0.614874512861176	0.658557745509007	0.92724160068191	1.46517280553708	0.778876873326	1.23942900377933	0.231874460666866
1.20556969599683	2.15810592116486	1.41119069232186	0.884542234209753	1.17322472346345	0.664695295306522	1.37104241365237	0.909800326276234	0.918327171541231	0.763319377652301	0.607092074722489	0.642828999385751	1.34057041136331	1.22554931795201	1.04263661582317	1.09504025919066	1.62241609506712	1.97669293772079	0.870698650132464	0.973819293154142	0.92633196505531	1.57728704897599	1.20519965159996	0.906970024494166	1.46405535435941	1.75092783441814	1.09265369387846	1.13323317322418	1.19744889098254	1.08663522600088	1.39502716695689	0.913166186249259	0.631234882198568	1.89164446229637	1.38764596172502	1.08186726945834	0.846714415393114	0.753339574970432	0.682630624719239	0.299303254057944
1.8919298501149	1.60534976363546	1.07649016851349	0.903207051999321	0.584038352834749	0.674394557439944	0.458478720637933	0.58149534455987	0.745808183223315	0.470166334021451	0.74244416575669	0.636933235212654	0.757758382098481	1.30569728343775	1.37854913716927	0.683130771843333	0.784625657329207	1.04416311778356	0.84030500076303	0.673496045931892	0.401789404809915	0.744436500688132	0.685601268359654	0.678053577089813	0.967903408751306	0.587038584478687	0.984179819283574	0.906319981270113	1.13414193533443	0.92633196505531	0.537037647459873	0.656641043930408	0.787818458723931	0.508637789673732	0.96870081711451	0.616643429986149	0.470166334021451	0.479614881860768	0.538544420296714	0.976064614824474
0.604283087059999	0.870698650132464	0.826494447489401	0.550996302924739	0.397777080359308	0.585110849400915	2.20018790116689	1.17004117405934	0.498024443345736	0.423498673167215	0.786099942370367	1.72240367490311	1.34224090600203	1.35441825716582	0.916325973162712	0.701991886697356	0.499507396589398	0.902106932052178	0.503664654705367	0.631489580207996	0.699190208967429	0.806833551139033	1.02577032848581	0.970245745693086	0.610634310654984	0.710484089250808	0.902106932052178	0.665968785183761	0.328182881719233	0.647840282225407	1.04327058223618	0.4478070398223	0.554216665919277	1.08813214314639	1.23610079946399	0.443226368069509	0.0993466025060762	0.226624492833801	0.141231540837406	0.62375478836569
1.21005727296178	0.676522489525727	0.661781573895517	0.824610287936815	0.820164755661774	0.552524490777427	0.33183170811424	0.379444407361267	0.612340202190914	1.25226432482895	0.628063229925911	1.1221949818038	0.560644471496746	0.580848662185001	0.487999581000908	1.2428323948574	0.786898121782987	0.625860820056764	0.79219541160848	0.558060394701326	0.745384219309039	0.686875590976705	2.26767291733737	1.51394768402907	0.806700194115695	1.21880320069631	0.566410578661309	0.550339079238616	0.594605797122959	2.57409058293055	1.48385065706993	2.1766711231503	1.44405920595605	0.808999522874859	0.653601184729078	0.912023811009992	1.12000881700857	1.04615441044345	1.03489984715295	0.896313989377515
0.494367437034601	1.04563136407852	0.783625992971157	0.374139554500686	0.282099800412871	0.75644271242018	0.603686236667151	0.644224478980394	1.3412731733357	0.731622875399554	0.759450216476456	1.02059750227858	0.546440827385387	0.478577713048282	0.597138588754206	1.30620367684386	0.862293616942681	1.02259534718801	1.10658795531064	0.988369114789419	1.26293958612837	0.886307997484917	1.88171913204547	1.45190170050058	1.43933466850711	1.65511133421307	0.787746107279874	0.424065035465406	1.17718287430069	0.876302005592319	1.14422911805379	0.974863895797362	0.39685391402989	0.729038294650039	0.797543777613484	0.308075146815447	0.874593665513095	0.546193457034799	0.338246541504684	0.902106932052178
0.477948772160139	0.734156523109854	1.22114815831748	1.37941343066165	1.56053354368661	1.00823715935243	1.04885966770089	0.621837746985265	0.455605937537494	0.770770126496365	0.360193125119431	0.518767871614872	0.511612462133778	0.523262541769836	0.583682515516414	0.695070094658712	0.484091466496495	0.713335825705496	1.54757031347169	1.76932957672987	0.913166186249259	0.815090126635571	0.732151123437164	0.909800326276234	0.464444625244235	0.891047677855095	0.442883887931315	0.473580530885303	0.652838477543072	1.06866550254694	1.1706855578987	0.968544321970458	0.371424817247824	0.457318949075016	0.445107866838205	1.27933123199428	0.904318782891594	1.03374663427132	0.523950690981952	0.611847547250594
3.09277888723264	1.22554931795201	0.876302005592319	0.768425521365883	0.788493616106072	0.748395470259747	0.908139252523313	0.995723865079451	1.80880880582043	1.33524322449137	1.31908149715454	0.497743400193449	0.537389030290538	1.16257027207324	1.5493268327669	1.21079840718224	0.648584918236503	0.78640474404126	1.56819417894702	1.26683196178079	1.15597808917929	1.04263811864056	6.01737746706594	0.978670999570439	0.722311579180224	0.993860651909736	0.906319981270113	0.938561510701819	1.09112869473546	1.18802384382682	0.853861602679286	0.786099942370367	0.69728165393001	0.579942946857719	0.888378202704075	0.659197222632779	0.751667778337769	1.20324269914125	0.813551033739732	0.709758013363152
0.663912351365787	0.779249826356364	0.731119392831147	0.792251765663869	1.2973477989619	0.734081107564368	0.448568762857528	0.946388389697075	1.01694581987503	0.819156720101496	0.945991955350982	1.3478672745771	0.885640931358744	0.582880372763223	0.633934797508594	0.940539913376089	0.498520470337476	0.650680852733691	0.997330678171917	1.13163118756466	0.813713934086474	0.502490546179307	0.576676282515497	0.810235394184551	0.986033691730233	1.67743484568178	2.40572608455986	1.68399886642543	0.678570222212098	0.561684036358348	0.800553011552281	1.07504928404567	0.960525887919521	0.428156539396627	0.370416394726696	1.68373717188841	0.982516679003216	0.584458183065922	0.633205051622962	1.20217786032092
0.124235964393603	0.617446302832864	1.09332070088147	1.22282041107221	0.629568546500915	0.990164980694674	1.10589233172088	0.465611929430093	0.988369114789419	0.4740100628035	0.471237406548351	1.09426246795827	1.93752974308999	1.34702080782071	0.333363308804384	0.797159196567449	0.540545618675233	0.570381629603874	0.560650823045602	0.484912006284228	0.405781873873386	0.852954691176256	1.14339793696921	0.621132720898558	0.461079242511527	0.525746638244726	1.1706855578987	1.31552515482109	2.11163037480227	1.15097363102072	0.652659476603896	0.899649320008381	0.231293955717013	0.14119558782706	0.338795297362898	0.58512730186665	2.93309137963431	0.750560572278288	0.462481117394972	0.358590600073411
1.1446847925968	0.562435275184253	0.672063897437169	0.62271050776674	0.626483972929404	0.811995925026195	0.614927018785492	0.477797102719642	0.669338680925292	0.630719969148908	1.10226726147235	1.03039418876896	0.644944994463287	1.6521241464189	1.1701794215831	1.31225032493631	0.457057734014739	0.500753350225536	1.04575382454244	2.27882715895497	1.70096533850391	0.862129822124444	0.694461422494686	0.986927844197231	0.961812602024408	0.776573694466717	0.829276440386932	0.803895399947803	1.04615441044345	0.751358594897369	0.616720030259164	0.538086648752839	0.748003105084215	1.82408110923544	1.25283838675	0.552096388020334	0.575956830225761	0.595823146603579	0.560080924150701	0.909800326276234
0.787361358222042	0.571888446283938	0.625018404805641	0.49636863541312	0.873256703711963	1.08189587181039	1.03325651018784	0.81969560470119	0.659450988382174	1.02319967973672	1.71753119189454	1.78838756901112	0.665775846133683	0.628230263276326	1.2168020023178	1.15753457680703	0.96309503736127	1.11587012405229	2.26695208618996	2.39372267801312	2.92972145341207	1.83139859502695	1.45116441688744	1.8919298501149	1.16552392024735	0.516965104523257	0.459270393262885	0.475691989416973	0.529783600112431	1.31278545639245	1.41030055763755	1.09930413683473	1.05105111436793	0.433709391236644	0.341252909406694	0.610405597174267	0.625855935900232	0.932335560190869	2.09214044276799	2.21674830448162
1.32732172577198	1.55158625029103	1.64835027882241	1.8323269247134	1.72291105711887	0.637848312552491	0.953143296176988	0.881132484437021	1.10547409349522	1.07273571759602	0.609397263398973	1.01925620169394	1.02574184075725	1.38139644004558	0.743956457681539	0.4679682742393	1.26441652461515	0.896313989377515	0.722317992293967	0.842645038982182	1.11692123260036	1.02602843078872	0.74322908259371	0.964664237444818	0.884084443731006	1.11823342131509	1.61936877601509	1.16045595278623	1.75145635684361	0.569065171104404	0.631860235834505	0.473580530885303	0.906319981270113	1.26610851324743	0.603427670223444	0.976435992612581	0.701831448957763	1.01530021245309	0.958704291766657	1.8223209328208
1.09084180409953	0.463643806826524	1.14636441927148	0.661966388426722	0.542090396127736	1.33462750297969	0.625707681465327	0.650921906069093	0.259221473080271	0.638221827277239	0.719038507345506	0.591455484832935	0.834173144311412	0.579760012664576	0.166410687396407	0.371109916204375	0.445778857738929	0.355471950517229	0.531725544015524	0.49043766167975	0.233447982017268	0.755223763565979	0.818437413507934	0.572441267076852	0.299204691941872	0.863610726292907	0.993038577672632	0.848884202810728	0.672768545385429	0.994954173395405	1.88870563950274	0.544052006051688	0.259221473080271	0.305441991054237	0.611078853446665	0.856290021807122	0.37084305832239	0.30984462748698	0.469107960810126	1.02849677769181
1.189036126235	0.882392609353031	0.739998252446967	0.667577843434915	1.15646977858507	0.108484658279811	0.295435999161639	0.343464760246111	0.611699292815689	0.75306862685065	0.869035474230448	0.774281412687685	0.946343948840507	0.946343948840507	0.946343948840507	0.946343948840507	0.315447982946835	0.560947197392708	0.71698953289615	0.803502916126297	1.35289830567598	1.21820226096793	1.52618099593315	1.83022040010443	1.06032664314852	0.759392607958677	0.839516239245926	0.744269026582286	0.481775454795058	0.544292070267143	0.783240540865254	0.543488557467174	0.364217897959486	0.586484220837154	0.736069982907376	0.673650888405369	0.571626838936023	0.521921198650426	0.45042336657264	0.845427707601911
0.787761597897746	0.895913749701811	0.638240262002924	1.05036015055126	1.23548422857295	1.56924395501448	1.0434447494903	0.774281412687685	0.591932996757163	0.413510530244899	0.713642759699828	1.63188980725832	1.2445735759463	0.896313989377515	0.605843952115035	0.405184626570112	0.63064629444018	0.760010236232164	0.891866881869694	0.702185841791931	0.763503377835655	1.13515652178019	1.35674601137385	0.749556319806094	0.758172898018534	0.834590518465266	0.741862925582037	1.63109695367083	1.09759779858914	0.625860820056764	1.18590879964646	1.98152959364842	2.38015128253886	0.965446296999103	0.918327171541231	0.75012980405702	0.873886766169968	0.387565192667826	0.918327171541231	1.84401962447119
0.52241130761386	0.716057999122179	0.607589008774628	0.647176430345984	0.860769654840911	1.11651987910896	1.32222892221683	0.881132484437021	0.735669743231672	0.667571793396457	0.559793304860794	1.23717683422246	1.36875796262187	0.879988423658013	1.4371560282378	0.699235707229934	0.65282977324658	0.891866881869694	0.608463365489654	0.876302005592319	1.58434819002675	2.54485568487913	0.623201097114716	0.661740922346973	1.15646977858507	1.68730582555276	1.05588051034276	1.02514207927782	0.624642699304621	0.731932632682177	0.82688095199611	0.872181891283602	0.922996634424444	0.678080975505638	0.647045534868411	0.672063897437169	0.726063991014777	1.12275148067561	1.09543896816612	0.501756477201442
0.479614881860768	1.78669029742626	1.42707596825092	0.92724160068191	1.22424754752968	0.994563413882126	0.754354675597217	0.835536259118328	0.901771803137114	0.865004917971643	0.988649078682585	1.01166268427709	1.05354119735222	1.4188441063867	0.704503278157509	0.765093721131061	1.00340198694802	1.26467054342855	0.939484374001062	0.734341817293329	0.567360447631314	0.807664774909246	0.961309107358563	0.826824324335454	0.859740702370689	0.885339675688859	0.73541801470985	0.780937124317986	0.482209837423904	0.726938130786721	0.459962868826862	0.641323837675436	0.859128628173832	1.27557468887111	1.40596866716527	1.07730295568999	0.727714484997844	0.568915843917967	0.760488781028869	0.716269723029186
0.448268186292872	0.521423102376287	0.91389724965058	0.758172898018534	0.891047677855095	0.693985562483036	0.714518988357426	0.484462109119687	0.354127570715489	0.578164067742561	0.44162717612557	0.93018042347554	0.92724160068191	0.942051848341227	0.872161041822555	1.05960827485527	1.00572985697205	0.783742945172716	0.723341817598094	1.00486638085729	0.651386334613073	1.27374945251087	1.6401805241335	0.989589857864742	1.75032112740903	1.51343527059836	0.952258555841221	1.31333383225672	1.16166044178259	0.965446296999103	1.10729222010043	2.01706526480007	0.966430000719982	1.03150754257082	1.12640482425228	1.43411072635745	0.40357002303397	0.616643429986149	0.626244436221895	0.722317992293967
0.600695629612148	0.643513885211547	1.02197113080533	1.39502716695689	1.16989989216615	0.774890931511869	0.787746107279874	0.591922744133848	0.454516415214365	0.778956325032259	0.572196198306293	0.686855363713184	0.463086547458061	0.461197341378733	0.573012559353272	0.616486569421991	1.00434744368141	0.810825829895349	1.42159115196043	0.998172072254836	0.633727425087983	0.432627312207264	0.744498717887331	0.736905101485684	0.899649320008381	0.757055620126091	0.577315066130215	0.654279748073608	1.4408424463035	0.693644577282759	0.433714760815189	0.393507006252178	0.658505373012836	0.434259841207674	0.264337580239269	0.634509885774439	0.528205882344114	0.499984084406312	0.646004265415926	0.685601268359654
0.896313989377515	1.00268875497992	1.6058435486653	1.88110065324965	2.57360974579155	0.61058800184877	0.830380333604858	1.29221094653904	1.28074066314996	1.01056033581675	0.582423818330013	0.556259080929406	0.895307584715691	1.07252314201924	0.712870942633939	0.860828733395376	0.866221945605437	0.640905426635407	0.60530744548601	0.803147133073339	1.45613905268496	1.83938439095354	1.47487092075606	0.800752572095816	0.561382012879769	0.866221945605437	0.534276319435144	1.25488801388495	1.61820389159145	0.800034203802557	0.736045293542614	0.44327670492322	0.177999861649193	0.429357540900838	0.605090876343969	0.36117259607913	0.480727337905004	0.532519315799282	0.672357806376171	0.710396919887139
1.05105111436793	0.783240540865254	0.549397990386024	0.980786423870232	0.676877743970645	1.32908748904714	1.79406313355765	0.859821548357451	0.811093421695937	0.338795297362898	1.00640599743744	0.472425751545586	1.12065559843571	2.2550033350133	1.23326067481904	0.977592802677162	0.871259027984359	0.862854769642726	1.12030156509755	0.969672889422839	1.46372366188367	1.09127012377342	1.24173230976181	2.15386192742933	1.40054562985798	3.11504863329104	1.92250050020677	1.21201652793438	0.904318782891594	1.07577180022024	1.04531818813088	0.886307997484917	1.12796131188002	0.946763051137979	0.759925460955411	0.827902508770557	0.575007246195852	0.536332569457297	1.21093961598171	1.11823342131509
1.04274421795823	2.21727514822171	1.57438085758055	0.668315910977021	0.590575578138224	0.609293820297311	1.5578245930043	2.84352470274808	1.15470459930205	1.98904848750079	0.758527845603369	0.471571875108256	0.507842991177888	0.653860728862723	0.714518988357426	0.847369709550127	0.655015509576512	1.16198168431485	1.95941528232663	1.56133924248629	1.38435245342182	1.51707381310476	0.970397469928333	0.411275230330824	1.03261774252287	0.908810331255984	1.05645075431197	0.769289875990802	0.39685391402989	0.563670531731217	0.592558970461903	0.616643429986149	0.840880152538289	0.992874681204039	0.643513885211547	1.02310230793397	1.11666801529753	0.692988068421551	0.622398037777976	1.00823715935243
1.01278173635167	0.876302005592319	0.674233412702842	0.721445840910501	1.24326666671164	1.03049797607033	1.25052931169786	0.769954930170551	0.803396167415004	0.884542234209753	1.32391485650635	1.22640548453338	0.463177696938321	1.31211831143539	1.84032818584231	0.908139252523313	0.823745195137635	1.07004433274637	0.761566216610899	1.01459338909293	0.813153124965937	2.19970706402789	1.46151844328065	1.13196370863706	1.12490824391496	2.38665840490972	1.59135199871581	0.908139252523313	0.697741871856007	0.89889618083367	1.32046638866043	1.28419730384099	1.47487092075606	1.6521241464189	1.4220301884105	1.01648958742069	1.21281441917961	1.14951433321919	1.8205016615676	0.909262920062054
0.578661608452279	0.508112403575087	0.515160376284585	0.156513419364283	0.420070226416191	0.718859676852106	0.523615424270996	0.593528885170299	0.633981625071046	0.859821548357451	0.293034561107415	0.276096205277312	0.688359518904157	1.18797039572623	0.998478802014012	0.247926128599328	0.344031623916532	0.426892624631247	0.387088485185224	0.604862378729505	0.927532042217945	0.602726602137241	0.366150132310697	0.824196779656524	0.733678678620063	0.527847934343489	0.677185393450129	0.406450823866264	0.383855700334823	0.468006467667941	1.89984763500383	0.953610480202377	0.800034203802557	0.726879331283577	0.918936231917303	0.921128849271159	0.876302005592319	0.795528545418561	1.88110065324965	0.921623262988205
1.26997340151982	0.829011506660056	1.67178233798105	2.14200867549502	2.09292279997592	0.991527923163802	0.696236366129273	0.638929321653483	0.711281530729914	1.25144222422287	0.810929571212026	0.986321058768235	0.796610050581717	0.687140009863275	0.372251367655974	0.515715956987366	0.335459966732032	0.68954573637628	0.677134017970677	1.52102602306861	0.689798302505124	0.704260430335984	0.810288680771674	0.580601741867559	0.647142706806824	0.792112029155397	0.578701782698466	0.415833370434164	0.764131201063224	0.532516785499364	0.530181987326038	0.582574104026274	0.486901000275475	0.739108041290314	1.22791977108735	0.738394541019535	0.484571696306025	0.608958210890133	1.01522889889996	0.76733920219623
0.702085563482887	0.528042419023531	0.0997348973139574	0.216443245029398	0.434259841207674	0.259310733016288	0.618291478414616	1.02489462061047	1.82379360877386	0.998357020840661	0.452937646755837	0.517717155365886	0.868929169460931	1.48572751814686	1.36184940436564	0.873189076321527	0.778561220814345	0.823159116858535	0.896902577135903	1.47383385940029	2.41393789859586	1.72216608966709	1.08642783533688	0.946343948840507	0.595615755939586	0.385489926195024	0.904318782891594	0.705977939135302	0.899649320008381	0.471659965422221	0.395563744174692	0.635108852021764	0.841960437344594	1.3449972074939	1.22402113009932	0.766030678681263	0.467897366133094	0.639768449855612	0.633712474979405	0.685283549160366
0.955547481872006	0.823745195137635	1.65143243034342	1.47918119418672	0.755223763565979	0.857788050528062	1.20288062229331	0.778790244831451	0.691929155081795	0.491566885683464	0.39343201941863	0.825747372055229	0.951844716927213	0.623369209427382	0.765366983547006	0.609831535253217	0.43972924481814	0.464116070441775	0.274467245508027	1.11030056591133	0.916325973162712	0.471571875108256	0.126021568331219	0.577456656974837	0.751358594897369	0.567806369304304	0.766196069591405	0.81419194695888	0.580569586245626	0.633981625071046	0.946343948840507	1.48315770251801	1.39928160443955	0.824610287936815	1.10133723707123	1.67796712622037	2.10469968776422	1.23938205282547	0.629568546500915	0.959225686557311
0.902106932052178	0.220468821665423	0.399581271110257	0.575825976437241	0.980106723727396	0.828288615831932	0.635108852021764	1.29016320022002	1.11838552409684	1.30661072568041	0.633011179110239	1.22499485542951	0.905674433406075	0.720060395879218	1.91172481663013	1.21938419377395	0.811738983405592	0.60113525004793	0.498279209519946	0.543811470836107	0.727140139006457	0.79941657552907	0.580848662185001	0.678365548969766	0.791533432743442	1.22043689765519	1.98060187545468	1.09543896816612	0.482059438803172	0.762130002684704	0.971064634692808	1.17157951884083	1.14636441927148	0.438352992874798	1.29686475107743	0.790062665074337	0.491251188361684	0.787746107279874	1.19118666307274	1.21324869103385
1.10697333406896	0.731124255736781	0.988649078682585	1.52191757330065	1.86469925142474	0.585317008999524	0.859306149360925	0.736820732788727	0.976955613570283	0.810929571212026	0.902869639238183	1.82408110923544	2.09261067341472	1.1967900185326	1.35291391069402	1.06024209552344	1.59716816017802	0.86993455620612	1.19382529500704	0.822251981783527	0.744893184751383	0.842812874787777	0.623101661750646	0.485071547792445	0.900664420635167	0.722317992293967	1.39096810923087	1.40674830988362	0.658232867630031	0.728134196233935	0.912723816081376	1.22480679583187	2.0589160884904	0.935284694643424	0.739214176537822	0.79014446959845	0.837604539318144	0.643886697649451	0.806156367012136	0.894064338382252
1.31128018856362	0.548029820622463	0.580387621496472	0.691984364104517	0.946343948840507	0.483444951410489	0.73223194489478	0.41214133281351	0.249745399852528	0.876302005592319	2.34184537823962	0.777740115387276	0.862293616942681	0.623119596373105	0.745884837799554	1.36270011622696	2.56255049159446	1.84600627303058	1.87506356277754	1.61998725481091	1.41412951511549	0.96870081711451	0.858428963747209	1.19250837230055	1.26054357451989	0.900664420635167	0.681257253283	0.802907708811144	1.81105871000146	1.06325334647414	0.518119940949056	0.603916900661688	0.411163558349412	0.718808712601952	0.364217897959486	1.31517058578979	0.862293616942681	1.06325334647414	0.785682568216513	0.598398406903149
0.822714511215614	0.850336669676377	0.818712009350714	0.699471614360373	0.597471192327066	0.727206986266704	0.347814916496767	1.03926818547914	1.05611007131418	1.00268875497992	1.86634729714823	1.32988056307588	0.647464278510659	1.3571957517387	1.23394227900055	1.58619101342384	0.539263504485604	1.04779893084334	1.09643382722948	1.47402020889474	1.76373464493879	1.22682280782925	1.23574475957048	0.748082034764935	0.550644831153004	0.534959776549841	0.995876816426279	1.17380694746065	0.72134620879197	0.485008501421051	0.679225036284646	0.424238054422407	0.657051526761009	0.757261916434779	0.879041466123047	0.887806026205856	0.833361937917707	0.844103437211272	0.759392607958677	0.598227658922621
0.668523579127963	1.07355153383903	0.699356656603087	0.713198597617066	0.694552280553644	0.329456371596473	0.406776697101614	0.525754152399219	0.793134700476893	0.746075974799974	0.697133102849176	0.988259801654246	1.41319836799313	0.732151123437164	1.47402020889474	1.66761478613346	1.68332242931713	1.46517280553708	1.14147314442048	1.27604446769486	1.1446847925968	1.09295512600747	0.949456878111294	1.385918874307	1.092579566661	1.1234557454654	0.628563159755726	0.868519567453631	0.862289680412064	0.680375159366556	0.714056800743659	0.715006131636374	0.858428963747209	0.833079622825748	1.23321642889924	1.3158242124611	0.794317247758413	0.660523806101083	1.03489984715295	0.881132484437021
1.78845977809779	1.03017565446797	0.980644285168506	0.826197978035044	0.536824084605316	0.597690904166051	0.566975854980074	0.906319981270113	0.472940044871819	0.500016792540294	0.807357851389367	0.829993354270167	1.22185208927615	0.281786372054906	0.643718434025801	0.713713079753337	0.813984891965039	0.830179548301624	1.24236464069951	1.14351073808363	1.17830492535593	0.794149176741018	0.437372770478462	0.681088659637335	0.541877229527923	0.493025832951573	0.402856522767301	0.89889618083367	0.881132484437021	0.970245745693086	0.683162980376021	0.650576621752533	1.45238253763958	1.29210632765019	0.871783170544049	1.06245147231375	1.06922972488615	0.449874877811923	0.900404044776242	0.944358121786071
1.00819414079344	0.718801953076922	0.442364459738709	1.11505071227561	0.745884837799554	0.613182678483201	0.466723674159699	0.680058505723224	1.54288792261156	3.66056013503454	1.20829558413134	0.752261996000916	0.510527642997438	0.833165108751133	1.05182587208941	0.816781961013546	0.470166334021451	0.448322438818821	0.69282275958123	1.46231280871321	1.06864031161899	0.713335825705496	1.46296095469766	1.64110294556343	1.81644655178978	0.994875879582559	0.921128849271159	0.975860311663411	0.834173144311412	0.446257412802493	0.301386824781985	0.621188293543899	1.02054797695636	0.79759730427587	0.74756511802926	1.1212441861941	1.0885327290474	0.870717023966189	1.2646246677551	1.30540090144209
0.533373589739011	0.884084443731006	1.12378340044852	0.902869639238183	0.813551033739732	1.04697416567312	1.40186086868157	0.714027173505949	0.413424855187546	1.09112869473546	1.24326666671164	0.722002339782312	0.71071580591861	0.462742699005536	0.419514125380458	0.548441156520656	0.315239504968768	0.547226167507504	1.09386222828257	0.817351733872332	1.28655915344065	1.08249071279051	0.868929169460931	1.48076992143782	2.37191273264694	1.14066758222091	1.39912943229533	1.30056754209029	0.780419150690216	0.529159870201194	0.713473418372664	0.917361075772291	0.592120355590728	0.576653772661969	0.92633196505531	0.829771273228787	1.1446847925968	1.00688306985368	1.60536038736545	1.45179665410322
0.916325973162712	0.759392607958677	0.163271197587257	0.357894127637851	0.474809714107528	0.298399419431958	0.549795583897627	0.775489751688139	0.86575502393109	1.09265369387846	0.840011313730279	0.747704232640942	0.682318220422219	0.786099942370367	0.693617596209151	0.65024228428878	0.434719603541847	0.329151198682167	0.435202602247907	0.526477375595208	0.796180002357249	0.511772814705754	0.575693962231922	1.2446516661106	1.20324269914125	1.04615441044345	0.732076157761981	0.991527923163802	2.96963093594937	1.83190293196495	1.07344196634355	0.848524779897456	0.974360726139781	0.976064614824474	0.762276309735078	0.568603604144535	0.722002339782312	0.65897015124317	1.25562700963779	1.58347721384655
0.636415017153439	0.898270746899462	0.960126313705157	1.01166268427709	0.573287912688944	0.443849798531899	0.710967354598831	1.31797109194764	0.913166186249259	0.973098132522198	1.61023287037402	0.992874681204039	1.16892149566822	0.784331266482388	0.760799388316	0.840862025591594	0.544349241039399	0.564716437455939	1.05341380221721	1.39078494615371	0.815223330185095	1.10658795531064	0.949598468955913	1.05960827485527	0.791432525345568	1.10064361465051	1.08425647606567	1.01648958742069	0.405781873873386	0.27881988975263	0.455531869443211	0.227155566576896	0.910115357505237	1.58619101342384	1.64931642977457	1.07908096301778	0.651945582915271	0.500054404459822	0.523262541769836	0.848468390469225
1.13537211516427	1.02031005705241	0.879988423658013	0.85939532963586	0.601881426555489	0.798952818199584	0.954851912012166	1.41706997635832	1.34709827445382	0.385547534712799	0.543791988762068	0.870698650132464	0.860737129314944	0.586267804609228	0.507030514678392	0.397502790766849	0.580726024484096	0.415581969967101	0.730825214142302	0.949359874450636	1.23907883989071	1.4895577630434	1.25013734295159	0.866221945605437	0.989220318947612	0.290504833602654	0.261371097936993	0.297015892618365	1.13459686439827	0.646946192841807	0.622318584124269	1.28620735140348	1.57728704897599	0.868847304725144	0.537304921744319	0.495150720693578	2.67560064560908	1.15646977858507	1.25950904801173	0.408304884954302
0.816296796884909	0.605902887052957	0.786546210356756	0.692065425179916	0.530416101127938	0.538716815651276	0.617334849882164	0.623839923902854	0.792579466631679	0.606753587741635	1.23316197667035	3.5917486287067	1.41736072552729	0.562102379912932	0.482493101180169	0.769232152215617	2.92833740158579	1.03778354892935	0.678353527011559	0.745557136831744	1.3349912156013	1.44254387002613	1.88583924635419	0.741198971474079	0.607092074722489	0.41742144160965	0.562376836089795	1.20063321165818	1.02143372459115	0.745330355363037	0.482578873033839	0.558427269291691	1.26683196178079	1.36116721015162	1.37664576911223	1.40305108120776	1.4095782873886	0.977175722500738	1.19222837347336	2.29239360318967
1.35026460628196	1.22891701041289	1.21350967249878	1.05715163856268	0.634758380704127	0.577504484523284	0.946343948840507	1.20333723297052	0.891047677855095	0.754470243373819	1.11064960654311	0.774282464421583	0.499984084406312	0.582667861680385	0.861189718121009	1.50336926697099	1.04046890450625	0.641364115838451	1.14668599097532	1.3180329184361	1.40254065981056	1.87213500225683	1.80987905622659	0.718801953076922	2.83202088302375	1.05093093859763	1.0342542854433	0.958494548207834	0.579161307068107	0.673942894895555	0.527466254130861	0.873256703711963	0.75389579290016	0.696774969545078	1.50226005067661	0.896536390737589	0.758895675973468	0.975276244882694	1.43947464239798	2.35973152512552
0.876302005592319	0.745384219309039	3.69579862822151	2.5918249879985	1.43603857706014	1.1281289020563	1.10608773110407	0.835009366623976	1.61936877601509	0.976361924518302	0.823007911524496	1.18323071535605	0.781014184367633	0.555813992652044	0.378226286609124	0.351057219478362	0.457259899088503	0.770221468628657	0.787746107279874	0.453649180015544	0.637560933399635	0.588774907121779	0.595794987101813	1.05036850033685	0.840552525610903	1.08750166262543	0.818386836481911	0.929533882460941	0.62968624996384	0.388971807493821	0.534186236545174	1.18469394654834	0.9845486451577	0.337226466259158	0.384229881744683	0.579837647941215	0.756143127977642	1.40608960822298	0.990841121160069	1.07656997963285
0.552524490777427	0.810288680771674	0.685965955350105	0.440015616851001	0.482595027506774	0.955196946215359	0.983521435942136	1.2391157621867	0.550446991678989	0.752672567967427	0.373739314824982	0.571040502053824	1.34528353809634	0.727370882735297	0.519855698384132	0.836203969927642	1.43323186327409	1.25189428043209	0.523578239091615	0.850151900286887	1.23717683422246	0.980786423870232	1.47511460855649	1.32488152837671	0.866221945605437	0.813001919631898	0.651449546247067	0.777327766301939	0.899649320008381	0.848300599617129	1.06687764804169	1.01629481281556	1.0593978206478	1.3072264471921	1.14987740904739	0.868519567453631	0.999679521041124	0.434741127609821	1.46151844328065	2.55326071806891
0.859306149360925	1.01568190510965	0.848300599617129	0.870698650132464	1.02035754619755	0.680191963351085	1.07325933836674	1.03526938607008	1.32223327916355	1.09822143752989	0.761715961640873	0.469107960810126	0.176095047710195	0.468361036699242	0.757315782516742	0.337203360298955	0.391176237920475	2.90811138588846	2.01275572314606	0.723630101094956	1.527443659248	1.20802730804062	0.899649320008381	1.42937359009912	1.46533840395352	1.41402539489642	1.40763739546699	0.651259654745782	0.636933235212654	0.887508716512029	0.770221804823936	0.631864029927916	0.63204327145897	0.782586779474472	1.30906314341078	1.08186726945834	2.01762179499278	1.08981536045045	1.47838766995203	1.24326666671164
0.979771323243447	0.885339675688859	1.33518256957498	2.18722080928925	0.969158907599782	0.939943551592516	0.488390935179026	0.689529251278024	0.530435007893792	0.76161982647537	1.40670300943424	1.49074801287818	0.977473655410569	0.689494360896827	0.67490301086694	0.843828229980121	0.828288615831932	0.959219690763178	0.726288983823789	1.24274357226743	0.628643441875778	0.385489926195024	0.470386694687036	1.52782904165664	0.884026835213227	0.859180687671889	0.699356656603087	0.956424008827384	0.807357851389367	0.792147978362499	2.12578843600596	1.25283838675	0.891866881869694	0.829678323041165	1.23616173359567	1.3550031993865	0.749018913591914	0.611209003720499	0.580671135092488	1.26165535139685
1.47065434892172	0.616223073005209	0.528138200553045	0.834173144311412	1.01973824562169	0.532084404235138	0.645941987779712	1.08249071279051	1.09665603151233	0.80099472936078	0.345540092411322	0.680676253903172	0.850832208047523	0.746689132014157	0.547391823654379	0.515134222601061	0.382595575418814	0.559500410717738	0.369719390783649	0.39605514489048	1.27282578834893	0.896313989377515	1.64833962979753	1.29754647420123	0.752834113442548	0.687893121346753	0.415190618462711	0.475691989416973	0.853419712201871	0.897853372745608	0.437595152130817	0.400940984374783	0.989284633532331	0.603694499301611	0.984440786126659	0.498125994271785	0.603916900661688	0.753772891640434	1.21993727409902	0.668347535118961
5.57099533857953	1.08584956026833	0.383657877006906	0.521734365741782	0.553797980654666	1.61978583240094	1.05777002693821	0.51634959839211	0.761673770230367	1.21507383670374	2.24293770564773	1.19290929561924	1.01299113740095	0.824196779656524	1.2628443786426	0.64177922334599	0.425587961859699	0.578164067742561	0.542591269734956	1.15758813357391	1.06243634766302	0.649941666427269	0.669572286807787	0.744074776421454	0.65068166814989	0.730066387771816	0.663952773186389	0.771715015835199	0.781762392520421	1.02384059295587	0.385211676759118	0.459657315098011	1.27255076479101	1.27049601950165	0.886307997484917	1.35578314111857	1.32222892221683	0.984469648014257	1.05928016926433	1.44121514529241
0.582984449949659	1.10789086918802	1.15670907550506	0.876302005592319	1.13581608839155	1.54810568625724	0.631580606455378	0.863533234915092	0.60158061811288	0.598227658922621	1.26669283706283	0.876302005592319	1.04411811403523	1.0934377697876	1.19902964992331	0.704260430335984	0.74756511802926	2.25036843724075	2.11007716008038	1.0776171015282	0.558692577900724	0.785395677580582	1.67798578700285	1.83863527926104	1.06471254602315	0.545733932665161	0.547572030143716	0.709196200860027	0.816916097460782	0.248598435813625	0.541896869336359	0.569807567682823	0.662404442621035	1.65591239857936	1.00164021982592	0.612406795552787	1.00866106246778	0.665827064500013	1.26669283706283	0.540208277269639
0.670274443131227	0.499354021948307	0.475691989416973	0.570563594353028	1.46033051710054	2.06812606222576	1.28340567367355	0.744074776421454	0.906319981270113	0.93018042347554	1.20519965159996	0.819583354210868	0.426511796595855	0.614927018785492	0.896313989377515	0.902106932052178	0.821628031995771	0.561179044257509	0.689621066841724	0.902106932052178	1.24608457304726	1.32523723259877	1.4567677723473	1.14680305988146	1.45506311831248	0.896313989377515	0.563136906421091	0.634996725697832	1.26561493414699	1.20263324599148	1.44254387002613	1.45042328266698	2.24236364372668	0.83596545698791	1.36700493200857	1.67796712622037	1.2745915516241	0.703876791600755	0.774137192955822	0.525781203355391
0.851780944623249	0.600674790615995	0.831588457163475	1.0585147533696	0.878561423116454	1.18595962223585	1.33462750297969	0.986482955802404	0.864120798070895	0.719283618317984	0.480405048430801	0.573287912688944	1.13460473260992	0.617180836200329	0.603694499301611	0.676319605501524	0.881132484437021	1.24211127592848	1.07095347603376	1.38266682403074	1.27130866630781	1.08576063125665	1.50786233385285	1.58867996067769	3.54613303880946	1.55911568873238	0.589006775057341	0.780155601710234	1.03766202629417	0.674956985937237	0.646645295192707	0.761308784266897	0.589773119277126	1.03498171188874	1.39763140357439	1.02298316813899	0.845887187888221	0.958704291766657	1.07341019271939	1.39053234568665
0.427618787475932	0.0837335377572541	0.25809380422923	0.881689847380641	0.475103041931688	0.932335560190869	0.657470270403257	0.747032265032526	0.142369123638941	0.387088485185224	0.407760483920245	0.440768756025713	0.601452904305184	0.792112029155397	0.979521711431753	0.946343948840507	1.10721139864281	0.637164303599109	0.62952249994462	0.650658278225377	0.978670999570439	0.641785207549835	0.349954255043376	0.310289135288427	0.559111507383839	0.580817255539092	0.96309503736127	0.450913703905249	0.583744760306426	1.4801534332272	1.09027798287415	0.932335560190869	0.692147913834417	1.37167465086815	2.9074186758422	1.29384650015325	0.999638042908329	0.744436500688132	0.845427707601911	0.884084443731006
0.490112169664378	0.813153124965937	0.763225368554077	0.608326431475041	0.42737346177025	0.674394557439944	0.610634310654984	0.781378657893675	0.749604004663862	0.689814413770335	1.1034437616802	1.30332871530859	0.884084443731006	0.670792112626258	0.409578374831542	0.797339750087136	1.28340567367355	1.13884412641747	1.52712768055665	0.733347809490692	0.708954583324394	0.850042587151709	0.668940736953671	1.01573744987194	1.68332242931713	3.29266104840644	0.773737718630236	0.536332569457297	0.774065511567422	1.54644048647134	0.872181891283602	1.00160974266333	0.575259173412462	0.70921926892363	0.822216885279725	0.818282623939334	0.842874631189374	0.762297611700989	0.715155591170348	0.729992260554369
1.7204803263471	2.81585735765879	1.17546802121357	2.01323656028506	1.05099856279486	0.886307997484917	3.11234526004287	0.565819984544642	0.680676253903172	0.92807213755837	1.6379810689605	1.21642887332022	0.693037082776183	1.96303290858004	1.4408424463035	0.899649320008381	0.785682568216513	0.661456640156914	0.538497248431063	1.05655799584765	0.893049854772684	0.823747704616923	1.31870211234012	0.503564457278283	0.407924087100842	0.634815989221901	0.803147133073339	0.583830769951319	1.30906314341078	0.986542554073617	1.40706398446573	1.57282853818695	0.951905173779114	0.7519499935418	0.372000336098174	0.419514125380458	1.04046890450625	1.0300922720149	0.493406325077012	0.470333684948197
0.826197978035044	2.21076631822497	2.76736678156389	0.819136551961153	0.450144027654888	0.573506973070319	0.490283428455545	0.849726498885231	1.80767400064106	0.582546744962355	0.721855604742866	0.891866881869694	0.786523883836244	0.622191878179367	0.745981679442173	1.37520653714538	1.21350967249878	0.767474725756179	0.645730773978127	0.592120355590728	0.470864142795802	0.459446607558563	0.61570288699976	0.702215034859501	0.918327171541231	0.731284508523959	0.517808366683457	0.680676253903172	0.891751664834144	0.75751296282635	0.669006715651622	0.864120798070895	1.23282640296481	0.796180002357249	1.18530092057521	0.921623262988205	0.626703818831982	0.583789857905063	0.597431117033084	0.654230470872992
0.510190301591845	0.482846073898344	0.666592674454239	0.789000437996359	0.794317247758413	0.66332682713899	0.678244851415228	1.47294911906453	1.74334703365251	1.31657874715256	0.873795941818486	0.465611929430093	0.370630167345485	0.594230243332268	0.604921026892894	1.38237991296393	1.5502389459426	1.24453398749174	1.33294557636621	1.04858410896535	1.08257526185295	0.699356656603087	0.607092074722489	0.568773041174665	1.16045595278623	1.12823941320768	1.41151109197355	1.34706848763717	1.1234557454654	0.714518988357426	0.579163680468144	0.526908891187242	0.96153307522305	0.715983871904731	0.484091466496495	0.598398406903149	0.846728796330979	1.47487092075606	1.00306260022196	1.25253878100582
1.0697316491248	0.740506704826395	1.00054900723317	0.734671922106375	0.653759232013176	0.538544420296714	0.600628318762386	0.896313989377515	0.902106932052178	1.39553561708707	0.49570397320217	0.906970024494166	1.73449220322768	0.740420414165027	0.543750591951808	1.54678857690702	3.27217966450571	0.981366848643406	0.5276351288899	0.749937268774838	0.873886766169968	0.628509359195254	0.640423572852062	1.58935080033729	0.956424008827384	0.959169364587154	0.907431758147069	0.599247391793789	0.609487441976273	1.31211831143539	1.21005727296178	1.30221693843163	1.07649016851349	0.677196235169871	0.917361075772291	0.446798932984454	0.421055132578797	0.420835565358583	0.603876708021627	0.253524273807851
0.999525156826713	0.837604539318144	1.02047552923483	0.69728165393001	0.392524684301548	1.03869077144178	0.913166186249259	0.946343948840507	0.857199657433722	0.369236390008171	0.694006301549437	0.98735244199445	0.689621066841724	0.701426861822245	1.30692999744546	0.461711425710926	0.816296796884909	0.924225440446342	0.883081094560165	0.731873921791125	0.502923100983697	0.666689616331165	0.854320780270745	0.976565402779514	1.01099805030037	1.75963546490652	1.21201164377784	0.626244436221895	1.08653153066888	1.29521670535395	0.674962970141082	0.699778602061768	1.46517280553708	1.99388993657457	1.97998423602161	1.74934958512881	1.66613253506854	0.53211654582366	0.876966414228357	0.850609674669267
0.740420414165027	0.297372642753755	0.879988423658013	1.57395215946968	1.04697416567312	0.609751505737597	0.319134401012529	1.84777203630575	1.65014061565997	0.66403659364588	1.00237750343906	2.12333082396217	1.2353589581939	1.20519965159996	1.26073948493209	0.521013246812859	0.816780573900834	1.94352084667623	1.17883388118659	1.53818693475374	0.960737789596047	0.506085741894358	0.577076500594503	0.4752265698183	0.946343948840507	1.2088902542159	1.01111769876037	0.900664420635167	1.07087509629575	0.932335560190869	1.32226716005354	1.47357783872686	1.34296500771367	0.555576733026455	0.942631338239823	0.876890398686658	0.809237736834051	0.561904596412756	0.480405048430801	0.589312313335959
1.41173342764122	1.40865226652344	1.25730287758898	0.955391725670899	0.695100759174706	0.586362341272791	0.876302005592319	1.15494288791518	1.60700843308894	1.61013493348034	0.815658360466235	1.41583891507531	1.0568923405822	0.75271424541185	1.15670021265617	1.97539459583071	1.090131486638	0.713737528978612	1.02650757048276	1.43344341763712	1.03232072356113	0.816973559690007	0.931958197806941	0.726740932886859	0.884843705988439	0.981016016077424	1.11463126423375	1.78288608187468	1.21235489480997	0.86993455620612	0.909262920062054	1.06247790722804	0.647898745301658	0.579084503433737	0.726325712327365	0.953251642177241	1.57947401022083	1.52537131657257	1.17913381262962	1.28300262552838
0.756923549559184	0.768045680425046	0.995987656459514	0.816933258316961	0.50741471372665	0.716419723388857	0.965186752865458	0.847911713568296	0.692695543316694	0.841347725231244	0.878561423116454	0.499054742933434	0.800731893650988	0.826028206609473	0.793434646597484	0.385489926195024	0.640423572852062	0.896902577135903	0.916325973162712	0.530445133198567	0.267966764832903	0.672653310704335	1.33973089597148	1.11538928691329	0.576333985840823	0.891528514994099	1.21008890412039	1.37911744851013	0.946343948840507	0.897853372745608	1.00257279642302	1.09643382722948	1.11779696616915	1.33619193462841	1.76237135420442	1.06930637946239	0.92633196505531	0.562898830486311	0.502745204858751	1.54305300660045
0.702243860633374	0.817764082957669	1.04215166746111	0.758172898018534	0.171541237158455	0.29412560992346	0.593688507409012	0.716974368211895	0.645889332953489	0.99363444777277	1.08063163086532	0.980664086671016	0.993038577672632	2.46105702405373	1.25633052530196	1.29075746060988	1.53054528590205	1.60696161803484	0.988472810121414	0.946401557358281	0.935284694643424	1.30221693843163	0.444096817263549	0.570919344559779	1.80987905622659	1.66761478613346	1.2405315907347	0.781685754015564	0.595788581492914	0.40550190998022	0.356507053126808	0.717367442009764	0.689350664710489	1.00333529599452	0.898035223862864	0.612406795552787	2.55474395922005	0.756348762924536	0.59949843818536	1.10866322178345
1.7886644146366	0.868519567453631	0.58197417543719	0.767321774409341	1.90535736724393	3.81581371687957	1.91164417281405	0.587989726563892	0.718695172933693	0.757293088476314	0.770710204812453	0.980084413306544	0.663125629321039	0.640423572852062	0.640610931685626	0.821812801385261	0.78853195899471	0.486797735727583	0.491755485357121	0.642175512702313	0.923627642922175	1.97263085423725	2.58466899998863	0.352036690438062	0.630439389138552	0.653724458764602	0.45010766925086	0.503564457278283	0.722002339782312	0.679977173833399	0.976361924518302	0.647498491311924	0.951844716927213	0.867340442209827	1.4164944594401	1.45179665410322	0.764445346901432	0.669749347800032	0.965461678923924	0.916325973162712
0.797752099172472	0.559230672810492	0.766428994117382	1.06788303478688	0.820760140399547	0.475543853228408	0.501291243775254	0.851024688823771	1.02618770263967	1.89857414512659	1.89407947497162	0.977592802677162	0.689350664710489	0.874316178537884	0.807883184053576	0.446410440575002	0.994378593041291	0.789620475011427	0.640356930800521	0.373644982265394	0.990502754284474	1.03735804333593	0.900664420635167	0.824698500226627	0.538393801362033	1.01364643155797	0.968347805103701	0.440248121270713	0.53999547181605	1.02618770263967	1.27822146465525	0.512072420449941	1.13515770835177	1.22682280782925	0.987297766643578	1.08507873837314	0.793764762934898	0.531321527673507	0.833306807343849	1.91172481663013
0.751358594897369	0.660200625151558	1.83067045411095	1.639672245397	1.10327731404454	2.1179338174059	0.950909716391724	0.223774670162019	0.460579701945667	0.779357710465004	1.32024663060416	1.55756706138433	0.711851847695474	0.507553620548232	0.985282236775292	1.16221039779557	1.09621426094388	1.04046890450625	1.34638928049469	1.83776604441315	0.986482955802404	1.03639624497544	1.20519965159996	0.77556489975845	0.786174010464651	0.473032212299413	0.784589046730849	1.21350967249878	1.16998647782893	0.889036904364717	0.86993455620612	0.899649320008381	0.603876708021627	0.587714657757505	1.4371560282378	0.86993455620612	0.772017426503282	0.714418525010337	0.861378098199764	0.748395470259747
0.840011313730279	1.36319934687426	2.00801604277588	0.97769712654477	1.2305255988421	1.00128608863182	0.631470879982979	0.756107644697648	1.26924513918904	0.842001669264314	0.80099472936078	0.552376096739079	0.487042135014595	0.659742834672811	0.584616435683869	1.25226432482895	1.10011752713108	1.48315770251801	1.14850526222852	1.438135222448	1.85371637696588	1.43087759176816	0.781517529466584	0.946343948840507	0.990580965628836	0.935284694643424	1.18814616278713	1.10944735681576	0.965446296999103	0.660523806101083	0.559793304860794	0.884084443731006	0.853888583752899	0.442938373396263	0.51256153995557	0.783227272231604	1.18222238158076	0.760882542862231	1.20183412569026	0.63114941968723
1.88568947926717	1.2088902542159	0.564716437455939	0.633981625071046	0.517717155365886	0.517808366683457	0.655257911265924	1.17805520230816	0.793952838067918	0.66515045546131	0.814464003318903	0.819527316773312	0.767321774409341	1.20503024715003	0.83409854660828	0.93723703892358	2.10776594768479	0.726879331283577	0.723479410265262	1.19612780234613	3.29397049129403	2.66123306750689	1.60598586128191	0.907431758147069	0.999058235152368	0.765726983553689	1.37117320204422	1.44619369833434	1.15664260413839	0.549737082827721	0.873256703711963	1.06341979410981	0.58217632616961	0.655015509576512	0.588098122820608	1.79846049061537	1.36875796262187	1.24173230976181	0.871774934761181	0.970245745693086
1.25052931169786	0.778413445937542	1.05532418002348	0.662503629532978	0.886307997484917	1.2343657863329	0.938619119219594	1.11508853852806	1.12025535876001	0.829771273228787	0.789410583636472	1.26441652461515	3.10061574801566	0.98102142926973	0.361163504874656	0.777327766301939	1.04615441044345	0.959859092947879	1.69499595797991	2.83814227392741	0.545033550153648	0.686268615352289	0.96292640368859	0.586484193246341	0.820542417400097	0.756923549559184	1.20721106371975	2.57847581763826	0.664002585260263	0.746689132014157	0.912723816081376	1.03049797607033	0.578215675137423	0.611550868760123	1.00572985697205	0.538544420296714	0.570656814938201	0.486362643520522	0.699356656603087	0.837016300174134
1.27560431684629	0.988302215055377	0.668161021932216	0.748091986797351	1.41813854749043	1.02692547644521	1.28973369645543	1.73185523305584	1.11600096379321	0.691604705463919	1.08822904023881	1.15263489908511	1.06869099287571	0.843455313053054	1.05914257659718	0.931736866096992	0.648475788774444	1.05129496591958	1.55101457191571	1.19544069520403	0.92600919112329	0.917361075772291	0.880971468475531	0.49268791433635	1.11027255769743	1.44367155784229	0.971064634692808	0.874923432483399	0.802767507552514	0.76264094695156	0.774872567393615	0.891866881869694	0.634758380704127	0.45969395431088	0.66332682713899	0.860058714587357	0.764590725432859	0.546858780166615	0.387483027067705	1.76943309068954
1.07436413289636	1.46316986814525	0.984663558489751	0.990084959904863	1.02777193947488	1.23130068461055	1.52728402336547	0.904318782891594	0.524580998825924	0.632897001182348	2.54598777203092	1.7979289097514	1.06816270669156	0.77620739817498	0.766196069591405	0.915431356009449	0.895913749701811	1.018352717756	1.12414532007057	1.08203292231176	1.97504009885115	1.01186775090236	0.939565696268101	0.922255500203987	0.316949838418375	0.993288189484325	0.818360298027427	0.66412007833091	0.685764856278643	0.628837788002031	0.972051053352645	0.577953731576651	0.892311592620476	1.37231337402317	2.25168171683486	1.20554788781774	0.691457436425285	0.895623920971129	0.672393359061424	0.414763783622809
1.24502567689751	0.870969319951984	0.37534985715176	1.13189452469931	1.33407316813654	0.960889020891163	0.902106932052178	1.14516370024437	0.904318782891594	0.668523579127963	1.41471562532477	2.21930635806112	1.37485962010991	1.04222349473976	2.58688085082804	0.96063230138331	0.506133818392143	0.616643429986149	0.510124153449576	1.19893947134602	1.09856830087918	0.736523574392215	0.700242662254854	1.39774083569008	1.01645996018297	0.97118556790224	0.800287209856752	0.729374632280882	1.37592481879829	0.916325973162712	0.583065705786873	0.821244427963789	1.44193684596525	0.611842947373009	0.738906693875469	0.626483972929404	0.419680859133785	0.723795227786662	1.03534664940267	1.12035443336322
0.746075974799974	1.10758188155845	1.21201164377784	0.789410583636472	0.561340959158317	0.524882632110078	1.10866322178345	0.659197222632779	0.636114031198055	2.41393789859586	1.05055440071209	0.836108047543074	0.647555253217878	0.968637094897388	1.11096688995322	1.23644085710541	1.4371560282378	1.04655200395505	0.472417993017721	1.1009682389924	1.95526355016931	2.8720291727	3.12340451423994	0.596186556063732	1.0526095080026	1.61936877601509	1.64728185798237	0.988369114789419	0.315447982946835	0.42358676348118	0.315447982946835	0.862293616942681	0.729374632280882	1.23372423012111	1.1657419243459	0.811387361690773	1.10005126243402	1.20159947189705	1.37283219929688	1.07577180022024
1.09658196341804	0.594734413133734	0.777472704797628	0.722848985394404	1.2505375826273	1.49207317947072	0.775489751688139	0.591592939115736	0.788334500374213	0.620686774401192	0.591877014409726	1.15160254022286	0.825315276260914	0.646645295192707	0.449011133025411	0.475691989416973	0.891866881869694	0.705977939135302	0.727264710041889	0.743491394050458	0.996300719541631	1.59713845792425	2.76513732978941	1.33782541594752	0.356929248445417	0.460094193986584	0.811569652542688	0.4821073761503	0.230837723262677	0.41795763775272	1.14320674778566	1.14806030429037	1.36151224435481	0.621368358935279	0.516035228752413	0.808999522874859	0.676849371820586	0.764131201063224	0.750122812413586	0.749937268774838
0.675349388734198	0.768425521365883	0.598909024918194	0.728272975323165	1.20544158304822	1.19275799453784	0.594843632855874	0.767501966617262	0.793134700476893	0.676449132144882	0.773739599444216	0.908139252523313	0.189268789768101	0.876302005592319	0.569081247081223	0.963216232419272	1.19266990422388	0.779799818657276	0.60072462533629	0.604711404060466	0.718665138324951	0.610567512370262	0.68954573637628	1.10257186878754	1.19561240334961	1.01678366994536	0.786068168746217	0.946343948840507	1.22586167860921	0.548873930159253	0.824698500226627	1.07857117801137	2.20018790116689	1.13639630950351	1.09620846628179	0.881132484437021	0.952642158406319	1.4095782873886	1.33118165180494	0.939450886218696
1.4471620201304	1.62690904684956	0.972640342043451	1.009073381665	2.05188846876651	3.10963803618737	1.33918496633202	1.20703807537637	0.817987288722078	1.09621426094388	1.50719797148599	0.958704291766657	1.30021574005311	1.23332727657203	0.963979157262018	0.796818315353435	0.852043785530229	0.528580570720928	1.10721139864281	1.28613692688479	0.772626486879353	0.979474853789088	0.792726848517741	0.601431606729194	1.50288842983199	0.632672812234644	0.621132720898558	0.283690189309122	1.3249852237087	1.79817381451913	0.731375830659401	0.784625657329207	1.08034108793379	0.902106932052178	1.34653659086199	1.33886898764068	0.543476010070723	0.627033551083214	0.811569652542688	1.12787472621724
0.660643269721487	0.380909936774849	0.759808571494207	0.726844103106459	0.996623734375615	0.484330971031109	0.459456034406927	0.814378296453337	0.557015026050967	0.68133282434788	1.00472116353255	0.598983058280186	0.502820663112177	0.497237581741412	0.711058178950313	0.629796637759539	0.72498992738573	1.60718382231769	1.8500966881562	1.66809562327246	1.51878746902078	0.910322378027153	0.471815043268173	2.09280752860189	1.42107061571049	0.529921871655538	0.843793679928649	1.16829193935042	1.37398701826039	0.806216262186074	1.01144311705688	0.635935995887114	0.436743356988461	0.76448738554954	0.611436556497376	0.512504801714167	0.458102026701392	0.525754152399219	0.819155390608344	0.788655740567124
0.895307650062354	0.404592274353619	1.20556969599683	2.20052626804249	0.746689132014157	1.18670995854572	1.55419777323242	0.976361924518302	0.776892129890389	0.833361320900489	1.29901988779276	2.38015296126438	2.16433752273151	1.50815474135441	2.56425191531709	1.24283185122459	2.58688085082804	2.41082492334038	1.96940641695217	2.1099895014387	4.83999505662895	2.04470467971541	1.38887127193373	7.64657424490854	1.62923728163893	0.588774907121779	0.435202602247907	0.684854165334664	0.678388755188678	0.640423572852062	0.513824256089086	0.620488934927176	0.797813749302185	2.61274249141199	0.668523579127963	0.510527642997438	0.865526322015675	1.07577180022024	1.19333124107792	1.84600627303058
0.567806369304304	3.05920783704867	2.25694609429736	0.945097070821943	0.409363645236811	1.11036339103181	1.28459137555888	1.42294024892417	1.12065559843571	1.29221094653904	1.83190293196495	1.57495963179491	1.31666625773219	0.661740922346973	0.606741603404852	0.813551033739732	0.876302005592319	1.41981833757108	1.18249712373846	1.02747756361689	0.946343948840507	0.787746107279874	1.27236799787019	2.74861709214053	1.43969442253104	0.644176224504548	0.609831535253217	1.52585765008746	0.857869915263848	2.05119284517674	2.16848093453025	1.16339477557986	2.31549718107899	4.05577329795095	2.15321977720696	1.30991385527209	0.92724160068191	0.457858187181537	0.924225440446342	1.03654601206245
0.730630863207627	0.39657971374917	0.758808309069956	0.996582900345437	1.27412144846511	1.00600748953207	0.889553184044679	1.16580856639744	0.712379055837082	0.943604488309779	0.582482078083998	0.88318934792873	0.85298857784414	0.75254650495474	0.863567106819921	0.710889912395772	0.68613643157439	0.427042530089206	0.424927494645461	0.808999522874859	0.92347491527404	0.943604488309779	0.749386616066078	0.691410302183467	0.258484166411458	0.181068757387825	0.704412533117739	0.988369114789419	0.765676166987406	0.97116968109016	0.874923432483399	0.758277415231924	0.879988423658013	1.33106245526627	0.710902031863778	0.560375637711276	0.585489876715975	0.675342276060851	0.811306887611276	0.888378202704075
1.27054956641249	0.665775846133683	0.700557375630199	1.79786184152778	2.78267959506754	1.13329528972233	0.502498809821569	0.980664086671016	0.749604004663862	1.08182258614585	1.39627282863536	0.6511924291187	0.81745312007463	1.04092494670503	0.965446296999103	1.15646977858507	0.353162875465091	0.695215908747864	1.3057661132402	1.33546100405996	1.38038131971108	1.43969442253104	1.11030056591133	1.01638589208869	1.2555925291443	1.39159817168887	1.10110313902015	1.26473081424624	0.896313989377515	0.709508746231833	1.00108117134255	0.829011506660056	1.37289746209324	0.897853372745608	0.683982073847111	0.443226368069509	0.540208277269639	0.373129583268873	0.181543008869393	0.555813992652044
1.30601231466676	1.09711243964039	1.21684493052225	1.36761945003369	1.2428323948574	1.67810191180795	1.92701133776668	1.37177969726551	0.92633196505531	0.510124153449576	0.722002339782312	0.748395470259747	1.00174526622327	0.576309679385026	0.35249851309823	0.423694622512217	0.914016898110574	1.13998818719648	0.591531962496387	0.729208184645224	1.43087759176816	0.784731772606808	0.859730052476277	0.916325973162712	2.02237246592613	1.24681997799559	0.857869915263848	0.636851642849006	0.816191986142446	1.17718287430069	0.726879331283577	1.07474305507262	1.4701474413346	0.886307997484917	0.522999895372248	1.19342909250047	1.20672304414737	2.13809393737966	0.811738983405592	0.674962970141082
0.912723816081376	1.22224634915116	1.74389992347033	1.8937995990117	1.00058099751571	0.690953919117386	0.505448023757305	0.960737789596047	0.693037082776183	0.828611266984352	0.710816367929001	1.24260179595386	1.00369931952319	1.04841667709013	1.00877456556661	1.25946406398144	1.38718278907238	1.61998725481091	0.8474612054313	0.944938043063024	0.76138216472635	0.900664420635167	1.67330509040432	2.15281508173737	1.44052679379184	0.902106932052178	0.791432525345568	1.00941627503774	0.716057999122179	0.891528514994099	1.47357783872686	0.841624525163095	0.755223763565979	1.24326666671164	1.92779528208177	1.03654601206245	0.682361080159287	0.667773242818108	0.953610480202377	1.26054357451989
0.847369709550127	0.733003560880347	0.836203969927642	0.985282236775292	0.346142557766406	0.146706399457496	0.788397564218561	1.07793690223877	0.293663280769752	0.352920810338811	0.723630101094956	0.783738334869535	0.791336154951576	0.812108522322722	0.876302005592319	0.714416718369209	0.465887136661246	1.01949882135948	1.70681889469188	0.841636783313083	0.684921311003859	0.599391271506376	0.812108522322722	0.821709721585957	0.702158645431275	0.92633196505531	0.754354675597217	1.23413015217201	1.59935679222989	0.693099199274335	0.916325973162712	1.00108117134255	1.25226432482895	0.731284508523959	0.62537998291776	0.877930887993439	2.83609426389091	2.09016887162719	1.24902068345412	1.83309658152994
1.13955580534395	1.08143057951648	0.684168520440293	0.75377323726916	0.896313989377515	0.92633196505531	0.972117439903509	1.05615775617195	0.92807213755837	0.555953117369995	0.594746797723534	0.651047243023881	0.756923549559184	0.572385427895738	0.572441267076852	0.571487490765272	0.790281217964154	1.475360724555	2.46680992314167	2.12800028684538	1.58386735288775	1.08286509058364	1.8581993251679	0.627033551083214	0.466990502539008	0.734427371223637	1.00946372848361	0.876302005592319	0.716068419529814	1.09102307903327	0.674848186580551	0.990732227645549	1.06548999932897	0.678574981133845	0.737659389688131	1.75433526043334	1.76987183693566	1.21201652793438	1.55619022216631	1.61567660873223
0.836521987180624	1.18199366810005	0.717367442009764	0.584818569408593	0.685328439922911	0.989480845681687	1.13726858684111	0.882392609353031	1.23321182902166	0.906319981270113	1.16198927269341	0.796180002357249	0.681257253283	1.18160401469997	0.824226032276639	1.47553528312292	0.96292640368859	1.11911393756531	1.05586792744126	0.826856288697136	0.92633196505531	0.589822625732838	0.886307997484917	1.15850502276784	0.816916097460782	1.17716172428566	0.924375207533359	0.660846902996132	1.07458345098243	0.139758864884351	0.363371417800859	1.17202188900871	0.760884842801019	0.578111966941089	0.62537998291776	0.64284947375216	1.21123488814476	0.861908326819062	1.37592481879829	1.06109944051753
0.636439237114842	1.32106105874499	0.668607383501752	0.604283087059999	0.543412225076212	0.462793497890063	0.325453974839434	0.542529052535758	1.01030242671061	0.609893752452416	0.896313989377515	2.2741056831719	1.37030648110459	0.868467372970926	0.467390746156257	0.490918498818753	0.684854165334664	1.66843399014805	1.23896343891641	0.855694151706984	0.72951583263598	0.704503278157509	0.817257479888071	1.37215426279098	0.831163910372614	0.647118723630277	0.603737427506067	0.677437959578974	0.468319153285585	0.863567106819921	2.16857932101107	1.66072308378397	0.606741603404852	0.47248710928757	0.876302005592319	0.656837388035389	0.749094608712966	0.866296013699721	0.413610398826295	0.550446991678989
0.849023490445252	0.965446296999103	1.69940067446556	1.35079102834465	0.344941443323732	0.739998252446967	1.00638813597896	0.666818654221744	0.77620739817498	2.37191273264694	1.41541983360568	0.994283721790134	0.956349940733104	0.634758380704127	0.745981679442173	0.647223774456809	0.874300807213799	0.604849085265974	1.41026590187136	2.67837046589752	3.9034328473367	1.40522451282317	1.1274823610417	1.32823251735239	1.31752022014972	0.530202285377041	0.349026637573167	0.622151761569926	0.470166334021451	0.450549693994531	0.556373240954236	0.80169773780076	0.909800326276234	0.891528514994099	1.04928091083485	1.24631273986352	1.49816421863387	0.934511554849482	0.938001132849924	0.543476010070723
0.452098431565834	0.499498828202675	0.933983605914356	1.11427445174347	1.15670907550506	0.841960437344594	0.844417624419511	0.940512144712788	0.474772940677696	0.461304724683792	0.636758273823888	0.478689186239481	0.786025874276087	0.97375166576371	1.08487125573977	1.6224125353524	0.946343948840507	0.456303025410405	0.506085741894358	1.03783826003205	1.9193375670381	1.56489170904427	1.07676111663327	0.519468388954966	0.779159025774206	1.19031721061673	0.988649078682585	1.13911549135181	1.19323670724865	0.857788050528062	0.884542234209753	0.565049896331373	0.735160347280776	0.780140788091381	1.51498040962468	0.990662830364623	1.32391485650635	2.33404489498559	1.63916362387316	1.44992728541423
0.946343948840507	0.384818469503071	0.519733167363262	0.741862925582037	2.37147621688341	1.18729095792554	0.477242767876494	1.39401341111122	0.960352337490144	0.744074776421454	0.891866881869694	0.747704232640942	0.395906210807242	0.431769415018607	0.783295964701652	1.24274351314427	1.40893186027453	1.00350959059084	2.1521023260293	0.890206698909962	0.604480698516877	0.514512275236483	1.8317780260759	6.54087578664569	1.21487128431373	1.11337851342291	1.12399092906658	0.44737876237106	0.869046027881381	1.10721139864281	0.553161869322423	1.0934377697876	0.930721464045352	0.976273042805159	0.970456366150588	0.705930278699068	0.616724914415696	0.902106932052178	0.538544420296714	0.904318782891594
0.352627816115431	0.499823727783988	0.630554709652553	0.810826086985854	0.921623262988205	4.24511255953091	1.79752347465218	0.974360726139781	0.681748281699299	0.662225229823711	0.646061704458745	0.403413052960013	0.562624342842794	0.341229857890785	0.705977939135302	0.767321774409341	2.08378689433485	0.873189076321527	0.801559202945549	0.679977173833399	0.718377494581952	0.656587098217028	1.06109944051753	1.0585147533696	0.838449397293131	0.625995060618182	0.553915659273533	0.872181891283602	0.780877503745302	1.57703252407019	4.66167780095435	1.53054528590205	1.26669283706283	0.578722421710573	0.740541930872502	1.33702204121754	0.876302005592319	0.742754039903877	0.331086993010903	0.51451594634659
1.42294024892417	0.914016898110574	0.97960357616754	0.958306698255051	0.768503470903793	0.923779102184513	0.886958040708969	0.604523249036225	0.476946390858328	0.46286622689215	0.615332303339923	1.00866106246778	1.84423919075679	0.66034802161674	0.759226160323018	0.412053911198557	0.866296013699721	0.914016898110574	1.1044868077761	1.43015589109532	2.34184537823962	0.935284694643424	0.709641996856161	2.17002545279429	1.89903353733072	1.10547409349522	1.45775659978139	0.886307997484917	0.647173285395138	0.729992260554369	0.679344672817891	0.560650823045602	0.598909024918194	0.575956830225761	0.523950690981952	0.602431329974194	0.395569986181904	1.19068925145863	1.94982499928181	0.915214196285756
0.727264710041889	0.831804833272751	1.08143057951648	0.879961940634389	0.802124343017382	1.26842785019392	1.04775502292096	1.08029335095231	1.15832521497255	0.936337956947908	0.907431758147069	1.95526271080655	1.05329693038829	0.672750623581994	0.806185994249847	0.585946505881249	0.351057219478362	0.585110849400915	0.65595556805087	1.06656398774025	1.65479113534006	1.44121514529241	0.645463080132139	0.916325973162712	1.10520938220173	0.976361924518302	0.619660018856055	0.66039670771212	0.663897731740155	0.54363278513062	0.569510332048544	0.725080287293898	0.452475125502374	0.499382916487269	1.32300136205356	0.741104687940908	1.35926575506218	0.781762392520421	0.360624175452886	0.835802000593063
0.976955613570283	0.620890789450299	0.410803236954178	0.500016792540294	0.295893504285213	0.665369737686887	0.750004244339566	1.14429242742126	0.785395677580582	0.572385427895738	0.341921313837294	0.223774670162019	0.957075465766076	0.825251201155962	0.482471078384822	0.68762592728656	0.916325973162712	1.71413660678825	1.07595682241866	0.418917300597967	0.969691263256569	0.493139947203199	0.619826973494887	1.2428323948574	1.84385664817386	1.01573584886465	2.02802802656108	0.778876873326	0.35249851309823	0.576964048298828	0.820542417400097	0.814042592452194	0.841501259753135	0.963465266760931	1.36605631317445	1.18802384382682	1.06942338924537	0.749556319806094	0.563136906421091	0.581774583707754
1.02143372459115	1.29260233703077	0.958490454518565	1.05880164400553	0.897909762173828	0.660531871767129	1.42138803818814	0.671540348262103	0.932335560190869	12.864362310892	1.47402020889474	0.93018042347554	0.632937804192169	0.833361937917707	2.45945419782683	1.79053719386784	1.60598586128191	0.979018184068734	1.43087759176816	0.976035752936876	0.899649320008381	1.26793550886948	1.51955831441214	1.21805156714229	2.1500134690091	1.28220495464644	1.48253940210935	0.699198558753018	0.816353712878417	0.946343948840507	1.25950904801173	1.03654601206245	0.684444130772271	0.480301703437029	0.753339574970432	0.750004244339566	0.603737427506067	1.0472601900791	1.20209969610362	0.518089768875475
0.66969427652519	0.990339570519759	1.12799127631373	0.727555361027682	0.975441735240773	0.878561423116454	1.42250430547067	1.64471491143902	1.06962843041352	1.26470776954929	1.0762364990668	0.867967310398467	0.691984364104517	1.39205143652677	1.12742716098669	0.609831535253217	0.771679762122966	0.891047677855095	1.07637725149518	0.948288870431572	0.957744140447775	1.30691518382661	1.25198913949462	1.51955831441214	1.24312841918788	1.14565611859535	2.83925405080437	1.07929215304953	0.784457330686628	0.406267325874953	0.687570043336348	1.02294941501059	0.613958696989434	0.66732545851612	0.676404842628385	1.0169501003098	1.11469687808119	1.49264650250829	2.01248360891188	1.68014574721543
1.13515770835177	0.478574010944968	0.848776917698822	0.75012980405702	0.578724826105576	0.410315658444681	0.198538585313196	0.621132720898558	0.80249177954265	0.598568266007027	0.527390859992164	0.642471557585978	1.25950904801173	0.895404353750915	1.63885304138241	0.427407233112899	2.58688085082804	1.66744197795613	0.514512275236483	0.437565087772787	0.778845798658327	0.764402677110167	0.930779072563131	2.11138568635395	1.15563642116345	0.965021754388669	1.11620849092789	0.743956457681539	0.512380866495986	0.699128286801784	0.808276632046736	0.476173527353264	0.479378407482667	0.515637197781516	0.836011241789961	1.07854623751143	0.811738983405592	0.712870942633939	0.580569586245626	0.443226368069509
1.03374663427132	0.599825543360618	0.600640836330884	0.891528514994099	0.510423024108596	0.578111966941089	0.410572468358434	0.746075974799974	0.845427707601911	1.04386788549697	1.01914719964467	0.728320463921706	0.940859132550009	0.891047677855095	2.42194269210994	2.423682864613	0.609831535253217	0.466454854716084	0.810925674620025	0.73605438962437	0.49654686890869	1.03340181843201	1.22325468292645	1.03531219623828	1.14636441927148	2.04593348573731	0.846728796330979	1.42707596825092	0.759609052984992	0.279765937819835	0.439677200250884	1.56346523006135	3.57636166694815	0.647116042292882	0.353302000183044	0.491755485357121	0.889036904364717	0.859821548357451	0.609831535253217	0.768425521365883
1.85174473387969	0.752903751077114	0.754431938929802	1.13588739423148	0.506085741894358	0.777220235481315	1.10809885095017	1.13323317322418	0.909262920062054	0.887508716512029	0.592733214755214	0.612639872309962	0.482116407243629	0.826539196691406	1.57111766875216	1.01072475866811	0.689350664710489	0.680184702451452	0.66004040164934	0.761085899182868	1.15516969213697	1.44342920914037	0.530435007893792	0.529570407300195	0.680676253903172	0.766886137997791	0.806185994249847	0.669667777408198	0.675959963457507	0.430450470258333	0.452170919938863	0.460094193986584	1.28009921620997	0.880547472141374	1.0852510491482	0.803310983557249	1.07799901873692	0.908139252523313	0.646831396142791	0.92724160068191
0.870076147050744	0.728147638368377	1.27822146465525	0.972230943002338	0.97116968109016	0.733377246491049	0.550644831153004	0.373246261525841	0.864120798070895	1.53818693475374	0.569807567682823	0.447209792519025	0.483652342074482	0.422684339600248	0.757111445686991	0.799678886985817	0.663546394359204	0.475542222329956	0.978670999570439	0.736820732788727	0.835321268153512	1.22335765217846	1.19540806651986	0.517808366683457	0.878561423116454	1.0933513837269	0.964683387513074	0.793486175383934	1.36098749603484	1.00121102192378	0.681114868774348	0.704412533117739	0.700557375630199	0.628643441875778	0.678388755188678	0.589436843520654	0.640682164298226	0.507320361634495	0.407783072251906	0.376080850259861
0.797092115532959	0.730698624987603	0.374746324509595	0.740506704826395	0.966430000719982	1.04889496716894	1.56275423123877	1.76828857660077	1.04489034842768	0.781685754015564	0.684444130772271	1.28204193428697	2.00801604277588	1.63036094917767	0.891047677855095	0.320835824735157	0.581622277177693	0.536086800992177	0.670029405440252	0.49597126048131	0.775489751688139	1.26001775523241	0.815366972261058	0.342577718290004	0.374223889852085	0.866221945605437	1.00128608863182	2.25463085128741	1.67667582049088	1.21524988941237	0.904318782891594	0.575007246195852	0.879988423658013	1.11064960654311	1.0571002202829	0.882392609353031	0.321815432333034	1.02633042851563	1.35716481339458	1.02849677769181
1.03566234672445	0.463177696938321	0.913166186249259	0.844932874760057	0.733994657311408	0.791096928528612	0.62968624996384	0.965272800780239	0.683859430741137	0.572441267076852	0.154550034517472	1.67940472737068	1.05105111436793	2.21076631822497	2.01762179499278	1.2828563624278	1.33462750297969	1.02533699077835	1.06934395023486	0.855524130536349	0.570210881623345	0.590521363915798	0.432167113872427	0.375483934302425	0.241255467337597	0.65640597889697	0.778522027836715	1.31461551919449	1.48572751814686	0.593083686072851	0.829011506660056	0.522196578002393	0.37534985715176	0.702411334739219	1.05093093859763	0.789403963413695	1.84393387530881	0.723453546235981	0.609831535253217	1.08020178867613
1.68235251678771	1.55905827330595	1.1878875737287	1.30874926869866	0.518524757985027	0.447920542921131	0.316942028687922	0.507281266341363	1.457168012023	1.97642677110689	1.63119804519815	1.1975871385063	1.18270762091184	1.2405315907347	0.755705428807041	1.50719797148599	0.918936231917303	0.34834176231407	0.311347722893996	0.852536372998038	0.862259051832017	0.782797530892519	1.21039917975726	1.27413879957301	0.804674620001595	0.70753441068936	0.799972566784794	0.886307997484917	0.81261094658052	0.693353061467528	0.813763788891064	0.71061887942243	0.896107005326209	0.82572558177867	0.540177345361363	0.544314597526524	0.407493782458216	1.06815947447999	1.33390909223902	1.25875302134153
0.643251229292723	0.974863895797362	1.25709323248796	0.904318782891594	1.71185180292178	0.891528514994099	0.722148602882891	0.573287912688944	0.776277109749294	0.965451139800049	0.599069504865779	0.700473772283773	1.12874421240929	0.714416718369209	0.509078524714889	1.15067357411351	1.34863589162932	0.896902577135903	0.993548649450625	1.24083119647888	0.591592939115736	0.510377024062758	0.339447549870215	0.558500222831597	1.44493846637649	0.89889618083367	0.400752724519232	0.617446302832864	0.876302005592319	0.995876816426279	0.769232152215617	1.22325468292645	0.909800326276234	0.647840282225407	0.872181891283602	0.868929169460931	1.05129168432523	0.771155018694701	1.64934317418086	0.569932962907987
0.996151506943419	0.550446991678989	0.315447982946835	0.876302005592319	0.946343948840507	0.946343948840507	0.239168740586283	0.604283087059999	0.868929169460931	0.875904227735655	0.979278641639733	0.785110204440626	0.699356656603087	0.543823293287599	0.660970492605711	1.10226726147235	0.477396738048855	0.994357338600888	1.25792951697689	0.878511247955811	0.581774583707754	0.878561423116454	0.971008245264583	1.39274064201041	1.24985880632589	0.929596099660141	0.818980507972078	0.914016898110574	0.717940688549845	0.746593472958514	1.32226716005354	1.29247689804504	1.7481789137121	1.57498661286852	1.18030956129773	0.882392609353031	0.694671373919159	1.12500602969336	0.9845486451577	0.946343948840507
0.715155591170348	1.1967900185326	0.476173527353264	0.998449174776296	0.827770074850267	0.824196779656524	1.81258063251853	1.24487804591713	1.27279190745895	1.385918874307	0.6723548084791	0.756796843614282	1.21143064439802	1.8023089490356	1.18222238158076	0.748395470259747	1.32061911433005	1.47792987947329	1.33430800655632	0.887508716512029	0.593915429815781	0.750004244339566	1.06325334647414	0.974345354815692	0.815762884579149	0.989220318947612	0.983516473500128	0.512504801714167	0.766955710798116	0.921623262988205	0.76685644121131	2.03487423154022	0.621430195623359	0.448183043433947	0.764131201063224	0.779587183826074	1.38764596172502	1.13741712587591	0.591254617489191	0.745430426935935
0.403504538352301	0.527608384483605	0.504829981430116	0.513715952386983	1.28229573080815	1.49094443529914	0.710396919887139	1.01849078579921	0.994875879582559	0.817722728310516	0.885324293764033	0.720331302864964	0.884084443731006	0.989384923297119	0.802972616681654	0.780129444031866	0.891047677855095	1.19382529500704	1.05645075431197	1.00629224155441	0.65094462351678	0.773840217873261	0.647045534868411	0.857788050528062	0.818009618946445	0.689350664710489	0.856290021807122	0.474996812866154	0.800034203802557	1.19768548635573	1.39918997934349	0.918327171541231	0.668913585147145	0.562181442038243	0.798628298025069	0.527498387967871	0.871796439177699	0.805344543601214	0.570819941999417	0.512134382921424
0.503752362846864	0.902106932052178	0.61500090954908	0.708334464394086	0.801162882037401	0.687919964544064	1.31923363746321	1.4567677723473	0.879103683322246	0.899649320008381	0.574068047669568	1.45556083032101	0.847369709550127	1.09930413683473	0.462176911831461	0.451059143061907	0.840011313730279	0.674242454658189	0.691969550485664	0.659471468781777	0.584728421241136	0.704577174112269	0.308136065927047	0.569807567682823	0.971225353290963	0.642828999385751	0.578079160056559	0.809349378659806	1.00529422056049	0.417957829786527	1.03017856267625	0.791661167308979	0.390278251101651	0.397440396168579	1.0311070364464	0.743042856648543	1.08143057951648	1.31222293032423	0.763490581238285	2.8720291727
0.991721468322411	0.471919457132381	0.555354468282404	0.559315468229183	0.597515321745429	0.654329273405014	1.30906314341078	0.853826366553699	0.566390411991626	0.6855646137241	1.04939689140759	1.12065258736716	1.07262683735124	0.758083165071092	0.801846093581479	0.575769471392196	0.750004244339566	0.710454643662324	1.04604096608582	1.1214503457927	0.993094625689523	1.55511329197534	0.946859347837028	0.796180002357249	1.06614870098961	0.540638839260406	0.699356656603087	0.544025963681354	0.592120355590728	0.362723293642643	0.849677691303762	2.11815602168875	1.87213500225683	1.48385065706993	0.682630624719239	0.521645484028642	0.703165830469205	1.45940752743304	1.09090072477803	0.986542554073617
1.33294557636621	0.444084606958427	0.445599945644896	0.652838477543072	0.540946267425754	0.80761744257884	1.34695396501585	0.986367916410899	1.12684394997866	0.822952086822546	0.415008558965839	0.620137132890002	1.0894161646644	2.25168171683486	1.52017740079759	0.888378202704075	1.76237135420442	2.05589834027264	0.92724160068191	0.992297443452175	0.625855935900232	0.678445144616903	0.681278484070579	0.888324567187522	2.0800648587033	1.684031878522	0.865033768795116	0.804455052781381	1.00871867098556	0.263342757011041	0.795968447994218	1.44836273915751	0.664733599750539	0.670646748187465	0.589993373713367	0.493406325077012	1.1234557454654	0.856922957728882	0.369326400830057	0.211517407035172
0.765040085614508	0.759282043800093	1.12059634396028	0.873256703711963	1.06341979410981	0.707993951132674	0.715453627619916	0.416141897809215	0.555576733026455	0.405897702681541	0.582064133557654	1.57136469734498	1.04211671459653	0.862293616942681	0.863567106819921	0.750122812413586	1.28706886801291	0.489677448705803	1.06694052562578	0.978643086789987	0.848468390469225	0.853826366553699	0.402422594276679	0.369236390008171	0.476791743834985	0.674956985937237	0.522430214379714	0.765366983547006	0.805948810803266	0.75306862685065	0.748003105084215	1.03153478343191	0.43328487870016	0.68763209638371	1.24909267255629	1.68414332047522	0.376096368272401	0.47218290372406	0.3536980665216	0.315447982946835
0.743491394050458	0.836203969927642	1.83907548730073	0.884542234209753	1.30990681712739	2.17002545279429	1.48507946309183	0.482416559590696	0.49988335313045	0.609831535253217	0.469540258092848	0.58807837037912	1.33462750297969	1.66369712080478	1.03381846154998	0.769519042851546	1.4371560282378	1.4371560282378	1.19280243539441	0.914016898110574	0.538544420296714	0.76161982647537	1.32517657768239	1.01648958742069	0.573794306095051	1.09127012377342	0.793383760846282	0.385489926195024	0.885339675688859	1.2031534614902	1.06462051313692	1.0585147533696	0.660664270117975	0.607584124618096	1.23019270357078	2.30631685630213	0.870698650132464	1.05727897088581	3.10323763893938	0.362277018139105
0.379028208325191	0.407924087100842	0.423498673167215	0.543476010070723	0.640652286332778	0.692065425179916	1.13835850716877	1.13028403877162	1.09232599291065	0.612877608405094	0.653268536979968	0.453213255283032	0.63219197509564	1.38396791275981	1.90837246309714	1.1234557454654	0.682634786057378	0.458388860385722	0.503664654705367	0.756923549559184	1.08982098012001	0.811532138920126	1.22817516914281	0.518099744970215	0.588512994361116	0.385252480469293	0.465611929430093	0.853419712201871	1.19222837347336	0.876302005592319	0.737350206247731	0.449258688540644	0.687488246081052	1.39335654510062	1.34695396501585	1.40522451282317	0.534959776549841	0.757261916434779	0.544516905031368	0.408820601972232
1.06864031161899	1.22480679583187	1.07333496543016	1.60936278412249	0.990662830364623	0.802972616681654	0.884542234209753	1.0571002202829	0.969927347058859	0.592295701088126	1.08637471668694	3.53048495859484	2.60369091720761	0.946343948840507	0.837873246950922	0.741697040157404	1.21834138568589	1.19584811841288	1.70681889469188	1.06093693049022	1.22680799421039	1.08446944691648	0.873256703711963	1.32446933894287	0.92724160068191	1.29260233703077	0.904318782891594	0.572006451589791	0.569718330031774	0.625855935900232	0.932335560190869	1.27067616349221	1.63109695367083	1.29260233703077	0.988011143655092	1.01048599228513	0.696787240212964	0.439613117790807	1.62106206723927	1.27933123199428
1.04531818813088	1.91996504524756	1.18797039572623	0.535163465336753	0.820206233794569	0.842074242493491	0.319320750506983	0.363687070312513	0.972482498353971	0.884542234209753	0.579562401207697	0.660523806101083	1.14516370024437	0.801010481201952	0.534283466314023	0.889553184044679	0.42906830686582	0.119123151187917	0.467390746156257	0.297153629201222	1.44617831640952	1.90780798766134	3.90491372787793	0.629546974694704	0.555813992652044	0.621404453670091	1.16317448565105	0.395439197790059	0.687488246081052	0.913166186249259	0.517625833230444	1.21890502294032	0.617094180239434	0.47211041535103	0.483206726160729	0.200081409541743	0.689560237931269	0.335059727056328	0.581814757953941	0.783610556702422
0.93018042347554	0.896313989377515	0.998356224588679	0.562102379912932	0.505201001558591	0.666003350294426	1.13884412641747	0.834173144311412	1.6514916454034	0.805948810803266	0.484067399310587	0.584361737708421	1.59196105909188	2.38349046369513	0.394408942993468	0.828017249288243	0.756840138282009	0.738906693875469	0.962514612588096	1.19119126295032	1.10721139864281	0.76685644121131	0.771051330734341	0.704760822889412	0.932335560190869	1.00848479390661	0.92807213755837	0.892117928261264	0.99002191714547	0.882392609353031	0.698756972482792	1.17718287430069	0.633401000469413	0.535270756956759	1.22756009144239	0.954811199229489	0.904318782891594	1.00234676079088	0.757758382098481	0.978077922612621
0.807405523226137	1.00354747981799	1.12787472621724	0.994233794391473	1.01755643589133	0.828611266984352	0.632561872267285	0.516826858919859	0.521013246812859	1.24392112832725	0.924375207533359	0.704909727269623	0.801217084736171	0.391502661999043	0.610634310654984	0.814313740925738	0.530389007847955	0.395801572687889	0.707120657486802	1.06093693049022	1.73153958054418	0.861378098199764	0.297015892618365	0.866296013699721	0.799027018764622	0.370308501720198	0.664345138361921	1.03940541356757	0.850832208047523	0.26753435925484	0.647142706806824	0.399448828111375	0.833509133341114	1.26154025785114	1.67294019249442	1.5281667251396	0.751358594897369	0.340846501408933	0.549795583897627	1.33462750297969
1.85251171667593	2.30720097620288	0.878561423116454	1.02574184075725	1.29503153103481	0.539387737481906	1.22012692960331	0.414247857422477	0.591932996757163	1.20519965159996	1.6954587552554	0.649421230969367	0.575923148375649	0.652318552987119	0.429999934347074	0.366830828690845	0.483633736640723	1.01397008558948	1.46517280553708	0.904318782891594	0.655947979672311	0.264337580239269	0.234406930972488	0.475590760357151	0.506959112630659	0.64395625537943	0.79982230439163	2.33113812332406	0.950820653367529	0.569807567682823	1.12025535876001	0.514935999239543	0.970245745693086	1.42058104475709	1.12602061613913	0.725692942398245	0.723674784407445	0.416391337489822	0.44491268904609	0.791661167308979
0.445208594140506	0.761673770230367	0.537037647459873	0.52614277157106	0.491597443992818	0.743247554530604	1.07426090458071	0.714518988357426	0.832601812846307	0.884084443731006	2.10381340602618	0.900664420635167	0.664748443601469	0.328221186163249	0.143702424869248	0.363978441861734	1.07128735953545	0.921623262988205	0.921623262988205	1.14429242742126	0.793383760846282	0.668044098955099	0.46342952461745	0.352312163603776	0.466046219712734	0.791336154951576	0.914016898110574	0.466649843847251	0.31449121307842	0.83304418301419	1.36520054525278	0.836645453757254	0.700557375630199	0.592720185612954	0.640083515210635	0.913166186249259	0.984313914979234	0.637184281604224	0.795909551771958	0.947041638688943
1.2346398110786	1.41230243547232	1.04379746536951	0.530318640959973	0.46173518552131	0.720480417265239	0.593688507409012	0.555813992652044	0.836203969927642	0.442092439673235	0.716961201345404	0.94971369995921	1.33358157520996	0.38182586847416	1.08899615643585	1.26293958612837	1.64565873627292	1.56407250502968	1.50786233385285	1.55414221212981	1.22660309599026	0.464444625244235	0.654382573654747	0.870698650132464	0.906319981270113	0.727206986266704	0.618416748793671	0.62537998291776	0.453299150592945	0.432158936153667	0.319079802739785	0.468366994978853	1.00711349181369	0.913166186249259	1.12059634396028	0.592295701088126	0.862293616942681	0.911368516852979	0.689798302505124	0.531725544015524
0.69185549543633	0.753558011625846	0.93902659366697	0.966397983015864	1.04240113826656	0.977791737754474	1.1426378290572	0.577605836141556	0.634085300885246	0.809079420555569	0.730703826660279	0.533840827883441	0.798145174390064	0.79079803585388	0.565846007194109	0.575030248704603	0.717475815129703	0.642925340620383	0.656358493526301	0.305803884266105	0.946343948840507	0.904318782891594	0.865526322015675	0.532416755873641	0.904318782891594	2.06805199413147	0.519777608219832	0.86993455620612	1.82375765576351	0.68298321532429	0.536438603029352	0.580387621496472	0.729967478256135	0.715918298356353	0.789555056331284	0.781814609439648	0.827677374407709	0.668315910977021	0.656264877035824	0.827372474404869
1.18323071535605	1.09940402686031	0.887821516823728	1.30391299055924	1.3098729362374	1.19477609061674	0.685965955350105	0.48017232591405	0.479985901989243	0.818712009350714	1.13451499966248	0.875621802023445	1.16198927269341	0.967630719747094	0.912723816081376	0.534882115401613	0.705396939755473	1.229258278062	1.81239141660162	1.20578567632516	1.57521228438569	1.41872393790933	0.744737932817145	0.605184214181038	1.38050382697087	1.39905919095165	0.47118612239138	0.354360173640273	0.407924087100842	0.886307997484917	1.34638928049469	0.727206986266704	0.499039303833036	0.694918684938219	1.52712071041978	1.31990074957407	1.1327624367256	0.891528514994099	1.06897867849458	1.68973329452762
0.684248446550787	0.750004244339566	1.27445132923801	1.03082675159677	0.686135965150246	0.973098132522198	0.956349940733104	0.702979747440357	0.841960437344594	0.868929169460931	1.88279394447383	0.353162875465091	0.797412825983484	0.965446296999103	0.763490581238285	0.611699292815689	0.51451594634659	1.06656398774025	1.11427445174347	0.647935992581143	0.942561615862733	1.03242589775374	1.04731127523146	1.64748924864636	0.714427384276994	0.453465839489191	0.728442063884123	0.687893121346753	0.428084051023598	0.739214176537822	0.554109342558775	0.243301145988132	0.760011086754507	0.534283466314023	0.500417032215998	0.286142987915736	0.395569986181904	0.346122372470088	0.752964757973306	0.607440310940266
0.718723092524245	0.797092115532959	0.426752066536308	0.4904110403234	1.23802347983455	1.35479431368448	2.14817399736654	1.8317780260759	0.753772891640434	0.280647237107652	0.516035228752413	0.664619826174076	1.10064361465051	1.38623097297254	0.978077922612621	2.12015722006727	4.57793855505251	1.12399092906658	0.979771323243447	0.733347809490692	0.626275038197709	0.282456569850042	0.343464760246111	1.20377374873405	1.0587930028055	0.704800323952314	0.899244619925131	0.533373589739011	0.599671934404223	0.86287794075808	1.05105795932561	1.01301242995863	0.732036082467999	0.381430809140422	0.528042419023531	0.441762742647529	0.807345741979734	0.475103041931688	0.658799444776116	0.546357375997329
1.99801005088328	0.821984928817107	0.571165032238517	0.931852512306398	0.86575502393109	1.07438188259632	0.469828552690507	0.716275096102591	0.736093684697549	0.755705428807041	0.717367442009764	0.717028783764928	0.379444407361267	0.513685131371134	0.502156348106598	0.720987753336543	1.36319934687426	0.566521247567601	1.5535568043476	1.27620135951088	0.887508716512029	1.02895301014614	1.17248951761794	0.629835228813141	0.445612999095896	0.582084983018697	1.06558665995304	1.10822742942249	0.680646289469451	0.56573667858279	0.683654757498805	0.77426195357912	0.771436032178243	1.81579528593432	1.4567677723473	0.427618787475932	1.20618563793319	0.656247040575602	0.904318782891594	1.50228389754015
1.12879025896557	0.793133949068196	0.857788050528062	0.97935798196018	0.592120355590728	0.771236569255442	1.01142692526886	1.80289753679399	1.08986793107387	1.26824049136035	1.7067475317539	0.994138901345639	0.879988423658013	0.474801692970946	0.769519042851546	1.2968993161881	0.567198080199755	1.14723390546353	1.06922972488615	0.786830875932223	0.363371417800859	0.349305795701767	1.19222837347336	1.13515770835177	1.27136667298755	1.6058435486653	0.622656950999864	0.572498875594626	0.979148230924139	0.619627773740807	1.18057844772281	0.946343948840507	1.15429841931386	1.22837929545698	1.16998647782893	0.745557136831744	0.563136906421091	0.868519567453631	0.702876627033123	0.553797980654666
0.780507459348437	0.42358676348118	0.189268789768101	0.693850473072541	0.594153853420116	0.18940618624605	1.41306757960128	0.946343948840507	1.02275334147489	1.2828563624278	1.15646977858507	1.02926219358654	0.985282236775292	1.23213633455842	0.649545157111773	0.409447586439697	2.06805199413147	2.65892399245475	3.27981396645582	0.796031866168686	0.876952048816371	0.916325973162712	0.176755343629986	0.876302005592319	0.857869915263848	0.362277018139105	0.759392607958677	1.2828563624278	0.946343948840507	0.445525877550612	0.946343948840507	1.42294024892417	0.478879183859274	0.558060394701326	0.786099942370367	1.33934897876276	0.464116070441775	0.708693031202446	0.668896910356849	0.752261996000916
0.72929312210115	0.645463080132139	0.617446302832864	1.42314763958817	0.434259841207674	0.742397031514877	0.814866234770895	0.369181881188149	0.718338282061452	0.40424186552988	1.03489984715295	0.641785207549835	0.52228658882428	1.46831640384876	0.67678354665304	0.520410544141593	0.610634310654984	0.59575871262817	1.03708691323303	0.666224090670706	0.674140692204307	0.717475815129703	0.944709722980306	0.719564022133376	0.540261912786189	0.391221648515501	0.946343948840507	0.781378657893675	0.658039371124916	0.384524654351095	0.742397031514877	1.40802179976086	0.653724458764602	0.904318828876277	0.445960304281388	0.758444889337769	0.596553684386933	0.779835068682329	0.524880090072467	0.684854165334664
0.634563521290989	0.721802713944933	0.248305078478424	0.413809414311743	1.09102307903327	1.05657985013793	1.21201164377784	0.909262920062054	0.706370304310834	1.26619729869168	1.86469925142474	1.39411401344665	0.946343948840507	0.705977939135302	0.459456034406927	0.572441267076852	0.580569586245626	0.991274487851341	1.00530361556738	0.836645453757254	0.899649320008381	1.02095636637383	0.467642755046326	0.315447982946835	0.946343948840507	2.55886407352877	0.916325973162712	0.868929169460931	0.488114221158018	0.308075146815447	0.556031973305116	1.14429242742126	0.834984380004333	0.744436500688132	0.614901154756207	0.585110849400915	0.685965955350105	1.23321182902166	1.76402485732538	0.949456878111294
0.993038577672632	0.708685162990791	1.66149763729599	2.59777626422221	2.17002545279429	1.38164335641426	0.491002346182409	0.691969550485664	0.675127903154901	0.775337911982934	0.784731772606808	0.527608384483605	1.1234557454654	0.75012980405702	0.461683600767336	0.666172319490135	1.14557418125216	2.35634785636957	0.756871809289466	0.620346167316785	0.447209792519025	1.22105464779704	1.4471620201304	0.6290037729123	1.08425647606567	0.891528514994099	0.746434332842399	0.445107866838205	1.22424754752968	1.2637540142692	0.765043314238929	0.765334374690198	3.47554543774482	1.44493846637649	1.42978319210642	1.67699150847002	1.03735742289305	1.34966118887135	2.4436187780528	1.28924998349779
0.426752066536308	0.93018042347554	0.990662830364623	0.887508716512029	1.07804278350542	1.40759501253328	1.2836879078901	0.67034873349748	1.18222238158076	0.909800326276234	0.766059455200252	1.0437528445278	1.57521228438569	0.816191986142446	0.39407161217539	0.619826973494887	0.700242662254854	0.777130224659431	0.960352337490144	1.14565611859535	0.921623262988205	1.3349912156013	0.700493122844804	0.578111966941089	0.383829642068979	0.486707677723715	1.45737867065737	1.72197433779858	1.18553590403254	0.979771323243447	0.801690181344787	0.946343948840507	0.816197729167523	0.982417792581029	0.97960357616754	0.760010236232164	0.42358676348118	0.806998324496339	0.813749576790996	0.65322581533992
0.932335560190869	2.02381497734314	0.820542417400097	0.912723816081376	0.710943085585229	0.188137223449004	0.419932401224753	0.801438792994115	1.82493119157539	2.4921093541477	2.79700668057261	0.799027018764622	0.856290021807122	0.792554275703719	0.684921311003859	0.427026435259439	0.896902577135903	1.02143372459115	0.959254548444909	0.781830019910847	1.1997071438129	0.881689847380641	0.343546040086062	0.463667575198028	0.84112815801103	0.84403899201615	0.673496045931892	0.995374620275831	2.5423836162939	1.01638589208869	0.783224137422992	0.531128214541023	0.375424608879196	0.864120798070895	1.53242015681044	0.662927991796101	0.4752265698183	1.83608829950656	1.47402020889474	1.59995497489612
0.541989075513816	0.741697040157404	0.804346522607299	1.24019231754571	2.05404360548183	0.409539155355372	0.946343948840507	0.97116968109016	0.310853861325285	0.295137541182922	0.485403467597273	0.834804449334718	0.872181891283602	0.958418487478479	0.742132884597069	0.663886762197462	1.09327132215194	0.701222388581692	0.914016898110574	1.12932211251252	0.324481735798955	0.278935795779418	0.310853861325285	0.512134382921424	0.739108041290314	0.407924087100842	0.312224766923314	0.900664420635167	0.585746737107378	0.288547173610754	0.221197223077918	0.4734549962082	0.187041223407691	0.175804548020282	0.913166186249259	1.91164417281405	0.508030435238334	0.229082104877597	0.413610398826295	0.40723573560028
0.484462109119687	0.697075494331402	0.560022962605426	0.834173144311412	1.1904626101982	1.07425048417307	1.33798424730491	1.80880880582043	0.616643429986149	1.36390834083338	3.09562964753773	0.552524490777427	0.568402855521633	0.680395015003606	0.550644831153004	0.782797530892519	0.59366800988825	0.744436500688132	0.673650888405369	1.2637540142692	2.91866286740044	2.44276806619149	1.55387489410147	0.857788050528062	0.859286079249001	0.603004430895224	1.25898220427164	1.5493268327669	0.946343948840507	0.834804449334718	1.59913965630277	1.13840084947423	0.722537523383492	0.513406881935228	0.400551142705747	0.879988423658013	0.538544420296714	0.772091553720729	0.869949244706457	0.528580570720928
1.18323071535605	1.51707381310476	0.954921958788884	1.14196970052965	0.887508716512029	1.03295784520473	1.80807152220729	1.49450985637745	0.794928917026027	0.587713026859052	0.736905101485684	1.09426246795827	1.60407110747068	0.941420796949521	0.820707021749609	2.29239360318967	1.66149763729599	1.46517280553708	0.889036904364717	0.946763051137979	0.876302005592319	0.702185841791931	1.00090097913464	0.878561423116454	0.757758382098481	0.614927018785492	0.480507368779886	0.604283087059999	0.821984928817107	0.795575458040625	0.983628455880172	0.770451862155759	0.76405713296894	1.42286390486877	1.34242881157061	1.68730256375585	0.919230938550886	0.740420414165027	1.00529422056049	0.815901333029275
0.811406511759029	1.36116721015162	1.92355413887244	0.738389478367149	0.769232152215617	0.750004244339566	0.468098987500662	0.392239638738102	0.525754152399219	0.778368057856685	1.11855070472519	1.40522451282317	1.81367487766714	0.918327171541231	0.678570222212098	0.824358506392495	0.731284508523959	0.500754060160528	0.64801219299887	0.625054777000973	0.834585463508624	1.60762691188476	0.881132484437021	0.649187174339474	0.983058683021381	0.592114186493577	0.644958284058828	1.01111769876037	1.24326666671164	0.744017052646269	0.152859057107856	0.245126075805481	0.760096246574548	1.19248841378121	0.991850996088216	0.980673826573709	1.64110294556343	0.787746107279874	0.602851872516296	1.67080199795175
0.542919407655663	0.840956064784376	1.95975822032428	1.4892497894932	0.449245329237583	0.510110375481352	0.812170396989539	0.487094166224818	0.502680361743665	0.828221467656362	0.912723816081376	0.760729148433448	0.622797786348507	0.611411066288064	0.936337956947908	1.03000931918583	0.543811470836107	0.329742257079119	0.406783887703684	0.820542041463469	1.11106465983767	0.784157998467273	0.637917442773822	0.791725795192974	0.78800677494646	0.72836981528798	0.694759061163749	0.546082701710082	0.799869041477564	0.842247609727263	0.731356923893551	0.888378202704075	1.05564836022105	1.08724712384123	0.95772146737819	1.298509475803	1.22824994428672	1.01011271118613	0.815613774366159	0.531645179999426
0.876302005592319	0.860737129314944	0.535742290036368	0.715968981466706	0.644587560402736	1.25389110542167	0.30578702525743	0.741697040157404	1.02646595207557	0.265011624284086	0.43611680161545	0.725325676425664	0.592295701088126	0.488363841899042	0.599247391793789	0.640673862670422	0.592733214755214	0.916325973162712	0.683797643465118	0.649283549763858	1.12932211251252	1.09380876422578	1.08425647606567	0.768425521365883	0.572441267076852	1.12602061613913	0.7211414689655	0.775111949564146	1.27535244252094	0.750592832097954	0.755797187014227	1.15671537279243	1.09386222828257	1.08186726945834	0.477317588132273	0.699190208967429	0.826539196691406	0.637039542975812	0.852954691176256	1.06788303478688
0.783870678437591	0.669572286807787	1.07577180022024	1.33322545232614	1.2828563624278	1.48892616020386	1.01573584886465	0.792100489217353	0.784334538822102	0.744294942206381	1.05341380221721	0.868929169460931	0.702899991623715	1.63886072522104	1.3818322035898	3.88359661471544	2.18478856621178	1.47907749885472	0.726879331283577	0.840011313730279	0.895232260524261	1.42656765039893	1.41319836799313	0.879988423658013	0.882392609353031	1.12513905096301	0.414383877579214	0.419719054341247	0.961254487672086	1.32117418092535	1.54202117545243	0.773739599444216	1.58032839154468	1.36440275455043	0.348653033783344	0.336132156632902	0.487463384857838	0.769398599851274	0.830305185534547	2.64291440542659
1.10666208252809	0.694254438443385	0.810288680771674	1.06206927665165	0.814444242944674	0.818517235977997	1.59472832338167	0.749871351035097	1.11463126423375	1.19381672490917	1.29950619700901	0.671540348262103	0.550446991678989	0.7152177076685	0.914016898110574	0.976361924518302	1.1706855578987	0.642471557585978	0.420251452558036	0.520429016001195	0.647498491311924	0.722002339782312	0.740541930872502	1.18843788393501	0.488426888189371	0.978670999570439	1.73115687259681	1.03489984715295	0.635108852021764	0.813153124965937	0.95336479148237	0.884084443731006	0.604921026892894	0.684400549332542	0.590521363915798	0.355737012858297	0.389671037757856	1.04263661582317	0.879988423658013	0.824196779656524
0.926052001162139	1.02319967973672	0.606349113974565	0.655257911265924	1.23861934563947	0.665953971564909	0.882392609353031	1.44539625685524	1.12399092906658	0.904318782891594	0.847369709550127	1.29754647420123	1.07598824524654	0.916325973162712	0.982105360735215	1.69414931236782	1.43933466850711	2.12482668295048	1.38612216466457	2.2065127589184	1.79053719386784	0.970245745693086	0.713335825705496	1.457168012023	1.06934395023486	0.858246779329069	1.44121514529241	1.01364643155797	0.473222192227986	0.586205097327414	0.806957871118484	0.890310394241956	0.599247391793789	1.11957174156896	0.974863895797362	0.608326431475041	0.617098066615087	1.08657597152545	1.17015037429752	1.49169880848789
1.6727043482157	1.12025535876001	1.36556984658436	0.707892878123859	0.609487441976273	0.842645038982182	1.04222349473976	0.634128532181437	0.964205059853364	1.27500064048377	1.06341979410981	0.585110849400915	0.483667155693339	0.430076218308789	1.24608457304726	0.277962084558494	0.584219270272982	0.694006301549437	1.35099849224393	0.861378098199764	0.677765322993982	0.571083886842138	0.703644938842772	0.901771803137114	1.10721139864281	1.01648958742069	0.709980276769172	0.696046015336982	0.806833551139033	0.99002191714547	0.555813992652044	0.466046219712734	0.647634122626799	0.419930298832889	0.384479643283055	0.411275230330824	0.247527513859704	0.570381629603874	1.39362900681735	1.06602824622327
0.996713038738848	0.521721239207474	0.588063751872002	1.25052931169786	0.993311673840751	1.04462493279398	2.58888204920656	0.798439419881384	0.552768690771688	0.665287826393491	0.4821073761503	0.884542234209753	1.2505375826273	1.01182046073276	0.792726848517741	0.697741871856007	0.573287912688944	1.10721139864281	0.796180002357249	0.486017253074618	0.876302005592319	0.687213999932054	0.603342544073609	0.747787643918116	1.04697416567312	0.994875879582559	1.49065651699701	0.841396213355778	0.558500222831597	1.12549675066237	0.546949453486496	1.10133723707123	0.554889395461909	0.695971947242704	0.729432421358806	0.792554275703719	1.14668599097532	1.02915466276592	1.10400685176668	0.575923148375649
1.31827589361852	1.62949521090795	1.42857182723923	3.27721015809924	1.61214570697072	1.19633396194474	0.723828646802802	0.832291012588971	0.837384972097931	0.706168440179607	0.570819941999417	1.34966118887135	0.638046874376449	0.556933999317251	0.559113081996084	0.807758091065071	0.779825811224305	0.62607381767234	0.533232816070061	2.40138505048628	2.08907610286389	0.810925674620025	1.13323317322418	1.03039428073833	0.677134017970677	0.547548209887335	0.67397357869784	1.17839151101871	1.45238253763958	1.65127845259116	1.48814275756921	2.22698655771403	1.13515652178019	1.17081452116142	1.18978059922189	0.624618311660863	0.352838251123201	0.579126964403369	0.856619118290023	0.619029319930655
0.710396919887139	0.671349255559588	0.96420255037407	0.542591269734956	0.718377494581952	0.634758380704127	0.644806967240744	0.806910105568184	0.983424977618959	2.2932080313305	2.004100654644	1.53344725438356	1.5334640149651	0.719790780511014	0.711314441481294	0.68954573637628	0.946343948840507	0.719790780511014	0.896313989377515	0.672402264312764	0.387600842042635	0.813749576790996	1.14294014649046	1.79632255108178	0.972309284756447	0.268448181200405	0.578079160056559	0.876302005592319	0.736035127333596	1.27561163924501	0.685601268359654	0.726063991014777	0.77556489975845	0.823990883857637	0.683405021681253	2.06805199413147	2.12482668295048	0.326452660653394	0.42862815252936	0.591836988796511
0.946343948840507	1.08034108793379	0.53098739340436	0.505201001558591	0.750004244339566	0.957697106728728	2.04470467971541	0.779375372196644	0.850832208047523	1.19880603052997	1.4371560282378	0.606514196346267	0.943853522651439	1.69262738985074	1.99296221838083	1.64078274669042	1.57513175922676	2.23288482661914	0.962507474205472	1.22070182005565	0.617702887951248	0.739029930650909	0.624170036665206	1.52110367203894	0.946343948840507	1.30057371118743	1.56546642843987	1.07401437376079	0.713473418372664	1.92355413887244	1.39395679975454	1.15671537279243	1.61114684657389	1.08143057951648	1.01700839517041	1.77316076296645	1.8023089490356	2.17002545279429	0.801690181344787	0.765804409144537
1.16441308680279	1.95588118960238	1.06263571820066	0.564716437455939	0.62375478836569	0.551295157603774	1.01849078579921	1.1958188987048	0.639768449855612	0.678037830893312	1.10658795531064	1.23202362756304	1.55345923816875	1.5381727170322	0.812033374252411	0.538450114189246	0.605843952115035	1.26250669607575	1.08352288444808	0.744074776421454	0.704737106299017	0.646946192841807	0.978643086789987	1.39809309518271	1.26348651331183	1.85771877372292	1.98965754787686	0.826197978035044	0.729239165880967	0.641168995201959	0.528285143130585	0.47561792132269	0.594684008467319	0.583500521273933	1.09485105571666	0.738651738277048	0.932335560190869	0.384818469503071	0.441762742647529	0.645941987779712
0.4478070398223	0.766414071043427	0.397040214564509	0.747187751676929	1.3274001314363	0.579379287721179	0.519777608219832	0.363756707924474	0.756010653139447	0.807386713276959	1.06020804459379	0.34420591417429	0.62537998291776	0.542090396127736	0.640652286332778	0.788534477221649	0.610634310654984	0.788740532474749	1.98344513204094	0.854320780270745	0.597138588754206	0.861157801646765	1.44493846637649	0.691929155081795	0.381388426206708	0.324485653043376	0.32622366652348	0.471211962756137	0.862293616942681	0.782171613707611	1.83776604441315	1.5581847008174	0.936815143282421	0.974345354815692	0.624642699304621	0.816916097460782	0.675938287589208	0.868519567453631	1.2545795678389	1.43303591392909
1.04927417737174	0.658862206688541	0.80251966648735	1.67744796984872	2.04115266800986	1.00688306985368	1.0585147533696	1.66744197795613	1.2828563624278	0.334503196863617	0.862293616942681	0.700459524207651	0.327950689374333	0.488390935179026	0.797092115532959	0.437550711274247	0.364511358954808	0.527900130429725	0.559565525154178	0.654950986355885	0.621763894250586	0.663125629321039	1.21755999452611	0.994875879582559	0.548827262101569	1.15072258462915	1.64917016667399	0.618967440894284	0.986367916410899	0.775040688173284	0.483667155693339	0.616643429986149	0.795528545418561	1.28706886801291	1.08186206778566	0.918223476209237	0.776866099835622	0.990502754284474	0.614534998618382	0.587066641642061
1.56491007043509	0.809919997386202	0.799591213191792	1.69764831768216	1.34904459261909	1.2520823600798	1.13627975940702	0.949394802796238	0.865004917971643	0.860138480227352	0.945863905833914	1.3086207732429	1.20931989435015	0.592157015063028	0.601426502063434	0.65024228428878	0.829600094418444	0.585831968329839	0.685601268359654	0.84389518922239	0.588955546326287	0.380373181750019	0.437617812967133	0.441227948700595	0.856290021807122	1.22489061629137	0.863692077496011	3.73380399568836	1.84371038507328	1.23391513643465	1.66479712723266	0.973212427657193	0.760255800909293	1.10327731404454	1.49840516640107	1.24772961362219	1.31271404776834	1.10155676816076	1.457168012023	2.04115266800986
1.33162414914185	1.65895971763139	0.932335560190869	1.41246787431169	1.16356376577405	1.07046443318669	1.67014472691024	1.13650998928257	0.581774583707754	0.891866881869694	1.29692400555286	1.17322472346345	1.229258278062	1.13144133061332	1.01294134044186	0.519733167363262	0.569081247081223	1.15317641144936	1.21895145513122	1.16198927269341	1.06988966007834	0.678445692027401	0.799973024520911	0.829800814633984	1.38101877830725	1.06263571820066	0.750337599029605	1.06165403083464	1.54780367753381	0.526092519274813	1.08154126649192	1.16317448565105	1.12123642069404	1.30813367919634	0.865004917971643	1.42024935228134	1.80105271810886	0.849362796650708	0.64118471295748	0.881132484437021
0.65068166814989	0.870717023966189	0.8458637035318	1.01245756342593	0.725692942398245	1.00848479390661	0.85939532963586	1.2305255988421	1.25111403828374	0.693617596209151	0.487400931913317	0.80249177954265	1.70811988748575	1.11099313255103	0.451576644265637	0.677134017970677	1.09098265696111	1.18831298534148	0.682448738800975	0.481497205359154	0.79759730427587	0.570001847196562	0.652659476603896	0.687118201684187	0.591543615235448	0.483898337144421	0.57301800743213	0.414391723610157	0.681748281699299	1.11666801529753	0.904318782891594	1.5581847008174	1.60320525065012	0.738389478367149	0.358082209271819	0.579379287721179	0.985629654258692	1.03752520627265	1.13445696656343	0.569510332048544
1.51175817005681	1.26542368260326	1.03468794774203	0.846299401238609	1.14188394760668	0.932787443695696	0.918936231917303	0.725601235122229	1.09818292212086	0.92600919112329	0.562383767246379	1.07078774533625	1.19523479706463	0.839829771593596	0.999826831408423	0.981249042639897	1.53131038879607	1.47984313653819	1.33092956436884	0.679658633235505	0.655968866094744	0.78364932195297	0.561266003876784	0.584365848183371	0.718822982549824	0.456254467652755	0.480871314386996	0.591279474104517	1.01364643155797	1.22241345454979	0.856245580950549	0.725234843091288	0.653853422027318	1.58792773513173	1.43339971886483	1.20507217605439	1.46814624295608	1.39583738378347	1.37618994405913	0.701272697603797
1.30990681712739	0.550446991678989	0.905674433406075	0.725655758678428	0.603694499301611	0.706972647106116	0.752385609066101	1.80188495628716	0.719368640388284	0.593189447209551	0.779365590444955	1.66020529372203	1.3262224697899	0.308762508066247	0.538325155204408	0.511042397266043	0.585946505881249	0.528069677991542	0.811406511759029	0.788534477221649	0.852954691176256	0.949456878111294	0.844623925733512	0.73310396489977	0.773124145255271	1.15825738888548	0.918936231917303	1.00965588569601	1.39774083569008	1.0248711681544	2.00921676180299	1.87196474760858	0.851633749199843	0.946343948840507	1.13263080380619	0.866641047902914	1.3836016586486	0.895357219509102	0.47745739296524	1.21023915888004
1.24383723796978	1.64017783457127	0.415008558965839	0.643595225124719	1.1234557454654	0.900664420635167	0.820542041463469	1.14133022340588	0.603445232170291	0.473222192227986	0.434259841207674	0.653258893901683	0.996827612035983	0.787746107279874	0.861908326819062	0.784646146807712	1.3686808902589	0.708275560983491	0.653593867172924	1.38912344040273	0.907431758147069	0.884843705988439	0.631234882198568	0.622318584124269	0.716057999122179	1.11419294156373	0.649421230969367	1.25730287758898	0.904318782891594	0.879988423658013	0.570381629603874	0.988369114789419	0.672768545385429	0.519727982643249	1.16166044178259	1.41119716961461	0.796180002357249	1.2836879078901	1.00848479390661	1.06656398774025
1.23876582745953	1.49103444612103	0.449011133025411	0.435563375153117	0.539904112005853	1.13067640394717	1.08034108793379	0.782171613707611	0.652717273726672	0.963216232419272	0.998357020840661	0.519855698384132	0.607785345143459	0.170430485878478	0.10511476253828	0.355471950517229	0.727065557228744	0.760205998255035	0.935284694643424	0.640423572852062	0.31449121307842	0.367218114912887	0.48017232591405	0.310929147898565	0.444204829573546	0.762522659810494	1.14825139699288	0.958704291766657	0.62537998291776	0.921623262988205	0.578832078532679	0.799378640479441	0.92633196505531	0.993038577672632	0.583605745622739	0.442760612266784	0.380207316847294	0.566609462949133	0.80099472936078	1.00379239604174
0.492499093072767	0.847369709550127	0.767817619128918	1.63531408003934	1.11331252548436	0.736905101485684	1.02059750227858	0.570563594353028	0.866500195041344	1.51927251012396	2.86927202648216	0.932335560190869	0.435593953752298	1.38912344040273	1.83669735988263	1.21260594120154	0.669667777408198	1.4471620201304	0.452118442741238	1.30021574005311	1.77735485989079	0.539263504485604	0.653724458764602	0.561671135575583	0.891866881869694	0.612340202190914	1.49103444612103	0.60113525004793	0.864053170680458	0.557949830542743	0.582114363698129	0.490178317806648	0.491251188361684	0.584728421241136	0.484464165485403	0.330082552281094	0.607267430814657	0.463795104888172	0.490178317806648	0.626229064897807
0.841501259753135	1.17352871376142	1.16706330361544	0.772268349881354	0.896902577135903	0.831163910372614	0.753241603598793	2.0988342683319	1.39752847359251	1.45948695657454	1.13750779530745	2.13348183023002	1.386399711446	1.30217482119808	0.932320188866779	0.818282623939334	0.680676253903172	1.44108435690056	1.10774880485699	1.10011752713108	0.895357219509102	0.739998252446967	1.07777621726006	1.443523477624	0.73092135658076	0.904318782891594	1.25389110542167	0.385547534712799	0.301731974801091	1.19870233519798	1.16459145015155	0.596186556063732	0.860595768393753	0.715682660736156	1.02003858100547	1.25529228679738	1.77669360979055	0.718120463899371	0.752479809611237	1.55693958317487
1.14339793696921	0.444729224949805	0.536744290124673	0.358482715396239	0.298367606586644	0.654762074264051	0.527099677262927	1.07577180022024	0.81419194695888	0.343464760246111	0.541896869336359	0.793940291038997	0.637058046942357	1.09327077851913	0.967659581634691	0.813356895706345	0.731655794552572	0.862293616942681	0.908139252523313	0.789403963413695	0.886307997484917	0.543629779495828	0.445645273052386	0.899649320008381	1.79437316236216	1.04067890344481	0.440396829860745	0.713713079753337	0.756444814812042	0.625855935900232	0.607396065020454	0.383690226664557	1.12602061613913	0.979474853789088	1.35143066954288	1.41474260639838	1.45775659978139	0.653572135494309	2.23709733220426	1.03039428073833
1.19902964992331	0.524677304533723	0.453661589142612	0.902106932052178	0.49636863541312	0.550708048806301	0.384360964897804	0.498183111320727	0.86434362503775	0.822469048452149	0.902869639238183	1.04887663743279	2.04283689456212	1.40299246356848	0.922996634424444	0.649054957825096	2.16088954715322	2.36642149867758	0.635108852021764	0.722848985394404	0.835998074128755	1.17909059108848	1.05567159750688	1.08761576151699	1.05621547994714	2.47594582878274	0.946343948840507	0.660298410929962	0.650591928366593	0.591865190703108	0.966635896518869	1.22466078962727	0.781023417920131	1.18473741833717	1.18371663277934	1.34872956139009	1.43344232192685	0.96292640368859	1.16152152349031	1.0214018081169
2.94054919343112	1.50719797148599	0.997459587939101	0.637039542975812	0.93018042347554	1.15190401103385	0.625995060618182	0.695749578728826	0.768407454044943	0.442796970670812	0.846934073138577	1.50272816677534	1.07241944668724	0.64803623157041	0.444265833100272	0.899649320008381	0.535941886307161	0.718195853437465	1.26257940661887	1.15321525846966	0.774281412687685	0.946343948840507	1.24326666671164	0.555739924557759	0.53565387267828	0.986333753876291	1.34359394502022	0.4286325433216	0.850336669676377	1.88583924635419	1.30230045224975	1.2828563624278	0.807758091065071	0.654219814058259	0.532084404235138	1.45169501143326	0.732151123437164	0.610037694851825	0.879041466123047	0.984869887689961
1.67867404033054	2.10614883141763	0.83120618418516	0.722002339782312	0.741599508807117	0.638818363161491	0.697075494331402	1.24453398749174	0.535941886307161	0.410752197343837	0.401257916244684	0.315447982946835	0.325047575639675	0.4752265698183	0.668044098955099	1.5693388165521	1.61258555389774	0.550198897838148	0.946343948840507	1.05876243101643	0.561802774168745	0.800034203802557	1.11111466483001	0.433201403869387	0.438145541039847	0.693716472818754	1.02876357392377	1.04123259469578	0.785567994919373	0.906319981270113	1.22105464779704	0.631454691482501	1.1363663450698	1.783287449981	1.02143372459115	1.29642280666249	0.593528885170299	0.815926781047742	0.867216768833661	0.552429283291655
0.92807213755837	0.822154609980779	1.0526095080026	0.685965955350105	1.02143372459115	0.93018042347554	1.10658795531064	0.922996634424444	0.697741871856007	1.25483958512852	0.792147978362499	0.76699759421177	1.02621583997228	0.869046027881381	0.753772891640434	0.512134382921424	0.507881226539707	1.09427616526431	0.545425726758602	1.30990681712739	0.604921026892894	0.834804449334718	1.31422412870275	0.7699364170054	0.83304418301419	0.699190208967429	0.811738983405592	0.697075494331402	1.13103759404306	1.95311392531259	1.14103043034038	1.71012108586427	1.43087759176816	0.57485610326569	0.909262920062054	0.617094180239434	0.722141464500268	0.608044930559262	0.665953971564909	1.1234557454654
1.0385027695844	1.51250517261206	1.22989516066577	0.924225440446342	0.658739485501973	0.62093184317175	0.866221945605437	0.996300719541631	1.08264770198586	1.00127971439382	1.09861289921592	0.623717623137097	0.491566885683464	1.66744197795613	1.08249071279051	0.60526509531144	1.64110294556343	2.39624292784514	1.20721106371975	0.932119213768431	0.882669454978518	0.783515361620852	0.777472704797628	1.1819720917624	1.37295991503777	0.97375166576371	0.661264757189884	0.727028235663788	0.802288408235271	0.561420066221379	0.775008914549135	0.906319981270113	0.385769265112775	0.649944384536751	0.914016898110574	0.759392607958677	0.729208184645224	0.821075719986615	1.09094435251709	1.08411690403743
1.33037306549703	1.34224090600203	1.32223327916355	1.5543076023726	0.976565402779514	0.533471467865637	0.780419150690216	1.09822143752989	0.559315468229183	1.22402113009932	1.25483958512852	0.889036904364717	0.78981255297105	1.4471620201304	1.88110065324965	1.36700493200857	0.936337956947908	0.75377323726916	0.868519567453631	1.79945097534597	1.01579749899436	0.475103041931688	0.962507474205472	0.748395470259747	0.802124343017382	0.848593443498298	0.689350664710489	0.624933010678091	0.751543627707658	0.596211089220012	0.530139387106931	0.67943156327674	1.03869077144178	0.595615755939586	2.55886407352877	2.55886407352877	0.595615755939586	0.92633196505531	1.83135004214713	1.28694463501662
0.630497020271053	0.552552808946351	0.516035228752413	0.946343948840507	0.683797643465118	0.574722429348537	0.906319981270113	0.957668701661362	0.837016300174134	0.48635206660821	0.76980474843808	1.15937230333433	0.82936743170332	1.11536240564126	0.724623982445226	0.706603373069504	1.00815669156722	0.729709266984293	0.889036904364717	1.11593185233434	1.24594400968457	0.914506701909512	0.719412597191531	0.66812392189909	1.16107204868825	0.781685754015564	0.674962970141082	0.518932693798377	0.920012934861224	1.27584333723716	1.21445520737456	0.614327653276682	0.878258763114265	1.01032419461688	1.25112617038568	1.26467054342855	1.32014086946746	1.03819575459142	0.76269007688154	1.05494651548092
0.878561423116454	0.791096928528612	0.748395470259747	1.29460353540929	0.569822381301681	0.614636707412023	1.20480962566553	0.868929169460931	0.704020687812131	1.3086207732429	1.00529422056049	0.967630719747094	1.69819037126656	1.42403138678902	0.558692577900724	0.799704075990666	0.672355088266689	0.451912624763059	0.528205882344114	0.616643429986149	0.538191707567031	0.752903751077114	0.76699759421177	1.1446847925968	0.774379455979783	1.60058722915024	1.59464809016279	0.564103578291452	0.447335609695771	0.533232816070061	0.605843952115035	0.936337956947908	0.991527923163802	1.10666208252809	1.01488786336775	0.612236047572257	0.907431758147069	0.75377323726916	1.01299113740095	1.26236901487024
1.78987776601604	1.42320227174436	2.0800648587033	3.50243012795396	2.93714163577536	1.04340781032461	0.884084443731006	0.814353843993049	0.796180002357249	0.579419299700414	0.982228935287242	0.896902577135903	0.916341344486796	0.610250220517827	0.277676098734038	0.773207651993222	0.494518067793915	0.684400549332542	1.09201281696301	0.759392607958677	0.457445409180044	0.97769712654477	0.758009037853644	1.26985375305983	1.08642783533688	0.503626910222804	1.05400219531155	2.18403384144393	1.43015589109532	1.97359095519774	1.05876243101643	0.369925049917648	0.744436500688132	0.834364498285094	0.59596608854889	1.02618770263967	2.06805199413147	1.18670995854572	1.29046902114615	0.630181201605262
0.746075974799974	0.367019575689414	0.324485653043376	0.382250634947189	0.425203879748338	0.548642377513514	0.850149270486359	0.921623262988205	0.757217940406003	0.971621265609054	1.33462750297969	1.27859394838114	0.642471557585978	0.786099942370367	1.11764720950772	1.44121514529241	0.637876630721416	1.53966587507749	0.676776787128009	0.548242535515693	0.823747704616923	0.896313989377515	1.07857117801137	1.12157154960911	1.0017220845617	1.02031005705241	0.721187911641483	1.10729222010043	1.20581230670431	0.577990103771983	0.675156765996616	1.36520054525278	1.18460392685464	0.484912006284228	0.318249660676763	0.981893806372179	0.979771323243447	0.628820610736114	0.756897306961372	0.625855935900232
1.36151224435481	1.56115615500921	1.03639787587389	0.561631400694354	0.464562978561596	0.699828621211023	1.27584685623798	1.03489984715295	0.77632070298818	0.727626434308567	1.25798712549466	1.07087509629575	1.15512068162133	0.982955198795209	0.836645453757254	0.48369382020728	0.550996302924739	1.06950692653219	1.30021574005311	1.06467064839277	1.22680799421039	0.86993455620612	0.357493887962147	0.361556825492739	0.570001847196562	0.756840138282009	0.641808717875712	1.00248119877105	0.488390935179026	0.879041466123047	0.918327171541231	1.27933123199428	1.96703530533708	1.05655799584765	0.813551033739732	0.761715961640873	0.614874512861176	0.804835387989751	0.905343786939128	0.598214758139854
0.707312032810827	1.11771845797066	2.25133510911111	1.01616274224865	0.374674940895677	0.77697042370323	1.13381068871885	0.848917729308552	0.655969852301453	0.833262707995834	1.07555240330104	0.528320724383113	0.471000112771414	0.889036904364717	0.808700019038847	0.71580773419777	1.11916111361139	1.00340198694802	0.803150351640704	0.72836981528798	1.06288086274826	0.852145564760411	1.19657203787952	1.21008890412039	0.554535264267805	0.884084443731006	1.19554189592514	1.06714737011125	0.806723235356098	1.22170092564162	0.683936234375502	0.471784119134926	0.534726374558597	0.436945607533159	0.412541379840804	0.764131201063224	0.809438681819105	0.741522036534225	0.935027834529444	1.21040990686057
0.34420591417429	0.587286996238921	1.74763174297117	1.63570112537577	1.21561612450035	1.501251096648	1.18952206721181	0.521721239207474	0.669962484041781	0.846388224895282	1.15020992914709	1.65412480116461	0.962191776883692	0.40435482862789	0.913166186249259	1.08159443968137	1.20618563793319	0.946343948840507	0.565049896331373	0.569807567682823	0.699221190203172	1.14247294175739	1.27355200177204	0.638929321653483	0.744511466363315	1.32865166379394	2.17002545279429	0.937208043199439	0.503626910222804	0.596186556063732	0.575825976437241	0.894238722904712	1.46296095469766	1.38101877830725	0.636914392385037	0.467020834714011	0.859180687671889	1.10673421841123	1.08981536045045	0.595837960222437
0.505597955107672	0.623988249202858	0.673942894895555	0.540208277269639	0.290845761837815	0.890310394241956	0.609831535253217	0.299204691941872	0.338795297362898	0.569081247081223	1.00488187147516	1.41981833757108	1.48247728563369	0.572006451589791	0.408026838059753	0.646357041074269	1.09426246795827	0.887508716512029	1.06864712871322	1.07120518229272	0.817351733872332	0.715820077086494	0.711851847695474	0.5113657658692	2.03803401845368	1.189036126235	1.09930413683473	0.425661670227084	0.865526322015675	0.421374912641763	0.763981433976202	0.888378202704075	1.07908096301778	1.01645996018297	0.724588064774713	0.745218769956149	0.885339675688859	0.71698953289615	0.57301800743213	0.517958298033822
0.932335560190869	0.595823146603579	0.417590380091289	1.41974785280919	0.890310394241956	0.811738983405592	1.06491782283075	0.916325973162712	0.690650739948307	0.956349940733104	1.05770351767667	0.785166099021684	0.654219814058259	0.526092519274813	0.59575871262817	1.26738723746143	1.7822969652504	1.46454408587474	1.29152087813265	0.527177338411153	0.756107644697648	0.697075494331402	1.59348320573915	1.21213691415689	1.33462750297969	1.13515652178019	0.770016228124762	0.667057518653607	0.653724458764602	0.349305795701767	0.465685997524375	0.402031380684006	0.557696682079709	0.705838814417345	0.873256703711963	0.887508716512029	0.736093684697549	0.546284347127468	0.728272975323165	0.709951236254074
1.04889496716894	1.52618099593315	1.83135004214713	1.1980032551282	1.46050334265387	1.60911160713472	1.19472642212808	0.902106932052178	1.24326666671164	1.04775272298216	0.483711596549909	0.539789592005029	0.605233882669703	0.624618311660863	1.23241541049779	0.936412025042187	0.882392609353031	0.641764063209734	1.21224035725856	0.777327766301939	0.693716472818754	0.528069677991542	0.315447982946835	0.794302004662753	0.978670999570439	1.19696805384354	1.64982381199032	1.9711092415472	1.29279953429742	1.85108267757185	3.33999805399998	1.35021124970929	1.44405920595605	1.96560323451335	0.906319981270113	0.977417840222697	1.46554338250117	1.98400166223365	2.55085928001469	1.75125501998567
0.584801610003002	1.22136317696493	0.820164755661774	0.532007153866341	0.383855700334823	0.616643429986149	0.845421333363916	0.407760483920245	0.488964445518832	1.02913134451202	0.773739599444216	0.66623766114411	0.86829721207824	0.891866881869694	0.672800176544055	0.380457698710598	0.493937790711972	0.654310483489805	0.862049777422827	1.0555726651	0.882392609353031	0.933983605914356	1.20783368636166	1.42286390486877	0.954183995496969	1.68484495171206	1.66744197795613	0.671913125843894	0.578072378486522	0.514993177700292	0.485403467597273	0.325453974839434	0.657487881483485	1.50310835580433	0.932335560190869	0.729992260554369	0.465389547777737	0.584728421241136	0.524993499070014	0.507229802673366
1.08143057951648	0.997482906193001	0.761018955536214	0.686935425288138	0.891866881869694	0.607197835859189	0.645544394268106	1.03130979948124	1.06533017191608	1.61915164008797	0.73605438962437	0.642019461265197	1.2828563624278	0.699904894164848	0.744737932817145	0.906319981270113	2.36669796048451	1.83711210245392	1.23616173359567	1.14266878059943	1.03350721000912	1.19033878014099	1.19898632898868	1.83711210245392	0.912916574437562	0.717037193332384	0.924606794039344	0.634861460503431	0.746434332842399	0.569424859735457	0.656536567430699	0.946343948840507	0.844103437211272	0.548827262101569	0.695405829252813	0.797247546871483	1.08480471362743	0.93018042347554	1.19645153155174	2.55886407352877
1.84455703068537	1.34224090600203	1.07823019281109	0.513606034748373	0.886307997484917	0.886307997484917	0.946343948840507	0.72362481116817	0.548029820622463	0.528185715674432	0.749604004663862	0.805190271243196	0.744017052646269	1.37520653714538	1.44070803994335	1.01299113740095	0.84496700724555	1.13445696656343	0.706972647106116	0.870148393454212	0.73938062417348	0.355471950517229	0.591549212011763	1.27219896275384	1.16096263481163	0.752020315460106	0.914712521700336	0.720987753336543	0.912723816081376	0.522666805436879	0.720888477966881	1.18258821630202	1.08947699357485	2.58688085082804	1.08660066089021	1.60740602660054	1.13515770835177	0.686593755628993	0.922996634424444	0.609831535253217
1.10888384326795	1.17691114152915	1.32159869009237	0.830121829144468	0.443226368069509	0.625930003994516	1.29642280666249	0.933983605914356	0.882996876582951	1.16131206702161	1.02059750227858	0.578422659188726	0.937123064975226	0.785166099021684	0.593688507409012	0.725591175049436	1.1527453841063	0.863567106819921	0.750004244339566	1.11196537669133	0.882392609353031	1.14103043034038	0.853332053560189	1.17098089777224	0.970270670741055	0.531471097384222	0.653724458764602	0.635412842319729	0.748395470259747	0.65712203418548	0.644973665983654	0.909800326276234	1.17961225716501	1.49613871728891	0.773376374821929	0.634815989221901	1.2031534614902	1.09016326768939	0.876302005592319	0.666172319490135
0.534276319435144	0.504829981430116	0.737774698693056	1.36339076390553	1.03574783264984	1.15038421775355	0.569807567682823	1.16989989216615	1.06957732758218	0.790005524804009	1.44766136303738	1.76493622306778	1.22895744702381	0.735300595047063	0.791629170612774	1.12275148067561	1.1080417508733	0.656837388035389	0.954851912012166	0.619029319930655	0.674797927568203	1.27451354643721	1.58027555137316	0.921222987073019	0.802124343017382	0.801567844145571	1.28613692688479	1.35716481339458	2.35790434399731	1.16870588841518	0.659450988382174	0.650315082741106	0.468408170941058	0.480006996803446	1.3691720036657	0.929596099660141	0.957941034598404	0.994652673818144	0.783722206106316	1.22640548453338
0.442341627725522	0.558203691352227	1.08446944691648	0.802288408235271	1.25483958512852	1.02704637684875	0.827063894182476	0.902869639238183	0.779585157665169	0.421374912641763	0.836310455353044	1.89510904189928	1.00688306985368	0.760010236232164	0.656837388035389	1.1322328915749	1.21524988941237	0.695945924593233	1.3567963896728	1.29573418273848	1.25328847211082	1.16497280374455	1.44836273915751	1.14975213866834	0.895232260524261	1.03091895481243	1.41706997635832	1.33888991702635	1.3064828003536	0.987661574428487	0.97258753419235	1.94702332155188	2.04593348573731	1.15906878078533	0.937110106305757	0.954811199229489	0.890310394241956	0.744737932817145	0.761762890024564	0.765146558780515
1.29655366508144	1.15147252276467	1.03526938607008	1.30492879906694	0.955393170864691	0.711700742249085	0.585608139005654	0.642303445273313	0.834384698674442	1.31222293032423	0.811995925026195	0.884084443731006	0.870698650132464	0.694406541225141	1.12872753761898	1.6687995239897	0.829011506660056	0.805948810803266	1.48734591220399	0.848999460390274	1.21555387971034	1.19965130085169	1.37456795673196	1.38117919393682	1.21281441917961	1.42735421768682	0.847911713568296	0.42737346177025	0.82430463868756	1.08642783533688	0.693617596209151	1.36812790016386	0.6332577056044	0.592120355590728	1.37306622753741	1.36704001689533	1.16865602903569	0.666769324605556	1.3502366935015	1.07434227164341
1.1819720917624	0.401082078616427	0.685230550401772	0.809297474433163	1.01648958742069	0.785404318780605	1.03374663427132	4.256652650867	1.80327627186277	0.411275230330824	0.572750506474764	0.618305064457897	0.679977173833399	0.650407217302599	0.561340959158317	0.685230550401772	0.914016898110574	0.823401736524076	1.09930413683473	0.5113657658692	0.385489926195024	1.01638589208869	1.46517280553708	1.37030648110459	1.22136317696493	0.54772058122455	0.585831968329839	0.502399323828663	0.815791746466742	0.406612840177556	0.456414663195741	0.791700997891434	0.792576586124576	0.722317992293967	0.65024228428878	0.906319981270113	2.57360974579155	1.64991229557949	1.57087819992019	0.954245047022591
0.960737789596047	0.876302005592319	0.888324567187522	0.555631200697286	0.567806369304304	0.70969054973598	0.895404353750915	0.638737673617041	0.42954704161296	0.985458475448349	1.10977501179889	0.497243356570262	0.621397408034669	0.879041466123047	1.09265369387846	1.02261175063027	1.35022106234445	1.33045775010795	1.01283522516426	0.887508716512029	0.598772281056134	0.502557434648599	0.689621066841724	0.713198597617066	0.750592832097954	0.852213556955799	1.07128735953545	1.94943970914838	1.82207991085692	2.62890601677696	1.20503198104092	0.77096031691574	0.868519567453631	0.470071869865219	0.551865789116785	0.566460753821949	0.937208043199439	0.623699126507044	0.793692944286681	1.25792951697689
0.578621858221308	0.946343948840507	0.778494956117273	0.522999895372248	0.534236570759657	1.35983570273266	1.60320525065012	0.559801575790225	0.565594518464887	1.10064361465051	1.23610079946399	0.966355932625703	0.506796636365188	0.774137192955822	0.41742144160965	0.705977939135302	0.946343948840507	0.988369114789419	1.78684726781876	2.69894796002514	1.08314061146976	0.49570397320217	0.757315782516742	0.876302005592319	0.74071220525876	0.726276961865582	0.588416957817719	0.736082864315081	0.684400549332542	1.50021895468097	0.579379287721179	0.192262828127096	0.445107866838205	0.559401336114521	0.585110849400915	0.677722799664309	1.49103444612103	1.13196370863706	1.30403620968483	1.1214503457927
1.02975331185351	0.440563152499715	0.269186716264077	0.326698414751517	0.579125310764024	1.06442053628948	0.445208594140506	0.731873921791125	0.298845463579198	0.41742144160965	1.12178440911503	1.26219297086124	0.791432525345568	1.02613348042901	1.93327618378342	2.61489762812732	1.62915763198056	0.932335560190869	0.70777698312498	0.583605745622739	0.880304402349358	0.929802552197029	0.906319981270113	0.797523750270489	0.645620096529096	0.651162505288894	0.403413052960013	0.470871091162378	0.259221473080271	0.608326431475041	1.14636441927148	2.05681494095586	0.854320780270745	0.744436500688132	0.530318640959973	0.732036082467999	1.22408051417926	0.90827673879206	0.42358676348118	0.862293616942681
0.807357851389367	0.564054221269478	1.5213623988352	0.703876791600755	0.620877164564331	0.641280121204254	0.540638839260406	1.82580438226424	0.900664420635167	0.567806369304304	0.498507376336214	0.289734361353111	0.80249177954265	0.776897836907993	0.792924806595561	0.656247040575602	0.738311545418995	0.448890199815978	0.839755760704866	0.836203969927642	0.726879331283577	0.389588888826197	0.268147671681122	0.539789592005029	1.16699495528277	1.01370864875716	0.711058178950313	1.13119401695301	0.684831829662219	0.715155591170348	1.05055670065089	0.792892642579314	0.407137524387867	0.729992260554369	1.17808664131034	0.637657182946485	0.531803244079857	0.516193896727403	0.721174115565316	0.633659708368353
1.06325334647414	0.904318782891594	0.649117240671402	0.397829403706039	0.704158453471418	0.339630651954176	0.665077616652823	0.459063044453334	0.535280826106557	0.346171076052467	0.47248710928757	0.395569986181904	0.628268341308957	0.958704291766657	0.777729741975866	0.663897731740155	1.20672304414737	0.496031874442465	0.748622476457413	0.594915035000296	0.674394557439944	0.995876816426279	0.739029930650909	0.589006775057341	0.778561220814345	0.604046772842133	1.04531818813088	1.385918874307	0.734639856537671	1.84777203630575	1.06341979410981	0.855997516457589	0.7220511045921	0.744436500688132	1.0110937881697	1.44121514529241	0.565900608192688	0.981099973990026	0.812685940940553	0.339630651954176
0.890310394241956	1.35954498461783	1.64390462329336	1.46068231386863	0.551308821700735	0.70602237999187	0.885339675688859	0.726143495328021	0.678299570791375	0.52907752163311	0.763981433976202	0.406645758033006	0.691142406620314	0.60330070959482	0.637458286618061	0.653216083828051	0.53986914757636	0.89889618083367	0.550446991678989	1.06697708610479	0.740887719933214	0.710190773942553	0.273319121665927	0.599442835413251	1.04868503003817	0.994598160261504	0.910115357505237	0.75895035132435	0.464549531282659	0.62940924718417	0.589436843520654	0.631950043647381	0.735669743231672	0.693617596209151	0.841637553961927	0.620666101697015	0.46204072155486	0.483206726160729	0.578072378486522	0.813223659294024
1.78181583146851	1.19226881008429	0.99477813550718	0.410161125314039	0.373564015763857	0.510190301591845	0.737336216062664	1.03489984715295	0.710069264904012	1.2628443786426	0.915214196285756	1.67867404033054	1.64565873627292	1.33973089597148	1.79328018593459	1.61476716776967	0.53596815381312	0.402681824902499	0.852897082658476	0.842665528460697	0.510110375481352	0.620371119609739	0.736093684697549	0.923592504524582	1.05211088833983	0.571040502053824	0.550095189641814	0.792576586124576	0.863567106819921	0.817764082957669	1.01056033581675	0.572441267076852	0.813183597214464	1.11039610190685	0.896902577135903	0.310674769550003	0.539789592005029	0.991471105380898	1.06558665995304	0.783515361620852
1.26788129464706	1.01811392173398	0.960737789596047	0.862293616942681	0.621927607237476	0.301439594297198	1.24383723796978	2.62890601677696	0.946343948840507	0.946343948840507	0.946343948840507	0.946343948840507	0.946343948840507	0.946343948840507	0.946343948840507	0.946343948840507	0.946343948840507	2.62890601677696	0.581142966129431	0.788280019585634	0.954748982030289	0.402402196648935	0.4686600733191	0.618953119512928	0.757261916434779	0.733085162482156	0.741490195671939	0.95336479148237	1.13441048244908	0.765366983547006	0.577315066130215	0.707355471909679	0.465611929430093	0.730429947593548	0.539392426594142	0.803147133073339	0.949695092070491	0.607092074722489	1.82106470189406	0.701222388581692
0.572750506474764	0.765366983547006	1.73235400868501	1.11855070472519	0.586484220837154	0.578724826105576	0.895992746845255	1.14255809362399	0.779963669141186	0.561904596412756	0.724995135427287	0.425080531616049	0.74284584618642	0.988011143655092	0.559084541983198	0.824610287936815	1.48537395073638	0.887077689168963	0.779357710465004	1.08034108793379	1.14429242742126	0.884026835213227	0.69370156869233	0.596625922005346	0.562301198033588	0.642019461265197	0.549662261327918	0.726879331283577	0.978866292554401	0.506407528688721	0.628563159755726	1.81579528593432	1.94553816854305	0.914712521700336	1.3448864236144	0.802972616681654	0.30415089532616	0.460720084894524	0.450505883965998	0.973819293154142
0.739998252446967	0.540545618675233	1.79704263751318	1.21651721019246	0.704921160657423	0.989810385381607	0.976361924518302	1.06308052092082	0.546440827385387	1.13396490701558	0.743761826263772	0.607092074722489	0.734822739399072	1.19323670724865	1.88683869751827	1.32732172577198	1.30991385527209	1.83907548730073	2.20018790116689	1.6223535574936	1.45488684975131	1.05270636481292	1.00877456556661	0.678628269169255	0.61474639691893	0.611468674805839	0.812043439447759	0.582064133557654	0.692158137102514	0.608044930559262	0.525140413794076	0.375424608879196	0.298909866792436	0.19595884455561	0.290266180075287	0.564716157668352	1.18797039572623	1.07425048417307	0.850754043830232	0.59422450876006
0.877930887993439	0.74931417593318	1.02319967973672	0.46224828528849	0.930779072563131	0.826061089076795	0.805948810803266	1.14516370024437	1.20124150076273	0.960352337490144	1.8326511308762	1.04462493279398	0.909262920062054	1.35372985113828	0.758401462152344	0.732251678078504	1.06347480059643	0.301894907788955	0.362067139302174	0.658263610278209	0.736905101485684	0.800752572095816	0.580569586245626	0.400400465026607	1.02621689170618	0.530416101127938	0.672448401085139	0.940878536743729	0.763319377652301	0.848285228293044	0.395569986181904	0.471209848670986	0.896902577135903	0.618238930361366	0.66509227853344	1.06838325899345	0.617235221759825	0.794302004662753	1.6058435486653	1.09426246795827
0.785404318780605	0.977592802677162	1.3650091912791	0.777327766301939	1.08221152432204	2.78704887571255	4.0216607033036	4.63562015537455	0.635452647482466	0.664773675044526	1.63916362387316	1.46151844328065	0.654382573654747	0.623919989845669	1.56053354368661	2.1127184083185	0.997947418833361	0.701991886697356	0.86993455620612	1.04340781032461	1.08249071279051	1.1962307702304	0.81419194695888	0.787409385257951	0.954287356955996	0.876302005592319	0.64177922334599	0.377040560356705	0.764131201063224	1.59526656895861	1.20282295312435	1.01873632178799	0.866296013699721	0.846810661066766	1.19349768871358	1.24709495053309	0.688359518904157	0.554535264267805	1.0063799001961	1.21281441917961
0.439586375899401	0.481485889690072	0.645463080132139	0.713674289603591	0.718970696416662	0.841838142726161	0.739878054138014	1.15366401508483	1.09949739231257	0.755670175094808	0.695702402682752	0.841895524285067	0.458959804558731	0.61974663860194	1.05620140252815	0.590781464529023	0.648475788774444	0.933014189147499	0.963766045816566	1.13535576655808	0.677069377194306	1.17488436427591	1.45916921040152	0.71641658581696	0.642303445273313	0.679152619658537	0.57248092642438	0.800390665347434	0.763319377652301	0.991439770247661	0.508619022996722	1.03517867827462	0.97953857600621	0.537036285968915	0.331012859224211	0.65712203418548	1.04531818813088	0.427427433502249	0.704158453471418	0.770632040595167
2.00086910803691	2.12800028684538	1.2845975435167	0.891047677855095	0.92724160068191	0.988472810121414	0.583682515516414	0.782797530892519	1.23681398610299	0.924606794039344	1.35015884514526	0.522999895372248	1.22834275931909	1.04161732975365	1.27009314548647	1.78229666860751	1.47011694270754	1.28146519393169	1.04144435927194	1.01706609565756	0.936337956947908	1.41583891507531	1.21651721019246	1.0254134283602	1.08576063125665	1.15254144992231	0.701222388581692	1.17352871376142	0.714266422228582	0.876302005592319	0.706644946138306	0.664825050523979	0.974734240864529	0.889553184044679	0.544004231683991	0.980786423870232	0.838347307007887	0.759392607958677	0.940060389811777	2.31149595134826
1.65741941643904	1.17585493219457	1.09327077851913	0.710454643662324	1.14266878059943	1.05960827485527	1.17670396665312	0.788974949605474	0.622656950999864	0.96562040347626	0.876302005592319	0.53600354101864	0.452118442741238	0.971650518229164	0.813551033739732	0.621321224693465	0.378366891872304	0.729239165880967	1.03667783976706	0.777472704797628	1.03051871513673	0.674900253963384	0.746001906705695	0.746891315068773	0.43611680161545	0.640690274314089	0.99002191714547	1.85782246905491	1.55756706138433	0.791661167308979	1.07425048417307	1.21820226096793	1.2968993161881	1.03574783264984	1.78708214299093	1.80880880582043	0.918327171541231	1.08761576151699	0.805406550597474	0.986482955802404
1.40119117772201	0.828952059533197	0.78414318484842	1.35673393672827	1.18249712373846	0.979474853789088	0.985427508241058	0.796939510411432	1.32226716005354	0.674233412702842	0.211414327235869	0.523262541769836	1.26327865049684	1.19965130085169	0.963616472094976	0.751667778337769	0.918327171541231	1.20280842728701	0.602726602137241	1.83092731421459	0.882392609353031	0.921128849271159	1.37932193478048	1.24967859983655	1.64110294556343	0.795318209252651	1.01278173635167	1.53855114919025	1.08148990310601	1.31211831143539	0.783314490389924	1.28084035043042	1.34055009998608	0.749604004663862	0.666843379927987	2.47594582878274	1.04284613577554	0.60158061811288	0.679049959257316	0.640052989192224
0.602843456026434	0.362731129202146	0.310473347149318	0.822789828035218	1.17691114152915	0.498292035747429	0.570819941999417	0.535210822941411	0.800686396956109	0.380522257594056	1.2828563624278	0.93018042347554	0.834364498285094	1.09056355466363	0.763794815247151	1.2158923666912	1.25808595521536	0.693833898713342	0.675546275524393	0.836090959837558	0.774293450425702	0.759426005812868	1.18443143438316	1.02530620434569	0.792297787666758	0.718320164762381	0.645593422537608	0.703331113206965	0.74415859688095	1.35091874408554	1.67461144951984	1.2244182955102	0.782028508099453	0.577832900162192	0.837212878871276	0.941457301637145	0.842262319695727	0.930779072563131	0.547572030143716	0.69540415798104
0.192804324528944	0.301325434272369	0.351890532502292	0.599979859264763	0.50476746347365	0.538191707567031	1.48198287191664	0.606217081112611	0.558203691352227	0.891866881869694	1.35852988399105	1.09930413683473	0.667577843434915	0.55053848756016	0.755797187014227	0.507030514678392	0.904318782891594	0.628563159755726	0.36373273925091	1.17484954544938	0.713198597617066	0.566261515295157	0.357369453563751	0.31152381798312	1.46910113419983	0.620411589066865	0.40685212428447	0.680676253903172	0.922996634424444	1.66111492934863	0.553797980654666	0.682039945077253	0.679977173833399	0.616724914415696	0.714427384276994	0.500503886586845	1.0036509933163	1.31967605934603	1.08143057951648	2.06805199413147
0.63064629444018	0.811387361690773	1.18797039572623	0.473043124671122	0.285806170536976	0.823747704616923	0.895204991488012	1.03489984715295	1.45433202429911	0.930836681080906	0.916246047052218	1.25663408647646	0.879103683322246	1.3445969678182	0.516191219779861	0.896902577135903	0.749895228861721	0.816571624847636	0.698756972482792	0.820299193641948	0.747704232640942	0.441059188544156	0.287844411638364	0.657470270403257	0.558432878427214	1.91880016082392	1.15438290781578	0.642828999385751	1.98800405899069	0.872181891283602	0.672355088266689	0.65897015124317	0.611468674805839	0.761673770230367	0.560596323147222	0.678353527011559	0.677873095804937	0.559500410717738	0.6332577056044	0.717811053032945
0.710576831474018	0.908629056322252	1.39178222418518	1.09001361856187	0.77127556214676	1.43028674360936	1.06743859430911	1.06606980175359	1.84757854498354	1.44803615990234	1.41837582615407	1.88925592651264	1.91978107314141	1.58170389021152	0.927322031598918	1.18873791118525	0.784331266482388	0.375424608879196	0.362128631137621	0.664591316716478	0.698388334807029	0.516324235222237	0.831925733676286	0.95317237657356	1.17418135199591	0.750876550969633	0.703017385344282	0.651624777437833	1.580074256454	1.27535244252094	1.12791663927567	2.1439942073253	1.62752404927808	1.13349506977349	1.02364186979963	1.13667999908273	1.28172533998599	0.700962191085808	0.72821909063544	0.816916097460782
0.467819023607495	0.909800326276234	0.547548209887335	0.647056121144041	1.05809737921574	1.61978583240094	1.48036031943052	1.58507817254936	1.55699945096235	0.946343948840507	0.769713817456679	1.1515832097401	1.01949882135948	0.986456798124036	0.940584193224807	0.652717273726672	0.785567994919373	1.14196970052965	1.00572985697205	1.04023243012815	1.51727803147287	1.96103171020152	1.47413436891957	0.623119596373105	0.876302005592319	1.5334640149651	0.789403963413695	0.640766474731816	0.239279450743879	0.487413697069122	0.947656789316134	1.24607876494424	0.899649320008381	0.41214695236847	0.975276244882694	0.916325973162712	0.788534477221649	1.35777674481633	0.876302005592319	0.457565432649578
0.411053992223452	0.395569986181904	0.872181891283602	0.398845033600872	0.526092519274813	0.621084552257861	0.589078852498787	0.985458475448349	1.0225395042268	1.44172179578902	1.85174473387969	1.39286416989702	1.8223209328208	1.77125320240274	0.709951236254074	0.526631584506564	0.741824435292413	0.526092519274813	1.64371911322912	1.29022865492637	0.936337956947908	0.742953561707587	0.516407712478301	0.408304884954302	0.705977939135302	0.609831535253217	0.244389258095464	0.495150720693578	0.719986327784939	0.744120848176477	0.487463384857838	0.638734378805812	1.04531818813088	0.545268513066487	1.15254144992231	0.628839323652398	0.636114031198055	0.988649078682585	0.757552197313989	1.04584131550299
0.749133571736729	1.59863757157483	1.76806508636524	0.99002191714547	0.206912316520612	0.447439417287445	0.714518988357426	0.382144348014764	0.211517407035172	0.521357501676558	0.516442277588966	0.904318782891594	0.668385897922455	0.924225440446342	0.699190208967429	0.512787060521573	0.372672039987795	0.891866881869694	1.56893857687639	0.836645453757254	0.994834524935405	0.50620997489066	0.71116061007667	1.04927417737174	1.22891701041289	1.02926219358654	0.567399669738425	0.615851950365911	0.675338339530239	0.49570397320217	0.896313989377515	0.744498717887331	0.651960396534124	1.10005541063293	0.434310001534548	0.424881851140868	0.555354468282404	1.38050382697087	0.629568546500915	0.629835228813141
1.28801488542278	0.617180836200329	0.774842267200502	1.06308052092082	2.62890601677696	1.66744197795613	0.507030514678392	0.980786423870232	1.2428323948574	0.855478725167182	0.65046993864919	0.446172813962099	0.884542234209753	0.417121353335193	0.442364459738709	0.720926578175743	0.868929169460931	1.27828956651455	0.847998805146752	1.15930224162251	1.58935080033729	1.39534281946855	0.904318782891594	1.1221739190271	0.807977611918041	0.760263242286359	0.997818818374499	0.478414162833657	0.573205961600714	0.693297543335643	1.18502405931069	0.560022962605426	0.786099942370367	0.506374627305719	0.522429511758954	0.92807213755837	1.32024663060416	0.537643288619915	1.33823640216106	3.00280869854062
0.566410578661309	0.678388755188678	0.814444242944674	0.549737082827721	0.153526231570118	0.343464760246111	0.946343948840507	0.679873478501404	0.839274095463804	1.35026460628196	1.99801005088328	0.946343948840507	0.946343948840507	0.946343948840507	1.15646977858507	0.946343948840507	2.62890601677696	1.53721594716379	3.23188890070335	1.25389110542167	0.959225686557311	0.783625992971157	0.491623640252019	0.846810661066766	1.25798712549466	0.264461253615428	0.932335560190869	0.902106932052178	0.71256613402145	0.849362796650708	0.879988423658013	0.555848900393324	1.25226432482895	1.03039428073833	0.734139255440196	0.555813992652044	0.538191707567031	0.51571096295634	2.58688085082804	1.28791957987423
0.511042397266043	0.815867384516983	0.721855604742866	0.882385470970403	0.631234882198568	0.697625908793708	0.716057999122179	0.862293616942681	1.68210430856499	0.713935881230205	0.775313517950255	0.904318782891594	1.00329302218197	0.672800176544055	1.43663755157782	0.490001186026921	0.448849220858959	0.767734123494677	0.203670543551201	0.278881817919086	0.638737673617041	0.545041475693149	0.406543596908615	0.418294989797362	0.361104968688698	0.610634310654984	1.37117320204422	1.27822146465525	0.689350664710489	1.37104241365237	0.562898830486311	0.550446991678989	1.03465003537486	1.17144669800412	0.660970492605711	0.960352337490144	0.829140916826984	0.684715151405251	0.845172299022251	1.20124150076273
0.821984928817107	0.866681123196896	0.4752265698183	0.967441612261306	1.29754647420123	1.03869077144178	0.592678173308985	0.496297615917198	0.513685131371134	0.962514612588096	0.909800326276234	0.652006917119081	0.704577174112269	0.649421230969367	1.81929893861889	1.40225363972866	0.852954829130315	0.623636359989463	1.17322472346345	0.954183995496969	0.620749992054489	0.343572619277147	0.748395470259747	0.613700491194209	0.819519746078601	0.946343948840507	0.781014184367633	0.709951236254074	0.396152736664402	0.55727467302024	0.474236951135402	0.181668512305751	0.399582205202134	0.618291478414616	0.714504207397721	0.555354468282404	0.65630067609215	0.744074776421454	0.573183307333801	0.649421230969367
0.580662806830799	0.787746107279874	0.623536906593576	0.489715191685468	0.504451288836385	0.775313517950255	0.85902948233785	1.43933466850711	1.04781044675735	1.21039917975726	0.857199657433722	0.78624045711688	1.0351022847858	1.39502716695689	1.09295512600747	0.407644417740064	0.405793395576942	1.08328815426961	0.690404144468101	0.719012735064769	0.63429345470665	0.274682236472848	0.662225229823711	1.03654601206245	0.896313989377515	0.379191171616996	1.17004117405934	0.567806369304304	0.6186864180509	0.313077204366497	0.974863895797362	1.82159187667912	2.38592112129658	0.736658570665764	0.97629160259999	0.665953971564909	0.664060632217425	1.43303591392909	1.3818322035898	1.21079840718224
1.41412951511549	1.0730255463267	1.17548414098759	1.08454355477196	1.1234557454654	1.15038421775355	0.995288228667891	0.749556319806094	0.352627816115431	0.313528064408267	0.561146630144168	0.782976123514329	0.735742181317289	0.598772281056134	1.3075770482801	1.386399711446	1.25488801388495	1.16580856639744	0.92807213755837	0.620640302547582	0.5276351288899	0.751667778337769	0.326585056231979	0.725601235122229	1.04249035272259	1.23570220922604	0.827309754911999	0.620749992054489	0.526365527170792	0.800034203802557	0.850058420240471	1.01956644874991	0.947656789316134	0.739214176537822	0.652659476603896	0.985458475448349	1.2205196069495	0.729374632280882	0.746593472958514	0.744436500688132
0.745884837799554	0.870150274268192	0.65595556805087	1.14196970052965	1.33818384531314	1.34344391219739	1.09759779858914	0.747148943289499	0.635849908216716	0.783515361620852	0.986542554073617	0.974360726139781	0.879707410174471	0.658870798014208	1.4038513444806	1.29949074177428	0.834596253037473	0.775828118563734	1.00248119877105	1.2582181103453	1.04531818813088	0.933983605914356	1.61776322521155	0.897255285956905	0.67296307702132	1.1706855578987	0.876302005592319	0.946343948840507	4.31146808471341	2.62890601677696	1.27561163924501	0.9845486451577	0.6667060687969	1.02926219358654	0.876302005592319	0.69370156869233	0.912452685978481	1.21890502294032	0.433252656169745	0.539263504485604
0.469540258092848	1.01017916130065	1.05341380221721	0.515915484785761	0.368321092293347	0.879041466123047	0.799591213191792	1.03381846154998	0.946411576230938	1.12415938408126	1.33589471081877	1.13028403877162	0.671349255559588	0.589891515393108	0.667773242818108	0.750004244339566	0.835536259118328	0.777327766301939	0.722148602882891	0.483633736640723	0.695876411247175	1.1403161323642	0.817892805336115	0.805202290528963	0.587368933582108	0.449952029627241	0.465611929430093	0.391645726537236	0.630497020271053	0.576414564195629	0.380024514098246	0.821075719986615	0.837592237605287	1.09102307903327	0.996447976397777	0.904318782891594	0.969691263256569	0.353162875465091	0.14119558782706	0.819428559314266
0.55254813071728	0.876302005592319	1.04768847019677	0.570381629603874	0.626415184202424	1.36242186679106	1.49814874946181	0.879988423658013	0.374719794693755	0.409578374831542	0.488420154726255	0.659450988382174	1.16339477557986	0.843779661878424	0.634622110606005	0.437021873501106	0.355279222379551	0.93018042347554	0.939517332870925	1.22600676379383	0.766932878793151	0.718253447661531	0.612406795552787	1.23616173359567	1.0796383259614	1.10929517916614	1.38912344040273	2.58625867883607	1.15147252276467	1.15551792835475	1.38841005565137	1.64068790634925	0.84297447591405	0.495046928528674	0.49171770117474	1.19328391071107	1.44324663199852	1.29950619700901	0.650122299055569	0.833311235980609
0.845641544850003	0.593279057477988	1.17830492535593	0.906076141750259	0.888378202704075	0.748966154665683	1.20886621564436	1.09117848718454	0.881132484437021	1.29642280666249	0.98526098233489	1.03055807555656	1.27372045678673	1.07656997963285	1.7859833833161	0.669203214525377	0.916325973162712	0.807701332936319	0.644806967240744	0.802345324228779	0.807701332936319	0.411809171037527	0.487042135014595	0.583605745622739	0.725080287293898	0.982244822099322	0.909800326276234	0.758083165071092	0.871796439177699	0.471866575831175	0.909262920062054	1.66429931502592	1.27130866630781	0.773737718630236	0.771007806692764	0.664619845742031	0.754617135351662	1.55095571516802	0.67198607762536	0.902106932052178
0.538191707567031	1.14628551452184	0.551693878343327	0.507482341117082	1.41384412625503	1.6663281161407	0.829993354270167	0.611847547250594	0.74756511802926	0.850042587151709	0.417534794156792	1.10433003271621	1.04781044675735	0.975276244882694	0.588774907121779	0.58981955146802	0.933983605914356	0.992091104436278	0.821244427963789	0.662694130577284	0.704909727269623	0.606805668870999	0.432158936153667	0.802270606117961	0.872181891283602	0.523788232448326	0.266472373053963	0.392088920757327	0.340683821582582	0.396995685417797	0.932335560190869	0.946343948840507	0.731582046215528	0.635935995887114	1.89584523824679	0.946343948840507	1.09930413683473	0.784731772606808	0.987297766643578	1.03153478343191
1.22224634915116	0.656526164085342	1.28338516811131	1.0036509933163	1.14124831211249	0.891866881869694	0.909800326276234	0.904318782891594	1.34103616716603	1.01364643155797	0.884026835213227	0.867386214312999	0.717037193332384	0.515121335612554	0.642366293377141	1.01868940916592	2.03114667611727	1.49769166613029	1.46398320601731	1.70681052976091	1.22756009144239	1.792302957143	4.24681398325354	1.13581608839155	1.16841548355983	0.862632236264479	2.09756827012375	0.840924100906649	0.764932705169571	1.16317448565105	1.39502716695689	1.23421201690779	0.729208184645224	0.797159196567449	0.637110050400284	1.126896375704	0.771752010869588	0.591889967683929	0.80099472936078	0.662349096374091
0.958683426351519	0.747308909170974	0.751667778337769	0.350354457505972	0.732036082467999	0.866641047902914	0.876302005592319	1.69745995363392	1.40372865383486	0.582617533355709	0.568603604144535	0.282020608543891	0.610405597174267	0.67062351327901	0.9845486451577	1.04478624067989	0.871666492287076	1.17089171749731	1.665050618035	0.8458637035318	0.793554540572408	0.721187911641483	0.807701332936319	0.527936188836518	0.593279057477988	0.912723816081376	1.07078774533625	1.09265369387846	0.72425704279709	1.30915868324388	0.937208043199439	0.640314737792107	0.47392968660423	0.704021181613351	0.850406702454096	1.19979235710932	0.886307997484917	0.738665671122431	0.739878054138014	0.880304402349358
0.440891243577791	0.561340959158317	0.433637196230348	0.424253849315076	0.806910105568184	0.623536906593576	0.814161160526215	0.711281530729914	0.643242755108651	0.787333758194537	1.52585765008746	2.74868844217993	1.22282041107221	0.896902577135903	1.18761022336909	0.712109449958199	0.932335560190869	0.742727159326767	0.660531871767129	1.14001532971359	1.34833253812477	0.946343948840507	1.04531818813088	1.97498353776097	6.01019367801485	0.469540258092848	0.507529236347968	0.716419723388857	0.449448404065126	0.410315658444681	0.145197984584099	0.735329590771205	1.06463691657918	0.713473418372664	0.815237322058978	0.495150720693578	1.48385065706993	0.405575978074503	0.603741702764027	0.659283310303177
0.605184214181038	0.27448400608957	0.465611929430093	0.591922744133848	0.942444482065344	0.746874154212594	1.13329528972233	0.978866292554401	0.618416748793671	0.646405609253744	0.898315187756035	1.25950904801173	0.783913139477516	0.973098132522198	1.45593763028427	1.11109540253925	0.615879571245344	1.06997189466075	1.08385847123517	0.827509548116187	1.04047434072521	0.946343948840507	0.41214133281351	0.602218876534868	1.16336264412965	1.26293958612837	0.611216534652173	0.713935881230205	0.522430214379714	0.578621858221308	0.705557658353628	0.528138200553045	0.872055769315425	1.01094222473947	0.602505787470543	0.421344961309479	0.470253013800916	0.879988423658013	1.792302957143	0.697741871856007
0.829600094418444	0.815762884579149	0.611222703749324	0.683797643465118	0.71971581483583	0.523426704377161	0.713198597617066	0.561671135575583	1.36812790016386	0.644102489262991	0.790062665074337	0.215353375529495	0.353789789384546	0.857788050528062	0.86993455620612	1.1706855578987	1.45775659978139	0.876302005592319	0.705838814417345	1.4408424463035	1.792302957143	2.13348183023002	0.801690181344787	0.611210108362132	1.06341979410981	0.981294125042288	1.08415292281935	0.53454204115083	1.20223436536596	0.819583354210868	0.995876816426279	0.882392609353031	0.821984928817107	0.966059388281994	0.766059455200252	0.901771803137114	0.909800326276234	1.34224090600203	1.65412534479742	0.538544420296714
0.896313989377515	0.512511076857963	0.465389547777737	0.465362869060702	0.596211089220012	0.733377246491049	1.36134325416062	0.995876816426279	1.03140174307998	0.647142706806824	0.461197341378733	0.373564015763857	0.29457572172929	0.747444184819829	0.810188391006886	1.0852510491482	1.23896343891641	1.00819414079344	0.939085653261509	0.449874877811923	0.244599400823185	0.878561423116454	1.12737527021309	1.88583924635419	1.5077545016787	0.728134196233935	0.548029820622463	0.29519146862244	0.583116528376272	0.610073466701476	0.527608384483605	0.680184702451452	0.792059888048532	0.630246054764476	1.26602061002492	0.739214176537822	0.384818469503071	0.946343948840507	0.857788050528062	1.54345324627616
0.643251229292723	0.709734369298118	1.3037132782456	0.702126155591346	0.663389442876221	0.891527323029015	1.14579658261224	0.760799388316	0.761308784266897	0.819155390608344	0.591176754223331	1.05655799584765	1.28032870192611	1.09221784239433	0.787818458723931	0.43611680161545	0.414376139729294	1.16699495528277	1.68289862879425	1.27593462229513	0.850554935777971	0.860199782921305	1.20324269914125	0.578408167893395	0.92232956829827	0.897477476806887	0.605135352259356	0.950820653367529	0.542640037638925	0.599041302959182	0.637333679831362	0.801567844145571	0.630791726904636	1.06817438427998	1.14389693330536	1.02353040808822	0.908629056322252	1.24360574088191	0.895093746463784	0.610508754880937
0.72225584441857	0.889036904364717	0.879041466123047	1.02491535967687	1.17691114152915	2.26294968943292	1.91927627536474	1.82154722617655	1.23028833921651	1.49613871728891	1.00877456556661	1.08203292231176	0.69021048010889	0.891866881869694	0.776787284209089	0.866641047902914	1.17528894505442	0.960426405584423	0.581810563761537	0.789555056331284	0.762297611700989	0.808999522874859	1.06462051313692	1.07296782255151	0.545733932665161	0.698144281197701	0.595615755939586	0.343464760246111	0.471299859492872	0.805948810803266	0.713680859908689	0.590631438173603	0.759392607958677	0.587168404725537	0.729402545061334	0.690335708719304	0.420223119339578	0.455214586033103	0.482199614157302	0.633712474979405
0.648766769353764	0.750004244339566	0.576414564195629	0.566410578661309	0.633444556047035	0.791336154951576	0.249745399852528	0.748395470259747	1.0885327290474	1.29858890926421	0.438682947254028	0.411275230330824	0.417789064144505	0.734387081610109	1.1830811432058	0.924227071344796	1.69414931236782	1.14266878059943	0.698954098555144	0.935284694643424	1.16552392024735	1.4069394291933	0.625521598436479	0.379907309801567	0.420251452558036	0.681453009536252	0.946411576230938	2.74807483193473	1.44193684596525	1.22480679583187	0.699868348258065	0.908231278465587	1.66251093828922	1.77925166337005	2.74277011253024	1.24083119647888	2.03097096535302	1.20457245667129	0.762874489257479	0.663952773186389
1.81407511734285	0.874300807213799	0.649858296866354	0.803147133073339	0.589312313335959	0.470575100547206	0.567399669738425	0.645463080132139	0.644922287754745	1.21561609690954	0.641954404641526	0.933728151350014	0.793486175383934	1.04440529171115	0.674962970141082	0.227313123832884	0.481445948884119	0.566357225650893	0.40424186552988	0.684400549332542	0.982244822099322	1.36701038965762	0.734671922106375	1.07149357509158	0.751667778337769	1.38623097297254	1.78405714166505	1.27067616349221	1.11666801529753	1.04781044675735	1.40803738270116	1.07577180022024	0.583682515516414	0.656837388035389	1.19880603052997	0.391842463233744	0.50741471372665	0.891047677855095	0.980786423870232	0.80356202994882
0.946411576230938	1.34012734904627	0.825854725912111	0.495800889591825	0.777327766301939	1.55222684837798	1.18670995854572	1.0885327290474	1.73153958054418	1.56607548881594	1.32823251735239	1.71209817981585	0.924225440446342	0.203494314344859	0.560390163548613	1.32778690143863	0.729992260554369	0.882392609353031	1.36520054525278	2.83495970581738	2.02714427936023	0.856290021807122	1.2031534614902	0.664236462765591	0.664236462765591	0.713450571553084	0.791336154951576	0.750122812413586	0.485403467597273	0.45388675822496	0.507725977092145	1.46405535435941	2.22698655771403	0.547883338802398	0.56460752616349	0.844370490177692	1.2305255988421	1.05341380221721	0.500503886586845	0.653724458764602
0.465389547777737	1.52570068001509	1.76730099243889	1.52624294022089	0.976435992612581	0.459446607558563	0.324481735798955	0.670594911852037	1.07928616591438	0.695876411247175	0.922996634424444	0.807773581682942	0.379658122067306	0.706397041432774	0.39099175137243	1.05932657678052	0.545177433793351	1.40802179976086	1.65286911387068	1.07004433274637	1.0697316491248	1.62553806928605	1.01299113740095	0.592202220326513	0.634815989221901	0.460070387222493	0.956349940733104	1.99074291730771	1.60380389973771	1.03474958475979	0.768904451247806	0.65209952125208	0.609487441976273	0.608044930559262	0.896313989377515	0.627104058507686	0.478655912185095	0.627515202134244	0.732688529651344	0.879103683322246
0.396867444732708	0.565819984544642	1.08498656474469	1.65962449469187	1.23440937700749	1.43120915339981	1.52456456805827	0.609831535253217	0.658322111348115	1.0585147533696	0.549795583897627	0.689959433717319	2.2681702069421	1.28593430993938	0.585946505881249	0.47061343834102	0.432862969754736	0.520410544141593	0.53846362363158	0.352055573892296	0.479985901989243	0.36011369597793	0.572006451589791	0.955547481872006	1.14369005800327	0.738651738277048	1.32134091467868	0.766059455200252	1.09164650884053	1.98400166223365	0.892117928261264	0.749624098758826	1.00100858429093	1.05099856279486	0.700962191085808	1.94290320724316	1.59408939344183	0.454935250886006	0.4809544700398	1.18670995854572
0.784700805399518	0.622834144621186	0.585110849400915	0.6332577056044	0.680676253903172	1.69414931236782	0.538958046542729	0.536086800992177	0.184845088089268	0.186914290789871	0.946343948840507	2.78274962599911	1.62553806928605	1.3349912156013	1.28742547215562	0.626643897683141	0.699190208967429	0.686305362830133	0.818373642475119	0.63219197509564	1.52618099593315	1.44919447664509	0.957145834978073	1.04520592587162	1.07401437376079	1.52017740079759	1.24681997799559	1.16045595278623	0.839789818424898	0.605198230402361	0.913599523956715	0.838294607724531	1.04047434072521	1.01364643155797	0.636439237114842	1.02533699077835	0.537643288619915	0.647056121144041	1.35673393672827	0.745981679442173
0.493237612181521	0.780373271148486	0.787746107279874	0.651960396534124	0.49340629324146	0.459211532182106	0.372983393016926	0.647464278510659	0.873951575893028	0.728272975323165	0.686593755628993	0.487232781550347	0.73609847063595	2.17935803630526	1.40763739546699	0.981319380828034	1.10729222010043	1.6232049611678	0.50620997489066	0.49636863541312	0.971988885104759	1.0017220845617	0.899649320008381	1.01016003354712	0.817944842608396	0.891866881869694	0.816191986142446	0.879988423658013	0.579942946857719	0.582423818330013	0.783515361620852	1.53054528590205	0.395454780730352	1.22424754752968	1.20124150076273	0.735204775103109	1.05096619230986	1.16512368057164	0.619168271834245	0.711058178950313
1.47641569728556	2.0400352168322	1.0063799001961	0.535669477696312	0.330193655209612	0.470071869865219	0.902106932052178	0.631234882198568	0.788493616106072	0.991425537550628	0.718859676852106	0.832572950958714	1.22489061629137	0.510527642997438	0.751703032050002	1.05341380221721	0.857788050528062	0.876302005592319	1.64745468353569	1.96560323451335	1.12275148067561	0.579760012664576	0.800288278246882	1.06922972488615	1.45272090451518	0.615112715461977	0.744436500688132	0.724483211254605	0.751610169819989	0.873044240790077	1.12667400719013	1.23830803698079	0.637848312552491	1.20200565188524	0.686858705305378	0.886307997484917	0.997510480217954	0.824022395134064	0.384825563828162	1.53606619242323
0.846810661066766	0.528185715674432	0.626579384433583	1.08446944691648	0.611011630653606	0.656837388035389	0.790576646897394	0.918936231917303	0.567318335126489	0.564659389263629	1.01410560914942	0.727065557228744	0.999264574168264	1.29655366508144	1.51955579632386	1.57734361006617	0.734324204026016	0.799866420422943	0.948377446669896	0.627104058507686	1.05132345794938	1.37806418620565	0.677961161836027	2.25236963561927	0.946343948840507	0.521008045140183	0.34546595862463	0.167239929483381	0.315107957864993	0.868929169460931	0.891047677855095	0.676849371820586	0.583938628982354	0.479662660425703	0.70777698312498	1.01573584886465	0.807758091065071	0.557222271829564	0.386005325191545	0.644806967240744
0.607474538055562	0.900664420635167	0.881132484437021	0.626048277925054	0.504674594101991	1.17131686292201	0.691034469563773	0.479888178178253	1.4471620201304	1.26054357451989	0.538088865185409	0.682039945077253	0.795986335897308	0.996827612035983	0.459446607558563	0.904318782891594	0.86993455620612	0.702243860633374	0.678722537652888	0.590940366668669	0.801567844145571	1.12940291406993	0.632421392871536	0.603694499301611	0.804323934275634	1.04604096608582	0.803147133073339	0.749556319806094	1.66761478613346	3.06961406861697	0.876302005592319	0.425191562957038	0.641809239558043	0.669939848844338	0.746064422877914	0.730066387771816	0.777747912028778	0.502399323828663	0.779411932675659	0.974360726139781
0.516407712478301	1.01949882135948	1.04531818813088	0.516035228752413	0.534890058040287	0.705838814417345	1.06693976453984	0.887508716512029	1.05341380221721	0.638651087954259	0.994834524935405	0.841061639317354	1.04161732975365	1.43015589109532	1.66989259837353	0.681748281699299	0.83306736467576	0.833596636074531	0.737037629978228	0.720901142035467	0.610037694851825	0.759609052984992	0.430156340382048	0.542423291399057	2.03803401845368	1.2828563624278	1.03639787587389	0.581814757953941	0.385489926195024	0.204890323285455	0.334503196863617	0.736045293542614	0.63219197509564	0.502026840102775	0.76866307499398	0.708800316314349	0.205033697712951	0.369249601618998	0.823113890114329	0.357473148895748
0.891047677855095	0.621837746985265	0.837332206381102	0.84620996182024	0.916325973162712	1.1212441861941	1.74084394119994	1.38530750566673	0.795774296941951	0.692361915661196	1.01017916130065	1.4095782873886	1.81588918884616	0.39143680103302	0.421107859675344	1.52800971960441	1.02143372459115	0.916325973162712	1.1183607983906	0.92633196505531	0.834804449334718	0.433252656169745	1.37858539215602	1.30788628767801	1.05960827485527	0.516035228752413	0.904318782891594	1.5620617315393	0.876302005592319	0.899649320008381	0.496031874442465	0.502399323828663	0.946343948840507	1.20519965159996	1.85108267757185	1.97431708536057	1.09042442994568	0.65897015124317	1.04890823580259	0.517717155365886
0.743616389410353	0.480059211260347	0.578661608452279	0.60111150817834	0.625707655048594	0.617052088365859	0.72230515511508	1.01727525315324	1.49349475575066	0.834352946357454	0.912452685978481	0.569004051579229	0.474734831247203	0.680137526405376	0.55123214720346	0.67155756555893	1.24016387634883	0.971637271512181	0.968341759680133	1.00744857231344	0.772799452047927	0.747032265032526	1.22748029696174	0.902106932052178	0.929533882460941	0.739817518156879	0.862293616942681	0.955954218941183	1.07027680464315	1.21663585737152	0.827413651640756	1.19000481971945	0.921776656077084	0.673852953819492	0.705184669042723	0.503664654705367	0.640318283340645	0.922996634424444	0.668250668547284	0.480666685675473
1.37226053440451	1.47813676567661	1.31103017535147	1.34055356776787	0.216012077190136	0.17855129089276	0.608283880955693	0.733994716434576	0.570001847196562	1.46405535435941	1.41400484485319	0.693046867924694	0.270962124468273	0.361735952329842	0.617180836200329	0.808017421202796	1.18878522501852	0.713306748133381	0.748922515486312	1.31973123160764	1.14579658261224	1.08821544563729	0.963616472094976	0.707355471909679	0.984440786126659	1.04531818813088	0.984440786126659	0.572297917668694	0.509388908379868	0.652717273726672	0.746874154212594	0.663952773186389	0.597434319047667	0.545733932665161	0.974257030807787	1.26523560295555	0.918327171541231	0.738652174363529	0.457916219898618	0.374600187101569
0.470333684948197	2.03803401845368	1.66809562327246	1.01616274224865	1.23394227900055	0.754792275296799	0.689555642217459	0.385547534712799	0.452228118887458	0.518284023709851	0.870698650132464	0.78624045711688	1.06222310805627	1.27362322982804	1.35794613817844	2.25463085128741	2.29239360318967	0.884542234209753	0.516035228752413	0.837453292810846	1.12378340044852	2.00169646894898	1.08286509058364	0.895913749701811	1.20503198104092	1.63332050742474	0.649545157111773	0.678353527011559	0.213176076488648	0.39686483290376	0.414629277231052	0.81419194695888	0.985717873186852	0.44949224560626	0.66004040164934	1.64110294556343	2.12058408108969	1.21281441917961	0.704020687812131	0.578215675137423
0.779874986395852	0.962514612588096	1.56623523702762	1.29107474401999	0.747113643821452	0.860737129314944	0.688235471983736	0.872181891283602	1.30460952730189	1.53328761850103	0.808141898842422	0.713713079753337	1.03654601206245	0.772580092957251	0.697260376280514	0.470166334021451	0.909262920062054	0.953643302624109	1.08148990310601	1.04383708612319	0.780275226071556	0.61500090954908	0.771679762122966	0.755797187014227	0.891047677855095	1.2105136150569	0.697133102849176	1.00549043270984	0.87251595460593	0.858384299179992	0.783135149288142	1.32347146932361	1.85803960498204	1.22811035941975	0.889968726226112	1.08245558356402	0.835092193050686	0.921623262988205	1.23341499072319	0.406776697101614
0.176337969476128	0.177807380872943	0.876302005592319	0.876302005592319	0.946343948840507	0.922996634424444	1.25226432482895	0.891528514994099	0.672768545385429	0.565876366951821	0.886307997484917	2.53885208974357	1.08972880635592	1.2645855597315	2.29239360318967	1.50719797148599	0.946343948840507	1.15646977858507	0.759392607958677	1.05727897088581	1.12932211251252	0.498024443345736	0.203277178417738	0.539789592005029	0.385489926195024	0.525781203355391	0.785567994919373	0.756880146105192	0.483652342074482	0.477242767876494	1.24083119647888	2.55886407352877	0.946343948840507	0.946343948840507	0.946343948840507	2.62890601677696	2.55886407352877	2.55886407352877	0.946343948840507	0.385489926195024
0.539789592005029	0.36117259607913	0.773737718630236	0.982105360735215	0.255517360908432	0.335466904430303	0.603694499301611	0.613015855928858	0.876302005592319	1.01648958742069	2.21679863869611	0.904318782891594	0.334190932141006	0.529013908428385	0.750718197151359	1.37167985254083	1.42432686098177	1.49613871728891	1.27179710823071	1.05615775617195	0.662788650734184	0.610634310654984	0.796939510411432	1.53390818629769	1.59083979585259	2.44525214481798	1.11205544716046	1.02491535967687	0.628921864126041	0.597677351925674	0.457384754263658	0.699904894164848	1.1167256180233	0.641179177100038	0.873189076321527	1.16321873157086	1.13028403877162	1.45169501143326	2.14817399736654	0.769232152215617
0.72554961548442	0.767501966617262	0.857194814632771	0.617334849882164	0.677134017970677	0.749604004663862	0.486919283352076	0.602971960413772	0.860737129314944	0.609487441976273	2.22698655771403	0.690335708719304	0.263426577470537	0.477317588132273	1.6691197228627	1.4052869657677	1.05861783316891	0.637857029594195	0.508766773214862	0.729038294650039	1.22790418471933	0.767175046097364	0.822798237602674	1.2828563624278	0.46648342849983	0.743956457681539	1.15906878078533	1.4567677723473	0.6315263547233	0.440082210201387	0.644224478980394	0.751703032050002	1.48814275756921	1.88171913204547	1.71114488881162	1.02275334147489	0.524660659181154	0.972804192527357	1.15921633481382	0.856290021807122
1.47383385940029	3.87922664139789	2.91596665531429	1.15646977858507	0.557343601324551	0.920312998595661	1.08425647606567	1.42067557100294	2.28923268719267	1.84107668567925	0.741697040157404	0.754051141076342	0.997330678171917	0.774328546929504	1.02153680439045	1.0585147533696	1.1663321155725	1.06083810705179	0.779587183826074	1.55527850942195	2.90935659522061	1.5719233583549	0.723552624010277	0.725872146245652	0.706052007229581	0.968544321970458	0.681199803078237	0.721784384208779	0.935284694643424	0.625995060618182	0.603004430895224	0.800675080718002	1.07425048417307	0.800710528582284	0.666074763773594	0.885339675688859	1.21281441917961	1.78889495122687	1.79053719386784	1.11444461263616
0.919452094086266	1.05293337101058	1.01811392173398	0.529848656736099	0.578015187526414	1.08101113147462	0.876302005592319	0.774862889194757	0.815882031845737	0.824698500226627	0.882392609353031	0.664388565547346	0.351183202306557	0.965446296999103	1.00409873792441	0.884026835213227	0.588221667030022	0.598003419769327	0.528185715674432	0.526092519274813	0.83306736467576	1.03750242220397	0.372983393016926	0.755114382830028	1.54427900026444	0.710879179970099	0.656536567430699	2.07075921798697	1.94983315361025	0.418294989797362	0.428156539396627	1.04357045917185	1.87144125665719	1.80384833240369	0.538086648752839	0.64284947375216	0.887508716512029	0.685181820317791	0.76699759421177	0.389497446726759
0.964733959821908	1.01099805030037	0.569549339837585	0.611847547250594	0.567020703571754	1.33968206869813	0.879041466123047	0.965615287193289	1.05621547994714	1.11587012405229	0.817351733872332	0.535897644512579	0.312402681066479	0.6667060687969	1.23661620260281	1.80928964295943	0.69370156869233	0.612406795552787	0.589868561983664	1.05186549158438	1.3433437147703	0.80169773780076	1.47402020889474	0.98579643664114	0.51714499609144	0.401653451559989	1.15196421217045	1.23920300113267	0.131572144244952	0.448749023431876	0.573992145569067	0.500184309699246	0.415008558965839	0.825251201155962	0.585608139005654	0.45969395431088	0.326452660653394	0.640052989192224	1.69204254065302	0.909262920062054
1.11666801529753	0.751667778337769	1.04837432349683	1.75570737657866	1.03973320650476	1.11831499818443	0.840822406096641	0.750256702317609	0.681199803078237	1.38912344040273	19.4545266961414	2.83903184652152	1.07595682241866	0.733368770387178	0.578580023742518	0.895623920971129	1.06962079586034	0.512380866495986	0.555354468282404	0.701449626491564	0.43540122561462	5.92398820940169	1.07799901873692	0.413226739601131	0.892738768776697	0.649283549763858	1.00108117134255	0.703207168031499	0.559801575790225	0.909262920062054	0.353162875465091	0.235325979711766	0.766886137997791	1.07799901873692	0.678353527011559	1.19371207102101	1.10064361465051	0.669887984129568	0.50741471372665	0.422809283397972
0.731582046215528	0.539789592005029	0.704096336973265	0.404592274353619	0.572441267076852	0.510124153449576	0.543991190472156	0.668269602170807	1.30620367684386	0.879988423658013	0.661740922346973	1.00329302218197	0.752261996000916	0.320835824735157	0.879988423658013	0.886307997484917	0.416170557725489	0.622834144621186	0.768425521365883	0.467642755046326	0.577162742859922	0.446524563364572	0.560947197392708	0.868519567453631	0.721255856511351	0.734324204026016	0.881689847380641	0.800752572095816	1.85050094318555	0.730428112038494	0.508030435238334	0.634563521290989	0.693037082776183	0.522430214379714	0.908139252523313	1.03869077144178	0.897853372745608	0.50195641558409	0.235325979711766	0.42360175296652
0.719194002725567	0.786795565960134	0.40357002303397	0.833847500216709	0.838347307007887	0.643718434025801	0.669749347800032	0.833361320900489	0.680676253903172	1.04531818813088	1.28613692688479	1.33589471081877	1.86410507680584	0.275083733718654	0.272450577957444	0.328182881719233	0.362142611778961	0.602971960413772	1.2980038892137	1.10658795531064	1.29165769403044	1.30064940682607	1.3621650568773	1.76083123562038	1.58533758518622	1.2628443786426	1.4771799958082	1.50719797148599	1.73228777945543	1.50719797148599	1.17528894505442	0.576333985840823	0.741198971474079	0.483667155693339	0.379670896415751	0.715003975196829	0.866296013699721	1.1588750671647	1.80406912545025	1.54529480877214
0.761396853226687	1.18684908326367	0.915214242270439	0.76508402760077	0.494413437080439	0.550446991678989	0.443493421035928	0.4478070398223	0.528966957474527	0.47611281210807	1.11974596280911	0.767666808612534	0.900664420635167	1.17816890932359	0.795720477987609	0.747148943289499	0.450966438087274	0.495293441226453	1.11638803305395	1.06721103857489	1.47767933871518	0.978670999570439	0.583830769951319	0.22420022399858	0.811387361690773	1.1389243986493	0.719202192752626	0.733692246643325	0.892117928261264	0.631454489765337	0.712109449958199	0.981366848643406	1.06808382531885	0.609893752452416	0.448268186292872	0.858226665399238	0.539789592005029	0.754469456067696	0.722209822415681	0.660200625151558
1.41840408890295	1.23661620260281	0.8458637035318	0.873256703711963	0.590668798723397	0.367470380432032	0.462511316181129	0.71580773419777	1.02261175063027	0.616243468378119	0.691088425783957	0.527099677262927	0.969691263256569	1.28924998349779	1.16777462698951	1.08962073756547	1.14994240181588	1.05129168432523	0.593448110791106	1.01235275268348	1.05573381470607	0.702158645431275	0.936337956947908	0.895913749701811	1.07864530522882	0.647634122626799	0.642260060484994	0.751543627707658	0.598772281056134	0.719633613016523	0.647111134934534	0.753543410605063	0.51843813040405	0.66403346273084	0.815842412350784	1.04697416567312	0.907431758147069	0.60821827949113	1.13914448707595	1.06462051313692
0.967630719747094	0.663125629321039	0.640423572852062	0.640610931685626	0.946343948840507	0.844002867642833	0.558060394701326	0.466990502539008	0.708445834637501	0.923627642922175	1.98176675987832	2.59572825418571	0.352036690438062	0.630439389138552	0.653724458764602	0.45010766925086	0.503564457278283	0.846934073138577	0.567806369304304	0.976361924518302	0.570001847196562	0.957612876959416	0.867340442209827	1.4164944594401	1.37167465086815	0.809919997386202	0.674848186580551	0.96850020593914	0.936337956947908	0.72225584441857	0.660531871767129	0.653601184729078	1.08094891427542	0.717506221758847	2.56887006542137	1.17443994344208	0.900664420635167	0.580176407694892	0.692361915661196	0.494413437080439
1.70942270304847	1.20287348391068	0.918327171541231	0.642026599647826	0.735612019456486	1.26824049136035	0.398371663911832	0.387816243933349	0.696922766683266	0.412033599821328	0.6397791890127	1.33308988580418	1.29686475107743	1.28022266303377	0.477317588132273	0.547391823654379	1.05106337251792	1.47487092075606	1.49353059935753	3.09637078175819	0.492393331936065	0.488187486569489	0.393915698451204	0.61474639691893	0.573992145569067	0.716057999122179	1.01579749899436	0.859730052476277	0.957403203037589	0.932335560190869	0.758009037853644	0.791432525345568	0.425611982438368	0.513729428336944	1.457168012023	0.745218769956149	0.864120798070895	1.09759831277016	0.864120798070895	0.592733214755214
1.54100703910054	1.27633085091068	0.593083686072851	0.509351289944511	0.538450114189246	0.932335560190869	1.09759831277016	1.2305255988421	0.655646814599818	0.980690371982726	1.07099271937083	1.03039418876896	1.25432592090872	1.68951441459527	1.66906973926877	1.50342927870576	0.851633749199843	0.651500872164489	0.726063991014777	1.17546802121357	0.705853408950604	0.652615171234168	1.50326964282323	0.525781203355391	0.737774698693056	0.787746107279874	1.43176818644948	1.18414800507	1.13467881384269	0.821744975298189	0.633047117327342	0.988369114789419	0.916325973162712	0.826732303163654	0.661379241723539	1.09265369387846	1.02059750227858	0.756302732067829	0.566905256021379	0.507787165616986
0.311327868638118	1.47011694270754	2.61784676257987	1.8500966881562	0.837791557360737	0.670594911852037	0.824698500226627	0.741862925582037	0.809514582459538	0.520287239852855	0.788391668989529	0.832794571202492	1.04686575878498	1.21324446740407	1.26102899950157	0.776079164955304	0.595837960222437	0.496197284266296	1.19414039740288	1.8500966881562	1.04262373441547	0.997870420124044	1.59713845792425	0.928933545456977	1.33402289380524	1.40313182905237	1.00093623284687	0.465114273156182	0.298435883354118	0.232576872442617	0.239014333483734	0.755179064529088	0.427515092143936	0.946343948840507	2.54885808163617	0.604266861268785	0.788280019585634	0.947021168468227	0.569914160255207	1.60020171243787
1.00808455423091	0.881132484437021	0.549093952660789	0.363972260187687	0.90948248634765	0.497660730724121	0.298435883354118	0.936337956947908	1.10426845985087	1.34057041136331	0.902106932052178	0.637560933399635	0.466909387980895	0.851070567927362	0.890310394241956	0.396056472550783	0.397822235825948	0.955264261097497	0.716227242612608	0.43243148198383	1.56346523006135	1.77579899027148	2.57094027064053	1.56053354368661	0.649421230969367	0.381661221680024	0.475542222329956	0.750019117081586	0.65595556805087	0.900664420635167	0.832445802157572	0.539789592005029	1.21023915888004	0.988539275682105	0.946343948840507	0.635520274872897	0.802270606117961	0.576211402494086	0.541657395552189	1.33518256957498
2.93885735905314	1.68973329452762	0.989220318947612	0.854433304325496	0.783515361620852	0.912916574437562	1.88583924635419	1.84600627303058	0.922996634424444	0.636235056790405	0.575428454871016	0.845822138896033	1.12515171645918	0.584605029143828	0.614874512861176	0.913166186249259	1.11582179784539	0.73938062417348	1.19548912931409	0.821767330103726	0.904318782891594	0.639080649644204	0.740595717742955	0.485668354071858	1.08954076460767	1.93971766423741	0.907431758147069	0.656247040575602	1.16225978564252	1.54774645435728	1.57734361006617	1.55568854758089	1.38406887468429	0.867350906902658	0.915214196285756	1.08094891427542	0.909262920062054	1.31230027618454	0.778876873326	0.593688507409012
0.668913585147145	0.466025370251692	0.327172598807265	0.998478802014012	1.11117678132817	0.808524236647712	1.1706855578987	0.998449174776296	0.652318552987119	0.593623939272218	0.803147133073339	0.502399323828663	0.638737673617041	1.43765537114478	1.39118518582942	0.947951227948305	0.635053720577665	1.76987183693566	1.14187785288815	1.19300424168763	1.2346398110786	1.04691303095067	0.823747704616923	0.688824577191064	1.31250899458552	2.17002545279429	2.59657896604702	1.36556984658436	0.822747636003113	0.403949304768756	1.12426237631514	0.48010617777178	0.349305795701767	0.674962970141082	0.90442664192263	1.4463221284509	0.682630624719239	0.764445346901432	0.468098987500662	0.454827882464164
0.485403467597273	0.807758091065071	0.954008769405033	1.47383385940029	3.87922664139789	2.91596665531429	1.15646977858507	0.557343601324551	0.920312998595661	1.08425647606567	1.42067557100294	2.28923268719267	1.85108267757185	0.741697040157404	0.718970696416662	0.997330678171917	0.774328546929504	1.02153680439045	1.0776171015282	1.1663321155725	1.06083810705179	0.782158245146641	1.55527850942195	2.90935659522061	1.5719233583549	0.723552624010277	0.725872146245652	0.706052007229581	0.973098132522198	0.681199803078237	0.721784384208779	0.935284694643424	0.625995060618182	0.603004430895224	0.800675080718002	1.07425048417307	0.800710528582284	0.666074763773594	0.885339675688859	1.21281441917961
0.801754495929511	0.984352695812697	0.587862793946069	0.634939002570689	0.788397564218561	0.485697981309572	0.93018042347554	1.1407969695032	1.29517257593558	1.11946969302746	0.479378407482667	0.419666589146866	0.344820410760592	0.702876627033123	1.28793287414756	0.603454102683704	0.622834144621186	0.794847250183871	0.704409395545842	0.38457677268478	0.845172299022251	1.47838766995203	1.05354119735222	0.916325973162712	2.89537648711606	0.908139252523313	1.14599876566685	1.20964653395251	0.891528514994099	4.82229214789589	2.08647392540575	1.09447287239718	1.53464797341067	1.03704463172523	0.873189076321527	0.896902577135903	1.67219102924949	1.81007272058581	1.32908748904714	0.75377323726916
1.06742219086685	1.10226726147235	0.811258940398994	1.33917152687716	1.43428397920046	0.937208043199439	0.620546696173355	0.441762742647529	0.637560933399635	0.620686774401192	0.585831968329839	0.459385952642178	0.625298118181974	1.03489984715295	0.986482955802404	1.19472642212808	0.878533735651768	0.528204250288522	0.805344543601214	0.40298217629371	0.600867117842101	2.45913576240317	5.04170201947009	1.52732304633418	1.42022336015615	1.71479054874748	0.884084443731006	1.77715645760119	1.34485281748131	0.709333428948456	1.1818523371839	1.3249852237087	4.26477345588128	1.85409908491324	1.09386222828257	1.27691202176766	1.05621547994714	1.16517568402957	0.698365510796756	0.297372642753755
0.48369382020728	0.465114273156182	0.448268229857312	0.397777080359308	0.529629991156035	0.494428551637215	0.65094462351678	0.465344876463674	0.92724160068191	0.737609366275468	0.801846093581479	0.415507901872818	0.684921311003859	0.932335560190869	0.475543853228408	0.435859016093366	0.687118201684187	1.17054643318075	0.528042419023531	0.404686668250034	0.432434166838845	0.697590893327923	0.609831535253217	0.62444740632066	1.07577180022024	0.584728421241136	0.683162980376021	1.5581847008174	1.05688589708794	1.01638589208869	0.243301145988132	1.31087313972707	1.24577533364934	0.689350664710489	0.781014184367633	0.946406166039706	0.741697040157404	0.57402388980599	0.677134017970677	0.592120355590728
0.550369645818677	1.23802347983455	0.914016898110574	0.499963328483508	0.205033697712951	0.138502633957606	2.62890601677696	2.62890601677696	0.189268789768101	0.44035368624833	0.866296013699721	2.81983065477756	1.46151844328065	1.02574184075725	0.668791201980089	0.524044751904673	0.726879331283577	1.0585147533696	1.97070750568123	1.0472601900791	1.02646595207557	0.512378222441278	1.06946249870986	0.540457433314575	0.81419194695888	0.906319981270113	0.680184702451452	0.360274826625676	0.673728179915339	0.986238714634763	1.13926219053888	0.539789592005029	0.357493887962147	0.254772333578475	0.343464760246111	3.6665637301701	2.01008624799504	0.891047677855095	0.95267669638334	0.899649320008381
0.81964980432539	1.29906951336935	1.70942107215002	0.960352337490144	1.01638589208869	1.52108703642419	0.825460999798129	0.500503886586845	0.503792587175744	0.83410200696419	1.46405535435941	1.04259403762899	0.655947979672311	0.373129583268873	0.662470504745474	0.870148393454212	0.723264949828933	0.868929169460931	0.648226875737433	0.638221827277239	0.730260637932649	1.47623804509531	3.74851291453337	1.12275861905824	0.667021721308556	0.803132692761797	1.21472673584499	1.27691202176766	0.656837388035389	0.969688382749466	1.20544158304822	0.42360175296652	1.10977501179889	1.46151581335021	0.710098986472213	0.378155286243944	0.553797980654666	0.386005325191545	0.309080533560637	0.541805604002406
0.51714499609144	0.686855363713184	0.838814228682233	0.545177433793351	0.697725025585104	0.828116413613146	0.830305185534547	0.559742321314799	1.65412534479742	2.90020696596076	1.79632255108178	2.26126385063492	1.35257981783846	0.828611266984352	0.707074339478076	0.535225092930386	0.682642314495248	0.491809024666381	0.874300807213799	1.35929344252687	1.08660066089021	1.36015428338692	1.26924513918904	0.571165032238517	0.736031467498349	1.27722022767422	1.15454960655869	1.10850152192165	1.08584752171549	1.35734864466209	1.15317641144936	1.36110666310346	0.542529052535758	0.843779661878424	0.487232781550347	0.600496097717736	0.5113657658692	1.0433251010303	0.747113643821452	1.4901594251198
0.539263504485604	0.357173833420956	0.876443596436943	0.745566070426301	1.63089835539185	2.08296253296306	0.820542417400097	0.799866420422943	1.21039917975726	1.01730141083161	0.50315480686605	0.810277830425255	1.00093623284687	1.00364043966537	1.11895017905078	1.42432686098177	0.745349654198374	1.5581847008174	1.85931741156644	0.51714499609144	0.502625877174051	1.56455334216868	1.17493061499939	1.32396909471989	0.716419723388857	1.10997228959075	1.24326666671164	0.5197750566528	0.693985562483036	0.604046772842133	1.29181070686333	1.518160733247	1.2165008372453	1.61998725481091	0.574722429348537	0.681392758363229	1.05814258868995	0.960110426893078	1.51214417487028	0.808256199469005
2.01201843953292	1.68583002834041	0.85084907262198	0.575987912258554	1.13923718073521	0.351499180997903	0.341308513248962	0.503243347117575	0.465389547777737	0.713198597617066	0.820164755661774	0.695070094658712	0.534276319435144	0.602431329974194	1.00736360391697	0.347496784240863	0.556202492973707	0.501496915876832	0.741717779223804	0.402704059000893	0.516407712478301	0.529013908428385	0.475691989416973	0.495150720693578	1.43664763743621	1.91164417281405	1.18469394654834	1.15665277034741	0.532417299506458	0.656790211989314	1.15335661939085	1.18399486647857	1.15719620993143	1.04928091083485	1.16158144463915	1.48385065706993	0.984469648014257	0.285806170536976	0.469324540030775	0.327524180058592
0.876302005592319	0.774282464421583	0.816916097460782	0.918327171541231	0.494962766720063	0.560720671914469	0.844850257585198	0.761308784266897	0.397002748422916	0.544277381766805	0.892117928261264	1.1663321155725	0.783418370062651	0.717367442009764	0.675959963457507	0.41742144160965	0.45010766925086	0.689814413770335	1.26683196178079	1.03149817956	0.84179251176864	1.00866106246778	1.11507363440163	1.50019569053647	1.05564836022105	1.2165008372453	1.45116441688744	0.763064920016286	0.975276244882694	0.606115475606714	0.505709965094768	1.03973320650476	0.702899991623715	0.745384219309039	0.577504484523284	1.32488152837671	0.922996634424444	0.890310394241956	2.08813804601095	1.63684226789203
0.54363278513062	0.783418370062651	0.902106932052178	0.804420230974683	2.21598421055528	1.39028857385235	1.85233890849859	0.968637094897388	0.752672567967427	0.923694443198797	1.21023915888004	1.76795159247748	1.01949882135948	0.634996725697832	0.899649320008381	1.14825139699288	1.38187719840711	1.10721139864281	1.23341499072319	1.13211240647142	0.738651738277048	0.517717155365886	0.899649320008381	2.55886407352877	1.4471620201304	0.891047677855095	0.891047677855095	1.54151455117532	0.971988885104759	0.748064489543603	0.697133102849176	0.876999814366672	0.729239165880967	0.921623262988205	1.00921681211494	0.824373227700046	0.876302005592319	1.5593328246595	0.988220654589562	1.11731799030254
0.285459669980655	0.714416718369209	0.399448828111375	0.884084443731006	1.27067616349221	1.68779757439555	1.1706855578987	0.60667061925622	0.417042056795228	0.503708766716249	1.01530021245309	1.87144125665719	1.19696805384354	1.53606619242323	1.27584685623798	1.08947699357485	0.32689127552457	0.612893728179119	0.873256703711963	1.54529480877214	1.68810790370055	1.68042789222794	0.949322197962692	0.598003419769327	0.537072094477587	0.413424855187546	0.435202602247907	0.881689847380641	0.731691048264806	0.851633749199843	0.989480845681687	0.970948507665476	1.56546642843987	1.45299610016233	1.07252314201924	0.585110849400915	0.697146001755873	1.28494738074177	1.98400166223365	1.44254387002613
0.75292217977912	0.580601741867559	0.346754734584101	0.352223150687213	0.698655025366249	0.442149556722176	0.471659965422221	0.470109216972511	0.419790262523024	0.32447027111855	1.28228230050675	1.49318958283635	0.550247053296342	1.14990338061455	0.623119596373105	0.316978744971834	0.669434316571029	0.80356202994882	1.46927430552539	0.979771323243447	0.646946192841807	0.910120332926594	0.630554709652553	0.749604004663862	0.943449598064296	0.868519567453631	0.643718434025801	0.646645295192707	1.07004433274637	1.04697416567312	0.678445144616903	0.793952838067918	0.490112169664378	0.873256703711963	2.38854000707175	1.41600004572306	1.66761478613346	1.44254387002613	1.15646977858507	0.216012077190136
0.842812874787777	0.608044930559262	0.504324356218564	1.48537395073638	0.637184281604224	1.01364643155797	1.29279953429742	0.974926675656089	0.647935992581143	0.474996812866154	0.223480516176619	0.833996875750236	0.721802713944933	0.530445133198567	0.677437959578974	0.605233882669703	0.40357002303397	0.462910036920682	0.525273315260215	0.735669743231672	0.805547725166936	0.886307997484917	0.644184920812087	1.47623804509531	0.626275038197709	0.49654686890869	0.37534985715176	0.728048787093232	0.889569260021499	0.741104687940908	1.03973320650476	1.169874351505	1.26798735256394	1.23938205282547	0.909262920062054	0.734387081610109	0.491390095183266	0.698756972482792	0.66039670771212	0.476173527353264
1.39207251918961	1.48975918544409	1.16531701494572	0.781040206151525	0.498261660906315	0.708334464394086	0.63064629444018	0.457318949075016	0.674394557439944	1.26236901487024	2.29496886348924	0.677961161836027	1.58153201523346	0.774282464421583	0.554535264267805	0.564721758202439	0.805464506630804	1.460317493451	1.17287260087003	0.669434316571029	0.98735244199445	1.68088589116995	1.50719797148599	0.749018913591914	0.530169056387785	0.517269229087742	1.61936877601509	2.32298564078851	1.66494531098244	1.32012239760786	2.06805199413147	1.56333522141654	0.876302005592319	1.2518506609591	0.670088566487749	0.572441267076852	2.81924206701917	1.77647011955502	1.24326666671164	0.765366983547006
1.41319836799313	1.88565614260561	0.814175974145068	0.572274655097068	0.584203898948894	0.290504833602654	0.358975004367288	0.85084907262198	0.887508716512029	1.06462051313692	0.779585157665169	0.55240219001167	1.06478538891046	1.74863806887726	1.24326844656901	0.810925674620025	0.637110050400284	1.14196970052965	0.544516905031368	0.801010481201952	1.15952012339462	1.03329965380025	1.49038790510643	0.769713817456679	0.488019915050551	0.959462870003892	0.710979448046228	0.653755559642543	0.401398575583724	0.444894117403163	0.845427707601911	0.751703032050002	0.562365402353922	1.55527850942195	1.39401341111122	0.533874957413501	1.04046890450625	0.725048155843684	0.884084443731006	0.812189589385406
0.849362796650708	1.16166044178259	0.786099942370367	0.688171010935634	0.682203527644347	0.624618311660863	0.784628692807504	0.836459669257893	0.958704291766657	0.705861389038799	0.515160376284585	0.839516239245926	0.946343948840507	1.47918119418672	2.13201047200158	0.899649320008381	0.643718466872004	0.896313989377515	0.59842818777919	1.01638589208869	1.01638589208869	0.751347451007034	0.323707230703379	0.25770055151902	0.667057518653607	1.07921872867707	0.577315066130215	0.573750709964436	0.969691539164688	0.793956599695882	0.554050235735157	0.581774583707754	0.494975804586923	0.352312163603776	0.542678983886124	0.709641996856161	0.846533487237562	1.07929215304953	0.550996302924739	0.477738435994228
0.774912526879588	0.61859485533916	0.624284604435126	0.403992634724121	0.741160894127762	0.771715015835199	0.904488092552488	0.505386511622828	1.38117919393682	0.667186905935904	0.879103683322246	1.27274406576568	1.31908149715454	0.528492504384353	0.994887988992187	1.38887127193373	0.708904408163751	0.759392607958677	0.897853372745608	0.625855935900232	0.909262920062054	0.55240219001167	2.02135736529935	1.02621689170618	1.12114931970214	0.553909490176383	0.398371663911832	0.752586435795719	0.464189727069614	0.436747785625216	0.616841041443029	0.607396065020454	1.15921633481382	0.819150999816101	0.346215898787799	0.454285622266591	0.956275872638821	1.42707596825092	1.64748924864636	0.750122812413586
0.797928337845524	0.762874489257479	0.814353843993049	0.252510063109747	1.01638589208869	0.198228002822439	0.489778078130944	0.834173144311412	0.369326400830057	0.203277178417738	0.516442277588966	0.865526322015675	1.50815474135441	1.54154439462821	1.2955462771699	1.77166724344657	1.12520971569365	0.811738983405592	0.816191986142446	0.598448218977028	0.695702402682752	0.884084443731006	1.18824341104703	1.13779178909816	0.532007153866341	0.798439419881384	1.0591401873038	1.11508853852806	0.801412827913667	0.465220577925702	0.550322758682687	0.821709721585957	0.957697106728728	0.767749614112549	1.12787472621724	0.488363841899042	0.786025815152919	0.550551610567832	0.50741471372665	1.95909951866364
1.01648958742069	1.33462750297969	0.902106932052178	1.37409476026842	0.797092115532959	0.551693878343327	0.817892805336115	1.84393387530881	1.59348320573915	0.913166186249259	0.814220415001636	1.25503516620068	0.765334374690198	0.755744407238089	0.958494548207834	0.715006131636374	0.730123658977611	0.747032265032526	0.902106932052178	1.05463772264771	0.777325492039752	0.699356656603087	1.06614870098961	0.528966957474527	0.72621484536743	1.00645396829038	1.26054357451989	0.862293616942681	0.735742181317289	0.703165830469205	0.903302974383889	1.64532346956196	1.00488187147516	1.02489462061047	3.14973607185204	1.42978319210642	2.19616810268482	0.783610556702422	0.899649320008381	1.61055411855173
2.02602682818256	0.529013908428385	0.369605739747808	0.565819984544642	1.24631273986352	0.620640302547582	0.475044510321427	0.338795297362898	0.744182635452495	1.5581847008174	0.781762392520421	0.669434316571029	0.567806369304304	0.785688150772603	0.760263242286359	0.41703666569636	0.722141464500268	0.631234882198568	0.443528505922694	1.91880016082392	0.699848589007202	0.541690156452032	0.758692225447163	0.914648292754136	0.958704291766657	1.02059750227858	0.520203101737332	0.643455622852406	0.735669743231672	0.787333758194537	0.639622413952808	0.43541553952329	0.739405313538242	0.669058717032126	0.496115764799937	1.01949882135948	0.62940924718417	0.615801098210236	0.725473425506099	0.86993455620612
0.971008245264583	0.290845761837815	0.660523806101083	1.12866039194979	0.687488246081052	0.43698688786698	0.760099177068469	1.22791977108735	1.26154025785114	1.00794508042405	0.732251678078504	0.555354468282404	0.50620997489066	0.550996302924739	0.993303288966116	0.918936231917303	0.640423572852062	0.722002339782312	0.866296013699721	2.2509424991618	1.28327947115386	0.764402677110167	0.542770100228356	0.865004917971643	1.03150754257082	2.03616761295866	1.13667999908273	0.993153794708181	0.699465029723026	0.281057033547912	0.470071869865219	0.302198792823221	0.844103437211272	1.24453398749174	0.876302005592319	0.629568546500915	0.866296013699721	0.623536906593576	0.641954404641526	0.426149677898707
1.57513175922676	1.32686791313638	0.759925460955411	1.70496010057229	1.30021574005311	1.7636624499325	1.09402537641364	0.708334464394086	1.01791047120768	0.573602943917947	1.00434744368141	2.64800836493555	1.12796131188002	1.48982584439324	1.65110893745603	0.583682515516414	0.55820042208245	0.676159303414199	0.485697981309572	0.602431329974194	0.561631400694354	0.538544420296714	1.02704637684875	0.489556068628645	0.503564457278283	0.724473904749887	0.576653772661969	0.81419194695888	1.00688306985368	1.59348320573915	0.956424008827384	1.00333529599452	1.69713650016198	1.36113590409487	1.33181639592694	1.00572985697205	1.84794155144087	3.59037005559779	1.03662013927991	1.03817662690764
2.65102452517112	2.33699402943815	0.639622413952808	0.976064614824474	0.921128849271159	1.20672304414737	1.69811389559315	0.907431758147069	1.0413383906983	0.921128849271159	0.421184622465011	0.521654317796601	1.18146495208089	1.81929893861889	1.11384059518928	0.776168018572052	1.33462750297969	0.706231804370938	0.534813311114937	0.660970492605711	0.608607444958588	0.654382573654747	1.16587619378787	1.06815947447999	1.1830811432058	0.879988423658013	0.739486570816345	0.913765526454108	1.78628069541896	0.845427707601911	0.830305185534547	0.937382385458015	1.00866106246778	2.22661407398814	2.48019158968358	1.20869430487089	1.17131686292201	1.05237672025387	0.759763628087151	0.376080850259861
0.466090664177232	0.824528423201028	0.799250127893411	0.753772891640434	0.604283087059999	0.674762098910154	0.766894287739549	1.89584523824679	1.69791944778505	0.909800326276234	0.561897458030127	0.816916097460782	0.897853372745608	0.476284934122084	0.323688211564269	0.536425944291866	0.741215374916341	0.644958284058828	0.769232152215617	0.694918684938219	0.592720185612954	1.01397008558948	0.661740922346973	0.575259173412462	0.4740100628035	0.746874154212594	0.710454643662324	0.303087029389904	0.304672299370191	1.02514207927782	1.0550671200464	0.560871501754073	0.503957786918968	1.75049820608969	0.924606794039344	1.04262373441547	1.03091895481243	0.734430508795534	0.877281199802519	2.32298564078851
1.39096810923087	1.08424866068867	0.913857366830577	0.805584499682245	2.17095300311548	0.648670894659512	0.628933883411813	0.535579804583997	0.572441267076852	0.503564457278283	0.280647237107652	0.441059188544156	0.656536567430699	0.396152736664402	0.80610141641791	1.90612146117027	0.580176407694892	1.07764523886081	0.61745090271045	0.438714586014334	0.900664420635167	0.686593755628993	0.722002339782312	0.885433540694749	1.06109944051753	3.11971809617425	1.05727897088581	0.570381629603874	1.4471620201304	1.27561163924501	1.8479228906584	0.992091104436278	0.726879331283577	0.385489926195024	0.746689132014157	0.381561597532267	0.609831535253217	0.575751908342956	1.20333723297052	0.978670999570439
1.45709394392872	0.946343948840507	0.520410544141593	0.509190310100889	0.728729659386416	0.880304402349358	0.729992260554369	0.624642699304621	0.448219359019517	0.796939510411432	0.531872133740126	0.71971581483583	1.03984842354031	1.1557051695341	0.606284240645959	0.324124966361784	0.463510781895549	0.363558023871258	0.62444740632066	0.596625922005346	0.351057219478362	0.265358769008418	0.637039542975812	1.01283522516426	0.89889618083367	0.681257253283	0.494038476440859	0.403581991441652	0.660200625151558	1.05928016926433	0.732008331674909	0.793383760846282	0.512405315721262	2.56887006542137	0.239168740586283	0.292100668530773	1.08660066089021	0.932335560190869	0.892117928261264	0.674762098910154
0.697075494331402	0.590668798723397	0.31612803311052	0.474236951135402	0.909262920062054	0.587713026859052	0.536598027024093	0.695441268471201	0.457636763153727	0.625855935900232	0.625855935900232	0.620546696173355	0.759226160323018	0.8458637035318	0.938007805310993	0.621811057140974	0.78624045711688	0.886307997484917	2.03487423154022	2.41454695897193	0.783515361620852	0.45289969149401	0.617098066615087	0.736069982907376	0.555475309997706	0.956424008827384	1.457168012023	0.769232152215617	1.42751173179514	1.85174473387969	0.846728796330979	1.25226432482895	0.889036904364717	0.430477212149739	0.385401004510998	1.1221739190271	2.80349701473264	0.604740405026332	0.417538727489052	0.479614881860768
0.393003419048688	0.693099199274335	0.45147275238861	0.592114186493577	1.51254593045431	3.27452312702833	0.909800326276234	1.13028403877162	1.49003968164133	1.05062852792954	0.757111445686991	0.624642699304621	0.985282236775292	0.792073438564715	0.40357002303397	0.6332577056044	0.579813559575422	0.295435999161639	1.3430256363531	1.33702204121754	0.539789592005029	0.286142987915736	0.248593234140947	0.635935995887114	1.34966118887135	0.876302005592319	0.483444951410489	0.642483210325039	0.921623262988205	0.443463374239174	0.532079010150727	0.758083165071092	0.829211401366819	0.777755606005147	0.53854443790787	0.800034203802557	0.602971960413772	1.2980038892137	1.04697416567312	0.561146630144168
0.491716390063987	0.810939590084683	0.699828621211023	0.718801953076922	0.312604827084109	0.685239544092976	1.16257027207324	1.08821544563729	1.18654184623305	1.16531701494572	1.5541573116116	0.900664420635167	0.488470031801786	0.678803683049266	0.724125220232741	0.976565402779514	0.913166186249259	1.00121102192378	0.681155204741486	5.37836069615797	1.45190170050058	1.36527425362017	1.26046544542278	0.866296013699721	0.597850747223849	0.605803482657904	0.539392426594142	0.783515361620852	0.532931936275075	0.25440257106833	0.909262920062054	1.39959293450811	0.873951575893028	0.896313989377515	1.65895971763139	1.06864031161899	1.4771799958082	0.65712203418548	0.915214196285756	0.918327171541231
0.695042084352582	1.4567677723473	0.892117928261264	1.55959194287712	4.00297244842539	3.60611620680889	1.21991935229558	0.507787165616986	0.850058420240471	0.817892805336115	0.664748443601469	0.647026156710321	1.47806374300905	1.85233890849859	1.229258278062	0.512405315721262	1.19959169626253	1.13824540510028	0.892067753100622	2.83927114344151	1.53787860301645	1.21281441917961	2.9607835325917	1.51546869873049	1.30012888568227	1.80384833240369	1.66744197795613	1.3040831052392	0.921623262988205	1.01214042553963	2.75359785254929	0.991721468322411	0.85702555095656	1.03534664940267	1.43474078881545	1.43603857706014	1.4138074283692	1.22402113009932	2.05188846876651	1.57136469734498
0.622594706209851	1.0730255463267	1.23942424485758	0.889036904364717	1.39553561708707	1.2428323948574	1.21662617176962	0.918327171541231	0.88161168316335	0.816916097460782	1.55124863877987	1.02262917678939	0.665940504638671	0.683432227536484	1.17670393380691	0.782171613707611	0.876302005592319	0.973819293154142	0.788089588826826	0.771469953206069	0.979642644641185	1.13872804594774	1.15551792835475	1.06206927665165	0.656536567430699	0.741697040157404	0.902106932052178	1.02384059295587	1.21201164377784	1.69489427981959	1.33308988580418	0.71013681772237	0.97116968109016	0.946343948840507	0.578377589323571	1.14777135398628	1.12312520446702	1.21281441917961	1.42037229423939	1.15160254022286
2.01956141803657	2.04894964597288	0.664619918143452	0.640605537601215	0.847369709550127	1.55640217696069	0.603294259625907	0.811995925026195	0.834173144311412	0.669434316571029	0.820046187587753	1.83457447943221	0.903762151975348	0.688971358790719	0.195448709422348	0.425785198113697	1.03535279734725	1.66287510576328	0.664236462765591	1.04137649090716	1.19472642212808	1.22554931795201	1.23591344063042	0.783722206106316	1.15665277034741	0.874918230810723	1.16885925087821	0.750167295487397	0.519148204007888	0.547391823654379	0.592120355590728	0.734182874913177	0.962507474205472	1.13141368756031	0.759392607958677	1.50719797148599	0.518472478842537	0.400957827970226	1.5481787089248	1.4138074283692
0.990841121160069	0.733914602018716	1.49845271130357	0.691610082234624	0.338986460294533	0.323811538003819	0.380033805794662	0.616022152443306	0.412469017956633	0.637458286618061	0.407881425952909	0.388580641448632	0.649421230969367	0.304672299370191	0.304334152259228	0.802263467735333	1.0433251010303	0.957403203037589	1.39705799257313	0.674762098910154	0.502736084799319	0.513685131371134	0.625396411530592	0.544864697817261	0.749604004663862	1.15048940533975	0.831915221716968	0.866641047902914	0.860138480227352	0.75335551748658	0.546524716844287	0.680911968966435	0.946343948840507	0.665953971564909	0.897853372745608	0.808353488667183	0.320494808213979	0.439124353074676	0.555354468282404	0.92807213755837
0.891866881869694	0.568129757134333	0.63344879540375	0.569546916300641	1.01048599228513	1.12978699558408	1.07854623751143	0.739998252446967	0.488018451453138	0.891047677855095	1.3040831052392	1.55640217696069	2.38854000707175	0.83120618418516	1.2828563624278	1.16759562605033	0.709814124288012	0.577451336228337	0.872181891283602	0.821812801385261	0.638621123520539	0.660970492605711	0.512134382921424	1.29222985330489	0.882392609353031	1.11419294156373	0.558060394701326	0.360097783650769	0.543476010070723	0.828017249288243	0.621574973338683	0.707430437584863	1.61773991973343	3.69057811071233	1.2343657863329	0.988369114789419	0.580387621496472	0.472464537524868	0.680676253903172	1.63511492722619
0.969691263256569	0.853275492470008	1.26407481556295	1.14581374346842	0.946343948840507	0.919883705153652	1.05573381470607	0.67197238031932	0.767187945004061	1.35224689789462	2.0315083715672	1.76806508636524	0.792667778802547	1.07921872867707	1.08545719509278	0.719744417187873	1.09759779858914	1.77366844182509	1.56455334216868	1.32012239760786	1.37204675023192	0.908139252523313	1.98704728912227	2.16063598296265	1.67850123215321	1.3217388654465	1.02711740901426	1.8558855536803	1.21008890412039	0.704577174112269	0.506462062326764	0.36436268536743	1.09327132215194	1.61741201849314	0.669216434798916	0.937938915650725	1.13323317322418	0.69728165393001	1.07799901873692	0.296450867228832
0.875386486849401	0.954811199229489	1.18845123286523	1.18866432936178	0.567202058281546	0.531128214541023	1.45190170050058	1.98904848750079	1.51615953486848	1.3550031993865	0.86993455620612	0.931381537918213	0.886307997484917	1.20200565188524	1.21625890579704	0.685965955350105	0.896902577135903	1.16699495528277	1.12879025896557	0.598398406903149	0.329456371596473	0.385489926195024	0.946343948840507	0.804155168633617	0.712870942633939	0.620546696173355	0.891528514994099	0.626199186932359	0.592428561497287	0.354140619737048	0.538450114189246	0.447535909723514	0.649054957825096	0.681939371498649	0.501496915876832	0.287772190847838	0.432434166838845	1.15575827989536	0.638221827277239	0.553040770457389
1.51126005496953	1.50215114621885	0.706370304310834	0.704915540987864	0.493323333532764	0.72225584441857	1.65511133421307	3.7039194332358	0.946343948840507	0.904318782891594	1.98400166223365	1.07692501310186	0.866221945605437	0.884542234209753	1.21820226096793	4.52159391445797	4.31146808471341	0.876302005592319	0.876302005592319	0.268448181200405	0.611922553567191	0.723341817598094	0.708672580089299	0.601488719262634	0.471129641419575	0.348946303630751	0.946958881361412	0.892117928261264	1.68399886642543	1.67406386003316	0.605184214181038	0.547391823654379	0.433522514030095	0.751857968757143	0.682634786057378	0.611922553567191	0.440174448208389	0.798952818199584	0.528966957474527	0.437565087772787
0.709629913055024	0.891866881869694	0.642238651925964	0.515274785963749	1.63942520065685	1.08286509058364	0.902869639238183	0.960110426893078	0.859180687671889	0.655547739996607	0.857788050528062	0.842001669264314	0.957941034598404	1.25943019207661	0.758527845603369	1.07847985587592	0.544052006051688	1.13193208449511	1.33036111201721	0.924225440446342	1.18473741833717	2.81479495951135	0.755797187014227	0.644922287754745	0.759392607958677	0.699190208967429	0.988472810121414	0.680676253903172	0.624642699304621	0.575956830225761	0.385489926195024	0.637110050400284	1.21324869103385	1.28015043600887	1.18845123286523	0.745557136831744	0.50472236357548	0.494616885689976	0.865004917971643	0.760263242286359
0.801626686743471	0.298596438434471	0.718880950220365	1.37911744851013	1.66407582479039	1.08545719509278	1.24326666671164	0.552768690771688	1.76673208897303	1.39118518582942	0.748395470259747	0.756897306961372	1.25943019207661	1.63109695367083	1.0017220845617	0.960352337490144	0.9845486451577	0.482360246763483	0.483153843203835	0.924225440446342	0.921623262988205	0.906319981270113	0.631864029927916	0.882392609353031	0.73605438962437	1.09759779858914	0.930779072563131	0.611699292815689	1.53168149110839	1.44539625685524	0.644224478980394	0.918936231917303	0.973895574001304	0.819961992626923	0.577456656974837	0.548031554513356	0.375063359754223	0.419930298832889	0.651960396534124	0.862293616942681
0.748333353761594	0.424796370679605	0.683184005856261	0.766414071043427	0.761729595791267	0.484909053880227	1.04615441044345	0.734362682708462	1.21672793422351	2.08784729684199	2.57487366055693	0.897853372745608	0.777472704797628	1.39062146912367	0.822798237602674	0.763149898240493	0.800034203802557	0.323688211564269	0.502505084965365	0.874300807213799	0.315447982946835	0.866641047902914	0.891528514994099	0.633124154843926	0.701222388581692	0.946343948840507	1.12428044363607	0.843357319778795	0.749666579959249	0.419932401224753	0.569674126866776	1.28894797477435	0.694684642552809	0.704412533117739	0.316969905463907	0.4734549962082	0.567399669738425	0.810826086985854	0.69021048010889	1.17322472346345
0.538191707567031	0.731655794552572	0.770551291842476	0.634758380704127	1.02646595207557	1.01949882135948	0.752682971312779	1.0763911007961	0.661569141693301	0.988205218320827	0.732036082467999	0.793703189404863	1.09823592496906	0.682039945077253	1.34021173311048	1.35703402500273	1.01949882135948	0.656247040575602	0.882392609353031	0.95267669638334	1.96089852347777	1.35520182275321	1.47792987947329	0.906319981270113	0.562102379912932	1.10721139864281	1.01017916130065	0.437033185719143	0.569966746531814	0.798981680087176	1.24967859983655	0.772826792712154	0.674398550713269	0.803437910303821	0.802972616681654	1.26952660273478	1.13867857614525	0.666979660771466	0.934499004910877	1.97504009885115
0.754382538807191	0.521013246812859	0.918327171541231	0.671349255559588	0.510181761967351	1.00448239714957	0.820073158009807	0.800034203802557	0.542931387937209	0.439448109718241	0.0857750741657535	0.812108522322722	1.17131686292201	1.81499359405976	1.9397415939294	1.32823251735239	0.944327379137897	1.28059843983336	1.36110666310346	0.686855363713184	1.04531818813088	0.964424045679452	1.14850526222852	1.66251093828922	1.33181639592694	0.471571875108256	0.705977939135302	0.644587560402736	0.896313989377515	0.717028783764928	0.417042056795228	1.37858539215602	0.609831535253217	0.625855935900232	0.513729428336944	1.07656997963285	0.918327171541231	0.512405315721262	0.470386694687036	0.644944994463287
1.41429236313809	1.18770695186214	0.811738983405592	0.651925831423459	1.10017035321498	0.751937635989886	0.718717776239742	1.03471243275402	0.745182914424355	0.916325973162712	1.39475356261135	1.67288109765588	1.56582561081785	0.885339675688859	1.86362915907376	1.16892149566822	1.2420763681872	1.05729772573581	0.787727703683011	1.17207957010801	1.11036339103181	0.805364688407981	0.709343517726435	0.983119116580883	1.12569266991921	0.813968953623152	0.756976452399309	0.803502916126297	0.578832261196026	1.09042442994568	1.17915908710338	0.722420180952519	1.07577180022024	0.549093952660789	0.465916966101456	0.811492697750137	0.905674433406075	0.663766265507544	0.542906933029171	0.585079369282933
0.433986236862131	0.713680859908689	0.975633587481408	1.27856641214004	1.32549159733862	0.193408672793891	0.618874539272418	1.15404589764141	0.592733214755214	0.208086203055821	0.693099199274335	1.15952012339462	1.35624929465166	0.895992746845255	1.06646804603439	0.565449372106649	0.597431117033084	0.580715656879927	0.701515037818095	1.66809591991535	0.805948810803266	0.744074776421454	1.38695270154104	1.1134497535728	1.56455334216868	0.693580036413339	0.418297735942389	0.447135251850697	0.557979452198934	0.622907997391435	1.48415582998424	1.52344126249096	1.13835850716877	0.576211402494086	0.796649681680749	0.681748281699299	0.581407709117388	0.638651087954259	0.801010481201952	0.651960396534124
1.42314763958817	1.66110934248811	0.694006301549437	0.568402855521633	1.09063762275792	1.12874421240929	1.7511294717912	1.26196194432826	1.0036509933163	0.820707021749609	0.767321774409341	0.873886766169968	0.933983605914356	1.26604629604823	1.25283838675	0.963465266760931	0.939484374001062	1.56455334216868	1.11688471049806	0.982955198795209	0.628230263276326	0.708134748528484	0.998081555280591	1.14033876885264	0.563596430790731	0.513791544812611	0.656151920752423	0.689621066841724	0.604921026892894	0.6723548084791	0.56055760246043	0.811738983405592	1.12428044363607	0.753959851733268	0.775015092753832	1.27449678234531	0.97116968109016	0.870698650132464	1.30721978605648	0.59072918709462
0.827574693785049	0.475452699874531	0.981099973990026	1.17691114152915	1.93484211403045	1.43155267277795	0.868519567453631	0.607092074722489	0.676849371820586	0.706370304310834	1.408759083374	0.526386611090915	0.615924012101917	1.00529422056049	0.649627726324564	0.31770740047097	0.955680685421535	0.755429714185257	1.03261774252287	0.610634310654984	0.528185715674432	0.818373642475119	0.891047677855095	1.41587762408442	0.747547664029052	0.874300807213799	1.05099856279486	0.453259658064992	0.610634310654984	0.668234892729319	0.708611310019573	0.559682501249544	1.04054840881949	0.891866881869694	0.742326838507267	0.996836365178402	0.773739599444216	0.543488557467174	0.868519567453631	0.849362796650708
0.705280812728141	1.11337851342291	0.815762884579149	0.873951575893028	0.828050981101832	0.585867315996469	0.475905791586154	0.467897366133094	0.672800176544055	0.3801419672267	0.553797980654666	0.298435883354118	0.909262920062054	0.908139252523313	0.385489926195024	2.62890601677696	0.392524684301548	1.5293148489817	0.921623262988205	0.862512243213038	0.466745198292218	0.38944512633447	0.916325973162712	1.12533606142513	0.92633196505531	0.907431758147069	0.719463174217554	0.712429099501402	1.00530361556738	0.381463483047487	0.916770775882869	0.862621409879867	0.739214176537822	0.753339574970432	0.581029433629172	1.20324269914125	1.5493268327669	0.234993648606291	0.476005586881313	0.760705448434309
0.654682741696069	0.901771803137114	0.920874151295711	0.81120283737595	0.872161041822555	1.22075577627584	1.38697793258624	1.08446944691648	1.17847285093188	1.09127012377342	0.879988423658013	0.675959963457507	1.07726173512378	0.842037793637631	0.573287912688944	0.899649320008381	1.34524921638397	1.66585038953714	1.4485352192449	1.35254576855364	0.732118296171499	0.400234511192165	0.876302005592319	0.790016771339169	1.50719797148599	0.684400549332542	0.824815445543804	0.868929169460931	0.517770402451979	0.902139722715904	1.00715938554887	0.760554284799777	0.918327171541231	0.705977939135302	0.946343948840507	0.669542680388834	0.448680828733852	0.562301198033588	1.21895145513122	1.32686393529323
0.735612019456486	2.11205970665786	1.08257526185295	1.02298316813899	1.01573744987194	0.763212152323944	0.609831535253217	0.749386616066078	1.14565611859535	0.795986335897308	2.35790434399731	1.8479228906584	1.53191865733829	0.507030514678392	0.593953397706781	0.735612019456486	1.97263085423725	1.85369293632644	1.76956206647801	1.29832456474971	1.77366844182509	0.291180232678781	0.714755085244804	1.14247294175739	2.03097096535302	1.90230977312303	0.774281412687685	2.05188846876651	1.4901594251198	0.699356656603087	0.589385279613777	1.42403138678902	2.58466899998863	2.44466273155082	1.60911160713472	1.25870627260997	1.5381727170322	0.933983605914356	0.97116968109016	1.42403138678902
0.435055362978407	0.43809324326254	0.696922766683266	1.15671864738186	0.914506701909512	0.686265016253397	0.693328069354054	0.58735188001269	1.38887127193373	1.4371560282378	0.930779072563131	1.10058436017508	0.826494447489401	0.674848186580551	0.66623766114411	0.957145834978073	0.742953561707587	0.667588021507489	0.635958193075236	0.790161593602832	0.722420180952519	0.745378097936288	0.860938000545871	1.08481270030062	0.711513975224701	0.614221874626689	1.25730287758898	0.960737789596047	0.778519344305888	1.00735873937317	1.00940521680988	0.597359732672092	0.630181201605262	0.683520030147125	0.567806369304304	0.719784603923814	1.05368177248312	1.26702246282509	1.16892149566822	0.811538653112848
0.632899726159539	0.900664420635167	0.702373063944484	0.848662590676977	0.82598425570986	0.969313900872641	1.12513905096301	1.00941627503774	1.8268691109538	1.05556312577038	0.684612071605947	0.723775831467	0.83410200696419	0.90282384038007	0.804231799048992	0.817145652916661	1.07730295568999	1.08237079478253	1.91992281637934	2.42310399880895	0.908139252523313	0.730428112038494	0.620301029358596	0.609543281134779	0.555545580658627	0.699465029723026	0.864120798070895	0.504151073551808	0.371125326077529	0.721045520345441	0.747149042568964	0.732795333751474	0.769375159211843	0.77779703934996	0.778468394212837	1.6125350742904	0.737008538231887	0.634103257707677	0.694181143555191	0.780937124317986
0.295435999161639	0.229162748693684	0.63031888281077	0.796180002357249	0.881689847380641	0.438972808762939	0.309080533560637	0.553901172369006	1.02926219358654	0.782739922374739	0.963091798020872	0.769713817456679	0.891866881869694	3.59641809158991	1.94013503839127	1.4370523329058	0.769232152215617	0.451564248269783	1.0586856078957	0.813551033739732	0.385964817646483	0.440891243577791	0.694738506498811	0.642471557585978	1.71537605517922	1.2828563624278	1.36976892377513	1.19477609061674	1.09499459518073	0.479692502916843	0.432242163544924	0.299204691941872	0.370100188637109	0.37270789318081	0.57210837180553	0.720727462005391	0.904318782891594	0.47798980900845	0.437573604624965	0.589993373713367
0.406514034927435	0.42358676348118	0.805344543601214	0.743828852332238	0.454186421121797	1.18518766781477	1.87463022507009	1.2151832960505	0.999638659925542	1.1663321155725	0.677071773180664	0.366387578036427	0.457636763153727	0.54772058122455	0.800034203802557	0.560390163548613	0.92724160068191	1.83776604441315	0.840011313730279	0.76685644121131	0.764131201063224	1.46050334265387	1.55640217696069	2.14530476694199	1.92355413887244	0.965446296999103	0.916325973162712	1.16331326540013	1.4689932751688	1.14990338061455	0.866296013699721	0.906319981270113	0.663429619619004	0.655947979672311	0.647498491311924	0.550095189641814	0.297015892618365	0.415507901872818	0.457858187181537	1.00329302218197
1.409239920513	1.14066758222091	0.76866307499398	1.27828956651455	0.806833551139033	0.967903408751306	0.694006301549437	1.05973116435556	0.886307997484917	1.60076005470357	1.18079682543623	1.61936877601509	0.785481130250687	0.602414963119056	0.559801575790225	0.708607520001441	1.21585894978844	1.01638589208869	0.915214196285756	0.96799154703335	1.77657429611002	0.623450562896478	0.438309890229384	0.707257754785171	1.25002269311349	1.1975871385063	1.95964825148415	2.60418533092465	0.55820042208245	0.974863895797362	0.936337956947908	1.1830811432058	0.844103437211272	0.559401336114521	0.543412225076212	1.06548999932897	1.28419730384099	1.05105111436793	1.801198815845	1.21201164377784
1.00329302218197	0.870698650132464	0.896902577135903	0.363371417800859	0.566610517043955	0.906319981270113	1.09945304121494	2.14200867549502	2.40877691330388	1.81407511734285	1.30100737022056	0.601138247944996	0.538544420296714	1.34057041136331	1.50198468826559	0.914016898110574	1.15197569242225	0.876302005592319	1.1730994530844	1.2828563624278	1.61824751277579	1.26981643146547	0.448183043433947	0.312474545527837	0.704158453471418	1.21834439132067	0.775989842729983	0.930721464045352	0.904318782891594	1.10344529238044	0.800679729208509	0.46424375966653	0.713935881230205	0.544704453670742	0.966635896518869	1.25198913949462	1.35784305837913	0.681977828579101	0.689798302505124	1.02618770263967
0.519565313093979	1.44789182899445	0.92724160068191	0.531988396319415	0.406458679848637	0.965461678923924	0.730803671384955	0.340621604383385	1.52712071041978	1.26073785403363	1.00711349181369	0.487402729941453	0.42954704161296	0.910115357505237	0.699994503182031	1.01848651000989	2.00801604277588	0.990662830364623	1.14723390546353	0.623885489107344	0.57162991532099	0.495238553603497	0.886307997484917	0.79514233955926	1.38117919393682	1.20184729806697	2.23709733220426	4.31146808471341	4.31146808471341	1.59609059182035	1.21507383670374	0.75974482059847	0.392524684301548	0.35249851309823	0.324585109849465	0.762953175024104	1.2446516661106	0.810188391006886	0.780373271148486	1.11538928691329
0.866296013699721	0.334190932141006	0.213500306237457	0.585110849400915	0.721187911641483	1.35673393672827	0.856290021807122	0.791336154951576	0.506959112630659	0.566654418181161	0.628653013752574	0.802270606117961	0.6614468510551	7.61655626923074	2.03322879016503	1.65813730719901	0.748395470259747	0.333088191389423	0.759392607958677	1.03039428073833	0.525668081175031	0.891866881869694	1.04137649090716	0.800034203802557	0.793692944286681	0.630725953352752	1.04098811319771	1.13329528972233	0.696916435962367	0.419362046710833	0.658956137596742	0.451603540780455	0.715983871904731	0.811995925026195	0.572441267076852	0.457858187181537	1.45169501143326	1.41541983360568	0.876302005592319	0.630719969148908
0.676428991883969	0.631454691482501	0.390427847004406	0.555576733026455	0.821075719986615	1.51927251012396	0.536392602983513	0.315149524968118	0.326820148788703	0.882392609353031	1.24083119647888	0.870148393454212	1.49146307128261	0.876302005592319	1.04327058223618	1.5581847008174	1.1706855578987	2.24264299208715	2.58688085082804	1.93315653532342	2.06805199413147	1.57368924780975	0.76161982647537	1.42978319210642	1.86884607622604	1.22804092858139	0.99477813550718	1.01638589208869	0.850754043830232	0.566410578661309	0.58981955146802	1.01182012453748	0.550704112275689	0.804899655206392	0.752422085836052	0.912723816081376	0.895404353750915	1.34564913080041	0.798420015687664	0.621927607237476
0.995288228667891	0.687967140590139	0.823747704616923	1.66110934248811	3.14552302263411	1.49814874946181	1.00678685671852	0.817239751492293	1.00058099751571	0.840011313730279	1.37928101574578	0.851633749199843	0.60560036888562	1.16389499978643	1.22070182005565	0.801732991512993	1.11239649126831	1.16198168431485	1.18146495208089	1.06793300802615	0.678803683049266	0.539002861738105	1.03130979948124	0.932335560190869	0.639716070114964	0.549560451159807	0.514399913010225	0.868929169460931	0.761122013109119	0.750004244339566	0.485296205332485	0.684854165334664	0.392522737244569	0.484888068600752	0.46354048970789	1.03130979948124	1.34485281748131	1.60860674562765	0.591549212011763	0.584143151836919
0.474996812866154	0.769713817456679	0.820061060329774	0.694594622859108	0.891047677855095	0.71971581483583	0.631287667210993	0.493406325077012	1.01573584886465	0.603628628149376	0.916325973162712	1.09422761238449	0.573794306095051	0.489556068628645	1.2151832960505	0.689798302505124	0.823007911524496	0.902106932052178	0.291335565636753	1.14247294175739	1.21281441917961	1.15020992914709	2.05569165120532	1.71601935476938	1.02530620434569	0.857199657433722	2.41670132337664	1.1430966970398	0.899649320008381	0.874890929572159	0.805702514735536	0.254937723821259	1.0571002202829	2.0741135824796	1.81258063251853	0.936337956947908	0.44965665205401	0.347043349657455	0.637110050400284	0.708371502689354
2.74277011253024	0.895623920971129	0.867216768833661	0.790028211909959	0.989220318947612	1.20811217700268	1.12023461969361	0.890488308760774	0.758035227723968	0.460720084894524	0.451603540780455	0.740892094761125	0.914016898110574	0.409539155355372	1.09930413683473	0.453108061424136	0.590207494084453	0.850406702454096	0.482493101180169	0.442203249323164	0.767666808612534	0.765044354573467	0.763960360062029	0.744269026582286	0.888378202704075	0.64801219299887	0.676849371820586	0.437666970779036	0.807977611918041	0.821720057938045	1.54774645435728	1.38912344040273	1.09042442994568	0.957863460071916	0.807392149495919	0.572956666073373	0.429402399721378	0.410796495583685	1.2828563624278	0.638216278826382
0.873256703711963	0.489556068628645	0.555848900393324	0.428084051023598	0.958704291766657	1.00713847843333	0.341252909406694	0.343983650768272	0.547499336213427	0.525781203355391	0.349088854772364	0.595388874749336	0.304901001285611	0.653258893901683	0.843171100643732	0.269602894764174	0.413217242790529	0.627692646266074	1.40010401487194	1.09552870111356	0.722420180952519	0.779902021708407	0.669309786386333	0.847369709550127	1.17661947815119	0.898035223862864	0.640052989192224	0.829140916826984	0.754470243373819	0.612340202190914	1.22710314134668	1.14429242742126	1.09684465941442	0.691969550485664	0.580733748852951	0.670128146105795	0.665127806238628	0.569441427397212	1.3235682487826	0.624700545117065
0.889036904364717	1.08377299655136	0.77426195357912	0.944938043063024	0.573676523623816	0.566089529104591	0.914044810891022	0.85933345059949	0.86519927428394	1.00866106246778	0.566410578661309	0.58981955146802	1.04237072836127	1.22748029696174	0.784882914736573	0.860737129314944	1.37485962010991	0.672357806376171	1.1234557454654	1.5937310120365	1.79133463534694	1.26738977949904	0.989922329511299	0.859341694119306	0.93018042347554	1.13835850716877	0.83823890011975	0.918936231917303	0.694181143555191	0.885339675688859	0.81419194695888	0.671979318017593	0.397777080359308	0.575923148375649	0.62537998291776	1.57728704897599	0.707892878123859	1.3550031993865	1.50719797148599	0.946343948840507
1.25629529111669	1.33045775010795	1.5077545016787	0.887508716512029	0.613015855928858	0.537072094477587	0.579942946857719	0.720741576120718	0.744000649204006	0.918327171541231	1.50874332911279	1.69058400638893	1.83608829950656	2.71295634867478	1.38841005565137	0.873886766169968	1.16544228532477	0.508112403575087	0.640766474731816	0.544001638343378	0.844370490177692	0.623699126507044	0.728048787093232	1.26898877117397	0.906416473706184	0.814484685943532	1.42707596825092	0.966430000719982	0.512511076857963	1.0585147533696	0.643595225124719	0.960110426893078	1.14990338061455	2.03487423154022	1.5374496511406	0.787682409712367	0.818282623939334	0.631864029927916	0.47798980900845	0.541805604002406
1.50638676509229	1.23830803698079	1.15510182623655	0.792056341773613	0.832720380600743	1.1448013426933	0.936337956947908	0.823820462699314	0.940359212449052	0.989486565967082	0.933609050068109	0.755429714185257	0.721573838230344	0.820034747016964	0.548029820622463	1.38912344040273	0.736512023763317	0.805584499682245	0.767707153072624	0.512625889242174	0.593552758547491	0.971040126783164	0.912452685978481	0.645889332953489	0.641996479059801	0.687213999932054	1.18654184623305	1.41640289052443	0.854174669523612	1.17493061499939	0.564121983049449	0.716634809371221	1.30447931693992	1.18893347945342	0.909262920062054	0.962706836468376	0.960525887919521	1.10501662384555	0.817532838122226	1.21722628411525
2.55886407352877	1.51250517261206	1.08637471668694	0.918936231917303	1.08101113147462	0.702411334739219	0.595837960222437	0.780722520989679	0.662936964678684	0.388704169335245	0.854320780270745	0.503243347117575	1.03892374832651	1.08186726945834	0.652413332118375	0.558203691352227	0.777327766301939	0.853888583752899	0.596625922005346	1.13248393796647	0.808914901129647	1.33308988580418	1.01540669787849	0.838371950688615	0.606217081112611	1.1043533973068	1.01730141083161	1.63168790205634	0.554050235735157	0.461218181168662	0.366830828690845	0.264461253615428	0.620488934927176	0.585535695952704	0.56440606088066	1.35954498461783	2.44195467589513	1.08186726945834	0.747032265032526	0.499774039995273
0.896313989377515	0.417139920439833	0.381468692048183	0.829800814633984	1.10588757279913	0.946343948840507	0.7490527944819	1.07048783884968	0.87251595460593	0.57527679079478	0.492770585983906	1.82702404802738	0.886307997484917	0.421341306508671	0.43540122561462	0.906319981270113	0.638814984422852	0.539789592005029	1.03990603205808	0.892117928261264	0.608113524105136	0.60485123373553	0.813968953623152	0.676636361696766	0.812108522322722	1.64336236308756	1.36242186679106	0.552768690771688	0.882669454978518	0.935284694643424	1.25723525019855	1.10367925128949	0.42318438314575	0.354127570715489	0.696988732681294	0.934321387245299	0.788280019585634	1.07692501310186	1.0421806329386	1.02538346482661
1.32188317488447	0.801732991512993	0.808994750643469	1.76707015920573	0.862129822124444	0.790887607609776	0.840307031349825	1.16580856639744	1.19472642212808	0.76608795858517	0.724298227739613	0.846135893725956	0.860307789888247	1.60320525065012	0.708371502689354	0.92633196505531	1.3313469385227	1.3555033076436	1.24967859983655	1.5492231374349	1.22554931795201	0.93018042347554	0.816780573900834	0.588659984394018	1.460317493451	2.22661407398814	1.67881783808168	1.0524776628975	0.829771273228787	0.904318782891594	0.624700545117065	0.936337956947908	0.849243148190714	1.07269669244862	0.5276351288899	0.664982252135301	0.939085653261509	0.587862793946069	0.958230863329086	0.729374632280882
0.92724160068191	0.634497323576815	0.812056266815696	1.30114428244557	0.427515092143936	0.427407233112899	0.408516439317336	0.491566622976969	0.688574091305534	1.15670907550506	2.59070132045976	1.23876582745953	1.0934377697876	1.1706855578987	0.857520458727474	0.74071220525876	0.809297474433163	0.81419194695888	1.04775502292096	1.07577180022024	0.788493616106072	0.710943085585229	0.739475158002751	1.08425647606567	1.26659560729398	1.07998143586307	1.08239921690933	1.03882629500172	1.282918579627	1.11185032557022	0.715820077086494	0.761709023942601	0.394408942993468	0.819352932250851	0.94424280130596	0.477141508806862	0.572441267076852	0.511399299981008	0.784700805399518	1.08986793107387
0.904318782891594	0.588604792441817	0.719790780511014	1.34315642474494	1.58972225216856	0.96153307522305	0.820542041463469	0.476256937782163	0.30984462748698	0.872181891283602	1.4471620201304	0.984440786126659	0.649054949896701	0.966951802725842	1.09141922073123	0.645638286561919	0.835321268153512	1.29521925692098	0.984869887689961	0.51661824675815	0.792554275703719	0.726063991014777	1.07656997963285	0.670980690880171	0.853888583752899	1.4471620201304	1.40522451282317	1.47606821893124	1.38673807832159	0.696839779268137	0.860769654840911	1.25172660987305	1.42432686098177	1.09543896816612	0.758009037853644	0.330193655209612	0.326126164740304	0.434259841207674	0.624260047487096	0.256817287385253
0.603291169825697	0.492799269180586	0.915214242270439	1.28009921620997	1.04185568963349	0.853826366553699	0.845421333363916	0.364217897959486	0.707074339478076	0.576563103230424	0.607474538055562	0.99363444777277	0.909262920062054	0.409367611086638	0.506942899465767	1.17349389495544	1.59384234213245	1.24985880632589	0.828321438253669	1.21817598161981	0.964339362923094	1.10433003271621	0.744893184751383	2.83903184652152	1.53855114919025	1.22837929545698	0.449733791883658	0.5113657658692	1.2828563624278	0.78660016657694	0.754469456067696	1.01482931249158	1.29384650015325	0.899649320008381	0.655547739996607	0.870636432933265	1.44923222534956	1.0434447494903	0.791533432743442	0.75644271242018
0.538191707567031	0.490015874527259	0.638929321653483	0.55123214720346	0.771469953206069	0.951716295635429	0.743956457681539	0.627104058507686	1.5334640149651	1.1706855578987	0.999638659925542	0.613459524108688	0.711925107739827	1.2557727075837	0.840862025591594	0.996827612035983	1.82580438226424	1.86410507680584	1.09485105571666	1.58314018467982	0.937208043199439	0.932335560190869	0.970432397477021	0.323172812567747	0.234993648606291	0.518767871614872	0.437595152130817	0.243171137343322	0.320835824735157	1.08314061146976	0.756871809289466	0.912723816081376	0.815791746466742	0.991721468322411	0.909262920062054	0.572006451589791	0.572006451589791	0.637058046942357	1.26543119675775	0.548029820622463
0.461703187797963	0.579813559575422	0.600085560650238	0.862293616942681	1.01573584886465	0.675307710950186	1.0063799001961	0.577504484523284	0.553797980654666	0.75292217977912	1.42697432558096	0.740420414165027	0.585110849400915	0.656705971880627	0.52454441363629	0.384372475017361	1.06467064839277	1.28690321186604	1.61021898963667	1.44836273915751	1.13066159032831	1.02059750227858	0.62093184317175	0.15206801978136	0.818009618946445	0.896239921283231	1.09426246795827	1.3440875718673	0.977599480041953	0.813001919631898	0.472968011751379	0.460305901766146	0.624642699304621	0.529783600112431	0.654310483489805	1.57185207294586	1.37291028946118	0.735699642435962	0.96951843770324	0.4286325433216
0.916325973162712	0.946343948840507	1.81031374254968	0.922996634424444	1.58474919209187	1.23661620260281	0.609397263398973	0.345664581991342	1.20811217700268	1.47402020889474	0.647116042292882	0.736692451555749	0.938619119219594	0.541852436308225	0.578294673728092	0.476173527353264	1.19222837347336	1.20519965159996	0.707631702421696	0.570381629603874	0.839017498552654	0.86401485142803	0.781685754015564	0.705977939135302	0.543412225076212	0.59273981937147	1.13821938245082	1.11099313255103	0.962507474205472	1.27128344401092	1.85923061084809	1.88423023894213	1.3249852237087	1.09016326768939	1.38127851233883	2.80701252137266	2.43592186121234	1.31908149715454	1.05062852792954	0.550644831153004
0.534236570759657	0.301439594297198	0.722311579180224	1.96175477609312	1.03869077144178	0.652659476603896	0.592428561497287	0.783732230271033	0.43264795101143	0.488390935179026	0.727206986266704	1.08029335095231	0.815223330185095	0.912723816081376	1.27561163924501	0.965446296999103	1.47918119418672	1.36319934687426	1.12035443336322	1.80526984447736	0.89889618083367	0.465992931518707	0.198758343369469	0.272190160368707	0.899649320008381	0.841874336941181	0.900664420635167	1.11170777442861	1.03374663427132	0.777327766301939	0.606678385751554	0.611216534652173	0.713198597617066	0.964205059853364	0.698862553984302	0.623536906593576	0.66403659364588	0.904318782891594	0.876302005592319	0.387565212375549
1.12796131188002	0.866296013699721	1.53344725438356	0.854704434428392	1.18989313538368	1.41746132786271	2.15766510986814	1.04924495782451	0.801690181344787	0.97693410101652	1.98593551224532	1.5281667251396	0.495150720693578	0.702243860633374	0.970369677984161	0.766485898322087	0.735011113325594	0.801489679928285	1.22231721361493	2.21089055122127	5.30484180011032	1.51546869873049	0.746434332842399	1.17037631850078	0.903762151975348	1.18670995854572	1.18292988431786	2.38015296126438	1.06442053628948	1.04185568963349	0.608799272568765	1.08632668128483	1.15218119285462	1.35788075566322	0.994834524935405	0.612340202190914	0.621927607237476	0.795986335897308	0.480405048430801	0.403352424320592
0.394151538285883	0.445312741255965	0.899649320008381	0.817764082957669	0.946343948840507	0.589993373713367	0.999058235152368	0.675959963457507	1.02289474420034	2.01357492716066	2.15092310463569	0.738232489171803	0.786099942370367	0.497660730724121	0.598398406903149	0.572006451589791	0.715983871904731	0.640052989192224	0.514397827207362	0.645024043682064	0.964683387513074	0.791162787438322	0.739029930650909	0.614221874626689	0.72554961548442	0.891866881869694	0.571040502053824	0.646912564031669	0.902869639238183	0.670608506453555	0.348946303630751	0.961484424641932	1.47918119418672	1.01299113740095	1.29279953429742	0.906319981270113	0.683747309250634	0.677437959578974	0.561146630144168	0.545033550153648
1.53521474878527	0.988194772530848	1.24471345338662	1.94553816854305	1.47606821893124	1.06263571820066	0.491392566272247	0.700667237291881	1.13824540510028	0.460720084894524	1.43102033955014	2.18612652521473	1.40738750988304	0.932335560190869	0.891047677855095	0.765334374690198	0.417238846907749	0.664572650128001	0.933983605914356	1.78766591517662	1.19995798165311	0.517625833230444	0.615519762447408	0.838814228682233	0.814353843993049	0.611922553567191	0.676322811576972	2.60149829985375	1.45522353394204	0.459446607558563	0.729992260554369	1.46050334265387	0.766485898322087	0.450088202093986	0.513606034748373	0.705280812728141	1.00572985697205	0.783625992971157	0.754354675597217	0.398371663911832
0.553460617150664	1.12940291406993	1.47979025456279	1.47623804509531	0.999486837574285	0.864120798070895	0.737274099564512	0.546398594876111	0.519394900272466	0.79223179882199	0.945863905833914	0.603741702764027	0.485792890219123	0.746874154212594	1.0585147533696	1.20519965159996	0.989384923297119	1.14568178591322	1.07824772453943	1.13667999908273	0.868929169460931	1.07325933836674	0.986238714634763	0.843171100643732	0.815762884579149	0.744074776421454	1.14108788054513	0.904318782891594	0.548197699459629	0.918327171541231	0.705977939135302	0.815599080079932	0.763880770691779	0.753543410605063	0.677063510546205	0.670678179701487	0.761396853226687	1.05947593128721	0.907431758147069	0.584048350237667
0.714820462255285	0.693297543335643	0.697075494331402	0.365334281635199	0.561851542072714	0.58981955146802	0.491251188361684	1.05129168432523	1.82408110923544	2.20052626804249	0.618298785642199	0.385547534712799	1.35954498461783	0.515358121842141	0.79219541160848	0.960737789596047	1.21023915888004	0.698365510796756	1.0585147533696	1.73748392120431	0.658557745509007	0.869035474230448	1.57513175922676	0.642828999385751	0.203277178417738	0.384770942052993	0.717808736910749	0.865004917971643	0.930201272936582	1.22282041107221	1.88583924635419	0.884542234209753	0.909262920062054	0.614927018785492	0.391307359661641	1.15067357411351	0.851699784483294	0.498867398160393	0.493032034762827	0.783515361620852
1.44342920914037	0.916325973162712	0.904318782891594	0.480405048430801	0.698862553984302	0.900664420635167	0.67197238031932	0.595823146603579	0.556031973305116	1.29642280666249	0.918327171541231	0.850690805322071	0.938446293666269	0.872330351483459	1.58844359600378	1.47065434892172	1.35300200100798	0.69728165393001	1.63847112417368	0.946343948840507	1.48975918544409	0.868929169460931	0.732151123437164	0.559801575790225	0.315447982946835	1.37763459654632	0.567198080199755	0.649421230969367	0.825251201155962	0.840011313730279	0.437208932095789	0.709333428948456	0.705280812728141	1.06815947447999	0.771724410842084	0.827509548116187	1.82432213119932	1.56876251988684	0.891528514994099	1.1706855578987
0.789410583636472	0.566610517043955	0.664060632217425	0.914016898110574	0.890310394241956	1.2828563624278	1.07241944668724	0.558060394701326	0.832445802157572	0.792636635246995	1.23434635445465	1.00848479390661	1.00369931952319	1.66407582479039	1.05567321974134	0.816244309489174	1.5541573116116	1.67053530739253	1.09447287239718	1.14010141738398	0.681978372211918	0.555174256901078	0.634939002570689	1.01648958742069	1.00572985697205	0.837016300174134	0.728048787093232	0.603427670223444	0.614221874626689	0.921623262988205	1.41119716961461	1.49619329377943	0.79014446959845	0.559401336114521	0.311924111731455	0.612877608405094	0.505985429971486	0.915214196285756	2.38763974224838	1.69498136344665
0.323873755203017	0.555016101406809	0.909800326276234	0.527498387967871	0.660970492605711	0.616243468378119	0.50476746347365	0.541805604002406	0.453534497815292	0.325453974839434	0.400957827970226	0.988369114789419	0.633178849669279	0.286012620768717	0.381561597532267	2.58688085082804	0.590982201147459	0.584767129509501	1.01299113740095	0.704915540987864	0.964857903904764	1.01849078579921	0.713450571553084	0.623069277984355	0.744182635452495	0.583830769951319	1.03468794774203	1.1975871385063	1.26021067924857	0.794797589066617	0.9845486451577	1.35848354439262	1.01925620169394	1.09580185132636	0.815762884579149	0.777327766301939	0.817892805336115	0.732793938284296	1.78838756901112	0.978077922612621
0.56202912659745	0.330193655209612	1.1879270747916	0.858557037668431	0.529149023072557	0.856922957728882	0.663167107453834	1.04889496716894	0.601488719262634	0.773737718630236	0.749479478296091	0.896902577135903	0.465333679994188	4.24142614146522	2.62890601677696	0.946343948840507	0.301439594297198	0.862293616942681	1.40401940300382	0.561146630144168	1.05991892189797	1.18160401469997	0.568402855521633	0.439047137792879	0.75644271242018	0.40064814302328	0.615879571245344	1.42403138678902	0.44491268904609	0.570656814938201	0.330193655209612	0.245924930220809	0.889968726226112	0.805627983964238	0.442092439673235	0.758035227723968	1.09727371890898	0.842874631189374	0.897909762173828	0.774819104233209
1.82408110923544	0.688824577191064	0.566905256021379	0.680676253903172	0.539495940092448	0.570381629603874	1.15377729172267	0.66004040164934	0.590521363915798	0.946343948840507	0.581618919111903	0.706370304310834	0.957239316249981	1.03817662690764	1.05177252146423	0.633444556047035	0.737655453157514	0.739245157773564	0.539387737481906	1.35291391069402	2.37237648170678	0.474313416308058	0.465611929430093	0.946343948840507	0.946343948840507	0.946343948840507	4.52159391445797	2.20820994872213	1.21008890412039	0.972861005460343	1.18670995854572	1.30403620968483	0.908139252523313	1.36151224435481	1.3311576942663	0.512556170073914	0.563555591685702	0.463970565187265	0.687213999932054	0.54283524825338
0.761546513915287	0.354882912870567	0.403856798761969	0.818282623939334	1.13824540510028	1.39345583549179	1.16459145015155	1.40413411651395	1.04862186354549	1.10658795531064	0.809514582459538	1.126896375704	1.75292903279666	1.04862186354549	0.687488246081052	1.82702404802738	0.719744417187873	0.951928930466631	1.32188317488447	0.918936231917303	0.867140994344711	0.909800326276234	2.18238579572044	1.50874332911279	1.52915420824917	1.22224634915116	1.21777510270058	1.30900531080905	1.2456858523077	1.04193227054191	0.754013992599425	0.656247040575602	0.935284694643424	1.09543896816612	0.707776941320719	0.944938043063024	1.2324261632891	1.21805156714229	0.558884761932041	0.476129998463673
1.67504696420922	0.900966429358607	0.960352337490144	1.44230554160162	0.797092115532959	0.897853372745608	0.592120355590728	0.48530038779797	0.547391823654379	0.515690550791931	0.640285325328299	0.946343948840507	1.92141212128163	1.78021810159466	1.23610079946399	0.454090598851025	0.264602781753659	0.682448738800975	1.35852988399105	0.536332569457297	0.538393801362033	0.574722429348537	0.781685754015564	0.493087680831155	0.545880195765741	0.522173561872979	0.809297474433163	0.664773675044526	0.42862815252936	0.634563521290989	1.2530063650859	0.554109342558775	0.591922744133848	0.789131299199553	0.889569260021499	0.653013825131124	0.690231787924189	0.793836711040586	1.14213781284232	0.867216768833661
0.882931847459554	0.694254438443385	1.0308519792477	1.64478936362912	0.507482341117082	0.550095189641814	0.693580036413339	0.50741471372665	0.470333684948197	0.683797643465118	0.655161195351119	0.979521711431753	0.788974949605474	1.28043919137127	0.946343948840507	4.96571136502314	1.84794155144087	0.531872133740126	0.455635564775208	0.862632236264479	1.69058400638893	2.78522169458434	0.980084413306544	0.786099942370367	0.914712521700336	0.896902577135903	0.992159228187108	0.736905101485684	0.810288680771674	0.692529267427419	0.833608854286384	0.6998251204971	0.461704183782728	0.38777108846671	0.576653772661969	1.24340434791716	2.31124142644246	1.36348267905884	0.307429125049094	0.535669477696312
0.250085567439203	0.478577713048282	0.61565603254553	0.468223840909377	0.833165108751133	0.745218769956149	0.482188895616658	0.535360238298399	0.946343948840507	0.797928337845524	0.737274099564512	0.993288189484325	1.42715003634521	1.30962788524632	0.873256703711963	0.841347725231244	1.16998647782893	0.902106932052178	1.07120518229272	0.916325973162712	0.938561510701819	0.829317673017953	1.59725026762092	1.49318958283635	0.857788050528062	0.524880090072467	0.706370304310834	0.812054635917247	0.604266861268785	0.481782593177685	0.553797980654666	0.64395625537943	0.655050328382489	0.822225120582473	1.40413411651395	1.36184940436564	0.794149176741018	0.616643429986149	0.772017426503282	0.818282623939334
0.726276961865582	0.57210837180553	0.415033608322609	0.55894259299948	0.866296013699721	0.982869454661559	1.07425048417307	0.517808366683457	0.48800564505541	0.753339574970432	1.25412362256076	1.21681681593665	0.943604488309779	0.803147133073339	1.18952206721181	0.802270606117961	0.385547534712799	1.13360452912025	1.55387489410147	0.774657954627139	0.631815881578397	0.909059441800842	0.932335560190869	1.31276914773556	0.486495497937208	0.587713026859052	1.29552594475186	0.986057570699063	0.770494405985042	0.891866881869694	0.724995135427287	0.902106932052178	0.645463080132139	1.84877360251971	2.21076631822497	1.26348651331183	0.792073438564715	1.85308387595037	1.64017783457127	0.648766769353764
0.731337777317794	0.909262920062054	0.565594518464887	0.417789064144505	0.095682544785213	0.779684555637044	0.892117928261264	0.433522514030095	0.512113799906031	0.669351579831989	0.514623711475365	0.946343948840507	1.12149849414223	0.829211401366819	1.46682564440672	0.824167917768932	1.05642510254319	0.592733214755214	0.619166011797149	0.68914022970272	0.537223385770973	1.08425647606567	0.755495754885214	0.858889990509375	1.01364643155797	1.51620527756463	0.73541801470985	0.835059890153756	0.70921926892363	0.534890058040287	0.76042109034548	1.0524776628975	0.656711191307161	0.534621409674246	0.705166587379434	0.66004040164934	0.52228658882428	0.739958753151629	0.589773119277126	0.414391723610157
0.848285228293044	0.872181891283602	1.8023089490356	1.19561240334961	0.60113525004793	0.607535647295914	0.690510037360097	0.733347809490692	0.729374632280882	0.436509367411318	0.672063897437169	0.617098066615087	1.29754647420123	0.686875590976705	0.585867315996469	0.704760822889412	0.772826792712154	0.89362966252864	0.886307997484917	0.622907997391435	0.989922329511299	1.2168020023178	1.33877223840748	0.982228935287242	0.779684555637044	0.663952773186389	0.811995925026195	0.795528545418561	0.552768690771688	0.886307997484917	1.12025535876001	1.04558368215899	0.364028121650348	0.726879331283577	0.714219901643624	1.00586399341928	0.766414071043427	1.14516370024437	0.638195413411249	0.758444889337769
0.641525903089559	0.586436319908887	1.07486108112963	0.910115357505237	0.774741789411202	0.938561510701819	0.932157645672046	0.527731311115948	0.891528514994099	1.82493119157539	0.645463080132139	0.40400388125928	0.795335764829996	0.767708038777837	0.894478012447157	0.624890428311856	0.962587239845474	1.20421859755577	0.624638908266438	0.757261916434779	0.997330678171917	1.1766416890169	1.98184652551832	0.891866881869694	0.418917300597967	0.528138200553045	0.730554084039406	0.48553275752219	0.72238504772968	0.937208043199439	1.15906878078533	0.989486565967082	0.787359967951613	0.730238816477898	0.723371037145323	0.662902330513244	0.555607536020745	0.759609052984992	0.888378202704075	1.06797482225722
0.657487363040403	0.576333985840823	1.01648958742069	0.864120798070895	0.266891693572667	0.767666808612534	0.881132484437021	1.4901594251198	0.504924287537583	0.689051322659234	0.548138767379172	0.542451204179508	0.565876366951821	0.792044283030499	0.650407217302599	0.432986317887025	1.13274246892942	1.44404337057422	1.43303591392909	3.08549033307543	1.54427900026444	0.99477813550718	0.699198558753018	0.886307997484917	1.15470459930205	1.31761238757732	0.669434316571029	0.435202602247907	0.394996575180642	0.204789231758148	0.616841041443029	0.72838348647455	0.89889618083367	1.17998455203061	0.913166186249259	1.5334640149651	0.663167107453834	0.674554571775474	0.773168871159764	0.895404353750915
0.762953175024104	0.683561799186399	0.978962662948388	0.473546481600489	1.01973824562169	1.24634152151104	0.682176995578631	0.620546696173355	1.09759831277016	0.897853372745608	0.807560148792231	0.917411652798314	0.809447256786429	1.52630031964459	1.49483762855984	1.13839750788203	1.36703112872402	1.42320227174436	1.39502716695689	0.622318584124269	0.688171010935634	0.875654198786389	0.870118608090669	0.765044354573467	0.714416718369209	0.848468390469225	0.879103683322246	0.57290683193977	0.711383437043525	0.847369709550127	0.795090099091872	0.876302005592319	0.589703544982685	0.416104817830254	0.762279811988963	0.892067753100622	0.619018978961079	1.02248760000016	1.18670995854572	1.45522353394204
0.976035752936876	0.631266533003901	0.881689847380641	1.3345936220897	1.75365808893835	0.765093721131061	0.885339675688859	0.50620997489066	0.708371502689354	0.580768632669381	0.752890406154971	0.542529052535758	0.86658741238636	2.0318234027962	0.819136551961153	1.25226432482895	1.58739404281534	1.57347122195395	0.770632040595167	0.817944842608396	1.07333496543016	0.465611929430093	0.627302722575202	0.212353629347739	0.304061804222266	1.68112691313382	1.99240669542343	0.820206233794569	0.443880766332362	0.613700491194209	0.744893184751383	0.657143997188766	0.687488246081052	1.43087246920907	1.29285180066947	0.99363444777277	0.662404442621035	0.525721948879964	0.606128744240364	1.10666208252809
0.588063751872002	0.417538727489052	0.449448404065126	0.62537998291776	0.896902577135903	0.876302005592319	0.473222192227986	1.11840648499332	0.588774907121779	0.347347017153845	0.442792287379958	0.427711828645845	0.793836711040586	1.50198468826559	1.33583181224976	1.23090632378549	1.09930413683473	0.795986335897308	0.879103683322246	0.662225229823711	0.874300807213799	0.909262920062054	0.772285803881562	1.09295512600747	1.35257981783846	1.3274001314363	0.880304402349358	1.03489984715295	0.569807567682823	0.533016194519135	0.594889226436124	1.28220495464644	0.920141597857587	0.772580092957251	0.568209683244825	0.916325973162712	0.997818818374499	0.682634786057378	0.502745199966763	0.47793654508465
1.40903555560653	2.28733038574323	0.444796068686565	0.776866099835622	1.61632493098094	0.860737129314944	1.16104351594203	0.632672812234644	0.388608575751206	0.782715608090261	1.08981536045045	1.21585894978844	0.779835068682329	0.6667060687969	0.684921311003859	0.528169016103251	0.618298785642199	0.667773242818108	0.403581991441652	0.442156072288214	0.604030766447169	0.653593867172924	0.85939532963586	2.84125524918289	0.503564457278283	0.742397031514877	0.85902948233785	0.636850299766157	0.703770645109617	0.542678983886124	0.548029820622463	1.18761022336909	1.99388993657457	0.777327766301939	0.599671934404223	0.795968447994218	1.27822146465525	0.993038577672632	0.727206986266704	1.04775502292096
0.997057740885924	0.964391553245127	1.54384566511873	1.04653930895955	0.4261661211978	0.647221803429582	0.946712532624035	1.21516450613529	1.128190350369	0.981809095191733	0.684263817874876	0.646845482997174	0.575660636332243	0.510527660608594	0.687581597668469	0.558307090965903	0.557018343649204	0.419750491181876	0.455647086478763	0.761122013109119	0.705977939135302	0.485023361571294	0.431758696477963	0.654431961501699	0.946343948840507	0.74029025980008	0.714518988357426	1.13141368756031	0.675938287589208	0.892311592620476	0.92807213755837	0.946406166039706	0.835276988304794	1.01195251300777	0.736082864315081	1.15072258462915	1.1577270854775	0.827309754911999	0.681257253283	0.804155168633617
0.521013246812859	0.908139252523313	0.477242767876494	0.353414031841147	0.689350664710489	0.896902577135903	0.595846190010689	1.04890823580259	0.640590395406405	0.654230470872992	1.3998549573283	1.77343760859193	0.972861005460343	0.463498372474342	0.647142706806824	0.982105360735215	0.766485898322087	0.330193655209612	0.810825829895349	1.03756710390304	0.370655125563778	0.217285567067376	1.22754363897665	1.90020300140824	1.30661072568041	0.423512045370362	0.709951236254074	0.957239408219352	1.0574999889381	0.921623262988205	0.562534761177159	0.602214684355571	0.614812268071164	0.758172898018534	0.744893184751383	1.09930413683473	0.443643188122946	0.590393613389071	0.544935753252545	0.597896918211273
0.627692646266074	0.488645277048235	0.558062174558687	0.315447982946835	0.527099677262927	0.483932218034407	0.838347307007887	0.962507474205472	0.612479916510811	0.649464551904001	1.00321848238419	0.553915659273533	0.710396919887139	1.39521852093057	0.994834524935405	0.713935881230205	0.683747309250634	1.02171857772903	0.69875487009093	0.617098066615087	1.67587750108568	5.47987075883651	2.18496139176511	2.00169646894898	1.47811795358635	1.4371560282378	1.01848651000989	0.629568546500915	0.68298321532429	0.638046874376449	0.709196200860027	0.420892313243594	0.513406881935228	0.505062485999223	0.576309679385026	0.564054221269478	0.517625833230444	0.671349255559588	0.627641539837847	0.756081966692572
0.705418690833104	0.33321140342738	0.583500521273933	0.532208736905158	0.510527660608594	0.705930278699068	0.542529052535758	0.633981625071046	0.585469891481891	0.258398453613772	0.573676523623816	0.799027018764622	0.820075495725751	1.05211088833983	1.54631732700928	1.22489061629137	0.918936231917303	0.910115357505237	0.495013904795784	0.208665020206061	0.459063044453334	0.909316038711992	1.61936877601509	0.800481006052272	0.614927018785492	0.451501494984599	0.449119880297928	0.440877416123441	0.730803671384955	1.04981326649163	1.03654601206245	0.591284071101803	0.659197222632779	0.789138744423701	0.519663172920188	0.385547534712799	0.570738310611284	0.997818818374499	0.599317671433039	0.273465416095284
0.488557408056724	0.479557598586861	0.568066386593924	0.490647705533479	0.852579009769255	0.809466056916769	0.946343948840507	0.860066050582268	0.791443308383496	0.602388920836335	0.567336327723518	0.824815445543804	0.604592093597397	0.790817649227605	0.870914163803997	0.515450816902035	0.462161540507373	0.79514233955926	0.82031746977321	0.421251338089734	0.540983873463599	0.612225208988917	0.728699927774444	0.965186752865458	0.766196069591405	0.545871303324096	1.28701103694548	0.797339750087136	0.884542234209753	1.35954498461783	1.49423336132992	1.30961636968857	0.577076930512015	0.658934745061072	1.00137843899482	0.729432421358806	0.729483005400821	0.555433734672734	0.704760822889412	0.422809283397972
0.599671934404223	0.583830769951319	0.461972958102331	0.644806967240744	0.689675289052379	0.60387995028779	0.492481245542558	0.783625992971157	0.59072918709462	0.547499336213427	0.899649320008381	0.993038577672632	1.03374663427132	3.02558770428954	1.09485105571666	0.693617596209151	1.10658795531064	0.81777957357554	0.534350616388972	0.674962970141082	0.576109150528455	0.615464789499686	0.633528306205653	0.918327171541231	1.820096380098	0.419613993961854	0.264024479521572	0.573676523623816	0.587368933582108	0.470166334021451	0.729992260554369	1.00160974266333	1.05749553929469	0.725624594065576	0.782756110337376	1.10888384326795	0.615519762447408	0.53596815381312	0.288325750923821	0.152859057107856
1.20658479662361	0.520410544141593	0.465611929430093	0.511565424041761	0.849446534992061	1.13329528972233	0.809237736834051	0.677063510546205	0.718880950220365	0.941838382425887	0.83120618418516	0.890310394241956	1.35300200100798	1.01949882135948	1.09265369387846	0.82735772576493	0.898315187756035	0.794596711296336	0.771752950884827	0.570160104805164	1.89039910082373	2.20124853829144	1.42707596825092	0.628102337949513	0.764726585800997	0.355471950517229	0.445525877550612	0.659283310303177	0.669867486608805	0.656526164085342	0.381937914489474	0.343464760246111	0.862293616942681	1.10018755806266	0.744119217278027	0.512072420449941	0.884084443731006	0.579942946857719	0.779963669141186	0.482493101180169
0.999638659925542	0.797928337845524	0.587619516338613	0.572441267076852	0.789410583636472	0.914016898110574	1.07598824524654	0.169776840562146	0.357369453563751	1.71732380123056	0.946343948840507	0.427515092143936	0.740541930872502	0.946343948840507	1.38705200068053	0.916325973162712	0.805344543601214	0.453534497815292	0.490332615282394	0.477396915418361	0.790513451241036	1.18670995854572	1.09552870111356	0.687488246081052	0.999638659925542	0.652844461746917	0.634758380704127	0.933652669541094	0.974360726139781	2.22267628428337	3.98896405977575	1.22731815999413	0.665584756334332	0.199692066023755	0.385825654540999	0.781762392520421	1.15832521497255	0.904676754025916	0.924225440446342	1.20324269914125
1.01488786336775	1.14369005800327	0.772091553720729	1.00329302218197	0.793836711040586	1.09127012377342	1.00436333049349	0.854008859535432	0.840552525610903	0.749479478296091	0.653481534595544	0.742326838507267	1.04928091083485	0.895913749701811	0.395186640895462	0.788974949605474	0.946343948840507	0.855694151706984	0.45010766925086	0.608601460754743	0.953378706947028	0.710190773942553	1.04531818813088	1.81239141660162	0.979642644641185	0.491755485357121	0.771679762122966	0.753183455722965	0.609831535253217	0.60111150817834	0.657452547150053	0.243469911630154	0.60526509531144	0.417612795583334	1.17661902612091	0.543476010070723	0.59072918709462	0.501496915876832	0.47211041535103	0.722848985394404
0.245331971604365	0.444729224949805	0.425700499835816	0.629259029143562	0.857788050528062	0.935284694643424	0.64395625537943	0.913166186249259	1.13445696656343	1.60740602660054	1.63411336101223	1.3555033076436	0.743042856648543	0.642019461265197	1.37726380580493	1.67288109765588	1.45469940569087	2.77899589516593	1.66688547908432	0.652006917119081	0.668913585147145	0.796180002357249	1.51126005496953	0.702085563482887	0.543476010070723	0.422591940252951	0.821744975298189	1.2828563624278	0.876302005592319	0.698655025366249	1.64833962979753	0.896902577135903	0.736905101485684	0.583065705786873	0.387565212375549	0.405122631606671	0.468361036699242	0.389028887519594	0.448268186292872	0.449861844886725
1.32778690143863	0.806156367012136	0.315400848705019	0.756302732067829	0.956349940733104	0.4478070398223	0.570656814938201	0.734430508795534	1.08326533025934	0.533373589739011	0.85902948233785	0.879041466123047	2.2932080313305	1.73235400868501	0.896902577135903	0.732036082467999	1.09098265696111	3.29518861204617	0.982228935287242	0.583065705786873	1.00684877174712	1.61741201849314	0.881135364944124	0.935284694643424	1.01960256267616	0.913166186249259	0.978866292554401	1.45190170050058	0.771582581914907	0.852149611368806	1.0934377697876	1.29642280666249	0.797752099172472	0.658232867630031	0.751703032050002	0.783565536781495	0.92633196505531	0.946343948840507	1.98589916528017	2.06805199413147
0.453134258139588	0.971008245264583	1.33028820807425	1.22480679583187	0.51447552094042	0.655396863169515	1.50395868023815	0.643806328826424	0.900911337003844	1.36171572347953	1.03783826003205	0.960797018022416	0.914506701909512	2.04064427720827	1.17969717924487	0.765347851682809	0.735669743231672	0.571040502053824	0.727264710041889	1.79368042561029	0.621368358935279	0.454873824955911	0.502794600878504	0.674962970141082	0.522999895372248	0.678353527011559	0.656790875378826	0.68419975240873	0.437801047929701	0.580569586245626	0.8458637035318	0.998449174776296	1.05365329182607	0.965446296999103	1.47526645607136	1.82493119157539	0.686249644929307	1.23316197667035	1.66942862651551	0.4752265698183
0.748333353761594	0.664512728538205	0.633178849669279	0.362277018139105	0.249745399852528	0.323172812567747	0.820707021749609	1.764191255616	1.84315388620147	0.468223840909377	0.761715961640873	0.647634122626799	0.787478515479286	1.61296491098531	1.30460952730189	0.586484193246341	0.326879013739882	0.298845478255162	0.391982865212519	0.89889618083367	1.31306270215383	0.847483212648954	0.628021395447122	0.569822381301681	0.322900272371504	0.37245812657692	1.01283522516426	0.879103683322246	0.419929390507158	0.513791544812611	0.952862823043274	0.433920584291275	0.522136653459659	0.39371486204	0.937991918498913	0.947041638688943	0.773971581327336	1.33462060316331	0.575259173412462	0.593387676370816
1.36186450384744	1.68951441459527	0.680184702451452	0.570563594353028	1.00880432518093	0.86926695607136	0.510124153449576	1.18797039572623	1.44836273915751	1.65110893745603	0.36703836887738	0.697725025585104	0.762439030489969	0.569807567682823	1.78509864298033	1.6812084560087	2.23893530889069	0.613435988384911	0.511933511690496	0.803962440495936	0.761709023942601	0.708085576584342	0.769713817456679	1.37886364159193	1.67294019249442	1.17054643318075	1.14266878059943	0.922996634424444	0.235114425348733	0.320835824735157	0.786666675838471	0.673942894895555	0.656247040575602	0.884542234209753	1.08425647606567	1.47806374300905	1.83408710112804	1.31752022014972	1.19290929561924	1.21201164377784
0.870142119939754	0.985792028901315	1.02353040808822	0.801788794036064	0.752422085836052	1.66413133669002	0.773207651993222	0.992340768898279	0.747308909170974	0.566209707430379	0.803962440495936	1.21201164377784	0.781721007727797	0.75644271242018	1.48315770251801	1.84500272864724	0.826719790737437	0.619660714951826	0.459327440489954	0.717367442009764	0.465611929430093	0.631454691482501	0.708685162990791	1.02849677769181	0.796904113675585	0.844103437211272	1.1706855578987	1.03869077144178	0.419145701658677	0.684921311003859	1.1234557454654	0.997380312965317	0.888378202704075	0.632897001182348	1.11064960654311	0.835009366623976	0.580569586245626	0.916325973162712	0.754757374441027	1.32868215373372
0.550259086110409	0.436548844996056	0.801846093581479	0.730803671384955	0.918327171541231	0.706972647106116	0.215906954543014	0.356577216374936	0.969672889422839	0.48553275752219	1.0894161646644	1.16897106026469	1.69531098920891	1.4220301884105	1.24120507063187	1.00108117134255	1.28493386152624	0.806156367012136	0.449448404065126	0.81125731816453	0.803147133073339	0.309080533560637	0.965446296999103	1.98084164888615	0.833996875750236	0.875345235723905	1.17501155201844	1.10417280326076	1.57185207294586	1.16657903194118	0.570807041216651	0.812573815944889	1.61820389159145	0.966355932625703	0.257932120491927	0.436747785625216	0.285325333397973	0.870148393454212	0.873189076321527	1.04927417737174
0.31152381798312	1.89164446229637	1.05960827485527	0.693985562483036	0.906319981270113	1.00919863094801	0.86829721207824	1.79053719386784	1.49074801287818	0.580569586245626	0.609286913119703	0.556202492973707	0.768503470903793	0.629835228813141	0.913166186249259	0.738568326999874	0.808999522874859	1.50336926697099	1.53464797341067	1.38612216466457	1.74934958512881	1.11064960654311	0.496519254347801	0.744737932817145	0.441694661816571	0.420777158403084	0.826197978035044	1.41380871382174	1.85637996739734	2.01706526480007	0.772285803881562	0.512316961607572	0.608096522122129	0.644176224504548	0.750592832097954	0.555016101406809	0.371481537545385	0.335799465717599	0.448459889059434	0.443463374239174
0.295765095644544	0.932335560190869	1.36900089690926	0.776763551418064	0.842497843558774	1.59464809016279	1.33107582746942	0.820542417400097	0.933983605914356	1.44836273915751	1.22489061629137	1.04655200395505	0.353108653254435	0.473794580967519	0.49043766167975	0.221942354833337	0.74366298482369	1.10577261504185	0.873886766169968	0.933379879062136	0.969691263256569	1.16763974183732	1.01849163632155	0.760376777981161	0.879988423658013	0.845822138896033	1.2962704833922	1.37282146687121	1.44915939175832	0.892291424480123	0.782641197005325	0.544864697817261	0.626703818831982	0.810826086985854	0.808346678823459	1.29181070686333	1.23321182902166	1.19674197308778	0.899476494455052	0.873189076321527
0.389573602792014	0.415988029925538	0.484563306399327	1.11537836725874	1.04432845020114	0.712697979126552	0.740370690717093	0.336063201725321	0.547797459783925	1.05211088833983	1.03489984715295	2.01997145619551	2.61654567385081	1.35460124892818	0.940559186429423	0.702243860633374	0.874593665513095	0.383499998529245	0.867386214312999	1.13467881384269	0.891866881869694	1.2428323948574	1.09094435251709	0.670029405440252	0.962514612588096	1.03049797607033	0.876302005592319	1.56712048224645	2.73729405906779	2.41073436437925	0.886307997484917	0.788280019585634	2.21727514822171	1.05062852792954	0.340683821582582	0.658341543226362	0.637975229293466	1.43884025479006	4.81628855276034	0.83306736467576
0.825552430171005	0.899649320008381	0.879988423658013	1.04556830023417	2.49541449981825	1.69836181795293	0.856290021807122	0.57055966491482	0.97960357616754	2.05115865990246	2.72449830124811	1.46602732702588	0.964424045679452	1.01090697102723	2.17836295752828	1.7929903572039	0.746075974799974	0.386107903854125	0.321815432333034	1.56607637874462	1.49899497150936	1.40179584924991	1.82787648547057	1.36981206738754	0.774137192955822	0.502399323828663	0.982869454661559	0.921623262988205	0.793692944286681	0.36659913239946	0.48472666599822	0.932335560190869	0.899649320008381	0.806910105568184	0.640423572852062	2.13294442401584	1.34872956139009	0.854033730111132	0.639849510931011	1.14429242742126
0.575007246195852	0.637110050400284	0.791726999620395	1.22480679583187	1.33455315608498	0.813837551265887	0.984970335245766	1.16103210312844	1.02347052145303	1.04193366600908	0.52241130761386	1.46296095469766	1.5603054431479	0.948434967154482	0.891866881869694	0.431429830259288	0.583605745622739	0.909800326276234	0.505201001558591	0.541657395552189	0.537427705593092	0.899649320008381	0.978466818228816	0.899649320008381	0.829097898267991	0.730429947593548	0.821709721585957	0.592120355590728	0.282456569850042	0.36935408011727	0.690872587227561	1.03704463172523	0.669006715651622	0.642828999385751	0.415833370434164	0.525231892109641	0.653868113321922	1.40225363972866	1.22259494499246	1.25544864550459
0.404149604796499	0.736905101485684	0.777327766301939	1.90545099046368	0.992874681204039	0.850406702454096	1.195406243751	0.754354675597217	0.580569586245626	0.915214196285756	1.0585147533696	0.921623262988205	1.5581847008174	0.913166186249259	0.758080865132304	0.705166587379434	1.36319934687426	1.3631899200259	1.11665320167867	0.603261474523596	0.781378657893675	0.720741576120718	1.50288842983199	0.455647086478763	0.366434712278243	0.671275324517408	1.19473907898653	1.83107069378666	1.62690904684956	1.84320300285752	1.88035568579787	1.04284613577554	0.445107866838205	0.206016638948469	0.353162875465091	1.10658795531064	0.702876627033123	1.06462051313692	0.884542234209753	0.75292217977912
0.736045293542614	0.793383760846282	0.808218450764532	0.349130767830793	0.524440261942196	0.779375372196644	0.820542417400097	0.480013657939059	0.850135572351201	1.19855904336173	0.889553184044679	0.595823146603579	0.433980502289922	0.571627876780493	0.748333353761594	0.262989934847021	0.424327783850636	0.881132484437021	0.494660295333896	0.618874294731698	0.565511445986798	0.59893680693821	0.792988437376313	0.802137559247514	0.547170655607871	0.753097205750997	1.17081452116142	1.51825722568307	0.946343948840507	0.738173003529906	1.17098089777224	1.4313243527139	1.27279886259732	0.898270746899462	1.04185568963349	0.904047278011453	1.16652320827502	1.32064237348038	0.772165132793299	1.01144311705688
0.897853372745608	1.02095636637383	0.742625632768043	0.793836711040586	0.722537523383492	0.60446168297882	0.817671310030733	0.940411991006011	0.891866881869694	0.327187287307602	0.426735993723401	1.00012650151219	0.713935881230205	1.72153358865158	4.75857997136469	1.75706416731314	0.900664420635167	0.956047998877005	1.17734918339314	1.61476716776967	0.65068166814989	0.769232152215617	0.9845486451577	0.783515361620852	0.85991441790315	0.709435837257552	0.987553761382134	0.838205168306162	1.2343657863329	1.02261175063027	1.06808382531885	1.4701474413346	1.14103043034038	1.53818693475374	0.624700545117065	0.974863895797362	1.18729095792554	1.55419777323242	0.935284694643424	0.457384754263658
1.20519965159996	1.41837582615407	1.1398463638031	0.873189076321527	0.861727124335189	1.11361207954685	0.887508716512029	0.535891508008216	0.430477212149739	0.664773675044526	0.482431195564824	0.446967759135528	0.553797980654666	0.723341817598094	0.751358594897369	1.65594461605062	0.890310394241956	0.555605514673974	0.335020379755946	1.1840004070401	0.892117928261264	0.730803671384955	1.27282578834893	1.81884114814015	2.21792230623485	1.00819414079344	0.914712521700336	0.79951110935834	0.936337956947908	0.807977611918041	0.852149611368806	0.808958044742064	0.938561510701819	0.936337956947908	1.09861289921592	1.20976911729925	0.555039326812275	0.414358147132267	1.46405535435941	0.902106932052178
0.80610141641791	0.687581597668469	0.815070796152815	0.916325973162712	0.595615755939586	0.549795583897627	0.645463080132139	0.75377323726916	1.44539625685524	1.66809562327246	0.579942946857719	0.31770740047097	0.99032770144956	1.51807087618862	1.78294700847446	1.14429242742126	0.828952059533197	0.642665204567519	0.6723548084791	1.48315770251801	0.677961161836027	0.550210637192189	0.741697040157404	0.969468861896491	2.41129172732287	0.668940736953671	0.583341355802829	0.677765322993982	1.69878454588547	1.6305642345176	1.42764937925219	0.965021754388669	2.05964696094169	2.08734019149293	1.06656398774025	0.389344071033038	0.229162748693684	0.790028271033127	0.928475555485904	1.08691212290112
0.891866881869694	0.946343948840507	0.52241130761386	0.916325973162712	1.46253155729896	2.05139293039536	1.41402539489642	0.776030193380617	0.791850045452663	1.22600676379383	0.956424008827384	0.896902577135903	0.464778492233129	0.426385979589332	0.431005321092263	0.582064133557654	1.10494179040114	1.19696805384354	0.530416101127938	0.777664419240813	1.02102140539393	0.800034203802557	0.43328487870016	0.879988423658013	0.752479809611237	0.660839784792428	0.485071547792445	1.45169501143326	1.7067475317539	1.10603145643884	0.729374632280882	0.908139252523313	1.27588538081953	0.44327670492322	0.504307275464345	0.530416101127938	0.202434880724595	1.48814275756921	0.794096981758223	0.727264710041889
0.871783170544049	0.630332640427259	1.05637744232796	0.581061101393644	0.830380333604858	0.588063751872002	0.693644577282759	0.502399323828663	0.753667275938241	0.595141423479778	0.552552808946351	0.592678173308985	0.630439389138552	0.871783170544049	0.572498875594626	0.257247594891936	0.566595578617485	1.28300262552838	1.65929670175469	2.03037698443322	1.12023461969361	0.566383219597389	0.564152007047877	0.428785122580712	0.461711425710926	0.668371753938226	0.891047677855095	0.748395470259747	1.09027798287415	2.1254533070909	1.58823902346034	1.23673232963014	0.823990883857637	1.45474583490238	1.25813567657549	0.706370304310834	0.786898121782987	0.416272200395449	0.672560968077708	0.593387676370816
0.183220753775972	1.01586741542871	0.693570781155055	0.483444951410489	0.273319121665927	0.435371749469448	0.435371749469448	0.203277178417738	0.640423572852062	0.995876816426279	1.57934480844469	0.804480687826589	0.745119038340805	0.499354021948307	0.453108061424136	0.871666492287076	1.01670318394113	0.483633736640723	0.580021395359202	0.742133558469559	1.31170866102316	0.891047677855095	0.933196349085669	0.837791557360737	1.13066159032831	0.890115101257994	0.942631338239823	0.879988423658013	0.799378640479441	1.49450190021386	0.946343948840507	0.713450571553084	0.573183307333801	0.370630167345485	0.508619022996722	1.95964825148415	1.50396079324752	1.09684465941442	0.542049009529164	0.889036904364717
0.726879331283577	0.821244427963789	0.611364499366123	0.787933224392566	0.587713026859052	0.634996725697832	1.18723311211309	3.38002202157038	2.11007716008038	1.48247728563369	1.2428323948574	0.957075465766076	1.14975213866834	0.881132484437021	0.465611929430093	0.555848900393324	0.916325973162712	0.772826792712154	0.718512124346239	1.1446847925968	0.758083165071092	0.63219197509564	1.18222238158076	1.10774880485699	1.3067818612569	0.672550564732357	0.994563413882126	0.783453116442034	0.783295964701652	0.895623920971129	0.803147133073339	0.365477942409827	0.830380333604858	2.10393698057821	2.3553622444805	0.846299401238609	0.970447211095879	0.681257253283	0.843779661878424	1.06815947447999
0.946343948840507	0.946343948840507	0.946343948840507	0.946343948840507	0.273319121665927	0.547499336213427	1.36761945003369	1.12378340044852	1.49719197959339	0.719986327784939	0.994834524935405	0.797412825983484	0.852213556955799	0.830141120316656	0.656587098217028	0.287808568031491	0.946343948840507	0.664695295306522	2.33643018125837	2.84573655358749	2.04804001034627	1.12667400719013	1.32665359912732	1.37675535567476	1.05824428106191	1.30690988351562	1.28894797477435	0.758444889337769	0.404149604796499	0.357894127637851	0.442203249323164	0.602726602137241	0.910115357505237	1.15575827989536	1.09265369387846	0.690335708719304	0.904318782891594	0.815613774366159	0.793133949068196	1.7848751527448
0.659639065765316	0.624642699304621	1.23876582745953	1.28694463501662	0.904318782891594	0.691969550485664	0.667057518653607	1.16113905752954	0.825442490010882	0.399660737645718	0.365769474783692	1.44115842499484	0.807977611918041	0.555039326812275	0.464887818111759	0.938495445843439	1.36014056733452	1.48509745568885	1.67867404033054	0.892117928261264	0.712870917195604	0.460160342128853	0.881689847380641	1.0091764614643	0.723479410265262	0.60095076959019	0.824264895316221	0.888378202704075	0.722002339782312	0.668896910356849	0.549795583897627	0.60158061811288	0.676849371820586	0.806185994249847	0.802270606117961	1.49934946848892	1.22224634915116	1.00941627503774	0.897853372745608	1.42707596825092
0.555354468282404	0.528966957474527	0.559408879612162	1.08130891617255	1.02059177446077	0.713594864929435	1.08370273851537	0.877731433005547	0.805458299484254	1.48306345576799	0.920874151295711	0.761778206819689	0.713594864929435	0.932787443695696	0.818896708664322	1.03410330691522	1.14318985008528	0.633526305227184	1.03165621197857	1.42320227174436	1.99234457894776	1.08761576151699	1.03607327146269	1.47274769666384	0.949456878111294	1.15510182623655	0.866836878126347	0.878195031085513	1.08148990310601	0.936337956947908	0.823820462699314	0.991030965846367	0.934336758569388	0.933609050068109	0.755429714185257	0.721573838230344	0.820034747016964	0.548029820622463	1.24772961362219	0.824243782834189
0.680485161200656	0.322142853937466	0.534364580133456	0.349692051394871	0.387632433954867	0.495150720693578	0.392234675258761	0.733678678620063	0.37534985715176	0.624700545117065	1.33462750297969	1.01638589208869	0.996447976397777	1.57934480844469	1.15344822347129	1.02870235439098	0.891528514994099	0.909800326276234	1.50364576201851	2.41295576491417	1.25730287758898	0.686249644929307	0.628839323652398	0.58981955146802	0.483667155693339	0.886307997484917	0.97116968109016	0.85939532963586	0.988472810121414	1.16531701494572	0.946343948840507	0.671324720716086	1.15869318124644	1.06793300802615	0.513685131371134	0.498125994271785	1.20124150076273	1.21524988941237	0.680676253903172	0.734822739399072
0.493139947203199	0.481497205359154	0.588604792441817	0.677134017970677	1.01016003354712	0.653724458764602	0.84620996182024	0.969688382749466	0.614221874626689	0.524536031647076	0.674394557439944	0.809349378659806	0.674962970141082	0.530539626782635	0.64951272685054	0.991721468322411	1.24662777109253	0.667525272811499	0.333764879155926	0.47248710928757	0.698655025366249	0.587651239583038	0.447530902679733	0.798879133455228	0.508652903886708	0.358482715396239	0.470100185879182	0.906319981270113	0.985282236775292	0.452599279880242	0.769519042851546	1.03340181843201	1.21651721019246	0.817731369510538	0.745384219309039	1.01030242671061	0.625855935900232	0.747787643918116	1.03862133765843	0.943604488309779
1.16811862282151	0.589385279613777	0.846810661066766	1.11666801529753	0.857869915263848	1.78767683047473	0.689621066841724	0.730428112038494	0.779684555637044	0.736658570665764	0.726879331283577	1.19849494453398	0.388815749032259	0.366499130770857	0.615924012101917	0.256850430614159	0.395178634677514	0.510181761967351	0.576199105434816	0.430076218308789	0.330193655209612	0.264602781753659	0.876302005592319	1.2305255988421	0.914016898110574	0.890310394241956	1.07726173512378	0.522430214379714	0.519727982643249	0.876302005592319	1.18761022336909	0.728272975323165	1.0036509933163	0.732076157761981	0.842327747129749	0.758009037853644	1.4567677723473	1.30906314341078	0.54363278513062	0.26753435925484
1.07383433928993	1.12046011264089	0.705990954610149	0.837266473747814	1.12113838670326	3.08778658075963	2.72086193161953	2.02895881650458	0.75063956136598	0.633218144909228	0.626242682165299	0.85881359694483	0.759113538724115	0.81505060695752	0.772165132793299	0.582538555010551	0.904318782891594	0.755744407238089	0.390089238909498	0.538821134317721	0.552123428157056	0.806585005154184	0.98039138619196	1.03913059281198	0.919775457698564	0.752464721007807	0.999416303246204	1.0635380381548	0.620857227735066	1.0413383906983	0.819610570430083	1.49155896142192	1.62080474090427	1.1412622697047	1.38389011540989	0.477992048261049	0.809790683433769	1.21558175940406	0.969074285854575	0.905674433406075
0.709362648495686	0.466990502539008	0.507030514678392	0.872161041822555	1.07577180022024	0.905516127051459	0.697075494331402	0.46269301121682	0.316867951900369	0.855120793777975	2.8923311852357	1.90930957720778	1.09861289921592	0.54363278513062	0.879103683322246	0.778981547197064	0.682634786057378	1.33294557636621	1.98176675987832	2.62890601677696	0.960352337490144	0.793383760846282	2.29826387575552	0.748395470259747	0.45147275238861	0.584390018253511	1.10433003271621	1.79350367617011	0.526089771263096	0.566981868684979	0.497345078212465	0.481497205359154	0.500753350225536	1.18670995854572	0.612406795552787	0.654310483489805	0.587713026859052	0.464562978561596	0.666667865253534	0.965446296999103
0.632561872267285	0.72531814908118	1.0661760732202	1.88279394447383	1.0568923405822	1.2745915516241	1.38912344040273	1.26730791476325	1.31333383225672	1.11158254581819	1.00645396829038	1.1034437616802	1.23861934563947	1.35435765152246	0.845150203261021	1.2064382527517	1.12826052050955	1.32527155431114	1.01579749899436	1.46456245970847	1.03860116951808	0.507881226539707	0.559682501249544	0.807826867613419	1.04023243012815	1.02907717138811	0.8458637035318	0.611210108362132	1.04549804219818	0.555816710761524	0.465732489637902	0.57594027239119	0.538497248431063	0.717912486643249	1.19561240334961	0.995374620275831	1.22975990588491	1.4994155333473	0.386231080123203	0.440174448208389
0.817671310030733	0.711258738096885	0.741156051326811	0.986321058768235	1.189036126235	0.617334849882164	0.475103041931688	1.19119126295032	0.513685131371134	0.571487490765272	0.510124153449576	0.513365962900536	0.821709721585957	0.840191553065823	0.839789818424898	0.846299401238609	1.06184656611683	0.879988423658013	0.502399323828663	1.20519965159996	1.86410507680584	1.65895971763139	0.656629859417336	0.635461252072866	0.465231131576632	0.885324293764033	1.42707596825092	0.769289875990802	1.17287260087003	0.719368640388284	2.57946464507235	0.98046866896672	0.534890058040287	0.571245402696589	1.29221094653904	0.975040929708651	0.910115357505237	0.900664420635167	0.762874489257479	1.38071840721295
0.641653705540027	0.826063054087388	0.476791743834985	0.598737629391241	0.816306282096396	1.10367925128949	1.1606795660061	1.38000502246159	0.609950150290973	0.607014524051219	0.762916351097978	0.942791937134957	1.06569822645784	0.680137526405376	0.771648853113337	0.846866643414203	0.433524570395811	0.399457697100665	0.878561423116454	1.13208787162792	1.01624430124407	0.485074511314014	0.614756895598585	0.707194327172578	0.963367667516231	0.804282959554727	0.729038294650039	0.745265895926336	0.878561423116454	1.12228481901479	0.737330008488622	0.662936275396637	0.823495360594149	0.827186721626129	0.661595775988734	0.611078853446665	0.658934745061072	1.19127160360495	0.688011594585193	0.605804146047421
0.506901446254312	0.296142082503842	0.914016898110574	1.48507946309183	0.933983605914356	0.335297407052129	0.711244021353844	0.866296013699721	0.457445409180044	0.682176995578631	0.553446508882931	1.26090187513316	0.947259467583419	1.00039647320088	1.01364643155797	1.49450985637745	0.783418370062651	0.626149138787313	0.578422659188726	0.554169455794715	0.538450114189246	0.682693256556672	0.552552826557507	0.358856659877617	0.438506314872537	0.507281266341363	0.579419299700414	0.518595405474879	1.12828522057085	0.832361254532489	0.637110050400284	0.798981680087176	1.13870744579513	0.891401809049197	1.25730287758898	1.26252160471058	0.528923866285596	0.200819747584882	0.447530902679733	0.489700378066611
1.29460353540929	1.06928616115693	0.844103437211272	0.904318782891594	1.22989516066577	0.977196564952725	0.861157801646765	0.482251262598016	0.551693878343327	1.31128018856362	1.39193454745548	1.27579227065121	0.713012697241823	0.366517982870939	0.93018042347554	0.589312313335959	1.06491782283075	1.07425048417307	0.741104687940908	0.665369737686887	0.93018042347554	0.389202536795706	0.371325498845809	0.83120618418516	0.59366800988825	0.760207036099505	1.02095636637383	0.627033551083214	0.802687804344363	1.06462051313692	1.06462051313692	0.460167382748449	0.759013302038907	0.62607381767234	0.515596192302339	0.638240262002924	0.813153124965937	0.823022562061579	1.30025933618373	0.64395625537943
0.368220294716526	0.360495020101688	0.979018184068734	2.38854000707175	1.28529183266055	1.7007925487247	1.32549159733862	1.49816421863387	1.27219896275384	0.785682568216513	1.63327346933273	0.792147978362499	0.879988423658013	1.18399486647857	0.723828646802802	0.696115859801492	1.18335446873255	0.723674784407445	0.338742415387493	0.554535264267805	1.14733824348264	0.550446991678989	0.271747790200824	0.321538586707547	0.434259841207674	0.395563744174692	1.30021574005311	1.4771799958082	0.680676253903172	0.551693878343327	0.466883753827715	0.335297407052129	0.509190310100889	0.50763019556263	0.523615424270996	0.277676098734038	0.45147275238861	0.449258688540644	0.133052432774493	0.167938875249095
0.513406881935228	0.203277178417738	1.4471620201304	5.96401217697209	6.41428181213901	2.62890601677696	0.946343948840507	0.946343948840507	0.946343948840507	0.946343948840507	0.946343948840507	0.946343948840507	0.946343948840507	0.946343948840507	0.946343948840507	0.946343948840507	0.946343948840507	0.856290021807122	0.776866099835622	1.92744963097512	2.62890601677696	2.62890601677696	0.946343948840507	0.946343948840507	0.946343948840507	0.946343948840507	0.946343948840507	0.946343948840507	0.946343948840507	0.946343948840507	0.273319121665927	0.485697981309572	0.650658278225377	3.28996809453699	0.92724160068191	0.556373240954236	0.375558002396708	0.946343948840507	0.621927607237476	0.946343948840507
1.30127443681051	1.54018938458279	0.593528885170299	0.975276244882694	0.465114273156182	0.66332682713899	1.26827197779719	0.546284347127468	0.686566654596626	1.37104241365237	0.720378692960472	0.582574104026274	0.436743356988461	0.510089562291816	0.794302004662753	1.26348651331183	0.734073989916249	0.634939002570689	1.09265369387846	1.65830607231506	1.89487691645073	0.534573331730314	0.643513885211547	0.674394557439944	0.944938043063024	0.864120798070895	0.442092439673235	0.951716295635429	1.29375032990713	0.868519567453631	1.23717683422246	1.48021887972438	0.796180002357249	0.844670160254428	0.886307997484917	0.677437959578974	0.312412346307859	0.548441156520656	0.802972616681654	0.574068047669568
1.24609047511947	1.08094891427542	1.31532253787569	0.587713026859052	1.05036850033685	1.21281441917961	1.18460881101117	1.09377433002207	0.946343948840507	0.992475206878453	1.53376195648952	0.76161982647537	1.10658795531064	0.909800326276234	1.02688505437305	0.860737129314944	0.694406541225141	0.715155591170348	0.69006265311195	0.722317992293967	0.224641571459938	0.377474885131552	0.986321058768235	1.65412480116461	1.05978125160341	0.771116348071906	1.77579899027148	1.13360452912025	0.823990883857637	1.01638589208869	1.64110294556343	1.20436212050538	0.554753349320297	0.732793938284296	1.36319934687426	0.738652174363529	0.895913749701811	0.642598427360589	0.433522514030095	0.530318640959973
0.783515361620852	0.405793395576942	0.499064899252492	0.612340202190914	0.713012697241823	0.488426888189371	0.567399669738425	1.18047896574766	0.802270606117961	0.536711644493447	0.529860850481227	0.582114363698129	0.687706127853166	1.21572070226468	2.14828829799313	1.68951441459527	0.876890398686658	0.50741471372665	0.512405315721262	0.668791201980089	0.56539050341578	1.05947593128721	1.18753710241106	0.962338164544574	0.872181891283602	0.814161160526215	1.05444899756126	1.03952652028578	0.459208064400321	0.524782742060788	0.670918574382018	0.792576586124576	0.607092074722489	0.649054957825096	1.14108788054513	0.995288228667891	1.10666208252809	0.731267584310185	0.833996875750236	1.4371560282378
1.48596336400354	3.11800975609503	1.4471620201304	0.937938915650725	0.735284364473359	0.64395625537943	0.68954573637628	0.810925674620025	1.08352288444808	0.645463080132139	0.484407445187841	0.478493667146901	0.545733932665161	1.16339477557986	1.44495300620081	1.61936877601509	0.530416101127938	1.2165008372453	0.820206233794569	1.02384059295587	0.711937884813462	1.02436480454103	1.13990858100229	1.083431777895	0.653792086155033	0.335315576719439	0.812056266815696	1.13329528972233	1.19040099734019	1.04531818813088	0.735995914813097	0.946343948840507	0.946343948840507	0.946343948840507	0.168520609635401	0.436509367411318	0.485235527275504	0.860737129314944	0.879988423658013	0.261371097936993
0.747286770285582	0.627264167507386	0.548131348674669	0.775532052251236	1.08037812622905	1.94468573109986	2.28733038574323	1.56312783075254	1.24453398749174	0.635053720577665	1.0523619347314	0.641380342720476	1.01616274224865	0.609893752452416	0.640652286332778	0.586379882818045	0.662883640698473	0.668033551547997	0.701727516080445	0.979148230924139	1.0084395671624	1.85308387595037	1.21023915888004	0.957239316249981	0.777472704797628	0.538821134317721	0.526092519274813	0.930354529952697	1.47240685885873	0.392510768836888	0.500503886586845	0.909262920062054	0.683432227536484	0.848829375194859	1.06036614244386	0.850058420240471	0.594734413133734	0.531469798338675	0.962507474205472	0.750122812413586
5.34010767363388	1.60964673110411	1.11111466483001	1.83022040010443	2.11119461125805	2.18912780095289	1.39502716695689	1.49724869989096	1.71537605517922	1.5213623988352	1.52500693822615	0.872181891283602	0.576309679385026	0.57290683193977	0.512417454653134	1.20618563793319	0.896902577135903	0.635108852021764	1.48809562332739	1.20976911729925	0.506008807949168	0.583682515516414	1.28419730384099	1.35428491773358	2.06805199413147	1.65079025021494	0.946343948840507	1.12040209379945	1.96560323451335	0.876302005592319	0.678353527011559	0.708672580089299	1.46151844328065	0.627692646266074	1.02716157566534	0.937208043199439	0.802972616681654	0.988369114789419	0.584801610003002	0.625995060618182
0.859821548357451	0.785330867857523	0.660545327298639	0.887508716512029	0.830924486110419	1.1034437616802	1.06235093852231	1.13103759404306	3.62221255335694	2.758550313183	1.2773204585039	0.823747704616923	0.786099942370367	0.656536567430699	0.713450571553084	0.449706313171265	0.725591175049436	0.603294259625907	1.32908748904714	1.00128608863182	1.37030648110459	0.718801953076922	0.603694499301611	0.785567994919373	0.860828733395376	0.527731311115948	1.21524988941237	1.1281289020563	0.680676253903172	0.530139387106931	1.69611269721463	2.52949614107502	2.33892056146275	0.698160014726547	0.655050328382489	0.829011506660056	1.41362515522072	1.55345923816875	0.744074776421454	1.03153478343191
0.699574074105529	0.547797459783925	0.555848900393324	0.691929155081795	0.713473418372664	0.492799269180586	0.517717155365886	0.879489200034617	0.791748106922256	0.698756972482792	0.48573828773993	0.664345138361921	1.00329302218197	0.599309636583801	0.825191602884749	1.2745915516241	1.00268455509169	1.3342550192538	0.933983605914356	0.4286325433216	0.390427847004406	0.976361924518302	0.401660589942616	0.515715956987366	1.10226726147235	0.609487441976273	0.719790780511014	0.978077922612621	0.866296013699721	1.00572985697205	1.64833962979753	0.724995135427287	0.819005514767457	0.824815445543804	0.844927020370407	0.587509011809945	0.633981625071046	0.741697040157404	0.681257253283	1.03465003537486
1.68901979425684	2.21321474571457	1.99793028524328	1.37487953099756	0.799175432979796	0.717475815129703	0.931785758902697	0.957239316249981	1.05198417844402	0.443493421035928	0.42954704161296	0.497880488780393	0.767749614112549	0.753497385943057	0.705150795269952	1.25042783719601	1.96318760030066	1.37060948533847	0.803389752738879	0.708839022271953	0.661569141693301	0.972640342043451	1.47294911906453	2.8725668876559	1.48135415225431	1.32694198123066	1.06687764804169	0.895623920971129	1.68931467743248	0.868519567453631	0.627317803023935	0.272950341768899	0.359333006245641	1.20358638990049	1.71114488881162	0.896902577135903	0.731691048264806	1.04655200395505	2.11045452246432	0.639716070114964
1.42314763958817	1.41923290147281	0.754382538807191	0.406479473291968	0.775040688173284	0.409068938603228	0.511399299981008	0.720060395879218	0.629292968607349	0.898315187756035	0.705977939135302	0.50620997489066	0.714755085244804	0.698109413326216	0.661199158038368	1.19907030147187	1.30056754209029	0.667773242818108	1.50719797148599	2.87862581389534	1.80349196969479	1.01427773658127	0.726276961865582	0.791629170612774	0.712870942633939	0.416170557725489	0.239656898805554	0.53342214261883	0.92633196505531	0.498352420981624	1.02275334147489	1.13746413411503	0.704260430335984	0.447360427204488	1.04259403762899	0.598448218977028	1.27979126070545	2.56495467728948	2.40487364711668	3.29269700141679
0.746593472958514	0.645941987779712	1.04862220917421	1.99705328101487	1.17054643318075	2.07399886896947	0.741697040157404	0.34496661571765	0.667577843434915	0.542678983886124	0.909262920062054	1.04836408329703	0.800679729208509	0.614927018785492	1.12613288859872	0.95863110300479	0.61819977494648	0.614221874626689	0.674242454658189	0.807977611918041	0.785404318780605	0.871783170544049	1.21966294634778	1.0309426566026	0.515980379522613	0.707355471909679	1.25112617038568	1.05914257659718	0.781023417920131	0.719296413363389	0.576013989147894	0.623988249202858	0.829211401366819	0.356134223434814	0.827770074850267	0.611922553567191	0.708275560983491	1.03130979948124	0.690335708719304	0.815042658820194
0.507229802673366	0.742953561707587	0.892465530957285	0.728134196233935	0.457973342022046	0.661740922346973	1.52618099593315	0.993288189484325	0.804480687826589	0.734822739399072	1.076491220427	1.5000939480749	1.51707381310476	0.790218985910595	0.833847500216709	0.882392609353031	1.09127012377342	0.849446534992061	0.305367922959955	0.481775454795058	0.348511585513254	0.794797589066617	0.523950690981952	0.42193247575048	0.653972760024825	0.969688382749466	1.44495300620081	1.27282578834893	0.992874681204039	0.621996225536319	0.589109204753684	0.3813710503798	0.571764325204773	1.66020529372203	1.97037063596794	1.96634523693069	1.63910174718491	1.19523790562717	1.98176675987832	1.9397415939294
0.702411334739219	0.781685754015564	0.795774296941951	1.32527155431114	0.435202602247907	0.289361749335418	0.653724458764602	1.10666208252809	0.656247040575602	0.688971358790719	1.25870627260997	1.02565264329001	1.77485259734442	1.51254593045431	1.36464547865748	1.07837692785053	0.97118556790224	0.565819984544642	0.719744417187873	0.584390018253511	0.421976309988577	0.40541963526568	0.717367442009764	1.04885966770089	0.902106932052178	0.652717273726672	1.04137649090716	0.844670160254428	0.719221703289377	0.809165013232933	0.354127570715489	0.78981255297105	0.868929169460931	0.766162026679454	1.01459338909293	0.75292217977912	0.286091783789295	0.835009366623976	0.66276756022875	1.40522451282317
0.475547679979008	0.376952796731884	0.829140916826984	1.19902964992331	0.711925107739827	0.815762884579149	0.749937268774838	0.425661670227084	0.769545328163251	1.62410736911963	0.796180002357249	0.837791557360737	0.676740736614186	1.47197923220424	0.961267856233056	1.25730287758898	1.4771799958082	0.966635896518869	0.842497843558774	1.42565026901503	1.68731347905396	1.21903045372188	0.833847500216709	1.11892743282166	1.34342279819242	1.04677288923928	0.982869454661559	0.475691989416973	0.466454854716084	0.516888628053757	0.615112715461977	0.579379287721179	1.07183524475072	0.405453278073617	0.452640180891397	0.684854165334664	1.13041158794594	0.845172299022251	0.832519560887095	1.07234405714915
0.946343948840507	0.946343948840507	0.946343948840507	0.946343948840507	0.946343948840507	0.946343948840507	0.946343948840507	0.946343948840507	2.62890601677696	0.946343948840507	0.946343948840507	0.862293616942681	0.946343948840507	0.946343948840507	0.946343948840507	0.946343948840507	0.595615755939586	0.805741585684152	0.946343948840507	4.25416104023762	1.81105871000146	5.99403015264988	0.946343948840507	0.946343948840507	0.946343948840507	0.946343948840507	0.946343948840507	0.946343948840507	0.946343948840507	0.946343948840507	0.876302005592319	0.946343948840507	7.58320296292208	10.9653069638248	0.315447982946835	0.621927607237476	4.52159391445797	0.946343948840507	0.876302005592319	0.455531869443211
0.34546595862463	0.708693031202446	0.390427847004406	0.920591345844812	0.614466433025764	1.60109696473295	0.906319981270113	0.323230421085523	0.379444407361267	0.412945030916801	0.589993373713367	0.736820732788727	0.678037830893312	0.253190738788839	0.526911771694345	0.890310394241956	0.897853372745608	2.5918249879985	1.04023243012815	0.785567994919373	2.01275572314606	1.10290303217465	0.538821134317721	0.705977939135302	0.883874107565096	0.797629521747139	0.692147913834417	0.687581597668469	0.603628628149376	0.796783777376414	1.81239141660162	0.885324293764033	0.561467238087029	1.01017916130065	1.05262972630806	0.721565776012184	0.790062665074337	0.550708048806301	0.565819984544642	1.06742219086685
0.569373295828581	0.267139257969197	0.882392609353031	0.457884929072943	0.7699364170054	0.642598427360589	0.534890058040287	0.890310394241956	0.801754495929511	0.494047185762571	0.225042634384967	0.539789592005029	0.691984364104517	0.495629905107887	0.165379483504426	0.558060394701326	0.80141777390759	0.92724160068191	0.946343948840507	0.868929169460931	0.764131201063224	0.953560816284088	0.489664425056266	1.25680312159281	1.03654601206245	0.750602284596954	0.588359723671259	0.889036904364717	0.468366994978853	0.835009366623976	0.802797563846735	0.818282623939334	0.946343948840507	0.384229881744683	0.731622875399554	0.632897001182348	0.570919344559779	0.595846190010689	0.301439594297198	0.405184626570112
0.657348238322446	0.862293616942681	0.644587560402736	1.32024663060416	0.651960396534124	0.908139252523313	1.7552381078488	1.38044560231922	1.23316197667035	1.32024663060416	0.688359518904157	0.368630777240294	1.11254790098881	0.881689847380641	1.91767649328518	1.15934008819032	0.4286325433216	0.297202242112819	0.579379287721179	0.849362796650708	1.14916609700141	0.897853372745608	0.709641996856161	0.565594518464887	1.83165928154504	0.904318782891594	1.46910113419983	0.515134222601061	0.373336272336188	0.45147275238861	1.34231825186234	1.71749662678388	1.75145635684361	0.744893184751383	0.868929169460931	0.413301327300933	0.539789592005029	0.839274095463804	1.69414931236782	1.8937995990117
1.22499485542951	0.895913749701811	0.700698885134525	1.06595559451736	0.97440516699635	0.701813114095527	0.656109706408276	0.54092061444683	1.02790385454926	1.08657597152545	0.527903303777473	1.01868940916592	0.687069502438803	0.845150203261021	1.01718144780202	1.71704814401007	1.65479113534006	0.608671231620474	0.734642031068938	0.932787443695696	1.33214486269416	0.71432005774513	0.750354305037662	1.32848241915853	0.767495186612608	0.997597379633944	1.2501470788382	1.44869646564696	0.91097265542408	0.82265263616959	1.17416458520793	1.14532181886644	0.738886952082411	0.634994039637553	0.886307997484917	0.831809877130692	0.948251878913301	0.680450435268934	0.83911461744403	0.70053552055415
1.32955099125992	2.30897725213887	1.26827197779719	0.710902031863778	0.629568546500915	0.946343948840507	0.43328487870016	0.918327171541231	1.26669283706283	0.743770123163527	0.743491394050458	1.42505161992744	1.25066843641582	1.09543896816612	0.29519146862244	1.00329302218197	0.641323837675436	0.747113643821452	0.592120355590728	0.644224478980394	1.46511767409298	1.11996710464156	1.52624294022089	0.853861602679286	0.375565214142376	0.522430214379714	0.921623262988205	0.844370490177692	0.772285803881562	0.791336154951576	0.908139252523313	1.24577533364934	1.06341145729409	0.40817529825961	0.254772333578475	0.633981625071046	0.694684642552809	0.342492521205632	0.617098066615087	0.45188341674038
1.24709495053309	0.897614075825615	0.906319981270113	0.591464953655101	0.581029433629172	0.882669454978518	0.904318782891594	0.595069434377609	0.698862553984302	0.583605745622739	0.456496564693609	0.389121745987973	0.632672812234644	1.08385391801773	1.21023915888004	0.849362796650708	0.717811053032945	0.642026599647826	1.15239763788093	0.744511466363315	0.771715015835199	1.02646595207557	0.466237363364296	0.361910008854177	0.392890050571674	0.28654419039224	0.473120754990111	0.552355814742201	0.650921906069093	0.946343948840507	1.03817662690764	0.921128849271159	1.36113590409487	1.00054900723317	1.1904626101982	1.29901988779276	1.1134497535728	1.02799959241859	1.06325334647414	1.06184656611683
0.933983605914356	0.292462561742641	1.00941627503774	0.528204250288522	0.330193655209612	0.902106932052178	0.887508716512029	0.766886137997791	0.682039945077253	0.540114216346919	0.996827612035983	1.28518613127508	0.68914022970272	0.653792086155033	1.14894840309754	0.895623920971129	0.900664420635167	0.692421433990491	0.722317992293967	1.04321232217385	0.824196779656524	0.593387676370816	0.578111966941089	0.24417941117024	0.340621604383385	0.397777080359308	0.587619516338613	1.63886072522104	0.760011086754507	1.02319967973672	1.52017740079759	0.909262920062054	1.43172830362948	0.775313517950255	0.909800326276234	0.932335560190869	0.734838965114936	0.912723816081376	0.502026840102775	0.561467238087029
0.566410578661309	0.59113126451361	0.410796495583685	0.636439237114842	1.0385027695844	1.30021574005311	1.28613692688479	1.4220301884105	0.69540415798104	0.510527642997438	0.626199186932359	0.536425944291866	0.770730180936556	0.668385897922455	0.416391337489822	1.15930224162251	1.44121514529241	1.46531899578903	1.68951441459527	1.08691212290112	1.15147252276467	1.16018238918575	0.432644772953144	0.409805557574019	2.90350448278093	1.03839319113609	2.52162178109283	1.35767529607264	2.5853254208481	5.78234889292535	2.11726720455736	1.49329143157027	1.12255366799833	1.06791388027262	0.627547271354214	1.22598182888411	0.901159974517211	1.03039428073833	0.775945814289206	0.850690805322071
1.27588538081953	1.61011014830622	1.51888853070638	0.838205168306162	0.838205168306162	1.15671537279243	1.13550594456955	0.891528514994099	0.974524622608374	0.867794042420659	0.404332730219976	0.466454854716084	0.647910897046088	1.54691159334455	1.2645855597315	1.33255732568148	0.907431758147069	0.572006451589791	0.849362796650708	2.62890601677696	1.05622822842312	0.831163910372614	1.83261007715475	1.59740003470794	0.857869915263848	0.807758091065071	0.772826792712154	0.800470055286681	1.65728784987497	1.16269563712664	0.522666805436879	0.631234882198568	0.946343948840507	0.824754889654858	0.573287912688944	0.674242454658189	0.451288921121097	0.752586435795719	0.622191878179367	1.27355200177204
0.328715237376016	0.0941963057370069	0.445661991280234	0.602414057625979	0.834276885628089	1.0558298272324	1.66097154977657	0.656837388035389	0.634218487087796	1.00434744368141	1.10711990276163	0.812054635917247	0.964205059853364	0.789620475011427	1.70681889469188	0.829993354270167	0.829678323041165	0.51661824675815	0.886307997484917	0.749479478296091	0.702715942054407	0.70686734749838	1.34695396501585	0.828952059533197	0.891047677855095	0.823159116858535	0.440891243577791	0.514214061063132	0.737576925848687	0.548029820622463	0.550446991678989	0.800108331020004	2.11472918180888	1.94702332155188	0.951036167039062	0.816780573900834	0.579760012664576	0.550446991678989	0.946343948840507	0.818373642475119
2.30169796384543	2.17002545279429	1.29642280666249	0.379907309801567	0.743770123163527	0.847369709550127	1.42697432558096	1.00572985697205	0.558615670381971	0.188455390636346	1.12205585708585	0.602726602137241	0.385489926195024	0.916325973162712	0.958490454518565	0.551295157603774	0.534276319435144	1.21281441917961	0.803333950215809	0.566357225650893	0.336341725923391	1.07579421432234	0.767817619128918	0.572750506474764	0.628063229925911	0.51677918761835	1.26348651331183	0.737659389688131	0.350617042625052	1.14429242742126	1.04670269478476	0.596623022407727	0.746075974799974	0.896902577135903	1.59124830338382	7.76064255248416	7.67659222058633	0.889036904364717	0.922996634424444	0.554535264267805
0.667057518653607	0.758692225447163	0.525273315260215	0.630332640427259	0.564152007047877	0.744511466363315	0.816197729167523	0.877387685227921	0.792073438564715	0.583682515516414	0.662881760382485	0.601726195937452	0.365119038029906	0.498279209519946	0.689959433717319	0.729992260554369	1.00093623284687	0.946343948840507	0.699221190203172	0.792112029155397	0.788807166225861	1.00232298464493	0.674394557439944	0.914016898110574	0.721445840910501	0.909262920062054	0.556277741711885	0.679439206647162	0.273319121665927	1.57672143807419	1.20301260862863	0.882392609353031	0.665953971564909	0.497243356570262	0.466396659781164	0.705977939135302	0.375558002396708	1.18734462163481	1.11666801529753	1.01638589208869
0.891047677855095	0.680676253903172	0.440891243577791	0.370133721519746	1.37177969726551	1.15516969213697	0.915214196285756	0.636915190097314	0.435859016093366	0.741697040157404	0.758083165071092	0.442796970670812	0.467636277753575	0.665865089851766	0.774140009962238	1.23340458737784	2.62890601677696	0.862293616942681	1.66413133669002	1.16352106768294	0.762953175024104	0.413775834769591	0.519394900272466	0.64904673324693	0.580569586245626	0.622594752194539	1.19283930867381	0.946343948840507	1.09201281696301	1.57087819992019	1.25226432482895	1.49613871728891	1.38527318395436	1.41794006260985	0.86658741238636	0.63031888281077	0.627357557677613	0.946343948840507	1.07342578600241	0.622191878179367
0.763981433976202	0.432370404230013	0.48771361868935	1.11214918024926	1.47402020889474	0.924225440446342	0.555016101406809	1.24173230976181	1.28662649784503	0.730066387771816	0.299864423997164	0.667186905935904	0.723674784407445	0.365469321066733	0.662927991796101	1.46151581335021	1.17968459304791	1.19119126295032	0.811738983405592	0.507881226539707	0.644958284058828	1.2728503705352	1.2822216993387	0.953933131354792	0.768045680425046	0.80521347188847	1.04394867475124	1.15167335631017	1.42007262744556	0.533420486103849	0.832010147251541	1.22259494499246	1.42707596825092	0.772285803881562	0.696988732681294	0.48771361868935	0.579379287721179	0.437595152130817	0.592120355590728	0.974360726139781
1.08094891427542	0.617446302832864	0.795968447994218	0.818009618946445	0.890310394241956	0.914016898110574	0.612479916510811	1.5581847008174	0.912723816081376	0.505448023757305	0.602459242754646	0.385489926195024	1.11419294156373	0.770221468628657	0.637744617220495	0.946343948840507	1.61262654410972	1.21023915888004	1.10426845985087	0.835718110235594	0.56202912659745	0.677185393450129	0.655015509576512	0.815070796152815	0.879988423658013	1.64478936362912	1.69414931236782	0.886307997484917	0.460305901766146	1.5281667251396	1.18518766781477	0.613495592974081	0.986321058768235	0.834276885628089	0.603179609787809	0.99702395152755	0.947841977561446	0.787746107279874	0.337184177578963	0.294942076178045
1.42885480236626	1.10133723707123	0.643648343774659	0.869046027881381	0.640590395406405	0.659283310303177	1.14422911805379	1.47979025456279	1.08982098012001	1.24283185122459	0.338795297362898	1.18670995854572	1.18335446873255	1.57734361006617	0.53565387267828	0.355471950517229	2.59888804109916	1.01638589208869	0.338795297362898	0.797092115532959	1.63531408003934	1.4567677723473	0.808999522874859	1.3917737735878	0.782739922374739	0.580662806830799	0.777327766301939	0.530128634315624	0.337882143852654	0.445155208617149	0.909800326276234	0.946343948840507	0.535802008866847	0.704023568319234	0.659283310303177	1.30230045224975	1.84487206191438	1.15850502276784	0.896313989377515	0.697133102849176
1.08632668128483	1.35879857562162	0.82735772576493	0.82735772576493	1.10005541063293	0.933892001833919	0.331124808771113	0.65068166814989	0.63064629444018	0.375472382374784	0.811744878634624	0.576653772661969	0.522430214379714	0.796180002357249	1.19254663884226	0.764131201063224	0.449976080612588	0.430076218308789	1.62410736911963	1.12644854111037	1.68112691313382	1.78994301924893	0.876302005592319	0.946343948840507	0.679873478501404	1.14990338061455	1.41008539273766	0.680058505723224	0.530329758816938	0.727626434308567	0.921128849271159	1.38912344040273	0.9279539378591	0.545614089297342	0.588014350936435	0.831163910372614	0.589385279613777	1.1706855578987	1.1706855578987	0.627104058507686
1.79554814370276	2.2685085738177	0.933983605914356	1.25727505536128	0.749666579959249	1.25380987615485	1.34099481073686	1.23413076107057	0.811738983405592	0.473043124671122	0.716057999122179	1.19382529500704	1.39918997934349	1.02646595207557	1.33383587281224	0.917361075772291	0.438352992874798	2.96626507597634	3.03399273747932	0.796783777376414	0.935284694643424	1.95823003247159	1.29479313799519	0.902106932052178	0.973819293154142	3.6664600348381	1.26884797377816	0.915214196285756	0.909800326276234	0.712429099501402	0.848820012184044	0.847782058635464	0.943853522651439	1.05341380221721	0.966430000719982	1.1234557454654	0.814042592452194	1.12667400719013	1.30907550526195	1.11666801529753
0.569674126866776	1.13750779530745	1.06864031161899	1.2151832960505	1.10327731404454	0.465611929430093	0.405575978074503	0.736045293542614	0.465333679994188	0.59575871262817	0.543079093879646	0.377310694831705	0.472940044871819	0.492481245542558	1.36520054525278	1.73449220322768	0.833894894875504	0.886307997484917	0.918327171541231	0.6315263547233	0.579955847640484	1.02776341062638	0.721187911641483	0.675342276060851	5.99403015264988	6.41428181213901	2.62890601677696	0.946343948840507	0.976361924518302	0.675959963457507	0.627452294725462	1.13248086158151	4.79490732797931	3.58995268144393	1.90780798766134	0.946343948840507	0.679873478501404	1.3040831052392	4.31146808471341	1.22430199975856
0.749251149666163	0.526386611090915	0.622594706209851	0.434259841207674	0.26287191261616	0.491849837449274	1.03531219623828	0.315447982946835	0.644656180513965	0.309281828131374	1.16154965225763	1.40903555560653	1.27381335840859	0.972036279763554	1.30449697329916	1.21201164377784	1.0300922720149	0.531469798338675	0.961309107358563	1.78421167482394	0.977272830164334	1.02142886969665	1.19907030147187	0.684921311003859	0.859180687671889	0.997818818374499	1.01730141083161	1.90535736724393	2.40374997957794	0.487463384857838	0.442164928046265	0.604921026892894	0.830305185534547	1.20288959517589	1.01949882135948	1.1034437616802	0.965021754388669	0.473276749994622	0.59366800988825	0.586484193246341
1.1904626101982	1.0225395042268	0.583159795447058	0.480374549803743	0.73147152409928	0.889036904364717	0.606398949429473	0.571262389871233	0.646383035642271	0.871259027984359	2.11959964444783	1.0951869942301	1.13384932974903	0.828731956419362	0.671273419744535	0.555523483622562	0.888378202704075	1.06201580960725	1.03637676857203	0.969158907599782	0.44435185719737	0.532175180396853	0.751654971940037	0.609047294851781	0.584616435683869	0.520196293484443	0.396761797040473	0.662427429115251	0.552355814742201	1.6727043482157	1.16892149566822	0.530601611192176	0.891866881869694	1.57934480844469	1.68284159217813	0.744269026582286	0.593164581243813	1.05727897088581	1.15370078960013	0.805458299484254
0.609397263398973	0.509569818606426	0.972433595855541	0.558427269291691	0.583830769951319	0.330193655209612	0.895913749701811	0.542931387937209	0.561382012879769	0.864977252771459	0.92724160068191	0.59585142714867	0.320470604105357	0.312402681066479	0.424169513963678	0.683162980376021	0.76042109034548	0.245331971604365	0.370121130343937	0.576449757612862	0.830380333604858	1.00640599743744	0.702158645431275	0.504324356218564	0.417789064144505	0.548029820622463	0.895913749701811	0.550446991678989	0.4286325433216	0.705977939135302	1.5593328246595	0.239168740586283	0.372222671765842	1.64409466354006	0.921623262988205	0.884084443731006	0.579419299700414	0.702085563482887	0.745218769956149	0.570807041216651
0.999638659925542	0.614401000952508	0.580569586245626	0.477997210524453	0.543488557467174	0.800034203802557	1.10673421841123	0.972430005877541	0.506300461200488	0.198999680688489	0.403352424320592	0.352312163603776	0.687069502438803	1.03639624497544	0.442560184126636	0.570919344559779	0.653786703554614	0.573273194147902	0.823990883857637	0.706370304310834	1.37283219929688	1.13581608839155	0.697075494331402	0.914016898110574	0.658829681162569	0.367254571666411	0.698954098555144	0.933983605914356	0.540545618675233	1.43663755157782	0.357473148895748	0.280470840643586	0.592569357552011	0.606284240645959	0.48114128038136	0.847369709550127	0.566610517043955	0.445778857738929	0.520533634890037	0.714266422228582
0.215154360044047	0.273319121665927	0.385489926195024	0.946343948840507	2.62890601677696	0.685601268359654	0.732793938284296	0.975276244882694	0.616643429986149	0.440251137830775	0.946343948840507	0.783870678437591	1.00488187147516	1.18530092057521	0.315447982946835	0.621321224693465	1.04235122800464	1.56115615500921	1.23421201690779	0.585510396625999	0.468223148742625	0.530078741167627	1.87069504240863	0.699356656603087	0.460682781744972	0.918327171541231	0.831163910372614	0.657348238322446	0.656536567430699	0.841501259753135	1.08954076460767	0.859306149360925	0.80169773780076	1.07087509629575	0.449448404065126	0.236238092887473	0.971650518229164	0.790028271033127	0.750718197151359	0.620488934927176
1.68284159217813	1.37295991503777	0.868929169460931	0.913166186249259	0.802263467735333	1.15578279619533	1.19965130085169	1.49816421863387	0.969468861896491	0.451130109769776	0.405184626570112	0.218503687819519	0.422809283397972	0.304672299370191	0.623369209427382	1.07577180022024	0.512191499970364	0.529329549882856	0.667057518653607	0.570919344559779	0.424169513963678	0.737169969326266	1.64833962979753	0.568603604144535	0.698954098555144	0.83304418301419	0.572540753069757	0.493673147585937	0.702411334739219	0.769232152215617	0.964106281630439	0.959420410978725	0.608284581528406	0.884542234209753	1.64286312197808	1.46454408587474	0.65046993864919	0.315777005190485	0.349792949242845	0.42335366328818
1.66494531098244	2.59888804109916	1.31908149715454	1.16611250800573	0.855694151706984	0.823159116858535	0.726879331283577	0.879103683322246	0.803396167415004	1.05615775617195	1.28494738074177	0.879103683322246	1.02261175063027	1.56784251613541	1.19724954290223	1.07128735953545	2.27817782387603	1.02646595207557	0.390022824419345	1.02926219358654	1.21023915888004	1.31239309121691	1.17198767620745	0.733235688009298	0.586267804609228	0.753772891640434	0.571245402696589	0.486601476527038	0.895913749701811	0.65803166981208	0.670845776685026	0.667057518653607	0.924227071344796	0.606753587741635	0.609831535253217	0.714416718369209	0.578701782698466	0.908139252523313	0.551785956309499	0.430884140845453
0.66140579343191	0.801690181344787	0.331012859224211	0.473276749994622	0.804155168633617	0.435494266784533	0.429736787766387	0.633549080687696	0.563379729925402	0.596900464042609	0.543412225076212	1.02019651120792	0.638734378805812	0.688674634966383	0.348946303630751	0.6290037729123	0.868519567453631	0.732082399769194	0.574303685706289	0.462875711532341	0.796180002357249	0.617001760041183	0.440174448208389	0.741697040157404	0.713012697241823	0.3171322094991	0.366373038212099	0.589006775057341	0.838294607724531	0.745566070426301	0.666084801690752	1.23213633455842	1.85233890849859	0.742397031514877	0.840047010382969	0.360531491995026	0.918327171541231	0.730260637932649	0.806957871118484	0.600674790615995
0.694181143555191	0.468877036771785	0.600867117842101	0.746527519002106	1.10005541063293	0.760495475563241	0.339299803809169	0.555605514673974	0.3940149018144	0.674394557439944	1.11577860693445	0.967493806744006	0.711851847695474	0.617094180239434	0.304334152259228	0.469944324519153	0.935284694643424	0.958704291766657	0.359344974653322	0.388608575751206	0.593448110791106	0.534186236545174	0.540208277269639	0.723737352913399	0.977473701395257	0.873189076321527	0.989284633532331	1.0737044057089	1.42497482071638	0.910115357505237	1.25680312159281	1.14339793696921	0.705930278699068	0.652318552987119	0.758172898018534	0.896902577135903	0.960126313705157	1.26683196178079	0.83304418301419	0.637110050400284
1.54102013745827	0.799378640479441	0.661392326505672	0.784625657329207	0.727481807022301	0.733485402157861	0.632575069854989	0.62472697460301	1.08159447598508	1.09042442994568	1.58873342473447	0.823990883857637	0.556259080929406	0.697075494331402	1.20324269914125	0.887508716512029	0.654382573654747	0.79677968368714	1.07325933836674	0.782567096821414	1.12172758076527	1.77140163321377	0.411448784818216	1.21681681593665	0.996447976397777	0.605184214181038	0.687967140590139	1.00645396829038	0.424169513963678	0.382144348014764	1.21993727409902	1.11514572456658	0.760882542862231	0.735907033099954	0.579813559575422	0.682630624719239	0.53342214261883	0.445438218908925	0.45010766925086	0.350007456406772
0.554967775199909	1.16131206702161	4.26944291876449	0.622834144621186	0.481490728066404	0.39343201941863	0.187545560345697	0.299204691941872	0.535865427041313	0.557505328106025	1.95588118960238	0.640423572852062	0.874078602930952	0.698516764923589	0.389258618975256	0.413301327300933	0.670918574382018	0.902106932052178	0.664512728538205	0.904318782891594	0.649421230969367	0.841874336941181	0.669581864151489	0.744795290556841	1.18935806386811	0.988369114789419	0.759392607958677	1.36976892377513	0.817514080575295	0.82995280323945	0.76685644121131	0.798952818199584	0.778876873326	0.890310394241956	0.67198607762536	0.522386618249098	0.482694027874348	0.500503886586845	0.708371502689354	1.0300922720149
1.53269465988458	1.19283646757295	4.597550299162	2.38464763141934	1.15528317263915	0.885863588919221	1.08642783533688	0.737336216062664	0.819527316773312	0.796939510411432	1.82712380892924	1.10185722690996	0.863567106819921	1.30813367919634	1.14680017937436	1.43995770596773	1.44654958616043	1.06095803779209	0.775313517950255	1.00576671169157	0.900664420635167	0.964844462038059	0.68954573637628	0.455635564775208	0.699190208967429	1.39096810923087	1.20582768862914	1.39545618794556	1.69289308144107	1.03639624497544	0.702876627033123	0.808346678823459	0.761709023942601	0.833361937917707	0.681257253283	1.14429242742126	1.30991385527209	1.28811873268737	1.13726858684111	0.933983605914356
0.68954573637628	1.13840084947423	0.798362407169894	0.455759160307028	0.724790364200945	1.15081130162403	1.01653402827726	1.009073381665	0.918327171541231	2.88136809846642	0.631234882198568	0.53098739340436	0.873256703711963	1.10589233172088	0.881689847380641	0.682231876848177	1.18941718240121	0.703532016867514	0.730066387771816	0.586205097327414	0.751703032050002	0.434478854741532	0.625855935900232	0.383855700334823	0.564070055959646	1.26094186908274	2.40456440771876	1.28493386152624	0.76699759421177	0.415008558965839	0.802409914806864	1.0173300464345	0.950636049339792	0.813653922394149	1.11501056215246	0.748395470259747	0.644958284058828	0.904318782891594	1.11486897130785	1.58045658532165
0.502459239173832	0.484067399310587	0.640423572852062	1.2828563624278	2.3247206539196	2.59888804109916	1.4371560282378	0.757763751677025	0.653792086155033	0.41785261962948	0.598448218977028	0.686016240134319	1.01568190510965	0.954921958788884	0.65068166814989	1.03574783264984	1.75535775630879	1.19083319385803	0.574141711772573	0.567097906367869	1.03756710390304	0.559500410717738	0.515288158166896	0.615701663155996	0.625054777000973	0.714775337500617	0.694594622859108	0.429003678981825	0.557707018145238	0.884084443731006	0.613585920796591	0.360482802665764	0.673785788433114	1.15921633481382	0.62537998291776	0.861378098199764	0.365567187261235	0.575769471392196	0.472907979303111	0.199157064109021
1.48135415225431	0.818037192971399	1.21805156714229	0.594577974895264	0.240141359074679	0.525746638244726	0.512405315721262	0.44035368624833	0.567806369304304	0.673511763687413	0.578060983395093	0.684400549332542	0.553990642134291	0.600640836330884	0.964615760122642	1.30361754037628	0.721855604742866	0.686875590976705	0.554535264267805	1.41837582615407	1.12031646800036	0.561897458030127	0.61565603254553	0.475554175809773	0.501496915876832	0.932335560190869	0.594124959983955	0.405184626570112	0.440877416123441	0.397822235825948	0.443528505922694	0.656837388035389	0.73609847063595	0.485222008059968	0.978077922612621	1.02197113080533	0.312384688469451	0.276218550573223	0.409101650488114	0.438145541039847
0.601207904900663	0.530560516686307	0.75511841601676	0.971113102800642	0.707480145837256	0.920312998595661	1.08153527274708	1.06755032563147	1.03690371721756	0.856487320256527	0.804674620001595	0.709968279930619	0.808172379009509	1.08460440038465	0.892694800820618	1.21050088042775	1.00480414503453	0.705639060567305	0.442027169332591	0.365377295124458	1.16748475908171	0.745172793591941	0.730670746027624	0.846392231384924	1.06083810705179	0.946411576230938	0.964683387513074	1.05256620183159	0.897477476806887	1.39742378332169	0.803431146546386	0.730304633804672	0.696471176175629	0.558891940163625	0.928482292815434	0.749135607209431	0.991411509732125	0.819028179627248	0.783061455995166	0.704503278157509
0.873189076321527	0.76608795858517	1.04259403762899	0.573794306095051	0.418694964930299	0.443493421035928	0.789936127523083	0.668791201980089	0.538907316695585	0.478956620330176	0.489778078130944	0.520533634890037	1.15962630370162	0.783418370062651	1.13451499966248	1.20498176982785	0.676449132144882	1.03049797607033	0.946343948840507	0.682361080159287	0.579691527494611	0.702411334739219	0.978962662948388	0.896902577135903	0.730123658977611	1.24394417173436	1.08893326283235	0.739654501741971	0.667065748441864	0.53062011273866	0.443183663753308	1.07401437376079	0.881132484437021	0.774137192955822	1.91767649328518	0.433201403869387	1.1583008160709	1.55301325083259	1.07577180022024	0.587368933582108
1.03340181843201	0.689508961860976	1.08046887126883	1.43765537114478	0.80461379476949	0.598398406903149	0.9815177964218	0.752218938826819	0.549432437403737	0.60158061811288	1.29165769403044	1.49169880848789	1.50087765634161	1.17861256525178	1.83776604441315	1.58091957747307	0.437464363738972	0.433798651172661	0.633047117327342	0.730825214142302	0.8547276600849	0.902537946762435	0.690126103956601	0.559113081996084	1.15921633481382	0.859821548357451	0.330380004704065	0.530416101127938	0.886307997484917	1.23616173359567	1.32117418092535	0.886307997484917	0.667057518653607	1.07650990169721	0.956424008827384	0.815791746466742	0.585996229498209	0.672355088266689	0.698756972482792	0.741824435292413
1.20556969599683	1.00848479390661	1.85777802819835	0.754329390512244	1.01427773658127	0.339630651954176	0.594910867201065	0.744074776421454	1.15578279619533	1.47357783872686	0.992475206878453	0.469107960810126	0.468223840909377	0.451381159128099	0.538958046542729	0.11448825341537	0.187041223407691	0.424087612465808	0.419932401224753	0.973098132522198	0.550247053296342	0.528444122296648	0.521640047809681	0.605816841436907	0.735187321102901	1.3487597802048	1.1395544611073	1.01662803587082	0.538450114189246	0.393850806869371	0.505201001558591	1.37600368088892	1.18012820658793	1.67292639876006	1.92695132603191	0.534154609454296	0.255435457189642	0.494962766720063	0.881689847380641	0.965446296999103
0.93018042347554	0.652464707597828	1.00848479390661	0.617094180239434	0.61877428256282	0.7671668377022	0.480064998612003	0.665933857635073	0.780275226071556	0.750602284596954	0.619660714951826	0.645941987779712	0.777542173114436	1.38011230757349	1.07241944668724	0.904318782891594	0.895913749701811	0.720741576120718	0.369692446992865	0.65042956474466	0.761018955536214	0.570640221050039	0.46648342849983	0.574860452672909	1.0337940675173	0.622398037777976	0.409579170943776	0.53339314689469	0.431137994671393	0.726143495328021	0.895623920971129	0.910115357505237	0.710396919887139	0.93018042347554	1.58032839154468	1.15667716924906	0.889352601686492	0.691126495506048	0.57055966491482	0.370771542177509
0.746075974799974	0.94774853803207	0.879718685750767	1.34460366851993	1.13673436102133	0.597080554168222	1.18149633620466	1.62176244975079	0.777570266484096	0.545163808947852	0.706673808523139	0.624151212427142	1.40770802860396	1.51727803147287	0.637184281604224	0.680485161200656	0.630697481285224	0.609038265160638	0.961966433635656	0.782261268757002	0.872473915957823	0.71056566322688	0.991221846458288	0.811294483210424	0.723775831467	0.715846444759148	1.79806553031469	0.818239758866045	0.720775524024995	1.20678965887634	1.88996115960525	1.47117640067264	0.684009197828154	0.525762349658665	0.744878086958358	0.6723548084791	0.846299401238609	1.00436333049349	0.787746107279874	1.01370864875716
1.04841667709013	1.71753119189454	2.56255049159446	1.09665603151233	0.93018042347554	0.918327171541231	1.84198656841167	1.40413411651395	0.997330678171917	1.01972031666486	0.846430407438258	1.11477220227262	0.696236366129273	1.36005808438501	3.7167227992059	1.06595559451736	1.13867390508158	1.34833253812477	0.882392609353031	0.983628455880172	0.819527316773312	1.59740003470794	1.31870211234012	0.864120798070895	0.665875058131929	0.645963806015156	0.909800326276234	0.554535264267805	0.80263207348866	1.59740003470794	0.672800176544055	0.897853372745608	0.91139377263872	1.35300200100798	1.06788303478688	1.22837929545698	1.10064361465051	0.696861355605782	1.38612216466457	1.15753457680703
0.465611929430093	0.879041466123047	3.12069729038445	1.82543857379115	1.6691197228627	1.18502405931069	0.92807213755837	0.876952048816371	0.697872020053298	0.856619118290023	1.17270156989608	1.57734361006617	0.848285228293044	0.498125994271785	1.00268875497992	2.58999382608352	0.895913749701811	0.497660730724121	0.656536567430699	1.40831522807679	3.10570970752461	1.02095636637383	0.738389478367149	1.02143372459115	1.41872393790933	3.78063203774572	0.876302005592319	0.649283549763858	0.57360640052647	1.26073785403363	1.26738977949904	1.24527127110488	0.676849371820586	0.555848900393324	1.67796712622037	1.10547409349522	0.810892548368053	0.69370156869233	0.756796843614282	1.13746413411503
1.15197569242225	0.916325973162712	1.13835850716877	0.463643806826524	0.725624594065576	1.48809562332739	1.23881518448151	0.668540497277966	0.527054693232631	1.26417712299527	1.01283522516426	1.0337940675173	0.95038236039572	0.406098825937655	0.892117928261264	0.791661167308979	0.40798630430004	0.471173154368703	1.77690912346208	1.05921175947426	0.643413300660148	0.478243120059397	0.719202192752626	0.729374632280882	0.844313574184184	0.773509369728253	1.24896509956577	1.10133723707123	0.758009037853644	0.73161628844713	0.837776066742865	0.331012859224211	0.689494360896827	0.770523275634927	0.69251316978803	1.48617386275358	1.29260233703077	0.734671922106375	0.755114382830028	0.912723816081376
0.720378692960472	0.994875879582559	0.807758091065071	0.651960396534124	0.724298227739613	0.730803671384955	0.510527642997438	0.781014184367633	1.09426246795827	3.35000404589258	0.777915695408392	0.758009037853644	0.987171770629549	0.755705428807041	0.539263504485604	1.1134497535728	0.684400549332542	0.751703032050002	0.976435992612581	1.01949882135948	1.05688589708794	0.956339387082177	0.437372770478462	0.559500410717738	0.959711368605319	0.692710684706116	0.522173561872979	0.886307997484917	1.35519455336018	0.613495592974081	0.618874539272418	0.734387081610109	0.84711959744684	0.965446296999103	0.696912115151034	0.657914100205076	0.298967525711968	0.455073881183384	0.587619516338613	0.522430214379714
1.80105271810886	2.02602682818256	1.08657597152545	0.918936231917303	0.999679521041124	0.969409414769637	1.13515770835177	0.876302005592319	0.889553184044679	0.721855604742866	0.81550191773606	1.53464797341067	0.892117928261264	0.583682515516414	0.480405048430801	1.14990338061455	0.829993354270167	0.736010728431949	0.713935881230205	0.794149176741018	0.907431758147069	0.697741871856007	1.00108117134255	1.09658196341804	1.0091465371305	0.608985100215683	0.720480417265239	0.816197729167523	1.02950481325208	0.690326975187529	0.668607383501752	1.3090053821646	2.64800836493555	0.660523806101083	0.793940291038997	0.636594868337059	0.664776356381922	0.687488246081052	0.770036446430219	0.93018042347554
1.38127851233883	1.08507873837314	2.15386192742933	1.19477609061674	0.677134017970677	1.00108117134255	0.719368640388284	0.744498717887331	0.775008914549135	0.700199483899802	0.468223840909377	0.849362796650708	1.12195771674446	1.10371294807554	1.18174481209578	0.899813216476975	0.83120618418516	0.674394557439944	0.604046772842133	0.843171100643732	0.896902577135903	1.17842147545243	0.929533882460941	0.502071693798859	0.954748982030289	1.15342833306233	1.58935080033729	1.4567677723473	1.3349912156013	2.03572494340154	1.76083123562038	1.1201290381921	1.48571231761197	0.763319377652301	1.24326666671164	1.35214227900578	0.611674894872209	0.518962810654471	0.675307710950186	0.707890255800679
0.882392609353031	0.697133102849176	0.641380342720476	0.900664420635167	0.787746107279874	0.535802008866847	0.353206844335084	0.725624594065576	0.844916745996839	0.960352337490144	0.935284694643424	1.30056754209029	0.437372770478462	0.53587563729492	1.13103759404306	0.698862553984302	0.607092074722489	1.21079840718224	1.97502462967909	1.39545618794556	0.607021567298017	0.432077416687309	1.02261175063027	0.976361924518302	0.545619410043843	0.897614075825615	0.609831535253217	0.315447982946835	1.1446847925968	0.700419087596727	0.365583889052687	0.842497843558774	1.57347122195395	0.581267276094063	0.488586197274433	0.664733599750539	0.644176224504548	0.810288680771674	1.22282041107221	0.594889226436124
1.0036509933163	0.681426657732929	1.14668599097532	1.37726380580493	1.43199981050984	0.837115232581009	0.615905332726834	1.0585147533696	1.23825593617931	0.407924087100842	0.264337580239269	0.624700545117065	0.834173144311412	1.20519965159996	1.04929368790849	0.540545618675233	0.538086648752839	0.684921311003859	1.25226432482895	0.776866099835622	0.964857903904764	1.189036126235	3.16641272500637	1.59464809016279	1.96384154225989	0.576414564195629	0.385489926195024	0.742810488633617	0.793383760846282	0.46153929132937	0.93018042347554	1.40522451282317	1.11713176435737	1.54305300660045	1.85251171667593	1.16317448565105	0.722619424422981	0.32653452538918	0.408026838059753	0.542529052535758
1.07035936397537	1.6663281161407	1.19909428464841	0.881745672941545	1.15507853140554	0.885549419247677	0.75644271242018	0.36117259607913	0.170656496822689	0.744737932817145	0.564647560929923	0.775040688173284	0.644656180513965	0.488470031801786	0.499498828202675	0.788807166225861	0.768643759121277	1.40054562985798	0.836960484986257	0.562383767246379	1.07577180022024	1.39521852093057	1.3412731733357	0.677134017970677	0.419930298832889	0.649421230969367	0.42358676348118	1.11840648499332	0.409447586439697	0.747084881945726	0.839833991092623	0.692158137102514	0.786068168746217	1.28011690189707	0.602573239674219	0.323688211564269	0.336384282836396	0.367900119530449	0.341921313837294	0.745557136831744
1.60598586128191	0.840191553065823	0.451603540780455	0.321289018402492	0.525764830408233	0.564712638667524	0.609831535253217	1.4519191416553	3.75061406206792	1.15646977858507	0.872377840628605	0.660531871767129	0.746971739056579	0.699904894164848	0.562102379912932	0.637110050400284	0.554535264267805	0.471659965422221	0.555016101406809	0.452475125502374	0.409187023327152	0.548138767379172	0.97118556790224	0.968637094897388	0.546318153627085	0.869194620228425	0.699221190203172	0.662883640698473	0.255893955995884	0.449245329237583	0.818373642475119	1.02489385526035	0.902869639238183	0.891866881869694	0.286629190003475	0.355471950517229	0.34840889741657	0.375678937868778	0.784628692807504	0.896313989377515
2.41991227418419	0.719368640388284	0.489556068628645	0.550996302924739	0.764592867529541	0.624618311660863	0.989284633532331	0.844002867642833	0.758080865132304	0.321538586707547	0.236821838700083	0.92807213755837	0.620546696173355	0.699190208967429	0.654382573654747	0.657051526761009	0.676945530467749	1.18734462163481	1.24260179595386	0.677063510546205	0.783377768953683	0.888264755006864	0.95336479148237	0.641041939732851	0.60387995028779	0.755693976806959	0.6421496073963	0.665564672018978	2.12574573168976	1.79328018593459	0.550095189641814	0.977102808993695	1.48537395073638	1.8995436091087	2.2676893698031	1.85603840660352	0.697908542095289	0.585831968329839	1.31222293032423	0.689350664710489
0.543629779495828	0.767474725756179	0.491251188361684	0.604523249036225	1.60931580908806	1.50719797148599	1.81929893861889	1.71055071419272	1.17434961561957	0.644944994463287	0.686016240134319	0.646355466462024	0.69349690559854	0.437951878828329	0.572441267076852	1.23591344063042	1.183667167931	1.4801534332272	0.83306736467576	0.771715015835199	0.707355471909679	0.766413450600545	1.33107582746942	0.495834423703633	0.748395470259747	1.40522451282317	1.5682681061698	0.946343948840507	1.30056754209029	0.825431214434586	0.978670999570439	1.39211949784461	1.34564913080041	1.04911166734443	0.707151993648472	0.546732027079529	0.624170036665206	0.563305361435783	0.466649843847251	0.476173527353264
0.57210837180553	0.452599279880242	0.76932297278786	1.14593339192842	1.15308982578659	0.812019817959836	0.761056710116349	1.11099313255103	2.39627514768979	2.12015722006727	0.914016898110574	0.681392758363229	1.4701474413346	2.00801604277588	1.33079043965089	1.26421307600561	1.13263080380619	1.12197769286855	0.92802366023619	0.762708311970268	0.714266422228582	0.698862553984302	2.08171936625993	1.21201164377784	1.90494159451279	1.32276791522024	1.48177530818301	1.31675047924651	0.787582256795964	0.638737673617041	0.386607377372687	0.500184309699246	0.609893752452416	0.872181891283602	1.37558132078275	1.52882910427928	2.09369693039573	0.5713744942071	0.627515202134244	0.473794580967519
0.873189076321527	0.587066641642061	1.07425048417307	0.775195360841319	0.881132484437021	0.724424516902935	1.03926818547914	0.946343948840507	0.969672889422839	0.62375478836569	0.466046219712734	0.468408170941058	0.621927607237476	0.415008558965839	0.561467238087029	0.583682515516414	0.790547785009801	0.689529251278024	0.557012280539203	0.404648824788171	0.470166334021451	0.69118541545335	0.608219071232633	0.709196200860027	1.2828563624278	2.32388590561188	0.689814413770335	0.517717155365886	0.90824711155435	1.24722481754887	1.8754809369314	0.848285228293044	0.989249399737181	1.11514572456658	2.18776306949504	2.17278018424369	0.974863895797362	0.69425001056436	1.38127851233883	1.443523477624
0.501294469973183	0.591980678966496	0.908139252523313	1.17681987857041	0.703731537086014	1.03892374832651	0.978643086789987	0.762156267779553	0.537223385770973	0.50455885132722	1.31702580643268	0.950484912610265	1.06666498066957	0.516066044462456	0.528042419023531	0.985183308246797	0.94145780488261	0.610607596438286	0.79219541160848	1.0765045249265	0.79273555304473	0.830370355487997	1.13909488539435	1.67491629747635	1.72659562207677	0.704611998660029	1.19149730601712	1.24211127592848	0.892067753100622	0.561758333312176	0.664938340196631	0.677899643211708	0.493142523896586	0.956334569409015	1.18184978587623	0.797118650658132	0.715846444759148	0.810296031300195	0.997947454206193	1.40103076209245
0.836108047543074	2.55886407352877	1.02275334147489	1.03008319474234	3.32932544925883	1.57703252407019	1.01428099837818	1.23825593617931	0.809547286211247	0.467636277753575	0.305071414090148	0.336999350100124	1.18761022336909	0.933983605914356	0.789620475011427	0.767835344259136	0.69628284418672	0.697725025585104	0.748333353761594	0.863734887534869	0.809366832660014	0.644348232049446	0.504910335809241	0.598772281056134	1.21755999452611	1.44254387002613	2.56887006542137	0.818875859834624	0.57210837180553	0.638046874376449	0.808346678823459	0.954068778461414	0.872537285513441	0.662711940350105	0.308130750657716	0.241416583472478	0.704577174112269	0.973098132522198	0.629568546500915	0.541640524211018
0.978077922612621	1.2694160385762	0.716057999122179	1.12275861905824	2.29296766511072	1.451221137185	1.18670995854572	1.11996710464156	0.676041506332383	0.498183111320727	0.918327171541231	1.10433003271621	1.15850502276784	0.405575978074503	0.560390163548613	0.575259173412462	0.864120798070895	0.488671088183631	0.798993530982261	1.58032839154468	1.05262972630806	0.797092115532959	0.864120798070895	0.785330867857523	0.672241256279669	0.972640342043451	0.943604488309779	0.693716472818754	0.577504484523284	0.432158936153667	0.658105695120189	0.353206844335084	0.641272511758014	1.03940541356757	0.967903408751306	0.550095189641814	0.698144281197701	1.12093494679618	0.946343948840507	0.810825829895349
1.01847067186937	1.68869649145894	1.18670995854572	1.12855669661779	0.861378098199764	1.56876251988684	1.00749213022975	1.02505177235086	0.585946505881249	0.887508716512029	1.95702931344448	0.735280190648595	0.674962970141082	1.09873505961309	1.2428323948574	1.4671740039156	0.813070871508435	0.96420255037407	0.956339387082177	0.590668798723397	0.982991642473248	1.50500917216249	0.480074624193878	0.51634959839211	0.753772891640434	0.688574091305534	0.756064403643332	0.860229559500491	1.35074744585236	1.62410736911963	2.44232569602361	2.15601706414465	0.550446991678989	0.890115101257994	1.17202188900871	0.65897015124317	0.58977511061145	1.1234557454654	1.13955580534395	0.653563404746819
0.677169457189065	0.450549693994531	0.556965995039572	0.957403203037589	0.822798237602674	0.909262920062054	0.687706127853166	1.23616173359567	1.79774955162334	1.2645855597315	1.18479764188033	1.09759831277016	0.974863895797362	1.04432845020114	2.1018765350393	3.56535601241028	1.27282578834893	1.39401341111122	0.727206986266704	1.22402113009932	0.750592832097954	0.896902577135903	4.85831371870925	0.870717023966189	0.617880769623864	0.943604488309779	0.505448023757305	0.326613215733747	1.09426246795827	0.822649023697825	0.539685896673033	0.756081966692572	0.658891470718385	0.335459966732032	1.06222310805627	0.897853372745608	0.559500410717738	1.07004433274637	0.484563306399327	0.887508716512029
[truncated: 1,676 more rows]
