# Supplementary material for: De novo DNA methyltransferase activity in colorectal cancer is directed towards H3K36me3 marked CpG islands
Source: Nat Commun. 2021 Jan 29;12:694. doi: 10.1038/s41467-020-20716-w (PMC7846778; doi:10.1038/s41467-020-20716-w)
Supplement: Supplementary file 4 — Source Data [file 41467_2020_20716_MOESM4_ESM.zip › source_data_for_figures/figure_3/panel_a/heatmap_t7dnmt3b_3b_targets.txt]

int..5000_.4750bp	int..4750_.4500bp	int..4500_.4250bp	int..4250_.4000bp	int..4000_.3750bp	int..3750_.3500bp	int..3500_.3250bp	int..3250_.3000bp	int..3000_.2750bp	int..2750_.2500bp	int..2500_.2250bp	int..2250_.2000bp	int..2000_.1750bp	int..1750_.1500bp	int..1500_.1250bp	int..1250_.1000bp	int..1000_.750bp	int..750_.500bp	int..500_.250bp	int..250_0bp	int.0_250bp	int.250_500bp	int.500_750bp	int.750_1000bp	int.1000_1250bp	int.1250_1500bp	int.1500_1750bp	int.1750_2000bp	int.2000_2250bp	int.2250_2500bp	int.2500_2750bp	int.2750_3000bp	int.3000_3250bp	int.3250_3500bp	int.3500_3750bp	int.3750_4000bp	int.4000_4250bp	int.4250_4500bp	int.4500_4750bp	int.4750_5000bp
0.584294791234009	0.854709493167114	0.77122074789511	0.636352848324395	0.732739798176942	1.2694317504322	0.544735851892266	0.511506247587199	0.695301522029197	0.71623035176718	0.9065439516591	0.715410204662398	1.03509447207377	1.16940591668067	1.18370908488263	0.938173582705504	1.25354842696593	1.34890121478678	0.633050448326342	0.554960991004543	0.292790501285617	0.694582682581875	0.754648800534675	0.944004144247968	0.958331820821865	0.681635958200796	1.11610162965252	1.01626640128428	1.11064972946481	0.763175074555018	0.826976470038778	0.778117132654915	0.690937449223106	0.732877965535791	1.60512915053353	0.805919615757579	0.803222646203386	0.839432265429602	0.4986032105595	0.846693440586955
0.552436388835083	0.658892333739586	0.581946404842103	0.68904892296451	0.703753825667818	0.838948504504909	0.902522513354324	1.37222195215138	0.825073638556934	0.484414920438572	0.844713569339679	1.10955387967472	1.18224708057536	0.786326435468998	1.7522439296187	1.34447072514161	0.730977983310962	0.58604939259421	1.64100894991447	0.660180801038692	0.386154881665036	0.684287923675728	0.770837573972791	0.85220559692484	1.02507975884876	0.460847066058185	0.640714365599351	0.600134360198662	0.582110923629372	0.804709284614777	0.504960738455758	0.319963148685834	0.781016699170849	0.951172377488211	0.694959016741284	0.69476170596527	0.956491955260323	0.889993752412202	0.606738193660837	0.900547728486329
0.722874470002336	0.541298353898647	0.592045461908374	0.579314294159929	0.693432648086676	1.29623692543119	1.80247841297868	1.70861495141774	1.98601765252605	0.79246702128014	0.698063306192928	0.923444069459615	0.986407382415923	1.46266371148841	1.8254194873837	2.16415639312725	2.33958703117146	1.42377058613271	0.424247754397289	0.567511355955766	0.430099257605599	0.950057813108376	1.57593160109883	0.650071972614445	0.77565472573106	1.76652266484595	1.07927634544713	0.498690682871424	0.677692853251603	0.948652658437686	0.644140690921732	0.754456613951785	1.20715410775839	0.960597352572528	1.45527673319287	0.787930060749392	1.10337774608515	1.20658405396827	1.2581778859546	1.61647523780405
3.15433597497148	1.43201123766945	0.846515789302748	0.936872394534043	0.736683150821301	0.57355635990601	0.617382405962799	0.578699523424038	0.479631356856164	0.747395162949182	0.556880936088538	0.440057845403981	0.476719446583927	0.755035218629694	1.26444303846543	0.809340728872064	0.557074597034546	0.743742761265894	0.532199426537721	0.447933262616751	0.655287294402215	0.808703909798588	0.90440244338311	1.48482331275692	5.03804655809113	1.31278360971468	0.793839185366194	0.494941104252307	0.58604939259421	1.72965230842723	0.315792564910987	0.336484144732711	0.385921036389227	0.826497812351046	0.885800470955552	1.01943301119272	1.08660992750842	0.649638243223959	0.727444481311367	1.01943301119272
0.602668603809031	1.3872565299241	1.09549648668903	1.29029777281679	1.54994751739531	0.875098613853416	0.561425687069692	0.423766842193288	0.705754687210564	0.772969419325856	0.861409822005321	0.511193327799676	0.714035309565899	0.589509757251064	0.850144663983975	0.522900763682044	0.446501070186381	0.582699597768877	0.514875130535191	0.759918235949607	0.522661385039154	0.476088012592553	0.42020066991494	1.00148965621893	0.938173582705504	0.838701620876258	0.640714365599351	0.547002983304823	0.682980373568969	0.986383827125198	0.755957006021697	1.75814817778263	1.07064877168669	1.51804551482258	1.60188217240464	0.703424122631307	0.84348158725786	1.06619433219222	1.01683503469727	1.04962378206933
0.821369046739544	1.14116262298181	0.729526009568316	0.725136995939487	0.793768885525858	2.65826417972503	0.92487750672557	1.1729230427797	1.71685118038837	0.606738193660837	0.511753101974172	0.423741596343052	0.589475717916589	0.636281384122592	0.744835690782902	0.845304019061382	0.585261698801242	0.50873007113207	0.513745008747268	0.528458528667824	0.32711004678038	0.888237075980383	0.789170302915917	1.06505752399358	0.610403879929339	0.499784985607299	0.69806997838599	0.909115645322534	0.663915134351574	1.53524777905497	0.771602340615442	0.997975661554156	0.710831929285344	0.722233509500505	0.70387543081292	0.568266968081287	0.694668642066242	0.506630219812797	0.986407382415923	0.902754824733377
0.549917271700189	0.751754893823053	2.09922256763835	2.03885842076213	0.585070463316854	1.10216850172093	0.988735069688107	0.684644165825372	0.964768038187582	0.595234564763303	1.26695031597495	1.09736257397512	1.31914475644068	0.829907742366458	1.14878869069926	0.508697042428733	0.616841594853133	2.31189825026363	1.57518140506386	0.866763014072961	0.584583422159714	0.647676253662878	0.739029415804529	0.448396607547782	1.12004862009159	1.25354842696593	1.21616636437231	0.915679320460089	0.655596929936368	0.59800932572119	0.676102144299965	0.525250035143855	1.15294151550557	1.33330491984086	1.17997871769698	0.938173582705504	0.825296020047984	0.670531181252796	0.916079312836673	0.684424783876955
1.52434072638418	1.20478446777322	0.759698052441812	0.958595855915127	1.38543245274757	1.00993318146738	0.799158262628466	0.883873821520492	1.83940760626985	0.905004263928316	1.3768921469963	1.64242196292809	1.18673183454877	0.95412683832346	0.693685087503225	1.05965130049471	0.899048672693137	1.06083037312804	1.55027678025861	0.772311497033636	0.560447344583501	0.771377913705416	1.06584191124711	1.2686344049272	1.06432352040968	1.03401543266713	0.642606087202204	1.01271672771251	0.946032889504642	1.29553338151142	0.893791506081822	1.1880963802965	2.11168538090755	0.967399984483567	0.885271995926334	1.25354842696593	1.11590061061356	1.23859560192849	1.30035614796825	0.972962706042914
0.958902990723089	0.983217341402242	0.982312461283051	1.12739848926177	1.64635643912108	1.26240992918691	1.08725987271953	1.16571302862747	0.957545540960814	1.07409798419787	0.909898596668361	1.16766916092052	0.97207005069648	0.966608878914057	0.706898696914519	0.418759827990982	0.60551582803355	0.753625705605593	0.447060713674876	0.488055699517269	0.455381418263595	0.488558211371387	0.887870126975318	1.33902460012397	0.771377913705416	1.17577371977351	1.51379203813801	0.858496505331985	0.893027408192852	0.863769159982499	1.13776823550867	0.881623610631219	0.625174302606575	0.44446436075202	0.519213620456234	0.778821335639508	0.885652549164127	0.935071298684857	1.24377011510534	0.799891722052144
1.15931517141452	0.609007868759051	1.21783166754811	0.927176111513514	0.727444481311367	0.689493397927347	0.483943633060319	1.0246139544063	1.736713341008	1.51276878211264	1.5639117907695	1.01626640128428	1.46409390473934	1.07186495761764	0.615354165352221	0.608082181972562	0.920356124862316	1.06068394352492	0.627475767901421	0.640299012470327	0.584806697728931	0.404082881255389	0.471136590544087	0.660220294413373	0.938173582705504	0.851988879666127	0.617569122628443	0.889939782995084	1.2129745097722	1.43848487273124	1.10012525509239	1.39864060610347	0.602709154718977	0.823957556562231	0.697778672988789	0.62997919282023	3.07384186321891	1.91559814128399	1.03464118212634	1.38543245274757
1.53531849445563	1.94186514653634	1.19047345811385	0.832370409147164	1.12035680942847	1.43283993442738	1.15702757267538	1.56815566920179	1.76122203146209	1.75467834265874	1.55623725988872	1.43114744886131	1.53210797555715	1.00745304371979	1.501935895332	1.26658732464044	0.908328750083934	1.5941532587672	0.863630437698492	0.632587652642016	0.37410679635335	0.736865729258426	0.616176827818502	0.609047712113486	0.558963684272542	1.17315854494863	1.87552290781972	1.36072261083905	0.748948676149243	1.08314156573477	1.44401848014521	1.3634275753059	1.75045094155136	2.9387672071798	3.1017548994266	2.9463538759382	3.48960067183342	1.75066493065247	2.08432717147328	1.72873507819937
1.02516888568107	1.318281976229	0.699662046633947	0.578554113628248	0.971238215521085	1.61024282682084	1.60442747045422	0.938173582705504	1.30362170717923	1.4171440127245	0.682320179313218	0.983201768468695	0.871867051667997	0.848823717685931	1.27118811297435	1.38231309917276	1.46266371148841	0.888478152700829	0.656043479085126	0.646861818445018	0.468767403671798	0.767897265889236	0.68040978771048	0.775752454167274	0.916361718360884	1.2054262831513	0.636352848324395	1.10450653631688	1.63514240424596	1.88481885569636	1.95891123735301	0.851860467434227	0.74602287330486	0.870133027674417	0.732820447745231	0.723622095440033	1.23634616273355	1.97660082361797	0.649204513833473	0.418116004613946
0.798983155039511	0.689615330862237	0.742658933655844	0.444674462408499	0.454136271640589	0.705779946099246	0.628233296568073	0.797323906660986	0.971677869170035	0.892244340517073	0.885800470955552	1.61072072443624	1.02851834560005	0.93896127649847	1.17878525825872	1.75387463918329	1.32830298369717	1.21149844773121	0.967142308086588	0.593438149047254	0.64009197671387	0.892244340517073	0.885361507618031	0.642389263012016	0.577690957771834	1.50698958211605	1.6631752192736	0.865983823746384	0.846315098328643	0.989950345136428	0.931569749243327	0.968888141643417	1.55751651365757	1.38386785380996	0.93289831273851	0.895017025069865	1.10653001899588	1.56058250921496	1.15183635710684	1.30353637051472
0.61933179414134	1.48334725071593	1.08908394989606	0.859866278300247	1.0555483127426	4.57655471168659	2.37973497596625	1.07479015370697	0.655738874818796	0.961884030881857	0.746564346837771	0.900841183837075	1.21301404744259	1.62141680872286	1.0194307076705	1.20199982461275	0.724634352435368	0.613342027123013	0.736959759784764	0.400404513111621	0.461304483037773	0.568886747280396	0.529289318863447	0.471322505119427	0.636410366114952	0.831204322411013	1.25371146692905	1.02095334168202	1.47004656769157	1.35572053194115	1.34478499808676	0.773189554580544	3.09627663355578	0.58604939259421	0.354956857019875	0.531876440269396	3.16334790786269	1.31120490343306	1.9665720148556	1.61127813169894
2.65798970065025	0.768222279749869	0.558704413028867	0.653964261511057	0.616668887386496	0.667545557661635	0.678337924409997	0.746105842644798	0.754456613951785	0.531364583237015	0.706153906008864	0.791402527554479	0.759918235949607	0.573512329750858	0.894689138420363	1.12739848926177	0.453574203613018	0.539885248903556	0.344880394042113	0.371821525900286	0.876034019744687	0.598111668605679	0.684644165825372	0.763901501186691	1.08640863670381	0.775928446133513	0.909585990327316	0.785147783317226	1.04223235935595	0.56813797035325	0.809621451344695	1.54286938149699	0.938173582705504	0.649088852662677	1.25649501317418	1.01019290178768	0.956446142945695	1.170129550706	1.75814817778263	0.938173582705504
0.927563550862963	0.763427438670005	1.13340562915244	1.07624516696703	1.09142143400822	1.11112767015192	0.732820447745231	1.10496925170559	1.31210535919158	1.02629000762134	0.870559839858914	0.570527450553436	0.630954399260627	1.13114011282684	0.722465814766899	1.2034536637044	8.09638359978589	0.721721472573492	0.425518104921474	0.657052760469343	0.743654125069082	0.966448568742646	0.878380917753117	0.962135304115209	0.622130509384317	0.711010791389709	0.751324240310747	0.795846749868799	1.11961457082076	0.889715895433184	1.06880455600455	1.24628757106862	2.22670508925528	1.21619731229292	0.558260029745621	0.815516792282966	0.933953621097683	0.847065294363601	0.885375776356803	1.10364456376191
0.775205120230203	1.01271672771251	0.758400454068403	0.530236115388057	0.555644921521387	0.668013024066024	0.776477575614316	0.761097308582936	0.837379315235943	0.630277176033849	0.572810794896279	0.771377913705416	0.766264532542774	2.14821976706161	1.3540406093418	0.895017025069865	0.539942766694114	0.552341734605807	0.778821335639508	0.875098613853416	0.640001002677458	0.544682491954921	0.74627102689404	0.742941536258569	0.525560599044593	0.776521507005494	0.97648812207121	0.91808475838068	0.975555645299124	0.659824025441798	0.742941536258569	0.814534471341055	0.813212183910003	0.626549694047364	0.679240116926176	1.19190915795203	1.86627274019069	1.22637950211385	0.935486975619465	0.744835759329918
0.938173582705504	1.75814817778263	1.21149844773121	1.75814817778263	0.938173582705504	3.39809736793689	0.938173582705504	1.75814817778263	0.938173582705504	0.938173582705504	0.938173582705504	0.938173582705504	0.938173582705504	0.938173582705504	0.938173582705504	0.938173582705504	0.938173582705504	0.938173582705504	0.938173582705504	0.58604939259421	0.58604939259421	0.938173582705504	0.938173582705504	0.938173582705504	1.99454615303938	0.938173582705504	0.938173582705504	0.938173582705504	0.938173582705504	0.938173582705504	0.938173582705504	0.938173582705504	0.664848717679794	0.938173582705504	0.938173582705504	0.938173582705504	0.938173582705504	0.938173582705504	0.938173582705504	0.938173582705504
0.543189717645087	0.420440862846693	0.474272045777228	0.655596929936368	0.691247999287548	1.24155951060146	0.942850612161853	0.915714128037723	0.726181627914642	0.613799124490157	0.782776502800062	1.04470277873112	0.971609385582066	0.697419472645047	0.487652441184955	0.551280974670113	1.15578624180542	0.969850134257797	0.721177806435822	0.527680633558431	0.707527110383412	0.923228366813599	1.7845373615271	0.603560353724339	0.642042945135479	0.714274046606531	0.794840487034632	0.77565472573106	1.28935016164865	1.19140886400512	0.975858050549031	0.811408874265438	0.938173582705504	0.710831929285344	0.882575026372141	0.953835043586553	0.739803492405354	0.920085324880484	1.35706960916566	1.14501454479758
0.637225233060996	1.17293937620887	0.70708878678998	0.527198816858057	0.793839185366194	2.58024229238019	1.62825661651337	0.984828884082626	1.23873442306811	3.10668424508616	0.886698971411491	0.551502586359189	0.695928843665345	0.82884363669522	0.819373514171504	0.716712940700274	0.459899454890036	0.739351311776859	0.489862401236069	0.695218147127096	0.641548856386105	0.922220327087545	0.969943716219018	1.66874758592932	1.45399400220844	0.62855845517744	0.613324725745931	1.2516776151834	0.690565654314136	0.505141677591896	0.948975579765476	0.801915601893954	0.736022979738813	0.995122598681039	1.23626506091365	0.852800241040489	0.957764107272448	0.458444277528234	0.565050709622036	0.734749799733651
0.832370409147164	1.00859842072776	0.518271935977241	0.685913161501178	0.743365875740618	0.547473987642696	1.16802385231888	0.916014161655668	0.546061839109464	0.555377470368148	0.616722211707048	0.460483250228948	0.801867444597905	1.08908394989606	1.15173204778955	0.94134019261395	0.729690564326502	0.997812079855352	0.634950357857095	0.148521108332706	0.694395297243839	1.15134668060402	0.938173582705504	1.0562265632657	0.76558437460241	1.28608214364817	1.36465708703205	0.58604939259421	0.686656304054579	1.06370874967378	1.01978324792894	0.706079002599995	0.616636169737882	0.415191660752704	0.59276567607442	0.825073638556934	0.866999320646485	0.832370409147164	0.998405718053144	0.488482609761392
0.56420117816567	0.89314539694231	1.52141670291747	0.648602148180207	0.485719300420458	0.489971899032372	0.610333819498437	0.354265079573535	0.631677880100064	0.795776741096235	0.754456613951785	0.347089112573846	0.672876302412176	1.32309675661988	0.8871790442448	1.08669123930654	0.878835427877114	0.833205153970176	0.762550137989906	0.630285513431949	0.783123903475416	0.61331767298083	0.449966557036267	0.729822565054214	0.677239218787296	0.953933447722621	0.689555870570513	0.583686311215307	0.513821244927385	0.655715296675883	0.794177486235693	1.08376984610551	0.817325012007219	0.798983155039511	0.63842250434416	0.858362222375451	0.749135082036102	0.565183370209613	0.539395501304059	0.619046198219201
0.808031881365129	0.882575026372141	1.21001777864579	2.02071525668913	1.9515647029927	1.24967065083684	0.977298492717869	1.26719654899267	1.75519605370067	1.11079981324805	0.950131376499629	0.540257592745608	1.1996830408367	1.20915560441579	1.44641575390254	2.14545652022993	1.04677310507553	0.858390216259265	0.301530721768151	0.430099257605599	0.389474616867778	1.66490779982598	1.61336402554512	2.03737773806947	2.85144763788547	2.49686334437253	1.26849018644201	3.03085387443141	3.91916202261127	1.75252749750693	0.938173582705503	0.891459192859603	1.39297434029693	1.22858154326212	1.65602436567844	3.72619191931913	3.75063517732963	2.43093235375229	2.15013882210082	2.00617203770026
0.68269852157153	0.612544430390448	0.725095758994161	1.11794671134261	1.39783603479377	0.729897180225112	0.622202647003861	0.711300056316146	0.754456613951785	0.545178025408278	0.578381412037695	1.07974473185391	0.821279238531912	0.819611713415835	1.5625236277208	0.711010791389709	1.68680403955177	1.84363578584883	0.749090106950566	0.548180940384801	0.350743998331936	0.745672113254311	0.81202364500133	0.74383588406593	0.801557011704041	0.763456163259932	1.03289652607375	0.772910397558949	0.916079312836673	0.585524138453015	0.870631304060716	0.902626881293519	0.511273413230664	0.412796376390421	0.969885142682426	1.45576537537395	0.987909563620122	1.21149844773121	0.991226002689171	1.53735619614731
1.86790709544588	1.68151909905121	1.3688375042396	1.19093723748625	1.00014389375842	1.99658090460868	2.29522125895947	1.03713744831882	1.56124267182468	1.88529122726869	1.50034036457174	1.21987293479454	1.31662339581802	1.31662339581802	1.88242730370426	1.44180659635126	0.903799211316483	0.917266452089242	1.1463169524808	0.599504055229228	0.511733468944845	0.212117616108132	1.66655631500853	0.559871937552868	0.725587576574396	1.25354842696593	1.5636226378425	0.664848717679794	0.664848717679794	0.58604939259421	1.40602398767134	0.938173582705504	1.3134430157877	0.774178663690078	0.581162492248607	0.616065412908522	0.40547467647322	0.762696164028198	2.07652616032186	1.73746472746298
0.583245749406171	1.01828439985542	1.17228899847871	1.24619855779577	0.732331504416029	0.872575615099333	0.947253605814242	0.831220374651965	0.511447670142127	0.564241806219425	1.03878049416587	0.651423662327524	0.619676128350987	0.969737489403389	1.37315052343122	1.43114744886131	1.40849176948036	2.02048672388676	0.64836815990908	0.523378502287054	0.66813188919229	0.441347993462952	0.781756911995977	0.631077578357401	1.47127416120332	0.739873552836254	1.36381327199572	0.857051014419508	0.913289585310055	0.751874421761585	0.529621231986616	0.714422494954626	0.923473844365157	0.927267650533194	0.715410204662398	1.22627519279656	0.81389445678387	2.24865687278792	0.992838555710645	0.757229298504576
0.938173582705504	0.938173582705504	2.66361038092596	1.31434325102965	1.47942963279324	0.703345621908328	0.709170396936174	1.40314183173364	1.86895879287833	1.69791604243499	1.88055649192172	1.12047353429141	1.0958725837869	1.3714103213183	2.4258365603274	1.32019225730211	0.787930060749392	0.95715658803068	0.510898221861688	0.78809348113394	0.687349130292223	0.486246796022332	0.388049278370874	0.312724527568501	0.938173582705504	0.938173582705504	0.938173582705504	0.938173582705504	0.938173582705504	0.938173582705504	0.938173582705504	0.938173582705504	0.938173582705504	0.938173582705504	0.938173582705504	0.938173582705504	0.938173582705504	0.938173582705504	0.938173582705504	0.938173582705504
0.797323906660986	1.01271672771251	0.81202364500133	0.474064609981778	0.517421264333402	1.11745237353448	0.742787345887745	1.51392720783783	0.883873821520492	0.657039435821917	0.720447274013154	0.977889375799296	0.702018912908432	0.330323796351402	1.25354842696593	0.797323906660986	1.53382244055806	0.84213971267515	0.389474616867778	0.5864298191748	0.581541118482794	0.903701165506093	1.6500899434846	1.02274932893951	0.918024732264875	0.713146941466531	0.770601038947005	0.869032652378824	0.746105842644798	0.694395297243839	0.516184704568883	0.797323906660986	2.59791822100533	0.770553917602881	0.294009313538314	0.951727692584826	0.604582244705331	0.801915601893954	1.43938406283081	1.09459472203199
0.708527371763355	0.662981551023353	0.77565472573106	1.31756605320342	0.711563107525696	0.608240430906049	0.354196522942787	0.959172265677676	0.846315098328643	0.603553864521309	1.02757417455882	0.597927697823	0.656474230616468	0.770601038947005	0.984035104807989	1.53620860705592	0.939108988596773	0.948845292443439	0.81697705876597	0.943000453121593	0.680212939053097	0.56420117816567	0.636352848324395	1.04159083430373	1.19901376386512	1.20729633553257	0.926375341787296	0.775132868349146	0.574453018148406	0.37424962438624	0.683187100211119	1.12004862009159	1.28225298878998	0.712579756878973	0.732771888497875	0.942604809477779	1.05321473244549	1.10385904958839	0.847246790030856	0.968068067190824
1.18169825044677	0.968068067190824	0.684644165825372	0.795847236778867	0.696848984544612	0.929867492919665	0.715410204662398	0.578584046745731	1.03279871769207	1.21149844773121	0.664534714787878	0.865320301992822	1.81374673411599	1.39791485840985	1.03464118212634	0.629205950229848	0.556522847376118	0.68227507090752	0.821034354837342	0.646432193273383	0.659243745413627	0.955684543835632	1.25276583020851	1.76652266484595	1.00022393366443	0.808703909798588	1.37929652356788	0.868559429789012	0.882575026372141	0.666534921762506	0.883508609700361	2.72903314005031	1.23465629843922	0.785147783317226	0.898986845283347	1.52205352333228	0.883926286858701	1.06494959781562	0.757196177657954	0.78908729269148
1.5097115786692	0.683187100211119	0.748785067817288	0.934439249392621	0.831220374651965	0.740248680445507	0.889963338285809	0.597429395731812	0.739285806460789	2.20351274585057	0.840382950393507	0.386057414111627	0.779566420323848	1.31088930774056	0.781508892406343	0.437598674373618	0.551527890212968	1.09870487037824	1.08287498183676	0.571755596405117	0.735135682608231	1.05531281057366	1.03912904165246	0.862128256494289	1.08054358923932	0.871600467769984	1.39221463234511	1.2353319332262	2.04543052124721	1.86895879287833	0.855012740344961	0.659825445022134	0.936103926685737	0.507366873163169	0.565923094358637	0.69079561609411	0.815516792282966	0.701555027172615	0.563331702909611	0.790456696691932
0.851860467434227	0.910685855480877	0.857708868261601	0.948975579765476	1.12039015938931	1.39655247780074	1.70103150844411	1.42149762805213	1.76409029298406	0.67666518210579	0.66746848661284	0.915679320460089	1.02171401342399	1.12916064330096	1.14944809677228	0.619068559905088	1.20443651675019	1.42889676353728	0.571229069192085	0.646432193273383	0.58604939259421	0.468938424986321	0.646081433222835	0.933812065430547	1.15831414381149	0.646441133123091	1.0460274666748	0.981155032752186	0.797818255766473	0.774178663690078	2.06398188195211	0.910100761660224	0.527022902314111	0.549693898112581	0.547473987642696	0.333749517185863	0.78237100921127	1.09780698444597	1.16113852253207	1.36549913150817
1.037014937654	1.53901762115147	1.39032678999534	1.7522439296187	1.34306705940803	0.752248677942929	0.932116371796463	1.23597164199168	1.47155684904697	0.982754653207584	0.911758248856799	0.810424322994803	0.841382184008497	0.742787345887745	0.771281145262406	0.826976470038778	1.14818237421778	1.60677089357691	0.811408874265438	0.635584506146347	0.781595441933061	0.56309255135845	0.925770000659307	1.28959126630998	1.95549974375	1.3926809695613	0.730613463191595	0.90338445936809	1.33439226048769	1.56798415511746	1.51768069938728	1.19047345811385	1.07596130927079	1.14944809677228	0.763023526238122	1.02512030975871	2.00763070486425	1.54696287571773	3.52237649385852	2.15745162882286
0.628880977624296	0.721657630148699	0.970337159095847	1.00124855155759	3.21194631506008	5.50589696305695	1.3288731777683	1.05531281057366	2.09437046774233	0.650071972614445	0.593399261764382	2.90907993821921	0.844010540806653	1.49319779982025	1.18244051034824	2.15388754064349	0.750819487931783	1.05531281057366	0.852135636502586	0.601574163709817	1.0055036926516	0.707654987026753	0.836975881311586	0.938173582705504	0.811724026750154	0.820798852668405	1.33853157252721	0.970972566508588	0.938173582705504	0.895017025069865	0.647503405898247	0.56081984522659	0.843528617082754	0.831220374651965	0.528323869701119	1.03136461923141	0.751754893823053	0.699392475008035	0.492646826619292	0.734567049195243
0.739774926350121	1.10216850172093	0.649504788026886	1.34459093121733	1.20776411441833	1.76110030186459	0.631573946112145	0.834452882557503	0.999284160752097	1.12531574107776	1.31636153927015	1.08287498183676	0.8836202038001	0.697506797131863	0.537524010616158	0.914039230625062	0.515624554571952	0.409150567783056	0.531876440269396	1.97041180095894	0.821034354837342	0.418215567821872	0.713845644614867	0.563758857343168	0.486077053599019	0.558470895751475	0.753668534719352	0.770024392600346	0.404338015814197	0.482815565780613	0.984887972551405	0.858390216259265	1.19176051737619	0.76893844225085	0.487554570496139	0.636352848324395	1.11882156767985	1.93051359108953	1.31259520797953	1.01454080488905
0.995401388342665	0.931657072746277	1.82116048407538	1.78031444714176	1.50728276742469	1.56870229104614	1.43526575584607	1.48687254854323	1.57347497556406	2.0981931931273	1.39289908509841	0.815566453443073	0.888518703610773	0.782066953416979	0.938173582705504	0.778854326224141	0.866763014072961	0.604582244705331	0.441057079018972	0.58604939259421	0.759401918624727	0.688679924970967	0.767133135784376	1.04750352871579	1.7207502836758	1.55610884765681	0.956512897930601	0.96570491430167	0.95290309595139	1.09397615619973	0.82884363669522	0.811408874265438	1.30167057078057	2.49687420383442	7.45862558139257	2.14180836587687	1.47573223470046	1.60055950954107	1.45527673319287	1.00745304371979
0.655348887954452	0.619945860585189	0.992149803539767	1.50069498620347	0.992838555710645	0.811408874265438	0.739169719835878	1.26506822544918	1.24358338297089	0.672234095633585	0.684855731500843	0.6784434832835	1.04750352871579	1.01943301119272	0.985363965754968	3.39809736793689	1.19782332728402	0.656059662542529	0.642389263012016	0.503666760777823	0.466864103488772	1.04337218939884	1.72043883630673	0.689615330862237	0.968079232780401	1.16180301772654	0.631991331049437	0.798540092591928	1.03586670111438	1.05626325247482	1.44757201570838	0.57905769885644	0.771858935918933	0.794410113609495	1.18849450606167	1.40767250285389	0.778821335639508	0.968438472732019	0.941987679342435	0.853747544309834
0.992783406473118	0.79292491818419	0.955263551186776	0.826976470038778	1.1050660201486	1.22364277689103	1.48482331275692	1.26631994008784	1.03956309092329	1.00124855155759	0.795420532660384	0.949553585843103	0.822997705987682	1.48094100001105	2.0762698137253	0.909898596668361	1.63621299486879	1.52219626253529	0.709170396936174	0.711973694408365	0.855411766247333	1.03209221118526	0.809777308396544	1.16533637402129	1.60391047148432	0.718359146904039	0.822163744357183	1.07479015370697	2.06774051289703	1.43889407056849	1.42720621566981	1.4090978413508	1.13348412987542	1.35465223019678	0.762722117992892	1.75814817778263	1.01879896689174	1.37969836467011	1.30449923178735	0.940040749361945
0.636594974858665	0.57541491906595	0.820942201814714	1.53040043577685	1.37401730470565	0.912109816252145	0.624452572320824	0.931026684610956	1.03925029717032	0.935869025183514	0.994705722367087	1.2552907514072	0.970898849212301	1.16119499200102	1.13487490178049	0.978625175874292	0.808703909798588	1.20713693045625	0.641758958042584	0.685913161501178	1.25652596109478	0.937938080536566	1.2552907514072	1.7187527383639	1.23392221759824	1.10561626630385	0.751110980659943	0.699227210328079	0.889939782995084	1.06481264029901	2.89332007320209	1.99454615303938	0.938173582705504	0.428726488610681	0.495517268137955	1.0147659432177	1.4035638842697	2.69765379468363	1.49736980561674	0.816125976961496
0.570713431481179	0.887870126975318	1.05155200728778	1.3031368497726	0.729897180225112	0.871600467769984	0.689931156476233	1.55524815077918	3.05021221686645	2.00340252528528	0.546758543901968	0.39736573636534	0.700358449688334	0.611852336547067	0.866343301158672	1.08391404497662	0.588429358612034	2.01755009470893	0.851990876052047	0.892793953599222	0.743742761265894	0.784178074962885	0.858565354217307	0.67570956761184	1.00731451303218	1.17847512247663	1.84363578584883	0.86008076412673	0.971199211482304	1.02340629933775	1.1164289294614	1.13106186912724	0.781436962803947	0.582017744970937	0.476719446583927	0.703521094112634	1.09119491347682	1.30073317598121	0.436401739596103	0.715013595272673
1.54687366371585	3.39809736793689	1.73845045807326	0.883873821520492	0.656885862583499	0.650071972614445	0.539064138520156	1.21897303768689	0.647038316833797	0.728702378283293	0.992783406473118	1.24714121518115	1.18195186816717	2.12069609074356	1.08080532581699	0.791413208634844	0.813856223068777	1.19027646331865	1.03937128409942	0.893185058214681	0.59948195955463	0.526563808946009	0.904809636989115	0.877474178014922	0.712708484533666	1.26658732464044	0.877006841871607	0.872575615099333	0.906766417967511	1.15595106243258	0.793233122895585	1.05573671447775	0.689801591283328	0.756266901751287	0.759528490880178	1.3439736367124	2.03951782683515	1.2353639673308	1.12903912552741	0.708598336187415
0.938173582705504	2.17182563042365	4.71300884414225	2.59993035923454	1.64077344774553	0.623268296499523	1.21149844773121	6.09441912842501	5.27444453334789	0.938173582705504	3.83396642868143	8.6799602196063	3.87089331845038	0.938173582705504	0.938173582705504	0.938173582705504	0.58604939259421	0.565457857670446	0.664848717679794	0.664848717679794	0.938173582705504	0.586520396932083	1.00264575777552	1.94024639185437	2.42251682512466	0.745238383863826	0.521694935214223	0.864302466131948	0.411221572363448	0.820798852668405	1.4987807911958	1.16376740853203	0.645452402911268	1.92202637193511	1.10143887085032	1.43389267306465	2.11074337223179	2.60324623404973	1.78118420944495	2.82594050320286
1.27388300639233	1.51437680288762	0.855611746535061	1.02448669797678	0.917525084008376	0.668330860242214	0.833427359205601	0.883926286858701	1.03925029717032	0.853663777078792	0.937222166964579	1.00301542935221	1.01232970077629	1.33736288831184	1.18673183454877	0.620558958610713	0.515479401907434	0.176199679589826	0.406744726182641	0.350576874740405	0.861084839833335	1.06432352040968	0.875985358652748	0.950176722748503	0.573954449724392	0.424411375183476	0.493385132038607	0.920232531253924	1.40560941569271	0.930505602148989	0.676363795373011	0.861049155032583	1.26939064220053	1.58543022421729	0.811408874265438	0.215097459925662	0.342524724852939	0.938173582705504	0.462929814242189	0.8955735731488
1.51293391925777	1.16697134801537	0.567966960645276	1.74167494984362	1.01522245037619	0.625563323261551	0.79760650926371	0.616228836574171	0.655065753942436	1.35579985448588	0.778904826447883	0.594860931349647	0.721999155858613	0.790782832354093	0.887870126975318	0.706172145918607	1.17436880341252	0.703895126969182	0.827800220034267	0.442454492346345	0.534030863334519	0.623581335202492	1.12868793696342	0.808703909798588	1.3239732649882	1.752535742435	1.43015833975178	0.927290613045737	1.11079981324805	1.47135466642969	1.13324423774273	0.6758707690977	0.655738874818796	1.04937069537223	1.31976126872867	1.6443900456494	1.32419424080777	0.985079298794027	0.975818289905914	1.15130442780742
0.703424122631307	1.19047345811385	0.887928647639978	0.446901414469742	0.687064955236925	1.38676537223763	0.448396607547782	0.624071742462553	0.9598894460575	1.26004468674594	0.638619146323477	0.983170148148471	1.06164603039056	0.704564510773587	0.521176971606573	1.03752389180491	1.52410522421524	0.939997659882035	0.931033684652032	0.641236212365043	0.895017025069865	1.35924476018082	1.67413352290501	1.21149844773121	0.703918256719376	0.774178663690078	0.533429693704689	0.843834194627142	0.872264071559759	0.938173582705504	1.0497007925001	0.895918679892147	2.33139236331612	0.412588296475468	0.577331436551014	0.611884961508759	0.754456613951785	0.920847664837407	1.02899497208819	1.04234462829982
1.6294593804885	1.37736053340308	0.694100084835642	1.18773106816376	1.20510027146969	1.03003206708236	2.0820515225564	2.33368046067339	2.21142382374581	1.21850196806228	1.38762728277725	1.06151730273587	0.885705873484678	0.651899947838346	1.15496630806963	2.32696417719318	1.55522338182647	0.900954678800191	0.820644609767913	0.757268498086028	0.49169042860224	1.09661742907487	0.939342935462185	0.768999826033258	0.825073638556934	0.863897021596505	0.735135682608231	0.738319312642337	0.86180636052196	1.0189413288712	0.961128801993606	1.17159912149854	1.03507491151683	1.13019713562847	1.00157428652735	1.36355970471182	1.17577371977351	2.10362374618567	1.69672378818924	1.32419424080777
1.01595239839236	1.08217798479852	0.895273281371766	1.34866346139112	1.0210995328519	1.12279863899501	1.01471807612706	1.37907099835863	1.04100090888168	1.00377155031167	0.845664590297385	1.18314290954538	1.43377935090161	1.67522094673117	0.42690241143415	0.67635485440088	0.881072362687455	1.07954851289122	1.58497160910336	0.652134801673337	0.814628496822765	0.602486337638221	0.543989871256768	0.837707972546495	0.792638625073343	0.882734447121753	0.800695939820504	0.677257774321804	0.668005887636662	1.32395015554899	0.857737004101536	0.913861364167242	1.03420745273585	1.01626640128428	0.913822605935359	1.25551108240086	1.09625230444857	0.964055757217878	0.620224249920495	0.62726817257307
1.64814884796794	0.600749130934554	0.715779357372055	0.617024243403054	1.22134730758589	1.28192328575347	0.726899068638727	1.71651551288531	1.17259333974319	1.150445721107	0.742466063303735	0.724267166598427	0.851860467434227	0.532116457197783	0.550933133263194	0.696646934769714	1.05129742121713	0.749640063112355	0.581946404842103	0.598270976794237	1.17315854494863	0.536367479559518	1.2726485634482	1.36054418683529	0.437496270376212	0.694934928133641	1.3239732649882	1.19434024396654	0.895918679892147	0.666044452219934	0.938173582705504	0.758089095636449	0.932754444655246	1.28098932588146	0.689615330862237	0.871327306744855	1.15130909389746	0.948975579765476	0.909898596668361	1.27981942450148
0.752254271660749	1.24460274181917	0.938173582705504	1.47743793480313	1.09650601705897	1.04776582712865	0.731332334962024	0.608529552675305	0.610449211114573	1.27536274854407	1.57352616317823	1.07974473185391	1.08250798004481	1.07902325875002	0.708527371763355	0.876034019744687	0.785152251934184	0.814701135020447	0.793872175950828	0.765945477928114	0.666324779720777	0.793205599676232	0.499455018414707	0.992838555710645	1.06068394352492	1.0815737936653	1.66279215561028	0.819500057520054	0.205775835593296	0.437786575705244	2.19398729273834	1.31950425459546	0.824795158123231	0.646710434913516	1.18299704559512	1.82028774074344	1.34754327540027	1.53634605555465	1.05628496609297	0.720295235176551
1.90905854497318	0.793472183574246	1.02680163927595	1.06209788650683	0.914745737131871	0.689945224715321	1.05531281057366	0.715779357372055	0.398008995365929	0.682840856180805	1.42720621566981	0.654238685837256	0.556290918772558	0.649419975708115	0.859153035586649	1.34135065258374	1.81209978786588	1.27581018067844	0.924278220060756	1.2099980556613	0.736959759784764	0.769266230657957	1.5941532587672	1.16300655537085	1.41586391518205	1.63149578854744	1.71328970267028	1.5278979098848	1.71513295189135	0.886698971411491	0.70545837435509	0.771377913705416	0.884940162876431	1.15104306497754	2.06774051289703	1.13110878154718	1.00311936334013	1.66779997476117	0.692012099879893	0.751657922341727
0.53367628084426	0.648759149626166	1.64336957409624	0.905374598902418	0.973824652056683	0.50254000274708	0.511273413230664	0.778984591435886	0.972501619165523	0.776827812350531	0.922220327087545	0.868559429789012	0.742818825090668	0.966169079988977	2.00306774298607	1.98779438872477	1.07053887067452	0.616418822041511	0.509715679332958	0.709464306208943	0.660180801038692	0.682980373568969	0.71553922403257	0.831220374651965	0.793847389107817	0.900980071333785	0.53396386979705	0.739565434500971	0.69933390556559	1.00462516181203	0.933148890467508	0.923346882634622	0.472467996936313	0.605094281632345	0.793472183574246	0.867748744683244	1.66796498917189	0.892244340517073	0.853049006342899	1.10985699961699
0.955488922075352	0.800651721283882	0.708962377947534	1.47610027820701	1.00031314566632	1.15683347472607	1.16367712564277	1.08077786011022	0.835173960655612	0.872782230997941	0.650071972614445	0.592997073916582	0.972589898473635	1.21290269567002	1.31022375231246	1.31827975467593	0.659572781502961	0.965985109206295	0.800385856140215	0.464795844700572	0.734749799733651	1.04002893876011	0.572476102994076	0.428653496972777	0.375994897770825	0.394043059642214	0.623702413651928	0.563014217250645	0.452706838305251	0.694315232933254	0.874744118124543	0.793242592285301	0.534041989160184	0.517896730443667	0.391996238574223	0.501665903341053	1.05451099793347	1.00500935484348	0.655287294402215	0.684644165825372
1.06326339373291	0.833346709637313	0.407316876300879	0.443402901450347	0.863289257650697	0.587359773619535	0.562904149623301	0.826723383341672	0.878021815578305	0.349659863585589	0.809777308396544	0.838782722696155	1.07977862649523	1.10185546301796	0.93414193508223	0.611884961508759	0.715410204662398	1.54638502153478	0.968079232780401	0.815945668881342	0.612113159047568	0.901462570605031	1.31662339581802	1.03464118212634	0.718804751256644	0.617313958544888	0.598331050554096	1.09961479367378	0.756040380923799	0.931756595657566	1.10139291315238	1.29310811295465	1.10875059774287	0.660180801038692	0.681939201358522	0.804274180634219	1.17197782463466	1.17981752621958	0.726899068638727	0.622448241316516
1.55974952142725	0.556994833710493	1.10069243967994	1.22627519279656	1.10403566837737	0.659824025441798	0.715410204662398	0.779737357443087	1.31667922376591	1.35807803597695	1.12916064330096	0.985453177756853	1.20186644773689	0.909373342527165	0.666534921762506	0.935071298684857	1.28925660533307	1.59372918305637	0.859746072224525	0.979798180549424	0.713702103208341	0.742470531920695	0.796761838633415	0.384133931201299	0.638254262197715	0.794532410973209	1.10378211245302	1.41834293285726	1.52272607189751	3.1055836963784	1.67917130877895	1.28959126630998	0.774178663690078	0.633661615189546	0.865621570872918	1.0713552781935	1.2132203281584	1.04656994538757	1.26232363463301	1.79727308779499
0.594951409121482	1.03420745273585	0.593172228109625	0.604614278809934	1.29029777281679	0.874750462751653	0.876123231746569	0.938173582705504	7.00308413968305	2.18267542413525	1.12630285380137	0.976748987657014	1.02154167125127	0.609759840770566	1.75814817778263	1.40743700068496	0.58604939259421	1.07852617032081	0.507664676345979	0.584474005008275	0.826976470038778	0.659311324489237	0.558494228121199	3.93637261092498	5.51084250860464	2.93024696297104	0.679619473587378	0.876123231746569	3.63449534319363	1.40398923610203	0.523354850322713	0.423910962200357	1.26616342073636	4.21807196301401	0.774178663690078	0.333407977888145	0.397772097206098	0.472780977619089	0.726899068638727	0.81202364500133
0.953774493947633	1.0555483127426	2.41117572976237	1.72226837840169	2.41511696295386	1.73258340794258	1.66739813365894	0.615354165352221	0.587691253157027	0.863119696089062	0.826350932365334	0.935372832720843	0.66391801139753	0.931225901383129	0.909802072036447	0.898891671247179	1.3837265525086	1.9318247611906	1.09232946560252	0.631077578357401	0.651687418361104	0.968189603019814	0.785291132463535	0.463386898220182	1.0489841978012	0.68031000746141	0.772918462090974	1.04889582352573	1.45527673319287	1.05364896225401	0.703895126969182	1.1421977457641	0.93403427066597	0.794410113609495	0.902522513354324	0.831513430569527	0.78381991240314	1.0882735792494	0.804422546045534	1.03003206708236
1.18772328277334	0.943073495485619	0.967342039211176	1.81302763661425	1.6792273752794	1.50157228688357	1.58972507264426	1.48581242186646	3.59475811328682	0.822152323231131	0.986073700384942	2.13800223883396	1.0060004442323	1.9157468279538	0.459899454890036	0.562904149623301	0.831220374651965	0.836252820329995	0.619840790737587	0.603288215508812	0.863460824992301	2.49361296723304	1.21466275411744	1.27830885645232	1.63404747586476	1.56518164766129	1.69366577150639	1.42398645490869	1.68593337634096	1.5571095633437	0.955324022514979	1.21899563411443	1.52616070318113	1.51460523245796	1.08725987271953	0.945273925135087	1.82122314663471	1.83639799780736	0.938173582705504	0.889187423891143
1.23648403582737	1.98454674176657	2.09734101575213	1.38643504528279	1.47501894622917	1.03464118212634	1.13936201309264	1.46005669957448	1.94186514653634	1.88064812108832	3.21343297330326	1.77792101258812	0.969660980546593	0.943460573356365	1.16556920554278	0.764983015993124	1.09993158651877	2.22302545277434	1.66950843909049	0.836987610455299	1.36072261083905	2.89332007320209	1.27130052657986	1.18846310577248	1.37829411673129	0.835497015225368	0.827800220034267	1.23496563425919	1.64448064574073	0.790588808226705	1.09097184890542	1.50452103246628	1.43867921513411	0.857270396367924	0.770444330377196	1.48141790170935	1.66950843909049	1.15773858713765	1.11315482064251	1.23918722863904
0.840298322407533	0.827888499342375	0.971823169101991	1.00859842072776	0.922220327087545	0.548983688371969	0.680128288020875	1.09118218279935	0.541618931749026	0.687971026088855	0.93548423148535	1.35576526956855	0.935372832720843	0.964386017899018	0.469741018943995	0.391465449826814	0.726284297902833	1.31491569932943	0.396781682446557	0.625095801883597	0.716103824471874	0.630002983519705	0.943763173592034	0.948130872490365	0.692416738994666	0.682675063284105	1.04613906077454	1.31088930774056	1.10342065653281	0.923267276038244	0.615374629916687	0.876034019744687	1.21497749694397	0.990971389054205	0.755266825669537	0.557670328893353	0.551900560488242	0.617327506779889	0.933248001017051	0.855467086723358
0.70387543081292	1.20547281470537	1.18138477157059	1.16269775003817	0.835112844136344	0.923444069459615	1.99289763785682	1.48323297165847	0.981330140341142	1.17163913508412	0.761179868907369	0.679929339371158	0.898782807549471	1.04937069537223	1.42149370802913	1.01393277916354	0.927323658730279	1.09525169243022	1.77774668165068	1.36438530471134	0.558115478663803	0.726021767958626	1.17420659977273	1.0523346040452	0.706370736032793	0.583923227903963	0.946695172652185	2.10956586138711	1.511417768239	0.804673775831157	0.993806946616498	0.817701195510061	1.03945874468897	0.728221356069778	0.641548856386105	0.643357992656452	1.35038188387219	1.04424949007894	0.604582244705331	0.579964390051136
0.989528234425677	0.532241000919663	0.776827812350531	1.17556705711196	1.61719241556047	1.08640863670381	0.873459225224368	1.02393438184079	0.936772878639288	0.910423850809552	1.06900054986603	0.81389445678387	1.23957126877649	1.1376252915064	1.3208283937415	1.83269132278964	0.816700674457683	0.761370286517753	0.50468155498267	0.485262197951122	0.72916536663781	0.888934620700977	0.951258134530375	1.03531385460998	0.99484890805202	0.762555488736889	0.545993984019252	0.9718490748769	0.613079359736759	0.677472913588642	0.69476170596527	1.28317493730138	1.43015833975178	0.684058173005595	0.982987227798223	0.670625138828222	0.580558316614539	0.878141542076876	0.938409084874438	0.619955904940624
1.25721344384495	3.04405487839867	1.31857275885394	1.36990600130499	0.811408874265438	2.26047622857767	1.41359790724373	0.989972609340648	1.00116963162202	0.570754880718224	1.04314201144083	1.18490629577135	1.60161713031637	0.784530357488127	1.11090423253764	1.24148214421841	1.91980025348264	1.19128236697687	1.46292400335934	0.710759156256003	0.889698577596778	1.31933421779389	1.41129334972174	1.70586911809945	1.19308128089606	0.6497306947832	0.692694071450269	0.937238176814231	1.57769287640104	1.32818329242839	1.13864516701853	1.39213352875639	3.02292322608978	2.96407461426086	1.60189160939115	1.38443305901541	1.46657673256768	2.53589524970694	1.03003206708236	1.36675763592992
0.736385087885721	0.87949242439004	0.784925731402784	0.889939782995084	1.47109562280774	1.08314156573477	1.05186504599074	1.56385814001144	0.910850012409283	0.489173761182366	0.40057287657173	0.515292721522049	0.62979914577184	0.854098987652925	0.839776631296248	1.02259962110117	0.51177283148521	0.899525299181279	0.791691450274979	1.31760559122077	0.821263084867102	0.831220374651965	0.630006551731226	0.622285220916138	0.530750621506458	0.586390464700945	0.736552809470904	0.644458790518719	0.689555870570513	1.27423534008085	1.66816402549587	0.682970281962483	0.735288910368387	1.05428936650058	1.00161555334954	0.89926847471748	1.10863901596999	0.687297532138218	0.495252298695047	0.637225233060996
0.596527740909529	0.468610019502509	0.52054731092512	1.02507164866677	0.730565305895546	1.06674160079013	1.15688349966733	0.852902632358162	1.04772040806873	1.06432352040968	1.08287498183676	0.64242494781277	0.804991887217501	0.719613740567459	0.595566262597218	0.691212032393507	0.858172051190208	0.771377913705416	0.594676784098336	0.836454045666261	0.595406999609303	0.742706034089631	0.699535435270432	0.741379679886993	0.695218147127096	0.84954552613505	0.861967841002336	1.00078600169201	0.940979800379315	0.99457979360703	0.980063048472501	0.750325143224004	0.577785034167903	0.865370326934081	1.19140886400512	0.991437513909251	1.07369135069192	0.675399257613782	0.890893987654154	0.700209318104983
1.01497972673763	0.898335044018742	0.973595060767737	0.977169967053626	1.443700892267	1.23902977932738	1.22112392830312	1.11079981324805	1.98962798715224	1.58186921803174	1.1315114746281	0.934070594953395	1.38879259491486	1.25616400946355	1.02040272939241	0.775655286047275	1.01237781093108	0.828893661636481	0.850421936058992	0.594645101690803	0.876034019744687	1.5636226378425	1.29194471906691	1.27881527315491	1.26813431887371	0.858095003851068	0.686656304054579	0.890608952129947	0.721481773406246	0.815339562899238	0.625494992465649	0.636352848324395	0.704409987859093	0.582590987948856	1.00161555334954	0.738538302678416	1.17059946543075	1.42408445386232	0.908075413661611	1.08710903951502
0.666722277771695	1.21149844773121	0.961318825676412	0.769875701737832	0.938273632588026	0.883508609700361	1.23284741899207	1.13419565348366	0.686814756764374	0.555668846493295	0.593147731441398	1.07479015370697	0.707415943847277	0.55545902878821	1.23837837802799	1.82122314663471	0.911907141010307	0.697993777632151	0.722233509500505	0.452643497330755	1.04750352871579	0.839418468736502	0.764734786789035	0.585637656031681	0.475112571798415	0.975555645299124	1.00203114831501	2.88296736791969	1.67231644741341	0.841924991802358	0.84947073228419	0.812754068641589	1.50205785770169	1.04713386001037	1.08353153286144	1.19711292851933	1.65675866956484	1.89810985165308	1.07826586679278	0.896806682066213
0.623859815636195	0.399729828158297	0.714061131380719	1.10329725504639	0.778984591435886	0.896876585311247	1.05377983284846	0.745682794334676	0.572725458231774	0.675781712280823	0.866022879328165	0.722111278564593	0.664142211172984	0.977858942891961	0.925339608609628	1.05965130049471	0.588054984567914	0.417084156466936	0.467489852947984	1.16304030656929	1.25232980215494	0.99917150089583	1.18141223727736	1.00311455379875	0.995625612503881	0.847059943616617	0.822914284866128	0.679125389712342	2.41412785384433	1.32955142829141	0.615568283653988	0.408671346518413	0.44543521871863	0.533147805815041	0.799558726054699	0.969580747443495	1.06764325561242	0.58975606761193	0.532045245671017	0.620558958610713
1.57199712490583	0.764158475869248	1.25007385268272	1.07227014189823	0.836987610455299	0.912130821306925	1.04161758803864	1.0780557429273	1.12509360943715	1.37969836467011	0.868559429789012	0.694648914964232	0.747542941385815	0.488014581825119	0.835464279265152	0.804991887217501	0.573356799407872	0.654238685837256	0.868872880738386	0.686656304054579	1.03174366369867	0.795479690978835	0.691931574021571	0.806257609771991	0.696529639191426	0.857345899486079	1.55519982653575	1.2404644697183	1.22131588100231	0.979540483344792	0.89926847471748	0.568617616334742	1.14052055462578	1.33853157252721	0.946896617255415	1.36474553963266	1.03166131638616	0.890893987654154	1.25925249148015	1.57650539901725
0.749124170730368	0.971823169101991	0.88725043177493	0.68199444434345	0.532475076499588	0.623378364126867	0.781516941210082	0.757958442756938	0.56730984356191	0.640181978493076	0.56420117816567	1.03464118212634	0.556229468207761	0.634953300500699	0.74410665787931	0.907586805561831	0.645642037146928	0.390501510083684	0.631267300278742	1.32378051782346	0.648653440393446	0.584628085530084	0.410210456499165	1.0040547692314	0.511273413230664	0.497423008797397	0.744835759329918	0.650140188443436	0.538149274914768	0.381474468178094	0.665561306490309	0.648987745727208	1.02512030975871	0.61156550262003	0.444792766235832	0.584424794992729	2.43038526799509	2.20419099637368	0.732368064551795	0.816068129457076
0.617419083421452	0.864910310756448	0.612236657754903	0.771858935918933	0.806419866828195	0.950482545961821	0.696716995200616	0.98871193993791	1.2505448570206	1.17023369155954	1.10139291315238	1.21149844773121	0.790862896664675	1.27130052657986	1.04011815076199	0.793069559040338	0.71091940159727	0.830320712285977	0.819696292524382	0.707792768967802	0.964624376095088	1.1164289294614	0.695928843665345	1.0205721454648	1.38131414576282	1.62846448448922	1.39788282430525	1.52410522421524	2.17957306986104	1.67246056317246	0.729175870460482	0.894689138420363	0.917861181898655	0.749496713966046	1.19621127369705	0.994789974899738	0.721164882577781	0.713845644614867	0.939107166033721	1.25517710181477
0.728412639778796	0.865320301992822	1.50394615931208	1.3872565299241	1.62686224079109	2.39970201573372	3.01495197427982	0.83284371104006	1.48187118867496	2.36039646416741	1.08287498183676	1.4811633156387	1.39487321584276	1.30753231776156	0.993796635707091	0.675399257613782	0.935330749201059	0.649204513833473	0.862128256494289	0.606113257095725	0.838349268002556	0.515479401907434	0.93403427066597	0.553207163603044	0.476701101979369	1.07409568067565	0.526310795079549	0.516512956023202	0.492545376992011	0.382296691939624	0.548180940384801	0.569826882893908	0.768252316629799	0.900767911994122	1.23154547964149	1.30239271568662	1.22627519279656	1.7068782723388	1.05673545199517	2.25013293482891
0.688725960074345	0.662047967695133	1.23018566787759	1.2056483092865	1.24887139750958	0.870690795969266	0.790552136175692	0.86008076412673	0.746105842644798	0.836752968435621	0.979198944047073	1.08522579885914	1.08239566691544	1.00022393366443	1.11546457770086	1.16160774064234	0.951381249629854	0.700075775003058	0.619469088573512	0.568931175354151	0.714547465304671	0.945558960659294	0.843258556079612	0.938173582705504	1.06432352040968	0.427508129656109	0.361625492831386	0.53781559288379	0.418743985126499	0.362300832025419	0.50556626354843	1.18828508798406	1.00474669764102	0.750321059424216	0.878840693059259	0.70780658121338	0.867115883405998	0.871722003598975	0.915730180278675	1.04544317918632
0.836629891199184	1.64449161894785	0.683154475249426	0.363413246153234	1.55974952142725	1.0728338025977	0.950615581403225	1.16056780803895	0.607861256938828	0.406865470490814	0.696488771368647	0.948694147692279	1.09760449508265	0.74906027024898	0.556522847376118	1.06245270862713	1.47952267937305	0.773245080361857	0.641774492276123	0.737902098157523	0.76882213840218	0.899127173416116	0.94278269774948	0.80113605217517	0.603857818465371	1.25176609816006	1.70861495141774	1.32088679656877	1.11767546229724	1.15215891874814	1.72025900043533	1.66516755885564	1.30906523056403	0.862128256494289	0.839776631296248	1.70447231388702	1.79489752363348	1.24607201444721	0.800385856140215	0.635595824590135
1.04406581308072	1.26391283263149	1.28192328575347	0.936103926685737	0.70749931874938	0.958595855915127	0.905124398637976	1.40767250285389	1.14890268409964	1.61171186108943	0.789689967320288	1.19540887967758	1.22757638096802	1.03956309092329	0.680508069281581	1.20869769774655	1.66457809678947	1.12739848926177	0.809604086228172	0.726899068638727	0.878478674718989	0.845564902293686	0.728221356069778	1.54687366371585	0.704160775981679	0.975984005747489	0.973220085191679	0.643499746418941	0.48038155289112	1.00129869286648	0.963454326196805	0.683742511003088	1.18300257837581	0.610588074658377	0.594676784098336	0.757958442756938	1.12039015938931	0.84950224069721	1.02170964401693	0.642389263012016
4.98634292325683	1.94503267110753	1.53714544244664	1.28942047213669	0.803349990939906	0.76686992265136	1.08077786011022	1.29580332977929	0.810128422665032	0.450736020242129	0.67570956761184	1.0499274738511	1.11792836673804	1.19047345811385	0.895918679892147	1.42841390279426	1.19047345811385	0.98871193993791	0.571490275229962	0.708662516550343	0.862576203826523	2.05715857202588	1.21987293479454	1.11565335845624	0.738319312642337	0.626676514574158	0.475622343879485	0.875098613853416	0.764645697340667	0.999377739775047	2.75473177914587	1.00621413773659	0.771608919698292	0.809457485373677	0.700678584641472	1.24220427713772	0.999313912051327	0.876034019744687	1.04345336987278	1.273765456409
0.938173582705504	0.649812986469055	0.956829982948134	0.87044299918055	0.496885005539652	0.915659489823907	0.820410966743097	0.565336204940605	1.24104502729526	1.11921025248559	0.691486142644776	1.32737334925556	1.58676788081342	0.836229014649009	0.752556609465872	0.754825766661442	1.19654926781986	0.971238215521085	0.606551347246598	0.628094193751088	0.866871444003144	0.845249030278971	0.740248680445507	0.688858646345615	1.30965409805297	1.64448064574073	1.77829702822326	1.0911926099546	1.14888602874471	0.530400378228413	1.43248510545744	1.36072261083905	0.808486562102216	0.639150076306295	0.863630437698492	0.760001983057367	1.09119491347682	1.78897081284369	1.25923615805097	1.39962771882707
1.7710066460998	1.67347881928	1.19128236697687	1.22627519279656	1.08554586229857	0.71141673354096	3.37890856140411	9.20693756869271	1.7832716389726	0.649504788026886	0.760446554797443	1.42085068774222	1.1843362688447	2.25449445210386	0.703581124077265	0.855050829145356	1.19047345811385	3.39342945129578	0.606732842913853	0.467855395930639	0.914039230625062	0.600970714123053	0.715410204662398	1.30612358271778	1.00892812376427	1.57199712490583	1.86057916641953	2.65692209794534	2.1823834099989	1.01594828989793	2.03550788064534	1.752535742435	2.24570474870596	0.973999470467633	0.938173582705504	2.4609835449916	1.96252488109965	1.08398019401339	1.03024698588277	1.24435583436157
1.99454615303938	0.666127971448645	0.872597879303552	1.12551156651374	1.69502478786197	0.938173582705504	0.938173582705504	0.938173582705504	0.938173582705504	1.75814817778263	0.489581793173371	0.685532167999438	0.646907666228215	1.54462539160557	0.920356124862316	0.67570956761184	0.819514944972825	1.24571670231471	1.28078969381892	0.68031000746141	0.664220711895963	0.841778303712738	1.61279275567439	1.47501894622917	2.03951782683515	1.27915250519127	1.69272541865827	1.06326339373291	1.85018610056615	1.46482294103271	0.840966118243756	1.29718565952005	0.850464456263937	1.06904763670482	1.408350753377	1.15034975159456	1.47760699899515	1.37315052343122	0.903164638851303	0.614665450738088
1.0482161175263	0.800385856140215	0.93080882608256	1.21094894267036	0.726899068638727	0.75069042613554	0.630002983519705	0.567177261862798	0.770551007136821	1.22805059477518	1.13290642706431	0.675501056015283	1.09189429003391	1.15153105475681	0.736959759784764	0.975555645299124	1.3439736367124	1.14306657534131	0.571087124309657	0.995899105598596	0.954705899113295	0.905089253733658	1.40960401474501	1.00955167370405	0.736689944339861	1.11662118940882	1.57839339375009	1.33794974363926	1.02189311459436	0.573954449724392	0.674910314284578	1.02512030975871	0.841705983284665	1.54472884451921	1.23378534902731	0.795030979397225	0.576285014303649	0.84954552613505	0.866871444003144	0.82884363669522
0.393884538369881	1.00682241637963	1.14515677257175	0.756140430806322	0.343804653554052	0.868968762794842	1.13290642706431	1.42573015362883	0.965985109206295	1.18969086135643	1.62793437078973	0.700950100243672	0.700075775003058	0.797521728482892	0.781673942656039	0.785147783317226	0.816695864916299	0.528902956120459	0.782361638376433	1.03752389180491	1.04003486209002	0.622448241316516	0.840382950393507	0.565336204940605	0.643499746418941	1.01019290178768	0.977219991994891	0.970080093941416	1.32404398038886	1.46887005713896	0.749090106950566	0.942025305792242	0.908275222882803	1.74962658783595	0.717797887234686	0.521688838307462	0.808453709534145	0.991437513909251	0.858938215480607	0.886786023572867
0.525620411846812	1.08725987271953	0.866763014072961	0.552025290710025	0.431956014162778	1.23576811195525	1.11897143269645	2.85144763788547	1.17245203844183	3.39809736793689	0.639879349947616	1.00043335174204	1.06785727599892	0.996242558414035	1.08329927424073	1.43311046383374	0.858390216259265	0.437814338595902	0.992473343890511	0.746105842644798	0.440768151927493	0.690550736753508	0.935330749201059	0.476719446583927	0.397353080578425	0.376747107588736	0.436963102580187	0.52744595062423	0.712720070507937	1.13868089911943	1.54293918752286	0.992838555710645	0.808703909798588	0.623268296499523	0.386057414111627	0.509682170410667	0.531876440269396	1.07064877168669	0.924741015745081	0.753492076192556
1.8370363767358	1.74011508133697	1.52225573720321	1.14442340453428	1.45465775692795	1.26499406797967	0.987412544710025	1.01288634041871	1.05899430398178	1.32456272705437	1.06831528404587	0.642631347639675	0.950145260104248	0.78908729269148	1.47872573353644	1.61484346608535	1.85766069052181	1.86525164625508	1.43874849103739	0.846773486507379	0.712519165048745	0.736524549210631	0.796619668323969	0.837045315955679	0.820062199318033	1.36784108633472	1.80484149435758	1.32507154148787	0.853197931227686	0.908328750083934	4.0017388366991	4.51989269739511	2.71514149977787	0.686656304054579	1.10808119613299	1.13340562915244	1.28225298878998	1.58733308601886	1.2393862913611	1.16533637402129
0.841924991802358	0.988477038435688	0.579248191219032	0.769153971452082	0.938173582705504	0.917068224867692	0.726899068638727	0.682840856180805	0.591388143895194	0.877434723810901	0.900426954003563	0.453134599564336	0.549917271700189	0.851988879666127	2.09922256763835	2.24510824259091	0.585070463316854	0.939649644746486	0.956571493297761	0.751683929398993	0.964768038187582	0.62466955022761	1.07984652268409	1.33211203404931	0.968406634430406	0.829907742366458	0.937938080536566	0.476137967598084	0.645392204862157	2.31189825026363	1.57518140506386	0.694395297243839	0.617382405962799	0.647676253662878	0.686656304054579	0.448396607547782	1.12004862009159	1.25354842696593	1.21616636437231	0.915679320460089
1.3736262000902	1.29108036957422	0.887120702938559	1.28935016164865	1.38676537223763	1.33351797474584	0.940974332690163	1.45173898378507	1.23661684117231	0.942535099980459	0.678045683110179	0.863630437698492	1.02052733661847	1.36895922480856	0.703581124077265	1.02629000762134	0.740690948153699	0.487349568534809	0.879720779149375	0.838309813798535	0.570739645198067	0.475293957200784	0.311031827501263	0.498772801674798	1.09459025341503	1.3439736367124	0.426038246066809	0.813432319164692	1.03492404372899	1.39125323176375	1.80377960115014	1.25538790746881	1.05377983284846	0.685954075517602	0.832974976012165	1.13504797668311	0.886698971411491	0.932156806784392	0.660180801038692	0.541727713337829
0.774848047494483	1.08978865440273	0.762222158770638	1.380307051037	0.968079232780401	0.494941104252307	0.453783621690622	1.08287498183676	1.0815737936653	1.13806809363468	0.850730293874171	0.698939235086301	0.67503544589192	1.46104193334663	1.18370908488263	1.16647026196802	0.939649644746486	0.969235197471322	0.997987355818285	0.91574981283848	0.730732182409502	1.10263805977538	1.31212451742815	0.882575026372141	0.665561306490309	0.457964127048987	0.594645101690803	0.680447335995282	0.938314884006866	1.04865382930272	1.37969836467011	1.06432352040968	0.690550736753508	0.725998833396778	0.73050887061794	0.532199426537721	1.31662339581802	0.857270396367924	0.778797005428835	1.52977614210261
0.809180811496884	1.32983389641421	0.859374257619916	0.991904972382422	0.977219991994891	0.892855631494618	0.994110828589405	0.482570025201858	0.690550736753508	1.22058952578767	0.707654987026753	0.958577186831039	1.12833760537067	1.06058808054065	0.61266053251392	0.564064459321253	0.758935915007693	1.5345187427616	1.11720301829678	0.843235035941601	0.732331504416029	0.629466242100778	0.736959759784764	1.06985852208703	0.792497036244897	0.401999356282188	0.834968540196148	0.654738911673878	0.658193372435787	0.583844272306165	0.644759893354973	0.742629096954257	0.625533290550278	0.645984888849616	0.868894121691215	0.627475767901421	0.594155463301597	1.04470277873112	1.25406194449487	0.948794312591358
1.09115072633908	0.956428590334723	0.811408874265438	0.967573059386191	1.16093696074861	1.76468326108018	1.41341877715876	0.85462156929787	0.588512920150495	0.875098613853416	0.798081298618224	1.0612549257751	1.40673049417815	0.997975661554156	0.495228003211517	0.362203309169473	1.29100427932361	1.06716635391412	0.535745936864024	3.8117748205779	1.45632744340152	0.892793953599222	0.850338184367035	0.689615330862237	0.577326358044296	0.573867685767416	0.629205950229848	0.70745577025458	0.938173582705504	0.920464203719438	0.787263215514948	0.992838555710645	0.351849437580867	0.38314936559076	0.389506433735582	0.650071972614445	0.894548898039063	0.930128798678687	1.31088930774056	0.772565052957985
0.938173582705504	0.938173582705504	0.938173582705504	0.938173582705504	0.938173582705504	0.938173582705504	0.938173582705504	0.938173582705504	0.58604939259421	1.47842704391266	2.78990282160387	1.72122128801367	4.42934647708078	0.58604939259421	0.602581709002002	1.12833760537067	0.515624554571952	0.863245070512959	0.931457299225293	1.1654511720796	0.699427817176481	0.820563350499469	0.440587325689905	0.800385856140215	0.907823880360211	1.15103234428141	0.505399039646325	0.938173582705504	0.722780761653974	0.802249181213139	0.505156913112054	0.438413540630599	0.719613740567459	0.909115645322534	0.860363366729452	0.559441081749332	0.820327848330532	0.613436103519082	0.342267213091985	0.509645657674887
0.613135868756617	0.678665268928307	0.5791286632805	1.02507164866677	1.68725318712867	0.938173582705504	1.9483122004478	0.649124361446296	0.691440869639655	0.875098613853416	0.522476407623763	0.606449411361771	0.634528771147862	0.660325953703208	0.737551854879477	0.564925624336924	0.899525299181279	0.604582244705331	0.406729042558949	0.299024746334259	1.37848674815857	1.2967173112947	0.597927697823	0.935330749201059	3.3463845190137	1.12039015938931	1.66703988944073	2.02680512616724	1.0498463720312	0.69079561609411	0.923396837640151	0.572810794896279	1.12739848926177	1.36614425479078	2.41412785384433	1.06148068690523	0.742470531920695	0.914841467414543	1.87552290781972	0.938173582705504
0.701644538864312	0.661803804361441	0.995790679792608	0.641424521488384	0.679718571673828	0.514875130535191	0.394699628420908	0.876050353173859	0.615354165352221	0.746533409684648	0.545619272000872	1.77158074474305	1.20238345454276	1.20517622376588	0.874087217145769	0.729604033105578	0.708717864125947	1.28959126630998	1.18605459997236	0.742703178062497	0.666838857214122	0.681295568831594	0.593858873075608	0.676973329241722	0.758935915007693	0.58291733659002	0.524704543676713	0.765660657073451	0.726899068638727	0.910642251109332	0.925731584007779	0.90440244338311	0.832974976012165	0.856295679119093	0.616668887386496	1.27909145320974	0.85320506559707	0.750750818116446	0.903011517523513	0.534809156818075
1.32818329242839	1.15683347472607	1.18348189329713	1.53789847135026	1.57591492611841	1.90735612052649	1.35681854992899	0.797214005648815	0.785291132463535	0.720427443376973	1.06955049373346	1.01991166888046	0.623389901644625	0.583414150381246	0.846315098328643	1.50698958211605	0.736058703359525	0.872522290778782	0.770957281096649	1.3736262000902	0.84947073228419	0.660274751704506	1.31088930774056	0.763901501186691	0.553872163904216	0.625533290550278	1.10129284200891	1.35113193784478	1.18866815164738	1.16493043187005	1.54626960676017	1.03657053411476	1.03945874468897	0.719513690684937	1.34459753400181	1.50804391214532	0.628880977624296	1.08637312792019	0.958857033025145	0.519993852170207
1.75979669296518	1.66422954930287	1.23111918940976	0.944155359179308	0.623378364126867	0.635603424287634	1.05497811867146	1.49319779982025	1.07091718804263	1.08637312792019	1.64734216973136	0.751754893823053	1.606412303387	0.883508609700361	0.922084014651874	0.498053048679707	0.463726617781842	1.27120106563446	1.04937069537223	0.679187126310221	0.794156885574471	0.854278547814685	1.71284680095035	1.43913848398758	1.0949087249239	0.872273797014186	1.10149911791652	2.3718998905183	0.986822548079299	1.12630285380137	1.77462234708111	1.42277296179798	1.16264506220266	1.71902326777026	2.35094635864139	2.04787143633903	2.17511421454063	1.83432451873955	3.30622134966123	2.93996353181406
0.704564510773587	0.637826155025137	0.971677869170035	1.05932520195405	1.46887005713896	0.770444330377196	0.858062765555587	1.01943301119272	0.388919082167907	0.564902069046197	0.920346430221653	0.75947385266636	0.687744519079696	1.17245203844183	0.781359939764122	0.758277497371598	1.34496274582194	0.977889375799296	0.370303788969009	0.800773119172157	1.20865791774898	0.879114082131728	1.00947572140786	3.14251058614736	1.08054358923932	0.793974111835654	0.4986032105595	0.751754893823053	0.936697520664518	0.462352095560538	0.805501585452178	0.712708484533666	0.389272162864678	0.343093957015802	0.575458321152418	0.43512990712136	0.482277319153644	0.555679963146909	0.794773371745702	0.734504248616857
0.962123641545223	0.693247765063995	0.862218017972176	1.29362763852162	1.19047345811385	0.534216668785109	0.641424521488384	0.808261898487123	0.592629474765152	0.50324394247199	1.37307753179332	0.772969419325856	0.500539795772452	0.897304539618025	1.35038188387219	1.767841476992	0.938173582705504	0.618313192159878	1.06584191124711	0.74862399983157	0.771549690403647	0.826593048590352	1.36305955001131	1.12880422402519	0.574682750147258	0.981330140341142	0.887870126975318	1.21616636437231	1.46024702978686	0.943413120571595	0.633762260942631	0.994823335028854	0.767586872337129	0.866871444003144	0.811552935531479	0.985361787964413	0.641268226241317	0.943364129690787	1.26468735869537	0.66382409978664
0.703895126969182	0.821034354837342	2.18267542413525	0.706215618319083	0.722780761653974	1.2001363278023	1.10875059774287	1.09469391176525	1.2536615021034	0.764046894096376	0.585524138453015	0.457984430776628	0.481222519526019	1.57829172081841	1.24206397310637	1.47237917980078	0.925499466082721	1.23395790239899	0.785211708173629	0.781438440487103	1.12776882423586	1.41271227065195	1.3127133849171	1.20572202658278	1.41623032390349	1.17228899847871	1.69018712879756	1.60252774583053	1.30774384191662	0.952153499481716	1.5448127053118	0.922285305456487	0.545458901706764	0.781987945547955	0.922998731532857	1.11695151636366	1.90178934951492	0.952654193953768	1.06493829114557	2.11027236789392
1.0594705839444	0.592632748897405	0.755463440592594	0.768229098939136	0.692131009253953	0.796608539209791	0.50464240261261	0.777730659595981	0.865941699871187	0.951258134530375	0.932270456376814	0.652004142720458	0.755699308817061	0.629967297886646	0.385239287677362	0.696938028335128	1.15993342117056	0.790998655383968	1.00249399958786	0.678932487452692	0.760812422125363	0.876410589604917	0.907887528160306	0.552320704581339	0.589520743375561	0.784098053534752	0.907804153258203	0.922554687227729	1.14944809677228	1.47525743643579	1.31214598724533	1.1203067844872	0.869788837933795	0.687266313676274	0.87477287888365	1.05937010664503	1.40166144299567	0.994161873992463	0.874078155780755	1.21057276307793
1.60219804279402	1.12739848926177	1.46020538624428	1.52528273505993	1.42277296179798	1.52386972204631	5.39017074820242	1.99383964653257	0.964553552361099	1.97041180095894	1.00731451303218	1.0369286966745	1.16362709490307	1.86287777382658	2.46926828703141	1.51697917923053	1.48379869486377	1.468316359766	1.07053887067452	0.971344420285231	1.229417156098	0.703424122631307	0.844064510223773	0.771377913705416	2.81287223293395	0.703659624800244	0.500390424305977	1.05497811867146	1.31568798992675	1.75189321023974	1.6671318048366	0.48544248113384	0.312724527568501	0.51393835048924	0.929799095642175	1.09412371769411	0.776640456341341	1.46987413284557	0.800034728636851	1.90737234089047
0.759918235949607	0.783239297595853	0.909677713350101	0.899060335263124	0.873179608791961	0.621095895080388	1.06814546859087	1.36692685154821	0.672708024478933	0.469280684104042	0.678341458396732	0.738741826851739	0.796897569835418	0.91717489973333	0.820563350499469	0.589025239976375	0.622214256492079	0.518145821891137	0.304160225482347	0.735801638205096	0.976139593355857	0.887870126975318	1.57100801579629	2.10956586138711	1.54786277282539	1.90858325294601	1.14992472326042	0.768252316629799	0.402074392588073	0.755035218629694	0.901424236854642	1.17415793868079	1.02448669797678	1.54096895484748	1.24700817973975	0.617419083421452	0.967231520088472	1.18673183454877	1.24980680340085	1.3134430157877
0.700950100243672	0.700075775003058	0.806977647493163	0.83901663206451	0.785147783317226	0.847065294363601	0.528902956120459	0.986407382415923	1.03752389180491	1.21430878786906	0.646760459854777	0.836987610455299	0.522179647304966	0.662598129574925	1.05520125691469	0.977219991994891	0.970080093941416	1.43015833975178	1.46887005713896	0.808680354507862	0.942025305792242	1.00022393366443	1.6466979784188	0.717797887234686	0.521688838307462	0.808453709534145	1.05214620066522	0.84160838532881	0.903898536861433	0.692919235202856	1.30605763783391	1.89597399314831	0.800034728636851	0.905004263928316	2.56932486035505	1.63207368282926	1.19098018166081	1.06898896468005	0.976139593355857	1.68651645059898
0.873217740596313	0.894766803302713	1.28943426486403	1.21987293479454	1.2505448570206	0.815840101037713	0.876034019744687	0.70780658121338	0.58604939259421	0.866871444003144	1.5424496239329	1.75175190893837	0.931026684610956	0.854401618173929	1.01739639768135	1.06453566661166	0.740786214421273	0.684644165825372	0.708730770907694	0.967657209939775	0.611884961508759	1.03263085753813	0.546758543901968	0.414554008040518	1.15032539745238	0.929246040559009	0.823272875056041	0.641268226241317	1.20164958787653	0.624628124855593	0.406145231067416	0.534419171360686	0.712533012329361	0.766392409186114	0.99916607814725	0.892231644250275	1.0272764255034	1.52054804071463	1.14876582389841	0.938173582705504
1.87255796526843	0.998912441600106	0.830974104362317	1.92446986250371	2.20573737843418	1.48314985324591	1.10777000169025	0.911525254209756	1.60643347023841	2.0855625259854	1.23937462188622	1.07091718804263	1.2076191847775	1.06148068690523	1.23526939446332	1.3645486120766	1.08008525431014	0.789473175566062	0.72229303756144	1.26588081813363	0.442175855870859	0.367071432353953	0.469145666894985	0.401280948599543	1.31802764375683	0.854098987652925	0.726899068638727	1.05531281057366	0.68578112355363	0.480269009568349	0.73168448981777	0.935922994600632	1.06504250267941	1.52504723289099	0.905002745125772	1.23634616273355	1.04768632323365	1.50345746486443	2.8202064151254	3.85119099169659
0.744280303867378	0.649288904938665	1.39723757501946	1.84610980823646	1.5941532587672	2.93024696297104	2.88692380435783	2.26787101806509	0.645476759424481	0.865320301992822	1.1677664693271	2.07169696294241	0.938173582705504	0.938173582705504	0.938173582705504	0.938173582705504	0.58604939259421	0.56000663119563	0.584737900529879	0.646907666228215	1.63573367994747	0.713788883172698	0.67570956761184	0.867748744683244	1.2304981071819	1.29440357598495	0.644658938110231	0.649380228787824	0.841778303712738	1.69405218416161	1.62793437078973	1.39655247780074	1.27915250519127	1.69272541865827	1.06326339373291	1.68297559490335	1.46482294103271	0.824548384415738	1.24952975409145	0.773123609696678
1.03280475163516	0.83259709358661	0.668143498680508	0.793472183574246	0.655162738552137	1.14159736567735	0.958088162275226	0.877732188551933	0.538592723749606	1.60442747045422	0.942291889690255	0.749960946164743	0.701375407918657	1.03827703152536	0.922285305456487	0.95715658803068	0.984936759630273	0.675501056015283	1.2694317504322	0.741200096186429	0.554960991004543	0.684223962512416	0.548293793832932	0.605763824572424	0.730750791725467	0.686656304054579	0.974701952736781	0.704502670811947	0.941915206270583	0.594355482380046	1.0651061171671	0.726899068638727	0.913855370583339	1.63069662398649	0.764129279214088	0.763533624119032	0.83901663206451	1.16180301772654	1.31335380378582	1.70509575779896
0.797214005648815	0.716845425421728	0.764179252417268	0.597335620586291	0.745238383863826	0.445487305502483	0.610333819498437	0.96703634415205	0.740511924770304	0.642461106079094	0.788379348549249	1.08143571395231	1.07425469276767	0.810664028977464	1.20713693045625	1.05753588204431	0.758935915007693	0.98017094864985	1.02247462120894	1.70872849396559	0.653357942413798	0.699791640946643	0.708717864125947	1.06497499034921	1.02206861759632	0.992838555710645	1.22115684249012	0.978584173311183	0.851823036131187	1.26321129665439	1.35807803597695	0.945668861671465	1.26637790656283	1.45243620321065	0.919190577380325	0.566693067358031	0.915659489823907	0.732331504416029	0.747104363941568	0.866343301158672
1.36282834803496	1.25189459309018	1.43015833975178	0.39682448603795	1.10069243967994	1.88273292197196	1.49415914603912	1.18621770423991	1.37528452816747	1.401750449072	1.40750465675676	1.12981656326816	1.66859106657783	1.30919472383336	1.19225033352271	1.04497801811864	0.884000630380688	1.23271851141629	0.679720181245659	0.840564969674272	0.924381124365605	0.900645225755093	0.850723157111635	1.13028263145396	0.970423736379996	1.1903930898934	0.974650248003103	1.13445012967366	0.934663301446262	1.31931360179852	0.682138267428137	0.651117085851927	0.755115322665404	0.752468701108924	0.720717930487784	1.28141499665155	2.36191709226182	1.20316011778338	1.3396777868691	1.24341382140926
1.90823303776811	1.10273370692638	1.60490032647991	0.550398323243031	0.683742511003088	1.88664293287289	1.43015833975178	0.763023526238122	0.945087255271471	1.03050187008681	0.607053494691795	0.715519065501127	0.456006258930321	1.1823945526503	0.749283643836587	0.701644538864312	1.37125556974724	0.912480676447039	1.14107360970895	1.02954038476083	0.860273447719493	0.831220374651965	0.930698992749828	2.4581205425145	2.08656191971756	2.87621425106791	1.33391294556636	1.0042248402591	1.06797925020745	2.03286069240509	0.883637021932262	0.794339642355216	1.1437489229012	0.746539572035282	0.475293957200784	0.593535877483469	0.859374257619916	1.34934866232482	1.05499880768175	0.902522513354324
0.86008076412673	0.496456184579625	0.563331702909611	1.01609645630118	0.55911199360336	0.604582244705331	1.00782911364257	0.718964185624083	0.339391704740266	0.542641466029866	0.641356669803215	0.676363795373011	0.492573512468617	0.617679023640614	0.614324378631352	0.510007054174205	0.910828603140161	0.992567877271885	0.539031680796078	0.736698894198956	1.02015725490383	1.41950715385278	0.779468822367995	0.605046638831143	1.127463513951	1.77158074474305	1.68181663450608	0.963022956517943	0.970239402129977	1.67792748226689	1.7122189355942	1.0292818710474	1.5380918510051	1.36244454702266	1.24557498225811	1.81280449361328	2.84090071777211	1.31634053421537	1.00124855155759	1.18195186816717
2.5612426329295	0.820798852668405	0.615943762834501	0.771377913705416	0.93630641604906	0.638562808375509	0.452706838305251	1.04314201144083	0.658281275428527	1.25007385268272	1.86205898574266	0.973116505972351	1.26913224760151	1.05506345533597	0.817857317773637	1.06217085662969	1.61330455087719	1.19409125992019	1.26468735869537	1.00022393366443	0.5744187873022	0.784649545010308	0.705779946099246	1.72019667012052	1.01943301119272	1.40398923610203	1.26943589849339	0.496185882023267	1.23634616273355	1.66703988944073	0.669480962473968	0.751754893823053	0.755957006021697	0.648721123282882	1.08487647849416	1.42383107645988	1.57858614091482	0.860197107503175	0.549196256833859	0.986295726520142
0.46736608312799	1.16674369723355	1.33467984944048	0.890985377446592	1.1734034286432	0.866871444003144	0.671290179379152	0.938173582705504	0.6689517054319	0.781752443379018	0.899048672693137	0.993321054981891	1.31620150745568	0.918239556422619	0.789737237902584	1.49275489810031	1.10727870461618	0.777570954903933	0.646760459854777	0.938173582705504	0.716845425421728	0.555126268054616	0.905374598902418	0.597234974833205	0.394613874106011	0.753385401326921	1.57573583270843	1.0161879005613	1.78118420944495	1.27891776967919	1.177084283236	0.719613740567459	1.10344843042204	1.05520125691469	0.973824652056683	0.758089095636449	0.809605564620871	0.820798852668405	0.901846992231685	1.21838128063025
0.80648864332397	0.656816347059151	0.394988180629351	0.428792728810487	1.06233105589729	1.02507164866677	0.846923957020961	1.1146743281012	0.51033654003326	0.67645718293182	1.03174366369867	1.08725987271953	1.01879896689174	1.28982676847892	1.05186504599074	0.981852236789061	1.02703128294254	1.17282607129837	1.08287498183676	0.705754687210564	0.764734786789035	0.646760459854777	0.668526399174311	0.527951543717071	0.931033684652032	0.634562663134596	0.605421350849523	1.39371502441502	0.91574981283848	0.686656304054579	1.07852617032081	0.389474616867778	0.577986097347665	1.10743967108076	0.333200900193777	0.370370452262543	0.438731913034823	0.493648510499119	1.12739848926177	1.68030748253968
0.714544147684469	0.666324779720777	0.43759453657156	0.610896333485166	1.0036241157191	2.05396730505375	1.41023961683996	1.36465708703205	0.796261911100864	1.15830953676705	0.938173582705504	0.707698908519836	1.15683347472607	0.771968703638963	0.712039100729261	1.00093044017124	0.866871444003144	0.915679320460089	0.558704413028867	0.820798852668405	0.699637841017207	0.765945477928114	1.33143323368002	1.2680305873928	1.42668817503742	0.894034704127951	0.770957281096649	1.22878799747956	1.17237353771884	0.901897576789211	0.519663731195072	1.33658825875861	0.892244340517073	0.733316055686664	0.679187126310221	1.06012368641485	1.14448767835669	0.71409455263468	0.43476168564027	0.563331702909611
1.26658732464044	0.634323515534758	0.614545261949609	1.06481264029901	1.49004039606168	0.873179608791961	1.18300257837581	1.03464118212634	0.550850855028409	0.811684419588947	1.05245863996952	1.09563875289589	1.06494959781562	0.765822521231311	0.827800220034267	1.04996532136705	0.630277176033849	0.565336204940605	1.18661018181893	0.736959759784764	0.680447335995282	0.692919235202856	1.17832761015148	1.2180969304464	1.31802764375683	0.945558960659294	0.945841563262018	1.13657223906089	1.02967724496206	0.937938080536566	0.979754003885775	0.938173582705504	0.800034728636851	0.899127173416116	0.684058173005595	0.645755297560672	0.849708112844856	1.50049633135973	0.788379348549249	1.28294790364662
0.917617237031002	1.01763906353442	0.855438092177298	0.924741015745081	0.544532452747929	0.96663136326051	0.83259709358661	1.03726505039291	1.35038188387219	0.643499746418941	0.686656304054579	0.798945276872518	0.754456613951785	1.21760293751835	1.03878049416587	1.06764325561242	1.43015833975178	1.2029434900618	0.623702413651928	0.713845644614867	1.6547309261844	0.850651223070006	0.836229014649009	1.50276436420849	0.862128256494289	1.07034822007927	1.21953081835185	2.62070171468319	1.10378211245302	0.865621570872918	1.1793425812576	1.29029777281679	1.33372949952079	0.819870388271011	0.560605544835358	0.661142042662073	0.827212983689207	1.18334456476326	1.18277471805043	0.944506802522395
0.886088059908341	0.793472183574246	0.573694471639951	0.611338981792541	0.931964614646205	1.48603936420794	2.50323844780495	1.66139771675914	2.05715857202588	1.45173898378507	0.769153971452082	1.01683503469727	1.25354842696593	1.28290901636375	1.42573015362883	1.15868383227476	0.746105842644798	0.892244340517073	0.824901840420509	0.832974976012165	1.20398465754552	1.47217281020288	0.867419041646734	0.938173582705504	1.21149844773121	2.81452074811651	3.28237115308234	1.71214029444354	1.68772333976037	1.42332163009487	1.20715410775839	1.19192238153405	1.24421624424814	0.657781578735497	0.663348325609882	1.4421449200533	1.61394279016959	1.6631752192736	1.30610728969766	0.973266845094595
1.40123459361259	1.40576160590268	1.73860895428623	1.26440016408273	1.49135839605446	0.78972090447341	0.794911451458691	0.770230846186347	0.870133027674417	1.30881965579043	1.24134328035278	0.742706034089631	0.545057203973301	1.31088930774056	1.52504723289099	1.12039015938931	1.14107360970895	0.821269857006276	1.02383675276568	1.00859842072776	0.672343996645756	1.24607201444721	1.79172959518367	1.82236442637649	1.62249445472902	0.995118700499018	0.984102824893933	1.063134981501	1.46888671126447	1.5059653986965	1.14854644194999	1.68372668550546	1.02267150921244	2.14818937825676	2.33937403444455	1.57677364557495	1.50454536249521	1.52336070066151	1.54923711863063	1.52612031015118
0.531384419589068	0.234445786224777	0.548983688371969	0.660180801038692	0.839765524564407	0.694962393840415	0.562003914381354	1.0906491434109	0.758675623136762	0.694395297243839	1.11546457770086	0.673884790932677	0.657793542608033	0.862128256494289	0.533095001802486	0.431956014162778	0.721856534000355	0.660592537601221	0.984887972551405	1.14559637368554	1.00277083462478	0.703424122631307	1.33623971127202	1.81887535636245	1.17198103410395	4.03274814870013	3.1055836963784	0.748948676149243	0.592258360653506	0.604582244705331	0.726899068638727	0.950577164751698	1.39214873622778	1.28290901636375	1.12039015938931	0.979540483344792	1.56798415511746	3.18682285387011	0.770444330377196	0.631991331049437
1.50018865718322	0.952500732721064	1.18776529187272	2.03599107943478	2.12852410005771	2.2539858993821	2.49914590385607	2.78300101808227	1.66000860936515	2.68450073707287	3.3032185987816	3.55188362465534	1.42573015362883	1.03634815262371	1.24800312572077	1.60498953848179	2.30479790783405	0.932572082736182	0.591388143895194	0.847065294363601	0.713011922856182	0.992838555710645	1.20789319126663	1.55762656852834	1.06814678466954	1.01658040417619	1.43962546299123	0.64836815990908	1.16708480525416	0.989664221021334	1.21090538685923	0.703424122631307	0.780116317420402	0.853663777078792	0.573190924277039	0.688034744037693	1.03322807713125	0.906596022085869	0.430099257605599	0.863630437698492
1.0555483127426	0.765547352162951	1.12285508921845	3.28072263789979	1.99454615303938	0.726899068638726	0.337199494881058	0.314924021806898	0.914173382556887	0.938173582705504	0.836229014649009	2.29741252988025	1.75814817778263	1.60442747045422	0.992838555710645	0.438250861345161	0.694395297243839	0.47459919323038	1.47427277282293	1.67413352290501	0.518299867764197	0.322596544491208	0.413489057704099	1.008763604977	1.00229548827069	0.856914154218281	1.14993673895336	1.93643027827344	1.14944809677228	1.46753376300858	1.68557852056373	0.660267564995669	0.326399648015691	0.747584208207998	0.89926847471748	1.75814817778263	1.8963927634886	0.916682857682162	2.76571016856382	2.98784375452117
0.931792061274533	0.982987227798223	0.651977399689071	0.682516992015047	0.821374970069458	0.47156634211403	0.380952809684296	1.07831675224321	0.293893156462401	0.777169521486767	2.14545652022993	0.737873627240883	1.17435826068005	0.785321104875236	0.666534921762506	0.726877910343426	0.656816347059151	0.672622799736416	0.820410966743097	1.13024132276621	1.46979573238554	1.11052464417969	0.781054247455651	0.92450065230414	0.991075169484673	0.795036765271925	0.649124361446296	1.7700324081855	0.816081339988296	0.729175870460482	0.677211748816042	0.258024961086536	0.655543732053877	1.09661742907487	1.1454761653504	0.797706559146233	0.719517340067157	0.965815993055989	0.847271910262209	0.960973155235778
0.931259910139536	1.06245270862713	0.911907141010307	1.17228899847871	1.01642340273023	1.09921637763896	1.22733149727345	1.25997439807733	1.14696882553337	0.746105842644798	1.8390513641202	1.95316877801969	1.5602535133198	1.28294790364662	1.64654026991284	2.28017998132141	2.45187599301844	1.75175810182942	0.872050219272119	0.781475870277974	1.12108033974147	0.934545926152247	0.958320714090027	1.69272179883765	1.43078384041288	1.85194187563467	0.96703634415205	0.728744500781619	0.662412236841748	1.07984652268409	1.01107688835944	1.06432352040968	1.25742768991964	1.18299704559512	1.08273765330289	0.970972566508588	0.924114162034289	1.22577824383816	1.86725493559344	1.5636226378425
0.825073638556934	1.16928992885091	0.660180801038692	0.639180769488048	0.524531563909871	0.587682348059855	0.739391862686806	0.715013595272673	0.513168320247494	1.11524985682806	0.66813188919229	1.21149844773121	1.42573015362883	0.947672205823971	0.837586501881315	0.976276453557085	1.2322278557488	0.472739346789163	0.574677209383841	0.781111765246209	0.931785829086432	0.567335376395576	1.00377155031167	1.06591111327249	1.23291814189162	1.51338290497081	0.648390196068647	1.14768542525938	1.52504723289099	1.1096430916766	0.626415979885295	0.54229634675082	0.603630828964408	1.03417772258999	1.39715120062126	1.05830705311951	0.748216806225561	0.976276453557085	0.874785575150448	0.996572889023523
1.21248248909187	1.18348189329713	0.793472183574246	0.762550137989906	0.742297753829259	1.3540406093418	0.850259264431471	0.440683903275583	0.892244340517073	1.64195095859022	0.540059992148653	0.736959759784764	0.370456692796249	0.752741713133707	1.07126606619162	1.21538548875953	0.749652352971101	1.23802258663104	1.1729230427797	1.03464118212634	0.533280106002971	1.23443892461251	1.41268687811835	0.578902494499663	0.70745577025458	0.69933390556559	0.525159991576794	0.741008484258115	1.14944809677228	0.813366374280828	0.758003160211282	1.01027331814043	1.36810798879285	0.968888141643417	1.99602221508037	1.35482537194813	1.43114744886131	1.1091359649284	0.882575026372141	0.940806839569304
0.54723848547376	1.04247883647779	0.694994259565197	0.859688260511835	0.521128369413	0.542039888420654	0.584624879727765	0.601873640920558	0.599504055229228	1.00031314566632	0.986407382415923	0.848724131031229	0.834341226661721	0.612059772342517	0.598002509610123	0.629910237139129	0.571229069192085	0.555174492918457	0.564675424072481	0.917068224867692	1.14186142801388	1.34495111100511	1.12978281857324	0.986407382415923	1.07452609137044	0.820469149631895	0.765945477928114	0.579703096001041	0.462929814242189	0.66115954460155	0.821621446604746	1.11720301829678	1.40061176018774	0.748948676149243	0.764749122633353	1.15901005766775	1.48902542495557	1.57593160109883	1.27436849300467	1.50394615931208
0.323657522169529	0.417225365460284	0.632408682221567	0.83633891566118	0.985402220121816	1.34291747170631	1.76722917135277	1.82009367387401	1.88313073487343	2.26306533292566	1.8254194873837	1.83563601080388	1.18124595822439	1.15395637088369	0.948794312591358	1.06201662008931	1.34496274582194	3.21167867905444	1.59429456006857	0.630006551731226	0.868559429789012	1.4020855187065	1.55623388138946	0.563713201617854	0.585970891871231	1.03257152610657	1.04854694537674	1.29029777281679	1.49772056379683	0.440053003312364	0.371844914428547	0.938448751773861	1.35185550688965	1.37969836467011	0.892244340517073	1.26848590847217	0.515600224025983	0.352324985058662	0.823366668059563	1.18610122766802
0.789399537218633	1.01588478662217	1.66495714125672	1.02448669797678	0.613135868756617	0.909898596668361	0.816695864916299	1.17832761015148	1.42841390279426	1.16180301772654	1.14876582389841	0.943448852672495	0.627475767901421	0.578131451315746	0.47439426965175	0.480246219035871	0.649467871189581	0.924381124365605	1.07008955563901	0.77565472573106	0.867845513126253	0.606170774886284	0.739361890275105	1.03464118212634	1.08367091539184	0.778742670328359	0.522661385039154	0.634283192304629	0.587468487911534	0.832859822005538	0.796446605980885	0.736585047766384	0.728653669998927	3.41643575046821	0.894216423568485	0.659243745413627	0.856295679119093	1.03160236239731	1.03255434880444	1.29029777281679
2.44180502308145	1.0517549783634	0.816695864916299	2.20582066710616	1.13024132276621	0.619820531916603	1.17077857893081	1.01180243442334	0.644558116063672	1.08150667837637	1.05673545199517	1.06249599406497	1.16671189544551	0.772488115822612	0.714941274844599	2.09303354497932	1.64053794557659	0.679743856238582	0.645476759424481	0.664848717679794	0.682083262624563	1.18773106816376	1.39725098087033	1.06462313866085	0.642389263012016	0.852412783570215	1.78228252986307	0.851860467434227	1.01763906353442	1.46383302448041	1.09913869016312	1.2027627169145	0.833205153970176	1.72520172190461	1.38109486671596	1.05673545199517	1.01049240461837	0.612315834289405	0.436898874715931	1.30541707621097
0.812754068641589	0.680521736282605	0.619945860585189	0.304259995610904	0.60334285372263	1.5500278722388	1.00022393366443	2.74993062311528	0.542892834958571	0.665370814127716	1.76956793286898	1.04962378206933	0.463539031774791	0.193672606011772	0.794773371745702	1.38955075973233	0.422546494259112	0.697561907152286	0.460022444240641	0.797323906660986	0.983781941841544	1.03725046903591	0.847065294363601	0.565336204940605	0.687170299253752	0.849862987518781	0.767021347906681	0.389474616867778	0.679619473587378	0.575558518507605	1.22762604212813	0.929011006963959	0.52516877587541	1.34478499808676	1.18604270700336	1.08725987271953	1.13110878154718	0.795569305300786	0.590876263010298	1.62633239487446
0.714544147684469	0.468801471417308	1.09102956999149	0.793974111835654	0.696716995200616	0.508113575461393	0.824175720054119	0.635790780296824	1.22522613768039	0.784553877626138	0.979214721890739	1.37719583877807	0.485238884330837	0.449791411782661	1.03330826263628	0.888237075980383	0.743742761265894	0.986407382415923	1.0040547692314	1.31088930774056	0.609150616418336	0.612059772342517	0.97855745578835	0.89335993761278	1.03377372334537	0.458971631661814	0.599904768707513	0.740878985414939	0.403169436065628	0.4908381165002	0.562904149623301	1.06596349009905	0.667509603649473	0.965336842830311	0.853059050698334	0.968068067190824	0.97454250197577	0.985363965754968	0.512017935282819	1.16991802655094
0.800385856140215	0.678665268928307	0.530324292912295	1.50276436420849	1.19420642450444	0.841705983284665	0.464527208190551	1.21916642828773	1.38543245274757	1.21679908111508	1.35826352789548	0.993772139038863	1.2054262831513	0.772177167032678	0.534254175126081	0.629205950229848	0.702982002657772	1.09435921986305	0.759918235949607	0.637826155025137	0.785705590279312	0.938173582705504	0.797323906660986	0.476658304989051	0.533269136865486	0.866860742509179	0.528706703185737	1.38543245274757	0.875985358652748	0.570067322341667	0.941462503366247	0.983624418927148	0.700024314076141	0.956571493297761	1.09799901258108	1.54687366371585	1.22627519279656	1.70517882039383	0.938173582705504	0.754456613951785
0.611659806715634	1.32782971542508	1.30131416750597	0.867465412204075	0.623612097842009	0.81202364500133	0.763175074555018	0.969552011438376	1.69272541865827	1.34774812664152	1.24591569619312	1.36601062537774	0.968888141643417	0.730107562162695	1.60442747045422	3.3862939393579	2.07791424158515	1.13110878154718	0.726988280640609	0.806977647493163	1.02680163927595	1.06757019318587	0.845249030278971	0.93403427066597	1.00304600369314	1.51720340339174	1.40445879415649	1.24230589421391	0.495178633855812	0.564400799049334	0.912480676447039	1.00873642232011	1.06245270862713	1.06831528404587	0.686656304054579	1.46167806978601	1.208023873448	0.567177261862798	0.566107400403893	0.798540092591928
0.869774865114673	0.906492661193871	0.611852336547067	0.586479440033138	0.713011922856182	1.16556920554278	1.07666601377747	0.72630016538491	0.637958036239741	0.981330140341142	1.46994225837428	1.34317754993421	2.14274569825407	0.40495181257007	0.367235194334433	0.397090112393459	0.444792766235832	0.708527371763355	0.872255780348969	0.785053255463836	0.895831544137496	1.60529219049663	1.84505435392589	1.05334945942333	0.98226807037639	1.28192328575347	0.754456613951785	0.795569305300786	1.08355491675791	0.562049192445596	0.753349862028311	0.742549032643673	0.958121069687684	0.68655295559399	0.68908840695662	0.901746942349162	1.09648144247922	2.24192411965077	0.769510747048974	0.611353097431333
1.39210103957193	1.52219626253529	1.61701738179078	1.35297534737474	1.23045888008177	1.0406200790234	1.56313264558017	1.0562265632657	1.00859842072776	0.947391812793462	0.916079312836673	1.28273597443326	1.7548012587606	1.90117538597696	0.968543012152804	0.703435462664408	1.24026948615497	1.28838613692017	1.33059203558584	0.901746942349162	0.844462200410975	1.02127602223877	1.01975389424511	1.11783987792474	1.03657053411476	1.14944809677228	0.895017025069865	0.868445978827424	1.31448765855643	2.01158933293275	1.25742768991964	2.01418101958157	1.74269290121416	1.54472884451921	2.39197171998295	1.47990891899398	1.27634029437792	1.13110878154718	1.29771983997971	1.37642695007485
1.08662843872815	0.963057580100952	0.951381249629854	0.922633519712726	2.03671258067443	1.1729230427797	1.58674030619465	2.43655162371136	0.787263215514948	1.18195186816717	1.75554580143971	1.47419059831297	1.21642402941966	1.36219729076671	1.63507209375792	1.26649578562076	1.57120352718769	1.00226809676737	1.12630285380137	1.30184838472886	1.00794128266136	0.967870305782545	0.919434033673204	1.59418816321767	2.04007070655732	0.617569122628443	0.740102129163178	0.927798368769443	0.938173582705504	0.776562057915442	1.11546457770086	1.0556981777592	0.975403793280864	0.897721989536714	1.29580332977929	0.938173582705504	0.892244340517073	1.02073541887594	1.07858365470134	0.826194488034766
1.62173851260845	1.14056898549333	1.18051529502113	0.858821202536749	0.831220374651965	1.38386785380996	1.60782667808102	1.25742768991964	1.08662626093759	0.755957006021697	0.889471655964281	1.19250120149428	0.925770000659307	1.38704823384028	1.15589989139785	1.05004912658094	0.761339446850827	0.632121983928948	0.956110273396694	1.17008296137679	0.741008484258115	1.18511847807561	1.0307894590396	1.15768471074178	1.06432352040968	1.25744038618644	1.01364663235123	1.39962771882707	1.29414949590354	1.16781979364765	1.24700817973975	0.849405707594954	0.691061152873308	0.987813863472649	0.831513430569527	0.748468924023701	0.648837650349144	1.42264319888615	0.699630788252107	0.902522513354324
0.595841886569099	0.590210487780493	1.79065701692639	0.733429742339968	0.646017346573694	0.736959759784764	0.540569591758161	0.420570060146203	0.316859054917232	0.408793167371283	0.892244340517073	0.786107426951302	0.591295990872566	1.00031314566632	0.896820334714431	0.833852276692264	0.480167211166846	0.728221356069778	0.779566420323848	1.37227778009927	0.830419773150586	0.744614995769582	1.21149844773121	1.61660685231132	1.23599801163179	0.696010772595866	0.372940522559952	0.470873515876388	0.77565472573106	0.703521094112634	1.1617570600286	1.03554000488491	0.897304539618025	1.01943301119272	0.634323515534758	0.727273780657107	0.581867228307602	0.727086424647917	0.970972566508588	0.618043051473791
1.20845831910366	0.527004557709553	0.856449922019584	1.21954323175803	1.06814546859087	0.722390794527312	1.10149911791652	0.970803004946954	1.8842981154868	2.23979819701982	2.02977379256788	0.874744118124543	0.447723273508416	0.769365444895286	1.12419510898121	1.92894818543321	1.14466267559323	0.721564710202953	1.11020165093092	0.939598095571949	0.885320736481517	1.30020129815253	1.14915288436408	1.12630285380137	0.782361638376433	1.02538835279906	0.98871193993791	1.18195186816717	1.2038304671747	0.823272875056041	0.846315098328643	1.14155927687696	1.19407209450349	1.40855378601557	1.10069243967994	1.71664013532954	1.34447072514161	1.25891934408393	1.50698958211605	1.29159896098825
0.816695864916299	0.771377913705416	0.938173582705504	1.12937386398524	0.870365655048219	0.595548015712676	0.708527371763355	0.604582244705331	0.445595360193506	0.683742511003088	0.938173582705504	0.900426954003563	0.926184666341026	1.22134961110811	0.660180801038692	0.77565472573106	1.17245203844183	1.20683368327841	1.113291323704	0.879591502896256	0.908275222882803	0.452151927307894	0.649124361446296	0.634528771147862	0.557609386812723	0.86485483797162	1.07973819848224	1.28025447654775	3.46605841692196	1.35029888798942	1.29074045729993	0.981852236789061	0.642389263012016	0.532797018588867	0.915659489823907	1.12818108601919	0.921699413407025	0.606738193660837	0.955645044338925	0.937558811969609
1.30810180587134	1.21149844773121	0.432844795595434	0.821034354837342	1.56608043772192	0.518269129434054	0.303299532222787	0.430587914417097	0.622130509384317	0.945668861671465	1.3208283937415	1.37484015458891	1.78054254747714	1.96962788368187	1.87646491649547	2.21270335653082	1.53506009963911	1.52873529471945	1.4752888471275	0.859923762680771	0.999938898140232	1.20962488763931	1.52668730182542	4.85162786920869	0.9760627600528	0.529399640270856	0.704564510773587	1.43015833975178	1.23634616273355	0.557186631147665	0.758675623136762	1.14876582389841	0.83597219018521	1.29029777281679	0.935009276319274	0.428905915247708	0.59430163958285	1.08929452031466	1.50964345314049	1.19047345811385
1.54638502153478	0.561521415110108	0.674117633282133	0.791413208634844	0.85478621304657	0.652204269749124	0.666325793270552	0.525703836000847	0.681939201358522	0.472357929308969	0.534333268584422	0.925731584007779	0.716252384672913	0.58182723261494	0.721199894767647	1.19407209450349	1.31400822099315	0.831220374651965	0.920738820275719	1.01943301119272	0.867748744683244	0.879564037189481	0.978151670123694	1.75682084558302	0.74627102689404	0.763192344768497	0.799196938559438	0.998365176210049	0.935400898152711	0.841705983284665	1.54181505146772	0.928124198229513	0.851823036131187	0.971199211482304	1.40747855989123	1.07984652268409	1.26637790656283	1.75467834265874	1.01943301119272	0.475025247311599
0.999675265367554	1.01626640128428	1.2327283609272	1.03794653253537	1.29098356111993	1.66874758592932	1.20051212880963	0.799891722052144	1.2516776151834	1.50295704780127	1.8729890236709	1.58606899789002	0.935372832720843	0.906328850207533	0.977889375799296	1.1729230427797	1.48482331275692	1.26299785903025	1.51969204269071	0.949688660398722	0.726899068638727	0.708527371763355	1.02090907323371	0.801442213645738	0.98255565932918	0.726869053673969	0.993321054981891	1.35677815271645	0.961177524375048	1.66938030267208	0.956491955260323	0.948794312591358	1.4304409423545	2.17429418007342	1.43206337344573	1.34538664972603	1.37518637522162	0.826042886710558	1.36265518477675	0.802245333140734
0.714274046606531	0.705779946099246	0.715736413197497	0.545416594240042	0.754302814022349	0.793472183574246	0.691076224156807	0.615354165352221	0.955311105627538	0.808134021843781	0.933119895921447	0.650071972614445	0.374470123563745	0.284541416188653	0.553717427304203	0.513821244927385	0.852434235607008	0.709464306208943	0.672622799736416	0.722465814766899	1.27420820476316	1.13657223906089	1.19961421732834	1.10069243967994	0.53396386979705	0.733502902100903	0.923345162387107	1.02314923418332	1.82907056493853	1.47899408483258	1.0713552781935	1.45585729076983	0.673408102316995	0.740106735563078	1.27446189025987	0.857405836539811	0.938173582705504	0.934699742044316	0.892244340517073	0.859775453841863
0.824419970805085	1.04846852725828	0.816081339988296	1.15950173998928	0.795086790213187	0.70745577025458	1.40016010593336	1.1528672576251	0.549829295676638	0.626514897200921	0.664998792503579	0.736552809470904	0.816695864916299	0.544624130383677	0.46239113474288	0.53487551571576	0.474272045777228	1.3074176119143	1.31802764375683	0.94698694026999	0.622291623691393	0.726567235588826	0.790801303112441	0.561425687069692	0.506697012425456	0.361856669475065	0.573954449724392	1.41550009935282	0.686656304054579	1.00684381936756	0.585970891871231	0.890893987654154	0.723690575114759	0.324101910313979	0.254709759738029	0.859445356713987	1.01117693824197	1.04247883647779	0.870020513651704	1.01626640128428
0.590876263010298	0.687971026088855	0.944658725417348	0.931569749243327	1.1280506762333	1.12739848926177	0.850197870738072	0.832974976012165	0.273354066439344	0.544024560943087	1.38543245274757	1.80798148088112	1.39711365233646	1.11806966803941	1.33497089541626	0.853610249877663	0.531364583237015	0.565336204940605	0.885271995926334	0.742151511927352	1.03956309092329	0.824115170415196	0.890373512385569	0.712199330298382	0.500970523527313	0.690873115612068	0.939050883385602	0.373435594829069	0.801821074040564	1.07124987490155	0.625095801883597	0.373020277167234	0.413683453922586	3.83354998532158	0.993898682387416	0.719513690684937	0.665561306490309	0.539031680796078	0.715779357372055	1.47952267937305
0.561087950909275	0.539335002748307	0.605027171222052	0.57408945946723	1.32630743235788	1.55610884765681	0.84213971267515	0.777320028906854	0.531876440269396	0.436963102580187	0.765805865876378	0.938173582705504	1.73443772960627	0.834412815934983	0.845921058712428	1.44762067680033	0.522476407623763	0.793038454183757	1.40602398767134	1.07313915617797	0.757470266095925	0.889993752412202	1.42783585201596	0.923396837640151	0.680188040288264	0.611592418838012	0.494941104252307	0.776521507005494	0.78550358558574	0.677933269504665	0.825109303382336	0.607090522567761	0.685413218663595	0.581931085609457	0.422195774880146	1.33559914964908	1.25687346979306	1.7497736907193	1.02636255804728	0.736959759784764
0.76580417662675	0.709043984345735	0.780717130722473	0.952825969084509	0.491424257607645	0.954725729749476	1.87740692517122	0.66382409978664	0.787474739670008	0.841177664436827	0.979042625792977	1.18299704559512	0.906267071469586	0.476719446583927	0.500749888661549	0.64256181638369	0.930505602148989	1.29362763852162	0.849405707594954	0.610333819498437	1.17163913508412	1.63868565895511	2.02118813441199	1.60645521383466	1.7318225547814	2.36908595525097	3.15011262182001	1.70815112141859	1.13868089911943	1.14944809677228	1.53456470045954	0.811408874265438	1.21601648435766	0.938173582705504	0.658277969556847	1.16825016707279	1.21544603380222	1.42921922364287	1.665567205899	0.871460887803966
0.901746942349162	1.18031725771043	0.909474200056077	0.947267679896891	1.22493327952526	1.63819086863141	1.78030830441585	0.808967787027489	0.610991938846707	0.917148593088141	0.927738179541087	1.5148105322781	1.09970907503689	1.14711990568301	2.81240122859608	0.626302849209567	0.557251897803004	0.840155491691072	0.651725084791015	0.554099509692802	0.866606093506421	1.4350878602557	1.15699047617202	1.09270010924904	1.12522814439763	1.04592739226042	0.720264501913676	0.827608781545963	0.710454773293618	1.08008525431014	1.15207999881258	1.0034973508972	0.7864098103711	0.825073638556934	0.874151002685267	0.751359879873932	0.60990205493481	0.859923762680771	1.35616900719554	1.61244161635727
0.777637068335431	0.87876936340845	0.763067305598166	1.01839427822124	0.752690299714323	1.01429227224729	1.18685376748366	1.66739813365894	1.99541361182035	2.5254715268573	4.4515178141888	1.89444057942821	1.23374780074251	1.16188411954643	1.18621770423991	1.26824816530628	2.4500875947489	1.32934418210618	0.919190577380325	0.93630641604906	0.787263215514948	1.16028741801516	1.63116491648729	1.33777109660328	2.22929561311358	1.25167609638085	1.15868637264374	1.27759548224814	1.39607815584265	1.46092257198556	2.40936488542217	2.23694304580765	1.13110878154718	1.39521541648493	1.57898016828742	1.53180182546693	1.54953767023805	1.34325216360852	1.42879020388876	2.00556202864446
0.616575147675946	0.754456613951785	2.08480478440092	0.793839185366194	1.01943301119272	1.37125556974724	0.539031680796078	0.513869953211751	0.438874465272674	0.558496039060602	0.672708024478933	0.830320712285977	0.752938096903154	0.56175716808533	0.587346882422336	0.613961476051692	0.508113575461393	0.266945646732396	1.15910183760445	0.889569110275578	1.01682372428316	0.50697764473808	0.547002983304823	0.772613123393005	0.909115645322534	0.819373514171504	1.79105865789232	0.708527371763355	0.78908729269148	0.807299528706182	0.625331304052533	0.62601260696492	0.5530774280388	0.592693833007342	0.567767526548963	0.819514944972825	0.822308553397675	0.856914154218281	1.50023463028744	1.09704878691647
1.27316858643925	0.764179252417268	0.644152081234418	0.642389263012016	0.629205950229848	0.656286874607279	0.910905302318882	0.968888141643417	0.680801973297751	1.36240881492177	0.905124398637976	0.695520639905856	0.550398323243031	0.799158262628466	1.09459472203199	1.94792596406105	0.923220757668055	0.761672837309806	0.890080087026433	0.600558264102747	0.680467281395549	0.720300585923535	0.866698236400856	0.831220374651965	1.08330871122725	1.03136461923141	1.59580177394976	1.04011815076199	0.876632911170703	1.20398465754552	1.59926540529245	1.37488706700884	0.636410366114952	1.01339595976562	1.13341333906917	1.19407209450349	0.907995765186517	0.977219991994891	1.11079981324805	0.763175074555018
0.491672982076388	0.6852063432352	1.10658842182316	0.988201869367326	0.870212533720428	1.13024132276621	1.03163359607133	2.05537883677385	1.32594884216797	2.2603572278794	0.993898682387416	1.30335693210807	1.66516755885564	1.49893366290044	2.15995428092861	1.66466044410197	1.28342604379061	0.742470531920695	0.510881544948454	0.924356098763215	1.05847711695989	0.952313188523775	1.97687476972488	1.74815858066815	1.71156289325476	1.90737234089047	1.05856323250368	2.00306774298607	1.13838472992785	2.09284876141996	2.93024696297104	1.23211359019131	1.14426850589691	1.42034090648068	2.33900236259416	2.0477304569591	1.02206861759632	0.511501178373377	1.0452398914192	1.41218843515047
0.960602820261678	0.945841563262018	0.881623610631219	0.316842834553254	0.628797329637668	0.910531172355018	0.725000484806989	0.589901115680949	1.10561341432396	1.32230906282691	1.96163567292968	0.824592187047605	0.687744519079696	0.708527371763355	0.786330738742864	0.97538432884409	1.00022393366443	0.92487750672557	1.00124855155759	1.07641816841147	0.752690299714323	1.03420745273585	1.77588626101882	1.73343833587411	1.67836481133639	0.565365942274565	1.00760931161823	1.48015539611582	0.95412683832346	1.22099827745656	0.746105842644798	0.535436054958478	0.352324985058662	0.396917532617768	1.75814817778263	0.656474230616468	0.889963338285809	1.09397615619973	1.06298079113018	1.37085069479721
0.630143880265097	0.64853870890371	1.10012525509239	1.11887689931508	1.27407526311649	0.965518562270845	1.00304600369314	0.739361890275105	0.750374014646147	0.608165162313852	0.729451892334708	0.662301816719449	0.944593121183404	1.36474629903393	0.835985366411039	0.557264686649413	2.32956452101649	1.50316169528824	0.863632760032634	0.925402069583601	0.853663777078792	0.89328307348855	0.756674191762977	0.794924234142393	1.09435921986305	0.903319459190941	0.901746942349162	0.713845644614867	1.11040168748289	0.876034019744687	0.559576335000405	0.812418715213652	1.27857349092814	1.00311936334013	1.37471777817809	0.973065720905162	0.588429358612034	0.601589455586986	1.02999445985792	0.919640207616901
1.01943301119272	1.46383302448041	2.73736993821348	2.80466958473961	3.23923419556171	3.27991104968071	2.43644983288118	1.34636634730192	1.41289571669753	1.62407518143468	1.19206870554206	0.695967571163856	1.59648002447286	2.25558153097098	1.39795905360252	1.6806048642647	1.49024245080717	1.31441166366766	1.51916645720842	0.838782722696155	0.54412042392735	0.745872842852755	1.26621674505691	2.53551482312634	1.95918048590619	1.98479360458495	1.08620484754159	0.899685419481555	0.929799095642175	0.745682794334676	0.619820531916603	1.11915098775305	0.769153971452082	0.679658334385966	1.53146677136889	1.4427733335222	0.628991366998026	0.805926855838736	1.23392221759824	1.34496274582194
0.64009197671387	1.0612549257751	0.875985358652748	0.880606551655956	1.37092315700303	1.06896921858636	0.625174302606575	0.430782915895338	0.515212922604918	0.645888285329237	0.538703083249488	0.678665268928307	1.1729230427797	1.55131367458619	0.738720302821878	1.18722878350717	0.608082181972562	0.603553864521309	0.789737237902584	0.931785829086432	1.030068766286	0.741200096186429	0.66167168061609	1.44004227651518	1.12739848926177	0.579474254507514	0.460172686328211	0.712199330298382	0.690623062722435	0.799196938559438	0.851860467434227	0.550956130205116	0.723449856127555	0.652667482615266	0.677933269504665	0.910384219856915	1.51331918211232	0.838300569255263	1.40862217809819	1.45429269183222
1.1078810093616	1.20268151660135	1.62261103932221	1.17414612272159	1.08423305897165	1.020413713234	1.48707390086178	1.09095750998796	0.979623217780855	0.862884315635175	1.28180504639086	1.07954851289122	0.877434723810901	0.847759033707544	1.34414773887328	1.82674807720271	1.01828439985542	0.426448579146401	0.679949176623888	0.875949598252064	0.964624376095088	0.653357942413798	0.67510423378303	0.764553183118173	0.525545470611269	0.503282976175158	0.782971986908609	0.703471223065095	0.688236591703262	0.731146067757484	0.691483174470668	0.944748720792198	1.01828439985542	1.08495594989849	0.885271995926334	1.2792821355609	1.01672495339042	0.913822605935359	1.2448623934476	1.1331579590184
1.46793845285088	1.89927360001479	2.09752742967104	1.70090888720683	1.54753740770362	1.38550904891081	1.01704056386288	1.49365310401352	1.49479781316349	1.27564538643779	1.71284680095035	1.43557747780203	1.21171887614595	1.46975054181421	1.48232989382116	1.07902325875002	1.05369138394781	1.06858182412488	0.804648250211934	0.781673942656039	1.3390667263903	0.978174399142506	1.12557131751145	1.35222711320786	0.90007071185392	1.16301799063872	1.64593960100804	1.540940876738	1.25150271969954	1.60768355631622	1.55205325459121	1.08260651978281	1.03445470899182	1.31396989803873	1.20967176113185	1.02659393864792	0.784519390656939	1.61982830008234	1.78581697586945	1.36102810216787
1.63199824007846	1.25231888549415	1.52850196684048	1.7845421086434	0.956610042881418	0.898278608741137	1.15403272474141	2.17482470587001	2.34502182796811	0.883508609700361	0.737873627240883	1.21087044194738	0.873459225224368	0.708527371763355	0.771377913705416	1.20776411441833	1.60541373341555	1.0147659432177	0.660180801038692	0.794773371745702	0.658515497862899	0.864215141645135	1.08570811935477	1.63292333980962	0.747628476656311	0.885196595486229	0.887870126975318	0.514747253891851	0.910828603140161	1.23634616273355	5.1488525661424	1.26115332682594	0.739075191982487	0.649521195510133	0.483799372420864	0.534996512827264	0.628773636300698	1.21601648435766	0.956511965236825	0.769875701737832
1.1269886421045	1.16991802655094	0.857708868261601	0.867748744683244	1.52444777282461	2.05796927299323	0.906526527217949	0.461580700510945	0.550039733053118	0.910285739075616	1.34459093121733	0.882394933175864	0.653862398758213	0.932156806784392	0.528422478127008	0.794177486235693	1.06764325561242	0.851167861634145	0.622202647003861	0.86803134728597	1.10216850172093	0.78908729269148	0.416290465836528	0.967335846982729	0.454136271640589	0.469381169063922	0.987770531928876	3.76534086144235	2.11864685495725	5.24932107215791	0.726899068638727	0.938173582705503	1.99454615303938	1.73353025126999	1.51388125013989	2.03886783229576	1.37730307340659	0.750044311609636	1.03174366369867	1.03010472093066
0.938173582705504	0.85687227060276	0.909898596668361	1.40701510035489	1.30071929480035	8.33278157504266	0.909898596668361	0.597258304513135	0.638585114392992	0.926793579567902	1.07645544335886	1.16430806468174	1.23634616273355	1.36451977850253	1.54508978573138	1.13938740562624	0.899127173416116	1.1120424260609	1.04750352871579	0.835943979124805	0.824901840420509	1.24257857371676	1.14982772681794	0.932191806231701	1.11720301829678	0.818794252219228	1.0417716359758	1.06534813830283	1.22722280396471	1.43266102000138	0.977078690693525	0.761672837309806	0.482082635935135	0.34142343249636	0.314854552886238	0.433629614752862	0.636960874049905	0.690829767619633	0.58604939259421	1.39783603479377
0.727322972542814	0.938173582705504	0.77565472573106	0.985453177756853	1.13119784726388	1.64151294180702	1.45911956224831	1.38029042148469	1.4059495072343	0.78972090447341	0.420522981650066	0.413423162051657	0.515624554571952	0.664848717679794	0.667689247662022	0.771377913705416	1.18299704559512	1.16180301772654	1.3110109604704	1.36438530471134	0.662877770592885	0.609786054487453	1.0403749752258	1.01339595976562	1.85986771482187	1.19743902706	0.900519468226056	0.935372174573072	1.42807359518185	1.21642402941966	1.59649610208262	0.872835548647533	1.11010955426683	0.924682080566772	0.47893448514176	0.647609894765192	0.846975292584396	0.823864970150755	1.23427305488371	0.941647423366689
1.25074220929213	1.75885468428944	0.798081298618224	0.688616097247247	0.921641266297712	1.55397044618892	1.72249175768447	1.30024360464548	0.600343188783303	0.884350428350766	1.09189429003391	0.883926286858701	1.40539172656933	0.826976470038778	1.1096430916766	0.652204269749124	0.930505602148989	2.10861320264441	0.803093303385763	0.791466738030238	1.09982894914435	0.78725559775487	0.909025819761725	1.36457433392579	1.37401730470565	1.4555448466441	1.368060575809	1.04843711204401	1.01796353063423	0.910285739075616	1.09966345476572	1.49004039606168	2.24570474870596	1.64586610769038	1.16766239166339	1.21402458115959	0.895574832031951	1.01232970077629	1.11179398229283	1.23111488613589
1.76281609442373	1.89851228300903	2.07287447378709	1.35452673716384	1.21616636437231	1.66507564592311	1.37681750589267	1.15732686506826	0.965533099321012	1.87945164944066	2.29854294029116	1.27981942450148	1.26127497955578	1.45771385625906	1.80532124648312	1.56338713567357	1.94186514653634	1.29744467091134	1.07902325875002	0.65680393365298	0.947411558887149	0.900284405358206	0.61029506569575	0.971052331496592	1.26526599757314	0.86008076412673	0.815054004353482	1.6443900456494	1.85553083296235	1.26734734987288	1.01607955487004	1.11357686720791	1.13024132276621	1.61080220675586	1.82642819660824	1.37865930153025	1.33853157252721	1.65204333781529	1.75983804207696	1.35574830583039
0.725266400213416	0.821034354837342	0.46117938359115	0.664142211172984	1.25582012698759	1.87740692517122	1.01148151802493	1.27537645128795	1.54930571903316	0.564902069046197	0.957151361333343	0.808680354507862	0.511116280460535	0.841705983284665	1.15169636888256	1.75814817778263	1.4020855187065	0.800770815649939	1.02393438184079	0.814176308781311	1.03945874468897	1.02757417455882	1.32324422869482	1.02259501405673	1.14944809677228	1.33166467345609	0.664613215510857	0.953381753639118	0.958765117629267	0.813432319164692	0.656474230616468	0.67079083288123	0.770444330377196	0.875098613853416	0.610183744674653	0.62498694104487	0.964768038187582	1.48117573552314	0.276592406674479	0.404282289240711
0.637317386083624	0.657989014530946	0.815516792282966	0.701555027172615	0.573907179142096	0.673680128971966	0.616668887386496	0.884221972622257	0.697089920817912	1.1918897146757	1.10921402962663	1.04750352871579	0.687993960650702	0.390043183568667	0.922084014651874	0.840480464296623	0.598751683162863	0.457530082793944	0.565050709622036	0.58604939259421	1.00977014150427	0.726899068638727	0.856882120113677	0.682475432808766	0.611025563325058	0.765547352162951	0.685873707297156	1.3837265525086	2.22797680096753	0.815759084870349	0.765991856042606	0.882519500590829	1.21954323175803	1.68030748253968	0.781095472980785	1.22757638096802	1.90166737530639	1.32736253567957	0.565336204940605	0.325710160101064
1.613455940941	1.37437236786937	1.19406408276431	1.25684623853587	1.149763249257	1.24652036999148	1.62712799929488	1.17393456863446	0.911722789315919	0.911805684069329	0.904277114714522	0.821582530930391	0.83817668086683	1.06090609825196	0.749640063112355	0.818811283366698	0.955411365032848	0.804689346297599	0.998912441600106	0.821678393996116	0.774178663690078	1.43769523332049	1.81187844562431	1.35232646118385	1.4835680257565	1.45652550516357	1.18727177281336	1.48944193971777	1.57330861697016	1.00425899178463	1.63903469314257	1.32736347703904	1.41590246476571	1.86934529044935	1.27176492070567	1.0404031862862	0.902373740713921	0.745594590395443	1.09729600769511	1.36484598703763
1.55033123613202	1.20505698603185	0.946375368178276	1.87815728823007	2.01206940428247	1.37315052343122	1.64273832129947	1.79262724960177	2.90562903645842	2.4388771526778	1.64021200287698	1.81331801114221	1.60535625870585	1.30560752021294	1.69090134148174	1.29029777281679	1.08725987271953	1.0235850431545	1.26979581816441	0.85359783647149	0.853059050698334	0.752701881180749	0.661141612600195	1.0193724615538	1.04750352871579	1.7068782723388	1.22394258068736	1.34763733505006	1.47613463281128	1.6008252737991	1.3134430157877	1.36967540375636	0.947836452393955	1.00728692866343	0.977219991994891	0.938173582705504	0.948794312591358	1.21987293479454	1.05531281057366	1.37549336674664
1.38543245274757	0.762770298203097	0.938173582705504	1.71372410163045	1.1356838106435	0.863955410304043	0.733429742339968	0.626947060223746	0.764722744679807	1.52259552348597	1.50117127291793	0.969885142682426	0.938173582705504	1.40127685873905	0.917617237031002	1.51328109331193	1.51804551482258	0.792497036244897	0.729812861690218	1.21149844773121	1.01775678069748	0.714374202701366	1.13938740562624	1.22988839218441	1.09435921986305	1.15395637088369	1.00031314566632	1.94871230758846	1.63462219158146	1.11724228885834	1.54259764822514	2.02507677396408	1.16082809990988	0.899127173416116	1.03233662460435	0.696342283182236	0.614923768676435	0.964122551100558	0.702898868490113	0.567504937957211
1.54603599140544	1.2353639673308	0.449966557036267	1.00675648936013	0.772760590741213	0.832918585240216	1.1194605249477	0.923396837640151	0.947991015976596	0.804731881042327	0.902522513354324	1.05578381491154	0.800034728636851	0.670374778562933	0.984102824893933	1.16056780803895	0.553872163904216	0.689615330862237	1.14352671766577	1.14384899731558	0.748911244846202	0.636337612804237	0.399433827433608	0.571229069192085	0.798835875364946	0.875377094287119	1.13269912264563	0.790322502379066	0.875098613853416	1.20517319645419	1.37782755288756	1.64864755844334	1.56814067446895	0.782901698239991	1.06764325561242	0.780663806401922	0.793872175950828	0.781987945547955	1.28608214364817	1.2726985040339
1.91900173158128	1.35935806509132	1.0633881145184	1.3370121626627	1.13340562915244	0.696904351209807	0.99591792533102	0.956428590334723	1.00124855155759	0.922837621592471	1.23016211258686	0.692416738994666	0.50688317541748	0.845024002233544	0.629826795419534	0.942312894745035	1.19383017339596	0.490455029382971	0.539211853075965	0.995007348726453	0.573907179142096	0.883810236059729	1.08662626093759	0.903542903965806	1.0562392595325	0.988477038435688	1.17473346621362	1.19683775945097	1.07734836133735	1.3377544416614	1.54165003705699	1.52216382180734	1.1096430916766	0.681810173749071	0.444376452615628	0.754272917069444	0.931927066361404	0.630111941617783	0.583091796910852	0.846923957020961
0.792792248653095	0.657351531296569	0.785952486852658	0.783863417827607	0.559576335000405	0.86151817209094	0.761672837309806	0.726899068638727	0.837566671245134	0.568617616334742	1.03436057406365	1.1857621197355	1.21149844773121	1.00311936334013	0.590188704633741	0.652622507529728	0.89435917122777	0.804176897508502	0.608826149318516	0.81389445678387	0.89645629295431	0.751754893823053	0.59898277226079	0.603553864521309	0.616668887386496	1.32945804488838	1.27354879869014	0.478079852550513	1.0633881145184	0.889939782995084	0.938173582705504	1.4684972608167	0.827131268080716	0.771858935918933	0.658277969556847	1.1164289294614	1.01616864431841	0.582087982459919	1.00977014150427	0.69877790660378
0.780830065931907	0.866871444003144	0.882575026372141	0.543118764560907	0.600701778973215	1.02171401342399	1.4385328268151	0.865994143323045	0.826976470038778	0.821034354837342	1.24714121518115	1.05531281057366	1.60203676205566	1.32176197706971	0.837566671245134	1.08978865440273	1.31982431803489	1.21535585477337	1.03281854832825	0.859766761234813	0.847649258652618	0.682840856180805	1.03878049416587	0.617287314519803	0.999377739775047	0.81231052908772	0.623596905668933	0.65757224793552	0.758277497371598	0.54776642120273	0.562904149623301	1.23634616273355	0.980386601903336	0.544052026649862	0.436252725516474	0.459732283773588	0.805016514246466	0.846028400036024	0.883110919513163	0.600134360198662
0.543041573170531	0.755957006021697	1.04622427494693	0.728519836569123	1.02004094513357	0.622285220916138	0.795986250064861	0.865403676894925	1.56623030273852	0.845123748055475	0.767586872337129	0.993321054981891	1.4155226107898	0.979540483344792	0.581931085609457	0.356456505972614	0.360666368710728	0.639922361233081	0.885271995926334	1.21953081835185	0.967657209939775	0.838268899782109	0.7864098103711	0.594645101690803	0.62654036201015	0.820798852668405	0.971132483883766	1.87973923839344	0.795569305300786	0.703424122631307	0.844010540806653	0.850338184367035	1.01620137659504	0.826976470038778	1.20411306977742	0.538703083249488	0.466702932101541	0.469280684104042	0.679839275611717	0.950577164751698
0.97855745578835	0.98844926454645	0.66437771334192	0.996469108593059	1.20195173767165	0.999490186558621	0.78908729269148	0.856223071487765	1.0043821708814	0.992838555710645	0.885320736481517	0.968355656143614	1.17742191320431	1.08287498183676	1.00834025633215	0.891003888666321	0.55545902878821	1.04750352871579	0.986407382415923	1.08310217342225	0.806977647493163	0.740248680445507	0.695152261783083	1.43202474954141	1.10496925170559	1.50698958211605	1.23859560192849	0.58604939259421	0.684738242221441	0.654856867274124	0.751031424333247	1.99242663351895	1.57285588086067	0.844428041576316	0.925089030880633	1.90823303776811	0.98571547616972	0.739391862686806	0.835464279265152	0.775105112648912
0.737785373294578	0.808967787027489	0.830663229443464	1.30306928593869	1.03912904165246	1.15215891874814	0.951258134530375	1.37688689514325	1.32748425624853	0.79760650926371	0.692574198656083	0.494941104252307	1.15371793796123	3.00445623797931	1.0272764255034	1.03935955495571	0.738179779028155	0.844603501712338	1.06326339373291	0.805951480421416	0.987573431110401	0.741200096186429	0.354536460081743	0.447356754237268	1.19716003910078	0.84954552613505	1.2694317504322	1.27994949271797	1.06163691332364	0.444589707493893	1.3221878711893	1.21538548875953	0.693162947177874	0.683187100211119	0.777053740849254	1.6090618877686	2.19115136980056	1.7794431943242	1.45114191666035	1.36262969824002
1.3167534451965	0.775992074857311	0.907995765186517	1.44625072322145	1.00014389375842	1.3420702627118	1.11954811491318	1.60568215917995	1.26889650811247	0.973773316493248	1.32585308597949	1.46301572638213	1.19387173260224	1.99501715737726	1.44641575390254	1.21783166754811	1.26961432249715	0.368303253265679	1.75814817778263	1.16781979364765	0.836148974742992	0.713845644614867	0.988477038435688	1.13487490178049	1.83183812554194	1.62077277823682	1.12685045144496	1.72026265817104	2.53282139602748	1.48363719101295	1.64213104848411	1.74598790119611	1.54247340804959	1.45154400022175	1.29728946655456	2.1690713212553	2.30802205962645	2.13342267861371	1.47155684904697	0.83259709358661
5.28606388259366	4.65769707594779	6.1283398582494	2.89346875987189	3.36261577179233	2.68462918684726	1.8906541168203	2.83944956493874	2.99906862521641	2.18471017570455	2.37733284801143	1.74583921452631	1.48729186240669	2.95635953327056	3.40304291348455	2.12374065687794	0.844603501712338	1.60348909204941	1.48530262767824	1.20543098217771	0.670916183233299	0.600536984732569	1.28588547047464	2.12702134202057	2.72932515418666	1.43482625639288	0.984887972551405	0.923396837640151	1.28930866370726	0.871867051667997	1.17268754061076	1.62222607981249	3.47346775150681	1.27794285186254	1.44339524677823	1.54626960676017	1.43526575584607	1.68732696959451	2.25123194495061	2.22827510371485
3.30206349790653	1.23626506091365	1.39446522044998	1.39962771882707	1.17245203844183	2.83700658501439	0.992838555710645	0.603418595900142	0.845024002233544	1.58824056435514	1.32955142829141	0.940044394488042	0.864302466131948	0.889939782995084	0.817086502282402	0.527984972899985	0.530355772115219	1.22684237738412	2.03312155799089	1.00124855155759	0.608316578018211	0.682320179313218	1.54822401657877	1.36946398999353	1.65246700581284	1.6856984852753	1.05871452044876	0.677628869586219	0.856766592723901	2.03770271067502	1.93042424747419	1.64417656428829	1.38718783175255	1.19176051737619	1.26428739306849	1.60574333247789	1.52318814728983	1.57459118199057	1.23719453081975	1.14442340453428
0.670916183233299	1.04843711204401	0.938173582705504	0.667135841314588	0.812737785165774	0.782960050040989	1.16303822741412	1.14515677257175	0.737873627240883	1.4385328268151	1.99340487329762	1.00071549364032	0.900426954003563	0.656736306821533	0.531402194362585	3.07010752990603	1.04750352871579	1.16430806468174	0.541120411785721	0.707087568252198	1.04512679075904	0.689602917456065	3.05091872337326	0.885121162721831	1.18195186816717	1.06504137032876	1.36973915906189	1.34659650659604	0.688858646345615	0.776643159735337	0.777642295032766	0.631484771963409	0.650071972614445	1.12739848926177	1.16804422055768	1.38908060710063	1.73103872128477	1.31201363616879	0.981691927836402	0.726899068638727
0.938173582705504	1.57117271042131	1.18012001899834	1.31288177225294	0.941382076229471	1.00093044017124	1.22469784519912	0.781987945547955	1.03003206708236	0.811408874265438	0.832877462109048	0.933564467661525	0.752970554627233	1.17556705711196	0.927752060721942	0.938956179462926	0.873227802070873	0.698645220419058	0.686656304054579	1.0818147544378	0.648770784442988	1.33630565615589	0.77565472573106	0.880606551655956	0.938173582705504	0.804482207793367	1.13368823175516	1.37117677472343	0.88164144304392	1.14624072318353	1.06674160079013	0.874929001147226	0.834341226661721	1.49742964935285	1.45076631662732	1.29029777281679	1.15673342484355	1.39550888697734	0.858508016777743	0.860878028778634
0.751719209022298	0.62997919282023	0.798520261955747	0.953835043586553	0.94698694026999	0.904809636989115	0.702519470650754	0.588481495496251	0.688611255155629	0.525353412668086	1.25354842696593	2.804257254836	1.39214873622778	1.54221722164455	1.22372465788128	1.32230906282691	1.15589989139785	1.46906344773981	1.41306371399504	1.75301495032268	0.892574437644948	0.18505262244667	0.395569112626847	0.762934075596117	1.39773465634536	0.982602432824021	1.1338302477696	1.18673183454877	0.662200763398544	0.641138269503438	0.866871444003144	0.807028983056596	0.926916536264705	1.03876066352969	0.91822609572332	0.829260581459296	0.621058336448409	0.889939782995084	0.957969030851078	0.579723466384929
0.93539652874565	1.09835781455033	1.24460274181917	1.11068650833755	0.98871193993791	0.964584812889517	1.29480604692821	0.958353381066739	1.79672358273414	1.07803414964049	1.02324757149024	0.781124437595184	0.765822521231311	0.627475767901421	1.01062327521282	1.37785405246243	1.45576537537395	1.55932590685399	1.11161237862197	0.786326435468998	1.02825966069537	0.833843470782519	1.16708480525416	2.04624978787368	1.15978693242616	0.660180801038692	1.10865364443277	2.2185033037825	1.45459026103202	1.15068299267337	1.25007385268272	0.689615330862237	0.754456613951785	0.943763173592034	0.916599088027288	0.912480676447039	1.13110878154718	2.05996891216373	1.28761734003251	1.26401193976023
0.726899068638727	0.847065294363601	0.667545557661635	0.964879632287321	0.829574060335479	1.32824517198448	1.59500106657537	0.556348444994911	0.645851471442861	0.875799377725005	0.450012123443818	1.54899318323628	0.674803703942438	0.826019096011084	0.875098613853416	1.47677852873011	0.402074392588073	0.820798852668405	0.468910164726049	0.598136022778255	1.77778056299293	2.26834202240297	0.790429423221104	1.01522245037619	1.04708658395171	0.956446142945695	1.30753231776156	1.33216022620381	0.994705722367087	0.373934471901523	1.1164289294614	1.07184512698146	0.753105353465225	0.754456613951785	1.33456213832719	1.02025359293372	1.0339994549198	0.837221529848619	0.737421480623705	1.04559187982349
1.25664462224386	0.613070053931702	0.800651721283882	1.17237353771884	1.25932292200795	1.32894605634102	1.09739003968189	1.40767250285389	1.13110878154718	0.95326830638218	1.24421624424814	1.03464118212634	1.57172948890018	3.17570314260344	1.12717233898684	1.40229380041358	0.987274841196894	0.540531358043068	0.715119163116303	0.876107179505619	1.1269886421045	0.994723554779788	1.09982894914435	1.5221151607154	1.45173898378507	1.12060701924967	0.502427589141566	2.15115569410102	1.70549693178018	1.36072261083905	1.18422186544336	1.95866405013622	1.62048164285496	1.24620328514591	0.750609516815083	0.870133027674417	0.905069288617552	1.06432352040968	1.24571670231471	0.983217341402242
0.56081984522659	0.981104210738804	0.892493951199089	0.716252384672913	0.865320301992822	1.23634616273355	1.18244051034824	0.62107131485447	0.826976470038778	0.798718374949345	0.580860674163462	0.739391862686806	1.1356562172573	1.49772056379683	1.32230906282691	0.975403793280864	0.826976470038778	0.362077219692399	0.446053730020066	0.846315098328643	0.986407382415923	0.952825969084509	1.04750352871579	1.06058808054065	2.69502649855898	1.05393381765935	0.86917408318015	1.27945949671629	1.8949525384803	0.957118171379152	1.08287498183676	1.36013218602266	1.66874758592932	0.628773636300698	0.647676253662878	0.852620802019063	0.719549199468555	0.869032652378824	1.41877666224775	1.93966669420775
0.922084014651874	1.14624072318353	1.6090618877686	1.5941532587672	0.995007348726453	0.949553585843103	1.45232460911091	0.938173582705504	0.895918679892147	1.15997894055	0.938173582705504	1.45997559775458	1.0717999329284	0.858496505331985	0.795030979397225	0.420479085992849	1.04750352871579	0.682140740906563	0.882711012967796	1.44569840274455	0.938173582705504	0.72394537180711	0.818827122212834	1.08772554143259	2.01704041528479	1.59591271249408	0.632984292913869	0.757081142076838	0.768154802741879	0.869503346043444	1.03003206708236	1.17843381491563	0.777570954903933	0.729883332944495	1.54293918752286	0.716558827279253	0.476227425903599	0.976748987657014	0.751754893823053	0.562904149623301
1.26894276761286	1.60756783941352	1.6469302370395	1.0194307076705	0.830343073971866	1.11767154227424	0.914588735685912	1.01373405151008	1.31674856620638	2.30114578963274	0.438250861345161	0.76580417662675	0.553170643803121	0.367389500573643	0.672686372031243	1.399210774063	0.839776631296248	1.02414156848616	1.609622979125	1.10496925170559	0.977298492717869	1.04247883647779	1.47613463281128	2.15799347441122	1.33451343535675	1.11020165093092	1.10406989596876	0.895303909156254	1.04249488871874	1.07662483102435	1.68999510872883	1.26850125200338	0.678040332363196	0.938173582705504	0.616722211707048	0.781186132907757	0.717072347054226	0.622455941772617	0.703521094112634	0.938173582705504
1.32792873617108	0.650646644513488	0.759918235949607	0.678665268928307	0.821034354837342	0.610333819498437	1.15136021067147	0.899048672693137	0.45483992616751	0.588417805355119	0.904737779828938	0.938173582705504	0.955465605932273	1.20683053109011	0.673074420286015	0.621783883066942	1.04724670425199	1.22757638096802	0.984936759630273	0.656869874260282	0.709614780219421	1.29848572569436	0.724374650259927	1.31108340568987	0.881258021595492	0.701988904730959	1.03604884300347	1.22973678038001	0.832893795538224	0.968543012152804	10.6996189036063	1.0189413288712	0.853348624594076	0.866429432691681	0.56086996475027	0.524863727330189	0.695999421859302	0.571241367210149	2.03147304280834	1.633869051861
0.977932580805405	1.31783501232956	0.746099228757615	0.618060682604328	1.1367425717009	1.08509514825356	0.835920538788943	1.11440643253719	1.01031001734407	0.907586805561831	0.451812046590614	0.490861948258698	0.713011922856182	1.0066999517914	0.854098987652925	1.08908394989606	0.737752023333736	0.865549250444847	0.991861350801345	0.66108100688992	0.721481773406246	1.21192245975912	0.911722789315919	0.492973395476078	0.608077862287252	0.710646996169211	0.837504638092058	0.826976470038778	1.06283105088545	0.930995450936937	1.02299854081693	1.20218389404462	1.34380994427348	0.758789561328052	0.749626854696209	0.835112844136344	1.18604270700336	1.10967548481982	1.30299036600313	1.37256175201873
0.584319210265782	1.31647522785814	1.05531281057366	1.48012444819522	0.660196224866835	0.787450571524139	1.26089829613611	1.82445470882013	3.35838157484309	1.2552907514072	1.08057042431477	0.946406681813411	1.03990873268439	0.558188565543818	0.762774667610158	1.01763906353442	1.09435921986305	0.726899068638727	0.931033684652032	0.576218772610405	1.14883332603638	1.63675166396249	1.21899372669718	0.619046198219201	1.26719654899267	1.0735620869676	0.587873469770741	0.565050709622036	0.738741826851739	0.699637841017207	1.58253008381401	1.58433582549611	1.00500935484348	0.752433325031767	1.59135250878254	1.17310158117527	0.94411569790694	1.84925646612453	1.68360503277562	0.584288796751669
1.01575685634007	1.22687465286294	0.312724527568501	0.664848717679794	0.664848717679794	0.938173582705504	1.10216850172093	1.36744858271982	1.80986464652643	1.44648340997434	1.48012444819522	1.46657673256768	1.27657008286762	1.30542136958387	1.39270452485203	1.54449287056143	0.584505310996152	0.755957006021697	0.905616025017108	1.01675202447283	1.56187179070519	0.623660255138057	0.769153971452082	1.07709503353158	0.938173582705504	0.655223237107889	0.852507980344636	1.38386785380996	1.32187533343643	1.12466323601201	1.08725987271953	0.950528503659763	0.938173582705504	1.12039015938931	1.32611363640863	0.57128741020905	0.726899068638727	1.31335380378582	0.923473844365157	0.342524724852939
0.611884961508759	1.2174015740599	2.08778653099604	0.937423386670545	1.05520125691469	1.09678074508715	1.25040355571924	1.65018269971359	0.920669110778403	0.505370573483187	0.597429395731812	0.708527371763355	0.993173247612848	0.546987510024906	1.04568733000176	1.83940760626985	1.22757638096802	1.00031314566632	0.673102194175255	0.731332620613429	0.72240190125915	0.832418957916074	0.96703634415205	1.50584830237429	0.867987057927315	1.18555154931689	1.2951885590434	0.938323657529289	0.625174302606575	0.883637021932262	1.00859842072776	0.614636984972395	1.30260673607311	1.39027011181199	0.945986513945602	0.248701947548266	0.413489057704099	0.872575615099333	0.991499788101833	0.999340323539398
0.905214681527236	1.97522041366248	1.47881228060837	0.757958442756938	0.861419333585733	0.912800686191575	1.13502588835129	1.06181269406995	1.13879531053153	0.922285305456487	0.626549694047364	0.652142448923272	1.33202981758599	0.781987945547955	0.67810911748469	0.860525147409977	1.10629153913664	1.05075593295483	0.983276003697948	1.16056780803895	0.808703909798588	0.989937931730258	1.00947572140786	0.886227564595962	0.270674548333776	0.462255124079211	0.56000663119563	1.21149844773121	2.0066410959092	0.684855731500843	0.702849631411823	0.712533012329361	0.50464240261261	0.719231088082211	0.708580696083908	0.779468822367995	0.856593271165893	1.73573256568234	1.12512988465011	1.14285842905288
0.81389445678387	1.89293512020809	1.38857791857151	1.06700643653894	0.983176375935099	0.981005167735587	0.986267078384574	0.558289304542567	0.729608898949447	0.983480948695549	1.41834293285726	0.973824652056683	1.00159670265935	0.984828884082626	1.23472411704939	1.22199692591478	1.23322254660132	0.444126677587967	0.622202647003861	1.09835781455033	0.767134009092229	0.891987275362644	1.11008263286823	1.6033755536387	0.820107905878508	1.29414949590354	1.57593160109883	2.57074246265485	1.60934457561225	0.83284371104006	0.430484443975808	0.779829510465714	1.06814546859087	1.18849450606167	2.23876712298418	0.572719622448969	0.771680104880462	2.31449120704342	1.1793425812576	1.5097115786692
1.66846472432667	0.771377913705416	1.0239186816962	1.38700729334517	1.06705548020302	1.10089095099711	0.685779003374479	0.730496710227226	0.853348624594076	1.10626712010487	1.46888671126447	1.00451525786496	0.841705983284665	1.29443708485632	0.861581222193301	0.653862398758213	1.08725987271953	1.54338024498256	1.2054262831513	0.899525299181279	1.22238290389995	0.987830023837428	0.999377739775047	1.02448669797678	1.08150667837637	0.893185058214681	1.23640270030228	0.97648812207121	1.18668301344125	0.825073638556934	1.64570568405372	1.06931818235441	0.885361507618031	1.72304734711433	0.775132868349146	1.16478055185538	0.771968703638963	0.754456613951785	0.943364129690787	0.694722503090854
2.47351658305837	1.23999431708661	1.43529008639203	0.714544147684469	0.687518731450769	1.48687254854323	1.64808729674525	1.35569791860106	1.25903320686612	0.734361628735779	1.15913407589994	2.20059970846402	1.59640384687207	1.4021192488123	2.07659687572252	1.26428739306849	1.08866442792494	1.24686672772032	1.51437680288762	1.18195186816717	1.0975258297715	0.719550713124395	1.13776823550867	1.46679851821249	0.938173582705504	0.829777220023438	0.735685187669085	0.695666662789483	0.866871444003144	0.851860467434227	0.58604939259421	0.545469387193519	0.707130797649028	0.968189603019814	0.906267071469586	1.93647623597138	2.54992958548951	2.01352190687044	1.76667667829596	1.83899673865452
1.03198501488256	0.654347056806143	1.45173898378507	1.61779559016732	1.48010373148476	0.723052079771517	0.854707729281755	1.06982550775263	1.10216850172093	0.753105353465225	1.1111651253808	0.98871193993791	1.24833278140152	1.54795130972201	1.00500935484348	0.534365371277968	0.831220374651965	0.992386279312984	0.904366711282208	0.559581713708967	0.95798508309203	1.68457181491321	1.41796416852394	1.69835920881199	0.904753886726199	0.674803703942438	1.78379349635452	1.76281609442373	1.20025176997445	2.04222416412555	1.20622317776422	1.44120814000735	1.30683008922459	1.76235028998128	1.48581242186646	1.56914942150128	0.936103926685737	0.715119163116303	1.5448127053118	1.12189055145922
0.788839364726885	1.29029777281679	1.26382057742094	0.731961174697212	0.666249421746008	0.762762081735584	2.19453437849554	1.07108837573538	0.82884363669522	0.938409084874438	0.895017025069865	0.433741315732482	1.04656994538757	1.37419042686756	1.9411149505014	1.43015833975178	0.664848717679794	1.12630285380137	1.57199712490583	1.26321129665439	0.455336875125915	0.64113136604009	1.65177956994318	2.00784222901931	1.90858325294601	12.9096895399826	4.49236193969645	1.78118420944495	2.26585359914659	2.0322232388433	1.77636467152236	0.955645044338925	0.800385856140215	0.805847478138036	0.825741260351194	0.686809113188426	0.313036329532257	0.281346098835629	0.474227916598702	1.05531281057366
0.528323869701119	0.771377913705416	0.799614660676926	0.474227916598702	0.897526128044694	1.05398867142763	1.21987293479454	0.857163645687982	0.853284980300671	1.51204326890011	2.03083098164884	1.1050660201486	0.855952105979957	0.685806869144165	1.03498858482789	1.53901762115147	1.53810065691485	0.729690564326502	0.756444395288419	0.769080811691148	0.950134591995373	0.848845355569992	0.82884363669522	0.823654123770388	1.20559014536818	1.11967297364803	2.17429418007342	2.06544114369333	3.55156057008559	1.80367273130057	2.60619559390503	2.03147304280834	0.787263215514948	0.964707501790552	0.756374123370997	0.998214541769999	0.787227483414048	1.07041594016521	1.2680305873928	0.938173582705504
1.21149844773121	1.59661505141847	1.1793425812576	1.04984935305996	1.30605763783391	1.0923728705568	0.938173582705504	1.13657223906089	0.942291889690255	0.908275222882803	0.771377913705416	1.00859842072776	1.1729230427797	1.10162090407734	0.708527371763355	0.773585198224358	0.493385132038607	0.813757596582643	0.726021767958626	0.745682794334676	1.1793425812576	1.03878049416587	1.19342214140495	0.79392912420164	0.821034354837342	1.59879823423885	1.51680936377553	1.2123682100344	0.652134801673337	0.543041573170531	0.751754893823053	0.829288047166071	1.28596049091833	0.875985358652748	0.855393823728984	0.700448275249142	1.33829985537492	1.43201123766945	1.68871244886991	1.0376049936248
1.27092581456148	0.794958312891403	0.649066727108571	1.06985852208703	1.5405355186827	2.15854107205481	1.48786344138448	1.26631994008784	1.37549336674664	1.15183635710684	1.02516888568107	1.41286631652501	0.631092312738157	1.20825819614485	1.43295908973644	0.756040380923799	1.08721932180958	0.987770531928876	0.968079232780401	0.752690299714323	1.13024132276621	1.4304409423545	1.74032183217831	1.2778798366982	1.70973051274768	2.15107240542905	1.39133615353122	1.15683347472607	0.876034019744687	1.25923409397483	1.0460274666748	0.53312845666801	0.600134360198662	0.48867256359984	0.554272838096174	1.17598871572267	1.43765401618063	1.04405576413286	0.661301101032556	1.62261103932221
2.14227905085961	0.986407382415923	0.702476584588557	0.540118786410459	0.662598129574925	0.737873627240883	1.1234053353737	1.24306244621376	0.656067280302608	0.910201469318508	0.639069665251321	0.827800220034267	0.787263215514948	0.511146791835212	0.58604939259421	0.387789519341204	0.733714375544107	1.32324422869482	1.39465118970756	0.820054581557955	1.01626640128428	1.36969211878586	1.05587801577911	1.04622427494693	1.46489365643337	1.51204326890011	1.00031314566632	0.821836167477539	0.771281145262406	1.11079981324805	0.836987610455299	0.796261911100864	0.981330140341142	0.590461694936359	0.81389445678387	0.686656304054579	0.674163271366379	0.575988701448173	0.479631356856164	1.95549974375
1.00031314566632	0.86008076412673	0.967466717577186	0.81389445678387	1.21153899864116	1.5464382057223	1.65784076915294	1.48334725071593	1.94277019238703	1.15068299267337	1.30563373392982	1.55944755958383	1.49019228374597	1.16168994258907	1.42458887388706	0.960616985132329	0.899127173416116	0.97578477123556	0.769153971452082	0.82114590849631	0.988806932288772	1.43114744886131	1.13474835843193	1.00229548827069	1.66803237704951	1.34566279620659	0.550933133263194	0.57541491906595	0.37017966533747	0.770034467979061	0.835943979124805	1.22618600235897	0.755223149266454	1.01733979988223	0.815663221886086	0.796273398378596	1.54259764822514	1.49319779982025	0.583589289192572	1.00264575777552
1.21855362280297	1.00803892120346	0.719613740567459	0.794532410973209	1.15776705805429	1.37302887070138	1.26896417072102	1.15672905543649	0.938173582705504	1.00031314566632	1.56904177589276	3.23348071036577	0.90064164009722	0.620959257942193	0.55293262289441	1.06227428462337	0.595566262597218	0.600134360198662	0.88164144304392	0.846315098328643	1.3315754614542	1.24301817776544	2.11027236789392	0.820798852668405	0.859923762680771	1.0944395880835	0.930823713535331	0.804805040803261	0.498031546484025	1.62835172436955	1.08488042738077	0.732498168095421	0.979334481914664	1.27041844360109	0.771377913705416	0.653862398758213	0.58671950079028	0.438549573121732	0.886046049798785	1.07814595806992
1.0404031862862	1.29184185441485	1.70597507192416	1.39769052300155	1.31811362442104	1.58783669387048	3.26849590163879	4.09003678490315	2.72426211675497	2.88541573877046	2.88312064753659	1.80175559505385	1.52520423433695	1.92239544966205	1.68107024645231	1.90836145000001	1.795521127561	1.48603936420794	1.27277280308989	1.0517549783634	1.01032297000418	0.720264501913676	1.03121661525608	1.1193016221931	2.07965287310163	2.10201683016644	1.79233172606717	2.49206001374757	3.32520794015951	4.44836568356286	2.19753323112327	1.76967942917559	1.35754129455802	1.69607161310681	1.4557771052648	1.73549451331643	2.39194738943698	3.3060816012587	2.81736358162096	1.50083956665988
0.881661158916021	0.794773371745702	1.06258956882836	1.20411306977742	0.694962393840415	0.625252803329554	0.539034857524768	0.52292428243323	1.01164617803402	0.908506399526483	1.1420982276021	1.47237917980078	1.03257152610657	0.618060682604328	0.739229659047018	0.937184473595969	0.828211679726367	0.726899068638727	0.82054523494801	0.832097675332064	1.28395147622363	0.781987945547955	0.895017025069865	0.883173917798157	1.04962378206933	2.33139236331612	0.910285739075616	0.477144219761521	0.509205552748613	0.908714556213731	0.616668887386496	1.1990893910892	1.21954323175803	0.93076023267006	0.602474512699298	0.690550230485993	1.19608589346147	0.888145296043677	0.986407382415923	1.11773561957331
1.34181363472048	1.60321251367559	2.3392559328816	1.74175236845253	1.59647494596614	1.56422374105736	1.54856240436406	0.881479349632647	0.86134648668122	1.25569325290879	0.878349326769872	0.94698694026999	1.27275911386885	1.80648435270598	2.52301827770104	2.26314252827714	1.49933726778188	1.22277465258324	0.979599958012713	1.02614929467293	2.72292888534241	2.5106652621661	3.65961880438361	1.77609350720404	1.04581298084832	0.495996640888456	0.967720162269545	3.41127952745406	2.30715292952341	1.651144997478	1.41834293285726	2.08170982969053	1.92805579121012	2.12657466556005	1.57314508236157	1.19034810484162	1.47031485526221	1.89546926670898	1.23387503845262	0.953817786551822
1.85248756586099	1.33826315617128	1.51768069938728	1.73910928800312	1.16180301772654	1.60770342366241	1.69036484819453	1.13717744557513	2.12917403852336	1.65255256508522	1.47613463281128	1.23999431708661	1.1007253470924	1.35387075778725	1.37642695007485	1.07091718804263	1.16804422055768	1.5636226378425	1.2353639673308	0.986520687326422	0.783661405058967	0.669513482132597	0.538592723749606	0.90151961504579	0.467505309800431	0.444589707493893	0.612544430390448	0.504491892137411	0.521382494261311	0.855892115057499	0.672686372031243	0.568453438687029	0.62018315594746	0.861084839833335	0.941780201994634	0.742549032643673	0.569764930751361	0.84950224069721	0.729083717437855	1.01626640128428
1.51524426166859	1.83202729606494	0.947282472403556	1.43114744886131	1.73343833587411	1.39765963610577	2.07263897161816	1.47613463281128	0.855541990132227	0.970618602106104	1.60494358078386	1.00161555334954	0.839776631296248	1.10658842182316	1.89022484702614	1.43431668509258	0.886818930985325	1.0873816935724	1.51331918211232	1.35153676240137	0.808417311656113	0.74938956377043	1.11079981324805	0.715901597446739	1.29859401470943	0.993739231626405	1.19062412344538	0.904669296240971	0.895017025069865	1.32152891464219	1.80798471649765	2.861693816817	1.50276436420849	1.74232236788164	1.0555483127426	1.02628108690758	0.560506366350406	1.01239175510696	2.65052582910109	1.89851228300903
0.578918333345799	1.29029777281679	0.938173582705504	1.29745674078014	11.3647423738165	1.38543245274757	0.909715802150496	1.43295908973644	1.18860264633131	1.27559803447645	1.40673049417815	1.49432193587539	1.63399070459083	1.51388125013989	1.1733277314502	1.36308329655485	0.968543012152804	1.33229513876115	0.964440024400695	0.968543012152804	1.22570885053042	1.14944809677228	0.948022442560183	1.073188624718	1.2806415310231	1.41861310272358	1.06245270862713	0.955645044338925	1.22722280396471	1.07163788079623	1.14532978978753	1.43848487273124	1.21296061553138	1.04962378206933	3.08619709795966	1.8211876378511	1.26961432249715	1.36072261083905	0.826350932365334	0.782361638376433
0.808703909798588	0.898550581932448	1.03498858482789	0.51450041851681	0.742549032643673	0.785620169667898	0.660180801038692	0.781111765246209	0.693285095126642	0.907757240838266	0.495829106426373	0.469192767328772	0.824175720054119	0.645209317844455	0.826976470038778	0.821034354837342	0.565178586265376	0.483733820327493	0.940478140227492	0.973012086682766	0.861084839833335	0.678733836362787	0.993735926572791	0.56000663119563	0.5864298191748	0.579314294159929	1.00906857335945	0.641774492276123	0.672234095633585	0.614114276974874	0.519663731195072	1.0575926895405	0.641381531151817	0.919190577380325	0.78965592610447	0.514030073512026	0.811408874265438	0.719613740567459	0.714941274844599	0.736959759784764
0.577331436551014	0.826976470038778	1.00031314566632	2.21817558806042	1.63364675526101	1.26616342073636	1.09332195473486	1.08287498183676	1.15472310025534	1.24350973774132	1.06022118844951	1.32317652160789	1.05531281057366	1.26321129665439	2.14228365790404	1.02154167125127	1.47356626631612	0.678144793659724	0.586850708543849	0.692694071450269	1.90485107357128	1.30727465271421	0.899048672693137	1.03136461923141	1.09861497373699	1.09902713650415	0.804810391550244	1.30385188269612	1.50791746445112	1.67004067358055	1.49960266180391	1.42127411372446	1.35303715447128	1.73679837344591	1.97178614676418	1.19496613132342	1.21199046841154	1.51302801773825	1.3127133849171	1.48778465092776
2.10599635240321	1.54181505146772	2.0068551162957	1.41623032390349	1.45415139053086	1.45232460911091	1.91328672455216	2.05393249747612	1.31098122313644	1.99454615303938	1.36451977850253	0.938173582705504	1.01975389424511	1.20555633252977	1.05123786202866	1.87670041866441	0.990706466095893	1.35147132710414	1.24977872969396	1.0292818710474	0.832918585240216	2.29642342077072	0.195349797531404	0.808031881365129	1.74126803785238	1.00958415133804	0.765805865876378	0.938173582705504	0.964342686355246	3.8339364828926	0.515624554571952	2.93024696297104	0.703424122631307	0.867748744683244	1.17245203844183	0.867968546707585	1.25276460545854	1.34672021156194	2.1875157207658	1.54451297800006
1.85910762950143	0.664710844585973	0.389506433735582	0.438250861345161	0.50688317541748	0.353309488852077	0.683187100211119	1.0287883146856	0.877579364667048	1.19383939480785	1.13044597025319	0.7356013513213	0.748883651460005	0.503380611444899	0.600134360198662	0.910196263820812	0.890893987654154	1.55684032433555	1.15632390342577	0.895194436181038	0.862128256494289	1.09435921986305	0.813714008904533	0.752741713133707	0.709614780219421	1.75440655421755	1.34652904589292	1.02015358998798	0.822836450727441	0.594251178066981	1.02448669797678	1.04750352871579	0.997200072985599	0.826976470038778	1.02954038476083	1.14018560753489	0.489148063782885	0.856914154218281	1.58824056435514	0.756266901751287
0.615697601225424	0.493385132038607	0.863309977404613	0.797323906660986	0.908833003547771	0.648721123282882	1.70815112141859	1.20622317776422	0.825073638556934	0.939107166033721	0.837566671245134	1.0504576798973	1.0612549257751	0.507338941376212	0.385922352684763	1.03464118212634	1.48568400963455	1.52528273505993	0.796094677833395	0.916732888421865	1.42768735556092	1.59677060054995	1.75580038751036	1.21149844773121	3.39809736793689	0.312724527568501	0.490722029070667	4.24715186064212	1.80986464652643	0.503269633617693	0.616668887386496	0.612113159047568	0.433862030002695	0.546024054027467	0.801867444597905	0.646760459854777	0.783582474851765	0.810128422665032	0.854565431901076	1.19027646331865
0.664424705651878	0.74159880697907	0.819514944972825	1.07990055943012	0.394146836782747	0.641487608189733	1.27581018067844	1.90823303776811	1.08725987271953	1.33166467345609	0.393884538369881	0.511107474550789	1.1476037845646	0.924267819455105	0.690550736753508	1.17245203844183	1.52108617580118	1.3390526333742	0.903399814034423	0.77795194840567	1.07775062918053	0.856914154218281	1.18501798564952	1.89550443509386	1.41606728394038	1.16589239211739	1.16869217838425	0.75841879867296	1.33853157252721	0.856914154218281	1.05045565279775	0.920232531253924	0.818811283366698	1.02725192883517	1.2505448570206	1.44601240563647	0.764013157082474	0.443948723041113	0.586206394040167	0.775274299150472
0.98571547616972	1.77075451437856	2.077250216984	1.09343277090422	1.28507525875689	0.938173582705504	0.78091691892178	1.39637368019023	2.83667688197788	3.07290827989069	1.73061093826986	2.07397773922697	1.06493829114557	1.32117267249255	1.47241324256514	1.07383017878785	1.19977775933721	1.35431958499629	1.17843381491563	0.845010452026196	0.816567988272959	1.34459753400181	1.15768471074178	1.02512030975871	1.32507154148787	1.54451297800006	1.39659599222144	1.34979271459521	0.909066922941091	1.33018600075659	1.41186998216171	1.25940919287187	1.0555483127426	1.37219098296094	1.74648705469769	1.66486533291012	1.23284741899207	1.11637307070541	1.16145784211917	1.34206621059642
0.857278351277543	0.734984849403732	0.454147028614207	0.676969718830227	1.2056483092865	0.52654240441849	0.609759840770566	0.951633417264098	1.63061324908438	0.807071162719226	0.806796671677543	1.0555483127426	1.52767287886754	0.846315098328643	1.18925581725362	1.207343474749	1.57994249218684	1.2123682100344	1.00912650323081	1.04288868363505	0.759769463309204	0.643388954827471	0.709768702633313	0.913325867703166	0.769153971452082	1.52219626253529	1.14583829479306	1.5195884661401	1.3736262000902	0.861409822005321	1.03657053411476	0.808680354507862	1.00019149293648	0.759229483778728	1.19420642450444	1.06432352040968	1.31088930774056	1.15451098699025	0.613799124490157	0.809605564620871
1.81358876061727	1.69295273223649	1.74835134301676	2.15884122170237	1.55926112056755	1.31620150745568	1.44648340997434	0.855344455026065	0.779758993217732	1.43784987767264	3.29425636887779	2.40665540288454	1.69439281634363	2.24537675581968	3.01959580161116	1.70940851731171	2.13327068741319	1.72653612491098	2.01598684732302	1.3837265525086	1.07425469276767	1.1729230427797	2.48041600180266	1.41976744572371	1.05598213252748	1.78809850938869	1.90591809646893	1.72579005147385	0.945313480758972	1.75885468428944	1.52386972204631	1.10216850172093	1.43938406283081	1.5941532587672	0.767596567668138	0.8703467211787	0.239852370120196	0.367389500573643	1.91934234681339	3.02579526218328
0.487512137153605	0.685545820647655	0.846289705795046	1.30260673607311	1.19711292851933	1.12214858271164	1.08669123930654	2.49518799975171	0.926793579567902	1.31709406042862	0.977297969740387	1.1466566010845	1.16180301772654	1.04616396973629	1.50485155958257	0.852734501172127	1.09563341842339	1.06619433219222	0.594611235666725	1.45380067115189	1.44083342798897	0.635317424134852	0.856593271165893	1.74960110058396	2.5919786537423	1.15892030804797	1.055801930463	0.552965063622367	0.613799124490157	0.969293208187761	0.804805040803261	0.74383588406593	1.01626640128428	2.19453437849554	1.03614590033423	0.892410907276008	0.810664028977464	0.84468584902484	1.17667257452703	0.759493683302541
0.760001983057367	0.88725043177493	1.53406914771181	1.1188631084946	1.33637036415153	0.903164638851303	0.836036925491394	0.840913853887292	0.697851832749723	0.812246956792891	0.741180260956346	1.06432352040968	0.613937236224099	1.18370908488263	1.86725493559344	1.5898890795377	1.73599204392126	1.37190743804023	1.02414156848616	0.866429432691681	2.09361612880313	1.4215072392435	0.727473047366598	0.677239218787296	0.586598897655062	1.39168728103459	1.05257787281753	1.18953805222258	1.41630708106686	1.13806809363468	1.11487778745108	1.49286809678373	1.37751990920914	1.71513295189135	2.06698277481688	1.26824816530628	1.30582041348512	1.487372283698	0.960616985132329	1.5221151607154
1.16781979364765	0.851860467434227	1.26143501137025	1.90449809209644	2.11676730913256	1.4594636387025	0.565891154477848	0.981330140341142	0.713328096233448	1.14021767124523	1.09674936367067	0.807299528706182	1.14559637368554	1.06497499034921	0.918717069887867	0.848376786427929	1.38543245274757	1.24887139750958	0.687009383876774	1.10453158309983	1.27643941882446	0.905069288617552	0.869774865114673	1.22372465788128	0.810562152055517	0.597306439035007	1.08721932180958	1.3208283937415	1.22644762764256	1.21129352415258	0.986407382415923	1.06896921858636	0.958595855915127	1.17884036827915	1.15404681775751	1.37052614608031	1.16168994258907	1.18195186816717	1.2160724137065	0.872575615099333
1.06985268490851	1.16056780803895	0.980730676693903	0.926594657351499	1.08802600004616	0.957421696914007	1.16144054311782	1.35114779824753	1.29487806062048	0.745611330132876	0.866022879328165	1.42428476408764	1.06868058935361	0.767090132542287	0.683103725309016	0.828893661636481	0.728806156039695	0.744044479434107	0.68729904579406	1.25062335774357	0.918695133906658	1.95292155519546	1.50580569183394	2.02559895074659	1.74466008173397	1.36753755692998	0.906162292695385	1.09162515997353	1.77284494205355	0.982118784276524	0.62726817257307	0.617641018754395	0.631484771963409	0.953164140637427	0.925373421448035	1.00895053989627	0.639663753094577	0.477310015206245	0.647211024300434	0.800770815649939
0.448396607547782	0.496185882023267	0.486095244486751	0.985453177756853	0.722390794527312	0.424439556740833	0.598640129503893	0.853348624594076	0.79246702128014	0.616636169737882	0.841682853534472	0.694100084835642	0.821034354837342	0.977219991994891	1.45719021025989	0.7513790911598	0.630285513431949	1.26232363463301	1.46167806978601	0.988477038435688	1.07008955563901	0.736959759784764	1.36474553963266	1.33480785545316	1.15521321552722	1.5941532587672	1.99160581926921	1.09703224702028	1.71328970267028	1.00500935484348	0.939107166033721	0.702078928255154	0.981330140341142	1.32939490893992	1.13374162374747	1.4385328268151	1.0721702679025	1.08000228910506	1.61090223289386	0.986295726520142
0.693803202149125	0.647536030859939	0.669513482132597	0.582662122808699	1.94131273321031	1.2367605032648	0.658831941758681	0.754456613951785	0.806754558730398	0.689615330862237	0.761672837309806	1.04613906077454	1.04002893876011	0.751754893823053	1.18332047017944	1.1742795438259	0.807028983056596	1.11031247548101	1.062482438773	1.13340562915244	1.07367263236553	0.862241561404788	0.84954552613505	0.660180801038692	0.832918585240216	0.49773373530344	0.560447344583501	0.75947385266636	0.753398956618897	0.499435919807785	2.37187295103097	1.41976744572371	1.03221965690223	1.09181680792288	1.16851930120674	0.38389878962752	0.500304293603516	0.569538317139248	0.672876302412176	1.08543579554299
3.00349782702054	2.58128994691136	2.28683145041565	2.28422809104135	2.37776462477485	2.68622531936844	2.82516359805822	2.18888824693394	2.26145403101715	2.79707467901668	2.77713868552288	2.493160790239	3.72728980743068	2.56665162381864	2.80985283147541	1.79233172606717	1.64100894991447	0.91574981283848	0.767133135784376	0.925402069583601	0.885330667951105	0.689698091492232	0.683187100211119	1.21153899864116	1.41950898727447	1.90180874087629	2.58570873092264	4.13252084107476	3.38237872611847	1.88737196916626	2.5127000137354	4.32486847197267	3.78493041835702	2.05049037981337	3.73349055139482	4.44497701911208	3.8104467671285	3.39072396829862	3.62416060538454	2.90783135087075
1.09422917048458	0.742658933655844	0.547002983304823	1.16331861743791	2.13256980305666	2.88361121427581	1.34810005387914	0.77565472573106	0.443888224485361	0.882027940614944	1.06432352040968	1.7832716389726	0.916457719353506	1.31787626965953	1.36474629903393	0.795986250064861	0.855435788655079	0.987770531928876	0.911308448784664	0.760574560810124	1.21774669228323	1.38543245274757	1.27987625083324	0.744215734818905	0.856914154218281	1.29757733149892	0.921621435661528	0.545171656692133	1.10161899666008	2.35098421517691	0.867845513126253	0.754464231711863	0.817720458021418	0.997435900303382	0.689244311120158	0.866343301158672	1.17350395525735	0.833852276692264	0.466702932101541	0.876034019744687
1.46328931549209	1.18969086135643	0.742549032643673	0.785154555456401	3.67636777851026	1.69166779788297	1.17804139308614	1.01597264641114	1.32530671667099	0.671205109889695	0.585717559544307	1.08355491675791	0.889829920167987	0.94532048080005	1.14935888477039	1.00745304371979	1.10496925170559	0.805847478138036	0.795569305300786	0.641268226241317	1.00077164985929	1.13340562915244	0.978401052861891	1.0055036926516	1.96182835652245	2.34287989847808	1.87424031526277	1.99411242364889	2.16088391537023	1.52415737985755	0.808031881365129	0.659171230537096	1.2760039766277	0.940946267258295	1.15535741268508	0.766704073734403	0.867220662180199	0.946236877952047	1.78163897054729	1.75682084558302
0.932394382708913	1.76003219513412	0.748883651460005	0.496582964815123	0.61381056700912	1.01642340273023	1.16112480186149	1.37803978425913	1.31600862508213	0.611947001328273	0.751754893823053	0.739309138830514	1.03878049416587	1.04200593874928	0.865679088663479	1.08036091534614	1.10496925170559	0.821034354837342	0.967466717577186	0.729897180225112	1.10322126253705	1.40581557405911	0.715779357372055	0.752412724370544	0.750612327890218	0.672234095633585	0.616065412908522	1.12207636347202	2.15182076420047	0.749695764123047	0.646081433222835	0.905316196075146	0.630111941617783	0.438307031655687	0.566973457381821	1.06012368641485	0.912480676447039	1.36465708703205	1.12531374469184	0.829673439592971
0.632762322687223	1.02401529116125	3.49870427939726	8.95150084459434	1.66874758592932	1.13368823175516	0.823763795219698	0.332801906017715	0.634562663134596	0.611892037089189	0.875210269749197	0.703895126969182	1.5941532587672	1.02470683323147	0.887330496085515	0.521593083183489	0.804805040803261	1.36895922480856	0.543838676918593	0.856914154218281	1.46222886956089	1.4140920413318	1.02340629933775	0.862327100731515	1.62567298880144	0.956446142945695	0.600134360198662	0.376381564606081	0.673997481859558	1.21783166754811	1.27355690887214	1.05186504599074	1.21712178660959	0.659916714597822	0.438637573814759	0.390895846870253	0.435844105920521	0.483133961973011	0.970972566508588	1.19062412344538
0.892244340517073	1.54967181402337	1.47097885596326	1.32696421608836	1.42004261479207	2.00617203770026	1.64290580514314	0.881888350501516	0.919190577380325	1.29357396837071	1.01630186690124	1.03254999322332	1.60804759153907	1.25803397325113	1.58730724880978	1.70731200172929	1.22627519279656	1.18555154931689	1.29902080736671	0.999734084876487	0.726899068638727	0.981330140341142	1.13290642706431	1.76474666049782	1.21609593384451	1.07419638833393	0.810026480286999	1.28959292512009	0.889471655964281	2.04909262137813	3.1148327533862	1.74583921452631	1.10441908982579	0.87477287888365	1.03814592170069	0.740106735563078	0.930823713535331	1.473408164715	1.43856058970576	1.69749993551959
0.625802308390408	0.798520261955747	0.997890027641632	0.606915414978807	0.715793717487911	0.785705590279312	1.46409390473934	1.0975258297715	1.273765456409	2.36684825879298	1.75814817778263	2.14827757877429	0.979542479730712	0.524810403009637	0.696646934769714	0.547473987642696	0.976139593355857	0.938173582705504	0.672304130551353	0.995007348726453	0.889939782995084	0.927176111513514	1.22469980521062	1.16413441032398	1.01117693824197	0.596873984939842	1.15371793796123	0.896820334714431	0.729175870460482	0.742580546365204	0.556249195309771	0.603226182355737	0.805893793942758	0.856882120113677	1.193248344508	1.2475735291103	0.886293199320243	0.945538339328444	1.03361841003279	0.786406729559242
1.96876328577638	3.8273723679512	0.969885142682426	1.11021328574774	0.627863653826728	0.755496517388135	0.739285806460789	0.919834267480403	1.02507975884876	1.00124855155759	0.742658933655844	0.804673775831157	0.543967132647104	0.77565472573106	6.58196187821504	1.17221653627289	1.11897143269645	0.58604939259421	0.684586648034814	0.73101737562348	0.790322502379066	1.07958532677759	1.53406914771181	1.05825059642849	0.684287923675728	0.704352587028701	0.809180811496884	1.62517590037223	1.52386972204631	0.883508609700361	1.03441897689092	0.834677309467527	0.80372524325412	0.597429395731812	0.424516266230049	0.476719446583927	1.48015539611582	0.601404443513539	0.443445115189492	0.334256944874927
2.41856986110058	1.7642780288412	1.26339357697952	1.96301015505643	1.62357958705702	1.36567593347554	2.22770916496188	2.12528447498539	0.67645718293182	0.856532417603047	0.608809398869415	0.59430163958285	1.07902325875002	1.90695350473527	1.87266478709953	1.91834041133622	2.13924755217064	1.68344907728462	1.29532934737569	1.10676816562478	1.63118253875896	0.802741201893467	1.43737847085711	1.39791485840985	1.57593160109883	0.775597004644988	0.758813730092608	1.45051940711662	1.23443892461251	0.904669296240971	1.43983365788061	1.06083037312804	1.04464493609314	0.91355410170324	0.887870126975318	1.24591569619312	0.949373793533555	0.849073838705547	1.03513233981281	1.95268216397088
1.0881471698501	1.28123749745034	1.00937305028099	0.994458814909494	0.841705983284665	0.999284160752097	1.11813957128444	1.41043629001349	0.774178663690078	1.21149844773121	0.938173582705504	0.532932744746284	0.537674162082467	0.658515497862899	0.547473987642696	0.610403879929339	0.811408874265438	1.23924489304985	0.863375303139686	0.867845513126253	0.976748987657014	0.809000611750198	1.00434407310711	1.74057669118475	1.24606998937716	1.16889139515643	1.52219626253529	1.35091484914533	1.2312204974695	1.21336561438766	0.539885248903556	0.758400454068403	1.64227327625829	1.30260673607311	1.0292818710474	1.03420745273585	1.40767250285389	1.29308316600898	0.779373590457872	2.83314765229439
1.26440016408273	0.682140740906563	0.83632728084436	0.828288576856519	0.631991331049437	0.918451532967211	0.93596362265439	0.674163271366379	0.779394007050521	1.31426903632922	0.469035493394635	0.498772801674798	0.68269852157153	1.72860159821859	1.00534428466564	1.24301817776544	0.909815740997451	0.613135868756617	0.644699867239164	0.837566671245134	1.12725705846044	1.38296795670231	0.750670015370835	0.609948242505715	0.570792969518619	0.837566671245134	0.970972566508588	1.03121661525608	1.22952667562671	0.964624376095088	1.15395637088369	1.04525294061092	1.19433587455948	1.18467092982161	1.69166779788297	2.34525733013706	1.09137817970428	0.662598129574925	0.640714365599351	1.29310811295465
0.835943979124805	0.574677209383841	0.581162492248607	0.712533012329361	0.940806839569304	1.22458299955609	1.02412810778687	0.874785575150448	0.854300040334998	1.31674856620638	0.644658938110231	0.95611463415708	1.0555483127426	0.917068224867692	0.772311497033636	0.885361507618031	0.726524356620347	0.662598129574925	0.773585198224358	0.886782718519252	0.801832180772401	1.21679908111508	0.699149336742776	0.600134360198662	0.373435594829069	0.499655271477231	0.7865611592631	0.590678441188392	0.626585153588246	0.39774781336733	0.713845644614867	1.00765641205201	0.670632325537059	0.567383874069283	0.694100084835642	1.01682372428316	0.514199216075047	1.08637312792019	1.07382730575911	1.69600861482181
0.726899068638727	0.61727298881136	0.761403156451936	0.781673942656039	0.623635680558311	0.938173582705504	0.841929295076226	0.930505602148989	1.22469980521062	1.2640313311216	1.30239271568662	1.03657053411476	1.67870679153754	0.900218025449819	0.927895409868253	1.58979174149225	1.02170964401693	0.886782718519252	0.861581222193301	1.4771553322004	0.761199449061591	0.556880936088538	1.1729230427797	1.53999097429119	0.430675985048407	0.444589707493893	0.287876812566164	0.746255707661394	1.23612635617346	0.801442213645738	0.581931085609457	0.570739645198067	0.642471422052628	0.576791295405846	0.730505687927858	0.673956567513967	0.717200799398111	0.705937533756998	0.94190376996325	0.636352848324395
0.915080429034073	0.998746858073678	0.818007356980629	0.498515918707659	0.98290245556789	0.894641897460613	0.845290487847022	0.929877340812872	1.0087001504027	1.04106072060424	0.680470930777772	0.665561306490309	0.947391812793462	0.891771095382406	0.815688919285565	0.933841951465852	0.532299136470051	1.0376049936248	1.21459568682827	1.00436657119515	0.803317509896923	1.25154948634683	1.25670649385063	0.820910775424753	0.781281439041147	0.757081142076838	0.737768064698574	0.699637841017207	1.12324181194578	0.741081726981136	1.28474861427902	1.23911862729639	0.658515497862899	0.715446242347759	0.630865198608375	0.71738824261269	0.976206387238537	1.15511461690854	0.663164537472652	0.724705617544155
1.18195186816717	1.06764325561242	1.1677664693271	0.79246702128014	0.859845261957792	1.19583929037238	0.840497852112333	0.73785207321626	0.787263215514948	0.900057078054832	0.836036925491394	0.850651223070006	0.875881210610841	0.625252803329554	0.67482895815789	1.12692640374115	0.764734786789035	1.19773278193312	1.34226175978496	0.986407382415923	1.32848067415341	0.71409455263468	0.601454312503845	1.0312314281143	1.26849101951788	1.20683368327841	1.05683222043818	0.58916133702161	0.52448233987361	0.744178441114534	0.574463089482053	0.751754893823053	0.7482964891777	0.59237531880349	0.734542076615116	0.661301101032556	0.400206259150245	1.29171240768786	1.05531281057366	0.703659624800244
1.00613463169058	0.696834768698405	0.997200072985599	1.40031350713021	2.40595486733016	1.40747855989123	1.9624612177997	2.10259684528081	1.71589327496927	1.20585430767381	0.977097035298087	0.79246702128014	1.08662626093759	1.58091218759085	1.23074940887502	1.66859106657783	1.6870943448808	3.48019372338758	2.0918812112412	0.859923762680771	0.786701147487378	1.16525220619605	1.20963969027683	1.59239367626626	0.796798652519792	0.882575026372141	0.795569305300786	0.686149744968551	1.07551022521382	1.37502133521376	1.64218646075915	0.820798852668405	0.77565472573106	1.18311863516092	1.03671083814611	0.654177007941856	0.797660964150767	0.93403427066597	1.11031247548101	0.850101244308324
0.997200072985599	1.16504710909486	1.60111235409266	1.69366577150639	1.14151437218597	0.347024907991364	0.668059751572746	1.52054804071463	1.42149370802913	0.973824652056683	0.741379679886993	0.466546339013618	0.78965592610447	1.28290901636375	0.736959759784764	0.42107043221813	0.729690564326502	1.04581298084832	0.428135367793348	0.266067069113695	0.435086680367116	0.768523666482649	0.986014250952453	1.36390859751942	1.7522439296187	1.33678608058052	1.91519732289295	1.91767222315028	1.95044693801835	1.72277237029425	1.28056409024536	1.46767581889259	0.790429423221104	0.92419366592929	1.46504391685229	1.61729850173811	2.35572854752631	0.804482207793367	0.754456613951785	1.38287874470043
0.449966557036267	0.811408874265438	0.958378878008344	0.938173582705504	2.11027236789392	1.86627274019069	1.27841946758801	1.41630708106686	1.56287673902318	1.15950173998928	0.626947060223746	0.725997413816443	1.4499046278176	1.63399070459083	1.60910243867855	1.63512565422196	1.3943720499681	1.31760559122077	0.994705722367087	1.05998072721477	1.13374162374747	0.69877790660378	1.09119491347682	0.993898682387416	0.806977647493163	1.16612342566937	0.799196938559438	0.880606551655956	0.624844445711459	0.565531126523808	0.817163541944302	0.493985914455122	1.27363801069203	0.758710886962267	0.726567235588826	1.05701241593452	1.02659540219267	0.705315328159906	0.768265969278016	1.45459026103202
0.761672837309806	0.598640129503893	1.26824816530628	1.07041594016521	1.2557882068003	1.04314201144083	0.789964074345552	1.07232366909936	0.814151521938299	1.39723757501946	0.81389445678387	0.652080566133039	1.01226713266273	1.14883332603638	0.71175443376832	0.822753075825339	1.05531281057366	1.06579188630585	1.4172303072784	0.964624376095088	0.750750818116446	0.93289831273851	1.5404773948716	1.14442340453428	0.973862352276734	0.559576335000405	0.743842584203617	1.18224708057536	0.786326435468998	1.29029777281679	1.5636226378425	1.65763531838902	1.64531461219246	1.17977631064809	0.884009150519522	0.778550862045399	0.800385856140215	0.738446044891567	1.04405576413286	1.00834025633215
1.15683347472607	1.52394822276929	0.679884533569284	0.588417805355119	0.726899068638727	0.577812778624704	1.22343235929212	1.5021066788092	1.66874758592932	0.848639084840799	0.923444069459615	1.20902802835604	1.10287500822774	1.06361160798914	0.748568249568653	0.744004555794441	1.22570052089752	1.75421370158963	0.665441778551777	0.846315098328643	1.05285896152245	1.06994453334968	1.64227327625829	1.38051805898463	2.73736993821348	1.87494679041867	1.45800763412733	1.0404031862862	0.778117132654915	0.94278269774948	0.631077578357401	1.09343277090422	1.32117267249255	1.11741125040331	0.734504248616857	0.58604939259421	0.805081099219384	1.41566511376354	0.765805865876378	0.51033654003326
0.756626407631574	0.70697252967219	0.624116872606241	1.04613906077454	0.849409429458145	0.761672837309806	1.02291990198264	0.756692933317882	1.03976731347653	0.961884030881857	0.922965411771885	1.16629040728611	0.909738286496949	1.14190738484883	1.12587613840708	0.499866685940756	0.420727425504893	0.752152056429795	1.00022393366443	1.31794152997919	0.876318652948824	0.588248886832607	0.76476647655016	1.57266489479145	1.96834504584325	1.29960595193329	0.866343301158672	0.648806250059953	0.768539200716188	1.43202474954141	1.02657112284195	1.16180301772654	0.753625705605593	1.4403243680942	0.57901427331494	0.806419866828195	0.910642251109332	0.679913468944773	0.731978512651364	0.907246117827164
1.23049569396815	1.60535625870585	2.02388673219711	1.70940851731171	1.63230055183773	1.57459118199057	3.06716216282257	3.6416352412471	1.66690648959736	3.00905473430477	2.31940206276405	2.56582379153304	3.24379574813083	1.09970670906967	1.4021192488123	1.77956787194304	2.01037196294036	2.27525132827	1.04827911728434	0.646466226920999	0.677157680936112	1.92214309679806	1.24077691384403	0.88725043177493	0.764013157082474	1.2393835403221	0.648237616646963	0.641236212365043	0.726899068638727	1.20833183782276	1.64656764366748	2.59993035923454	1.49355701515563	1.97976940797403	0.679049402538965	1.06574186136459	2.90142692425977	1.88293625785517	1.49460627649428	1.57818218920369
0.772613123393005	0.876034019744687	1.26709700406457	1.10726635371986	0.900800632927127	0.997445624102393	1.12638478273189	1.16432875369203	1.37125556974724	0.503805922746334	0.395131785970713	1.19027838404614	0.80556052063049	0.791470686916848	0.843697116459093	0.714845774043834	0.399433827433608	0.534020453935528	1.06785727599892	0.831614169568278	1.00434407310711	1.36457433392579	1.60498953848179	1.98054240311607	1.36525265438633	0.998365176210049	1.50895766483736	1.13973884896933	0.861409822005321	0.514875130535191	0.435968419868713	0.72584856035634	0.918174760159888	0.836925443161493	0.550494079431515	0.712579756878973	0.830319698736201	1.20425982661388	0.973862352276734	1.21475085197025
1.70316082182269	1.69907171525144	2.45102376004144	1.80932879221575	2.55107312819126	1.85632837903517	2.34502516725815	1.69288105766333	2.28780067438863	2.15106648209913	1.34070424340922	1.12877338435826	1.4959162803196	1.57558619079011	1.87054887911519	1.74140108637491	1.7318225547814	1.64100894991447	1.13053301524453	1.02448669797678	0.847815490398557	2.57766155955511	1.39624367710265	0.885296270310788	1.08494463785653	1.10216850172093	1.45527673319287	1.14583829479306	1.05833445768339	1.26291106189192	1.25181743372349	1.52967085249097	1.02931522100825	1.49178676480589	2.13592805552046	2.17303097837463	2.19516788086541	1.93045978747964	2.299777529301	2.09014235446398
0.654799333203803	0.914577100869092	1.69600861482181	1.00820277708395	1.46657673256768	1.31088930774056	0.94278269774948	1.65107287457023	1.8729890236709	1.32139205444096	0.644658938110231	0.702580603062527	0.739391862686806	1.01609645630118	0.863109697488936	1.05531281057366	2.10956586138711	1.15130442780742	0.965862363613332	1.2778798366982	0.870020513651704	0.796897569835418	1.01610939983832	0.882721714461763	1.2027754131813	0.725123970581754	0.839368707817863	1.0962308479906	1.08287498183676	1.69079719343984	1.43529008639203	1.11424957357816	0.822163744357183	1.01607955487004	1.33045523521528	1.5767820295216	2.32576321253442	1.29848572569436	0.800385856140215	0.460847066058185
0.813083771678102	0.93080882608256	0.647401260272831	0.958363334543398	1.11685348210846	0.823039520606413	1.05506345533597	1.31253975929892	0.714072740868938	0.716932408019028	0.616668887386496	0.786620190342129	0.779737357443087	0.944004144247968	0.530400378228413	0.657781578735497	0.758660149856846	0.902522513354324	1.0124501438145	1.473408164715	0.95312640774295	1.05531281057366	1.16592132471129	1.04937069537223	0.923521196326498	1.43252021785623	0.858383634776771	0.642389263012016	0.466221871913798	0.726021767958626	0.889993752412202	2.1772629791358	1.67887379349004	0.58604939259421	1.75814817778263	0.938173582705504	0.48544248113384	1.51720340339174	1.16247063952079	0.847065294363601
0.933148890467508	0.683187100211119	1.13115504104757	1.01028462481047	1.2436808505243	1.46675116625115	1.25787348998725	0.834427235389049	0.914124887610049	1.24412963703595	1.48780247176384	1.31543818518106	0.760472976320209	1.0523760227416	1.32897756556557	0.909622972696479	0.814022337631369	1.10842945842159	1.08787831945238	1.29246388021789	1.07841547896991	0.830360277135807	0.844141650318014	1.05122077564736	1.7376332390221	1.0859177421899	1.25336090111822	0.983853214211914	1.24422518148206	2.20170141876194	2.15966982538027	1.89523327077553	1.75869768284348	2.3593128060154	2.42439134712484	1.18522754567996	1.3402584747007	1.74555189918839	1.70144104370748	1.96986435421379
0.638901153055639	1.01372205830627	1.02328811471267	0.678440021009687	0.758400454068403	1.07557404623885	1.57750019280828	0.872122325151897	0.872255780348969	0.865658805808623	1.36576127014005	1.07782690345526	0.605159052436656	0.694100084835642	0.658277969556847	0.887715328933381	1.06983145821222	0.86008076412673	1.60764819425701	0.973824652056683	0.84947073228419	1.06181269406995	0.685068069729458	0.701358732938237	0.966763721227359	1.511417768239	1.2694317504322	0.751754893823053	0.753105353465225	0.999714254240302	0.779566420323848	2.18448164290218	0.852940866073257	0.694395297243839	1.01626640128428	0.816068129457076	0.756040380923799	1.01050550812873	2.0318866620898	1.19190915795203
0.787263215514948	1.18722878350717	0.841705983284665	1.03166131638616	1.04563636205934	1.09102956999149	1.02401529116125	1.22733149727345	0.668701517677522	0.919989123070368	1.4620990728991	1.21523388760023	1.24477321929886	0.986845472566795	0.876632911170703	0.541727713337829	0.509168883820566	0.359133298081388	0.925648347929467	0.958765117629267	1.2220489876652	0.74159880697907	0.670916183233299	0.569517076186419	0.463415442565098	0.630182567220268	0.609634239613799	0.54715998475078	1.59004885117814	1.2848255412872	1.27842842268065	0.834751939058252	1.63767579058719	0.628966614776637	0.664424705651878	0.585637656031681	1.5636226378425	1.9694226918494	0.98446406864732	0.422054473578784
1.29053969392432	0.968543012152804	0.474227916598702	0.644477218669695	0.535338986550165	0.664170760275057	0.946236877952047	1.28192328575347	0.96703634415205	1.10785140764329	0.658026377973567	0.726899068638727	1.78129342075354	0.738842357625953	0.736959759784764	0.65056892157285	1.0036241157191	0.781054247455651	0.940979800379315	0.943681520508046	0.686656304054579	0.589920205487249	0.653862398758213	0.748439838030674	0.744280303867378	0.571241367210149	1.24206397310637	1.09529291795535	1.40387916847469	0.646161497533419	0.715497505374615	0.713407566499997	0.815483884870508	1.14818237421778	1.16533637402129	1.11806966803941	0.892832522550142	1.22758801578484	0.798983155039511	0.746105842644798
0.776539349405873	1.077877630289	0.86702152778639	1.71196950027024	0.825073638556934	0.925339608609628	1.15395637088369	0.492011419206552	0.830419773150586	1.75814817778263	0.492479311601043	1.23206294871501	0.52677735119732	0.559759856054953	1.14448767835669	1.93682807718559	1.06494959781562	0.478218883860572	0.928548102133599	1.01035302208796	0.86008076412673	0.779064743823063	0.639684298545167	0.900767911994122	1.00731451303218	1.25307886891148	1.14935888477039	0.89983976222663	1.03464118212634	1.17339788040185	1.06245270862713	0.960602820261678	3.9447470979883	1.00093044017124	0.563166448036168	0.566130530154087	0.477439579721258	0.466953971088558	1.22162753615474	1.34341442066472
0.997412049530191	1.267210653657	0.996635666105203	0.970337159095847	0.978128758336861	1.19027838404614	0.926535793844386	1.16056780803895	2.40527394698979	2.25133652349474	1.88310957657813	1.43431668509258	2.06230503703259	1.26813629727417	1.29171907988092	1.02592522935201	1.56845951324685	1.41995084122445	1.54041899204432	1.16000008463452	1.04504173606452	0.673862431025322	1.08636301309409	1.54406225173735	1.85808298039537	1.75687397922229	1.49935495682189	1.83639799780736	1.89448957971573	1.62438928837114	1.10550959143821	1.31301546250139	2.66131257294876	1.90612433355221	1.85911302513906	1.70311635520824	1.41688587204791	1.87142319203762	1.93163949831585	2.28550488032482
0.851860467434227	0.847777883174115	0.805931225245797	1.20324497123575	2.07652616032186	0.835328779407063	1.09412371769411	0.814617367789406	1.03279871769207	0.910642251109332	1.30003990674282	1.31935233170051	0.735801638205096	0.918240261466103	0.723292449349594	0.675399257613782	1.0085247754982	0.843235035941601	1.30020129815253	1.07782690345526	0.787405963174233	0.970379101042868	0.877474178014922	0.642389263012016	1.10030133506449	0.984828884082626	0.826976470038778	1.56611705355256	0.859688260511835	0.625174302606575	1.14462122635619	1.39027011181199	0.525310533699608	0.570739645198067	0.691055910129931	1.33387721346546	1.66457809678947	1.19047345811385	0.562904149623301	0.329199672614851
1.04750352871579	1.30528833074872	0.861049155032583	0.458858541420856	0.771377913705416	0.422195774880146	0.938173582705504	4.76327096976884	0.286622092766749	1.23634616273355	1.5165883835953	1.1416232193653	0.992420878552303	1.3613554721163	1.18306207028436	1.10496925170559	1.09749283918686	0.708527371763355	1.36839059139557	1.09651765494529	0.823654257012356	1.05636757936907	0.963890519339845	1.30683008922459	5.96921826583497	0.951370548135889	1.11317209085599	1.10416999837833	1.92963837576402	1.09063960130819	0.697004584153407	1.1437489229012	1.40895641054947	1.8854730314929	1.84557682964361	1.37119025229895	1.24688984625245	1.53573800502249	1.30755255582505	1.76108060066077
1.48829788704013	1.07840596424509	0.955499500573595	1.01927851088799	0.808703909798588	0.83901663206451	0.892244340517073	0.724267166598427	0.740563832930223	0.665732327804831	1.17959193649529	0.91746555594744	0.756945440808338	1.03997684946063	0.800385856140215	0.445482319152417	0.733441706533225	0.819514944972825	1.48482331275692	0.901953485787929	0.702737895027092	1.1322405075317	0.846315098328643	0.612059772342517	0.831220374651965	0.796798652519792	0.856914154218281	0.997200072985599	0.726899068638727	0.629051567778782	0.974183242246594	0.625174302606575	0.312724527568501	0.979542479730712	1.26242908742347	1.62036045121734	0.692483890157561	0.684644165825372	1.46669188123479	0.735288910368387
1.02314923418332	1.06583994596785	1.11940172460267	0.595569256665506	0.6758707690977	1.15636240510147	1.14769349541208	1.75932185534304	1.16493043187005	1.0292818710474	1.37315381417005	1.93204163188904	1.04227391289916	1.75814817778263	0.66391801139753	1.47613463281128	1.94649739133052	1.46691322347636	0.870631304060716	1.24257857371676	1.08908394989606	1.18327342990341	1.7649323237475	1.60645521383466	1.39439810301045	0.978128758336861	1.40581557405911	0.925667478497398	1.23850184024145	1.5130012903087	1.22757638096802	0.694395297243839	1.35299231508829	0.848823717685931	1.05361459998541	1.54110854496091	1.85298997048806	1.62311448126374	0.876034019744687	0.802092472643331
1.25338791349821	0.430777508128699	0.779829510465714	0.7231677885902	0.392556436061713	0.439971274528306	0.533774206408454	0.607278906210231	0.579046667125666	0.648806250059953	0.669613477649981	0.927290613045737	0.468104005583757	0.502605040439738	0.955619651805331	1.36648786407392	1.56141882545742	2.06530282411154	1.7302472979851	0.859766761234813	1.37227778009927	0.849419271357273	1.44633151957409	1.10653001899588	0.780352599462061	1.13656993553867	1.34958229699629	1.30966973107211	0.839776631296248	0.422446432217318	0.62997919282023	0.554955110970041	0.640772768426623	0.538084009239729	0.505385529669066	0.786441166958734	1.17523558468696	0.646810484796037	0.543981075161118	0.703895126969182
0.673997481859558	0.920232531253924	0.570745913068807	0.391374495450834	0.500749888661549	0.714845774043834	1.15815486337348	1.13115504104757	1.09843416840805	0.999351630209446	1.51669159027774	1.14405796748793	0.745672113254311	0.61331767298083	0.817867744928894	0.751612146163769	0.701644538864312	0.837379315235943	1.30239271568662	1.00229548827069	0.938173582705504	0.950057813108376	0.533960724134878	0.726583916154011	0.751754893823053	1.4427733335222	0.928519841873327	0.624017363256066	0.713912190715612	0.561425687069692	0.689615330862237	0.51135998410634	0.606390714549246	0.725778768644862	0.695831870389872	0.683793306353443	0.75817915939589	0.412588296475468	0.503568943237926	0.689615330862237
1.30385188269612	1.06040149652966	1.13355981952326	1.05520125691469	1.29310811295465	1.48829788704013	1.44464566410728	1.00513832742737	1.47706478684951	1.051726767303	0.97578477123556	1.0713552781935	0.922198641254799	0.796127551366225	1.06326339373291	1.25325400686953	0.888478152700829	0.646921197442574	0.987914970408116	1.00859842072776	0.977219991994891	1.04937069537223	1.17282607129837	0.889939782995084	0.86008076412673	1.07485629067333	0.846315098328643	1.13411213565925	0.912479803139185	0.880707859715698	1.06764325561242	0.769022090237477	0.951206602623956	0.820798852668405	0.865454514875024	1.82569045642742	1.25582012698759	2.11126147700346	1.49333567291407	0.664848717679794
0.86302241197298	0.742627533366652	0.62777766688381	0.820742007317282	1.34186143823204	1.57443120902891	1.29357396837071	0.865320301992822	0.693717755057183	0.473169662424824	1.07575814901296	2.65938220134697	1.87962108603045	1.57375172626603	1.11064972946481	1.78712336205934	2.15073179019693	0.667308821081432	0.811684419588947	1.00675648936013	1.14028344048233	1.08697718487588	0.700075775003058	0.953122104469084	0.668059751572746	0.369064397986308	0.419874984567985	1.62633239487446	1.27052493801131	1.62048164285496	1.68772333976037	0.918362082318974	0.746064533957044	1.0359642150175	1.12837569417107	0.873217740596313	0.916732888421865	0.694962393840415	0.770444330377196	1.74864834805728
1.22488702974786	0.802690413662204	0.703521094112634	2.36039646416741	0.482798890800194	0.641356669803215	1.1903930898934	1.05506345533597	0.658228831976668	0.499288258367294	0.510942959489088	0.440938158435523	0.671768742492454	0.864315139698716	0.98402519814616	0.774178663690078	0.84213971267515	1.07641816841147	1.33630565615589	0.741321277059721	0.985453177756853	0.969943716219018	1.36451977850253	1.06505752399358	0.58604939259421	0.9718490748769	1.04984935305996	0.950772466729554	0.535745936864025	0.355574718408543	0.642699144917562	0.58604939259421	0.837997044670272	0.701644538864312	0.94241748731869	1.67069694896523	1.06049635751787	0.595427427614786	0.77565472573106	0.684832226878046
1.88242730370426	1.34226175978496	1.19406368530143	1.1793425812576	0.836229014649009	1.13802245411315	2.12258133115024	1.30260673607311	0.870511223344205	0.86000226340375	0.811408874265438	0.777637068335431	0.838948504504909	1.46961812285206	1.85746106004648	1.48039512663397	1.50698958211605	1.64143285381855	1.25640130482582	1.06362820916821	1.11767546229724	0.503830952389268	0.585615663203724	1.48728341615856	0.969735277665834	1.41343733770678	1.01626640128428	1.10123491839271	0.832370409147164	0.846147085913967	0.854381590255649	0.660414642010851	0.993425083210957	1.07371072116592	0.664220711895963	0.814113838732289	1.15032539745238	1.29796575337331	1.7068782723388	1.18700555495122
1.21613411107879	0.991783501717245	1.07605425563738	1.57532291473194	1.35635331324079	1.93801902542619	2.97851566713194	2.38468512248707	1.8246565294176	1.2552045104277	1.43755998565429	1.11667912793395	0.955684543835632	0.99801604365205	1.29557304278379	1.612554919994	1.97041180095894	2.37534169519215	1.84897201057619	1.31252119277891	0.887427789677645	1.12459227158795	1.10496925170559	1.09987189331891	1.21220495423802	0.686809113188426	0.725144467278526	1.10385904958839	1.04937069537223	0.692965412071712	0.87241200676738	0.927082844494336	3.14953911609362	0.557879457385307	0.582483862970005	0.766908220735989	1.19027838404614	1.11634518235364	0.806837319360393	0.702192942464836
1.17770194499195	1.26611339579509	1.10496925170559	1.18925581725362	1.49768178107409	1.834040107939	1.59429456006857	0.915714128037723	1.67277483611761	1.27411086671772	1.12937386398524	0.938173582705504	0.53312845666801	0.483336312378295	1.75814817778263	1.40673049417815	1.75814817778263	1.59562932080819	0.838860700441652	1.48201297261906	1.26848590847217	1.03160236239731	0.81389445678387	1.16781979364765	2.86078347116767	2.29776937788779	2.12249804406509	1.82552654178596	4.14847436355467	2.47893611405426	2.31601074285363	2.3327954772027	1.40684990891755	1.39240174876836	1.13159301247929	1.15595785383838	1.80367273130057	1.79457481813897	3.77232115855931	0.941382076229471
1.43763292970746	1.08516436351072	1.30103057281046	1.28025447654775	0.946948790372577	0.769153971452082	0.874785575150448	1.18673183454877	0.950583652897289	0.969479792198755	1.09115360591582	0.920464203719438	0.696010772595866	0.867223490542052	0.90019580033884	0.903323458581664	1.59892072034121	1.63979006088779	1.25892808198955	1.36282834803496	1.47152723677699	0.746105842644798	0.664299212618942	2.15101275325832	2.71967895541108	1.30774384191662	0.860159264849707	0.775570958500019	1.19192238153405	1.04002893876011	1.06119610626617	1.31662339581802	1.1246328224979	1.30284761834385	1.06086658559411	0.881623610631219	0.919715943656378	1.63726538947549	1.66495714125672	1.50399022299636
1.14944809677228	1.68913635277399	2.21817558806042	2.36726187807444	1.97249654552887	3.51900463050803	2.38583061522225	2.27753003929852	2.6782809760837	4.80680161808898	2.94563893620598	2.66166476083052	2.85537423762201	2.78392247112001	1.40743700068496	1.22627519279656	1.3288731777683	2.36684825879298	0.613135868756617	0.58604939259421	0.946909313522215	1.3413838253044	3.11837623406691	7.26651791361341	2.6949213854958	2.03109127351977	1.51040601615275	1.1866997195465	1.48969627443301	1.63414333884902	1.80291214236916	1.81446166597032	1.98412243018975	3.93103356796649	1.0366960812066	0.942448368594029	1.25405554171961	1.58581521813769	1.30459156900589	1.33817816339423
1.26321129665439	0.718086283923355	0.62726817257307	1.06170421357496	1.32207432731483	1.1935063092302	1.07672327872115	1.26835745274367	0.550887327412222	0.475293957200784	0.896806682066213	0.871595841819947	1.29053969392432	1.25310392308628	0.956358042340636	0.56000663119563	0.528642616536597	1.15034833201423	0.780474581624107	1.32695403829856	1.01825216155994	0.684644165825372	0.990971389054205	1.07064877168669	0.761378502432608	1.38762728277725	1.18501798564952	0.826309624804336	2.12262728884818	1.03436057406365	0.605027171222052	0.863786559962066	2.02753856661535	0.96120892466424	0.880606551655956	1.17415793868079	1.15395637088369	1.01497972673763	0.816695864916299	1.66846472432667
1.50698958211605	1.22270408026093	0.7513790911598	0.647401260272831	0.858496505331985	0.980384298381119	1.02150593915037	0.719613740567459	0.563428103409911	0.661065925849436	0.900044877018928	0.984102824893933	1.69893438671757	0.689931156476233	0.67645718293182	0.872575615099333	0.973773316493248	0.999219704064104	1.54975770237248	1.09077092597697	0.925089030880633	0.740563832930223	1.62637949530825	1.11806966803941	1.85819364437444	1.16188411954643	1.33749945408004	1.14761933794257	0.877149616840395	1.04613906077454	0.622873950408409	1.09063960130819	1.05369415690277	0.84125269333723	1.04512679075904	1.63404747586476	1.29029777281679	2.05363316944156	1.16112480186149	1.34697309816332
0.736552809470904	0.97648812207121	1.10955387967472	2.33958703117146	2.04379045231279	0.876408267270773	0.453948915631398	0.815052578363538	0.597065787283386	0.888862747573469	0.98925963519311	0.698624082601584	0.819155968317938	0.958107608988388	1.54061869617296	1.5861367307241	1.24340144310088	1.04634207585844	1.62822528523371	0.871002880745364	1.2489653481754	1.56261060259804	1.30362170717923	0.757673742507425	1.04649945300918	0.596527740909529	0.541120411785721	0.693685087503225	0.64242494781277	1.24700817973975	1.35642703844796	0.723875207959892	0.695780534826438	0.878835427877114	0.768222279749869	1.11079981324805	0.846289705795046	0.59740823743651	0.51264940378177	0.577986097347665
0.982816745853418	1.03464118212634	0.801915601893954	1.05531281057366	1.59686844947947	1.15466468171026	2.07357255494638	1.31655699137521	0.835112844136344	0.764239577689143	0.741639151015479	0.847065294363601	1.19383017339596	0.825073638556934	1.47350740250291	1.27344394382259	1.47179716375932	0.953977692129274	0.845872761030971	0.770601038947005	1.28746850307467	1.21616636437231	1.16227442454207	1.11033093752045	1.01468233144902	1.50563021724565	1.60568947960319	1.39090468427716	1.27047866161385	1.176080945188	1.32129374688263	1.54706073281829	1.23333838512787	1.37848674815857	0.809687594614242	1.07954851289122	1.10687804147421	0.78908729269148	0.962499675309198	1.10233360316194
1.37719583877807	0.736959759784764	0.66382409978664	0.689615330862237	0.472467996936313	0.867748744683244	1.26616342073636	1.34186143823204	1.26482465312754	1.70801993053426	1.08367091539184	0.535789473284111	0.495829106426373	0.654350239496226	1.18311863516092	0.820798852668405	0.810424322994803	1.33157622085547	0.785576239434042	0.839776631296248	0.93037918955855	1.25308648667156	1.50157228688357	1.27176492070567	1.00475132359106	1.03878049416587	0.760473389872899	0.973595060767737	1.15387932354456	1.59928500540746	1.34703558619163	1.53463181789905	1.91861413173867	2.5785232128021	2.40311203382572	1.81160055131218	1.63137216267252	1.65909720773948	1.31589982082751	2.23876712298418
1.18348189329713	1.43755998565429	0.841705983284665	1.03945874468897	2.17151135747849	1.07734836133735	1.85946159574981	0.58604939259421	0.938173582705504	0.938173582705504	0.938173582705504	0.938173582705504	0.938173582705504	0.938173582705504	0.938173582705504	0.938173582705504	0.938173582705504	1.99454615303938	0.722390794527312	0.870020513651704	1.1426327898669	1.00348230618335	0.961194806730561	2.11406703759685	3.54983280718106	2.36882647701205	1.37235200152986	1.47465334518325	2.0758055815266	1.81530848534157	2.18615538890711	2.20573145510427	2.86940020694813	3.2589207614042	1.89636595178684	1.47759304900416	1.32069499389813	1.55509975574781	1.51898950381874	1.33250848849241
1.00124855155759	0.960602820261678	0.945538339328444	0.589629419667881	0.392835344718416	0.715119163116303	1.23634616273355	1.38704823384028	0.708527371763355	0.942535099980459	0.810507219443154	0.707698908519836	0.599819207713945	0.793503023241172	0.689615330862237	0.820798852668405	0.920464203719438	0.778854326224141	1.30677100075581	1.27581018067844	0.971609385582066	0.919989123070368	1.06432352040968	0.567504937957211	0.825758752654143	0.796446605980885	0.785014943404666	1.28959126630998	1.64639428663703	1.6547309261844	1.37969836467011	1.0403749752258	1.00023472754786	0.847246790030856	0.909126346816499	1.03827703152536	0.32434969368384	0.448527531172589	1.30526920717021	0.607614000682867
0.713893118966043	0.666534921762506	1.01031001734407	0.657724074532247	0.892100991370764	1.58337712804343	1.36252592048362	0.92070212107208	0.771377913705416	0.706153906008864	0.828212202703845	0.714061131380719	1.37222195215138	1.34613825025769	1.64273832129947	1.82028774074344	1.3208283937415	0.930698992749828	1.25267191859762	0.907804153258203	1.00496965250914	1.1011420451808	1.13740760327404	0.874625311960519	1.17549085817086	1.88478723537614	2.91371464656326	1.39125323176375	0.916732888421865	0.804470804755532	1.06304359170856	1.92588560857621	0.927895409868253	0.876514084064171	1.23111918940976	0.677890180024755	0.863630437698492	0.914588735685912	1.26896417072102	1.46996775444376
1.19128236697687	0.730107562162695	0.60334285372263	0.541108195339011	0.797323906660986	0.818010691976715	0.949324354534084	1.34958229699629	0.960364621017344	0.771377913705416	0.685913161501178	0.657587861782483	0.938173582705504	1.24874974477974	0.829556225505735	1.05793257950671	1.15751455693558	0.707415943847277	0.835694368442788	1.02414156848616	1.29414949590354	1.24591569619312	1.22075023547464	1.18342793020815	1.06716635391412	0.446907743490439	0.514830956853813	0.810664028977464	0.792067802481842	0.495996640888456	0.707777175728397	0.650445293791209	0.746148786819355	0.552670580776591	0.567544483569584	0.702959890432611	0.95326830638218	0.97578477123556	0.756444395288419	0.756090405865059
1.06576914769619	0.526489426126556	0.616391030407477	0.913289585310055	0.678144793659724	1.36394172772423	1.10921402962663	0.938956179462926	1.11618804719066	1.45823116079706	1.00613463169058	0.883637021932262	0.580828420869938	0.457692510597771	0.787263215514948	0.840829802982918	0.672876302412176	1.72093743164405	1.24874974477974	0.758277497371598	0.648172622125852	0.926078639835684	0.797941201165912	0.738856862432853	0.576526948075142	0.705568586480195	0.698531311607918	0.702580856516563	1.06432352040968	1.47573223470046	1.39090468427716	0.647609894765192	0.370923155440693	0.276592406674479	0.866871444003144	0.558963684272542	1.06432352040968	1.03420745273585	0.986407382415923	0.481080963858883
0.580110138871499	1.42784134467633	1.26859792486635	0.938173582705504	0.701854101044125	0.938173582705504	1.05788255456545	1.25964449182776	0.968543012152804	1.41854753177589	1.24055638511418	0.849525397765238	1.14215418868486	1.3238776369594	0.905374598902418	1.15468191750223	1.08376534838529	1.25433003276129	1.15740567095949	0.875843183598674	1.11145159984612	1.02015725490383	1.01697264723512	1.03473832936224	1.24412963703595	0.858673918764993	1.40463221295348	1.26064095351988	1.79180900676295	0.904810602982304	1.04476689668849	0.93563085161421	0.77451539719352	0.515348857383216	0.557330898450666	0.922084014651874	0.780147315906313	0.267163624912559	0.565457857670446	0.725673098427012
0.665657621082405	0.860711914216042	0.596527740909529	0.993739231626405	1.09084357982527	0.778854326224141	0.788949419597658	1.24252108933624	0.825791377615835	0.59589825244889	0.703376852049013	1.03807398765906	0.909715802150496	0.832370409147164	0.964624376095088	1.08675275796585	0.989104222397761	0.846289705795046	1.17549085817086	1.71513295189135	1.0497007925001	0.794840487034632	0.589523233255396	0.515309402087235	0.610379963637342	0.443445115189492	0.453600417329906	0.326020603548432	0.35995455512531	0.863460824992301	1.22878799747956	1.66846472432667	1.00084447301266	0.95086617589184	0.518055857267755	0.894216423568485	0.650071972614445	0.878478674718989	0.6432909178343	0.444674462408499
1.79262724960177	1.83202729606494	1.3492861742965	1.48687254854323	1.4932077302982	1.18621770423991	3.02737950969242	1.83022090341446	1.94770107827676	1.58472799568032	1.07931847115822	1.52445523144161	1.71237890855585	1.9912266563892	1.46477656291822	1.0307894590396	1.61719241556047	1.36640988632843	2.56596249627324	1.54975770237248	1.21607960041534	1.33695166410695	1.20313591216664	1.53295071561644	1.86839621533521	2.08144421900065	1.48949122939802	1.37595674110503	1.87681486835664	1.16528766573693	1.55615784794433	3.72565713900536	2.92533136321221	2.38655007603123	1.28430170350263	1.85225725026436	1.40696599634708	1.42085121071969	1.03610518097363	0.887870126975318
2.67025307837574	1.33767333963741	0.772277269442247	0.993772139038863	1.28664961846374	1.54934544283247	1.31708287191656	1.18971557098273	1.33143323368002	1.15776705805429	1.0246408883476	1.07902325875002	2.03829538251456	1.51388125013989	1.08894120223677	1.21735791345272	1.06493829114557	1.43979579939335	0.975499578798674	1.2453938388112	1.18685376748366	1.22059641147244	2.2398169153462	2.25693802346407	1.81326635640153	1.06083037312804	0.934121411545827	1.05451099793347	1.29922531496329	1.30820955233797	1.19047345811385	1.51969283761649	1.09398552703457	1.02204712507601	1.6300040268095	1.67261593812414	1.0721702679025	1.50804391214532	1.79092670092458	0.782361638376433
0.907804153258203	0.915175263186225	0.697082739569579	0.529621231986616	0.81202364500133	0.789667593271378	0.769153971452082	0.996111033467676	0.563633780493914	0.646760459854777	1.69708693593323	1.01620137659504	0.767090132542287	1.01642340273023	0.719613740567459	0.51333032476373	0.626253320538344	1.51338290497081	1.67731410112775	0.788863068530267	0.76882213840218	0.992169171906237	0.751754893823053	0.931785829086432	0.915930952227914	0.803349990939906	0.796105440438044	0.744210620308499	0.576201267195888	0.695301522029197	1.03003206708236	1.03213930734248	0.831648776643628	0.622593814866438	1.05217144535689	0.838782722696155	0.693247765063995	0.660267564995669	1.01402006467949	1.09469391176525
1.37595674110503	0.902865070402928	1.4088015927824	1.26785440283476	1.07782690345526	1.63137216267252	1.02373129722857	1.23395790239899	1.68244763416909	2.20268952281468	2.19254626726272	1.53198429563387	1.09651649371024	2.15507744071212	0.986407382415923	1.0616475349024	2.34003706497364	0.787263215514948	1.23585500504708	1.17300980673667	0.795420532660384	0.605146099776547	0.344880394042113	0.572725458231774	1.85228346398125	2.26787101806509	1.38676537223763	1.26631994008784	2.54089256228439	1.80531787182181	1.16180301772654	2.28363088308221	2.87670897216926	2.48379782270954	2.2228428323019	2.42235898525354	1.45745466744945	0.944542436790308	1.75433339720192	6.76242998434775
1.4427733335222	1.69507320893055	1.39783603479377	1.2840888047575	1.34060122854698	0.623146141146621	1.3768921469963	2.19312511850834	2.39609002696771	2.53971982104981	1.71078712140416	1.46005669957448	1.54923711863063	1.12067283407459	1.70731200172929	1.0713552781935	1.15309139552023	1.21575462780978	1.16056780803895	0.732862854327505	1.06080679041174	1.17584202763305	0.664848717679794	2.0690892980464	1.15134668060402	0.703895126969182	1.35811079750962	1.70549693178018	1.22627519279656	0.892710186368179	1.40437967715577	1.76141184648492	2.33218275101232	1.64627368601483	2.84608244307684	2.0361788179367	1.458740388067	1.24967065083684	2.29598455026956	1.03737175912209
0.771856175954253	1.09002072994201	1.75814817778263	1.10753169107213	0.794480941013874	0.801952955255167	0.995516272113974	0.774760142675919	0.914745737131871	0.927052589464437	1.14416110612141	1.228030764139	1.16496571934244	1.17561864835027	1.03896785017506	0.83825207528689	1.41666683761305	0.656054027303512	0.533307339542384	0.652435053993349	0.984416968213531	1.17413824252454	0.70236291261994	0.775366670239483	0.9449034999848	0.646677084952675	0.503926288283288	0.651148936445551	1.01386096336369	0.914845787014396	0.624560884037973	0.715961076812589	0.515062486544381	0.685830704055066	0.897709294559534	0.609136511754006	1.0418942828535	0.744102005236725	0.898970171970158	1.13449019403632
0.636024226581799	0.832451675564687	1.04750352871579	1.04695402365493	1.27857349092814	0.995401388342665	1.5625236277208	0.915231772206084	0.693002600647747	1.89181972205858	1.00552002608077	0.767790910071006	0.72022627949545	1.35935806509132	1.45738934214665	1.08287498183676	0.853610249877663	1.52219775304967	1.55753336052326	0.887870126975318	1.02448669797678	1.56325574575136	0.770444330377196	1.1696359943442	0.868894121691215	0.746105842644798	0.992838555710645	1.07479015370697	0.979493709849955	1.23563279981165	1.05629258385305	1.08735689164155	2.37128826966331	1.50465604812854	1.22627519279656	0.662598129574925	0.433413318421084	0.798081298618224	1.19405237863139	1.0292818710474
1.64635643912108	1.43015833975178	1.16180301772654	1.34602287249871	1.51720340339174	1.95063675304118	2.41024332812113	1.29958021592466	1.80931440037118	1.14768542525938	1.02457044508454	1.37235200152986	1.43425174357552	1.78298405001981	1.18311863516092	0.724331253247567	0.849430372128423	1.28435522344312	1.08355491675791	1.04342858017079	1.10398470043496	0.844713569339679	1.21466275411744	1.52668730182542	0.767596567668138	0.821269857006276	0.559880288944467	1.20865970415986	1.01626640128428	1.43881542941783	1.87908038468224	2.43855372809349	1.34587649851398	1.33232260446792	2.25044466483736	2.21507321171639	1.76879102772434	1.84241973439781	3.04674063358499	4.13156095793117
1.18985868737796	0.90064164009722	1.15951506940167	0.952873321045845	1.4455696572823	1.53714544244664	0.363027983298686	0.775891032304582	0.91294403533788	0.500985682600422	1.218883825685	3.04597317782559	0.91574981283848	1.01271672771251	1.12391384037924	0.824795158123231	0.659561727028932	0.754556301955482	1.22733149727345	0.914000030395042	1.11040168748289	0.976717707338303	0.922965411771885	1.06432352040968	2.10535216109064	1.91623884863413	1.11206703681192	1.11897143269645	1.10784186554057	1.14050663510606	1.75814817778263	0.469600997913223	0.571925588349744	0.71796536552772	0.709521840279266	0.433544544343731	0.701308690433585	1.00265598898174	1.13044597025319	1.15496630806963
1.30338232464167	0.938173582705504	1.15618200478653	0.875098613853416	0.834341226661721	0.790588808226705	0.878141542076876	0.965413652031722	0.929625143181541	0.650071972614445	0.826042886710558	0.887870126975318	1.29006227064786	2.55563693596187	0.863897021596505	0.873295447180808	0.839776631296248	0.86008076412673	1.03322807713125	1.01642340273023	1.27821197666731	1.13227563275536	0.797660964150767	0.450026586965781	0.514747253891851	0.812246956792891	1.24155951060146	1.23129389587679	0.594804873159275	0.920738820275719	1.18969086135643	0.965738745778638	1.19402698609779	0.591317888803156	0.44632398370547	0.634562663134596	0.823888525441479	0.537940661394981	0.69476170596527	1.11031247548101
0.960667844950915	0.824175720054119	0.964342686355246	0.94411569790694	1.0194307076705	0.859374257619916	1.72122128801367	1.80641688194352	1.75814817778263	1.56608043772192	0.312724527568501	2.77759385834755	0.938173582705504	0.938173582705504	0.58675589910102	0.938173582705504	1.40602398767134	0.562338944417854	0.69702447912574	1.2640313311216	0.851860467434227	1.22627519279656	1.75956119079625	2.03147304280834	2.87657109907544	2.11864685495725	0.935009276319274	1.22627519279656	0.671562697637786	1.23634616273355	0.808680354507862	0.707698908519836	0.916123975194989	2.57812277285975	1.50023463028744	1.89282661600014	1.19407209450349	0.889939782995084	0.435845531910465	0.329303187873375
0.673054693184006	0.855071143172232	1.67100955530628	1.70644454294832	1.92805579121012	1.30784818815094	1.0139519374001	0.631484771963409	0.684644165825372	0.464507198214047	0.601574163709817	1.50091288081055	1.1050660201486	1.00872496407631	0.942535099980459	1.09760449508265	0.945558960659294	1.05523430985068	1.27811473820042	0.822914284866128	0.821034354837342	0.938607312095987	1.0406200790234	1.07902325875002	1.22878799747956	0.605370323937762	0.56081984522659	0.867748744683244	0.875098613853416	0.443938237554358	0.326399648015691	0.652704388519967	0.967142308086588	0.71141673354096	0.761339446850827	1.37528452816747	1.04842997767462	1.04745350377452	1.19034810484162	0.82955433323347
1.03634815262371	0.587269411837601	0.632978896162581	0.863508784968651	0.890893987654154	0.781054247455651	0.627289617272351	0.777727778510106	0.872765891718228	0.807028983056596	0.618060682604328	0.787090662143273	0.797613171587423	0.688866264105693	0.877402485515423	0.765822521231311	1.05697365123951	1.32736253567957	1.54692232480779	1.25286734475642	1.17350395525735	1.20092740476142	0.715779357372055	0.689615330862237	0.66612291624013	0.567334178564021	0.510881544948454	0.708527371763355	0.499435919807785	0.98673803087142	0.850924213372622	0.699637841017207	1.14501454479758	1.06068394352492	0.604582244705331	0.583417490553909	1.51766129185399	1.63208986924505	1.02778147897749	0.714941274844599
1.02967724496206	1.18509916612346	0.894115370247582	0.843542413775852	1.15005215372796	0.859923762680771	0.859923762680771	1.83109883166754	1.49960005782227	1.25541923874848	1.40913593209874	0.933148890467508	0.58604939259421	0.637751563482518	0.852660277661927	0.508048702138535	0.539034857524768	0.900954678800191	0.891949041647553	0.884000630380688	1.30242524040586	2.1110332210551	1.24502683701925	1.34679188613509	1.10737945438001	1.52767287886754	1.99454615303938	1.74269290121416	1.1270367017665	0.989950345136428	0.571544221676803	0.735917049205856	1.00901005269479	0.950945095827404	0.821369046739544	0.938173582705504	1.20211124697497	0.82600422959983	0.98424617404024	0.94278269774948
1.12039015938931	2.07169696294241	1.105746126464	0.712533012329361	0.601036015020945	0.888405587914606	0.723943367322258	0.797517443547007	0.873254301645738	1.01879896689174	1.34522463022098	0.742549032643673	0.786326435468998	1.14012405897661	1.84363578584883	0.992838555710645	0.93548423148535	0.492479311601043	0.920356124862316	0.790801303112441	1.38178429839451	1.10785140764329	0.769875701737832	0.630434553184581	0.87661308053452	0.67137994085704	0.736959759784764	0.853610249877663	1.06058808054065	1.00731451303218	1.57199712490583	1.07557404623885	0.993772139038863	1.36355970471182	0.601404443513539	0.872575615099333	0.747584208207998	1.31849420760056	1.15403272474141	0.656474230616468
1.15395637088369	1.29029777281679	0.951633417264098	1.31887566781266	2.03025699135732	1.38543245274757	0.629466242100778	0.69809882846039	1.02561687153683	0.929454912727195	1.07782690345526	1.22756022730321	1.26515348355042	1.60321472455368	0.958762021183745	0.759918235949607	0.600701778973215	0.973824652056683	0.938173582705504	0.689615330862237	0.89335993761278	1.53546875487455	1.88096475738148	1.3167534451965	1.94282968429558	1.26961432249715	1.36909709790238	0.664848717679794	1.21149844773121	0.515624554571952	0.653591671238996	0.514689877621302	0.488031493900529	0.938173582705504	1.19801458334161	0.884350428350766	1.07028839658924	0.911357635949456	0.610809822080591	0.906267071469586
2.0870715991417	0.998250140628934	1.46663500504938	1.52761504828215	1.18700555495122	1.57735032779168	2.69210625028135	1.99541361182035	1.38259859449133	1.38064253571134	1.38353161740179	1.2142530730801	0.927603062713194	0.53487551571576	0.675327793411979	1.00745304371979	1.75337715448729	1.23564443462847	1.99256793482031	1.14584715580449	1.24026948615497	0.900954678800191	0.787081496074413	1.06814546859087	1.14235131429921	1.86627274019069	1.30753231776156	1.65867621595339	1.56892327122637	0.747484269361045	0.777829280738869	0.756591598956051	0.757226835885863	0.693668734136914	0.798211908835052	0.73050887061794	0.981005167735587	0.888517141573578	1.21336561438766	1.38035052452255
0.451393337030926	0.511506247587199	0.699392475008035	0.774178663690078	0.832288549298251	1.0555483127426	0.618662410336935	0.888934620700977	10.6400809970658	0.937238176814231	1.0369286966745	0.661301101032556	1.17727292523783	0.596470914577769	0.693432648086676	0.489412119378437	0.391416176530811	0.514747253891851	1.30387106241693	1.85201340086055	1.14235131429921	0.685258936561264	0.791624732789906	1.1137970274211	1.09506572636986	0.570739645198067	0.636352848324395	0.76580417662675	0.938173582705504	0.420727425504893	0.548363508445522	0.650309824215679	0.65680393365298	1.52504723289099	1.94024639185437	1.48917212427287	1.14890268409964	0.797323906660986	0.968762606457475	0.924823970898724
0.503767924946205	1.10248175958968	0.975403793280864	1.24764472618228	1.43078384041288	1.61719241556047	1.15776310916768	1.24070805538303	0.926916536264705	1.4445027049072	1.02220851648572	0.924381124365605	0.863247374035175	1.51153396938318	1.73338156460018	1.42149762805213	1.14915288436408	1.57475960356679	1.33345433045243	0.956498734188587	1.08077786011022	1.28596049091833	3.08319208173091	1.50091288081055	1.00377155031167	0.713494339124224	0.726899068638727	0.798201207341086	1.09702425027308	1.55217995902249	3.34639373310258	1.49748975239071	1.3690886989403	1.63528994203097	1.47474425420224	1.23905593868179	1.00453530762934	1.0962308479906	1.72122128801367	0.660180801038692
2.33572588009149	2.2692752660039	1.37419042686756	1.85392438276563	2.21032894121758	2.35481150651677	1.99454615303938	1.29377161347798	0.767790910071006	0.948989352099268	1.85000666215949	2.18598522045487	2.10362374618567	1.47786183870722	1.45261600426013	1.67339681373693	2.51608440021636	2.05011180196029	1.48319463790808	1.22402720867333	1.0744797208131	1.32309675661988	1.57199712490583	1.16781979364765	1.43769523332049	1.31312276686765	2.09026568674712	2.99017986447866	1.01036334166462	1.38799089122567	2.59847521075439	0.834800020635428	0.612494778526696	0.422365668021525	0.774178663690078	0.726899068638726	0.87837150385685	0.746105842644798	1.29029777281679	1.21832078743744
1.45183089918095	0.827218391146306	0.542849032326705	0.85184885794601	1.55610884765681	1.37549336674664	0.755946304527731	0.852202812453511	0.958107608988388	1.07141522518423	1.25868883078068	1.03420745273585	0.865841657282276	0.833048634618692	0.662412236841748	1.10216850172093	0.631677880100064	0.482888996697692	0.791466738030238	1.04208439066553	0.88122456672997	2.48308000832486	2.11977099101238	0.76476647655016	0.866343301158672	0.837566671245134	0.939408792393091	0.818783766732472	0.876107179505619	0.59740823743651	0.570739645198067	0.504439727370773	0.501500750327486	0.555460368842239	0.704160775981679	1.25278757380475	0.898813170524201	0.62390530693077	0.669189920927874	1.57971220589613
1.09435921986305	1.46000317237335	1.6547309261844	0.774178663690078	1.56820379052663	0.917655316635102	0.503830952389268	1.1881706520401	1.99410009302997	1.24373965086933	0.765805865876378	2.30479790783405	2.15854107205481	1.63806044565313	1.49355701515563	1.89981347118048	1.76790539049975	1.45575866226672	1.36498718130467	1.14416110612141	0.983176375935099	1.27715885981406	1.13173216964142	1.53515215102618	1.2448623934476	1.21112373571283	1.74354223015602	2.35878179862967	2.233180394502	1.52788269183467	1.74308478443114	1.48606823737655	1.56521297894095	2.1397823324844	1.77295678805669	1.65673144894429	1.80627558064215	1.4300018204003	1.34693082854325	1.03795489416636
1.29029777281679	1.08911968199696	1.34853597826154	0.649124361446296	0.64836815990908	0.659247217710472	0.813212183910003	0.530549674766056	0.461288721520112	0.781987945547955	0.824175720054119	0.905004263928316	0.727444481311367	0.454853457381869	0.613570004651024	0.974718703185886	1.54563876781476	1.14186142801388	1.14890268409964	1.03420745273585	0.932983035720218	0.469662930733248	0.677692853251603	1.61990359207666	1.63404747586476	1.08739774581334	0.748948676149243	0.704564510773587	1.3074176119143	1.01159848464317	0.758894791876525	1.06326339373291	0.965441863092125	0.968543012152804	0.931562145550246	1.29275557269621	0.937938080536566	0.539429203615882	0.871327374635832	0.424568429677177
0.766842377983773	0.487652441184955	0.64256181638369	1.23125293793214	1.87740692517122	1.04249488871874	0.751683929398993	0.788637697641692	0.579577767332455	0.724853278433552	1.89099262817752	1.95471699389993	1.5636226378425	0.727776369318827	0.925373421448035	1.85418204781298	1.05074827271288	0.900519468226056	1.38353161740179	0.938173582705504	1.19047345811385	1.11289100215107	0.935869025183514	0.607490086877849	0.867748744683244	0.317086044843458	0.39848532670379	1.95432223290531	3.82902088313376	1.64734216973136	1.15589989139785	1.28162273414604	1.43389267306465	1.32879467704533	1.59739377716489	1.18098633802625	1.13110878154718	0.859923762680771	0.968355656143614	0.901746942349162
0.938173582705504	1.32019225730211	0.835497015225368	0.774848047494483	1.16630956133914	1.00807316658657	1.57255727490276	2.19699451324809	1.48314985324591	1.07709503353158	0.814151521938299	0.65291480611889	0.583979736574444	0.507799572569478	0.774726261333666	0.856914154218281	0.608826149318516	1.08640863670381	0.919989123070368	0.829556225505735	0.978061810645297	1.36062528865518	1.15625808860085	0.938173582705504	1.08287498183676	1.19047345811385	2.27208471836156	0.748568249568653	1.80845163351281	1.71718645017667	1.45165247517719	0.891062835598512	1.44252745199891	0.708580696083908	1.18304066717621	0.938173582705504	1.24000955260677	1.70232429059859	1.13938740562624	0.781508892406343
1.68273843916081	1.9694226918494	1.61229154153348	1.46502786461134	0.977376993440846	0.970972566508588	0.799722334386651	1.37782755288756	0.954725729749476	0.895017025069865	1.08701429387629	1.35605471916714	1.80042691374308	1.72837648800945	1.6838483382353	1.49998970758159	1.5169082479966	1.8125115244284	1.67972958825786	1.28015975759366	1.18598854685333	1.62553605706709	1.21570055992985	1.18195186816717	1.06944656525698	1.55595465728599	1.22469784519912	1.44641575390254	2.46437477622428	0.784604763266616	0.992838555710645	1.06326339373291	1.26171018043861	1.60574333247789	1.68001989358689	1.50556916263483	1.98005856090103	2.13440671997436	1.98312639795302	1.33518451278086
0.700057116846268	5.03804655809113	1.91559814128399	2.00670642962589	1.60345718153689	1.5205605201761	1.13973884896933	0.561521415110108	0.73168448981777	1.01888617021732	0.815339562899238	1.68113461340045	1.70353835401502	1.82914819371047	1.5602535133198	1.8657944864921	1.62447663350668	1.82935816346236	1.0873816935724	0.996635666105203	1.13439665566732	0.950973743962973	1.70549693178018	1.12739848926177	1.23511095304596	1.46927514864368	0.721880471494798	1.18252972235012	0.533429693704689	0.868422586013466	0.760816581945856	1.48101672772813	2.96542025584518	1.45626892273686	1.69422943220587	2.12217219798304	1.76619296180944	1.01272517601514	1.15935319377659	1.11664911296919
2.46334416917337	1.23494113759096	1.60068834206474	1.77075451437856	1.81384283642981	1.3158407990606	1.32117267249255	1.32070224388961	1.3842824218839	1.27224087379047	1.56148279168321	1.6838483382353	1.16028741801516	1.01910580837967	1.67568499610875	1.78738994595736	1.32247500150679	0.847031944402758	0.877434723810901	1.27535989111922	1.1528672576251	1.59181454022748	1.5860577059233	1.49930046113539	1.4725143495006	1.05531281057366	1.99454615303938	0.58604939259421	1.170129550706	3.66826648251602	1.49998970758159	0.794176608704694	1.4466404114203	1.92763051773753	1.46183170695415	1.44648340997434	1.81045246507197	3.03614197830791	2.42555275188842	1.48826707361131
2.37424883999341	2.93354399333616	1.52954440027057	1.16363868087734	1.0685449104347	1.05499880768175	1.24139549125837	1.60764819425701	1.71902379074774	1.56993750073372	1.33439226048769	1.25601129556306	1.3783410704165	2.57977128804231	2.46436464072652	1.68360503277562	1.22105987100879	0.807940384351234	0.985878907386704	1.52336070066151	2.11743242204127	1.16504710909486	0.888237075980383	0.888237075980383	1.42138432314164	1.16781979364765	0.626637128136834	0.823057032525412	0.736058703359525	1.5988211754083	1.4719403893582	1.51673988426652	1.22988839218441	2.63426841495032	1.11233400832853	0.841705983284665	0.851860467434227	1.284315996343	0.874151002685267	0.818012707727613
0.655040498477452	1.2392878105798	1.08748409688074	1.02941527089077	0.666317083575967	0.765547352162951	1.0474285084762	1.02507975884876	1.75744167127582	0.883873821520492	1.24800312572077	1.02448669797678	0.843528617082754	0.927053557652344	0.425704820011543	0.652982139750545	1.48880512248092	2.62949383129485	1.93988118003424	1.06245270862713	0.830320712285977	0.777329438861947	0.79246702128014	1.1118222425531	1.54259764822514	1.20571483987395	0.936103926685737	0.700856307240147	1.00022393366443	1.09760449508265	1.38375778618262	2.59517977388643	1.23378534902731	0.740248680445507	0.98553992363495	1.58824901060327	1.56261060259804	0.938173582705504	0.764734786789035	0.784826043399086
1.58824901060327	2.07580327800438	1.09496984043278	0.522863765381417	1.08908394989606	1.01683503469727	0.908328750083934	0.649638243223959	1.40314183173364	1.91865422288301	1.31662339581802	1.28971594392884	0.863632760032634	0.984936759630273	1.41834293285726	1.54165003705699	1.25456328234407	1.3208283937415	1.47155684904697	0.934383138032909	0.905468211171038	0.931927066361404	0.79246702128014	1.47441458632864	1.14409363874047	1.27453790779968	0.866871444003144	0.700075775003058	0.454803960031792	0.784925731402784	0.831220374651965	1.26764408982177	0.704564510773587	1.06119610626617	1.48826707361131	1.21855362280297	0.733502902100903	0.871595841819947	1.39725098087033	1.11542969584641
0.766264532542774	0.973824652056683	0.795569305300786	0.67137994085704	0.758089095636449	0.903399814034423	1.36255263800645	1.00947572140786	1.64242196292809	1.10069243967994	0.929867492919665	0.710319950577076	0.885070340708451	0.830181974964944	1.00682241637963	1.53369563169787	1.65404784758897	1.29790445054726	1.57100801579629	1.27195845759169	1.22159748407095	1.32404398038886	1.12739848926177	1.27367856160198	2.06876432544084	1.21616636437231	1.18673183454877	1.21616636437231	1.38353815077345	2.1216451658577	1.11776941296306	1.32456272705437	1.22105987100879	1.91980025348264	1.52967085249097	0.938024810065101	1.02864695611532	1.21426353289047	1.15870064138251	1.38543245274757
0.762934075596117	1.15207999881258	0.937440826293857	0.78908828797754	0.821467383326306	0.903767128127022	1.34216642206183	0.816024709781425	1.18299704559512	1.48482331275692	0.826309624804336	2.29015791936119	1.00327312655684	0.995000307005574	1.21575462780978	0.888478152700829	0.882711012967796	0.804767687442048	1.02657112284195	0.974011498470921	1.11915098775305	1.10216850172093	0.989610762696476	1.32173942286687	1.33991945630867	1.00919304672258	0.696646934769714	1.04111577509671	1.43499917194805	1.01032428608284	1.68920615879986	1.09543024648922	0.895918679892147	0.911966390255368	0.797143840125065	1.13411213565925	0.759229483778728	0.930823713535331	0.452548072064022	0.62747576790142
1.30636785429003	0.804482207793367	0.717273588066823	0.671562697637786	0.676210837608703	0.712670039768235	0.283953489144742	0.857339506050616	1.07718890278254	0.917751309495876	1.04937069537223	9.15798438241863	3.49857324522349	3.29513969331806	2.76614097663724	2.39451007565859	2.55597262815615	1.46292400335934	1.32173942286687	1.6294593804885	0.908525374074289	0.873513351239158	1.18845147095565	1.63812809113703	1.60377367940387	1.39349521785493	1.50698958211605	1.40668663762611	1.51809955156862	1.02815773499227	0.890442543506321	0.954090071014922	1.42256803821936	1.00938356838523	1.10496925170559	1.23999431708661	1.45719021025989	1.31935233170051	0.866871444003144	1.02937187282661
0.938173582705504	0.565050709622036	0.80411100250596	0.889939782995084	1.35959847478391	1.07409568067565	1.43015833975178	0.553268183564642	0.747918146919388	0.740397193280568	1.06370874967378	1.40862217809819	0.829847712401828	0.693803202149125	1.01626640128428	0.883873821520492	1.18901261083333	0.966244100228563	1.05186504599074	1.37254124266467	1.50846564415703	0.938173582705504	1.7249773402029	1.10378211245302	1.22627519279656	0.96566130993013	1.78804653760533	1.59514236787674	1.29058037541952	1.00713343867832	0.962934012191885	0.91010306518244	0.798520261955747	1.55753336052326	1.18673183454877	1.51293391925777	2.07965287310163	1.34147164969525	0.952241181027093	1.10358638057751
1.10496925170559	0.758884151814093	0.369360398710996	0.648770784442988	1.10216850172093	0.822152323231131	1.50556916263483	2.01044805319097	0.963022956517943	1.13807894688854	0.765945477928114	1.18069514625325	0.895918679892147	1.3208283937415	1.0227876976495	2.07305346398861	1.75814817778263	0.811534525112	1.43248510545744	1.35274496525109	0.926875019256771	0.713011922856182	0.628991366998026	0.683187100211119	1.15180878248807	0.71270549046538	0.728135077219495	0.776146746411387	0.833657320985575	0.970337159095847	0.771377913705416	1.63046202980111	1.66874758592932	1.27857349092814	0.803354244269543	0.883558634641622	0.995625612503881	0.907876473686274	1.41644771052096	1.71243985063649
1.07814595806992	0.866437252618911	1.43201123766945	1.49662956541429	1.56341533342382	1.55047460468364	2.02425672904657	0.899048672693137	0.893851903449123	1.18154128756348	1.13024132276621	1.18195186816717	1.71664013532954	0.876034019744687	1.38878944272657	1.24591569619312	0.605016064490214	0.910702331243257	1.01905258461214	1.30114769679202	1.06764325561242	1.04843711204401	0.678523838126984	0.472357929308969	0.805202840976581	0.485335284831137	1.05363935106265	1.78196014690828	1.99454615303938	0.898836131870023	1.04337218939884	1.34025011427849	0.716845425421728	0.950945095827404	1.00124855155759	0.486043865863044	0.672975516649505	0.896853455561051	1.18421862982683	0.715779357372055
1.18707395099145	1.00451525786496	0.916738745930879	1.08748409688074	0.832451675564687	0.544532452747929	0.390275612190585	0.563014217250645	1.422764851616	0.898335044018742	0.959131734169874	0.984793771683832	1.45459026103202	0.81389445678387	0.778854326224141	1.20425982661388	0.450808376833578	0.455293828299032	1.52967085249097	1.10216850172093	0.892649029187569	0.938173582705504	0.985973653025434	0.836987610455299	1.19554519211326	1.11357249780085	1.15068299267337	1.57575010543157	1.88252462588813	1.00947572140786	1.25354842696593	1.27375372226877	0.919651699731868	0.719530365665356	0.409912260126671	0.2596374084366	0.670632325537059	1.4946721726116	2.35545675580255	2.03572922288691
0.797613171587423	0.816024709781425	1.10211847677967	1.06493829114557	0.900767911994122	0.940782869615072	1.96942775959829	0.764013157082474	0.551991164998778	0.749899795112657	0.781987945547955	0.875620827119505	1.18579693492501	0.945121264027875	0.941382076229471	1.07826586679278	0.982459529860983	0.847627362391171	0.926059160887424	0.980428485518859	0.938173582705504	1.41439847473466	0.884350428350766	0.613135868756617	0.565336204940604	0.787263215514948	2.60324623404973	1.56798415511746	1.1152530535458	1.1466566010845	2.76186950211406	1.11546457770086	0.630953326599802	0.746105842644798	0.854805494159737	1.15134668060402	1.03420745273585	1.83793154422887	2.31324604012694	1.71214029444354
3.29513969331806	0.904737779828938	0.974183242246594	0.993772139038863	1.20268509016673	0.576515386713667	0.787081496074413	1.32284754474247	0.725718219005941	0.651496485480892	0.798201207341086	1.73188173608744	1.20948102881271	1.23884868862559	0.619955904940624	0.84213971267515	0.558722723500049	0.617094673930857	0.565247014503018	0.91808475838068	0.783041117234629	1.32404398038886	0.751754893823053	1.03289652607375	0.900841183837075	0.545244559982492	0.609759840770566	1.03420745273585	0.746105842644798	0.349659863585589	1.26658732464044	1.26658732464044	0.664848717679794	0.679234236891674	0.42107043221813	1.52386972204631	1.67082819848939	1.06712973808348	1.17003963169604	0.618313192159878
1.21321730554874	0.928478897332484	1.11836241600888	0.797931932386496	0.796107855209963	0.907991509267392	1.17128015842923	1.14244573589867	0.63314058591041	0.817445288953059	0.70619399116711	0.758415709773494	0.70736453402569	0.828809942529907	0.778117132654915	0.647309440713697	1.31029715318453	1.04102250286699	0.962782993992954	1.18371035671149	1.22210847957375	2.11630738647698	1.32926630852088	0.985343276744685	0.88583477876441	1.31839357069819	1.77055233213526	1.81495256048423	1.47445285995705	0.962039102305093	1.28266186414956	1.15621604715144	0.948573129291193	1.35021378182814	0.979469314096711	1.13449019403632	1.62637722713845	1.39117985334553	1.38190619184867	1.83157020198357
0.832370409147164	2.07727995431796	1.29029777281679	1.22722280396471	1.09137817970428	4.06716159582346	1.64814884796794	0.714941274844599	1.07041594016521	1.42879020388876	1.82122314663471	1.44831329749847	1.55412401472404	1.23415213072624	1.12189055145922	1.07869142570012	0.747481816408497	0.889939782995084	0.942006234876943	1.02802707421126	0.994198300638591	1.25085885991251	1.1536311408229	0.969293208187761	1.46888671126447	1.31144509636481	0.895574832031951	0.659363779972955	0.772901112966263	1.44345641211763	1.57199712490583	1.06058808054065	0.820798852668404	1.24358338297089	0.704130629138116	1.84532198993153	0.942291889690255	1.14215605520567	0.934699742044316	0.59120596604681
1.11745237353448	0.595751853614277	0.501224434482783	0.622202647003861	0.8045679260445	1.14444939964455	1.27953226026721	0.809678827615247	0.339135119890632	0.277405480873905	0.586206394040167	0.697851832749723	0.564435443711974	0.931026684610956	1.78622099882791	0.983781941841544	1.01650190345321	0.866871444003144	1.15395637088369	1.03956309092329	1.18312358894368	0.683742511003088	0.832879596367466	1.02299854081693	1.41023961683996	0.467245602197015	0.979018129124754	1.57593160109883	4.1794965580625	0.990971389054205	0.536091633583393	1.02448669797678	0.693432648086676	0.675442589157553	0.859923762680771	0.666522177190808	0.715779357372055	0.907876473686274	1.33480785545316	0.904652250561131
1.10587429755627	1.39371502441502	0.698249198926105	0.931026684610956	2.01826120115687	1.42149762805213	1.01371962602105	1.01690180869702	0.718805544600605	0.808979078866946	1.15739125539104	0.899127173416116	0.982231795163424	1.21987293479454	0.915852001131546	1.47135957350885	1.09739003968189	1.81102137086855	1.45136075096323	1.36016246084212	0.868947958546076	1.04512679075904	1.56892327122637	1.24093077139918	1.15305471606141	1.17812992319415	1.47881228060837	1.34299466310063	1.37016187211493	1.44007499100781	1.2061669530995	1.16243497469539	0.943718951811087	1.17539706516733	1.11940172460267	1.76731634779669	1.38259859449133	1.43010831481051	0.738826283962673	1.01447225434123
4.65394102375855	3.87089331845038	0.938173582705504	0.938173582705504	1.1957385827141	1.35113193784478	1.85766069052181	2.12558211529007	1.82429700031417	1.39210103957193	1.02600898104397	1.21149844773121	1.0633881145184	1.10808119613299	1.54687366371585	0.58604939259421	2.57812277285975	0.938173582705504	1.58106870694234	1.33577757365284	0.603347035017744	1.60723781059207	1.10216850172093	1.83055123402396	0.664848717679794	0.755957006021697	1.86839621533521	1.66613241110444	1.07425469276767	1.0292818710474	1.10216850172093	1.75814817778263	0.938173582705504	0.938173582705504	0.938173582705504	0.938173582705504	0.938173582705504	1.99454615303938	1.99454615303938	0.938173582705504
1.51761475450341	0.801886248210127	0.729515979003701	0.454466956383388	0.493978367394235	0.909313067867257	1.05830705311951	0.858821202536749	0.820798852668405	0.942535099980459	0.66212760363761	1.05075593295483	1.88478723537614	0.722390794527312	0.883510390260778	0.79760650926371	0.774440962102944	1.12114035542426	0.963716608949305	1.02412810778687	1.24301817776544	1.47300790586241	0.905147953928701	1.08355491675791	1.42326851454572	1.18195186816717	0.920934759790901	1.223908517923	1.1701750194924	0.870020513651704	0.961128801993606	0.907876473686274	1.73176820812703	2.66939505658128	1.46104193334663	1.11634518235364	1.31989481041328	1.09420221841709	1.32792362703597	0.919848431222416
0.911969722300004	1.29706677209683	1.29471403074538	0.851860467434227	0.608563485475806	0.622986264292777	0.789262400280436	0.946948790372577	0.742580546365204	1.27909145320974	1.43913848398758	1.14062032105677	1.24422518148206	1.74631427373332	2.38985900497191	1.97649582527604	1.65107287457023	1.42033733367851	1.22469980521062	0.865236927090717	1.42354895739824	2.39590619617595	2.87369026836306	1.97534722252268	1.54695695238782	1.47157756945465	1.06534057938493	1.1211338669426	2.67082039507818	2.08840446555066	1.11720450046656	1.2880982785784	1.16190149850783	2.16338901574184	1.46420817029682	1.5345187427616	1.05207447208141	1.13731774960648	2.23043859361879	2.09379913995491
0.846315098328643	0.46886137764718	0.513866220077599	0.793205599676232	0.787263215514948	0.609759840770566	0.771493981341702	1.15468191750223	0.965518562270845	0.523371818036262	0.789880125879923	0.66391801139753	0.688650704875828	1.08517953935875	0.754456613951785	0.915175263186225	1.22031180529569	0.902163923164412	0.987914970408116	1.03221965690223	1.02719166244363	0.74132635556644	0.947827323537678	0.688616097247247	0.648993096474193	0.823272875056041	0.720295235176551	0.979042625792977	0.715519065501127	0.661346113176312	1.13176234259968	0.656474230616468	0.816695864916299	0.899048672693137	0.746580680266945	0.48576399372025	0.61331767298083	1.00161555334954	0.68506479843414	0.628411173792691
1.00377155031167	1.21899563411443	0.895375187629608	1.10016035030771	1.20165187064629	0.963061848617785	1.11963996335435	1.28990526920191	1.73418645637292	1.40297394239234	1.15768471074178	1.99383964653257	1.47250083253062	1.1518035397447	1.01587389766938	0.938173582705504	0.938173582705504	1.01480266143692	0.974183242246594	1.38543245274757	0.841705983284665	0.495517268137955	0.940044394488042	1.01271672771251	1.22627519279656	0.897527851409588	0.797323906660986	0.85951213071374	2.04730609235058	2.13398281607028	2.34303056380961	2.48210272396271	1.26961432249715	0.676732948082667	1.33229513876115	1.12993474020571	1.42509756491581	2.03426194613317	2.63549131252523	2.02261667056244
1.431361694936	1.29947766915437	0.92977832168184	1.063134981501	1.15668339990228	1.02866228522928	1.56518164766129	1.27714638354673	1.04937069537223	1.50117127291793	1.23598134729824	1.41801290403581	1.10899650360349	1.09356138043153	0.815516792282966	1.43938406283081	1.40317533547432	1.63831897517598	1.86474048553743	1.08908394989606	1.15542750547771	1.92359606087593	1.54695695238782	1.05111359426846	1.15776705805429	1.14501454479758	1.80417996674135	1.18860264633131	1.8289027188414	1.89483088575045	1.93056658308761	1.77292668436497	2.07058700770747	1.1612280022947	0.826443450525186	1.27624391006892	0.902522513354324	0.886293199320243	2.57812277285975	0.967537682001245
0.880890854219572	1.20195173767165	0.981330140341142	0.58916133702161	1.46095779315733	1.52525780330959	2.00106266299861	1.74642666509295	1.24075134082087	1.27915250519127	2.11168538090755	3.43996980325351	1.17245203844183	0.793242592285301	0.731923760876722	0.742706034089631	1.00504910103549	1.03117602557174	1.0176502327761	0.915206776907757	1.54090881871481	1.43596992722838	1.07596130927079	1.22627519279656	2.41709518117293	3.60293742441373	2.76389407711331	1.2623256594298	2.23571515159148	1.28102875449758	1.51437680288762	1.0944395880835	1.85228346398125	2.81428524594757	1.26824816530628	1.385384031679	1.47500587948582	0.938487585597421	1.78918233699874	3.89502767053083
0.659923135991344	1.40398923610203	0.883508609700361	1.29800121899028	1.67689105281763	2.3102643463765	1.62701064539757	1.57518140506386	1.36499862632977	1.1421977457641	1.00859842072776	1.03764554453475	0.453582313795007	0.42107043221813	1.03174366369867	0.46173543415755	0.820648987651809	1.63130193787493	0.750819487931783	0.848639084840799	1.21153899864116	2.53693970301223	2.2656096360768	1.95874441835667	2.61985063171289	2.62392968436938	1.39043844589112	0.990694616246878	1.02412810778687	1.15451098699025	1.79422170090653	1.83780819974585	1.6807365022938	1.15309139552023	3.83958710895714	1.94299285667879	1.98793471588412	2.22629595608807	2.45614159046232	2.1240158259463
0.781987945547955	0.876034019744687	0.525310533699608	0.430020756882619	0.550887327412222	0.371844914428547	0.586222359978323	1.00518215563457	1.28098932588146	0.949583599301209	0.594676784098336	0.378176149182517	0.78262416832064	0.613135868756617	0.882550529703913	0.608077862287252	1.16143129857455	1.57627314039655	1.16708480525416	0.682516992015047	1.36770944830563	2.02847225866851	0.548983688371969	1.48829788704013	1.18312358894368	0.806071067598294	1.0728279225632	1.03031725951925	1.14768542525938	1.08216967917531	0.696529639191426	0.752941830037305	0.687504371334912	0.501500750327486	0.318837321745609	0.724186872508181	1.04937069537223	1.69502478786197	1.13023901924399	1.38951291221637
1.53897795759495	2.10256892172044	1.3974660045898	1.30736465449342	2.86834390247125	1.3777439548515	1.14303110972434	0.993772139038863	1.70131441176168	0.909898596668361	1.30988671520534	1.7522439296187	2.21032894121758	2.27700854498546	1.06337590924153	1.40848188019489	0.920965993464919	0.828639129098637	1.11920494429327	1.18673183454877	1.23493631061725	1.12148826321985	1.31042407105237	1.1793425812576	1.32476686270633	1.07780707281908	0.864911650810476	1.15285556981774	1.19711292851933	1.26058585201037	1.53575395244918	1.30684508395743	0.775928446133513	0.646432193273383	0.522844158530377	0.664240691954283	1.01975389424511	0.772918462090974	0.903080320316409	1.03878049416587
2.57741018404925	2.34972038842967	1.0744797208131	1.19160892318956	0.946139866009337	1.14155927687696	2.43119655327611	1.97483172106117	1.33717676233092	1.92913937750368	2.23339194624594	1.46413986243728	1.79844587866389	2.10229996259429	1.99780590543165	2.29177221963496	2.59960293530178	0.938173582705504	1.64813242121505	1.81026888601454	1.17523558468696	1.58769858709567	2.06412439971421	4.21024896832596	4.40661017141688	3.61761520326338	3.59756845342468	8.03433324882698	2.57302597861841	1.91663483012786	2.38272110824473	3.14578306390439	2.7210919684247	3.19588670640253	2.86055663894604	2.74060567490285	2.82733306976469	3.36371944910901	5.09295135566716	4.58071248505733
0.656474230616468	0.550398323243031	0.777967267638319	1.09459472203199	1.80161095419771	0.978819314001415	0.867748744683244	0.866999320646485	0.587779439244403	0.726396523583979	0.720300585923535	0.932256960214487	0.774178663690078	1.03507491151683	0.896804685680291	1.59580177394976	1.08637312792019	0.821034354837342	1.31248881112863	1.36451594521825	1.37488706700884	0.636410366114952	1.01339595976562	1.08748409688074	1.19407209450349	0.983491533916385	0.938173582705504	1.11079981324805	0.714941274844599	0.871337810567528	1.15207999881258	1.87002372165807	1.76956793286898	1.09412371769411	1.10216850172093	1.62846448448922	1.45400513966598	0.972645999904912	1.21192245975912	0.659824025441798
0.80372524325412	0.752941830037305	0.677157680936112	1.00977014150427	0.848449103064895	1.07590489843413	0.870280189792227	0.984102824893933	0.875608233200328	0.526310795079549	0.574677209383841	0.68031000746141	1.00277083462478	1.05531281057366	0.644140690921732	0.958729928380004	1.02171401342399	0.831513430569527	0.65886694120599	0.390043183568667	1.07902325875002	0.814113838732289	0.553872163904216	0.983553211811782	0.73698515231836	0.681037546536239	0.747542941385815	1.18670733788054	0.965962945554092	1.18147261455676	0.957140254601507	0.968888141643417	1.31568798992675	0.900980071333785	0.58604939259421	0.605044256691083	1.36013218602266	0.632408682221567	0.952374267564674	1.06943272023567
0.978625175874292	0.796250867699258	0.594355482380046	1.42783585201596	0.953164140637427	0.763195811126071	1.02778147897749	1.2505448570206	1.05210431704969	1.34060122854698	1.5021066788092	2.62598253971363	1.15056839676614	0.766550993038198	0.526952394262425	1.15892030804797	0.568837586259106	0.847065294363601	0.981330140341142	1.02825966069537	1.04464493609314	1.05590282524618	0.950482545961821	0.867748744683244	1.38711654169982	1.3110109604704	1.74597548778994	1.16774882922359	0.769153971452082	0.875177533788982	1.56892327122637	1.01122696318323	0.438497287738361	1.04470277873112	0.734567049195243	0.699637841017207	0.94411569790694	1.04866025028724	0.942312894745035	0.737868748196679
0.664848717679794	1.41566511376354	0.827910053366999	0.751304513208738	0.736865729258426	0.622705658075975	1.36554948125514	1.32336240563238	1.16510163850922	0.785612015515923	1.03255434880444	2.12139239294708	1.36159991151915	1.07902325875002	1.10121429706186	0.774178663690078	0.716062991116934	0.989528234425677	1.19364864383948	1.23154547964149	1.00141816426378	1.01447225434123	1.75301495032268	1.62133001094116	0.957888014683718	0.599457365972233	0.641138269503438	1.2322278557488	0.91341315321912	0.7452658495706	0.552081056034444	0.928510713017049	3.76745610299294	1.13657223906089	0.871867051667997	0.873459225224368	0.783240129476557	0.917266452089242	0.628773636300698	0.618067092476293
0.751381968205757	0.821786713941284	1.18866815164738	1.17598871572267	1.04470277873112	0.926375341787296	0.860525147409977	0.993772139038863	1.19140962340639	1.69131240564466	1.3768921469963	1.33599782091586	2.28780067438863	1.55956921231367	1.19197497277695	1.26017033759251	1.46984473267306	1.89396098517526	1.32409980833675	0.983217341402242	1.19310053713895	0.80562400149576	1.20094790779722	3.76231400169039	2.55035818845905	1.25117286280443	3.87818962715651	3.07819195754263	1.935747199678	0.66115954460155	0.588176566404534	0.616668887386496	1.33813750532472	1.12880422402519	1.07232366909936	1.12934213266663	0.797613171587423	1.23924489304985	1.55515164148087	1.87961470705977
1.193248344508	0.879100536760443	0.742549032643673	1.15941475739198	1.2481841713048	0.899048672693137	0.902522513354324	1.88668889057083	1.83303250283743	1.23399180324475	0.904097048178603	0.890983199656035	0.879147092425405	1.07452609137044	1.0846970400875	2.06890546725463	2.90562903645842	2.01112650401574	1.36799808778067	1.0404031862862	1.5255276187545	1.28111438235086	1.28998376992488	1.08110309017101	1.37871812875921	1.39048471960433	0.861896876186701	1.80165786661764	2.63383869115278	1.6568419994567	1.5169082479966	0.963454326196805	0.946032889504642	1.26824816530628	1.00277083462478	0.686289384231763	0.709614780219421	0.929398375038425	1.06716635391412	1.26321129665439
1.10561626630385	0.933033280144261	0.992838555710645	0.993772139038863	0.96241327198233	0.460022444240641	0.797323906660986	1.2516776151834	0.882190318627971	0.769875701737832	1.13340562915244	0.920748520643584	0.821034354837342	1.02204712507601	1.22627519279656	0.752603140486767	1.00031314566632	1.22458299955609	1.12217981638566	0.832370409147164	0.828262157709378	1.36839059139557	1.77823700210745	1.46138122298001	0.841705983284665	1.25354842696593	1.50556916263483	2.40428068323927	3.00265001921237	2.3215468819607	1.1137970274211	0.887635225473095	1.43240892785664	1.06431921713581	0.867220662180199	0.945648172661177	2.33681303704787	2.0964309092665	2.04140184418665	1.56482116502964
0.881153602305907	1.29423224900979	1.03752389180491	0.846315098328643	0.46886137764718	0.480472903475317	0.793205599676232	0.787263215514948	0.609759840770566	0.771493981341702	1.15468191750223	0.965518562270845	0.523371818036262	0.789880125879923	0.66391801139753	0.688650704875828	1.08517953935875	0.726899068638727	0.87201870555059	1.22031180529569	0.952467378894597	1.01828439985542	1.09181680792288	0.984936759630273	0.769758743587849	0.947827323537678	0.688616097247247	0.648993096474193	0.823272875056041	0.720295235176551	0.979042625792977	0.796743103148793	0.661346113176312	1.13176234259968	0.656474230616468	0.816695864916299	0.899048672693137	0.746580680266945	0.48576399372025	0.61331767298083
1.86507648013247	0.784626247825951	1.19741467795832	0.941647423366689	1.52029867588071	1.29650674087609	0.733429742339968	0.884197361871237	1.02727332670546	1.29955587000516	0.997383796692603	0.852521752678431	0.869942195777814	1.16869217838425	1.58476367782712	0.860823573891574	1.19639798878712	0.917028762709854	0.932452320502597	1.6443900456494	1.39886501970799	1.49019228374597	1.74655160519099	1.66445043262113	1.24787506314629	1.56914942150128	2.06544114369333	1.55397044618892	0.945558960659294	1.17174553193502	1.29194471906691	1.42953182401427	1.52766343250366	2.17394514994408	1.70254962144927	0.943681520508046	1.06583994596785	1.40297751365241	1.10629153913664	1.73258340794258
1.45154854118927	1.33025294844815	0.562904149623301	0.490251901369442	1.18304066717621	1.41834293285726	1.34130411523316	2.95096015062465	1.90735612052649	1.53531849445563	1.09321327718271	1.02448669797678	1.82044054987729	2.30636281124792	1.07864854673164	1.05151666511933	1.7318225547814	1.04750352871579	1.68999510872883	0.944499508914783	0.660837702017468	1.26785440283476	1.37751990920914	1.4824804694415	1.00790118658358	1.12512988465011	0.694809907799647	0.847246790030856	1.23634616273355	1.54753306978887	1.23634616273355	1.40274779211742	0.90774461090331	0.874151002685267	1.18621770423991	1.00151989217903	1.16135148630093	1.57670718966738	1.17023369155954	1.44523241646576
0.802150777077073	0.589155843182945	1.21616636437231	0.934321859618761	1.52376332519541	1.03003206708236	0.759493683302541	1.11792836673804	1.20324497123575	0.739029415804529	0.524810403009637	0.671562697637786	1.75580038751036	2.11027236789392	1.24287687646408	0.86762220133469	1.04937069537223	1.47552952548499	1.37829411673129	0.84954552613505	0.694395297243839	0.862241561404788	0.927563550862963	0.707087568252198	0.616065412908522	0.416290465836528	0.556522847376118	0.797323906660986	0.84213971267515	0.610183744674653	0.847065294363601	0.496185882023267	2.21087927935429	1.41341735116881	1.68674221619452	1.89472183833644	1.58339547264799	0.938173582705504	0.421879013442765	0.598873750259796
1.58435204586009	1.11813957128444	0.6852063432352	0.71409455263468	0.593463802863285	0.703424122631307	0.938173582705504	0.515624554571952	0.453574203613018	0.664848717679794	0.884113648420407	1.36499862632977	1.56530720010386	1.65029890085777	1.03503830928647	0.992938605593165	1.36474553963266	2.25309427299974	1.35314421055392	1.05991359890757	1.06944656525698	0.772760784833494	0.819696292524382	1.03003206708236	0.736959759784764	1.34533899693042	1.60493073910962	1.39368167445418	1.34486163888647	0.670768026805562	0.751304513208738	1.37966703339045	1.64143285381855	1.10496925170559	1.29076877715467	1.09217084973326	0.699392475008035	1.23634616273355	1.5636226378425	7.82305873476018
1.47721779954844	1.4093341879277	1.33817816339423	1.34410616449134	1.48377911986108	1.26671180428994	1.99137954313093	1.48707390086178	1.1762593721973	1.54518745963314	2.34287989847808	2.31553343264744	2.84687887442528	1.84644612598668	2.47243985427425	1.72238393291503	1.2479378191752	1.43100767375459	1.47947416565159	1.74081057779285	1.12739848926177	1.03484861792179	0.826784661755819	1.07813525657595	1.2027754131813	1.25905636476848	0.922084014651874	0.875098613853416	2.6281386750647	2.09096664187877	1.09491153599904	1.28294790364662	1.31723816655392	1.1007253470924	1.08092866099043	1.37106518062369	0.644759893354973	0.87477287888365	0.883508609700361	0.511116280460535
0.694994259565197	0.737310887288128	0.603591953321704	0.828893661636481	0.952153499481716	0.960597352572528	0.902293783324563	1.01763906353442	1.18849450606167	0.900207572055147	0.891603175331136	0.595569256665506	1.25932292200795	1.26321129665439	0.973824652056683	1.11033848118767	0.832255677657428	0.742549032643673	1.10216850172093	1.20820366673049	1.41077522922606	1.17769157630792	1.52132240616393	1.23999431708661	1.46013780139437	1.19711292851933	1.292052374177	0.831220374651965	1.14982772681794	1.00947572140786	0.81204337210334	0.665561306490309	0.992783406473118	0.502427589141566	1.16303822741412	0.984793771683832	0.689639827530463	0.976748987657014	1.18903899306343	0.857613661777376
0.528458528667824	0.484578952006586	0.721665247908778	0.938173582705504	1.04750352871579	1.36219729076671	1.26004468674594	1.13110878154718	0.94469009266473	1.48939616353981	1.18673183454877	0.878036407010797	0.644152081234418	0.627475767901421	0.431513333659402	0.686156926216883	1.11546457770086	2.86278945227739	3.40304291348455	1.10216850172093	1.03737175912209	0.983798095506355	1.08543579554299	0.628502117229472	0.601727997482562	0.638562808375509	0.887120702938559	0.656286874607279	0.393141659459307	0.619500926875129	0.689615330862237	0.789780414194102	1.33630565615589	1.2640313311216	1.09491153599904	1.24301817776544	1.15356099696904	0.938173582705504	0.732498168095421	0.780663806401922
1.03956309092329	0.938273632588026	1.01019290178768	1.10164975505541	0.766264532542774	1.12707701637998	1.03976731347653	1.03878049416587	1.795521127561	1.78770166791332	0.981330140341142	1.20398465754552	1.89614920163013	0.812895223168878	0.641263870660204	1.07232366909936	1.07814595806992	1.27195845759169	1.25891934408393	1.05893918406385	1.60246678729673	0.945313480758972	1.03945874468897	1.13010361925308	1.38543245274757	0.888631374135755	0.718804751256644	0.717329259407178	1.16056780803895	1.67972958825786	1.49842888296784	1.24688092331022	1.01294956206905	1.07902325875002	0.796527819882799	0.650071972614445	0.507878073292457	0.397136541135463	0.756893786067647	0.830755285587516
1.71767367136643	1.06907847637175	1.1793425812576	2.14524499607487	1.60189160939115	1.42149762805213	1.96655065575591	2.05193545488258	1.85820475110628	2.18615538890711	1.80500021954767	1.11617108420767	1.01670449143515	0.841705983284665	1.4080022058904	1.45183089918095	0.764958136858442	0.922752675021782	0.886190204375966	0.970184872715619	2.36108314003804	3.22093809662833	2.03501377322999	1.61386757290803	0.935429622088271	1.1366141226764	1.6838483382353	1.16525220619605	1.31674856620638	1.28760842159665	1.03564634442044	1.73419157343736	1.07446091720088	0.867748744683244	1.15356640375703	0.797323906660986	0.492620612902405	1.71143378793673	3.55974944363689	1.61800500824492
0.815765268566409	0.977219991994891	0.971344420285231	0.938173582705504	0.841272253894176	0.53820966008629	0.443475167273276	0.952742547962955	0.939574286771717	0.699140171007107	0.602107661787855	0.670954841864734	1.03464118212634	0.839776631296248	1.01019290178768	1.79480214544235	1.20963128107477	1.11963996335435	1.38790343693842	0.887870126975318	0.99233830464003	0.876034019744687	1.08908394989606	0.938173582705504	2.38359723291963	1.17259333974319	0.6500202973614	0.627090531779449	1.39832675144008	1.82619346109616	2.5411958830908	1.73500293481172	1.11637926830129	1.09578074810186	0.916012107162879	0.947827323537678	1.97090382163926	1.39371502441502	1.17415793868079	0.789169221622002
0.89896988838931	0.859923762680771	1.0484192796313	0.570087156062549	0.886698971411491	0.697004584153407	0.890993140881737	1.71047016669646	1.22810954876404	0.498053048679707	1.06442957663569	0.644915396440396	0.847684880181728	1.09412371769411	0.820798852668405	1.03366711300323	1.48141790170935	0.808703909798588	1.1549730540942	1.65097153470514	1.15913407589994	0.939928184065702	1.20050097653922	1.36753755692998	1.10092670810907	1.01102686341818	0.853663777078792	0.912109816252145	2.6608000407881	2.6365021611673	1.63208986924505	1.08008525431014	1.1610032660325	1.10901797617894	1.09810377797831	0.708580696083908	1.15404681775751	1.07730401944903	1.04937069537223	1.0659228424162
0.817407981347156	0.755223149266454	0.553219859745272	0.638176925500926	0.36083599334827	0.51393835048924	0.626947060223746	0.652134801673337	1.15831414381149	1.63418534895858	1.74633277088811	0.793472183574246	0.952654193953768	1.43114744886131	1.14501806783155	0.992783406473118	1.0902397384597	1.45124334200999	1.39676912620444	0.940878547172354	0.756945440808338	0.985838414452558	1.29128181417745	3.29513969331806	7.67171505213194	2.97104107717626	1.68838407675734	1.84211349640757	2.41037802874552	1.71284680095035	2.63828836112025	3.82773676081475	2.9883895914719	2.12856329889751	2.36191709226182	2.58974212210553	3.08467900323377	2.9318954781536	2.81452074811651	1.45632744340152
1.06058808054065	1.284315996343	1.00474669764102	0.851860467434227	0.393772124764367	0.769153971452082	1.04002893876011	0.797941201165912	0.584474005008275	0.488856101709233	0.469763032469463	0.740248680445507	1.11079981324805	1.04512679075904	1.1729230427797	0.628502117229472	0.525620411846812	1.00077164985929	1.30784818815094	0.837566671245134	1.08287498183676	1.62919202240465	0.816695864916299	0.91822609572332	0.874051677140316	1.04600409143914	0.837586501881315	0.68269852157153	0.568137613073033	0.786326435468998	0.965923314601449	0.772157383612613	0.38852306851426	0.983004806906091	1.96933347984752	1.52444777282461	1.30459156900589	0.619945860585189	0.450672769318131	0.361047188578257
0.939041041486474	0.804731881042327	0.895017025069865	0.569517076186419	1.43889407056849	1.10337774608515	1.12050688425225	1.19756516288841	1.11276946632208	1.39371502441502	1.33924770744191	1.12491673868777	0.566267132983002	0.364989946810926	1.02507975884876	1.31646687646654	1.64242196292809	1.24977872969396	1.32230906282691	1.61729850173811	1.02220851648572	0.808147000249843	0.503196641979788	0.41333143902887	0.728645583465993	0.82886214791495	1.28452246686076	0.733215154180074	0.566493215507584	1.21576922161394	2.26787101806509	4.25994439833064	1.32547106569092	0.981852236789061	0.712603999377798	1.5195884661401	1.07814595806992	0.820798852668405	0.886782718519252	0.885361507618031
0.787263215514948	0.740690948153699	0.973012086682766	0.69769772642414	1.15247195745112	1.02507975884876	1.01480266143692	1.24870108368781	0.791402527554479	1.33139711651952	0.625802308390408	0.67570956761184	1.02083907612454	1.53958833564459	1.03397381806439	1.16421885267986	1.40539172656933	1.74652229312175	1.3134430157877	1.07551022521382	1.28776797447256	1.21585996500617	1.76179633213569	0.583414150381246	0.570745913068807	0.766113690223532	0.755753080691822	0.80314499532172	0.979198944047073	1.23459160140264	0.895918679892147	0.561847823801033	0.420341310917595	1.08725987271953	0.715042163802828	0.598038308958688	0.942312894745035	2.15854107205481	1.19988561307212	1.32983389641421
1.38016128338774	1.50299494548404	1.25742768991964	1.9254052227127	1.13703640454409	0.980626307340763	1.4555448466441	0.960667844950915	1.47173876093205	1.05531281057366	1.26256002140601	1.31712259790616	1.54314626521723	2.38524574810218	1.31760559122077	0.834466941949771	1.42240268793667	2.14702171374478	1.33132313415837	1.43482625639288	1.30385188269612	0.814617367789406	0.666454137961014	1.17807534369638	2.1967921009698	1.89503364030019	1.03230886890412	1.16908358325648	1.16152512341441	2.67997812891436	2.21087927935429	0.994667696023802	0.957951704824851	1.4978578923307	1.52707821557027	1.21149844773121	1.42614536996341	0.990071519495611	1.38676537223763	1.36159991151915
1.25117286280443	2.07032450773398	1.25703540745979	1.77470542594075	1.26432733184629	1.34802329570989	1.59368370071275	1.20935860157191	1.2106895443286	1.48917212427287	1.36677033219673	1.4427733335222	0.970675582408124	1.30486673807425	1.52054804071463	1.4666516800298	0.868241149678407	0.954243664178732	0.631035943827731	1.48748731927912	1.16657846277769	1.45773760443526	1.64242196292809	1.77785050453643	2.03984752987166	1.3370121626627	1.97305542801604	2.08085926831066	1.21791543477915	0.871689156077628	1.30560752021294	1.23634616273355	1.01626640128428	1.22725999254074	1.0292818710474	1.08623165907719	1.27690522326692	1.08410270276266	1.4594636387025	1.22627519279656
1.78421194423599	1.39246987779201	2.03053945948012	1.78291479096507	1.9694226918494	1.37697403583206	0.939389634156525	0.952654193953768	0.604388707819309	0.662598129574925	0.415793516878123	1.8438113478428	2.02181938720876	2.91451486084459	1.53146677136889	1.04679093990527	0.859595140938175	0.838782722696155	1.04423039281099	1.01626640128428	1.14583829479306	0.775012959626284	1.17336796929642	0.897789709622657	1.19016101398812	1.71902326777026	1.48924519003334	1.79951707480784	1.07198642828282	1.08287498183676	1.0081914704139	1.06820016516116	0.977564357861538	0.938173582705504	0.909066922941091	0.761413464336528	1.44120814000735	1.92894818543321	1.10479747500735	1.07864854673164
0.82886214791495	1.25325400686953	0.619271594659872	1.01943301119272	1.15683347472607	1.24458277670305	1.43508192505431	1.69507320893055	0.933929678092315	0.513287615399688	0.6483116018651	0.81389445678387	0.618857013712019	0.431412080593878	0.307814689819872	0.262421071838316	0.823242136725897	0.870631304060716	0.766519456655983	0.881888350501516	1.15395637088369	0.696755228915709	0.894199538072828	0.818007356980629	1.00859842072776	0.83968386030258	0.837413549917343	0.574212815258029	0.935044835409446	1.45165247517719	2.4609835449916	1.15683347472607	1.00156159026056	0.791624732789906	0.814399209162837	1.16430806468174	1.12459227158795	0.668804596860719	0.488664124558565	0.692787576928284
0.610183744674653	0.847065294363601	0.856914154218281	1.37401730470565	1.68151909905121	1.72238393291503	1.80641688194352	1.38419724305998	1.03281854832825	1.12880422402519	1.16471041265574	0.938024810065101	1.1731336131983	0.886643213420923	1.31448765855643	0.828893661636481	0.59237531880349	1.75467834265874	1.6898428592808	0.985594479058217	1.16461306801172	1.6214654698148	1.26173523461341	0.88164144304392	0.685719524008628	0.910362056204707	0.696465400008522	0.58288508620798	1.25606133833668	1.27910444923449	0.922879070829518	1.07596130927079	1.79480214544235	2.08428511789581	1.35719726781326	2.03359256232877	2.51502677944106	1.2694317504322	1.97363902242312	0.965985109206295
1.33813750532472	2.15901063010926	0.991904972382422	1.39442171112821	1.52639837473393	1.5404773948716	1.21149844773121	1.64448064574073	2.11864685495725	1.24980680340085	1.01322746932194	0.847148669265701	0.633762260942631	0.599840450925891	0.99916607814725	1.29184185441485	2.15591437236976	2.1285655208378	1.90858325294601	0.938173582705504	1.15215306123913	1.11090423253764	0.794840487034632	1.10802712869526	1.1111895122038	1.15711607732879	1.01091142124604	1.24282035594354	1.26616342073636	1.70222162856299	0.832893795538224	0.827746533990778	0.847627362391171	1.41268687811835	1.0460274666748	0.847065294363601	0.652965027896068	0.619530766468911	1.47427277282293	1.69065576263851
1.33025294844815	0.886698971411491	0.820027490815384	0.79910597372796	0.966394428043027	1.37719583877807	2.90653651479469	1.65204333781529	0.581830383409232	0.699637841017207	1.28272385324441	1.13115504104757	0.869503346043444	1.51332471489301	1.2505448570206	1.10726635371986	0.868559429789012	1.19081499741157	2.35944185627257	0.862128256494289	0.873846429924815	1.06568313643354	0.893791506081822	0.897527851409588	1.74829931792794	2.69435452239164	2.41956497297513	0.699791640946643	0.634953300500699	0.819611713415835	0.933148890467508	1.25680581372126	1.32640170767861	1.18762120533666	0.889939782995084	0.619955904940624	0.791624732789906	0.910285739075616	1.10955387967472	0.818827122212834
0.576307258668188	0.569538317139248	1.31999872041609	1.44513106081195	1.18395169630158	0.711300056316146	0.735917049205856	0.981401480469972	1.09773727494865	0.81259287716419	1.40743700068496	1.15689187755334	1.40519848046626	1.23395790239899	1.36039554178079	1.5380918510051	0.971199211482304	0.963716608949305	0.660180801038692	1.25727860550592	1.20498537323241	1.48581242186646	1.30486921479362	1.23999431708661	0.939863446999833	0.859374257619916	1.28996744586195	1.29545984722246	0.875726390271202	1.1733277314502	2.0918812112412	2.13232197540444	1.24688092331022	1.25891934408393	1.38259859449133	1.70628395476215	1.59330269738733	1.46300401493697	1.58381241741206	1.53175768581287
0.638877251706916	0.762555488736889	1.16774882922359	0.530272025007458	0.532116457197783	0.376156711787208	0.907703920314602	0.861754223637742	0.83806800909433	0.938173582705504	0.535790674491426	0.467358373211259	0.646760459854777	1.53816689711465	1.84925646612453	1.82898464777192	1.68529489706995	1.48707390086178	1.41933683077407	1.0369286966745	1.13731774960648	1.09855843616826	0.97578477123556	1.04303644315	1.52029867588071	2.11263582280869	1.47938124857173	1.69086046511411	1.22454999264075	1.87255796526843	2.07445650430209	2.43186593708052	2.58678999802357	2.10764609718795	1.75220444072375	1.45550193619644	2.05199818283776	2.40718207993922	2.47688415014357	2.6772635081628
6.60510708036421	2.74104206977654	2.74751217518744	2.30746191435624	2.04787143633903	2.47914553213186	2.60465924706336	3.29272385836473	2.7801246029946	2.00048826824082	1.81467530539582	1.48323297165847	1.98707748641362	2.58783934170277	2.40120690392392	1.33439103573771	1.33691796179513	3.39809736793689	1.13708767844424	1.04512679075904	1.15463621094175	0.989528234425677	0.919190577380325	0.835742594068601	0.622291623691393	0.974053382086443	0.547473987642696	1.49333567291407	0.866763014072961	1.38936123435856	1.61631952812633	1.41380384873984	0.719613740567459	0.708096998338218	1.48482331275692	1.45485789703767	1.69166779788297	1.58812220174308	1.38257359599319	1.7122189355942
1.71957277283111	1.58972507264426	0.889320197176956	0.834800020635428	1.26321129665439	1.18501798564952	1.32770344352818	1.64622530179332	1.1651827463152	1.27581018067844	1.78136877717103	1.1164289294614	1.58612010955721	1.98181443919982	1.54558179105713	1.13496748552401	1.49854271905462	1.09152112201192	1.90737234089047	1.01626640128428	1.25703540745979	1.51027905348477	0.715779357372055	1.16493043187005	2.92242396828301	2.34739092194593	1.44350236981558	2.07432260891897	1.84884733295733	1.90117538597696	2.0212522026212	3.35330152578193	0.281346098835629	0.703188620462372	0.458004232553739	1.10068783263551	1.26616342073636	2.21579915708296	1.1672122340918	1.32311957242585
1.15776705805429	1.32611363640863	1.14107360970895	1.29275787621843	1.21232129761447	0.915028339734593	0.806977647493163	0.994802643439582	1.11741125040331	1.35397055486695	1.44695441431221	1.35337274166888	1.13110878154718	0.772110870103072	1.19761332904822	1.3227427922174	1.68772333976037	2.16261057519341	1.15896556434082	1.31209266292479	0.973630926110606	0.670635851573716	0.752970554627233	0.787637927533329	1.08473373929114	1.05515580912771	1.09496984043278	1.5221151607154	1.31088930774056	1.14607206878623	0.520649246809947	0.933119895921447	1.86839621533521	1.53910853421561	1.08385012916611	1.62096220007577	1.89566944950458	1.42467582359956	0.817867744928894	0.826976470038778
0.627475767901421	0.797613171587423	0.706222814241365	0.863897021596505	1.34822170660899	1.08748409688074	0.867748744683244	1.37736053340308	1.21243203105943	1.05497811867146	2.36706919448167	3.79999832779643	3.28307765958916	2.86799978492944	2.16831795441595	2.34913044655231	1.43755998565429	1.10216850172093	1.19039736786324	0.952873321045845	1.29275787621843	1.19918948447489	1.65895427933588	1.52504723289099	1.35887072732428	2.87994350724086	1.99454615303938	0.660180801038692	1.72437703846023	1.95424845215812	1.55944755958383	1.50157228688357	1.66301349785185	1.15387932354456	1.14589307563715	1.36240881492177	1.52939711534913	1.39101188057987	1.34958092094552	1.37969836467011
1.83269132278964	1.86009274583912	0.887870126975318	0.991150569924774	1.22005473901875	1.45232460911091	1.12725705846044	1.22952667562671	1.25552400414572	0.993772139038863	0.735868181696876	1.59809787045796	1.2586681417704	1.32830298369717	1.22725831274833	1.50994170619802	0.962993723089074	0.689931156476233	1.04937069537223	0.985363965754968	0.856914154218281	1.31662339581802	1.08725987271953	0.850197870738072	1.11576070040065	1.02843221406704	1.03878049416587	0.784925731402784	0.624071742462553	1.27891776967919	1.32309675661988	1.29358072610169	1.67393662521344	1.40530340887607	0.837997044670272	1.06705548020302	0.837045315955679	0.919985274997963	0.849083413474376	0.682516992015047
0.637424084556862	1.03208327917983	0.505895295870118	0.655223237107889	0.823272875056041	1.18833693681159	0.58604939259421	0.758675623136762	0.665441778551777	0.643499746418941	0.747918146919388	1.31943486534488	0.826042886710558	0.882575026372141	1.32096027767755	0.376504925177627	0.352481092746921	0.793872175950828	0.429785254713683	0.895720858070242	1.40857362932928	1.25179614861247	0.958595855915127	1.06298079113018	1.11599036023334	1.18907467786419	0.741321277059721	1.64639428663703	1.19180072802185	2.13468932257708	1.3288731777683	1.10561341432396	0.704708030326888	0.864865647386076	1.32324422869482	0.987641724097123	0.377804446356389	0.663368048594374	1.8438113478428	1.08059355406496
2.48308000832486	2.70841590814917	1.82252746633959	1.55014613975169	1.74083002106918	4.05310989513419	1.96499266290868	1.30260673607311	0.916732888421865	0.938923778740461	1.24714121518115	0.746710569025254	1.23999431708661	1.1183033478388	0.983217341402242	0.441347993462952	0.790915879269818	1.19924866578093	1.0685449104347	0.718598973803952	0.951370548135889	1.94036475446643	0.938173582705504	1.1146743281012	1.47721779954844	0.931225901383129	1.00377155031167	1.43622549228331	0.6644562140649	0.664142211172984	0.700075775003058	0.555204903939899	0.800385856140215	1.21899563411443	1.47419059831297	1.36072261083905	1.38386785380996	1.40356618779191	1.16571302862747	1.06943272023567
0.534030863334519	0.636352848324395	1.08553137932778	0.850958812611943	1.45585729076983	1.6273212106221	1.52201682412864	0.963717253402078	1.15395637088369	1.47135466642969	1.01237781093108	0.6758707690977	0.613483972005441	1.04937069537223	1.31976126872867	1.75371999165968	1.35896800947886	1.00151989217903	0.945448860458609	1.15130442780742	1.03460163779645	1.38105920189055	1.70694149190673	2.8394094737944	1.72647162623033	1.69124385438089	1.99582035159972	1.68441932887244	1.01658040417619	1.19913541659497	1.60219804279402	1.60219804279402	1.22134961110811	1.34055044347979	1.16140589056641	2.21661591127301	1.48932448896666	2.04234622335931	3.53776637457602	2.0408366389812
0.885443633710766	0.870133027674417	1.19047345811385	0.982495261961885	0.610758849007147	0.997975661554156	1.47844664402767	1.8868998443299	1.36484091782381	1.32200933279372	0.882032547659377	0.598640129503893	0.935486975619465	0.693285095126642	1.15997894055	1.83940760626985	1.48334725071593	1.2623256594298	1.01626640128428	1.1793425812576	1.28201914873774	0.801952955255167	0.899048672693137	1.09435921986305	1.22955891392219	1.13024132276621	0.853197931227686	1.18510458541745	1.77075451437856	1.45713453184909	0.830974104362317	1.05531281057366	1.31278360971468	0.992838555710645	0.847065294363601	0.699791640946643	0.788706798549641	0.847815490398557	1.07902325875002	1.18195186816717
0.823971142669408	0.778609890462352	0.757673742507425	1.2552127736617	0.917617237031002	1.13411213565925	1.43114744886131	1.34802329570989	1.27994949271797	0.884984671741341	0.461977967300613	0.8331848399433	1.36311087117362	1.37113184947168	1.67380039166096	1.15870064138251	0.765945477928114	1.2404644697183	4.33092072872818	1.33658825875861	1.36756093254468	1.13173216964142	1.27316858643925	0.541446510326385	0.551576975394803	0.670123987646787	1.29128181417745	1.25125136352741	1.14654582288161	1.04717779374602	1.8925262285654	1.82429700031417	1.09549648668903	0.938173582705504	1.31946622932247	1.14944809677228	0.755957006021697	1.04750352871579	0.654350239496226	0.715779357372055
1.31245390667817	0.538703083249488	0.972038159629176	1.41877666224775	1.7832716389726	1.03377372334537	0.75167726707528	0.80556052063049	0.705754687210564	0.751324240310747	0.844038296506888	0.938273632588026	0.929877340812872	0.986548813217247	0.989384612421553	0.588878662336333	1.29457255870532	0.84213971267515	1.90024720057097	1.79860760008564	0.685270467195178	0.814701135020447	1.58847035284484	1.35072675356419	0.550099633619255	0.435086680367116	1.12934213266663	1.08854072631857	1.55378271033178	0.459899454890036	0.226048264553242	0.347992252087947	0.58604939259421	0.848125521762564	0.565336204940605	0.738856862432853	1.32404398038886	1.02082369818406	0.883558261564113	1.10985699961699
1.3517308292708	1.50157228688357	1.12599297565417	1.17756925880722	1.2047066866165	1.39595301773435	1.50698958211605	1.77426288723326	0.981697326178082	1.15843545064134	1.45244565504403	1.21189095134611	1.38991929609081	1.47619423058131	1.26300513828799	1.26826930312375	1.4557771052648	2.27160645793411	1.76026769730306	1.30265269377105	1.22031180529569	1.99454615303938	3.23904799446913	1.10496925170559	2.32992947920601	3.83839461480438	3.1635329938004	2.03282912443086	1.89637158312117	1.56133206150044	1.51077087738107	1.42188935167295	1.4606186180415	1.57159450037192	2.10203575392442	3.17428598484301	1.46292400335934	0.972587747200714	2.01635373941417	1.51460523245796
0.743814210069712	0.776006169074151	1.18195186816717	0.993772139038863	0.545921663591178	0.384520332323013	0.359438917414403	2.13468932257708	3.1666449382278	0.234631708989727	0.234631708989727	0.685873707297156	1.5345187427616	1.8740930283553	2.30992099729982	6.12892814603301	0.703895126969182	3.05091872337326	1.26658732464044	0.891553393727173	1.13387663349031	1.78712336205934	1.06955049373346	0.809604086228172	0.968888141643417	0.937296282025404	0.779468822367995	0.808703909798588	0.811804517909253	0.694962393840415	0.824795158123231	0.594328016673272	0.870212533720428	1.29029777281679	0.8569164577405	1.66139974155593	0.938487585597421	1.45764248665755	2.32401666015565	1.16336855802361
1.51826226782178	1.79277885652232	2.77168135979568	1.03945874468897	1.07666601377747	1.28997506732227	1.45678758572598	0.762550137989906	1.39357279664084	0.926535793844386	0.756626407631574	1.03925064679756	0.89200943901485	1.26428739306849	1.43529008639203	1.08342224722682	1.19128236697687	1.42562760685854	1.31393678873199	1.13752832002508	1.10901451167835	0.855533328416602	1.27994949271797	1.28162273414604	1.36703419459504	0.87229442124966	0.820798852668405	1.13864516701853	0.712358427460947	0.630006551731226	1.06619433219222	1.2027754131813	0.739646997245613	0.802690413662204	1.12739848926177	1.15265659029625	0.594645101690803	0.562593775311777	0.914745737131871	0.827910053366999
1.54975770237248	1.70427061144493	1.7264366178057	1.05342964492835	0.932754444655246	1.04289646032404	1.68913635277399	1.71284680095035	1.27807618861676	3.70689839943496	2.07896758439061	1.36113424280608	1.01690634151108	0.750044311609636	1.12978281857324	1.29606178055905	1.06432352040968	1.10657842322303	0.967594511422984	0.984936759630273	1.05813628437327	1.35935806509132	2.07659687572252	1.64785323322985	1.37969836467011	1.08911968199696	2.40239668127828	1.46470011954735	1.82121540074175	1.64919650249911	1.23443892461251	2.05632241662078	1.58664627566831	1.57938250285962	1.9943028475797	1.49401828498352	1.92716778903605	1.48319463790808	3.93631607757474	2.81452074811651
2.14545652022993	1.14630079881599	0.803093303385763	1.04337218939884	0.862128256494289	1.36062528865518	0.769578999786222	0.808147000249843	0.667308821081432	0.871308169180824	1.23422000797271	0.610333819498437	0.615037152352551	1.08287498183676	0.79642472722298	0.771856175954253	1.00031314566632	1.13973884896933	0.892710186368179	1.30385188269612	2.06884599258671	0.856914154218281	0.777130787772043	0.883810236059729	1.32723464451536	0.660267564995669	0.747915060403277	0.78923812589598	0.96318579112171	0.742151511927352	0.947336158447045	0.711300056316146	1.06370874967378	0.48469305709708	0.967220818594506	1.00872496407631	1.32900066693388	1.14944809677228	2.65790613930599	1.52668730182542
0.861049155032583	1.10069243967994	1.37487351905081	1.77189163583501	1.063134981501	0.938214133615447	0.726524356620347	1.06764325561242	1.60252774583053	0.830419773150586	1.27894778643584	2.23831752793439	1.39214873622778	2.06735514571149	0.68785265934934	0.800385856140215	0.899158013083041	0.723144113994997	1.11590061061356	1.13024132276621	1.41834293285726	0.958729928380004	1.04750352871579	1.13973884896933	1.09350386999828	2.17016959775498	1.35118700862182	1.4456711803626	1.1164289294614	1.54181505146772	2.03359256232877	0.632185939201316	0.666252965618605	0.701644538864312	1.00782911364257	1.04027497228006	1.09488332493864	0.918451532967211	0.90064164009722	0.950577164751698
1.28505117453844	0.991119697893112	1.00703924056981	1.32404398038886	0.968543012152804	1.22754091535105	0.939451133429318	1.1586649765571	0.797944774731286	0.766923350583566	0.947672205823971	0.831220374651965	1.10989815842577	0.964821911201248	1.23937462188622	1.37113184947168	1.40359727746351	1.58705693953829	1.12728662122965	0.926570485725989	1.36973915906189	1.2987246873139	1.31400822099315	1.94761354150042	1.81467530539582	1.88127159533835	3.32424358839897	1.86535164920083	2.14820571168593	2.01209656837353	2.03780626262523	1.66703988944073	1.19672769182363	1.89830075885397	0.902522513354324	0.913266779234384	1.10496925170559	1.48482331275692	1.11206703681192	0.754456613951785
1.11727394202128	0.897252368717719	1.08283743355196	1.04268984442543	1.1233291364326	1.07061135448253	1.01803157056226	1.25089851494682	1.06268214906768	1.21616636437231	1.29193963337961	1.09142143400822	0.923100811762799	1.22979914888722	1.15673342484355	0.864473170821744	1.05137434160882	1.00039756715894	0.807105047593583	0.92531511438833	1.27813267034601	1.52266054817521	1.12180341570457	1.07503486031195	1.21621466410914	1.37529326698159	1.09584257551165	1.0063266517593	1.47941081134095	0.966448568742646	0.821960803796176	1.0997526667676	1.31802764375683	1.44884119482824	1.77292934312034	0.798475067902692	1.03817246844036	1.86934529044935	0.995038707264504	0.7231677885902
0.572964840769339	1.10629153913664	0.942205230328775	0.788171300677825	0.950666376753581	0.774178663690078	1.29710519722	0.673571752229708	0.684738242221441	1.75814817778263	0.916123975194989	0.964588916554206	1.16556920554278	0.721940453582943	0.507956574015436	0.806837319360393	1.02224817775808	0.64499949759094	0.722677997071165	0.872575615099333	1.13711142498778	0.668330860242214	0.63806153498865	0.895918679892147	0.617024243403054	0.489412119378437	0.693717755057183	0.610970639913251	0.56274863748065	0.654719629256268	1.21504978011307	1.36648786407392	0.558819694981377	0.504960738455758	0.612642538041645	0.713936121958958	1.08887242574099	1.19969219507384	1.34742284922357	1.44894120985376
1.10740872316016	1.01616864431841	0.992938605593165	0.981330140341142	0.868644766453518	1.56323760421748	0.934295727679696	0.820720351945426	0.993898682387416	1.56608274124414	1.0518411147474	1.02757417455882	0.571489841233022	0.703581124077265	0.762550137989906	0.525620411846812	0.565535835415943	0.623581335202492	0.900841183837075	0.983064091922453	1.16190149850783	1.07666601377747	1.06700643653894	0.697913350495377	1.25354842696593	1.19047345811385	1.08929452031466	0.922512121824451	0.918732073187349	1.24202906865591	1.52981002378399	1.01339595976562	0.968543012152804	1.50584830237429	1.233306034106	0.859775453841863	1.14291742307104	0.576285014303649	0.719613740567459	0.768577163720757
0.87513811540888	0.772513433030388	1.48482331275692	0.789169221622002	1.03925064679756	1.48363719101295	1.57199712490583	0.877348824742689	0.925043324320158	1.08939149179599	1.63700282487783	1.79093961952912	1.47173876093205	0.889320197176956	1.11091136690702	1.79457481813897	1.50071801820297	1.78577296439224	1.30020129815253	1.12713072724821	1.06782941860444	1.10939268819732	2.16717238358193	1.34447072514161	1.03657053411476	1.40123459361259	1.03464118212634	1.12189055145922	0.668059751572746	0.834860153993026	0.703738125523223	0.770737899148231	0.905374598902418	1.20887867879817	1.18291451732433	0.95290309595139	0.56081984522659	0.570087156062549	0.479794687610273	0.646701128423221
2.36301122736287	2.0855625259854	1.33132313415837	1.26637790656283	1.43856058970576	1.25261302107466	1.25074220929213	1.23563279981165	0.804714119867566	1.47062627727997	0.617569122628443	0.77565472573106	0.841705983284665	1.00932563762462	0.565457857670446	0.941821737058563	0.505284313212476	0.614987245529405	1.15892030804797	1.08986654665348	1.16056780803895	2.15854107205481	2.78599651112287	2.52831295969209	1.93045978747964	2.24687406169796	2.69714601807941	1.76669661730659	1.96305071848867	1.66634182918205	2.01090854182454	3.36328999768836	2.30691742735448	1.52426741223351	1.35425149777633	1.79984286536408	1.73343833587411	0.865658805808623	1.22751470163416	1.23395790239899
1.69739575225284	1.12449984406412	1.32494378860094	1.39196096980067	2.11775575697339	0.938126482271715	1.15754241415436	0.801051443164076	0.948569664851271	0.781374611481203	0.774760142675919	0.892456849945857	0.893221558435976	1.04298931681537	1.89393924157901	1.03578284032179	1.1845819985152	1.19806586061878	1.38755993455649	1.28740471753517	0.852521752678431	0.966724192714528	1.54110854496091	1.37198271696994	1.00947572140786	1.25070185846656	1.24336826924842	2.44004487303916	1.38684527470394	1.47209157668898	1.51388125013989	1.09074348643958	1.26461509557914	1.15439722771316	1.37141541195579	1.65578569497982	1.4967078578355	1.59956797304914	1.03655964313735	1.08462952775731
0.820563350499469	0.840829802982918	0.938173582705504	1.00585288273792	1.63293364596973	1.49837188985555	1.53546875487455	1.38554394905418	1.07902325875002	0.879114082131728	0.693228530250083	0.712199330298382	0.308347774773386	0.565194276092485	1.00906857335945	0.625174302606575	0.837566671245134	1.17178265463742	1.59899091783162	1.58435204586009	0.987770531928876	1.07666601377747	1.09980542034202	0.624529731687513	0.899525299181279	2.48308000832486	4.50273864243164	3.02579526218328	1.54692232480779	0.823242136725897	0.872522290778782	1.02825966069537	0.48744301683717	0.535043050177843	0.766962718159889	0.865356034093723	1.113291323704	0.573512329750858	0.958765117629267	1.2997692826874
0.785619470746727	0.977219991994891	1.27248031497361	0.933742355933228	0.84213971267515	1.13019713562847	1.2727163364466	0.709146757527779	1.03281141395886	1.06462313866085	0.947672205823971	0.895918679892147	0.746105842644798	0.796004594669422	1.06232480813933	1.0253755605664	1.02140784553042	1.10991531398829	1.31350653269838	0.995381112594605	1.2232786926162	1.39254779299014	1.16056780803895	0.880114570468377	0.840667583597644	0.900426954003563	2.18893381988569	2.42089234883641	1.37911811283384	1.48932448896666	1.00518435208003	0.998439532702484	1.08340976215052	0.950196769585025	0.956296527288063	1.10308810829325	1.10819236266913	0.938173582705504	1.0404031862862	1.44831329749847
1.85129680447627	2.11173180074729	1.89077065722295	1.83275808072247	1.83647735023653	1.52698896248379	1.57732241907674	1.2760039766277	1.6046115398861	2.34004046299733	2.92617745983245	2.37649026753712	2.9200972372354	1.92671698799036	1.81513991649342	1.69867094466577	1.36808736065978	1.25593318781145	1.82713919306175	0.727322972542814	0.759918235949607	1.21008940718801	1.82588331738285	2.8024818387514	2.01615014715933	2.184352604585	1.26179943510934	1.4281071733783	2.06575613871911	2.44064360984424	1.42163514203531	1.4725858447761	1.50975315065018	2.78909674972762	1.6952356310294	1.96328158708871	1.71776867410684	1.69124385438089	1.2474956503114	1.52070541566008
1.03420745273585	0.78908729269148	0.626579746131148	0.97855745578835	0.664902687096915	0.795351677599682	1.59649610208262	0.81482986267514	0.73050887061794	1.16180301772654	1.15294151550557	0.863184048451024	0.992820723297944	1.06079960469572	1.68638857902075	1.37829411673129	1.69502478786197	1.87388437456678	1.55729738656549	0.933812065430547	1.21149844773121	1.26929367071921	1.32230906282691	1.71427213944725	1.63208986924505	1.58425472367622	1.13474835843193	1.51700244886417	0.585839290937732	0.970350811395496	1.25803397325113	0.503193351240947	0.466450061324411	0.908627003141459	0.460389510518398	0.35779078452435	0.596518388928945	0.625174302606575	0.683137075269856	0.483666195849702
1.1890041854858	2.08137122736275	2.23364549557171	1.65938539739783	1.53718274928379	1.66462182393309	2.12408172322015	1.81884758247321	1.66690648959736	1.46658498010812	1.79077760002408	1.85075685819444	1.8800220999961	1.78914445883175	1.96027110719531	1.66195071950921	1.53525373115509	1.68151909905121	1.7479863684261	1.21616636437231	1.05848984763736	1.35820529240647	1.633869051861	0.63332898764556	0.774178663690078	1.12630285380137	0.58604939259421	1.88056267561778	0.558963684272542	0.682320179313218	0.634041271197102	0.67890813835101	1.05531281057366	0.872255780348969	1.8105625626829	1.23634616273355	0.648770784442988	0.883520244517183	0.781435629411968	1.2174015740599
0.973675879416281	0.853348624594076	0.981330140341142	1.2889714128962	0.989648193999517	1.62545039883956	1.02770808057021	0.937071022561479	1.16882005502759	0.721409810130868	1.32289893479797	1.42533771539525	1.39725098087033	1.87718383640845	1.51785192256248	1.84292927934201	1.22958670555623	1.67825874734877	1.49306359164227	1.23049569396815	1.35513961946351	1.41271227065195	1.60848875303782	1.68672784061066	1.16605919780511	0.787263215514948	0.659561727028932	0.874785575150448	2.51177122548378	2.01719637077579	1.49415914603912	2.41211743603735	1.36800920833495	1.50382055899385	1.67170780608183	1.38705628668161	1.35072675356419	1.43596992722838	1.21616636437231	1.19440796405248
0.870020513651704	1.36457433392579	1.13524809358671	1.16533637402129	0.95611463415708	1.01386096336369	0.703738125523223	1.15838179988328	1.23995622828622	1.18065663236377	1.37315052343122	1.2778798366982	1.38543245274757	2.10956586138711	1.193248344508	1.53653616168009	1.04568733000176	1.58430608816215	1.5636226378425	1.39805158237171	1.0899373550399	0.702965222330464	0.551576975394803	1.21497749694397	1.41129334972174	0.796798652519792	0.983217341402242	1.25634598746526	1.92805579121012	1.43832903765288	1.1729230427797	1.23612635617346	1.67079347359714	1.56994442624973	1.03930184945533	0.799607857678256	1.17668511877706	1.18051529502113	1.42312086671926	0.955991040548686
0.709071916154877	1.12447061885811	1.48187118867496	0.621545022438434	0.908506399526483	1.64166110976691	1.00161555334954	0.785147783317226	0.534304440077808	0.760099447977824	1.03752389180491	1.60512915053353	0.912130821306925	0.483943633060319	0.58916133702161	0.851988879666127	0.665657621082405	0.751754893823053	1.40673049417815	1.21642402941966	1.07382730575911	1.52619220978213	1.31369570029003	1.04054596639687	0.419441846123233	0.662598129574925	0.634283192304629	1.02778147897749	0.694395297243839	0.863247374035175	0.688616097247247	0.689615330862237	0.623551720285539	1.02090907323371	1.01733979988223	0.975741034097405	0.735135682608231	1.06504137032876	0.861026322824793	1.13939871229629
1.39439810301045	1.34538664972603	1.79775225022087	3.02186078599029	1.88956720175773	0.903230659438652	1.28204223508932	1.10808119613299	1.49742964935285	1.5636226378425	1.83749156345267	2.6520064981865	1.31021663525692	1.4159576548926	1.86996140885005	1.83506624732579	2.40379541955746	1.67895033295936	0.751754893823053	0.631677880100064	1.36447559136479	2.14139595691473	1.29051279653626	1.62408264770299	3.9794928408204	2.55558140230267	2.9286181557008	4.06143791050547	3.86393184440068	3.22013358954648	3.44240190615555	3.36192067420288	2.28521268399554	2.45609500766147	3.78269488840832	4.30375073965567	3.68634544135048	2.68007981283834	2.61127057526761	3.70783198276319
0.367830622562901	0.813757596582643	0.641487608189733	0.81553820155209	0.787871241240459	0.36711140192824	0.68437219263406	0.398008995365928	0.362848553074734	0.742313530474737	0.934525428352441	0.672362507865486	0.610333819498437	0.498902619278502	0.836888420722032	0.919989123070368	1.0671110222789	1.51672982399284	1.2848255412872	0.986033349559375	0.594423879657535	1.28245136825651	1.19047345811385	0.605763824572424	0.536669378541907	0.515624554571952	1.51437680288762	1.24714121518115	0.666324779720777	0.608563485475806	0.813757596582643	0.787263215514948	0.632978896162581	0.442604945529842	0.6512387396082	1.17221653627289	1.40673049417815	0.883730814935785	0.52610609873415	0.426038246066809
1.23332428099054	0.832204697805345	0.832204697805345	0.514994249602518	0.593122566949519	1.07499866011363	1.04258113045354	0.493181152145123	1.01486176468138	1.76409029298406	1.10863901596999	1.12217981638566	0.992838555710645	0.552613589717647	1.0873816935724	0.974011498470921	0.927082844494336	0.674910314284578	0.828068048126666	1.29194471906691	1.75347114832628	0.968068067190824	1.1020079882532	1.13535669221674	0.958765117629267	0.546864309056927	0.524745381020985	1.0292818710474	0.599988040676793	0.637686538793281	0.556522847376118	1.00420049699847	0.889939782995084	1.68236982308803	0.778984591435886	1.05932520195405	0.95312276261685	0.820054581557955	1.22066270840205	1.24026948615497
1.13110878154718	1.13571789659116	1.05268573154856	1.14384899731558	0.474272045777228	0.630006551731226	1.44270261812153	2.08144421900065	1.02448669797678	0.948820266671317	0.677666531410887	1.29998375194445	0.595234564763303	0.636077679256036	0.633078584166278	0.806046941210897	1.15868383227476	1.26101930670397	1.14129341173329	1.08059355406496	0.85581333075367	1.00837861870342	1.44139161450988	1.14944809677228	1.46767581889259	2.03359256232877	1.7522439296187	1.19961421732834	0.992838555710645	0.939075237527786	0.931569749243327	1.30542431585222	1.54286938149699	0.887120702938559	0.71005675812489	0.771377913705416	1.24858753981335	1.48354911419659	1.51575480083594	2.11501042373466
1.67264397137437	1.17884036827915	1.46470011954735	1.26266385584948	1.05058841275686	1.08143571395231	2.01843158046338	1.41628987064984	1.2505448570206	1.3777439548515	1.13749030297815	0.746045684387671	0.703710820923926	0.882594857008326	1.07108837573538	2.8269386842351	1.37589105693383	0.98558074960212	0.966541339736313	1.01839427822124	1.38064253571134	1.14792546276076	1.58100438916071	1.56794606631707	0.732139840719827	0.905374598902418	0.938173582705504	1.75476844919397	1.43573590847776	1.61090223289386	1.63573367994747	1.05540496359629	1.63913900964319	2.21221693595042	1.36546562046255	1.34754327540027	1.16038608859842	1.18306207028436	1.72917945240154	1.30810180587134
0.951007556801375	0.785154555456401	0.432854043747701	0.734389444635842	0.632132886716573	0.905374598902418	0.977298492717869	1.10972305669581	1.16555650927598	1.04817291252019	0.954483591481589	1.3986656157414	1.40999366384738	1.68018014882843	1.66889915832395	1.15950173998928	1.18678860582269	0.855247632559105	1.27759548224814	2.04408114092126	0.991150569924774	0.827174147049196	0.844602679915218	1.17317195079951	1.6838483382353	0.764821056674984	1.36973915906189	1.27924797256122	1.15768471074178	1.33229513876115	1.31023976500712	0.706222814241365	1.23459160140264	1.05653608613612	0.802741201893467	0.582110923629372	0.730140805566466	1.73555105088516	1.63152620854558	0.770737899148231
0.747918146919388	0.817825861313374	1.09718484784943	0.811408874265438	1.02752344772508	1.58435204586009	0.865707477436815	1.08554586229857	1.30831004118606	0.950131376499629	0.988477038435688	1.10030133506449	1.11682920275774	1.05531281057366	1.29029777281679	1.31982431803489	0.922413717688386	1.04764483001715	0.98017094864985	1.45256224771914	0.891968630488567	0.800385856140215	0.790429423221104	0.844462200410975	1.25261302107466	1.45729198116075	1.20329925096587	0.799196938559438	0.846315098328643	0.787227483414048	1.24688092331022	1.38700729334517	1.0717999329284	1.15809634270882	1.09704878691647	1.13190303586744	0.876034019744687	1.00007530449942	0.938173582705504	1.15075958883661
1.20887546360255	1.78063973693231	1.23999431708661	1.28762496149284	1.53238794333247	0.676682621729103	0.664299212618942	2.0019264632443	2.48240323915201	1.58888208940737	0.894115370247582	0.814617367789406	1.14054552720591	1.19047345811385	1.11089153627084	1.24077691384403	1.15776310916768	1.29176374325129	1.05629258385305	0.958107608988388	0.859371824698437	1.5672965524325	1.7527265338309	1.50399022299636	1.61109596162899	1.63180705209543	1.21605359335807	1.05531281057366	1.63766203089244	1.43856058970576	1.34876407784858	1.75580533446721	1.90362385486371	1.10211500448282	0.847065294363601	0.84213971267515	0.766205954976732	0.793768885525858	0.979042625792977	1.46753376300858
0.963938767347793	0.998022868652009	1.01969291257052	1.03652994047168	0.785730302712482	0.938173582705504	1.55742779045605	1.10955245966579	1.25414451840714	0.881935572635979	1.16225261277632	1.35712163425447	1.0121486168417	1.2561242848529	1.50698958211605	0.876034019744687	0.793411058596927	1.38797350340996	1.21149844773121	1.31313989584543	1.24921371020945	1.0137715194066	1.23803452389394	1.80542777283398	0.853741376638818	0.810402770522636	0.909583444183644	0.589413447940702	0.881067266069652	0.709170396936174	0.722786168441967	0.694648914964232	0.825295290171537	0.716157837099711	1.01262479105642	0.888180559869182	0.725670951476499	1.01371962602105	1.533388056435	1.08866442792494
0.688113832697488	1.00859842072776	1.14968283228436	0.778243387432691	0.771377913705416	1.03230886890412	0.733215154180074	0.887870126975318	1.11089153627084	1.01031001734407	0.689647445864504	0.67626377985864	0.647413955250012	0.924310159941546	1.04274902573146	1.90018710581679	3.04768376003901	0.945558960659294	0.582110923629372	1.5380918510051	1.22021162434508	0.56187780029525	0.596873984939842	0.659799302330447	0.914039230625062	0.311221769531362	1.3124555959278	1.12837569417107	0.860666875961854	0.759187310832383	0.877907109731037	0.577256069375678	0.452548072064022	0.787263215514948	0.746262069063205	0.793872175950828	0.877434723810901	0.938173582705504	0.791325400687599	1.33391294556636
0.915509204459093	0.929867492919665	0.808430189854102	1.14977992982218	0.920001949978382	1.00348790818795	0.976984489825951	1.8953986008368	1.64171545642128	1.11218868954176	0.853663777078792	1.93643027827344	2.52578456556027	1.29979639593526	1.42783585201596	0.7645249228579	0.497411335597836	0.48544248113384	1.28864925763424	1.23668527066607	1.06432352040968	1.10666268205345	1.24972581041387	1.60741301907389	0.846315098328643	0.996111033467676	1.2220489876652	1.11068650833755	0.875210269749197	0.989393435587687	0.674117633282133	0.54629161095505	0.945606061093083	1.09221954848056	1.03756444271485	1.4021192488123	0.86454473098766	1.32484457905182	0.708057218548255	0.936073766086064
2.91131214681351	2.170164247008	1.54828331523403	1.68154687294045	2.63822519455328	2.13592108322509	1.81251710220328	2.54392027921774	3.19562012250452	2.23070082283645	2.27975470784882	1.85060184625309	1.64029636110395	2.00381064262773	1.96137531545965	2.26787101806509	1.30283483566015	1.27564538643779	1.40999366384738	1.40356618779191	1.28959126630998	1.21149844773121	2.03163524644813	1.6489285302474	1.18338175333929	0.919935250056702	1.11954811491318	2.1532801873176	3.63449534319363	2.73621344371125	1.87970530715111	1.21987293479454	1.66255332169374	1.500489794371	2.30746191435624	2.44657074810423	2.29844536613342	4.47319713061648	5.44331734183918	2.93712641452712
8.40343254646587	1.45823116079706	1.35713354495477	1.90343786469748	0.58604939259421	1.30541707621097	0.727461136666296	0.631573946112145	1.57199712490583	0.820798852668405	1.07831675224321	1.12465433861881	0.430099257605599	0.460468687052899	0.781987945547955	0.893326042971456	1.89597399314831	1.09084357982527	1.10364917080635	1.84363578584883	0.821621446604746	1.651144997478	1.57481644364285	1.31209266292479	0.580774122627216	1.19420642450444	1.99735649317723	1.36614425479078	2.16422397797717	3.15432599304187	4.48171291898117	3.65862969527408	1.40356618779191	1.69272541865827	1.90624820483533	2.18051878191242	0.847232044167803	0.599197425753071	0.511094511024669	1.00565636944174
0.896176216761156	0.998998340668314	0.713702103208341	0.726899068638727	1.22644762764256	1.53722335623475	1.17613784730602	1.30020021691423	1.36795997644593	1.43568744341369	1.49288607786427	1.10808119613299	1.18195392265996	1.63831897517598	1.11745237353448	1.24581485526056	0.827746533990778	0.907111967939682	1.50086578037676	1.24393848318944	0.886698971411491	0.899127173416116	1.05174132571518	1.09227131804687	1.56995030628423	1.14062032105677	1.03003206708236	1.05531281057366	1.22210847957375	1.3239732649882	1.95706777089514	1.33891665156651	0.956225308977811	0.732426062215642	1.01271672771251	1.30560752021294	1.84784325725072	1.3315754614542	2.59289951792511	1.70473607861899
2.77108902141251	2.97427787013253	2.45289793488675	2.18977819948632	1.50476293988851	2.18354490932072	2.04040767514187	1.80009095573424	2.17253937657172	1.49408580199431	1.20439810530163	1.58665797980125	1.49080508923072	1.61137242069687	1.20493254116142	1.21328339691783	1.17864943898686	1.40706648130696	2.02445914132486	1.77641501979045	0.839776631296248	0.816695864916299	1.26764408982177	2.42217263787115	1.86422732077259	2.52162995561608	1.93100588601235	2.46437477622428	1.75885468428944	1.70908470474681	1.88023754048463	1.48707390086178	1.50198588592866	1.17245203844183	0.805990827284342	0.876497943764951	1.00474669764102	1.13110878154718	0.881623610631219	1.08287498183676
0.863397603341957	0.931569749243327	1.4205115798097	1.26321129665439	0.966133416257929	1.30362170717923	1.00947572140786	0.961516647498317	1.47419059831297	1.46292400335934	1.35434108940809	1.87307324479156	1.71949940758648	1.31843824993387	0.996276271345713	1.09343277090422	0.969008101217255	0.846315098328643	1.40249110258895	1.22958670555623	1.19577983413294	1.46166546204891	1.21523278104409	0.937306123924531	1.17013154709192	0.774178663690078	0.477482145703014	0.538592723749606	1.36895828344909	0.950482545961821	0.851988879666127	1.01373405151008	0.815355540646562	0.646081433222835	1.62649030227591	1.43202550640822	2.2552045784313	1.21224864376617	1.50117127291793	2.0068551162957
0.867748744683244	0.774178663690078	1.17149770428279	0.526097240272804	0.507338941376212	0.520178158215463	0.726988280640609	2.21817558806042	1.27420820476316	1.26848590847217	1.20820366673049	1.27118811297435	1.24714121518115	2.02910079932041	1.62440496627638	2.75404603376742	2.12920637293158	1.8780840857416	1.18056695025634	1.15404330996224	1.24358484272378	1.05874613480002	1.61244161635727	2.12608738214857	1.9035288387339	1.12419510898121	1.63322778155024	2.55614506300215	1.11912032952514	1.85545107835507	1.85618686148614	2.21269647375964	1.90917281137436	1.38492290780336	0.952467378894597	0.728221356069778	0.600343188783303	0.814066891629871	0.563045450924664	1.17245203844183
1.40791269578565	0.973824652056683	0.910395187475723	1.08908394989606	1.70538823847143	1.50394615931208	1.40862217809819	2.0176892659969	2.17280149979528	1.51125826601123	1.10512514568703	1.50697874511795	1.27081350496475	1.26709016945314	1.16126933095543	0.834800020635428	0.937558811969609	1.05262919397983	0.619945860585189	1.25416319770183	1.37966703339045	0.940383542756618	1.10687804147421	1.20572202658278	1.42011966905599	2.1601546827869	1.50846564415703	1.82941800915537	3.16586234147038	1.98886048603049	2.42792132538976	1.84236664091847	1.61701738179078	1.45100258840348	1.26810673450496	0.986014250952453	0.961177524375048	1.22199692591478	1.37227778009927	1.75410291780987
1.48165900637069	1.75814817778263	0.986407382415923	0.981330140341142	0.93397147050686	1.17198103410395	0.71141673354096	0.921621435661528	1.26428617235872	1.09367697889674	1.20511069411214	0.853741376638818	0.59203938731843	0.479137884286096	0.48442652992679	0.897721989536714	1.17959193649529	1.22627519279656	0.726899068638727	1.3011063440032	1.01991166888046	1.88359096148019	1.17435826068005	1.85763095318786	1.01009747652095	0.711306523714601	0.539034857524768	0.728579518629523	0.799558726054699	1.09435921986305	1.25552400414572	1.73334101369023	1.56058250921496	0.842353496195076	0.586247214416117	0.851860467434227	1.26896417072102	1.29512464323288	0.770444330377196	1.14008787909867
0.935400898152711	1.54228903574672	1.80407741997106	1.21964191461952	0.931792061274533	1.10496925170559	1.47360017349657	1.25852121831876	1.04161758803864	0.808703909798588	1.38254119817456	1.43202474954141	0.866871444003144	0.73754702771555	0.690565654314136	0.959748530361466	1.00031314566632	0.948820266671317	1.06507427774122	2.09661845869193	1.12739848926177	0.819386690397329	0.842412801550641	1.34836219251102	1.74269290121416	1.47552952548499	2.00690107399364	1.95268216397088	0.47545640519961	0.987032318981034	1.03233662460435	0.699321134879201	0.945313480758972	1.11079981324805	1.02083907612454	0.76580417662675	1.22684237738412	1.62778549626203	1.31999872041609	0.59274898224487
1.01626640128428	0.850141014601756	1.05890187645795	1.90378689482682	1.80018678040359	0.985483192721608	1.21856144273021	0.816970122846608	1.29004770747181	1.30635604201044	1.2623256594298	0.814617367789406	0.853197931227686	0.90805751503168	0.664848717679794	2.48139380424215	2.47514923258163	1.54181505146772	0.881539157317193	1.33110260542851	1.09170609774696	1.14324395195659	1.2448623934476	1.39090468427716	1.01037882291897	0.836282550475857	1.31525921450173	1.53914767052994	1.08287498183676	1.03272678365044	2.25013293482891	1.54293918752286	3.5028672281875	1.82250644999714	2.70573215898375	3.8493057512899	2.79718314812673	1.99454615303938	1.99454615303938	1.65650693053254
1.06639823671783	1.17803823529413	2.85985186228275	2.40844494792197	1.81794489742803	2.49731089489632	2.00063122744089	1.18370908488263	0.872597879303552	0.751543635140999	1.24102974127615	1.30204466804554	1.79222471230953	1.22757638096802	1.63741988403019	0.942897187178342	0.940806839569304	0.842573442065634	3.9447470979883	1.05531281057366	0.905374598902418	1.24688092331022	1.38360258182584	1.03817910943667	1.16461306801172	1.07973819848224	0.820563350499469	0.81231052908772	0.730750791725467	0.89873466980122	1.31283295114543	0.810995881446004	0.645597756535985	1.35896800947886	1.50698958211605	1.08554586229857	1.21220495423802	0.88444219302858	0.869032652378824	1.60794431709888
1.04312187253487	1.07304148227622	3.03096107073413	2.41279535728176	1.32605430497707	1.08938934510056	0.900057078054832	0.984102824893933	2.12984638748876	1.92587591637732	1.20721228894305	1.82463853961189	2.90562903645842	1.71143378793673	1.94753216867792	2.74544983463909	1.97454677267165	2.17222769233398	2.30276315626474	1.21846749126996	1.71284849019997	1.89035661084384	1.03407094160336	1.60686259556629	2.05418465018923	3.75783906322399	4.0527487989361	4.12627713202452	3.44686961038918	7.46256005758559	2.93580217319317	1.92915480133182	2.76224168843332	3.9201376177238	2.60333544605161	2.56889160110001	2.87469096582892	2.90392133996982	2.83348742001251	2.77539583810414
0.715519065501127	0.966244100228563	0.573921925005147	0.957969030851078	0.721641902027412	0.636939696003432	0.887870126975318	0.751217280760889	1.01254691225751	0.869774865114673	0.771377913705416	0.32957064664597	0.359225192029858	0.537480538785756	0.507338941376212	1.09397615619973	0.583589289192572	0.567038807989209	0.486095244486751	0.899859043339798	2.22059142301374	2.13633613434728	2.21087927935429	1.10216850172093	0.991437513909251	0.595548015712676	0.52516877587541	0.854709493167114	0.708730770907694	0.625331304052533	0.43731545545389	1.06432352040968	1.60645521383466	1.32404398038886	0.423766842193288	0.903304057845939	1.24764472618228	1.58326198883702	1.76751177395549	1.66874758592932
1.28980575213647	0.447933262616751	1.77292492284798	1.65119717059516	1.99602221508037	3.3032185987816	2.18861307786557	2.28438268069238	1.90948857021425	1.60345718153689	1.39791713661366	0.895017025069865	0.840769729223061	1.41550009935282	2.66888203107232	1.66168057836179	1.39368167445418	1.09344546717101	0.883508609700361	2.28017998132141	1.14769349541208	0.760320581253501	0.706384103521832	0.867845513126253	0.390315773411313	0.464507198214047	1.06992729858281	1.95936200070337	1.87717142300228	1.15672905543649	1.62261103932221	1.08841710466162	1.74633277088811	1.06656985701446	1.26960897175017	1.02109570933509	1.27635912473421	1.30167057078057	1.39371502441502	1.16056780803895
1.75814817778263	1.6419723678783	1.13024132276621	0.483385720765798	0.835328779407063	1.28245136825651	0.920934759790901	1.15768471074178	1.04342858017079	0.947672205823971	0.839093048773365	1.28255614703072	1.34954940722399	0.828529768965608	1.07808765412973	0.893744732586988	0.838782722696155	0.853059050698334	1.1793425812576	1.12199989184912	1.63199824007846	1.51472167257962	1.16227442454207	1.11031247548101	0.712579756878973	0.586479440033138	0.727008969650897	1.21097635128329	1.86886632305154	1.56141882545742	0.958121069687684	0.988806932288772	1.16250152079613	1.5792103634841	1.64655649027682	2.24086716959233	2.44727725461104	1.3714103213183	1.2811126006477	1.27364153372601
1.0812895567491	1.15683347472607	2.54576464655098	1.88705466943542	1.78754765446332	1.72403162815153	4.07033445814935	1.4958096316785	1.5345187427616	1.1421977457641	0.778606849813026	3.05091872337326	4.80329709801694	0.664848717679794	3.05091872337326	0.559723769592983	0.670698856124511	1.21210647345673	0.664848717679794	1.23366471709034	1.68151909905121	1.46470011954735	1.53914767052994	1.60162192539297	4.6904218535181	2.2725698826268	1.83454309000879	1.30242524040586	1.79985859359422	2.42640806531554	2.88353257312514	2.44658154375057	1.40743700068496	1.79333233011864	2.60423534315927	1.21204795279206	0.980852389422944	1.07452609137044	1.92089006532304	1.81373989950456
1.07569544412712	1.05531281057366	1.10732507517353	1.06959260668061	0.805429977368373	0.868874087345261	0.704501086462413	0.790552136175692	0.734545339435677	0.912130821306925	1.83383555844081	1.26889650811247	1.12739848926177	1.54687366371585	0.984793771683832	1.52528273505993	2.26787101806509	2.43826220592477	2.86847235819975	0.846315098328643	1.13053625875174	1.75160033654374	1.37302887070138	0.86262510710473	0.948062643765174	0.932977320607534	1.33110260542851	2.22242388408739	0.876034019744687	0.628502117229472	0.841705983284665	1.26929367071921	0.798718374949345	0.584800754833067	0.390275612190585	0.695360827384762	0.99320337114595	0.663024640503262	0.7356013513213	1.28201914873774
1.85194187563467	1.99749827712135	1.33577757365284	0.951258134530375	0.624452572320824	1.17529732128483	0.730298515637351	0.87079401270627	1.02268338833221	1.47706478684951	0.829169371664986	1.15462569283751	1.07659091720786	0.877006841871607	1.36703419459504	1.27420820476316	1.01371962602105	1.0771129776769	1.0911926099546	1.08249977630319	1.50924026744009	1.34754327540027	1.55130369265658	1.75814817778263	0.938173582705504	0.58604939259421	2.1555737447262	0.938173582705504	1.82061214802302	0.964055757217878	0.591995436967113	0.795569305300786	1.24887139750958	1.64242196292809	2.01168367596141	1.86057916641953	1.88662941590291	1.76141184648492	1.19926185060098	1.0404031862862
0.626570708016885	1.0717999329284	1.37097659192781	1.17414612272159	1.41262054762916	1.12514905006683	0.715779357372055	0.723255769890779	0.649380228787824	0.721173296480439	0.986267078384574	0.96703634415205	0.406916745158213	0.832418957916074	0.837997044670272	1.00193581059188	0.593147731441398	0.675781712280823	1.08250798004481	1.31662339581802	1.11201567232599	0.749090106950566	0.786082930283074	0.856368741545644	1.31013821713846	1.39585828427425	0.703337358674331	1.36772307376151	1.02680163927595	0.771968703638963	1.25253958691645	1.34830280842888	0.953468094581488	1.09941981011045	0.993806946616498	1.29606260766968	1.5427553567311	0.806754558730398	0.844339240148464	0.763899687722939
1.92805579121012	1.93708361953492	2.52492568990657	6.65735621841605	1.84363578584883	3.0787121921383	2.29664205648885	1.49748975239071	1.73197907413289	1.57550632762623	1.81547715730997	3.33655255165529	2.13691615957319	2.72473972968261	2.02822164521078	2.23571515159148	1.91711840456006	1.67942735342002	1.36807248000923	1.51904314343457	1.2377843570355	1.22476491144116	1.78019778529314	1.34125858956412	2.14345733546445	1.34447072514161	1.54181505146772	1.22570052089752	1.74833074451154	1.39182252870079	1.22159748407095	1.42573015362883	1.17282607129837	1.40031350713021	1.16119499200102	1.35704470020391	1.15257253939187	0.859642673975856	1.14501454479758	1.18291451732433
1.03188695557215	0.736524549210631	1.04200593874928	1.07878852323794	1.4663656737078	0.662997348373225	0.663632666228773	0.716845425421728	1.35820134351986	2.10956586138711	1.01112691330071	1.29477529513693	1.69833687763283	1.01402006467949	0.689341610459783	2.13303858411135	1.24026948615497	0.964342686355246	1.37366586136256	1.24792508808755	1.50491213708175	0.971344420285231	0.940243238725269	1.10149911791652	0.899127173416116	1.21470694125518	2.36422075848482	1.43526575584607	0.656481283381569	0.640943817225282	0.687610337991135	0.484505701087889	1.00022393366443	0.736177163027341	0.871115348616332	0.831220374651965	1.16430806468174	1.42688586199474	2.03147304280834	1.22808540235282
0.65886694120599	1.00760931161823	1.08908394989606	0.533095001802486	0.703424122631307	1.61041067291797	0.717426857363032	0.58604939259421	1.00022393366443	0.822438921602831	0.929027581551381	0.665598141716555	1.36072261083905	0.721482520494532	0.810128422665032	0.920085324880484	0.972947351376584	0.715410204662398	1.50058317777404	1.7522439296187	1.1149686629784	1.08190581812749	0.944471722002622	1.33849868769503	1.7161652977074	2.5981876218016	1.16056780803895	2.27536820444831	0.847065294363601	1.05523430985068	1.17245203844183	1.40775403432153	1.40247320822617	1.1234053353737	1.13387663349031	0.837566671245134	0.740138132080614	0.903080320316409	1.07596130927079	1.74081057779285
1.03464118212634	1.23640270030228	1.63330157704543	1.59135250878254	0.829107513924124	0.914036797703579	1.99431065087044	1.10069243967994	1.42195326748346	1.49723338294871	1.16421885267986	0.904809636989115	1.06432352040968	1.24887139750958	1.1976818964827	0.942312894745035	0.906492661193871	1.29250606689935	1.12006870880246	0.883508609700361	1.05726216164185	0.990546694455454	1.88373553794367	1.87717142300228	0.972745124351449	1.72440197021057	2.05814483498721	1.16012375576856	1.08543579554299	3.25035986307222	2.16275897979988	0.817445288953059	0.892244340517073	1.54113680094462	0.883779288139123	0.533059317001733	1.34277728141764	0.93727192788322	0.938173582705504	1.19402698609779
1.02448669797678	1.75076786757772	1.4075456939937	2.69074974923515	1.08894120223677	1.33269397693151	1.65892891591901	0.817070576934679	0.745317472523621	0.878175441602299	1.21616636437231	0.85959188532102	1.07715022685156	1.08701429387629	1.37805721272026	1.62236692111973	0.856159391554986	0.719530365665356	0.885271995926334	0.892244340517073	2.25309427299974	1.81047030747236	1.18555154931689	1.16793256466189	1.87945164944066	1.81465006770548	1.29293301502975	1.05472571880626	1.38082989727305	1.45426417207476	1.25013453266494	1.08028126930286	1.30411897799204	1.43142225368949	1.13104494343664	1.1125510744356	1.54042186909028	0.761515704539677	1.62825661651337	1.06896921858636
0.751754893823053	0.81389445678387	1.40701309678087	1.34447072514161	1.59432846724902	0.862627539389958	0.570289527577093	0.629205950229848	0.731181036229554	0.753155597889268	0.696529639191426	0.967537682001245	0.701308690433585	0.765945477928114	0.785776930408143	1.45800736600088	0.730750791725467	1.37117677472343	1.17245203844183	0.769153971452082	1.67056244004516	1.4140920413318	1.31662339581802	1.4286822777108	0.695780534826438	0.852800241040489	0.638562808375509	1.08244645198264	1.00218395744886	0.736959759784764	0.973116505972351	0.859642673975856	0.907804153258203	0.770939979719566	0.624628124855593	0.829377511327146	1.01795694915174	1.31896122708506	0.782731599988927	0.902439092232771
1.10631915299003	0.891748944831858	0.820563350499469	1.24710595135565	1.0555483127426	0.758578525598941	1.08732410058378	1.60255550872119	1.60567261707723	2.53282139602748	1.75562695790489	1.19353165396939	1.05378332824893	0.934514952116726	1.43678821990512	1.92589759355333	1.6942242667318	1.45921233324198	1.87740692517122	1.22034082718903	1.25828648280668	1.19426390278644	0.807290833252169	0.993105084669277	1.20304912625956	1.61392609357268	2.35986057102638	1.49414103980609	1.08828135593838	1.04435121975388	1.07250976881188	1.73106532144085	1.29750617314397	1.44339524677823	1.18674424795494	0.755889421171785	0.628892329842333	0.536387307223179	0.802171062111125	0.811096264122467
0.822914284866128	0.662416614777753	1.27932761278023	0.985973653025434	0.606449411361771	0.58604939259421	0.655621556965333	0.835497015225368	1.00203114831501	1.3768921469963	1.21336561438766	1.46409390473934	1.16180301772654	1.23585500504708	0.995516272113974	0.953877165074499	1.14860615815139	1.03281854832825	4.70058448237053	0.943364129690787	1.07551022521382	1.0902397384597	1.86157387562898	1.44093832456244	1.24541299286423	1.060158573589	1.02628746147767	1.49135839605446	1.32085596836026	1.08287498183676	2.01916407955201	1.34630806571269	1.25932292200795	2.67902169845648	1.35299231508829	1.42782050848475	1.32230906282691	1.15892030804797	1.33767333963741	1.02725938252957
1.13110878154718	0.980428485518859	0.810664028977464	1.21149844773121	1.08361171836646	0.513537183988265	0.423130214066845	1.34628539015668	1.80097976281271	1.66703988944073	2.45384364693812	1.02367778911376	0.839418468736502	1.21210647345673	1.37894113132956	0.942276570457607	0.878011995442801	0.950371379425683	1.23472411704939	1.74511515786417	1.55201551772047	1.12112401614455	1.27643941882446	1.0820213703364	0.775757804914258	0.957085420726043	1.31248881112863	1.23995622828622	0.796798652519792	0.766133879663263	0.839096696375095	0.702638374307121	1.01587389766938	1.37605857195208	1.29314679854969	1.89965725990017	1.3736262000902	0.706222814241365	0.581650404117414	1.02247328667573
1.04750352871579	1.02946939689511	1.14129341173329	0.757851160546031	0.634633841611969	0.482815565780613	0.350999821626814	0.342096669207115	2.04986145028092	1.23873442306811	0.78262416832064	0.953164140637427	1.66516755885564	1.34877848508786	0.856124232982556	0.605978591275594	0.576280089066223	0.721641902027412	1.04512679075904	0.997445624102393	1.60723781059207	0.759964551754328	0.672876302412176	0.619913182815408	0.866871444003144	0.886818930985325	1.00275006709281	1.24688092331022	0.816767205045132	0.817531582803872	1.00789191422095	0.479786638806532	0.752741713133707	1.03188496500003	1.1742795438259	1.10805970372711	1.39442761322553	0.839183165830528	0.915992106283173	1.25868883078068
0.663348325609882	0.852397208853152	0.872522290778782	1.09252725300787	0.742941536258569	0.944004144247968	1.07053887067452	1.08725987271953	1.55649914428776	0.642389263012016	0.935330749201059	1.04208439066553	0.90151961504579	0.785943903523385	0.991158025155581	1.29757733149892	0.659825445022134	0.661596313440753	1.26171018043861	1.03849290521308	0.924741015745081	1.09102956999149	0.758336451360454	0.645851471442861	1.19062412344538	1.53210290780827	1.73286743429133	0.833657320985575	0.493962193654858	0.867845513126253	1.51319817154445	0.934383138032909	0.789568242049094	0.733441706533225	0.617419083421452	0.649899537768444	1.14107360970895	1.7872061151656	1.08310217342225	0.923521196326498
0.742941536258569	0.882575026372141	1.30092264712086	0.991470239696993	1.4300018204003	1.05060590505982	0.859923762680771	0.691055910129931	1.64977183209826	1.66142456836827	1.78664766695866	2.45600028916096	1.87043946196375	1.12147598338528	0.938173582705504	3.51853362617015	1.37635059621714	1.24077691384403	1.25189459309018	1.42953182401427	1.13110878154718	1.27581018067844	1.60203676205566	1.1793425812576	1.37648247585617	0.844010540806653	1.10069243967994	0.7645249228579	0.622291623691393	1.06164603039056	1.2552127736617	0.952079345955899	0.883508609700361	0.765547352162951	0.695218147127096	0.51329532531642	0.68396267121628	1.49093641783195	1.48630398184234	1.86507648013247
3.01969254408842	2.77909927005427	2.53409310773973	4.34971372320354	3.47218926670763	3.03374625935635	4.72730090100699	3.32852177008647	2.12866953545138	2.1735065998063	2.3286098769597	2.03876027172251	1.31609558926595	1.23006881726214	1.06882279249726	2.11667002890194	1.84429945194863	1.43118419872808	1.72829742932191	1.06745170227126	1.43821789201924	0.988168445242048	0.715208927991758	0.847627362391171	1.28290901636375	6.24215663328965	3.43722227794925	2.31578422675562	1.48792705587217	1.59161996277964	1.31916053426335	1.65134950507458	1.93235792898663	2.3688318186933	1.22217015746915	1.71048955597779	2.74399418041931	2.7859534145593	2.58046539969813	1.92323331284305
1.00682965562555	1.40767250285389	1.32230906282691	1.00031314566632	1.17268754061076	0.986407382415923	0.95633362892298	1.06722557845408	1.34447072514161	1.55536710011503	0.977328217434111	1.10621750348144	1.30560752021294	1.5921185071979	1.22331121843317	1.05578381491154	1.36515383761133	1.20396206225986	1.56608572227289	1.23999431708661	1.85553083296235	1.16493043187005	1.2573009671918	2.23450249352803	3.37334715041258	5.86626372908105	5.46210021194117	4.68461294598461	4.00227022947834	4.01153483315717	2.58024229238019	3.35455426687164	3.00361155370314	3.39170872266158	3.55836130769439	2.31324604012694	2.6110401635361	2.67770258127504	2.05109612511366	1.61649148564609
0.723452159649773	1.03695641698934	1.31088930774056	1.48715007846258	0.838174696970643	0.855478093486094	0.989040639279724	1.01759275548692	1.1135047777149	1.39385129767865	0.745672113254311	1.81629080628349	1.86507648013247	0.569538317139248	0.805931225245797	0.689668858063367	1.3314087370118	1.61394279016959	1.75721277189136	1.31022375231246	1.27363801069203	1.4123453785608	1.03995358078534	1.18224708057536	0.826976470038778	1.12459227158795	0.917751309495876	3.18176424162197	1.50869113587873	1.27363801069203	1.33490065508462	1.30610728969766	1.90905854497318	1.64647538845692	1.38016128338774	1.30167057078057	1.11040168748289	1.8349794201469	1.87962108603045	1.22454999264075
1.47155684904697	1.0831045731257	1.2403887026162	1.93568392800373	1.64976587999814	2.20529880972424	1.70644697098526	1.27721322099192	1.29933770224827	1.16197296270964	1.69980159385326	3.05829903357817	2.09500318448509	1.18413844432181	0.849419271357273	0.816566299723393	1.42962958098014	1.50198588592866	1.22757638096802	1.36219729076671	1.73755664285886	1.28959126630998	3.1666449382278	1.58824901060327	1.40819116025846	1.0246408883476	0.901645212674225	2.22929561311358	4.58274190861986	1.39963901704085	1.18336738056923	1.70375321011511	1.53988597594926	1.90962061300076	1.48538538078449	1.2327283609272	1.35984531015895	1.19170299958563	1.35465223019678	1.09932909462554
2.7159834926759	2.68084920384055	2.68729463311765	2.64981513256283	2.25578104695078	1.98465709197971	2.50904551399096	2.32174829727726	1.69046960149762	1.10249820475744	0.887461497153854	0.917148593088141	1.13758019097566	1.31301546250139	1.60171241591878	1.04588380458231	1.33140014088337	1.83739417932874	1.72175038437201	1.48965251013637	1.02909751935301	1.20431717165716	0.830598678228635	0.766205954976732	0.865568876325973	0.643981197928269	0.992214435478895	1.36979419287556	1.09961479367378	1.08287498183676	0.899127173416116	1.05531281057366	1.5612173801283	1.26586179437699	1.86706363142246	1.31459885578702	0.835112844136344	0.764239577689143	0.726899068638727	0.938173582705504
1.69835920881199	1.94282968429558	1.07902325875002	0.849087782881434	1.53634281993812	0.837566671245134	0.82884363669522	0.933248001017051	1.72077522800426	0.726899068638727	2.65052582910109	1.54181505146772	0.685954075517602	1.38035414434318	1.71416611294191	1.86507648013247	1.21987293479454	1.3755433916879	1.32677959622144	1.40894285337808	0.906162292695385	0.67239777169099	1.08146924707333	1.7357244079156	2.12422984633279	1.7169651079351	1.2377648894264	1.05497811867146	1.55522338182647	1.665567205899	2.16275897979988	9.20834437149905	0.746105842644798	0.798945276872518	1.28036410559552	1.284435103346	0.774228688631339	0.860316266295663	1.27535989111922	0.921951073005199
0.938173582705504	1.10069243967994	1.09861497373699	4.03165327413156	1.89407027575277	1.0460274666748	0.52054731092512	0.742627533366652	1.16851930120674	1.34496274582194	1.22005473901875	0.882575026372141	0.977062990548933	1.16975683507354	1.20543098217771	2.01513768796315	2.138125453601	1.60997694352749	0.939107166033721	1.30184838472886	1.41538758384419	0.870843472759403	1.05578381491154	1.01310209489805	1.15496630806963	0.726899068638727	1.08908394989606	0.971944722027897	3.93637261092498	1.56608043772192	1.05833980843038	0.905002745125772	0.838823273606099	1.00693421856648	0.498053048679707	0.506630219812797	0.657793542608033	0.921036059783468	1.29453421841649	1.53320555532851
1.47300790586241	2.04116634201771	1.12976648514406	1.44316793320002	1.64171545642128	1.87552290781972	0.726899068638727	0.741999527582819	1.47004656769157	0.976748987657014	0.351629635556526	0.609759840770566	1.99454615303938	1.89851228300903	1.95170676471855	3.10296491653639	2.69772213548046	2.40515105542174	1.38265638788363	1.20453697368151	1.23792466106685	1.90737234089047	2.22629595608807	1.53367669828547	1.16965339207512	0.831513430569527	1.04602645312503	1.9157468279538	1.69166779788297	1.66703988944073	1.76998208183194	2.78383389503888	1.2190308233637	1.79172959518367	1.20061877745073	0.992313958884912	1.03003206708236	1.24847032676423	1.29998375194445	1.11079981324805
1.67056244004516	2.02829236061144	1.64606174226915	0.881623610631219	1.40993898770212	1.23341776125382	1.27764592039823	1.94451786637756	1.87654341721845	1.88359096148019	2.17459445074484	3.31550988600025	1.82443098738911	2.42235898525354	1.86386781172629	1.21374903583608	1.03727443899014	0.766216375246726	1.00947572140786	0.84213971267515	1.15636240510147	2.93307298899829	2.01513768796315	1.53531849445563	1.00947572140786	1.11020165093092	0.691440869639655	0.73747304994045	1.42589028225	1.19005778117924	1.21912351075777	0.952825969084509	2.61748318504106	2.76724115306516	1.47610027820701	0.974750297885629	0.810687765531205	1.50240142303145	2.57271561312503	2.04491594925328
0.934466907687783	0.828999758958797	0.806046941210897	0.952732700069749	0.671215422812373	0.613104052831243	0.703424122631307	1.50316169528824	0.938173582705504	0.938173582705504	0.683187100211119	0.799562788029353	0.773592458560763	1.08623948210804	1.07157947796896	0.586520396932083	1.01577386070498	1.52205352333228	1.52780245928138	1.46000317237335	1.0063266517593	0.890893987654154	1.15496630806963	1.10629153913664	1.37254124266467	1.15892030804797	1.25639126047038	1.4140920413318	2.61248141799069	1.55658751856323	2.36684825879298	0.979540483344792	1.10785140764329	0.766842377983773	0.365971382418182	0.617821627635331	0.696716995200616	0.527354025586049	0.62997919282023	0.434356428646232
0.96026785257433	1.41052198269522	2.32007585631768	0.950945095827404	0.679559443657862	1.64218646075915	0.866871444003144	0.980971977781397	2.30945143924536	1.82040939347329	1.03003206708236	0.837764348255551	1.04337218939884	1.27994949271797	0.785705590279312	0.959172265677676	1.15169636888256	1.12447061885811	0.902522513354324	1.27841946758801	1.70581329015156	1.40031350713021	0.954013151670154	0.430484443975808	0.430020756882619	1.00031314566632	1.45415139053086	0.988477038435688	1.02435828574488	1.19672769182363	0.719848382587138	0.915982544393663	1.57199712490583	0.834949760880158	1.04656994538757	1.11792836673804	1.13368823175516	1.02090907323371	1.57199712490583	1.61729850173811
0.593122566949519	0.575314219815088	0.758935915007693	1.28342604379061	0.716098239254088	0.873179608791961	0.772910397558949	0.679619473587378	0.570519705535104	0.991904972382422	0.771377913705416	0.527445788755102	0.459799172272251	0.828068048126666	0.907586805561831	0.766205954976732	0.475299134805861	0.968888141643417	1.49977249266827	1.1795123967126	1.27097684147324	1.21190829488847	0.913861364167242	1.17387034577291	0.909677713350101	0.912109816252145	0.787263215514948	0.768252316629799	0.751217280760889	0.363027983298686	0.491108810612746	0.635790780296824	1.13222406343862	2.00340252528528	1.18673183454877	0.949430629146301	0.684644165825372	0.81389445678387	0.660180801038692	0.524810403009637
0.897946112549114	1.33098041672687	1.70594333953003	1.65722048172633	1.88242730370426	1.0555483127426	0.856914154218281	1.29909109603533	1.64171545642128	1.52223681344524	0.821273690290553	1.14982280879066	1.95786752258918	1.11535208442682	1.79464618995134	1.74269290121416	0.976587130717643	1.19692324292831	1.04221396590843	1.40437967715577	2.21032894121758	1.44523241646576	0.811696246533745	0.995516272113974	0.931657072746277	1.85027848329861	2.10615406090917	2.09272195255977	1.46619395134749	1.21171933104947	2.22566030238948	1.75749411457367	1.2773325341758	0.849232550306518	0.871595048475984	1.94028137956433	1.88492002874283	1.2831994339696	1.31088930774056	0.918240261466103
0.958363334543398	1.21210647345673	2.57812277285975	0.91341315321912	0.716993971634412	0.644631472403457	1.09855843616826	1.06493829114557	0.98226807037639	0.83901663206451	0.592438362674022	1.2185987901608	1.03401543266713	0.76037669991181	0.892244340517073	0.911143615562956	0.764129279214088	0.694962393840415	0.964380775155641	1.30260673607311	1.0292818710474	0.766499091483394	0.734749799733651	0.732712585232692	0.875881210610841	0.994198300638591	0.931256773414793	1.17282607129837	0.809180811496884	1.06785727599892	0.510671231935462	0.880606551655956	1.12573764859592	0.83806800909433	0.839776631296248	0.986383827125198	1.23149881945542	0.754456613951785	1.4973107287694	0.828174252890812
1.56855864630386	1.40045138022403	1.34257295900255	1.66168686269267	1.54472884451921	1.79755283129023	1.74807720784564	2.25339386968662	1.3746097566216	1.53819750906438	1.90117538597696	1.48560831998671	2.77690955958645	2.22015181896506	1.32017353621194	1.99541361182035	2.75139735819585	1.43685677974583	1.33130168212157	0.964237349158862	1.30753231776156	0.909715802150496	1.90735612052649	1.27456567069034	1.81209978786588	1.87090704167493	2.59607534192242	2.26601159730161	2.88296736791969	1.38554394905418	1.46683557574291	1.928207515485	2.27675167852262	2.01106996644701	1.01985546716856	1.74698713481111	2.9577338790758	2.05659650399831	1.70644454294832	1.52966887804766
0.748216806225561	1.50959886902562	1.49742964935285	0.813212183910003	0.767350661807516	0.666325793270552	0.726389389214593	1.66490779982598	1.6419723678783	0.867987057927315	1.02762767904806	0.899127173416116	1.00807316658657	0.857680255833725	1.81187844562431	2.5981876218016	2.43038526799509	1.56040168127969	1.67895033295936	1.15591972203404	1.08287498183676	1.21220495423802	1.39292812917642	2.15481448463489	1.88756178418909	1.50986272840812	1.2880982785784	1.11636376780043	1.00547834816989	0.938303318269748	1.46416661617219	1.07596130927079	1.06133167185644	1.02589188185618	1.40051843070884	1.29902080736671	1.24591261222642	1.004455171324	0.926616467872725	1.69833687763283
1.20715410775839	0.825109303382336	1.14630079881599	1.62344418430024	1.43529008639203	1.24958599792043	2.05412672580336	1.82472591866819	1.35350300688062	1.06432352040968	1.0860789336673	0.977932580805405	0.859609759788854	1.14876582389841	1.33229513876115	2.40330621429317	1.7864189369289	1.25376940278552	0.781653253645752	1.08250798004481	1.0556981777592	1.95138959540375	1.61090223289386	1.99137954313093	1.97510464352123	3.18130464257276	1.21374903583608	1.1536311408229	1.64242196292809	2.34667034315067	1.06201662008931	0.664534714787878	0.917612372460541	0.923078859028825	1.23970882176804	0.940946267258295	1.24458277670305	1.45012320269237	1.1050660201486	0.759229483778728
1.26499406797967	1.26979581816441	1.96727787265276	1.48147090402996	0.969693270460846	1.42784134467633	2.0057071960109	1.79464618995134	1.50456954740632	2.15317809022352	1.18306207028436	2.17657889893143	1.77263576992098	1.97151012137706	0.98871193993791	0.838577090296022	1.37945991382096	1.25219586197028	1.09171585193636	0.975997258746583	1.14815106822991	1.31762444191096	1.88755905034452	2.23268686572908	2.22873916311566	1.88491288622269	1.67236483163492	1.22469980521062	1.35430944695416	1.26428850818695	1.10124205276209	1.18769646053517	1.68044786281875	1.87171592079231	2.31413374111625	2.0408366389812	1.86312712906428	2.81031863591786	1.74396476823352	1.72828321899469
0.95611463415708	2.29636688742049	1.0452398914192	0.769510747048974	1.2099980556613	1.0252102729673	0.656474230616468	0.832877462109048	0.973012086682766	1.09806355367998	1.01634490200726	0.918451532967211	0.640714365599351	0.586247214416117	1.35967889607523	1.25640130482582	1.12217981638566	1.0292818710474	0.870444428858155	0.884113648420407	1.31912592171007	1.66367171153622	0.81204337210334	1.1164289294614	1.63387352340413	1.32230906282691	0.849430372128423	0.9910164974599	0.897789709622657	0.776827812350531	0.542850266835107	0.554402337106656	1.05655251740125	1.22873299267598	0.686447475469938	0.832877462109048	0.808680354507862	0.659792727373521	0.655596929936368	0.547002983304823
0.56773102003939	0.654350239496226	0.934070594953395	0.816695864916299	1.44205798097475	2.15592373027205	1.70075887593943	1.28714699764492	0.687803936967898	0.632978896162581	0.851860467434227	1.14944809677228	0.981852236789061	0.701644538864312	0.787263215514948	0.882575026372141	1.24887139750958	1.2304123128513	1.7983720979167	1.35185550688965	0.946909313522215	0.541162652630145	0.663632666228773	0.562417729042894	0.715738716719714	0.675419237672102	0.570997007252495	0.58604939259421	0.449220421145524	0.69933390556559	0.846315098328643	0.625488305498491	0.901587276817753	0.938956179462926	0.804673775831157	0.887870126975318	0.766016227890555	0.798201207341086	1.08008525431014	0.680184678792825
0.908554349293159	1.07662483102435	2.03147304280834	1.30718263272284	1.83765400937503	2.03822480712294	1.40016010593336	1.37635059621714	1.54677651876503	1.80812746415693	1.51197815343285	2.13489874065469	3.11651669097943	1.39624367710265	0.872333066000962	1.10719319395892	1.05451099793347	1.73085328800799	1.33345433045243	0.977219991994891	1.85797249248558	1.03003206708236	1.02412810778687	1.30167057078057	1.17415793868079	1.03233662460435	1.64213104848411	0.90815756239119	1.59665830572241	1.44464414530474	1.06955049373346	1.16719788039162	1.35579985448588	1.74960110058396	1.18475919963432	1.75590800560431	0.986407382415923	1.3239732649882	1.48708469474521	1.88064812108832
1.06370874967378	1.20324497123575	0.821627281926364	1.17911835709638	1.09478312376714	0.808703909798588	2.1673974443007	0.916753888545086	0.526310795079549	0.768838818967366	1.00859842072776	0.976139593355857	0.959873430655949	1.22757638096802	1.70053108069553	2.43991072110733	1.73430583983854	0.937168420411397	1.0369286966745	1.12514905006683	1.223908517923	0.797070819963882	1.06228027378113	1.33744346185675	1.03610518097363	0.80936251261237	0.806977647493163	1.55519982653575	1.00287188794568	0.637788474678108	0.719984760309538	0.876034019744687	1.02687643312681	0.774178663690078	1.29606178055905	1.30560752021294	1.24273623868676	0.865435744164963	1.12772648319964	1.36062528865518
1.48088883656393	0.656067280302608	0.675424250453975	0.707415943847277	0.908838647123721	0.958331820821865	0.865050638889217	0.991026428929488	0.925089030880633	0.819439207515375	1.04355225593476	1.6801203838931	2.68371838555716	0.953702010881458	0.984936759630273	1.1574614805099	1.02644486346194	1.08909156765613	1.08157696679716	0.989172442222148	1.09182762118592	1.58227418376563	1.38408137435094	1.19017886905378	1.39541659869953	1.52974222209247	0.968355656143614	0.998700910621988	0.858592505834771	1.1188272026428	1.5175994750038	1.97165035163948	1.19587623463323	1.37127130968245	0.946991429212198	0.942408757729298	1.3653041560394	1.63659814238361	1.15215743691934	1.23539527020815
0.961318825676412	0.691228687335391	0.390468999089358	0.472467996936313	1.36770944830563	1.05506345533597	1.02367778911376	0.863786559962066	0.742941536258569	1.25491943728071	0.594522283793601	0.617113071436179	1.00613463169058	0.927254244682315	0.864315139698716	0.923346882634622	0.758894791876525	0.703556003845911	0.830181974964944	0.924267819455105	0.81389445678387	1.01028462481047	1.37595674110503	0.611947001328273	0.468910164726049	0.804882200169949	0.516184704568883	0.742787345887745	1.61271004212167	1.17268754061076	1.02967724496206	0.87661308053452	2.43815686872839	1.08908394989606	0.367389500573643	0.774260592620597	0.725000484806989	0.578902494499663	1.12447061885811	0.787474739670008
0.973116505972351	0.569517076186419	0.384124308193424	0.605046638831143	0.587049653974151	0.844462200410975	1.06764325561242	0.765979401561734	0.495911390267454	0.524020704227161	0.323657522169529	0.30788765216416	1.0251788832953	1.35810570047408	0.93630641604906	0.954646810644515	0.513473956363428	1.09760449508265	0.821034354837342	0.967220818594506	1.21141994700823	1.24872865830657	0.63842250434416	1.10216850172093	1.81445003115351	1.26896417072102	0.679234236891674	0.807377946824641	1.07902325875002	1.00022393366443	0.97175355345243	0.673662075244279	0.720849184693226	0.65164736020038	0.909898596668361	1.12217981638566	1.487372283698	0.741008484258115	0.84822249324389	0.961318825676412
1.37736053340308	0.971277876793455	1.40720149851602	1.14944809677228	1.5636226378425	0.609759840770566	0.602138960647838	0.63649069924118	0.997975661554156	1.99340487329762	2.63400348539342	1.81445003115351	0.813212183910003	0.979198944047073	0.846315098328643	0.853049006342899	0.938173582705504	0.989664221021334	1.05684710789095	1.82252746633959	0.991226002689171	0.99375230840268	1.07094490550378	0.977097035298087	0.897709294559534	0.961787901413658	1.58665797980125	1.47497445290224	0.717426857363032	0.698308930116868	0.622291623691393	0.905374598902418	1.22757638096802	1.6165835620059	1.17276604133374	0.853348624594076	1.00434407310711	1.38386785380996	1.37307753179332	0.847547076104319
0.81510372236178	0.988477038435688	0.600249395779777	0.588406637566765	1.80247841297868	1.63404747586476	0.754456613951785	0.681218092624289	0.704748043912464	1.51322236014112	1.48754770888387	1.50394615931208	1.12509360943715	1.13938740562624	0.786326435468998	0.695780534826438	0.779865722931787	0.775105112648912	1.41197003204424	1.24060510749563	1.45571235960166	1.41964412102873	1.86108185494865	3.19352300077798	1.45738934214665	0.945636142802554	1.06570851140375	1.35091484914533	1.98054240311607	1.81467530539582	1.49960005782227	0.989104222397761	0.809291685207991	0.914830517912688	0.691386296976461	1.21429919771587	1.04750352871579	1.17415793868079	0.865266874060617	0.798211908835052
3.61007838851047	1.93319289705362	1.52139030839113	1.31042407105237	1.86157387562898	3.22354495391581	1.69757895661356	1.77883838510078	1.04746786389038	1.66950843909049	2.29108437781224	2.19982947909872	1.19711292851933	1.80224739280366	1.62127463938007	0.834860153993026	0.738092908784305	0.896471307041289	0.756945440808338	0.897869087323356	1.49012880886006	1.8715266023649	1.15485802570598	0.984762643882818	1.59410323382594	1.35562154100849	1.02172559611313	1.12299730338269	1.87740692517122	1.3829620333724	1.06144863292053	1.08376534838529	1.05902215340379	1.05470881688103	1.56417214290336	1.49904248853934	1.54430584832469	1.81654611717837	2.05193545488258	1.79191931710502
0.751031424333247	0.636352848324395	0.664848717679794	0.664848717679794	0.664848717679794	1.72122128801367	3.87089331845038	4.92726588878427	1.99454615303938	1.37661088808807	1.07190846673212	1.35007592687324	0.934715178060148	1.54786277282539	1.59220242020867	1.6493677368332	1.55812225895786	1.29585826943733	1.26906795115148	0.863630437698492	0.797113805004508	2.87142076380452	2.21737583636637	1.71672011180394	1.36445389088758	1.48352388610245	1.76883243105575	1.83286093549584	2.46129754788352	1.31214598724533	0.938173582705504	0.835943979124805	0.821034354837342	0.910384219856915	0.726899068638727	0.825109303382336	1.51437680288762	1.26960897175017	1.06820016516116	0.904073655364645
1.61779559016732	0.628991366998026	0.666294482314747	0.528706703185737	0.42771695824075	0.43300524295333	0.582662122808699	0.728221356069778	0.719513690684937	1.16035739044003	0.722390794527312	0.51329532531642	0.797323906660986	0.521769066701286	0.790322502379066	1.52504723289099	0.980772333379054	1.18098633802625	1.47062066284578	1.07557634976107	1.76122203146209	1.33813750532472	0.633304994703244	0.601574163709817	0.956561990178088	1.06494959781562	0.689493397927347	0.809733712394512	0.676461552338881	0.862327100731515	0.915679320460089	0.781987945547955	1.7872061151656	1.52386972204631	2.1889230063097	1.5625236277208	0.821638348529969	1.39246987779201	1.06119610626617	1.02512030975871
1.40602398767134	0.938173582705504	0.58604939259421	0.938173582705504	0.664848717679794	1.05507730840473	1.08687398984494	1.72921912853652	1.41256072826648	1.32117267249255	1.10719319395892	0.955882961691566	1.67231239471189	1.90343786469748	1.75157749208265	1.11887689931508	0.938173582705504	0.774178663690078	0.866154263623321	0.979286274054501	1.3769096589153	2.25339386968662	1.60852549493711	1.10708093475305	1.56003830749497	2.2176342311829	2.25762861125776	1.64171545642128	1.56146092360523	2.17236293056721	1.50304208470048	0.93630277092296	1.0406200790234	1.00703924056981	1.02965658306579	1.14405202700184	1.24121036853763	1.86643103340489	1.25421665602669	1.09002072994201
1.41286631652501	1.35299231508829	0.938273632588026	1.10899650360349	0.86008076412673	1.05546981201962	1.36086776350357	2.3818436360248	1.26326548164493	1.23049569396815	1.71266499672613	1.65984556940204	1.50624300691734	1.55869646898173	0.901746942349162	1.08833488313951	1.49319779982025	2.28017998132141	1.87027887377758	1.07596130927079	1.13951095375775	1.50157228688357	1.23291814189162	0.859923762680771	2.36390488809544	4.43528113173799	1.11524985682806	1.00500935484348	1.73805935345781	1.07709503353158	1.46753128953015	0.831342195504835	0.70313879414463	1.31248881112863	2.0256077678052	1.41612500502645	0.901746942349162	1.52850196684048	0.837214130986699	0.820563350499469
0.901433001330895	0.852660277661927	0.798652677189708	0.764906982014294	1.30642786391781	1.01179925807256	0.975550791271659	1.24093109713256	1.4753378961546	1.06667892460408	1.03700772943542	1.22242060412	1.1335626305984	1.3248493665507	0.887279286790643	1.06945057530134	1.09042661022875	1.03201752594889	1.00626430043656	1.40767250285389	1.27461916792844	0.981065815511842	1.37620970705102	0.943098583325284	1.07086229222768	1.03093606304675	1.02794649603519	0.790431221766978	0.984102824893933	1.49836505524412	1.16245404644496	1.25414451840714	0.916012107162879	1.14122762315896	1.43125249968955	1.05127352685407	1.2561242848529	1.50698958211605	0.876034019744687	0.848088727868867
0.841498547489215	1.09455294580913	1.33042010797067	1.63649479529081	1.41221324915489	1.43809630406584	1.73599204392126	1.70114036146207	1.34328784840927	1.35713354495477	1.1880963802965	1.34125858956412	1.5444131825167	3.86774179360322	1.3110109604704	1.53914767052994	1.42953182401427	2.50662915098624	1.37097065799428	1.20599806884656	1.44601240563647	1.18483612336351	0.762550137989906	1.49226383994824	2.27747977345653	1.64046216973542	1.57452857001481	1.2686344049272	1.18840429603702	1.10315254308158	1.62586471476996	1.87290574896149	1.7761971876787	3.5393008942961	2.76368457206318	2.05560739488878	1.4811633156387	1.30283483566015	1.40910156321399	0.679027715810584
2.88100112801617	2.71848687808615	2.68684946615131	2.59554278787625	2.34498916110977	1.73291538909028	1.29447993710341	1.58523658672474	1.18314290954538	1.2337410782088	2.0682475362428	2.61467187670886	2.36575928478944	2.37745108878168	2.83828920892226	2.21052692710095	3.40709972035636	2.19964221297182	1.28430170350263	1.55489960329259	1.08637312792019	0.793472183574246	1.43628398430884	2.4500875947489	2.66314598680014	1.67767370251455	2.37634373460487	2.42532098156645	1.95083182710889	1.24967065083684	0.964216344104081	1.40008930660007	1.82854973736656	1.5921185071979	1.26841400884122	2.49145449538818	2.0408366389812	1.30741599005685	2.0460468196583	1.68956025667807
1.37254124266467	1.48146632277792	1.30784818815094	0.97538432884409	0.694559740815496	0.653862398758213	0.470737749718296	0.520522559847883	1.2967173112947	1.31568798992675	0.938173582705504	0.950615581403225	0.93080882608256	1.01117693824197	1.09105603294747	1.12289475611787	0.86008076412673	1.34447072514161	1.00056464759944	1.15320305141601	1.40862217809819	1.4096721420244	0.451124247222961	0.601574163709817	0.983064091922453	0.774178663690078	0.497431397498319	0.331257379679622	0.553268183564642	0.950577164751698	0.841705983284665	0.846315098328643	1.53907344909936	0.874990388414192	1.21334981703778	1.1729230427797	0.807940384351234	1.37329872116454	1.38910377904917	0.816567988272959
0.776870933179745	0.938173582705504	1.03827915631668	0.670916183233299	0.867748744683244	1.33796260456385	1.26616342073636	0.977219991994891	1.06525256009864	1.05871452044876	1.04364492321394	1.08894120223677	1.4227467480811	1.46420817029682	1.54803072130129	1.48129580254973	1.44997060630147	1.13340562915244	1.61205253348079	0.977219991994891	1.42926227088045	1.66594290946629	1.31756605320342	0.887635225473095	0.902522513354324	1.05527382170091	1.20715724448314	1.17245203844183	0.947391812793462	1.06764325561242	1.31475258403548	1.05499880768175	0.889314846429972	1.74357921252518	1.59661268545124	1.29892818083048	1.91250657636743	1.57117271042131	1.55869646898173	1.39439810301045
3.26004750420272	3.29217011904567	2.87628095441613	2.77690955958645	4.54552564790485	4.10456423034394	4.14717952164693	4.38061615873285	4.10564277852458	1.80073821086576	2.11882527896101	5.47720932189092	2.63323380587431	1.59780597243908	1.59083762223732	4.10564277852458	3.02223445354052	1.56237164433393	1.01288634041871	1.31098122313644	3.75516710359584	1.62635188145485	1.53731570367476	2.35238285079135	2.09734101575213	2.34637296981106	2.29160094240366	1.92573324388242	2.12475996003228	3.39220463738405	3.9870905376428	3.30650550516278	2.04414310226275	2.54857619329572	1.9694226918494	0.985363965754968	1.21028239628019	1.42208642040729	1.32329288978675	1.23291814189162
0.826566948620996	0.708527371763355	0.628505452225556	1.2246954131616	0.494004324206356	0.571859374161519	0.664627834361536	0.677407746281098	0.903080320316409	0.787263215514948	0.873701407635482	0.955619651805331	1.16856247490386	1.04337218939884	0.902027304254433	1.13348412987542	1.12419510898121	1.64100894991447	1.57176610473081	1.26616342073636	0.984035104807989	0.929011006963959	0.786553112352756	0.599504055229228	1.06464335516004	1.47497214938002	1.06079960469572	1.16851930120674	1.43763292970746	1.65755396258906	0.755616160027394	0.74383588406593	0.58604939259421	0.974046964087889	1.62141680872286	1.13847353817012	1.15776705805429	0.53947630404967	0.882229355931508	1.473408164715
1.23756452168812	0.8733633088923	1.98346747709799	1.66956854212836	1.24035775596768	1.62412880998422	1.50994170619802	3.63449534319363	2.17519413801373	1.06523128755546	1.32207432731483	0.926713904949692	1.1986543121594	1.08942338033874	1.27498326374056	2.08144421900065	2.33662704688163	1.64143285381855	1.41012529349721	1.37904098339388	1.44120814000735	1.50157228688357	1.37221511753995	1.64600199000176	0.982230522091589	1.34563603727923	1.44609090635945	0.897709294559534	0.424237042126577	1.09344546717101	1.29419415826185	1.9777377042448	1.2936850426023	1.48927116464611	1.31982431803489	2.10682822313163	1.96942775959829	1.39769052300155	1.26202278677965	1.51575480083594
0.708414600749111	0.482765540839352	0.940974332690163	0.900847586612333	0.416819679684311	0.653964261511057	1.13024132276621	0.684644165825372	0.566170446480959	1.25924661144564	1.66696064499225	0.585637656031681	0.540957286296438	0.406657342445334	0.765979401561734	0.693002600647747	0.74602287330486	0.859595140938175	0.894999384966358	1.19489517667532	1.41644771052096	0.970803004946954	0.533147805815041	0.732850763403057	0.843528617082754	1.28898628075247	1.08908394989606	1.01595239839236	0.855467086723358	0.795420532660384	0.938173582705504	1.00121644886405	1.49004039606168	1.16082809990988	1.26649578562076	0.986407382415923	0.776006169074151	0.71409455263468	0.685999060569389	0.937648328564307
1.55545002680019	1.06217085662969	1.08885387873382	1.05520125691469	1.34238329561395	2.11234520826362	0.920464203719438	1.01943301119272	0.994317767973903	0.945207108970936	0.756040380923799	0.585112612548259	0.90773768028132	1.16119499200102	1.27098404509289	1.17959193649529	1.58413619502077	1.18056663058457	0.858821202536749	0.993772139038863	1.66139771675914	2.17519413801373	2.16658585608162	1.34487553739408	0.968543012152804	1.03791101761642	1.3343633515735	1.11357249780085	1.41268687811835	1.25261302107466	1.24460274181917	1.22627519279656	0.897789709622657	1.1993961003735	1.27924082695688	1.01900765936039	1.31662339581802	1.37697403583206	1.64814884796794	1.71902326777026
1.81020727102963	1.16024334093913	1.50582026912405	1.24148214421841	1.43114744886131	1.32027101767027	1.37549336674664	1.17925545819201	1.66423382727271	2.04795825220302	2.1341231995144	2.00450344282424	1.71284680095035	1.37502133521376	1.56914942150128	1.76416495370374	2.17676272972319	2.15049628802799	2.3327128647118	1.41271227065195	1.13024132276621	2.78990282160387	1.70254962144927	1.09040326188762	0.760357458514832	1.57841028879073	2.59492727276772	2.59798242996913	3.58279170835933	2.97007016250137	1.51665340828454	1.35206187179078	1.91811738077025	2.46445471784038	1.3293596553861	1.57231227739055	1.51467462170854	1.0199103531695	0.949143742742065	1.13575397422318
3.2295743434255	3.32439121529619	4.48387536705157	6.08894095112305	4.93361218537744	5.77187530287029	5.61744403044831	4.56196142187473	2.97395166049365	2.32253599107024	3.8832022817067	2.91055461814686	1.94883115692564	1.07902325875002	1.65065857689759	1.9462774488785	1.26658732464044	0.945265287480061	1.18141223727736	1.35185550688965	1.32926255420799	0.703659624800244	0.892244340517073	1.61090223289386	2.53511265294951	1.2240642334172	1.27621280521234	1.16781979364765	1.04412755714405	1.09349197691535	0.79246702128014	1.03213930734248	1.01099113131728	1.89668610038287	1.68405733332546	3.47689669302247	1.52372842074495	0.658515497862899	0.726899068638727	0.242299689546243
1.91745741016722	3.05091872337326	2.17182563042365	1.07852617032081	1.99454615303938	0.726899068638727	0.58604939259421	0.938173582705504	0.938173582705504	0.938173582705504	0.938173582705504	0.938173582705504	2.57812277285975	1.75814817778263	0.938173582705504	0.938173582705504	1.99454615303938	4.9293854083047	1.54899318323628	0.58604939259421	0.515624554571952	3.18682285387011	2.81452074811651	0.938173582705504	0.58604939259421	0.58604939259421	0.58604939259421	3.05091872337326	3.05091872337326	0.938173582705504	1.72122128801367	3.2600737179196	2.07169696294241	1.46504519063758	1.61927165220831	4.2244305215753	3.36117047816793	1.99454615303938	1.26616342073636	1.99454615303938
3.69322981933738	2.16556960200106	1.47497445290224	1.32628626550648	0.62762981377448	0.623089510939748	0.774627375271688	0.503313902066006	0.641077770947685	0.898457789611708	1.28959126630998	0.95312640774295	1.25464670346561	1.29029777281679	1.77822910433424	1.18141223727736	1.83870809871075	1.04362611523038	1.01626640128428	1.08427936292916	1.41644771052096	1.70084978900357	1.41818450218154	2.04400961569537	1.20880160774937	0.971944722027897	1.49083964938894	1.16738478746347	0.790782832354093	0.754489238913477	1.15032539745238	0.984102824893933	1.23999431708661	1.25639126047038	0.942850612161853	1.59135250878254	1.32265589912557	1.0499274738511	3.15431908247522	1.53201369580639
1.11315482064251	0.763067305598166	0.573190924277039	1.88662941590291	1.49355701515563	1.07313915617797	0.808233200328734	0.981691927836402	0.851860467434227	0.786978824947548	0.648341764688874	1.24700817973975	1.10534888175125	1.04563636205934	1.98479360458495	1.36335451287935	1.37530452904717	1.19830148230082	1.31123165874067	1.04512679075904	1.1203067844872	1.59158764947278	1.61982830008234	1.24134328035278	1.40895641054947	2.29498047456295	2.18907169297951	1.81694713114401	1.30559228469278	0.753385401326921	0.810755378870204	1.08908394989606	0.901541946730975	0.642606087202204	0.854104025342282	0.817857317773637	1.34778578222659	1.73061901713709	0.986407382415923	0.883926286858701
1.24714121518115	1.75175190893837	3.87089331845038	1.35147132710414	0.788320073318228	1.5142442414744	1.43979512699373	1.38951291221637	1.45585458737584	1.18786678417989	0.916738745930879	1.05515580912771	1.71149287640551	8.72424208083575	1.98921813999498	1.47450738367997	1.32736347703904	1.18670733788054	1.56724938699988	1.66589565378955	0.964313112547093	0.900547728486329	1.27981942450148	1.16541691916255	1.36900822403479	1.26929908984462	1.3288731777683	1.81968884931743	0.91717489973333	1.06245270862713	1.04227391289916	0.840964637845654	0.877809435829281	1.24804048916339	0.890893987654154	1.11850989752313	0.756761171473774	0.617364615031861	0.644152081234418	1.29029777281679
1.22476491144116	1.40051843070884	1.4456711803626	2.10980545087875	1.91771491067511	1.18138477157059	1.37848674815857	2.06884599258671	1.54415620240316	1.46301572638213	1.14054552720591	1.16478405788531	0.981330140341142	0.899127173416116	1.95317725601417	1.41790920346678	1.37459747678703	1.00947572140786	0.797323906660986	1.11079981324805	1.10107286626053	0.765660657073451	1.14944809677228	0.857691028976693	0.682516992015047	1.04208439066553	0.756040380923799	0.801915601893954	0.535642922001782	0.791461858986034	0.668829151570729	0.938173582705504	0.938173582705504	0.938173582705504	2.22599858274846	0.547144284606185	1.29275787621843	3.71427179907322	1.93032990444552	1.19908837753942
0.868450270793457	0.549822611425846	0.5068565461528	1.18335797061413	1.58687297007318	1.45476224988668	1.41260406984228	0.853548741497675	1.17336368436054	1.15843545064134	0.778117132654915	0.865320301992822	1.12739848926177	0.917861181898655	0.733714375544107	0.639152634591259	0.769153971452082	1.18122465127031	0.767790910071006	1.13752258697164	1.59474622686331	2.47645042075308	1.39783603479377	1.60548509122952	1.61757424792575	2.46380957101884	1.68939119248606	1.66486533291012	1.29966293230905	1.33435471220288	1.68484757185029	2.17073054529648	2.21775100838048	1.40601624655753	1.85992119479903	1.94299285667879	1.63404747586476	1.47506621681146	1.60141805362331	1.87545757410303
2.05996891216373	1.06700643653894	0.706590330337463	1.1050660201486	1.51490952321077	1.35973350172952	0.641381531151817	1.08021251073967	1.60069821428127	1.84925646612453	0.895017025069865	0.630714265921143	0.992710143478742	0.879720779149375	0.831320154901033	0.81389445678387	1.03420745273585	1.02448669797678	1.02073541887594	1.40040188140569	0.602460953880218	0.64883246377684	1.31935233170051	0.837566671245134	0.695379338604492	0.991711234311703	0.968068067190824	0.810875146724474	0.891363545708605	0.64883246377684	0.621058336448409	0.57565686839827	0.419426690978237	0.605538769203004	0.81202364500133	1.04096844541825	0.976059102317096	0.851168282115706	0.753420611990753	0.563166448036168
1.53524777905497	1.72585993558897	1.46743227747077	0.745682794334676	1.32230445578248	1.68712871376555	2.07087769631593	1.29029777281679	0.65144074430177	0.762770298203097	1.41590246476571	1.15247195745112	0.71448899844694	0.865320301992822	0.964351037746844	0.840165837988978	0.570168168110292	1.02843221406704	1.52471752985448	1.7983720979167	1.03878049416587	1.2760039766277	1.31662339581802	0.726389389214593	1.07439421015584	0.853348624594076	0.9910164974599	1.09970670906967	1.68920615879986	1.0882735792494	1.0089599086231	1.04072161267172	1.20143685112643	0.913861364167242	1.36308329655485	1.04760357859831	1.21090538685923	1.63848349396325	0.992838555710645	0.806887645713956
1.55960802568755	2.40084329547549	2.43833645132958	2.11720294346192	1.7750061749287	2.24730980782013	1.84299276067601	2.11397904291164	2.70455884513737	1.5769209624973	1.44159541499245	1.38962790184563	5.07817625597482	2.81634482529303	1.69065576263851	1.78265686823671	1.89523327077553	1.13849803483835	0.981330140341142	1.24502683701925	0.821034354837342	1.29848572569436	1.44339524677823	1.864634468821	1.19316006519989	1.17336368436054	0.654177007941856	0.652527949001083	0.61026497893329	1.11940172460267	1.17012435116964	0.956957308401452	2.25527242281247	1.77808149902203	0.811770283227849	1.03003206708236	1.27559803447645	1.40560941569271	1.34876407784858	1.1437489229012
0.682294786779622	0.787263215514948	0.990587967605777	0.960589194805801	0.588176566404534	0.665732327804831	1.00156159026056	0.484897936742321	0.534100810197095	0.875963589216884	0.851105202922458	0.911011403818991	0.769469123936799	0.764749122633353	1.62036045121734	0.778817420319437	0.576940502896156	0.643087868942923	1.2054262831513	1.82028774074344	1.03079828173276	2.99968269188377	1.57886938695365	1.59070834616417	0.733502902100903	0.925813164377469	1.30906523056403	0.993321054981891	0.516622437203908	0.821088809724397	1.51819183729397	1.31076765501072	0.814701135020447	0.967720162269545	1.04750352871579	1.15329981985902	1.03163359607133	0.6644562140649	0.600134360198662	0.613135868756617
0.787263215514948	1.01650190345321	1.00425899178463	1.62104799440636	1.62049757089876	1.89593590434792	1.80417996674135	1.63149578854744	1.70515950844167	1.6355502339019	1.35067322636306	1.48557350879188	0.961758429725092	1.29357396837071	2.82364113399916	1.58154134620929	0.485862445806674	0.754272917069444	0.95908071332176	1.10058936049675	1.31916053426335	1.47942963279324	1.06432352040968	0.786553112352756	1.6469510651159	0.992567877271885	1.41197003204424	1.07605425563738	1.3768921469963	0.592031169068013	0.783240129476557	0.779198231631806	1.00657230029633	0.888237075980383	1.2552907514072	1.11230027131463	1.05257246536043	0.816566299723393	0.454853457381869	0.705672956984738
0.972296067537998	0.776827812350531	0.85384432316684	1.2562592489418	1.39284580278302	1.35924476018082	0.922470000336505	11.5565642590494	1.18342793020815	1.12152139874956	1.12245498207778	2.01253002306713	2.54163764972731	0.90384554624548	1.24173149945612	1.66500007501197	1.49307678925238	0.931756595657566	1.19005778117924	1.01626640128428	1.21712178660959	0.956461940295567	1.15207999881258	1.4357598397211	1.26659195059048	1.1518035397447	1.13887411547055	1.16781979364765	1.54216740372105	1.06907847637175	1.63178609387647	3.20947652325789	1.59500106657537	1.27350562315645	0.882550529703913	1.27350562315645	1.07107674091856	0.93539652874565	1.58101367312866	2.85144763788547
0.762239587925464	0.611585069054351	0.488153947207063	0.542039888420654	1.19615912512274	0.789923659825284	0.609723674235018	0.545281373868868	0.676220900890162	1.14558294889689	1.32456272705437	1.08911968199696	1.15472310025534	1.29724354672191	1.00023998590538	1.37315052343122	2.95748722968583	3.36629356763369	3.07263458672525	1.45585458737584	1.02154167125127	1.06555306188146	0.836888420722032	0.79246702128014	0.757081142076838	0.863375303139686	1.46838740244206	0.711552900001482	1.65870428966027	1.25375335054457	1.17189149919911	1.00356493441307	1.20721056880368	1.73503137779626	1.60677089357691	1.75869768284348	1.03078226311732	1.16781979364765	2.5516827001663	1.15247195745112
1.1437489229012	1.65818182794521	2.09058002306973	1.1793425812576	1.64448012276325	2.07195782852822	1.43183168174668	1.04634207585844	1.34774812664152	1.48129580254973	1.07517153566328	1.8051621621441	1.81384283642981	1.40673049417815	0.943455370233123	0.730727879135636	1.20820366673049	1.21652313996921	1.15482532331285	1.12879438378659	1.9543278637374	2.06947236170971	1.74991156381312	1.85603644450698	1.85185360582195	1.31214598724533	1.89851228300903	1.34325216360852	1.43565572297273	2.15854107205481	1.40173680659104	1.54110854496091	1.31098122313644	2.49243515824958	1.94014494790635	1.84775607405462	1.59135250878254	1.54096895484748	1.4427733335222	1.45855687106173
1.37222195215138	1.1146743281012	1.23866062661772	1.39585828427425	1.27195845759169	1.14357527691313	0.885375776356803	0.888237075980383	1.24358338297089	1.50394615931208	1.50590483994301	0.670916183233299	0.886818930985325	1.1793425812576	0.976984489825951	0.710759156256003	1.01032428608284	2.4609835449916	1.22022148228113	2.23656480857183	1.31492147834131	1.52679374864859	1.08342224722682	1.45841572924793	1.70514335477687	1.31636153927015	0.881966167679823	1.1149686629784	1.1369852751359	1.1803477435517	1.26300513828799	1.46301572638213	1.6469510651159	1.49460627649428	1.62708600181506	1.25375335054457	1.02284294120814	0.981330140341142	0.949352764478564	0.984102824893933
0.58604939259421	0.58604939259421	0.938173582705504	0.938173582705504	0.938173582705504	1.75814817778263	1.75814817778263	0.938173582705504	0.938173582705504	0.938173582705504	0.938173582705504	0.938173582705504	0.938173582705504	0.938173582705504	0.938173582705504	0.938173582705504	3.05091872337326	5.16366386404102	0.938173582705504	1.45319705637183	1.26425501141821	3.05091872337326	0.938173582705504	0.938173582705504	0.938173582705504	0.938173582705504	0.938173582705504	0.938173582705504	0.938173582705504	0.938173582705504	0.938173582705504	0.938173582705504	0.755957006021697	0.755957006021697	0.788949419597658	0.750044311609636	1.40602398767134	0.914039230625062	1.29029777281679	1.83694750286821
1.30184838472886	1.04649945300918	0.722786168441967	0.874163207962145	1.52054804071463	1.80556907413534	1.35368578037185	1.01642340273023	0.851860467434227	1.16605919780511	1.62793437078973	1.93755441432858	1.10216850172093	1.10496925170559	1.97665802932402	1.41359790724373	1.19407209450349	1.16168994258907	0.793472183574246	1.50157228688357	1.36823252012651	1.74888368819428	1.82196108273835	1.50263371360292	0.917315481123655	1.17843381491563	1.17245203844183	1.50923576348276	1.64093956066389	1.33433246753747	1.969125414225	1.72249288154058	1.75582155436177	2.00332136070646	1.37676507845889	1.21987293479454	1.80386317389637	1.35337274166888	1.95297109106236	2.61174173168092
1.45232460911091	0.869032652378824	0.994889575228663	0.896441537936309	1.19839960306598	1.29006227064786	0.96663136326051	1.36451977850253	1.55445206400099	1.65535331506989	1.77292492284798	0.938173582705504	2.45384364693812	0.18960494921648	0.552278253271817	1.28888475980318	1.26321129665439	1.10719319395892	1.26302949243018	1.54239294574954	1.11445254245639	0.754449240036537	0.709521840279266	1.12877338435826	1.58292702114967	2.21911873947201	1.66116294308469	2.13004520269941	1.84377853350811	1.20513174259863	3.67987497229992	1.49109393856825	1.82113904688404	1.44339524677823	1.55365164174734	1.30155481925759	1.5089932143844	1.29778656023794	1.21899563411443	1.75559978066196
1.59044746293186	1.50382055899385	2.29498047456295	2.57812277285975	3.05829212301151	3.47854520820503	3.58215713589415	1.14009248614311	2.1436324430534	1.3814060611587	2.27426728690935	4.25122136378072	5.60518864600563	2.90169456026541	4.90264796227163	1.98111358607896	2.02753856661535	1.43108797419339	1.33103815818119	1.28939858271722	1.25354842696593	1.34496274582194	1.65607587213008	2.80143619629164	3.52018214135271	1.19180072802185	0.945523451875676	1.46753128953015	1.49089547733684	1.88242730370426	3.07175604508859	2.358979306407	1.69065576263851	3.26219323744003	1.95171456800929	2.60099796193945	7.91416702310208	1.75580038751036	1.59418816321767	1.36367795985212
2.07136725990589	1.67803002903718	1.98312639795302	3.45392728169239	2.53494763853879	0.651522813014261	0.829506820274799	1.95711372859309	2.01384632767937	1.66854028151063	1.59410323382594	1.2686344049272	1.0406200790234	1.35812051491575	0.91387134649054	0.83782420811414	1.26553734333041	2.52964304079394	1.3777439548515	0.921076061092264	0.837482856137237	1.85471292443936	1.8763421744462	1.93708361953492	1.80632800807592	1.03033663984281	1.57009003750486	2.04267604274699	1.22810574198778	1.06389625501015	1.28959126630998	1.13023901924399	1.56544317850845	2.2100494524639	1.33886662662525	1.3264976136068	1.12059408471919	1.26733583099498	1.4811633156387	1.6922303754261
1.09704878691647	1.45211012328443	1.75814817778263	1.8517182587758	1.51331918211232	1.60723781059207	1.20657286604276	2.41878138525564	1.79963557947423	2.04802518985231	1.56518164766129	1.66000339929828	1.52677022851058	1.4059495072343	1.39637368019023	1.95866405013622	1.95294946391039	1.11025276259811	1.13502588835129	1.63402588809792	1.5921185071979	1.17223314824066	0.931827286112335	1.10863901596999	1.13173216964142	0.719613740567459	0.79246702128014	0.672343996645756	0.775132868349146	0.475735405223272	0.58604939259421	1.2640313311216	1.47139535284093	1.33232260446792	1.25375335054457	1.533283533074	1.20324497123575	1.30239271568662	1.53237412413278	1.92399907494244
0.892231644250275	1.29710519722	1.18299704559512	0.674720734602501	1.16717676847483	1.61758609069091	1.36692685154821	1.08080532581699	0.786620190342129	0.892565223569461	2.04221098478644	12.8105717317865	1.4661430031772	1.03464118212634	0.461202791857014	0.826298038830065	0.688616097247247	0.911966390255368	1.11068650833755	0.976139593355857	1.09678074508715	1.68619118155072	1.69088849836433	1.00287188794568	1.15542750547771	1.10373633627506	0.904073655364645	0.837566671245134	0.973824652056683	0.628773636300698	0.902293783324563	1.16084966003639	1.06764325561242	0.779566420323848	1.53146677136889	1.0403749752258	1.82619346109616	2.20268952281468	1.52884056727019	1.47005255684934
1.0194307076705	0.950131376499629	2.34596383664387	0.691017821329536	0.98925963519311	1.62261103932221	1.85000666215949	1.23858415605288	2.1598693171173	1.56240658639148	2.48948303416762	3.51679091012002	1.66466044410197	1.56892327122637	1.52912388009651	1.21135387126771	1.16753542190352	1.2807779087455	2.07279492710915	1.68377484823062	1.30563373392982	1.65528874602141	0.827124778877685	1.11457857191271	0.707777175728397	0.47057242869617	0.810755378870204	1.422764851616	4.11122576990013	2.13881382278015	1.00592310753552	1.13269912264563	1.33391294556636	1.57839170450046	0.744038936016206	1.43706882796782	1.40483633965381	1.51889984728382	2.40540481929442	0.938223607646762
1.31045601093316	0.876632911170703	1.30831004118606	1.22153713695582	1.35574830583039	1.08441947033808	1.02448669797678	0.856914154218281	1.10069243967994	1.65430026815688	1.19988561307212	1.68871244886991	1.54786277282539	1.56432914434931	1.16326477759314	1.64785323322985	2.63667130373033	1.2565266334944	1.36965015298555	1.19635088835333	1.21504606437845	1.27564538643779	0.968543012152804	0.486043865863044	0.938173582705504	1.22644762764256	1.35713354495477	3.28033640151304	2.53838554295294	2.22929561311358	2.37973497596625	1.13706135895021	0.541767915229343	0.592258360653506	1.39655247780074	0.808703909798588	0.625331304052533	0.530400378228413	0.402223083450586	0.548983688371969
1.1854518054344	1.11161237862197	1.29456449323595	2.47336671804178	1.70114036146207	1.7850343104855	0.898836131870023	1.13019837859165	1.53437127068666	2.45373192628257	2.47509884857386	1.3777439548515	1.37660892807657	1.77247639480575	1.79183951663677	1.51909553812666	2.21554888837537	1.59557159972211	2.38795875019458	1.55426503082741	1.41271227065195	1.88491288622269	1.91598233012273	0.712670039768235	1.36585824162138	0.998169877424794	1.80812746415693	1.82494973405464	1.74544796293152	1.9959468571056	2.1561779906759	1.5796825812736	1.72176577501544	2.12852410005771	1.33991945630867	0.723815307393756	1.41976744572371	1.8435748437682	2.63512175121181	2.30665732859752
1.39379839931712	1.16398753033827	0.689141982589217	0.60991595392193	0.869032652378824	0.746564346837771	0.794410113609495	0.852861183121118	2.31331026799119	1.31456743704083	0.696247715345484	0.71046537871707	0.536646223140893	0.946568843729162	0.992838555710645	0.898891671247179	0.763866980801218	0.603560353724339	0.756444395288419	1.30006215110735	1.93889207092471	1.16056780803895	1.26621674505691	1.22682596990088	0.934466477625904	0.888237742724731	1.20963969027683	0.622214256492079	0.796105440438044	1.03464118212634	0.967142308086588	1.27759548224814	0.94451987929867	1.33794974363926	0.824632427913613	0.659824025441798	1.08287498183676	0.919195804077662	0.82884363669522	0.82884363669522
1.20398465754552	1.70513171996004	1.46232584104222	1.38156917645265	1.39007908427765	1.15689187755334	0.905712697645599	0.987941577496396	1.72564947413662	1.82321981291904	1.18673183454877	1.25139266482877	0.879830928205843	0.938173582705504	1.218883825685	0.885296270310788	0.938173582705504	1.31787626965953	1.35350300688062	0.928395270844908	1.22637950211385	1.3514665988217	2.51903974922942	0.828702335393857	1.24871735163652	1.26254804092084	0.866871444003144	1.32209548561013	2.20573145510427	1.56511834311455	1.70890234282774	1.90715253886613	1.96431310131448	2.3092399150903	1.40743700068496	0.660180801038692	1.43944829069507	2.2639365418721	1.22627519279656	0.850338184367035
1.47661733725271	1.20003415510519	1.07067302260635	2.29259708033759	3.07799675328754	2.95537042416102	1.76327992442289	2.20132147492979	1.22510842580281	1.12057016294772	1.15462569283751	1.14357527691313	1.23378534902731	1.76327992442289	1.68903888522058	2.31325064717137	1.30006215110735	1.29029777281679	0.992838555710645	1.21609593384451	0.986407382415923	1.7832716389726	1.06245270862713	0.621216789158204	0.380352751680873	0.541727713337829	1.07639135670972	1.32336240563238	1.75814817778263	0.785014943404666	0.453387486947374	0.752690299714323	1.28245136825651	1.45344488402405	1.99454615303938	1.41707378792691	1.58106870694234	2.14227905085961	1.28251791174829	4.10234574815947
2.3875402496064	1.69956190803926	2.9163407287101	2.49914590385607	1.84054888601162	2.44708681060907	2.60114521748496	2.75954529366725	2.38295517176013	3.24937873950638	3.12802326179186	2.15574032207014	2.45077067334433	1.6707908696155	2.28843551904889	2.38359723291963	0.610183744674653	1.13269912264563	1.07902325875002	1.21204795279206	1.45035422286738	1.80706916172947	1.82639696293422	1.74726793031048	1.95963278645604	2.31820588121207	2.12443771430863	3.35930331151148	2.26040013832705	1.74302887438846	1.03056767339479	1.83438899533051	1.89523327077553	1.07575727153691	1.3500974384517	1.53572973650379	1.83710450431417	1.19440796405248	1.6539499784126	1.38647968566822
0.389212244587618	0.553717427304203	1.4427733335222	1.80407741997106	1.09966345476572	3.19519734093343	2.57664671081877	0.875799377725005	1.0792267180999	1.39656838130526	1.9033294347673	2.43516686039238	1.24582553994176	0.70780658121338	0.882711012967796	1.40701309678087	2.81310773510288	1.96036260475484	0.945538339328444	1.20920911867834	1.14701604145497	0.931827286112335	0.775132868349146	0.656869874260282	0.724194104171877	1.1096430916766	0.528642616536597	0.630653674453314	0.796798652519792	1.13227846188595	0.753398956618897	1.35760407396266	1.34934260770145	1.95465193594182	1.27924082695688	0.680467281395549	0.934055275720752	1.14939943568034	0.631744423591843	1.00031314566632
1.09739003968189	1.37307753179332	1.26616342073636	0.938173582705504	0.679913468944773	0.979890872456695	2.13251241800024	1.56331083587874	1.14644998518589	1.36072261083905	1.71748584814465	0.925770000659307	0.565336204940605	0.984793771683832	1.45485789703767	12.6754110842463	2.67090668963208	1.24804048916339	1.58879006941599	1.04535272036138	1.38064253571134	2.82304924862984	1.96158725186112	2.29636688742049	2.32943272684295	2.92264531052457	2.17301174954841	2.65239299575752	8.72119059376341	2.69437461315974	3.159626532787	3.58184409719118	2.26929619568612	1.92404373460102	2.1240158259463	3.61555232345242	4.57561270301084	2.90271917815857	3.8860612893692	2.56057675925775
1.08338477602498	0.834542810566298	1.00578732555209	1.24413362912614	0.750835598897263	1.03618236311689	2.07652616032186	1.61104353419522	1.18787984080416	1.39371502441502	1.75814817778263	1.31245789945002	1.12447061885811	2.65937989782476	1.25307886891148	3.94329637469171	3.39809736793689	1.44584718720165	1.0232981590681	1.40735849996197	1.24972581041387	1.21037431167607	2.02071525668913	1.96978941207346	2.82594050320286	1.92805579121012	1.78710475274338	1.49742964935285	1.71054957827573	0.672708024478933	0.476021229205447	0.544682491954921	0.35165721017529	2.18448164290218	1.03363601983224	0.852219057624138	0.983772727766058	1.11500771856018	1.60513957768879	1.77972267246085
2.55728545114443	7.53206559539923	1.57999148552329	1.54566344906327	1.2333431316631	1.55926112056755	1.67064280826561	2.03829538251456	1.73295040973453	0.984102824893933	0.849409429458145	1.05466065072122	0.883637021932262	0.661301101032556	0.630277176033849	0.964545737260802	1.59412385859469	1.08675275796585	1.16531214038835	1.35387075778725	1.20164958787653	1.89899785382715	3.32424358839897	0.938173582705504	0.375434284600456	0.63842250434416	0.69539711337801	0.696834768698405	0.642389263012016	0.498570914482768	0.591317888803156	0.966760222660843	0.77704742232715	0.798540092591928	0.571241367210149	1.07729321209983	0.839432265429602	3.33244607601016	0.751683929398993	0.847059943616617
0.684644165825372	0.582575551933024	0.769153971452082	1.74085615455586	1.20555633252977	1.80421333054061	1.27099029115245	0.35165721017529	0.49214992235102	0.91010306518244	0.915679320460089	0.595703133426386	0.821034354837342	1.12374402492424	1.42924458705974	1.17040515029567	1.24784504818154	1.65698108029234	1.29768315077059	1.06494959781562	1.59563392785262	1.65984556940204	1.63573367994747	1.0272764255034	0.767350661807516	1.21252306562437	0.730764216514108	1.09610917452977	0.776870933179745	0.609767181281529	0.450586736962713	0.695218147127096	0.708580696083908	0.892244340517073	0.592078811869216	0.866871444003144	0.977219991994891	0.989104222397761	0.852800241040489	0.74000365637988
1.12459227158795	0.847232044167803	0.866963597025773	0.922285305456487	0.964440024400695	0.477482145703014	0.723941876807881	1.73704281994482	1.13868089911943	0.976748987657014	0.768252316629799	0.720920171741662	1.32983389641421	1.53907344909936	1.69450748572525	1.10416999837833	1.57006455096814	1.21154847267247	0.998365176210049	1.18051529502113	1.17282607129837	1.66950843909049	1.15388135064411	1.6960978268237	0.774178663690078	2.81664026763694	0.664848717679794	0.938173582705504	0.774178663690078	1.21954323175803	0.793472183574246	0.741379679886993	1.385384031679	1.11233400832853	2.02399845285266	0.938173582705504	0.787263215514948	0.962940195887943	1.82857301580489	1.57199712490583
1.21761502815748	1.26675688620207	2.51052396086473	1.69608703294027	1.28118248588255	1.20568291636185	1.7859035410129	2.34930224519097	1.91989416085304	1.45683314994596	1.22372465788128	2.07279492710915	2.21032894121757	1.77046558728708	1.1923214254353	1.36086776350357	1.6469302370395	1.74272727009891	1.12583184946349	1.25251680088391	1.22361286954929	2.22122755945312	3.88331125456898	2.06141775879251	1.18227709554012	2.11847045684071	2.00106266299861	1.23634616273355	1.05964649095332	0.775112247018297	0.802979544108681	1.08820191050373	2.22759744430633	1.68913635277399	2.05996891216373	1.79318984201772	1.7779824892484	1.59928500540746	2.32770367125467	2.24139055598339
2.38524574810218	2.02866270267049	1.73387851355859	1.62244035574273	1.96333946170811	2.22011863122909	2.44694592963366	1.97101536624567	1.2643057444466	1.39546526360231	1.74181282293744	1.84199274000178	1.93454801193618	1.49813400324493	1.15350313043476	1.27215393172371	1.33538987911456	1.15454784885117	1.02871980301983	1.50859069232438	1.21460586036581	1.10449098945675	2.18249767640008	1.60922733548119	1.52243413207627	1.88026109577536	1.58588427068837	2.00437494056526	1.7877575052073	1.1729230427797	1.09999580938032	1.38633164284715	1.7969657615217	1.36058130953769	1.39915816077262	1.5921185071979	1.55351316882458	1.55312573901397	2.15984638399648	2.15884122170237
0.88444219302858	1.34447072514161	1.22007973431707	1.49395673376083	1.65908764838276	0.981691927836402	1.44839667240058	1.58216709247951	1.10485501914342	1.68001989358689	1.9134412248569	1.54362936787502	1.24784171318545	1.27300431168838	1.22873727064582	1.85345857832317	0.902522513354324	1.25703540745979	1.20171548399385	0.773245080361857	1.37502133521376	3.34909130340131	1.99367340970744	1.21987293479454	2.18102690895269	2.20293662844952	2.19744618004283	2.41024332812113	3.37890856140411	0.468674662557112	0.636352848324395	0.458004232553739	1.13269912264563	1.43015833975178	2.51410019283952	1.3208283937415	1.46699696715261	1.72023217890414	1.82028181741354	2.16057582362411
1.37966703339045	2.32833102792558	1.82089749319178	1.6923619797772	2.3795438073908	1.13938740562624	1.18766724044004	1.48025454929674	1.75499665293546	1.54833066521988	1.42918994884592	1.6404214401682	1.35078656636641	1.18336738056923	1.28991734623621	1.32269556039794	1.31453746209362	1.36854759284153	1.34400438676888	1.08006012105132	1.30901178901543	1.54056207995987	2.52500612501183	1.80713101897679	1.21837387900134	1.09039620912252	1.55297638181072	0.957343810565144	0.594259167787949	1.18673183454877	1.71444128201027	1.44525978187649	1.53740773677104	0.816777068885369	0.790939564636036	1.01825216155994	1.29029777281679	1.87260895915165	1.62411143139212	1.15329508563949
0.938173582705504	1.99454615303938	1.99454615303938	0.938173582705504	0.568814847649441	0.875463825673547	1.74586624846628	1.61041067291797	0.964768038187582	0.842863182164955	0.988477038435688	0.973824652056683	0.949497163722298	0.884009150519522	0.609634239613799	1.02383675276568	1.37254124266467	2.39504557366242	1.03464118212634	0.847627362391171	1.45312333907554	1.66663552102736	1.77999466577391	1.66472340406201	1.66950843909049	1.27807618861676	1.68725318712867	1.07167338957985	1.15403979200525	1.0881471698501	1.48625777780733	1.81280449361328	1.65065857689759	1.6692904775456	1.54449287056143	0.725587576574396	1.0116341564901	1.27749848580566	1.42455736275994	1.14944809677228
1.35431958499629	1.8443724391992	0.766794705745213	0.88211631489042	1.27621280521234	0.938173582705504	1.38762728277725	1.36567593347554	0.879100536760443	0.769712176357382	1.43399812585512	2.43531084968355	1.43913848398758	1.14944809677228	1.42379757969114	1.44603700222449	1.112919726741	1.23835127123956	1.29101158010266	1.32882757234597	1.08969197562157	1.09002072994201	0.74278453481261	0.695967571163856	1.17689818138311	0.964646640299307	1.32616386588744	0.888287107790567	1.25759240128233	1.7373859898415	2.16188216177209	2.54339745335653	2.07398753928447	1.15463621094175	1.08077786011022	1.87260987043317	1.6870943448808	1.18377296675492	0.870867281559635	1.64053794557659
0.977219991994891	1.27581018067844	1.36174196968732	0.747573781052742	0.867845513126253	1.47497445290224	0.88164144304392	0.931026684610956	1.18252972235012	0.657793542608033	0.699950281970121	1.14935888477039	1.60472500590908	0.891459192859603	0.856882120113677	0.696601959619498	0.785193559495183	0.682435364116858	0.912492309202263	1.35938596386326	1.33391294556636	1.43938406283081	1.25261302107466	0.471364013777264	0.58604939259421	0.880606551655956	0.965500251799662	1.15589989139785	0.459899454890036	0.60334285372263	0.741918887213645	0.448527531172589	1.06576914769619	0.775132868349146	0.811703810250967	1.23918722863904	0.598507042520334	0.410131815048764	1.00022393366443	0.781584051620375
1.82926564446158	1.36846909211855	1.16869217838425	1.19130037505173	1.0376049936248	1.82308256739819	0.994916604043614	1.63359735824379	1.42691434381825	1.10276196718665	1.05217144535689	0.885375776356803	1.41149621920093	1.45361523787512	1.88023754048463	1.15134854810148	1.38676537223763	0.865320301992822	0.95927498018789	1.07291751604853	1.29029777281679	2.08085926831066	1.56424624177001	1.02268338833221	1.21523388760023	0.881623610631219	1.12739848926177	1.34778578222659	1.41774826956	1.37782755288756	0.662598129574925	0.797113805004508	0.789737237902584	0.612236657754903	0.754464231711863	1.33577757365284	0.756298545319416	0.68227507090752	1.00790118658358	1.36159991151915
1.12374402492424	0.615237497033401	0.889939782995084	0.979813714782964	0.882575026372141	1.24421624424814	0.53487551571576	0.569658377487781	0.626568509313955	0.950131376499629	0.530549674766056	0.72038931157262	1.17310158117527	0.991904972382422	0.991904972382422	0.6852063432352	0.764641840422446	0.821337334583958	1.43951200544668	1.36159991151915	1.2786010655469	1.29414949590354	0.899586837720888	0.947894337464577	1.45865420910718	0.689602917456065	1.19047345811385	1.27498326374056	1.18344434501232	0.811115877855549	1.36159991151915	0.691055910129931	0.837579367511931	0.989610762696476	1.45861612030679	1.22210847957375	1.50240142303145	1.620520424179	2.1029849883926	2.62780299522297
1.39117985334553	1.12670710229865	0.886698971411491	0.796897569835418	1.88614242769448	2.62810205923406	2.11027236789392	1.2760039766277	1.14821855530049	1.02524196248855	1.49385853681722	0.958729928380004	1.23496563425919	1.75580533446721	0.895918679892147	1.42221990671482	1.79639238037857	1.41834293285726	0.912004479055758	1.29006227064786	1.1883532047603	0.981330140341142	1.44997060630147	1.31021663525692	1.13452272254191	1.30265269377105	0.958993648744234	1.24887139750958	0.756040380923799	0.662997348373225	1.01402006467949	1.15329981985902	0.90151961504579	1.23809059969107	0.774178663690078	0.90440244338311	1.31069662414779	2.22811810226889	0.814534471341055	0.902163923164412
1.35826352789548	1.71296913162915	1.68712871376555	1.56040168127969	1.53224420910963	1.38717340422864	1.76110951595347	2.56969175244619	1.12285508921845	1.1266948124399	1.47427277282293	1.41834293285726	1.13024132276621	1.84363578584883	2.03147304280834	3.79570135888422	2.46310306451203	1.3370121626627	1.17013154709192	1.38154267687778	1.44199073676478	1.57117271042131	1.03064802823828	0.876034019744687	1.51289383027998	1.74337143271728	1.15134668060402	1.54181505146772	1.96604666386336	1.75885468428944	1.23457267313488	1.33644203872469	1.25313981099211	2.42102965736593	2.4500875947489	2.75238118515569	3.31484448344249	2.9577338790758	1.98006554179112	2.65287758093228
1.44703572611033	1.81420983822175	1.61456887722101	1.50301162046446	1.86747812379291	1.3837265525086	1.47842704391266	1.14944809677228	0.807197241797833	0.960724793201728	1.84231647385726	1.52982613510324	0.721164882577781	0.670033944079726	0.836256589267774	1.09562354620687	1.27350562315645	0.631744423591843	1.03377372334537	1.32934418210618	1.18722878350717	0.901897576789211	0.832418957916074	0.74278453481261	0.688314260000412	0.699637841017207	1.19027646331865	0.825666599631516	1.21863834578468	1.27176492070567	0.572964840769339	1.33560513880684	1.19455075219122	0.991226002689171	0.877521846876491	0.969950137203537	1.63152620854558	1.1177085647137	0.678665268928307	0.885800470955552
0.901129816758232	0.545431915991682	0.581840585686756	0.894491629242651	1.17077857893081	1.30906467985606	0.92324820847514	0.93289831273851	1.30459156900589	0.536367479559518	0.74423322156972	1.19595838473843	1.37549336674664	1.17883566925274	0.924965915781151	0.872575615099333	0.82884363669522	0.938173582705504	1.24688092331022	1.37037635167123	1.14583829479306	1.07709503353158	1.04401111960283	0.726899068638727	1.08355491675791	1.34447072514161	0.938173582705504	1.51634304279116	1.55137285589222	0.730046366595018	0.948172993978311	0.740878985414939	0.973012086682766	1.00947572140786	0.621544071023946	1.14306657534131	1.16363868087734	0.935400898152711	0.883043256559229	1.12189055145922
0.990546694455454	0.714941274844599	0.98446406864732	0.938173582705504	0.909115645322534	1.12707240933554	0.703424122631307	1.4922979027126	2.03614095944944	1.36546562046255	1.76087524114583	1.80075439728155	1.93988983720872	1.56194774042984	1.37315052343122	2.12911474376499	2.82594050320286	3.12124285373723	1.18627643206109	1.11163767373029	1.84236664091847	1.39976902012844	1.51233656592765	1.6998287389857	1.62461353705693	1.95693529049554	1.55516500567119	1.79097508514609	3.03550740584273	2.71594858822544	1.29374687136963	1.13973884896933	1.63607081764376	1.55412401472404	2.06639632955855	1.11711768163227	0.884909651501752	1.8567203376737	0.677157680936112	0.279576564861048
1.45261779441956	1.86037778136332	1.47312303586749	1.64320455968551	1.76951951180041	1.86839621533521	1.29006227064786	1.52372842074495	1.38421640129655	1.68842984626718	1.04937069537223	2.47252716016235	2.0964074324239	1.99875889685581	1.30780224474389	2.17357558863066	2.21362088172264	2.03042595242032	2.00899580555767	1.2107858589207	0.968543012152804	1.2117876006582	1.6369497313985	2.37720096407538	1.81331801114221	2.2481489683268	2.3484005254791	1.91443533588947	1.69147791789629	2.25152305790408	3.09417883295911	2.2663949560241	2.61174173168092	1.12776882423586	2.52038300592547	2.35437378932416	2.66178630374942	3.77731648045871	1.19908837753942	1.91012011464371
0.764598657117763	0.792572375362158	0.798603438862588	0.669561349223239	0.742466063303735	1.45370117269555	1.0555483127426	0.980223561940228	1.00124855155759	1.07789010975048	1.0100337568389	0.874151002685267	0.961601428279135	1.22138750879088	1.50407048641883	1.50019045362379	1.63674436519805	1.50269302680848	1.35710495927405	1.3510366317114	1.56409769704952	1.2882888810669	1.06269306875827	1.05926788223096	0.781198829823738	1.4621927318352	1.37681750589267	0.78394434403818	1.12677791300838	1.40296085591801	1.50614105034375	1.1014027865606	1.04851406054455	1.30398523113565	1.5920178146698	1.86139067126827	1.70958169121329	1.14940328681955	0.834607644437475	1.25107636678853
1.15517928272672	1.4932275371542	1.33343473033742	1.37315052343122	1.08441763945128	1.36543349678389	0.923346882634622	0.974600223061844	1.12630285380137	0.554272838096174	1.02512030975871	0.607714050565391	0.876107179505619	1.36692685154821	1.39296482838006	0.796105440438044	1.19800924100101	2.8269386842351	1.46167806978601	1.24869195910293	1.10802712869526	1.38386785380996	1.38429175771405	1.38554394905418	1.21846749126996	1.1270367017665	0.986634027389638	1.16056780803895	1.11111135678763	0.81315537327564	0.646760459854777	0.844713569339679	0.587961028490829	1.06809196719403	1.31662339581802	1.37613221718165	1.14607206878623	0.688725960074345	0.761199449061591	0.72823672523485
0.928066209137391	0.51431306250762	0.41272341330336	0.772362464976051	1.02340629933775	0.856435496530552	0.9447120497379	0.896876585311247	0.856209951233689	0.706131063756758	0.696716995200616	0.884930137939168	0.568931175354151	1.0403749752258	1.18766724044004	1.1729230427797	1.50295704780127	1.04002893876011	0.947391812793462	1.10437846177204	1.53695754111502	1.68639600756076	0.904097048178603	0.763295694030311	0.743654125069082	0.934525428352441	1.26616342073636	0.845921058712428	0.140684824526262	0.312724527568501	0.938173582705504	0.769469123936799	0.751754893823053	0.938607312095987	1.58824901060327	1.28440175338515	1.60959505556463	1.55443746567341	1.15892030804797	1.03937128409942
0.889039974782996	1.46743227747077	2.29108437781224	1.08314156573477	0.786107426951302	1.86912663897547	0.855050829145356	2.24570474870596	2.55660720062132	1.79637622671376	1.30260673607311	0.736959759784764	0.926535793844386	1.26588081813363	2.22354078286904	1.93755441432858	1.76026769730306	2.67367107207199	2.09129661406287	1.27942129873631	1.20398465754552	1.48552981926373	3.17988353592573	2.99813321932514	2.11676730913256	1.40398923610203	1.23341776125382	1.65441973174166	1.70918861474963	1.40398923610203	1.41083871056005	3.07151025829703	2.38047237867062	2.31166332174107	2.81452074811651	1.36086776350357	0.998325349832696	1.74864955466417	1.66703988944073	1.06432352040968
0.81202364500133	0.519597813487684	0.962980746797891	1.18901261083333	1.03997684946063	0.806671673986777	0.806930229305468	0.992820723297944	0.764722744679807	0.762502786028566	0.963716608949305	1.11887689931508	1.055801930463	1.45173898378507	0.898118174130545	1.20171548399385	1.31088930774056	1.29029777281679	1.2848255412872	1.22338213751494	1.37034911529879	1.64554867570786	1.88737196916626	1.72025900043533	2.7602209869315	0.988477038435688	1.02542295203838	0.787308922075423	0.680634128335268	0.783707398380427	0.84192818852009	1.0858033018299	1.1793425812576	1.55729738656549	1.12671630155748	0.856223071487765	0.853033472109359	0.831995945657126	1.29771983997971	1.17178265463742
1.35075595021936	1.25967827802451	1.51665340828454	0.927777500559733	1.07000918741857	1.13456704238964	0.889187423891143	1.59461617748484	1.61126580699767	1.19455075219122	0.549620802811999	1.00947572140786	1.43231873916377	1.26896417072102	1.20347086299883	1.35704470020391	0.955902254408055	0.886643213420923	1.07860305543706	1.17772308280942	1.19661739334857	0.866912111199326	0.722823618383587	0.969105080180372	1.38259370917622	0.755875851086732	0.83023593150516	1.21018695566688	1.3263833410664	1.11967297364803	1.19038301124003	1.25493726371562	1.30988671520534	0.938173582705504	0.836999574648555	0.773488129816042	1.36606881203998	0.811207943681832	1.06525256009864	1.87267223082592
1.00161555334954	0.830319698736201	0.775132868349146	0.775274299150472	1.45985394502474	1.17673329434803	1.04274902573146	1.05897154939513	0.856368741545644	0.89280279240428	0.938173582705504	0.962363468445139	2.03567515500699	1.04937069537223	0.683507775491009	1.33017750569735	1.0420245067384	1.02344027572941	1.52850196684048	1.24644898875814	0.764304739350107	1.38870583095789	1.17228899847871	0.754456613951785	0.948652658437686	0.856698830039397	1.06900054986603	2.87994350724086	0.970972566508588	0.81389445678387	0.604582244705331	1.16203728859744	1.74083002106918	1.26198534950697	1.09404521697114	1.04190202874647	1.16180301772654	1.15535741268508	0.890051438890865	0.861084839833335
1.71520850021592	2.16123847357888	1.72120523577272	2.37128826966331	3.69360232345503	2.52925726189352	2.60815011489659	2.46310306451203	1.31088930774056	2.12702134202057	2.08489435606085	1.21149844773121	0.925402069583601	1.83100145849531	1.90365463944294	2.18329897407502	3.38186068548607	1.74274128543567	2.22929561311358	3.17108494909813	1.11054129953463	1.6838483382353	3.7983489609077	4.69086791352751	3.7504290477551	5.24594866399249	1.44050163350054	2.64461313468902	3.96692718848074	2.68790272776606	2.40990994609925	4.99373429036839	2.53730884206248	1.7064645957007	2.29096417173652	2.08194987593351	1.93850447027865	5.69470760047101	2.31880165775735	2.6323041714327
1.64878488181151	1.54451297800006	1.52216382180734	1.23445366701932	1.31044490420132	1.54181505146772	1.01322746932194	0.520859907359051	1.48786344138448	1.71260372929237	3.11337415516902	1.43737847085711	1.73782455906957	1.53714544244664	1.27176492070567	2.02734513684247	2.59954246702017	1.20155869820624	0.993535044905051	1.59090245574688	1.83982161104689	1.6171045725743	2.59554278787625	2.03715052995104	1.43789222811569	1.64220693920862	2.04665261850682	1.26616342073636	1.17512183231613	0.936673190635591	1.47489290493155	2.50198873736052	1.28440175338515	1.14426850589691	2.11501042373466	0.615022775414856	0.679234236891674	1.56904177589276	2.02399845285266	0.773788993872851
1.86108185494865	0.857708868261601	1.47127416120332	1.06086658559411	1.15632390342577	1.5602535133198	0.974600223061844	0.966541339736313	1.35106887000688	1.70721753809037	1.57677364557495	1.6018840399021	1.6130224862474	1.07198642828282	1.08868040567227	1.30299036600313	1.66634182918205	1.11992207674303	1.62677126675467	1.43856058970576	1.32920288080482	1.03280475163516	1.07689608493969	0.950131376499629	1.09936775173627	0.756945440808338	0.77393506275063	0.923878513444574	1.43874849103739	0.825073638556934	0.595234564763303	1.18195186816717	1.32999396579558	1.20094790779722	1.32269556039794	1.43015833975178	0.938173582705504	0.837566671245134	0.650071972614445	0.71409455263468
1.21429919771587	1.92000300803237	1.39487321584276	1.26435104769276	2.57906478153551	1.77829702822326	1.21149844773121	0.651075341964977	0.910384219856915	0.864473170821744	0.972250117232403	0.748911244846202	0.660180801038692	1.10216850172093	2.02399845285266	1.69553575879613	1.25552400414572	1.40174797218062	1.42611859100804	1.30684508395743	1.18281913233024	1.0555483127426	1.13938740562624	1.3926809695613	0.804482207793367	0.873727618731303	0.855110889364243	1.05206766492642	0.849776042569055	1.13634350903112	1.2581778859546	1.60645521383466	0.821034354837342	0.831220374651965	0.960364621017344	1.14285842905288	1.53100962009978	1.7754402010094	0.577812778624704	0.824795158123231
1.08392692975878	1.0460856498592	0.857691028976693	0.906766417967511	1.04337218939884	0.665370814127716	1.09115072633908	0.772760784833494	1.08473373929114	2.02181938720876	2.29741252988025	2.06398188195211	1.2625084099682	1.67522094673117	2.40133531615581	2.16444532021873	1.56643297798035	1.35935806509132	1.31194636636167	0.778742670328359	1.09902713650415	1.48278602193426	1.63047984924103	1.21334981703778	0.875822062141461	1.03361927070278	0.975141494867994	2.81310773510288	1.60345718153689	1.36576127014005	0.938173582705504	1.47268838164991	1.39061709532437	0.660251231566495	1.53653616168009	1.24139680755391	1.56237542998748	2.34596383664387	1.07913315976219	0.821818740776864
1.4358940362168	1.12183722713867	1.9990544271508	3.28814220583509	1.95317725601417	1.3049501591958	1.22800540072214	1.18252972235012	1.29790445054726	0.896176216761156	0.938173582705504	1.05334945942333	0.953132236648167	1.18971557098273	2.12623109242091	1.35416751810604	1.00859842072776	0.990694616246878	1.26295279325145	1.84886960657877	1.0873816935724	0.984102824893933	0.552008121892815	0.848803737627612	0.709464306208943	0.378857413020295	0.610183744674653	1.66655631500853	0.719513690684937	0.740248680445507	0.856914154218281	1.40356618779191	1.23634616273355	1.0139519374001	0.945668861671465	0.723241397120714	0.530355772115219	0.990706466095893	1.04117491594333	0.708580696083908
2.87826358464151	1.80306708711818	3.13795735185708	3.04232857208765	3.37227868125077	3.04964668728951	2.09505901243298	1.6562634215555	2.11882080741788	1.93313786323995	2.32729838489536	2.5710942429135	2.49028440163511	1.70584044152346	2.18330768523725	2.66981934898525	3.26177961815857	3.42322082912685	1.87880995625523	1.35118700862182	1.44103100908093	1.87702155798569	2.29840163898979	1.83022090341446	2.5411958830908	2.3818436360248	1.24055638511418	1.19170299958563	1.78710475274338	1.86422732077259	1.70907695885385	1.88705466943542	1.30526920717021	1.77016145350658	2.24127886610523	3.11107049050046	2.48210272396271	1.49688220854794	1.36640988632843	2.02538796840682
1.34147164969525	1.71612334613151	1.76501990680882	2.05433512201002	2.19078227519292	1.59686844947947	1.31214598724533	1.09780698444597	1.00031314566632	2.04396583685642	1.53691198121625	1.71446952369907	1.09703224702028	0.917371204614311	1.21132997690466	1.79334895757459	1.75357941432245	1.19830683304781	2.02725934251187	1.90087536438794	1.12004862009159	1.6816756184027	1.7465930085224	1.07330199654712	1.10812488566114	0.808703909798588	0.723255769890779	1.47250083253062	1.06151730273587	1.28728846023624	1.33485974978262	1.32077836880023	0.951303841090848	1.15531368943955	1.65246234827383	1.60529219049663	1.56924935115258	1.45719021025989	1.74274128543567	1.75076786757772
1.68022530418696	1.31784122227178	2.01313466027701	1.4694024050732	3.55560714424047	4.34717474382978	1.21252306562437	0.82884363669522	0.627475767901421	1.25230328034293	1.00124855155759	1.11911786690643	1.94726655798803	1.35614587744534	1.20168101446012	1.86980488949857	2.12852410005771	2.4403469504947	1.41065215878946	0.985123474720343	1.12859946220339	2.05103897028305	1.35995330375386	1.65913883257284	1.62744899314957	1.56785551955422	1.69991170832564	1.53375333908517	1.49146217648493	2.0489285234418	1.32326177636423	1.6455101261242	2.30691742735447	1.6771854655645	1.84573730759337	2.59586085609594	3.37102164154483	3.43609668683825	2.66361038092596	2.79815835933135
1.07814595806992	2.11785325723911	2.18907169297951	1.32173942286687	0.742855741927974	1.34447072514161	1.31194636636167	1.38082989727305	0.842727894708222	1.07864854673164	1.58118297334351	2.43988970476488	2.04921112604453	1.87961470705977	0.948488433621415	0.71707744367203	0.932210874800383	1.84517320547444	1.33372949952079	1.22130666693355	1.35804729764681	1.35430562379112	1.13727197342852	1.27621280521234	1.10856858539971	0.965951977935281	0.955902254408055	1.72647162623033	2.18069720591618	2.38141461917334	0.695301522029197	1.00617920265116	1.34736229958465	1.64213104848411	1.8749440565741	2.4082236056804	1.22725831274833	1.51641265467803	0.900943372130143	1.1366141226764
3.17471299188826	2.56102861846242	2.15854107205481	2.34643484098174	1.59015871400524	1.6746121164712	1.82926564446158	1.71896712864873	2.56283564344406	2.38041655072274	1.75691296809504	1.92947451790298	2.76499988914374	1.46899750285594	1.65879786868323	1.37803978425913	1.56434552015998	1.48700606845252	1.22847618918011	1.11926602333417	1.90614861290293	1.99454615303938	2.55745329724156	0.995900761892726	1.14973313229648	1.69520221865681	1.03436057406365	1.04921589733029	5.16366386404102	1.64069178059966	1.14145706164601	1.10441908982579	1.84449872435694	2.29749525373655	2.18445018644192	2.74714238411317	1.47155684904697	1.00135677699681	0.984102824893933	1.23721538436556
0.798201207341086	0.710223739741639	1.10542750804394	1.16738478746347	1.52837089825605	1.44338810425809	0.58604939259421	0.558260029745621	0.897721989536714	0.802690413662204	1.50590483994301	1.59961943351943	1.54338024498256	1.1164289294614	1.27784012289067	1.55692608884117	1.07419638833393	1.37315052343122	1.65210794205575	1.92675321705742	1.51916645720842	1.53210290780827	1.61311719017008	1.69835920881199	1.55750953276748	1.31647522785814	0.958353381066739	1.4172303072784	1.27195845759169	2.42945010212719	1.25261302107466	1.67670844018183	1.55751651365757	0.89335993761278	1.01796353063423	1.16119499200102	1.34628539015668	1.00703924056981	1.03254999322332	0.793184594621453
1.46753376300858	0.738319312642337	1.03414144697156	1.22296726592404	0.923214928762838	1.10132812245277	1.91645333446061	1.32156233876747	2.06014412064555	2.18725115231357	2.05560739488878	1.78804815964173	1.63411587314225	1.59147572354958	1.83694750286821	1.21432051775992	1.03746118217431	2.28129897798107	1.58824901060327	1.74598790119611	1.43015833975178	2.11864685495725	1.84462618008899	1.86958475424388	4.42789575378419	1.71651551288531	1.73155602582277	1.33805823259264	0.847065294363601	1.28233194249071	1.61462898025887	0.950577164751698	0.615192276547868	0.950615581403225	1.26709700406457	1.58013371329747	1.64571585542832	0.815339562899238	0.974053382086443	0.913177071287342
0.791435686532405	1.23837028617258	1.75351593298846	1.02550216632129	0.727771330225383	0.962093448959462	1.2144929640003	0.801710808850126	1.42313968202204	1.06867817232334	1.10833510708846	1.10778306592998	1.06006467245661	1.20892736853626	1.20439810530163	1.54501689928829	1.46282837037294	1.14852365204903	1.53210290780827	1.33260145350203	1.17664680277383	1.78631421459223	1.35106442334543	0.950423364655787	1.18573326308892	1.19551600713252	1.09858257301453	1.42633504196718	1.78826424545645	1.23341776125382	1.03503303699407	0.810621979026839	0.76067020796112	1.01675202447283	1.15999679561567	1.48699355911109	1.57612985692778	1.48544522601295	1.50209754102477	1.31232624250984
1.09961479367378	0.619852152236827	0.522476407623763	0.938173582705504	2.34667034315067	1.48201297261906	1.2174015740599	0.848619655850634	0.524871345090268	1.13487490178049	1.1420982276021	0.750609516815083	1.46737724365709	1.24224258919689	1.07485629067333	2.1936445437624	1.33587489583672	1.05899430398178	1.55177754456271	0.873217740596313	1.40123459361259	1.13023901924399	1.28173155978494	1.24117114097725	1.51768069938728	3.10051567259663	1.59670696681434	0.914416972247922	1.70147285243611	2.03550788064534	1.29128181417745	1.18348189329713	1.08287498183676	0.755266825669537	0.697269359580488	1.45997559775458	1.83850347508191	1.4720648761703	1.23439753453321	1.10892599481588
1.27363801069203	1.39270452485203	1.02797037898307	0.534216668785109	0.484424189805779	0.670291505886462	0.73709371329548	0.80113605217517	1.78501331170347	1.53369563169787	1.23018566787759	1.4226837497961	1.40696599634708	0.545244559982492	1.21243203105943	1.56051069341511	0.892244340517073	1.15555383947376	1.14291554107658	1.17805353841114	1.99839787612612	1.61927671995718	2.02261897408466	1.84602849643835	1.82293922565117	1.50394615931208	1.07384001844568	1.35153676240137	1.58374276462413	1.68557852056373	1.35350300688062	1.10216850172093	1.48147639373489	1.73988034582489	2.09722272051951	2.01930658252576	1.13024132276621	1.22627519279656	1.25729005053102	1.43311046383374
0.641628118291387	0.885296270310788	0.689615330862237	0.511733468944845	0.865994143323045	1.53546875487455	0.940946267258295	0.609759840770566	0.810562152055517	0.573719332602229	0.678337924409997	1.15134668060402	1.31138972480372	1.65992643485519	0.925731584007779	0.820004846478817	1.43862858300359	1.14461900302547	1.42689310124066	1.16112480186149	0.953713645698278	1.69757895661356	1.19180072802185	0.829169371664986	1.36214794933596	1.05060590505982	3.07446904718099	2.1110332210551	1.31712259790616	1.84916549208812	1.28102875449758	1.10840264671984	1.60677089357691	1.60574333247789	1.7927576582196	0.71409455263468	0.294976712646389	1.25325400686953	1.67456212587455	0.861874911069772
0.828893661636481	0.850924213372622	0.913325867703166	1.15632390342577	1.62623505682901	2.33469626765674	0.701308690433585	0.997200072985599	0.902522513354324	2.52492568990657	2.85309615306802	1.51524426166859	1.40742359483408	1.19961421732834	0.840456110154441	1.29236742883656	1.37915637040871	1.501010218856	1.26192626214774	1.22627519279656	1.60791631693459	1.41046399854167	0.984102824893933	1.37401730470565	1.88127159533835	0.817857317773637	0.851131649168072	1.23443892461251	1.05003754060667	0.882594857008326	1.43015833975178	1.34447072514161	0.911579127223423	1.20820366673049	1.53154120863275	2.02866454693071	2.32957346410275	1.75710734174503	2.0133710390826	1.91685332683719
0.920858243335655	1.12646308337049	1.06983145821222	0.434202245357705	0.626253320538344	0.837566671245134	0.990587967605777	0.736959759784764	0.636352848324395	0.770601038947005	1.15240379808874	1.53150275098031	0.756040380923799	0.852762122256509	1.25040355571924	1.30286755330876	0.512074358458006	1.10329725504639	1.34226175978496	2.25112204393844	0.938173582705504	0.958331820821865	1.21149844773121	1.21149844773121	1.43777971409297	1.94883115692564	2.19610681225877	1.5636226378425	0.923444069459615	0.759420109512458	0.756040380923799	1.09631728555081	1.36546562046255	1.63404747586476	1.73917242395158	1.09861497373699	1.58091218759085	1.21616636437231	1.12689437293804	1.2552127736617
2.03119645600555	1.40398923610203	1.96077501371699	1.21670808512927	1.62323295257824	1.69534840278693	2.10708873785982	2.3645999866827	1.31512921987042	1.4811633156387	1.16983226950878	1.48502823633555	1.40112923457422	1.54494318320444	1.28097199985524	1.62007311927695	1.55480570671264	1.67732699657127	1.65650693053254	1.33417922782515	1.34697622002323	1.30849666952211	1.40157213568073	1.17889490038617	0.992254591421624	1.05323577083534	1.67942143348526	1.56877284729969	1.59661268545124	1.15892030804797	0.910362056204707	2.12539167128809	1.30541707621097	1.02154167125127	1.98333983343232	2.11027236789392	1.70153178558839	1.33495641307519	1.24928208733771	1.3178511263504
2.036756868715	2.89355557537103	1.88847024566594	1.64320455968551	1.14021767124523	0.970972566508588	1.26040869578857	1.40780974837474	1.5532687662539	1.76339955002732	2.53747553543363	1.55365164174734	1.12189055145922	2.23614888098196	1.51388125013989	2.60324623404973	2.24865687278792	1.12189055145922	1.15625808860085	4.10234574815947	1.40356618779191	1.25164948929257	0.84213971267515	1.36954216426669	1.34291747170631	1.49004039606168	1.36305184009459	1.43529008639203	1.43128875016268	1.42611859100804	1.41367659231031	1.53785711549302	1.40898879219974	1.16301799063872	1.41774826956	1.26652823617166	1.21190829488847	1.4080022058904	1.28615846077727	1.68043697386597
1.92000300803237	2.78835164446676	2.4909590962086	2.37522274585631	1.99383964653257	1.26089829613611	1.40673049417815	0.938173582705504	1.4055813031882	2.6063200877292	3.00904628805664	2.37973497596625	2.73769964124999	1.73800623790865	1.86605139794913	2.31219269732147	2.30037985720886	0.945045311731687	1.26610788707716	0.889963338285809	0.738279071776329	2.16422397797717	3.24014362992952	1.85553083296235	1.5898890795377	1.32723464451536	0.941016416209949	1.65851153098172	1.36367795985212	1.58433582549611	2.03147304280834	1.98293371436026	2.01037196294036	0.808703909798588	1.01271672771251	1.30810180587134	1.18860264633131	2.30627857691946	0.522661385039154	0.911907141010307
1.80386317389637	1.33497089541626	2.24988714803734	3.44214344763138	1.16225261277632	1.08155343111538	1.67752279359639	1.42320093102985	1.321099610066	1.17760275738501	1.7135962249871	2.56689790216451	2.17092410372293	1.79451917550958	1.85632837903517	1.273765456409	1.57517844118686	1.49151159573753	0.990686998486803	1.15771356081618	1.71771868351019	0.800385856140215	0.40982433828466	0.617569122628443	0.649015668137557	0.889939782995084	1.70627952853759	2.2288246087757	2.45600028916096	1.32419424080777	1.48748731927912	1.53088888946662	1.5139381126687	2.34197958577818	1.58952147787998	1.73295562059415	2.3505750820097	1.31219931156589	1.9954975687803	2.1452760723506
1.59500106657537	2.6194169023224	3.475937543309	2.76889623531565	1.69478990192402	1.15890401578255	1.47555882316857	1.41516778181985	2.58677300611072	1.09982894914435	0.943718951811087	2.04400961569537	1.66950843909049	1.57584884799257	1.13845062558029	1.27446189025987	0.59015519576236	0.902703901474989	1.19621127369705	1.15207999881258	1.33250377960028	1.30338232464167	1.23937462188622	3.60652780760807	2.7234124597746	1.27120106563446	0.950268525575322	0.838782722696155	1.2815721848383	1.69507320893055	1.80462003429377	1.40688749562411	0.798562283048313	0.832107164822367	1.27364153372601	1.51705462198134	1.0717999329284	0.666707475134179	0.899127173416116	1.42767471941125
0.781841571563219	0.666120311206696	1.04019478767707	1.05690733987747	0.905468211171038	0.914745737131871	1.46202028495001	1.37034911529879	1.03918744447973	0.91462501295765	0.962474665675729	0.833929316573623	0.914465224305098	1.1454761653504	1.21615094054417	1.0404031862862	0.796175295323679	1.08382329877974	1.6355502339019	1.56058250921496	0.933119895921447	0.806977647493163	1.17791847698428	1.05504427549857	0.79535491498226	1.20615826411203	0.894953380776459	1.13973595311283	1.99909295217351	3.0139664948599	1.11862888408709	0.941915206270583	0.765547352162951	0.897798908881481	0.885296270310788	1.22174739668625	1.22870064977337	1.21285474974828	1.09693468099098	1.83180426549898
[truncated: 1,669 more rows]
