# Supplementary material for: De novo DNA methyltransferase activity in colorectal cancer is directed towards H3K36me3 marked CpG islands
Source: Nat Commun. 2021 Jan 29;12:694. doi: 10.1038/s41467-020-20716-w (PMC7846778; doi:10.1038/s41467-020-20716-w)
Supplement: Supplementary file 4 — Source Data [file 41467_2020_20716_MOESM4_ESM.zip › source_data_for_figures/figure_3/panel_a/boxplot_hct116_3b_targets.txt]

0.643492000816429
0.840267891923664
1.04674632948146
0.86984435964065
0.811157631082642
0.694254438443385
2.34003675455891
0.639529821669312
0.857369524214201
0.794136885647886
0.934907708770857
0.703517852918006
0.796229788359261
0.86993455620612
0.758053251716328
0.74550111059011
0.868929169460931
0.422684339600248
0.632175257418611
0.917094374310264
1.18670995854572
0.927808575874782
0.853204976050542
0.210849280390515
0.76541614097533
0.845712630371769
0.71489040923761
0.857768719877265
0.828928962032606
1.11455967875094
0.574709824837966
1.21395804204107
1.16646233663942
0.777199873725834
1.37010723973753
0.998620130715573
0.861464450724362
0.832972414059647
1.28433612091677
0.667200234933301
0.873306599540836
0.860083907910164
0.733697377590502
0.761184349868502
0.503329890632705
1.04167078843742
0.921440124293564
0.851378249578706
0.581003398191869
0.838549571123646
0.64416630021332
0.822696940454153
0.627067419294413
1.63302211071266
1.17289710209965
0.884843705988439
1.08193119800699
1.06014408972198
0.659324029057724
0.917024065620335
0.85616167500583
0.687344591523732
0.561872151325872
0.92807213755837
0.571167020553188
0.743504881242306
0.545783311394684
0.809549236305344
1.11594459757959
0.806239591670796
0.746043207429943
1.18367147217051
0.589993373713367
1.30346139254796
0.720653371800007
0.92863449748228
1.09930413683473
0.557654425926632
0.792745036315707
0.879988423658013
0.476885204132176
0.983363217768994
1.01272595704663
0.924523261632184
0.720365680181998
0.889360672977574
1.00841589384509
0.592769782063759
0.849322913830705
0.569549339837585
1.47330670862397
0.928460899500544
0.887278573736874
1.17580034435326
1.09328908350983
0.519862264755554
0.662228071368684
0.6414207793314
0.697234220684029
0.672627288813286
1.08634179768496
2.17293955222435
0.652390300095523
0.688221820171712
1.40010401487194
0.884084443731006
0.748395470259747
0.872674016736848
0.976337393616568
1.04249481129917
1.30682058168454
0.849799648687599
1.37117320204422
0.807826867613419
1.00389581256542
1.0315347834319
1.24230703218173
2.48535963178319
1.00393394508211
1.14579658261224
1.1374366643411
0.712790545315545
0.833165108751133
1.06714737011125
0.925136565342372
0.607955092348415
1.14609442472249
1.17072017822733
0.844543195567969
0.934162741319083
0.95252286125944
0.828050981101832
0.781797394585079
0.770927424985023
0.626369545895817
0.274467245508027
0.315447982946835
1.0631667482309
0.808256199469005
0.403298892935184
0.708268914386573
1.05838046203121
0.805202290528963
0.598334531964306
0.73938062417348
0.714418525010337
0.739665629068666
0.457858187181537
0.948344289722948
0.742397031514877
0.90672016869253
1.77140163321377
0.468223148742625
0.594456474540199
0.796031866168686
0.78871903657421
0.686283584301726
0.644973665983654
0.891528514994099
0.437616749913266
1.13521703156465
0.793219411657345
0.990711386812731
0.779453970473395
0.830631072270416
0.589055826305004
0.683559637675627
1.07189672515909
0.680508141590506
0.71597092159754
0.743671990838287
0.633490211573387
0.534357033947595
0.784534481123782
0.680221041947842
0.632530591630915
0.743358605563281
0.829405331659635
0.626758967715282
1.51473535704645
0.919230938550886
0.842001669264314
0.827895000966278
0.706437974820913
0.962534743241722
0.366830247593549
0.78771239413758
1.15454960655869
1.22381724576588
0.697892365106609
0.709194979556643
0.415833021232625
0.98635254508681
0.924606794039344
0.78414318484842
1.02613348042901
0.650576621752533
0.642924824272257
0.912723816081376
0.821308734029966
0.564759238658731
1.45735609365697
1.06032234085332
0.93018042347554
0.935284694643424
1.43920559524082
1.13598993067634
0.98236551965386
1.16616600819721
0.934659448861859
0.981319380828034
0.76746653169409
0.735300595047063
0.722921388521591
0.907431758147069
0.286102197169911
0.68859284218611
0.491417364219513
0.693985562483036
0.740166386019744
0.936266267546861
0.930779072563131
0.688503880029728
0.635291349614698
0.560009437453063
0.815075251442406
0.814444242944674
0.994804129942189
0.954980253293829
1.34347056660454
1.00867566382868
1.26604629604823
0.906053185038149
0.659891385753645
0.906319981270113
0.870388522031162
0.881404684993242
0.627688674079664
1.22483457638317
0.871666492287076
0.649464551904001
0.928377604290398
0.833509133341114
0.573287912688944
0.825315276260914
0.601782300882568
0.656247040575602
0.627452294725462
0.91785231090904
1.01859277322894
0.858356373233028
0.674233566491572
1.00426242563588
0.92548585449432
0.711885399338199
0.491283836077894
0.590843302169396
0.570041571962447
0.83880804208396
1.17157951884083
1.21185042862679
0.723660338792986
0.987251663611752
0.503165872298584
0.609307803939476
1.27579227065121
0.641137762003623
0.963479653751548
0.745310665303658
1.40459209358663
0.963817440717447
0.676195335202423
1.07048783884968
0.883753276150637
0.752371765316813
0.645889332953489
1.42620446918118
0.729374632280882
0.759069181830966
0.526645965710703
0.787001059851352
1.17111405945067
0.41135862664003
0.683566810231962
0.608980682811073
0.278112774979921
0.641475587092388
0.694865416144384
0.628509359195254
0.763490581238285
0.796813539623175
0.943295745233832
1.34551964859728
0.348744625762547
0.934926266764397
0.698272206524514
0.659450988382174
0.833848519969517
0.580171387596884
0.833311235980609
1.64271609043115
0.694458823918571
1.07847985587592
1.4801534332272
1.32246164473358
0.49479433757557
0.586436319908887
1.09148916029004
0.465611929430093
0.80713284853521
1.4444685386615
0.611011630653606
0.971621265609054
1.04385481175952
0.818373642475119
0.613747348836873
1.23399251354682
0.686927432171454
0.707283548791564
1.05198417844402
1.39824549601816
0.745939940966617
0.539861443397426
0.797978134804614
0.70197968261516
1.20779167000391
1.40010401487194
0.77443405986301
1.25896047259303
0.60338498234526
0.867506900163085
0.670544518079949
0.736205760220763
0.765665325248787
0.851874954119897
0.969748871774344
0.834067755093282
0.715404057162957
0.399854402004929
0.658034705778527
0.909499523995187
0.826316364549599
0.861957107662299
0.904318782891594
0.479172191865057
0.590438541918261
0.851376287132861
0.798362407169894
0.508432138511452
0.986887757156502
0.632185677808273
0.850177817498588
0.995757449056727
0.509967833985235
0.873189076321527
0.786749282304364
1.14943605963472
0.891528514994099
0.970300236921552
0.670255429225239
0.676404842628385
0.737835833415512
1.34092606118134
0.481798752285079
0.732499773923054
0.815439514888838
1.44287373789072
1.21342171351759
1.02082188144278
1.08858766637242
1.03150734112376
0.850718756367414
0.839821532502802
1.35879857562162
1.22783497566865
0.88028169350542
0.891387962599621
0.764130014118372
0.69428090760814
0.948204522954543
1.07234405714915
0.818282623939334
0.878319990070353
1.0036960487363
0.806957871118484
0.776202674338242
0.72238504772968
0.699315778620378
0.92600919112329
1.16580856639744
0.486218175525688
0.717361990540929
1.27136667298755
0.963356048433224
0.652750910691955
0.591176754223331
0.678199450427892
1.15281869568369
0.663439163190804
0.764874805561594
0.544821220447479
2.3573154152451
0.79544936807598
0.609476653761962
1.35289931426182
0.652774824674952
0.845427707601911
0.880642248220474
0.654913019217627
0.786971469458813
0.755347727550056
1.14873541100152
0.395421849993339
0.719371785835551
1.15190401103385
0.542168186544857
0.68530960581174
0.645100663533978
0.668161021932216
0.929533882460941
0.800160781926626
0.831017522711732
0.954126386979194
0.722425448508378
0.915214196285756
0.701028525270527
0.66094463274453
0.910582536945798
0.46095904219071
0.531786780358817
0.534551474711971
1.24750506102285
0.600496097717736
1.43226357910921
0.768755082279755
0.875800781740124
0.899649320008381
0.510031633616854
0.752210730431655
0.781624262066692
0.363260062956624
0.835321268153512
0.669725094556731
0.768875173977635
0.78528853153978
0.892852533220887
0.71750751851207
0.888766155836704
1.2828563624278
0.803147133073339
1.02227604662913
0.622997241336399
0.771286803054424
0.813653922394149
0.963667029355513
0.929492062219253
0.330606199775091
0.789826547172002
0.838938871726269
0.69928603386398
0.691776831811502
0.682584057797293
1.27456710239882
0.349756201764998
0.737869388601356
0.663014919785552
0.723266973001662
0.53648733320822
0.873218140812636
1.07446005739385
1.48876588115752
0.753573883571521
0.918591480761036
0.627305027130157
1.48253940210935
1.25763963998551
0.733085162482156
1.42401240194347
0.733711999834994
0.912452685978481
0.823596922935386
0.63177703927454
0.682513686310353
0.567699688719492
0.627335718911724
0.882085382695946
0.936982723162738
0.778854224103313
1.02052161141544
1.06059801029205
1.03450037282737
1.11838552409684
0.856102910107136
0.730304633804672
0.68513815912537
1.03298187866585
0.638041297049759
0.846256964997905
0.584257718652942
1.43321295690399
0.946343948840507
0.77782907798649
0.701426155226946
0.795118943411262
0.870113562887887
1.13103759404306
1.61936877601509
1.00764789206889
0.796834929298325
0.900664420635167
0.832649003309152
0.695619033121836
0.934533704168045
1.03125295959172
0.682602102123155
0.383844814976772
1.74203929370321
1.02305909338928
1.16963989579704
0.669572286807787
0.799966613887878
0.904318782891594
1.1987615896734
0.789555056331284
0.784790499482781
0.983572487637925
1.39818622902659
0.736057212546292
1.1886620249561
1.19269191589226
0.610814428738939
1.14429242742126
1.09946697044686
0.879832626681957
0.59694910613117
0.916232968957589
0.987671306015066
0.650429804562593
0.636219685466315
0.912137418416973
0.489789395732359
0.7963191270752
0.874909833167472
0.994424486776468
1.51918466665832
0.931759702372495
1.23029666927227
0.716980087565172
1.02750386649273
0.969908422980261
0.631005484246728
0.764764320149797
0.884978989007269
0.800553011552281
0.821709721585957
0.528180518522197
0.551711624898337
1.07446005739385
0.786559466740006
0.650576621752533
0.859929184789608
0.624054033327976
1.01264454008856
0.970217667882296
0.729639463436501
0.581618919111903
0.688906937923393
0.660958407610126
1.02952546966835
1.2603857798809
0.96189239650505
0.899172844203972
0.422049511293966
0.661506847983409
0.584874637323674
0.617262491213926
1.0473216956391
0.673760555877652
0.965502858089284
0.979904638961963
0.805868215315865
0.907819242156092
0.694195963835863
0.897282114274127
0.789680796661243
0.724079838880752
0.912005947454047
0.397203969771835
0.653287521846805
1.2114780880696
0.741442715872693
0.910468807176801
0.45159896969537
0.929190819881767
1.01093909380479
1.2568840640952
1.00273681736551
0.956252295503716
0.966138796698582
1.00170716686314
0.805295045124728
0.814352514499897
1.17943831639204
0.940340353704948
0.648292623332779
0.836108047543074
0.840166280873974
0.870698650132464
1.26924513918904
1.19679461841018
0.615362755886261
0.336384282836396
0.485731210298826
0.599434339964464
0.439733832312126
0.415181730291397
0.539679027032533
0.729709266984293
0.312544300117492
1.05563484769594
0.568492952433642
1.38439951136078
1.21507383670374
2.31212663352338
1.14359858293077
1.05064265903964
0.959462870003892
1.57509697127131
0.670016166430192
1.06238271214647
0.99803566649601
0.662875204828725
1.1362904255266
0.981719827277907
1.42258771180183
0.512720420751136
0.997811735887839
1.00010078675085
0.73787882468734
0.856494570554004
0.941684187400725
0.630184573990833
2.24402930602348
0.769589115986407
1.02926219358654
0.763212152323944
0.809670379193728
2.20066181290667
1.89412305248363
0.618992546500819
1.03729324981005
1.12947574535706
0.595823146603579
0.572405314066506
1.23717683422246
0.792405907253961
0.741035207019142
0.988989360130202
0.808511064271
0.733061593979394
0.91906543369344
0.886609248321681
0.576601811822528
0.563706353114166
1.18560641145701
0.787579725381864
1.3753739447146
0.900664420635167
0.858796724404075
0.613135176241385
0.799660597108434
0.810563586473038
1.51517961241115
0.726879331283577
0.886874374384498
0.902364124010249
0.581440883800956
1.00188634375643
1.15669198286792
0.692455613604701
1.02491535967687
0.874266761409552
0.628021395447122
1.02444368846154
0.582538555010551
0.568574091989835
0.588280168099928
0.70416462330497
0.76512292441554
0.760290627545635
0.807735029803684
0.835998074128755
1.72813187127094
0.877576316566513
0.49586841804762
1.16265120909229
1.30692999744546
1.14239324152271
0.873044240790077
0.684240784334139
0.928605844630599
1.04981916172067
0.751358594897369
1.1271712730757
0.810867725489565
1.01898859973427
1.06897008764699
0.658829681162569
1.66809562327246
0.667383398978137
0.904318782891594
0.817212132978271
0.681257253283
0.996151506943419
0.875406631656168
0.858384299179992
0.573602943917947
0.859821548357451
0.547391823654379
0.663952773186389
1.661393941964
0.382250634947189
0.442749744370677
0.567281356703564
0.385489926195024
1.01118085269543
1.47623804509531
0.660531871767129
0.492272237441132
2.1799707897705
0.779963669141186
0.658954428371696
0.92807213755837
0.796063547639202
0.863672370702708
1.27791178101185
0.858660220924995
1.26380848996059
0.640174462381742
0.905674433406075
1.06250233650778
0.802603077764523
0.836750101379182
0.686810875558081
0.639182785939771
0.716342377586847
0.76284123752691
0.81893665038883
0.646890193127098
0.908139252523313
0.907431758147069
0.615926467084646
0.503792587175744
0.991010363027532
0.786025815152919
1.0939162950464
0.895913749701811
0.879168398740865
0.713593633768878
0.682666711280292
1.37682913042526
0.789508380537578
0.913166186249259
0.49812377501329
0.868720438684559
0.988264332143345
0.668169720725074
0.788368630232913
0.881689847380641
0.724997611553149
0.723379808249594
0.619660714951826
0.683005268993685
0.761105025270151
0.762622441749067
0.712373899446393
1.08868722485566
0.529100871242079
1.01944867142335
1.40865226652344
0.889643328115783
0.772378789341098
1.57911270032293
0.553398753229693
0.661392326505672
0.767700115434549
0.897952561610478
0.957549374151536
0.960797018022416
1.06538403799805
1.32188317488447
0.939098230573453
0.705360419487134
0.847333344250421
0.732928716277513
1.31429948269211
1.26645883278321
0.60532413507779
1.40803738270116
2.15010495440138
0.924225440446342
0.530306427046721
0.699546836143717
1.06186118860764
1.42649321776842
0.936337956947908
0.992385811069861
0.785744908901354
1.89788164542711
0.721340619219574
0.842214151210605
0.549795583897627
0.485289989206464
0.847998805146752
0.721428277861262
1.17985752412926
0.820760140399547
0.880393472304573
0.428060995341032
1.0070040819053
0.950330974273456
0.806290804992311
0.703121744548365
1.29966643780862
0.694298877617549
0.658182986630164
0.814042592452194
0.906045844505933
0.644697751547907
0.773202598661275
0.754163395471958
0.830359383418577
0.8665126947744
1.96607853546866
0.790517332231453
1.06780272903056
0.575046793987921
0.662225229823711
1.25189428043209
0.982577483725844
0.726425715281455
0.900664420635167
0.570256575262497
0.871074994902156
0.938515576024848
0.543160651580197
0.918936231917303
1.64757808110565
1.80767400064106
0.830771969708322
1.13589976956914
0.68954573637628
2.21590177678547
0.93018042347554
1.54528804072522
0.789977072396972
0.93794018144205
0.760394644881923
1.26683196178079
0.814175974145068
0.973603460876815
1.22863034184855
0.555174256901078
1.16113910644942
1.42764937925219
0.718338282061452
0.91637041401928
1.02963955597047
0.657227795322179
1.07145764354191
1.26050845851567
0.770212744734059
0.485074511314014
0.637550972652654
0.942114234198115
0.86286139705085
0.670687856959418
1.58844359600378
0.919519374830562
1.29412529054671
0.484187427891696
0.732288207833568
1.14891777451748
1.0571002202829
1.35720620034353
0.684572115595717
1.04566433228469
0.805475084324822
0.610509033657359
0.697379688512986
0.871005785552668
0.705977939135302
1.30379582140035
0.69681877887165
0.760827119025834
0.856512399685656
1.10930446074365
0.707074339478076
0.56618546629071
0.866505334353438
0.959615785653662
0.972886763053314
0.939976499454308
1.28580580937353
0.534844839301877
0.982067193046441
0.714775337500617
0.886307997484917
0.833262707995834
0.856445028815664
0.653946810226403
0.957410860091059
0.720818695033481
1.05196604120721
0.777740115387276
1.13854018792825
0.963766045816566
0.680676253903172
0.649472481881002
0.584616435683869
0.490342568292575
1.02189338233702
0.687029280606496
0.662695457356314
0.71002768132044
0.360782538386596
0.69619278562473
1.05649874137222
0.858844132406824
0.821734421647257
1.09252588426232
0.570073259273151
0.972609992319615
1.0991191146363
1.59196105909188
0.609831535253217
0.692807198877482
0.707074339478076
0.683033542395817
1.08856484686845
0.831063479948974
1.20582768862914
0.926268233026553
0.867661933508837
0.86993455620612
0.652732614009269
0.97695779461844
0.583117370123575
1.1551524133585
0.548671969850105
1.06464618000038
1.16530303061772
0.893147536246946
1.4158979847905
0.869949244706457
1.29836401412242
0.654230470872992
1.84289917867958
0.732403673304606
0.741824435292413
0.758696794617251
0.852261736624335
0.828393259238633
1.43186984384171
0.748300289106631
1.35277160088389
0.929306719401758
1.50319982126401
0.753633766922483
0.683559637675627
0.65829785706694
0.891020389609833
0.999415312846369
0.527083029012712
0.964598573767043
0.61045696918742
0.253449120463906
1.2637540142692
0.748300289106631
0.657667303014782
1.45814849179571
1.15077590463049
0.953426852610088
1.06276051427045
1.27267030260053
0.787761597897746
1.10393712411851
0.891528514994099
0.892465530957285
1.38816377755748
0.700242662254854
0.891649722146006
0.965857032234264
0.562809931043636
0.490293321448007
1.13118851800754
1.37878257844891
0.525781203355391
0.788671666031274
0.974603546189728
0.45213711475547
1.44459198665089
1.25111403828374
0.752261996000916
0.999758617663887
0.847320860828367
0.648301570738128
1.03875463602246
0.871632542709106
0.477727100553383
1.24879361133582
1.20273484758114
0.674242454658189
0.882392609353031
0.319287820023972
0.899172844203972
0.488995799281732
0.547880883447734
0.85754988785037
1.32707086990102
0.927795064075428
0.591190447781913
0.767311781420009
1.22929487641448
1.14809210007599
0.465638352025903
0.510527660608594
0.725095669218719
0.534186236545174
1.04027939884099
0.764349653917793
1.37414927331812
0.907250771213611
0.82665307844855
0.888324567187522
0.900498313259875
0.934835323462339
0.676849371820586
0.917554905516182
1.25336501790224
1.15068838773236
0.87972277078681
0.960352337490144
1.17971067225899
1.30808197845061
0.618963070355649
0.878195031085513
0.859496330004991
0.823059467267493
0.800377441395234
0.578397759085302
0.863594994679702
0.639545184203767
0.921757568933499
1.0909271373274
0.807701332936319
1.98463038189598
0.905343786939128
0.560655554124345
1.35805121471836
0.751759858929425
0.700483937316265
1.93133656073962
1.56168717569305
0.247284232875371
0.954921958788884
0.519733167363262
0.871194497321431
1.74180903340594
0.511728373849184
0.968078118388849
1.57595126558654
0.875654198786389
0.706574584460236
0.736734428425426
1.02926517883936
0.806409566567468
0.643854607336908
0.755680494754579
0.71021932632219
0.743940661629257
1.21374898787489
0.95543202974556
0.587765147477001
0.844002867642833
0.372812432253963
0.660588919959439
0.619916656580949
0.596891642892371
0.52218525303762
1.02377227402172
1.07937049693313
0.971650518229164
0.902869639238183
0.675206809660936
0.866809230544678
0.638688559720974
0.641714178693274
1.31367480395511
0.688605697258714
0.94629729710187
0.730407372972094
0.76371893782352
0.886010789804939
0.730913919570871
0.584219241859905
0.717943222727714
0.713267425819626
1.12038540494504
1.43947464239798
0.787450604589817
0.968153995351737
0.837529783220605
0.889036904364717
0.936982723162738
1.05132345794938
1.59655364316141
0.919444622718894
0.906590413483427
0.962359766729773
1.09851533950465
0.562005600498256
2.19351085978046
0.856791636668706
0.585831968329839
0.808779560833294
0.742953561707587
0.792032185129169
1.78966433444708
0.67379537774632
1.18438286055235
0.681087997332351
0.598301955876447
0.550091323511656
0.7900382491723
1.19076408197688
0.6186864180509
0.603678716615014
0.575609933871459
1.04667745456329
1.01477274722097
1.08417350246418
0.730454235032753
0.750088247302922
0.941603289931259
0.740386721455163
0.725703509290675
1.26284310626663
0.950137309914244
0.578701782698466
0.820073158009807
0.541989075513816
0.988802673715148
0.775490670534479
0.736247624123697
1.11301853266135
0.994424486776468
0.587432457938008
0.618206412627761
0.738413301346314
1.13237380669263
1.03586907019038
1.5656446238844
0.866221945605437
0.800022763231767
1.22202304911182
1.04045053785051
1.91020166139704
1.1297453981377
0.861922444061562
0.855394647870972
0.880543436801926
1.14707974124508
1.47767933871518
0.676310050932597
0.489789395732359
0.992545005612726
0.396657318542202
1.05293213697615
0.866296013699721
1.68538128751608
0.792892642579314
0.930561912839444
0.605184214181038
1.34862424188632
0.721519185408316
0.680058505723224
0.626415184202424
0.692260882810667
0.566094246266334
0.777162562103702
0.552126487364751
0.610894953390422
0.574317864519596
1.17258463744111
0.936451404645115
0.603454102683704
0.653441782893297
0.835299507262751
0.868058699311428
0.494549238542808
0.907431758147069
0.874388465855487
1.02921505934472
1.5193088570891
0.785219859609485
0.789762796276265
1.29974166515719
0.916742039637092
0.804028594402101
1.05075628372011
0.75829179506029
1.31333383225672
0.740315940521757
0.764936924748734
0.675378229071202
0.540007494770595
1.10464601140755
0.647259022201883
0.681733608512772
0.669962484041781
0.577102742080223
0.705977939135302
1.32055587000208
1.02867564562765
0.671795630879149
0.805954220994503
0.644485970144357
0.744017052646269
0.502071693798859
0.92600919112329
0.987984248467754
1.01662914456382
1.12982859904092
0.620101347749195
0.481016536207669
1.0941636349719
0.99737781241373
0.680958652709836
1.1122008640897
0.751358594897369
0.876302005592319
0.887361259789401
0.831220521627909
0.661998114305044
0.417121353335193
0.652301586666203
0.588670577428369
0.742717230387881
0.946343948840507
0.472417993017721
0.991526642707494
0.896313989377515
0.732881888211545
0.723674784407445
0.642790254905342
0.773691406050932
0.705805580461088
0.99099295735558
0.994189292556041
1.99801005088328
0.792651267261919
0.905674433406075
0.655191314413929
1.08263110497521
0.7699364170054
0.557913825167193
1.11974921906991
0.923627642922175
0.903786818765658
0.881132484437021
0.793957822767332
0.709196200860027
0.651174684577833
0.867923926887349
1.08813214314639
1.2985340442609
0.800190966774159
1.29954893010514
1.46141396963738
0.813927283447269
1.2882580621193
0.788851886915525
1.40625887860783
0.840876799180684
0.535962956660885
0.977275566182163
0.575007246195852
0.766444551904671
0.615031063410513
1.76088466279545
0.518610178546713
0.732403673304606
1.04140278519549
0.85350639581876
0.842247609727263
0.989264488725575
1.17661947815119
0.900126473505928
1.3619258695383
0.66846511203117
0.724437810015074
0.992605043914679
0.907052021662968
1.30326543883871
0.729613960656195
1.0093533376151
0.700082981383442
0.951793274753878
1.12235404347993
0.853955082725703
0.876637801562837
1.51247406540533
0.730123658977611
1.04566433228469
0.885606366248079
0.514933253978587
0.740677335825821
0.786473357494932
0.939297942076597
0.797666881828788
0.838436133711163
0.913597066282912
0.979241761591534
1.91816629708412
1.32713169363809
0.620546696173355
0.878575923915143
0.763743975449525
1.60389441671196
0.954422810448864
0.955717439717601
0.768217853428064
1.20701234562002
0.532082311025195
1.05113189162275
0.926797360027059
0.687069502438803
0.933983605914356
1.20940352321657
0.422314674247528
0.868312583402325
0.720159878214316
0.764327899958648
0.549466510029451
0.562435275184253
0.720159878214316
0.354140619737048
0.650557635569594
1.12874421240929
0.731901208195134
1.22070677964174
0.983363217768994
1.63325664192617
0.793306893077122
1.20507414292909
0.801267755871115
0.662610577261125
0.958378204028244
0.761427936555868
0.950942841179223
0.972639148350181
0.789889595136075
0.801745499851083
0.631140113151553
0.659214743076487
1.45344485224901
0.706235797644264
0.66846511203117
1.10869503000637
1.7204803263471
0.709272626349656
1.04696379555282
1.18188349140811
0.72516127679094
1.52956723450577
0.897574033827857
1.33271056047789
1.11494977904974
1.00106038347698
0.530632847367807
1.02782484765318
0.762924764830883
0.978556640372192
1.09464392734667
0.960987595393391
0.93985993017422
0.892857373996436
1.57324359387604
0.524498245555214
0.944416161837431
0.769796335439775
0.620686774401192
1.01520074199389
0.695005896094894
0.782202575929894
0.839067583724983
0.697966784813205
0.816582423945
0.9472901517327
0.895207408152264
0.8858765504484
1.03767954733772
0.850636683762058
1.06159426003013
0.7286874158103
1.10571872046275
0.895755271945903
1.12346249431622
0.83365749306981
1.21685949210009
0.913309443133505
0.990149051927152
0.734543610864019
0.875621062719412
1.49766965768307
0.833224611006954
0.943427378046582
1.43294346585523
0.762748892749667
0.597643027706677
1.07421998554602
0.874059977518352
1.05387366899877
0.85760123146503
0.62590189156506
0.509858791001455
0.49584173034327
0.614570128357759
2.65362670262926
0.502505084965365
0.640021687854294
0.74931417593318
0.404149604796499
1.0039167410702
0.843165380358337
1.04653930895955
0.812916404896966
0.69909759147019
1.01749516288614
0.729582462167288
1.84854172798979
0.82421671791757
0.734363464993752
2.33089761927022
1.00715938554887
1.02003858100547
1.67365670138765
0.619135895908977
0.839114229525627
0.561859097893173
1.1084078864535
0.932179521491292
1.00750006545215
0.86658741238636
1.15218119285462
0.792618930200412
0.819519746078601
1.05305549430191
0.82692208935338
0.549050065358874
0.8188510253067
0.793568783044719
1.62541681200721
0.910120332926594
1.208261325699
0.658726109655221
1.59568931427084
1.03283695757218
0.684365234699367
0.81019884097865
1.33130588480124
0.843026673311848
0.817363077931846
0.835758197276319
0.653190742798951
1.18066192255359
0.852282993894845
0.636914392385037
0.796384220725368
0.778130162864495
0.626642341038828
0.786294192531199
1.50430362070978
0.837391901667731
0.929533882460941
0.741766689013332
0.462875711532341
0.811093457999639
0.655308736411119
0.812579879820067
0.611184490127828
0.669761767473499
1.28364202816035
0.714747729346858
1.2147455730914
0.771469692103047
0.891380436332637
0.758982111740272
0.860839529739198
0.680103369747535
1.47265673919921
1.31323004232765
0.98088762417832
0.946343948840507
0.92773002585631
0.954414333796705
0.671324720716086
0.941297123573366
0.99805410379042
0.602470219666984
0.842836008347131
0.529400892165064
1.14962892976726
0.903241214533929
0.833370871814471
0.873256703711963
1.06720489324476
0.946343948840507
0.620686774401192
0.752615307209353
0.641279516220452
2.55886407352877
1.04066437039438
0.782362861939538
0.74957982468753
0.419495485011001
0.809431180809609
0.964615760122642
0.74839917101775
0.8573334048905
0.618246831299441
1.03534664940267
0.788923393269142
0.780846040518887
0.574387466817522
0.801331072924803
0.843932992687366
1.29377892219833
1.11996408202737
0.622511958334223
0.909922138351449
0.797071866765662
0.850592983458359
1.00403669560399
0.931850535019133
0.92040880263048
0.937294726816327
0.684612071605947
0.600415780176943
0.638388188431453
0.992874681204039
0.702691987233953
0.86829721207824
0.922496795168972
0.756519580189341
1.01037360509392
0.844708434130228
0.693666902361795
1.17206302636598
0.708641934902667
0.795257120915114
0.590030107024847
0.975889869856584
0.722427696121859
1.04173509042827
0.987055960320053
1.11151053085657
1.13203905879559
0.756938466745887
0.865380494956803
0.979469704122077
0.905496327209472
0.666529731191706
1.02434395520781
1.01538861736006
0.716417333682258
0.699776214618539
1.09509059340514
0.72765015624441
1.47918119418672
1.18369225686648
0.729903437964396
1.02747756361689
1.11985520973982
0.550644831153004
1.95588118960238
0.54972496115852
1.38357006500069
0.964664237444818
0.884026835213227
0.449589713486571
2.08351989590668
0.766059455200252
0.821992609180542
1.17902260445734
0.857963128521434
0.852800089434254
0.576617716312457
0.625166357127745
1.27323307848257
0.704628373586313
0.876302005592319
0.662786679706957
1.00024708237432
0.581397698090802
0.778937438042906
1.29650969712537
0.568117657828591
0.528285143130585
0.910473746854412
0.519733167363262
0.70795524469148
0.707120657486802
0.888657776683955
1.1882571095995
0.917692768248034
0.83699843063316
1.05792233368344
1.26421307600561
1.11796381543621
0.997597379633944
0.916086059749203
0.64772083721231
1.33162414914185
0.888378202704075
0.652509094542908
0.770941424079824
1.22910408400717
0.802124343017382
1.02094821663207
1.19970230461479
0.711303639058791
0.711851847695474
0.909124914124526
1.03063425940296
1.13411234795426
1.20256179372442
0.634945966393596
0.840278469690814
0.791521325823229
1.19362455838861
0.649072909556419
0.338795297362898
0.784525892795784
1.09350710839208
1.05879059915374
0.834249774726787
1.00120770889381
1.792302957143
1.39742378332169
0.875399500810941
0.555605514673974
1.03374663427132
0.873886766169968
0.593916294810425
0.563670531731217
0.95114908389084
1.08107144614305
0.774685685377192
2.03487423154022
0.801210839877607
0.997189150033687
0.528185715674432
1.24230650016821
1.05858388359093
0.798506000900331
0.856849783945752
0.67685366316423
1.02772984298424
0.772178401881234
0.643588632393683
0.598674411549965
0.609440656157964
0.570568988437439
0.976266846975077
0.701352374048277
0.764131201063224
0.514181378843219
1.07272590505408
0.541602018709777
0.802124343017382
0.625899491723525
0.609831535253217
1.31855858261794
0.832318252983266
0.705977939135302
0.848515084826714
0.838992866169763
0.895472136014083
1.19823196860892
0.487730086319869
0.761493880728003
0.722182309735362
0.607350663780923
0.78804192405901
0.889553184044679
1.06945824649439
0.610488105697925
1.583186434358
0.895093746463784
1.34179887435204
0.393448655612803
0.73903956922106
1.48021887972438
0.617961428949809
0.819545961907427
1.42188443390907
0.549838920112564
0.576270713559992
1.79508693650501
0.719049717098814
0.665638672421409
1.32469833307278
1.10791624204864
0.401596271960866
0.637358908936563
1.55344694707562
0.818373642475119
0.798313468106578
0.822154609980779
0.68653611110849
0.919600661418471
0.674753347308654
0.937208043199439
1.62715121415377
1.09236740911588
0.785321467239888
0.679637958483031
1.68667125873255
0.783343601007678
0.888618922946926
1.29059456390521
0.978090402952517
1.60895639591715
1.15002739312082
0.825355559711144
0.57999263436265
0.854620443116389
0.637829021380308
1.51067985278479
0.811222460915504
1.16512368057164
0.946218989855671
0.893259528694511
0.687069502438803
0.952023025320089
0.924606794039344
0.8599880633174
0.943328023230373
1.55722793094898
0.608586325921067
0.92631659373122
0.656711191307161
0.591223832296129
0.850642499208135
0.713674289603591
1.00101243035323
1.23220741251456
0.962847316568884
0.68987941640683
0.700024450125287
0.448148454055106
0.682415621325485
0.692448412532075
0.642420520242827
1.16841548355983
1.55345923816875
0.729098226600947
0.503407535127502
1.3017461174066
0.952234732428215
0.581129402286788
0.418903441021422
0.892021541618812
0.867527555261704
0.786099942370367
0.84404472632022
0.781381340758791
1.23050889927092
1.0170233778854
1.22159898130451
0.782756110337376
1.15825670028391
0.612951315327526
1.07282161195637
0.494905793789554
0.882851040616492
0.801293900127253
0.572441267076851
0.966580556745883
0.681117501395107
1.20627719873392
1.23750618683282
0.713760377273989
0.918766207991302
0.635803833585809
0.764356749627206
0.730703826660279
0.523262541769836
0.988369114789419
1.37810472159973
0.927986547900972
0.844569226401678
1.08257526185295
0.751232007014837
0.645941987779712
0.917361075772291
1.41867452111626
0.777332966443559
0.844335393673889
1.22879016594085
0.56824011334917
0.4805096849308
0.639246736321843
0.6683579354022
0.718796210666672
0.938150303304986
1.14608981483837
0.55254813071728
1.0852510491482
1.16331326540013
0.936337956947908
0.586484220837154
0.595418178720004
0.66623766114411
0.516016120920872
1.4192648342221
0.954560706426569
0.757880254978426
0.696922766683266
0.503858523377668
1.03236473646867
0.772333464317795
1.8929199015841
0.528830993240992
0.860058714587357
0.956334569409015
0.992982800122989
0.742019669130944
0.923547108711059
1.04924102129389
0.530064687822582
1.28804674197199
1.31211831143539
0.859910065754901
0.830668647877871
1.04924495782451
1.04531818813088
0.859291389664233
0.586176456240127
0.948984538944885
0.706644966684654
0.713414158446661
0.60572438478272
1.62130314438791
0.460638810847893
0.963766045816566
0.707654582105604
0.749624098758826
0.917231798731028
1.10684558865464
1.06184656611683
0.436285091002579
0.619837527145814
0.758432685687295
0.687870249578522
0.902869639238183
0.747671228983573
0.624298985639265
0.833795781927479
1.01096170443762
0.872277601639338
0.564836280823757
0.882539561686718
0.815387617109476
0.631605950370437
0.887508716512029
0.640423572852062
0.593747565459581
0.772492808808347
0.791898728927172
1.06375027845935
0.826638839420772
0.942951795336792
1.29360894528799
1.21890502294032
1.35440374203683
0.922987806749902
0.81190258658619
0.91164530502306
0.60932573878798
1.02964661808119
0.913166186249259
0.817351733872332
0.761308784266897
0.50456554291889
0.756302732067829
0.955454432474282
0.416186716832882
1.24984751422091
0.764445346901432
0.732245533782975
0.779699446085341
0.796290442245011
1.07857117801137
1.0688474613818
0.934731104751258
0.769258715257482
0.617748376815987
0.616409192309826
1.06093693049022
0.953747635347115
0.697346970378344
0.532898840194258
0.975276244882694
0.895404353750915
0.800162013418687
0.654434597941789
1.33950608999584
0.802124343017382
0.726187486551106
1.14475619235791
0.498259679873411
0.584048350237667
0.524333223551798
1.70311407343196
0.876302005592319
1.40550748397905
1.21672793422351
1.13267760232569
0.919865787481293
0.891047677855095
0.812444961794743
0.919230938550886
0.599717976410332
1.03215388213836
1.02019651120792
1.02202442126843
1.1225634743
0.892627571311821
0.782717158183568
0.523985935823829
0.659861285244731
0.970948507665476
1.05153384446505
2.68587668548614
0.783206619237965
1.06614870098961
0.924403194735102
0.575769471392196
1.25623537577151
0.674426680217505
0.917411652798314
1.03911425675014
0.54596253391833
1.26602061002492
0.533898321572269
0.635864725824556
1.11174392256904
0.533636925299424
1.78190867044253
1.19728971714842
1.28856035181917
0.681996330189904
0.886858016443586
0.864317694220718
0.820069565488895
0.965472185424846
1.01914303830652
0.804936396881278
1.29869526345087
0.767130467392523
0.424909845865445
0.548598484135246
0.790889096364127
0.961254487672086
1.09175522580284
0.672262151979324
0.905674433406075
1.60026642785649
0.780937124317986
0.572595345627065
0.762254008291531
0.745079941838961
0.872912769827151
0.895285336005379
0.800062123393108
1.29151907870491
0.699522088095937
0.690661245399282
1.00818963234125
1.79663789023957
0.59263963006906
0.840439305053392
0.726862170427397
0.544025963681354
1.21890502294032
1.11577860693445
0.863503020077713
1.31013487757486
1.12172758076527
0.825163163965919
0.719534444280112
0.80742465529226
0.958704291766657
0.853593811472144
0.821723526508982
0.882817535196801
0.960352337490144
0.750310754727668
0.89516969519267
0.851837239998589
1.06176309236248
0.775429288266819
1.23478316048676
1.02412813385447
1.48614155919069
1.14714081886327
1.2467458770551
0.838710218724329
0.844624203546161
0.736287950525871
0.630094381246556
0.907685921745387
0.68132959828546
0.777398829938602
0.637748674886816
1.11748488876999
1.0357740727574
0.89889618083367
0.964906885948867
0.666913481068058
0.792147978362499
0.696425907174957
0.727826885538912
0.988455247656931
0.774445160053576
0.954849966206775
0.916325973162712
0.81592359252176
0.772321106946312
1.01648016057233
1.34435904791424
0.754896108582851
0.812516635911292
0.753308566532723
0.894631253426295
1.11331252548436
1.67330509040432
0.35249851309823
0.578377589323571
1.00012650151219
0.939497200228548
0.787520885461477
0.595181249345228
0.994914290575407
1.27703369448571
1.09941659977438
1.08340085239106
1.04249035272259
0.922056848353966
0.564390007076918
0.76395138199925
0.870279075938999
0.55214993493118
0.508458881588839
0.893830780930209
1.76685433432499
0.824566973879817
0.669972906209423
0.822366633914497
0.514310565305338
0.507054118799792
0.747871560296618
0.654538580648164
0.887508716512029
0.91284562815659
1.19693829938424
0.883674841723707
0.962442664482413
0.563609544564994
0.886380846265685
0.675354231535144
0.80817715379427
0.760203679737633
0.727344550448795
0.711567846337747
0.609898868629874
1.31829974882812
0.796676485597676
0.626067490263262
1.22166385965927
0.873437142281347
0.644028709988187
0.926025652396091
1.15738757159017
0.73163709058836
0.924485561856174
1.00557996393278
0.783370589130075
0.975424263989859
0.7903639159111
0.952627507869231
1.04957128324161
0.876854917813501
0.845135906072424
0.954428031552469
0.702903658580805
2.74861709214053
0.730803671384955
1.19226881008429
0.768827451951799
0.690518256109055
0.719639072601597
0.957763408195811
0.677270102219888
0.911028683337218
0.535328620427307
1.16806062960895
0.608309612736144
1.01873895171843
0.559315468229183
1.09696588335448
1.14943860238421
0.747938526289922
0.833224611006954
0.959078847612904
0.698954098555144
0.698624187495948
0.719547182413364
1.08642783533688
0.698199833011675
0.740887719933214
0.950590185117406
0.802671388919985
0.590674711403228
0.921259788339769
0.616456313975949
0.885030585530134
0.787933224392566
0.708453012869085
0.691791719326514
0.933983605914356
0.574146989110103
0.939444214155218
0.754051141076342
0.61450510861138
0.646637699481862
0.712754775173069
0.716275096102591
0.613842904769642
0.631454489765337
0.568180243457289
0.503752362846864
0.742292163565089
0.774367087522036
0.823870409227002
1.03184836794181
1.6939169769996
1.13489353033355
1.01887476950692
0.641525903089559
0.712310637544996
0.559995520515931
0.848515084826714
1.12353071114058
1.22155944068375
1.17189484729997
0.748483043186782
0.952465301764156
1.16718769656061
0.961071852918375
0.838352934352651
0.663473865538815
0.579632318462138
0.956349940733104
0.684720976397758
0.886307997484917
0.613460094576302
0.808172379009509
0.98579643664114
2.88479643330241
0.785481130250687
0.548318494509529
0.775813826395084
0.737982174828494
0.86512187112382
0.775489751688139
0.833608854286384
0.799215270644386
0.396657318542202
0.718392446057298
0.991860637973385
0.668234973957972
1.25041718833952
0.826494447489401
0.775828118563734
0.763490581238285
1.00188280989538
0.847369709550127
0.927366441187296
0.942967057708707
0.864111440922781
1.13064359142621
0.603342544073609
0.895623920971129
0.782286487947828
1.01977816027723
0.689523625282684
0.684612071605947
0.770184361697539
0.657196024254259
0.961719009553524
0.746639510095353
0.818282623939334
1.1999373364528
0.723835929144547
0.857167865116902
0.556234273433715
0.996935049202911
0.876583309163447
0.674984413011564
0.607965565998526
0.719947075328838
1.34697258842065
0.665012015315348
0.651034986901032
1.11927727169479
0.672074757489736
0.935595148800208
0.639312887018909
1.39411505378119
0.909365608158739
1.09590502154597
0.571009480049125
0.828460390157259
0.899649320008381
