# Supplementary material for: De novo DNA methyltransferase activity in colorectal cancer is directed towards H3K36me3 marked CpG islands
Source: Nat Commun. 2021 Jan 29;12:694. doi: 10.1038/s41467-020-20716-w (PMC7846778; doi:10.1038/s41467-020-20716-w)
Supplement: Supplementary file 4 — Source Data [file 41467_2020_20716_MOESM4_ESM.zip › source_data_for_figures/figure_3/panel_a/boxplot_hct116_non_targets.txt]

2.83903184652152
0.828462894656184
0.611629486307935
0.541145930731916
0.880936903364867
0.779060028057898
0.722002339782312
0.530421237272274
0.365567187261235
0.495834423703633
1.63042803021217
0.935805189597808
0.978849157083251
0.717470465851555
0.745310665303658
1.20773161481456
1.01365401113815
1.55145803979023
0.996277854816131
0.694713346952215
0.660203754622409
0.730630863207627
0.509190310100889
0.763968772807404
1.04126729653915
0.987240163917799
0.88386394081478
0.89683433718017
0.599869503768835
0.666956369345638
0.793614679114124
1.0276548202076
0.825438230348721
0.543160357559068
0.577378089342659
1.48368604713936
0.708142405581954
1.00375199526305
0.746056867868854
1.07337925908131
0.395495918087621
0.448868844700674
0.681147567019092
0.968387133043236
1.00600748953207
0.606140932637283
0.507294955535601
0.78191837325003
0.660545327298639
0.718010956572384
0.983272450987065
0.641445053056351
0.863437935491574
0.431352899491789
0.793064863961978
0.887325612763447
0.748705886540716
0.501038098296333
0.465916966101456
0.762376493717958
0.765334498971562
0.627051895887037
0.586043705470813
0.933885415575146
0.630983145310824
0.53565387267828
0.828116298389984
0.577638514227324
0.518207748691988
0.858033885884545
0.790361357431962
0.477648746938924
1.03753574999219
0.504573819857255
0.804835387989751
1.36216393752204
0.959208795559561
0.953464995153728
0.770736565536764
0.489896458880096
0.547319844293036
0.981955617458899
0.455293222020328
0.856871721482487
0.627485685849078
0.71970645182501
0.684207841469721
0.632908042650484
0.624757110705989
0.649700364886617
0.82530989902845
0.607584124618096
1.37793544402518
1.31819466559644
0.535252535291966
0.512271316935797
0.990778013127819
0.644881010052482
0.645570148471924
0.821587580010346
0.879637336223185
0.553456575956006
1.05903302986655
0.680176910996192
0.526187343851714
0.591188248831031
0.653719702948171
0.636110992426692
0.499182653241192
1.0036509933163
1.19918043843154
0.762353150981129
0.695159231269039
0.319134401012529
0.502570825826471
0.519347766030649
0.43547303446122
1.0601091798301
0.752202610505506
0.931062070313629
1.42977786076033
0.909049035761245
0.77619113678159
0.727839924045225
0.728811494279238
0.835496817990761
0.648233117033883
0.814682592582696
0.862475594851656
0.929306719401758
0.448459889059434
1.45647794361661
1.06798935342649
0.448574699991344
0.569735189040452
0.614486873857162
0.621015228540689
1.13798512846002
1.09102307903327
0.580866278247088
1.2119129836813
0.563307401665613
1.67957033899916
0.885289500528217
0.533874957413501
0.986394981327519
0.597162301343884
0.60915231306121
0.532540825161155
0.89889618083367
0.986087264747251
0.664961908356804
0.980405643732586
1.18338179423943
0.834900033532597
1.10450505509598
0.60973103592308
0.829993354270167
0.688504112695507
1.38884730326016
0.874317258202851
0.909800326276234
1.07601017870002
0.968121062884041
0.954992422978286
0.903077815252472
1.00551592737572
0.685628144613227
0.56242113121057
0.91143363747674
1.25354001798684
1.28022266303377
1.4179416489171
0.672276067584537
0.811584178001375
1.10709779115246
1.13552974291719
1.01436790761066
0.910115357505237
0.679711075903006
0.971464910607999
0.804563903810344
0.803486100044331
0.553859337890217
0.568386740094633
0.666093423304192
0.833276952718233
0.463607015759597
0.641455683327765
0.815813318272947
0.4540981853345
0.838428184880145
0.775919139140461
0.521089974187388
0.263426577470537
0.975476504634689
0.659983499616856
0.769874251372366
0.637848312552491
0.606386849519699
1.01284357740652
0.935995933621685
0.691256938861286
0.888309195863437
0.799346148607275
1.18670995854572
0.712697979126552
0.545733932665161
0.726423770993924
0.630970589995026
0.427863422418062
0.70286495074134
0.350007456406772
1.21757035555286
1.00600798636872
0.958109115828516
0.81921658121168
0.802590361273909
0.921623262988205
0.817647996657261
0.676102281353508
0.923000349904925
0.739027544226169
1.11150010555837
1.80526984447736
0.84468365387434
0.850343146969127
0.436974615857613
0.959419001493228
0.645963806015156
0.496912630094425
0.732572337247033
0.875525316776108
0.823286176094652
0.679929077125529
1.19560641914577
0.960503692898866
0.725989922920498
0.550260642184535
0.891976146182089
0.450370231791859
0.51731395296641
0.923930527001086
0.984396691961062
0.530690818231178
1.02278102893957
1.01802541257332
0.795049869602848
1.02365883812668
0.770124423381015
0.767914280647326
0.607490512181393
0.647712935398839
1.01059426102512
0.813934135766605
1.21938419377395
1.11838552409684
0.679977173833399
1.04038468567582
1.29553432535279
1.34966118887135
1.31010248001903
0.680676253903172
0.795517197280278
0.865355959508808
0.894884561964287
0.764287239762796
0.734849739993644
0.859180687671889
0.813240737622941
0.849041241002802
0.549880240433348
0.690593948681817
0.907261701646828
0.776981741307195
0.634463026921123
0.575135908030854
0.660480485166449
0.872381281371927
0.719232122853085
1.04504026804496
0.85902948233785
0.5658272106494
1.37936483496826
0.699767471277309
0.528180518522197
0.650859703460831
0.763225368554077
0.766264062002534
0.772951736670376
0.727075832891557
0.824471900738908
1.70078216009784
0.733881589847677
0.890093614779093
0.457445409180044
1.38229226818449
0.619029319930655
0.597539074146118
0.803039067226117
0.921243009359697
0.617804314823695
0.43025248686996
1.00816904030342
0.640094602567845
0.480878491958984
2.30281004849924
0.612533770953076
0.599132675743536
0.517485280835965
0.538528905093006
0.798392140535372
0.486844560029242
1.0558168219788
0.663191373108799
0.488147959456961
0.689693461983757
1.06929520262518
0.540428584638302
0.775227744190361
0.555385756617702
1.18566719371948
0.74258346550814
0.56231256294293
0.55432653653511
0.95358966710756
0.68230085774893
0.609875976109785
1.21638918316525
0.558203691352227
0.826272105252497
0.337882143852654
0.658931817051288
1.04404785301596
0.740223489923724
0.687805903677813
0.911897091505332
0.535252535291966
1.08539509010939
0.706588085790521
0.949287359681703
0.413555589637728
0.341392671943092
0.752482206478597
0.623529460356681
0.699804401211201
0.582100663669305
0.862000188626758
0.645433208530936
0.652615304435285
0.713758001984029
0.860790613783831
0.936337956947908
0.714418525010337
0.6349918415413
0.779576506696657
0.745890219667229
0.783295964701652
0.951042585934819
0.791362312629944
0.795380683435492
0.839363668027115
1.3920122127327
0.723904718232531
0.693358468136184
0.545733932665161
0.610454366092451
0.812498234689067
1.09332070088147
0.330606199775091
0.983084968333092
1.07954217048535
0.523439569865527
0.438904595018403
0.906366838912773
0.709978893543205
0.771430100445832
0.602585816986163
1.04768073226678
0.784069116754136
0.592631826278941
0.411275230330824
0.701620426195464
0.673384135721101
0.699528998226128
1.01278133875879
0.418065925331154
0.527302850618238
0.489026412913802
1.32106350137937
0.775837512190275
0.974294689438858
0.673088256355062
1.0313471675932
0.821826963098749
1.04880802872312
0.606219592186047
0.531645179999426
1.25184598004109
0.370437012489363
0.697699954855765
0.657103120852871
0.940191130202304
1.15180699399804
0.62532521100399
0.71372298276553
0.468973983484222
0.747203769582826
0.759392607958677
0.773038228519699
0.805463580259798
0.536469134116188
0.58301236162139
0.65477717466773
0.57257673347677
0.60104070215288
0.710835560497114
0.677598771389234
0.681698283958567
0.498183111320727
0.817030127626985
1.22776600187059
0.940269157678913
0.701722881406139
0.940955455557522
0.611271118499167
0.864063760865362
0.621566417141581
0.491390095183266
0.807041435934703
0.848379431285768
1.05270636481292
0.588991755243291
0.629335761614044
0.873772465543385
0.851633749199843
0.952290823678507
0.508112403575087
0.816592558361098
0.55832086378891
0.747968593697563
0.577301367577744
1.1706855578987
0.802924442076034
0.717942451456187
0.768992933872716
0.750873526888869
0.690275559904867
0.633697936011628
0.785210034326252
0.54588275123169
0.892590829603525
0.651758891130729
0.602451927849993
0.768192120062562
0.637558817548291
0.517171549151822
1.38521252903798
0.860789945386117
0.796897997388459
0.519961914601747
0.977250320203866
0.700210879460607
0.817395002882763
0.698567119963179
0.668000093589601
0.593625009209499
1.37197695028022
0.808551065193256
1.06041595344637
0.882390295538459
0.626643897683141
0.867861913718345
0.715983931027899
0.532338337947047
0.862952121673085
0.773548240332632
0.61321020209902
0.662868963907868
0.771881800206363
0.633419063325651
0.53849165311226
0.876877562551397
0.420831014894366
0.841129752144527
0.813186234424546
0.732992477507766
0.81290081440791
0.637635843116347
0.666153266290172
0.663097909503923
1.32402845384029
0.749953910367324
0.616369777234665
0.309176104149219
0.932979948746179
0.677014381870204
0.655626357539694
0.879861268113093
0.498185357587628
0.673748828477379
0.731611311260938
0.946343948840507
0.849125187171024
0.708467212568209
0.518393899006089
0.634885553213969
0.774379455979783
1.14020808806977
0.387520751811257
0.97286204715418
1.09668227984622
0.810444805003484
0.302420129813318
0.638849602298871
0.959468868423171
0.6379095559141
0.789750388456561
0.788954254879072
1.03855683933982
0.557982304537025
1.18458325957291
0.57616900967969
0.648661798775953
0.796746641664628
0.479017444301935
0.790166645803029
0.645499286979011
0.946343948840507
0.595615755939586
2.62890601677696
0.873189076321527
0.273319121665927
0.970245745693086
0.550446991678989
0.662495194110235
0.645941987779712
0.978077922612621
0.686875590976705
0.628233298985424
1.47033379082905
0.977473701395257
0.496456458743321
1.3846744853448
0.695718114096688
0.753881222904503
0.640259295743436
0.625621879270334
0.676726778160306
1.01012459618216
0.518156996807819
0.478501821475344
0.683897882454385
1.17461970604572
1.30021574005311
0.767920625422459
0.877930887993439
0.758172898018534
0.832327628206976
0.602702031700377
0.79982230439163
1.02368765842368
1.34296500362219
1.84221320447489
1.35328101362335
1.24094666184905
1.46325827958843
0.744282135808649
0.592929929171777
0.796552311380709
0.833328220181649
2.06826101003813
1.17558083048138
1.01348281133617
1.08018624207546
1.29301004595536
0.935284694643424
0.822477381754998
1.07309032287171
0.876302005592319
0.737444549979033
0.27416576727802
0.833923111550337
1.4444196678237
0.561897458030127
0.659959622801595
1.24444363741168
1.30271694822752
0.447224319370063
0.63836792224466
0.454301432522861
0.693906431959044
0.433200941106473
0.789872474654962
0.838128297613979
0.666843379927987
1.21764489802431
0.669217443384754
1.01736089307935
1.01516837853941
0.349799975069455
0.796902804916227
1.16004627537999
0.943784145035037
0.682231876848177
0.491597443992818
1.2514392057302
0.485791525661812
0.853118587644849
1.51087531867292
1.00008090647387
1.00691894890236
1.00975484070261
0.482188895616658
0.698729365047396
0.553376831808094
1.19920990355933
0.750368098590206
1.14547045832935
0.797682765382983
0.796921204087139
1.07496600563663
0.771191536423664
0.734948792917745
1.11142694387238
1.05819012902772
0.609831535253217
1.16892149566822
0.749393072085454
0.678939558333949
1.20422920563915
1.03775706846922
1.03952875208827
0.604138349576114
0.615264715134447
0.8188510253067
1.08505478424464
0.600133420034236
0.685902223321348
0.854320780270745
0.531469798338675
0.628940460908056
0.756576947394984
0.946343948840507
1.02926219358654
0.820707021749609
1.50266241138418
0.915431356009449
0.980690371982726
1.51203450898659
0.906319981270113
1.46053829425721
0.485222008059968
1.12397681499459
0.764542960685263
0.514341202138048
1.32462151108709
0.809108091917127
0.897165563155609
0.829884862071727
0.647127670672142
0.821709721585957
0.678189971814821
1.01907267794885
0.730240122980095
0.514214061063132
0.891047677855095
0.66957512835276
0.798313468106578
0.603607333727923
1.25226432482895
0.66216609762733
0.675273145839522
0.807818988306165
0.718191464871508
0.302612927787778
0.766917727050209
0.644610511514011
0.777361637805117
0.722093700939494
0.981809184626972
0.57384503736915
0.818306015084693
0.585746737107378
1.035503750904
0.951870297671954
0.564847317534881
0.856245580950549
1.01271660693412
0.618341588498917
0.579813559575422
2.06008292294181
0.784147470692419
1.16061173991903
1.803867661351
1.11797745818511
0.94461973959387
0.882057199398781
0.608251228329277
0.863876553226084
0.686847160485445
0.468739928408461
0.684840300109202
0.530445133198567
0.973983363755854
0.601203011827902
0.552528769284561
0.901966624908963
0.691975067065799
0.876835088728428
0.682443142693221
0.37886130558935
1.15558020599097
1.19114164101462
0.961609945717649
0.717028783764928
1.25243507280948
0.835460142406409
1.47393119597818
0.60198465922553
1.18621640026795
0.458504846065625
0.6667060687969
0.601770209838982
0.966355932625703
1.05532418002348
0.974106889332555
1.15570641585768
0.226116556884647
0.66286036440567
0.434577450451575
0.330772460571074
0.581618919111903
0.675307710950186
0.644462336467465
1.18935054865009
1.31628199230709
1.10080362898604
0.557672666021171
1.06483386122552
0.588540651927478
1.17416458520793
0.897853372745608
0.810235394184551
0.863176509533483
1.15925988985656
0.884612624538006
0.69694407751789
0.8534614791864
0.77262020685028
1.08070847654675
1.08235569463274
0.330193655209612
0.481079831205295
0.805681506379945
0.69265361810546
0.8474612054313
0.595322849178476
0.92481222819598
1.07442340275831
0.69739327175628
0.812482652440167
0.918327171541231
1.20894546323862
1.89487691645073
0.70345426736601
1.26669283706283
1.79828279920582
0.714301147152543
0.890839012681565
1.12606464738552
0.773773480334202
0.640423572852062
0.539006644381958
0.968524796439099
0.483206726160729
0.779651376242568
1.76689537459243
1.27624316977168
1.1677217254619
0.957572237405223
1.34919934021384
0.759364688368125
0.691875124915298
0.809774780061462
0.944517641820022
1.06739361140577
0.614796156665417
0.858844132406824
0.727201821944128
0.684833816030191
1.12142356585113
0.749403936016024
0.714895963004255
0.438972808762939
1.11273083238959
0.665629028522401
0.387625891399405
0.84017673944697
0.778729433889098
1.19205165218088
0.856944333202479
1.06475711488814
0.557883077139043
0.814431446278496
0.520977966824646
1.11856909826203
0.812029953502885
0.536548910368036
0.681614993350961
0.409690133605558
2.34770632664081
1.09265369387846
1.53054528590205
0.468859120432101
1.14431583308426
0.485222008059968
0.693580036413339
0.703859671850641
1.82761822264629
1.70837834846794
1.01435395106199
1.16950752699061
1.20882846693988
1.03756710390304
1.29089627062855
0.401067422385709
0.805186915859799
1.11969719799932
0.778018327145507
0.730820913484634
0.873322733062385
0.614201760601964
0.850197544958422
0.540208277269639
0.349261334859754
0.672357806376171
0.702876627033123
0.357204059231465
0.961213294460944
0.85342844980838
0.970782934825092
0.929684932119431
1.20286052194021
1.3064392349558
0.716097781789694
1.12462379686995
0.70832257263738
1.02790385454926
1.1099311335926
0.936657253674778
0.919673300499916
0.941256865919416
0.697151607744977
0.689350664710489
0.441519380182226
0.738545163941867
0.27055185737614
0.956069976839934
1.15002739312082
1.3904037908879
0.823007911524496
0.923374500426031
0.631145961648062
0.629564565586926
0.640886597991539
1.05625729674615
0.821292723453197
0.485421460169389
1.17035855063256
1.0036509933163
1.12465284373827
0.643238448169698
0.703121537190065
0.896384536490612
0.567095490708006
1.05345677517501
0.193488322452261
1.20863294763534
0.639768449855612
0.839887359622135
0.753129232590374
1.34222956855112
0.774819104233209
0.802603077764523
0.930144696690211
0.652667585525895
0.552552826557507
0.51502218520879
0.895913749701811
0.853248112357301
1.42623304296493
0.633844761256056
1.0981360027862
1.26332357902603
0.920328369919751
0.768168661276934
0.432925689247605
0.639638532290425
0.931957181026604
0.666358334394033
0.614974373634192
0.377175830923654
1.53309776014708
0.644605423684202
1.04421946318389
1.35697352981889
1.00545600287905
0.938010133082775
1.03039418876896
0.620137132890002
0.689041425312576
1.29812812221
0.715998744646752
0.481775454795058
0.822250701327219
0.298596438434471
1.79166441361291
0.673650888405369
0.684536527936877
0.848087928270364
0.623096374919349
0.793728197998915
0.979964081599637
1.66369712080478
0.74095869475321
1.12719264469762
1.2885282809239
1.00988553288684
0.945191259829558
2.39028802276177
1.03649733202466
1.26948655422387
1.99909489092175
1.05946729548776
0.844103437211272
0.923003457982226
1.0935026665836
1.38607580634954
1.30377370333246
0.97960357616754
0.885640931358744
0.665369737686887
0.782563291391694
0.513025278720326
0.652918825207216
0.561592447887538
0.429749994499261
0.653021217836055
0.776282795184357
0.710954221361733
0.735204775103109
1.69150390017459
0.846596574870033
0.668371358098126
0.757217279199628
0.765903107455965
0.624054033327976
0.875114854011841
1.07474305507262
0.957192225856952
0.884275011432723
0.731548791231597
0.440251137830775
0.839947504483077
0.61027117007698
0.6057432626644
1.00491275866528
0.476514586546577
1.19953618448875
0.59975405741763
1.78147143117817
0.531803244079857
0.755164138819963
0.414481075055907
0.629426051526449
0.743942389141679
0.76808915696369
0.574246716772845
0.768168661276934
0.678396954196983
0.704024066311619
0.806026358367326
0.683067105681764
0.830185561173225
0.528252528844524
1.23286471565384
0.974177563963595
0.477797102719642
0.413621170393208
0.704277636222398
0.746215994466062
0.847369709550127
1.17258681896984
1.18047896574766
0.533529076383414
0.394872591131326
1.11659394720324
0.779684555637044
0.345664581991342
0.760276265350245
0.478577713048282
0.59366800988825
0.611726278761682
1.16043551742336
0.848616395298567
0.609343784258314
0.526517061885246
0.85502708558081
0.996713038738848
0.648839006972177
0.808991943294672
0.977479375695964
0.500016792540294
0.924813944638874
1.25369022769486
0.720666008672299
0.809648621997907
0.755114382830028
1.06442053628948
0.811197994574999
0.232838921641197
0.749269142130181
0.574149790579611
0.884026835213227
0.783667472695929
0.651856701202129
0.355471950517229
0.814313740925738
2.96918856578149
1.01669340533627
0.658322111348115
0.445607157390565
0.707631702421696
0.61279882307125
0.372257320707204
0.790660292002474
0.744923131694638
1.14733824348264
0.946343948840507
0.905410345643514
0.833306807343849
0.797302940013027
0.937208043199439
0.550999855878426
0.949457541544853
0.832746763152173
0.784229857278294
0.841648516609281
1.05649874137222
0.880351499240551
0.690535133759904
0.912723816081376
1.04836454174514
1.1937105469977
0.95863110300479
0.348718136814484
0.845995939122446
0.999855948120543
0.937208043199439
0.471464867486992
0.918576392426943
0.908953680664142
0.513473059206572
1.56637019544953
0.620686774401192
0.940192984296002
0.509115147975843
1.15017979151294
1.22224634915116
0.639064517154516
0.766040317814248
0.635170699901344
0.536323239900164
0.697210621910801
0.733003560880347
1.04831740750332
1.42707596825092
1.30968093643774
0.288118766872519
0.946343948840507
1.03860116951808
0.747374817265545
1.11484892682227
0.783515361620852
0.863041463316972
0.246762151547564
0.865526322015675
0.717367442009764
0.821727175586165
0.520227779970293
1.13886935745583
0.727258624761325
0.656916793048658
0.875377351492387
0.493139947203199
0.676403134217689
1.39809309518271
0.526275930533916
0.67862384312822
1.16356376577405
1.08836541163877
0.662927991796101
0.475288787017498
0.261657627081652
0.402746973045654
0.86103068071637
0.425688531428135
2.10625669044867
1.01343681330181
0.782270327751564
0.662642581436569
0.807977611918041
0.828269417757247
1.06538403799805
0.935568265263862
0.803415556436312
0.477778755583733
1.01171642920548
0.956990929594841
0.833611317438405
0.403714179229581
0.440930473117478
0.644684184371203
0.840552525610903
0.742355378519928
0.586887691600233
0.724793575528151
0.663952773186389
0.691317997525215
0.767474725756179
0.715695596559318
0.631830997155391
0.689681938477322
0.941838382425887
0.513823377912996
0.44908739030747
0.544356593536801
1.44617831640952
0.824198534504045
0.6315263547233
0.570077999896137
1.25544864550459
0.922996634424444
0.373535132733659
0.611455704749655
0.816451398614217
1.44378464884348
0.924606794039344
0.705977939135302
0.609663864694176
0.774890931511869
0.424238054422407
0.815996336556092
0.198538585313196
0.786898121782987
0.340141561376789
0.693881867151042
1.1316493161192
0.845822138896033
1.05093065336382
0.644345628954477
0.754446256185371
0.735742181317289
0.644588553123534
0.949456878111294
0.955274976760999
0.613755996918885
0.824099326331742
0.487232781550347
0.737659389688131
1.01573584886465
0.969691263256569
0.793337353330096
1.25480595631838
0.792448042862583
0.592428561497287
0.975483299876534
0.825254127512963
0.545278619173404
0.823823358062103
0.701990355997115
0.943829379784569
0.971677090310999
1.00629224155441
0.843171100643732
0.849798747631854
0.539964095173458
0.613025162433576
0.509078524714889
0.401054802472398
1.11938874980662
0.872619609440054
0.558719846936971
0.545033550153648
0.665369737686887
1.08204873120936
0.811662868389011
0.72750846547332
0.92633196505531
0.965461678923924
1.0450216787942
0.49268791433635
1.33383587281224
1.29022865492637
0.443528505922694
0.519855698384132
0.48528974897322
1.00444874712589
0.954435041888539
0.551267531466721
0.857394988753413
0.448568762857528
0.614640387836512
0.690446705005047
0.620488934927176
0.795310988158512
0.640423572852062
0.516198139257522
1.52882910427928
0.46891744137862
0.348946303630751
0.493736161106051
1.01030242671061
0.18830965437398
1.13741712587591
0.991101701920789
0.849943679722785
0.385489926195024
0.811093457999639
0.666956369345638
0.849243148190714
0.481775454795058
0.793870590050989
0.444259093665119
0.690111731733806
0.563379729925402
0.878318575294924
0.644772334168535
0.566720537602322
0.465611929430093
0.758588556953488
0.677482254188454
0.693144835885222
1.25874638775209
0.709313843159035
0.756402351331231
0.967778946591186
2.29239360318967
0.444522035972018
0.599331599587087
0.539789592005029
0.783592033712545
0.81105648461903
0.440877416123441
1.06677572488122
2.00812137209307
0.714575651850375
0.63137616874474
0.633178849669279
0.719541600960478
0.649747870571734
0.599825543360618
0.335799465717599
0.524643400992263
0.624151212427142
0.587034112688064
0.588176199950807
1.741182868401
0.263573659914691
0.750214955923631
0.895404353750915
0.321815432333034
0.668092621263186
0.769331994104794
0.646645295192707
0.927493271754327
0.619300756853854
0.546157041391228
0.716654380813988
0.854433304325496
1.01537734243297
0.803895399947803
1.2324073480523
0.826197978035044
0.570077999896137
0.946343948840507
0.754733145529804
1.00488187147516
1.70159424059927
0.537412424402735
0.9845486451577
1.42937359009912
0.897853372745608
0.730698624987603
0.722701419852084
1.52882910427928
0.447818852895096
0.655129047956165
0.614874512861176
0.723879532554004
0.708414929874778
0.556400776710425
0.841501462468758
0.502428543375892
1.2215107043849
0.667525272811499
0.932787443695696
0.813153124965937
0.569575086084946
1.0093533376151
0.450485044176068
0.61766787617934
1.89867208202027
1.00248119877105
1.09794775342259
1.0370564448657
0.898467177506302
0.596817749205271
1.04302982314267
0.723462169498979
0.751704633057297
0.904318782891594
0.504864157499412
0.853863056783428
2.20018790116689
0.798947342581699
0.340846501408933
0.379907309801567
0.361034876212391
1.12942200007288
0.363292439957579
0.554889395461909
0.914784059018952
0.484698474921105
0.180807763799686
1.1595969482561
0.257440984119492
0.379206367166297
0.604025435073554
0.637039542975812
0.762874489257479
1.38044560231922
0.805856843263699
0.594222983747914
0.92724160068191
0.937938915650725
0.59155972397108
0.799882336770559
0.957941034598404
0.668309831772581
0.80370097474326
0.596949263249738
0.734362682708462
1.04718775570226
1.09613520553392
0.648578493660247
0.787478515479286
0.619553580164195
1.22806797953756
0.834992027613792
0.807239936067833
0.909800326276234
0.69900388885147
0.789585239668986
0.756576152679241
0.548767328086222
0.636287461927111
0.534195481604977
1.23282640296481
0.902106932052178
0.917361075772291
1.08859707324331
0.784882914736573
0.852043785530229
0.768387493737133
1.01016330199265
0.419411657424385
0.729145829601583
0.4478070398223
0.749679360420226
0.883437687879666
1.10691308587017
0.565555355435819
1.10994797530627
1.09454319705024
1.32391197599925
1.11202280565761
0.594744044646722
0.996827612035983
0.857788050528062
1.96634523693069
1.09404361150237
0.642144069816616
0.673852953819492
0.826308520059279
0.847014481069514
0.601272960802976
0.812054444046838
0.734177508389329
0.765093721131061
0.348946303630751
0.853557304869039
0.50620997489066
1.5238355131658
1.01364643155797
0.787027440490054
1.97263085423725
0.750960340933481
1.13772490904671
0.891866881869694
1.85931741156644
0.722619424422981
0.882257019473733
0.776774179523063
0.943636724985013
0.49636863541312
1.29460353540929
0.821503385008946
0.947758406739382
0.83120618418516
0.822758877182831
0.435658597771379
0.5054449027537
0.967312702494122
0.617783763040943
0.763734072272766
0.0631909781067917
0.72798089083654
1.16461428462075
1.03919946294829
1.08094891427542
0.353858499054853
0.834173144311412
0.846502209442546
0.946343948840507
0.59422450876006
0.431120470289134
0.641390878414579
0.715968981466706
0.438145541039847
0.657470270403257
0.678352340439984
0.649421230969367
0.778109962475146
0.551692945315127
0.892067753100622
0.707993951132674
0.711127528264511
0.353206844335084
0.965159585233356
0.280026129892804
0.801125082940872
0.698729365047396
0.837826563207523
0.668896910356849
0.700641488956806
0.724614472453692
0.569807567682823
0.766414071043427
0.537788393626509
0.470218530107687
0.472622610292114
0.45207256753655
1.19439129321302
1.23139697555158
0.206862141359969
0.668963991391339
1.03628443527876
0.730389841243758
0.31543010444132
2.62890601677696
0.604915391747101
0.978166119127312
1.17355477292827
1.24937263627714
0.786025815152919
1.22339856263904
0.562832882807927
1.25239170822622
0.471898508580463
0.916325973162712
0.822798237602674
0.642987309645197
0.844070867464016
0.722871716494768
0.157968959904343
0.907250771213611
1.07074281035527
0.553456312638822
0.556259080929406
1.11238192896128
0.566905256021379
0.681791397874129
0.662775158003401
0.824167152418813
0.484399618266483
0.523958677655138
0.51714499609144
0.776663403935082
0.799080237898227
0.962507474205472
0.479505259787876
0.772371429680658
0.580652777598419
0.332865617299226
1.23717683422246
0.653724458764602
0.815338487824556
0.656837388035389
0.415008558965839
0.924010054074832
0.462742699005536
0.905769942911306
0.911627064352837
1.45059545800778
0.717323490398511
0.497660730724121
0.653724458764602
0.554008908760371
0.626418111397249
0.755114382830028
0.565195548809797
0.912452685978481
0.932932705017806
0.442435360259578
0.506088880526925
0.502999223672152
0.49570397320217
0.890619257880392
0.491597443992818
0.423284584353275
0.745884837799554
2.60088923947768
0.842525647317833
0.501401296649351
0.816780573900834
0.410433561536851
0.535514969921759
0.818764779437204
0.726662016216588
0.826006018066828
0.418165918828118
1.27095100532101
0.834482383709319
0.55707694741756
0.79517894265962
0.900869298355737
0.805385898948052
1.08698066019937
0.690575396124816
0.995987656459514
0.558500222831597
0.772438498694689
0.669749347800032
0.28442749470448
0.715820077086494
0.759104402015759
0.986333753876291
0.411987024631434
1.09521462963021
0.797500903450909
0.751783179312065
1.32425250661123
0.509204809088607
0.950426035398789
0.366708379330177
0.804899655206392
0.681257253283
0.751237334695686
0.438714586014334
2.29239360318967
0.541974025694901
0.580387621496472
1.15429841931386
0.812039339238641
0.410360732039463
0.466144328619317
1.13576434812183
1.15839412034315
1.05356051625156
1.93760375905628
2.60784348885137
0.666979660771466
0.600965845597996
1.43172830362948
0.81321590482467
0.64784200738582
0.687967153728625
0.447630771261129
0.509858791001455
0.824868783655647
0.917948566442592
0.587080090937292
0.591543615235448
1.03926818547914
0.545177433793351
0.719986327784939
0.706695807762626
1.10567732832713
1.28541818538651
0.702349117540024
0.563429673660332
0.809906781156069
0.972327716722947
0.968935214688895
0.804294110663152
0.755223763565979
0.714775337500617
0.635461252072866
0.720250676754124
0.488524825083052
0.79462699403385
0.629784264562987
0.806118659618679
0.698948065185307
0.692152342440416
0.698547500278134
0.841795733495782
0.728835414743452
0.509204809088607
0.553110987446358
1.25765595791429
0.677401913533829
0.657487363040403
0.909800326276234
0.742068457666125
0.695815786806565
0.603454102683704
1.46949661731363
1.1878875737287
0.554904100189269
0.844417624419511
0.745265895926336
0.846135893725957
0.900664420635167
1.00798927449618
0.540618309073046
0.628309649623274
0.859869136454358
0.632018539662279
0.395523668880707
0.93398162980814
0.719611110020765
0.789826547172002
0.958704291766657
0.570388785984819
1.15190401103385
0.752745518393549
0.960579754588871
0.475514369571136
0.417188671747105
0.924010054074832
0.772322952358478
1.2828563624278
0.580726024484096
0.97271283283859
1.34874280938303
0.95859903660771
0.798952818199584
0.762011493733852
0.736092003151625
0.796458251793157
0.588651687996183
0.966475818139232
0.800034203802557
0.981765801894541
0.827169903406065
0.710545237826106
0.418063619663274
0.72507209556651
1.02127620756115
0.55026341673831
0.391551514543147
1.12262629580452
1.02856709961012
1.08533004629165
0.808609664843164
0.351680858580466
0.909800326276234
0.803850119338067
0.313213887460181
0.812482652440167
0.414891901560715
0.932335560190869
0.525485504033178
1.1234557454654
0.516407712478301
0.555816710761524
0.543459834270281
0.55727467302024
0.609831535253217
1.08813214314639
0.743521800679602
0.806087236790802
0.677961161836027
0.65175191855606
0.752878053601269
0.712698706522578
0.766886137997791
0.787547906513017
0.800918741856562
0.406776697101614
0.416170557725489
0.736493776316419
0.957028980084071
0.805361119724292
0.710071316246084
0.747385417687559
1.07508083640356
0.570839304228081
0.790450732111951
0.844238390679431
0.689081608356334
0.963171836572336
0.955736591277563
0.879444209038595
0.336458652545991
0.975363516178375
1.22811524755302
0.862293616942681
0.769232152215617
0.875878539305404
1.04194995811712
0.785003454672351
0.616326094585997
0.541896869336359
0.903606491943307
0.574461372221225
0.368694129802378
0.427407233112899
0.143490780320389
0.88043479458858
0.60143490650881
0.355090878113614
0.692535581412463
1.01701679781299
0.455635564775208
0.760044442794655
0.707071557809579
0.427618787475932
0.913795782137473
0.480217142862221
0.678899605475734
1.7000912033807
0.410705025764371
1.48076992143782
1.10115446493757
0.847204219192052
0.624604256483537
0.571987840848571
1.30515987722357
0.905142805753337
0.422963922633335
0.430173109099236
0.513685131371134
0.813749576790996
0.498279209519946
1.1878875737287
0.591999824633768
0.638651087954259
0.283516467532208
0.772106367339587
1.64408946186739
0.711186269062511
1.02747162930941
1.08239469593166
0.548658196179324
0.485821892100864
0.89705781703228
0.779044599285861
0.951716295635429
0.398371663911832
1.10501403680461
0.575525277335737
0.545880195765741
0.41263589712843
0.956593989315851
0.421454776710815
0.818857571500188
0.637095368536717
0.382298985912481
4.23142014957262
0.977624860744613
1.04249035272259
1.74615568230595
0.609831535253217
0.76866307499398
0.913166186249259
1.80810189171026
1.87170642330616
0.990101692522534
1.50127719388935
0.718665138324951
0.507120799611735
1.16752511862587
0.820144016595374
1.02876257938734
0.902106932052178
1.17315345340091
0.976942172808768
0.868519567453631
0.512405315721262
0.888324567187522
0.680949483271874
0.992874681204039
0.773840217873261
1.61356356007291
0.781762392520421
0.769831209042506
1.20737544356355
0.902106932052178
1.00688306985368
0.789338388324596
1.836196583711
1.25645284089061
1.34872956139009
0.802897468611343
1.32578264165963
0.672854588943214
0.892782462827186
1.04016752595213
1.13348034024944
1.15245590157623
0.903776297955144
0.757302340623115
0.810727127162797
0.663328427757677
0.976361924518302
0.503894331886339
1.09465693177442
1.25464102330457
0.908988245774806
0.97289601651752
0.748625404084833
1.15471053598121
0.412848659006999
0.644655245770873
0.568077502348222
0.774608630784137
0.902869639238183
1.37704600878793
0.798952818199584
1.11007982041137
0.890310394241956
0.380669106867208
0.874928991078915
1.42107237311536
0.593037707823623
1.0261541208112
2.01044877354744
1.27483560020684
1.33625749321585
1.40272466731052
0.606246909900218
0.980960191375479
0.728311479778299
0.553009025312295
0.684785227626995
0.591792804111852
1.79406313355765
0.550446991678989
1.10774880485699
0.8528381350628
0.859536470724847
0.856046182287268
0.481782593177685
0.423910432789258
0.801916415697031
0.778992634398292
0.92600919112329
0.56938394170454
0.749070286188415
0.854118036763988
0.453299150592945
0.565505026289885
0.960417946244962
0.840569589421747
1.98176675987832
0.598817400958996
0.627730872570714
0.52017830290711
0.737936815870681
0.565259389549824
0.680508141590506
0.349284051307942
0.694484793130342
0.407318761685907
0.560457557324366
0.754645243749863
0.438714586014334
0.860679520797164
0.44495449690399
1.18481585508284
1.29092674738399
0.655160342190297
0.718240212481181
0.333941790655318
0.529409214108858
0.710943085585229
0.895623920971129
0.753927195861904
0.668315910977021
1.27824855793523
0.447530902679733
0.526631584506564
2.85519537188649
1.41679748729125
0.632371465456145
0.897997558804409
0.869032051424742
0.589844858868736
1.03951652543007
1.10316894092461
0.627866350217229
0.301054304173582
0.678352340439984
0.197673822957883
0.443463374239174
0.560406983525749
0.522430214379714
0.524882632110078
0.684454836048126
0.762085561828131
0.891866881869694
0.649490357925481
0.853459720025054
0.534283466314023
0.570001847196562
0.573470198555016
0.594179795086367
1.05887846599122
0.909800326276234
0.707502011079804
0.561002032495119
0.742904054930555
0.906319981270113
0.503280312703188
0.489008742484643
0.814857853890099
0.30628953484229
0.37559703637091
0.929699999944813
1.18004752707223
0.983562863237552
0.755684689740642
0.709951236254074
0.598227658922621
1.04189030659081
0.654866679619194
2.26736367793945
0.800581071619777
0.591628840442708
0.758842528559505
0.515081592429639
0.695785810336684
1.34146568094357
1.2589874257543
0.868159842476686
0.28442749470448
0.529826376210533
1.27437505403874
0.564266157106449
1.15822504466796
0.693716472818754
1.02597713549899
0.635935995887114
0.632232660033365
1.37409476026842
0.873411407296882
0.778235411983633
0.6264139901013
0.929044670416571
1.23139697555158
1.31787228582992
0.854033730111132
1.3631546755602
1.18025727793706
0.940956107052184
0.795528545418561
1.26005370920838
1.63337716466472
1.47096938015072
0.598043417744684
0.968778793490104
0.946343948840507
0.849826122100011
0.83089389705334
1.37531802596438
0.815401278370963
1.12111443097664
0.720176032761827
1.03191654707282
0.747408117462683
0.681155204741486
0.993038577672632
0.856506702881802
1.05542782503373
1.29283891368096
0.878561423116454
0.519715949829183
0.748043786896092
0.871075307821347
1.47838766995203
0.197909648006645
0.711314441481294
0.731916485011017
1.08791720480687
0.373095633690899
0.567216169459888
0.688220574990628
2.03097096535302
0.654940904757451
1.11911393756531
1.27524159484815
0.472208551524592
1.33382716941732
0.601426502063434
0.741665086900432
0.886307997484917
0.608647055176077
0.675169120039803
0.903201331713927
0.842801667736727
0.667936143295374
0.754431938929802
0.563136906421091
0.904318782891594
0.885339675688859
0.910115357505237
0.845887187888221
0.666459357536999
0.767423932895302
1.08883777834295
0.52282809570674
0.609831535253217
0.556259080929406
1.49910687843795
0.417449774828109
0.776412247559021
0.433200941106473
0.528127809338127
0.979553675242813
0.456444122178076
0.935071679333362
0.984854397072089
3.22776878639463
0.552622427671107
1.0591401873038
1.05019005412224
0.475327172153725
0.55093408572554
0.664308602224029
0.796614766308987
1.13856268851039
0.484330971031109
0.904318782891594
0.643451668012347
0.703730528500175
0.740315940521757
0.783295964701652
0.737469041171511
0.762980508544309
1.04962149550884
0.705414191271851
0.958350160572555
0.759229722330513
0.206823342720441
0.875947254695319
0.868532645499157
1.05022600670135
0.778139589712861
1.44907806113111
0.464905360320301
1.15952012339462
0.830409235769873
0.723710863285072
0.644447662567902
0.418435805022472
0.661662812343978
0.937208043199439
0.414672334340501
0.378910988222117
1.6239345435663
0.426257652819262
0.812486109004878
0.509994092576659
0.594783502332169
0.712697979126552
1.12428044363607
0.634102361287603
1.23104451399763
0.863533234915092
1.29260233703077
0.773689807124906
0.34728522987783
0.843263174804776
0.592559011998749
0.682630624719239
1.18960880821405
0.845232398508494
0.834451393747314
0.34840889741657
0.572750506474764
0.256999110499545
0.747217439351659
0.750810044792854
1.29039048619136
1.31076944439508
0.757993005832942
0.496569506644048
1.38505080230201
0.525233787609557
1.09223097750672
0.30423389744892
0.677765322993982
0.554535264267805
0.304729746074303
0.511612462133778
0.644224478980394
1.02197113080533
0.65208659244826
0.478114791063358
1.93412630859744
0.594714605346327
0.912037690923027
0.812394546728707
0.453131344986921
0.627980128131722
0.951506906394761
0.620346167316785
0.615879571245344
0.772419076995761
0.733994657311408
0.779452556813784
0.385723616591111
1.14825139699288
1.87583325446159
0.832031801745032
0.861103384201084
0.799942430063001
0.550214269162237
0.698457809646985
0.702085563482887
1.22975093300233
1.18670995854572
1.72291105711887
0.687129456212342
0.946653188238424
0.395388345906126
0.588280168099928
0.776394649579272
0.782715608090261
0.635662633067562
0.297936727718924
0.444321605569813
0.520641147449085
0.714567745010515
0.52232642221481
1.05311895411861
0.647026156710321
0.888378202704075
0.758834452029192
0.563034443360554
0.574213278380384
0.576490504121458
0.435593953752298
1.09621426094388
0.211517407035172
0.518784303315917
0.807495341210259
0.496410678228896
0.321519256224787
0.905343786939128
0.561802774168745
0.65042956474466
0.529629991156035
0.682585392214454
0.503564457278283
0.776017164274007
0.474338041493561
0.615990336835252
1.74184900493157
0.741617217687342
1.57934480844469
0.704238355654039
0.786523883836244
0.316877410360064
1.07577180022024
1.06815947447999
0.622566434025614
0.775828118563734
0.334550331105432
0.971064634692808
0.431769415018607
0.688824577191064
0.924375207533359
0.702899991623715
0.640663308913448
0.734050192267142
0.675546275524393
1.1225552726201
0.404592274353619
0.473423063458912
3.2562513157462
1.10657753490301
1.0697316491248
0.870914163803997
0.450968092060539
0.555953117369995
0.841784727923997
0.908139252523313
0.554138965854943
1.09089910364494
0.649858296866354
0.47796603034903
0.571185036150107
0.47548043505394
0.85363984572464
0.480064996683162
0.964644437989429
0.404957094771244
0.880304402349358
1.54018938458279
1.80188495628716
0.26791658967226
0.627264215077752
0.876302005592319
1.11436013413086
0.693055035387707
1.93116050375007
0.593387676370816
0.582781080553627
1.14316414924347
1.04429897405597
0.894606342400422
0.849411879225872
0.689675289052379
0.480405048430801
0.730938709287607
0.38394456856822
0.874626978795219
0.804656536624377
1.51395099555399
0.874811751480655
0.690469759197077
0.946343948840507
0.639768449855612
0.53342214261883
0.274480798507022
0.631454691482501
0.649536264943374
1.1706855578987
0.753087193942267
1.00268455509169
0.86993455620612
1.5334640149651
0.651615655725019
0.946343948840507
0.941998989655313
1.02047552923483
0.784044828942635
0.641481517837996
0.777664419240813
1.76200996449592
0.735491687749579
0.92833316343383
0.637774296881859
0.580569586245626
0.665925903376147
0.195986115636529
0.576211402494086
0.832174069200417
0.575769471392196
0.72621484536743
0.611297220214201
1.19082900208594
0.749479478296091
0.437595152130817
0.570001847196562
0.97258753419235
0.983732722679555
0.983623679695776
1.18226239355999
1.3774720447437
0.978556640372192
0.718150331650202
0.709951236254074
0.59985862707834
0.650704750078986
0.487847420479187
0.68721719896116
0.522386618249098
0.846311942694972
0.697704109226975
0.535727940772563
0.962507474205472
0.36946552554801
0.752208679508341
0.467128627140622
0.846621486703555
0.417816976924956
1.51620527756463
1.1980932748219
1.08149250168213
1.05871118397644
0.921012123826747
0.589436843520654
0.997761666558319
0.421454776710815
0.656661873360936
0.695347837804531
0.83438392274766
1.1455742076689
1.01502851185398
1.79947663008185
0.584801610003002
0.97375166576371
0.964779959524348
0.881132484437021
0.557790051432233
0.567813070388241
0.609831535253217
1.43396942702535
0.911734877770023
0.443344016325282
0.637774296881859
1.1318888419785
0.612406795552787
0.55026341673831
0.967371365956256
0.912723816081376
0.766270750556661
0.371534249363515
0.860599711724621
0.869735140390941
0.282215643865064
0.817363077931846
1.63885304138241
0.7344861911299
0.663952773186389
0.736905101485684
0.46653097816937
0.834173144311412
0.320835824735157
0.937938915650725
0.95952175664897
0.681152206885643
0.308180849371257
0.505201001558591
0.349261334859754
0.573794306095051
1.82976125089907
0.748395470259747
0.71308558459791
0.893235222641331
0.534154609454296
0.974590907819112
0.340138170172079
0.522999895372248
0.494385900839337
0.773476182669296
1.45682888158764
0.837115232581009
0.497956906832366
0.992023477045846
0.946343948840507
0.773836958002525
2.57887605731397
0.786099942370367
1.11779696616915
0.600581570030823
0.960352337490144
0.81867352392022
0.729239165880967
0.599247391793789
0.66576139451977
0.748018611303846
0.83118075461373
0.695491483606545
0.594298390713011
0.469860289191655
0.23613501308817
0.426699738736655
0.824196779656524
0.846728796330979
1.02289355223526
0.696115859801492
0.657984365625202
0.401550647804656
1.40903555560653
0.142189691591321
1.885842231607
0.429357540900838
0.734177508389329
0.924606794039344
0.79982230439163
1.08286509058364
0.708142405581954
1.2828563624278
0.544355359556245
0.569861895646709
0.729945064154023
0.625371342542558
0.897722967911095
0.756216698932201
0.356534454337404
1.408759083374
0.724672995515829
0.530539626782635
0.75080395007433
0.813578833698756
1.41981833757108
0.619455538652246
1.01670318394113
0.685423609092546
0.983933134240325
1.49483762855984
0.955019730558307
0.617203827751787
0.784731772606808
0.468223148742625
0.225880582813985
0.532845295131978
0.523615424270996
0.253315316811308
0.974863895797362
1.23326067481904
0.933983605914356
0.94179365997732
0.482846073898344
0.892465530957285
0.762713536882381
0.481490728066404
1.2637540142692
1.13825595875121
0.62516031231047
0.97375166576371
0.755976090375367
0.936263888853624
0.309080533560637
0.667881101849145
0.708714278662423
1.14259292026034
0.886307997484917
0.736057212546292
0.544001638343378
0.624770996397292
0.400752724519232
0.729145829601583
1.34240994111837
1.13863675660468
0.36532980622126
0.199157064109021
0.321587066738734
0.759438982864664
1.2336779767429
0.538955680092756
0.561420066221379
0.703991554375635
0.584390018253511
0.794419608954332
0.640423572852062
0.683005268993685
1.14421494502889
1.87583325446159
0.545177433793351
0.664744675837419
0.783870678437591
0.48378802502
0.624292733711282
0.531128214541023
0.623369209427382
0.644132631338899
0.953423735403895
0.736388279988629
0.746723025634613
0.82692208935338
0.743319737902109
0.429879955279171
1.30824336063337
1.18147942083284
0.757750623085053
0.824358506392495
0.92724160068191
0.643894286345195
0.828853503052055
0.496031874442465
0.476648399558492
0.580464967356784
0.712697979126552
0.589766956283009
0.365400891000161
0.625995060618182
0.677071800771476
0.436717423899542
0.743689397663142
0.704577174112269
1.65903694476634
0.978670999570439
0.783356427831964
0.825191602884749
1.27067616349221
0.696774969545078
0.643413300660148
1.48251269806698
1.00502454087715
0.528185715674432
0.896594801134514
1.26649347479993
0.326654693866545
0.532079010150727
0.385489926195024
0.566357225650893
0.858706708405831
1.11067229466213
0.460579701945667
1.09063762275792
1.13356701739778
1.00084573065943
1.07688925139789
0.935733446730101
0.35249851309823
0.909800326276234
0.903606491943307
0.820380249359188
0.73605438962437
0.863358720812123
0.61570288699976
1.17883388118659
0.461105660405705
0.391402128516072
0.912452685978481
1.62580826227185
0.431172084330804
0.264183216024858
0.555631200697286
0.429383338094823
0.515650502281023
0.887508716512029
1.1944923966844
0.563181890451387
1.49651424324112
1.30166826905036
1.41965191168371
0.585079369282933
0.418237556129182
0.629639955125021
1.59327992039922
0.609821552069903
0.655547739996607
1.13066159032831
0.576333985840823
0.718253447661531
0.331263905615781
0.608219071232633
0.59072918709462
1.0550671200464
0.559401336114521
0.909262920062054
1.0585147533696
0.535669477696312
1.08899615643585
0.829434551206864
1.63560473102513
0.974454532044248
0.385165301853134
1.06315583774042
0.95069531633135
0.927494365729997
0.699923033502668
1.11967141688858
0.863567106819921
0.712870942633939
0.527099677262927
0.453534497815292
0.688605697258714
1.23090632378549
1.16580856639744
0.537839948984139
0.609667695612287
1.09238174567092
1.57221337205063
0.907250771213611
1.08761576151699
0.958704291766657
1.34224090600203
0.717738462138239
0.747787643918116
0.696839779268137
0.29646495849968
1.23942900377933
0.76536938574737
1.05002814858244
0.801656878961675
0.58449675724819
0.787818458723931
1.29005535727629
0.669667777408198
0.418465870119755
0.478094659733488
0.675338339530239
0.945097070821943
0.946343948840507
0.573876803555865
0.541647126629467
0.441338202718787
0.387816243933349
0.609343543914271
0.512850383063418
1.85108267757185
1.12265679681423
0.748625404084833
0.415507901872818
0.705805580461088
0.800679729208509
0.579239497654372
1.12761621324275
0.949733030610002
0.635935995887114
1.39705799257313
0.301439594297198
0.704760822889412
0.890206698909962
0.716068419529814
0.705805580461088
0.491699172529908
0.226760511075783
0.873861292114721
0.693010574545697
0.582459669436758
0.852095975852252
0.925172397981308
1.1051164252655
1.05729606587078
1.28894797477435
0.687246314632793
0.827993280614676
0.632575069854989
1.70977268583006
0.722002339782312
0.227235566181341
0.80295516738145
0.26460155881114
0.581008170122299
1.20412986544922
0.841636783313083
1.11928690107269
0.678643404002932
0.5534152727073
0.540907305964254
0.322047326548083
0.793383760846282
0.930876047065302
0.705418690833104
0.877605261881625
0.750220705891407
0.228760856699881
1.26653013145092
0.363978441861734
1.07553491564455
1.40536396108579
1.04327058223618
0.398614567643805
0.952529812588732
0.983660291164655
1.28604010018063
1.01776070226274
0.434259841207674
1.57120282426208
2.12643684256538
1.0502928239284
0.983270230024212
1.20045403963876
1.02889625201739
0.802124343017382
1.23507338781402
1.42433294085892
1.50719797148599
0.898270746899462
1.20931989435015
1.16139910115563
1.13356701739778
0.691825364426857
1.19878144226104
1.87178641684798
0.73015913682868
1.1328315406625
1.06950692653219
2.42206338601765
0.624010871237261
0.530445133198567
1.30942996657929
0.508421825730077
0.551267531466721
0.179895298891011
0.487463384857838
0.669434316571029
0.718970696416662
0.700473772283773
1.41481294660512
0.668812777169076
1.26775798116861
0.450088202093986
0.657865194566868
0.545689218991467
0.689630701306248
0.94881705053265
1.24484761545561
0.910115357505237
1.4198379720611
0.978596826873631
0.642260060484994
1.08472498334918
0.634849221476372
0.526365527170792
0.933983605914356
0.301439594297198
0.744436500688132
0.651477242160128
0.613326188524147
1.63536362955148
0.742948739758085
0.914339011692915
1.52798677693761
1.8046274833641
1.74335375458586
1.0241116729874
0.797204762542081
1.26906193199835
1.59769272390723
1.222499397364
1.11656958445343
0.809857512932417
0.585111942929642
1.11406911973421
1.06526526932692
0.496313060735353
1.06127237178893
0.808928394358257
0.530815671756345
0.699128286801784
1.20241981635214
0.779357710465004
0.43612058490454
1.20848021605695
0.822130463486399
0.449644731316978
0.742582541579112
1.14730367837197
1.06209978589371
0.71840738599834
0.721418366833283
0.690466301700263
0.521028760623314
0.721174115565316
1.0045105259169
1.15538965883849
0.631812760574791
0.459184558359984
0.327213705826672
0.817226056051062
0.845235585577495
0.606263927648525
0.878319990070353
0.636368429983917
1.03021124723112
0.25715559630096
0.524677304533723
0.2394278588039
2.06805199413147
1.1258314564697
0.642332476293532
0.814093745545553
0.703358885487578
0.957051426490734
0.90369440820126
0.752032344718072
0.422880194371389
1.25681241785109
0.991721468322411
0.872780605649289
0.996713038738848
1.17062887064418
0.824483152630144
0.588390124054792
0.723552624010277
0.612281741211409
0.951105837105278
1.25512696428138
0.615445104454344
0.736202514077911
1.26392326519501
1.03769770763757
0.978403162514419
1.03663006821879
0.917824001883651
1.38426607195094
1.20132472973936
0.638615110680664
0.746179055568541
1.29901988779276
0.983424977618959
0.727461931906811
0.797387705097286
1.02230914783508
0.672578472194572
0.860058714587357
0.873664625577436
0.835536259118328
1.24038889593865
0.723341817598094
0.996517953699535
1.00951077641047
1.53854727794397
0.490882478151715
1.31422412870275
1.90576232477697
1.05532431200447
0.942867242725436
0.921100815296426
0.97454172939321
0.602190595989778
0.712653927494634
0.455079112140045
1.23693385006595
1.14198231314335
0.472940044871819
1.38715168764829
1.2826489717638
1.94236054588821
0.759908006955203
0.967005975849756
1.56781152032759
0.749251149666163
0.524536031647076
0.827335031724502
0.559793304860794
0.938448635652199
0.979970538170057
0.911364789655503
0.550704112275689
0.899172844203972
0.679344672817891
0.477317588132273
1.26897027454391
1.07547682569794
0.598310902758523
0.86628872410581
0.425869175657337
0.683005268993685
0.532425839130952
0.842160806915542
0.760210476842832
0.824358506392495
1.15866795270389
0.528147379104838
0.972230943002338
0.857318981145166
0.600330351243546
0.607130269256381
0.876232151535073
0.485235527275504
1.02111778158094
0.494905793789554
0.955988047521239
1.15734700832742
0.744146033836304
1.03872759597941
0.871327369794804
0.876545443838834
0.837216989345552
0.69625439049833
0.744862983890812
1.04819244851848
1.1381382165751
1.40725277676559
1.10795315957879
0.80216878387395
0.913166186249259
0.536000893977469
1.58116407969789
1.10345750612738
1.33154126753684
0.765082487063334
0.718861260160986
1.35903961518813
1.28370446534691
0.505709965094768
0.884922552453634
0.863207993688182
0.573936097552177
0.901205853620801
0.868312583402325
0.345195609847564
0.641113810495149
1.07486491549416
1.09602950877138
0.578923329999994
0.777137575882564
0.617462491333341
1.30319112014501
1.26165595667476
0.666740552752567
0.658739485501973
0.484574870103534
0.996898582377596
0.610043089616252
0.672438495920622
1.00071890604256
0.764400887778066
0.608586325921067
0.670081198338307
0.893028439800841
0.357992039417909
1.63234759773706
1.02544486023499
0.525352184140933
0.937005023074081
0.696855172397873
0.794649639671647
0.364217897959486
0.722311579180224
0.569807567682823
0.569004051579229
0.287580333659577
0.703872743034494
0.424533543446999
0.760970146077121
1.09797470330566
0.767677365365926
0.482116407243629
0.855631452815312
0.293322442964645
0.411889045226942
0.801846093581479
0.675339033421703
1.20729782223555
1.12850025055983
0.592197972582818
0.933111343352687
0.317274289967322
0.64757694758199
0.525770476252081
0.472747860882312
0.530139387106931
0.808382612982297
0.686352746768399
0.547411677571741
0.998531137192409
0.647070064043654
0.618967440894284
0.571888446283938
0.869949244706457
0.674423732034559
0.818030054309322
0.575706815127005
0.561605934983972
0.96440424522786
0.593987535466101
0.866374346440886
0.958317034320578
1.14502979419221
1.35688588881417
0.76605833134746
1.08326533025934
0.821589792348256
0.745384219309039
0.518408910856821
0.355734783570006
0.877659385827028
1.36779522265036
0.980408762131909
1.32498820896152
1.06915189142272
0.549623162972963
0.978090402952517
0.551533030090495
0.891903297513263
1.83048494404671
1.13733634862109
0.82735772576493
0.735995914813097
0.544673423860146
0.899649320008381
1.24326666671164
0.550704112275689
0.791446299915986
0.394191413072988
1.46927430552539
0.979964081599637
0.538958046542729
0.502288758856167
0.881570198920647
0.555362384643157
0.697075494331402
1.03497499522326
1.53991288953526
0.862621409879867
0.990826733791984
0.727553305942785
0.32585450428027
0.934197443162448
0.800115097428108
0.538168486803103
1.05491183093815
0.978327281629739
0.848003743257631
0.359580223591476
1.0498852590998
1.13650952285844
0.213746140699209
1.14283375048667
0.640734941083371
0.837432065289719
0.732512447993662
1.23520053464062
0.432853935430192
0.638950494822938
1.00329302218197
1.09240068782426
0.626415184202424
0.89899164917976
0.822249481231935
0.996776429965397
1.03474958475979
0.906319981270113
0.511318889113677
0.744901171424568
1.01960256267616
0.922556119058103
0.998510527892329
0.767160783643889
0.841784648501136
0.713230098734965
0.891800551705402
0.441338202718787
0.646877592169079
0.585827951114885
1.16678533245034
0.789555056331284
0.936069489116052
1.27104797509177
0.622959241008663
1.02197113080533
1.19368283616547
0.690306112311457
0.910662204166901
0.580511652033045
1.22507249426004
0.53339314689469
1.24834226872654
0.884542234209753
1.02093377499903
0.882909736087431
1.06551276399828
0.670608506453555
0.49426453275138
1.02129473324942
0.808116729122328
0.56505062071749
0.714266422228582
0.838507347434069
1.32808667726062
0.672750623581994
0.593728944019937
0.657904737194257
1.48438301272671
1.0789407781459
0.49876600049041
1.940316313325
0.606444651361561
0.743730602415074
0.724352518677605
0.91143455213643
0.621368358935279
1.09511364250945
1.09281231524124
1.17287260087003
0.495526141886189
0.840140378386134
1.16294151768771
0.847084295691824
0.490574012087549
1.04731424081545
0.737319431748406
0.942038797960244
0.569537887421558
0.897503016623266
1.0594977796319
0.631864029927916
0.624013474332231
1.12902464274319
0.645485256639654
0.648804687793723
0.729239165880967
0.528185715674432
0.508011841450573
1.16655573380098
0.547205182228027
0.868085248006252
1.00106465847478
0.657904737194257
0.775337911982934
0.702148187691138
0.857788050528062
1.29736459136259
0.824538506306241
0.822167171518664
0.802779345958496
0.70979840876702
0.806068448673433
0.53126012441685
0.801486904128924
1.01144311705688
1.63218284948219
1.52055022384822
1.23128944438294
0.612874383003381
0.864607098083068
0.791297799759539
0.583541012727575
0.836090959837558
1.08452695213574
0.42695390233497
0.967199692404028
0.889643328115783
0.594988406674152
0.451596860656838
0.917503148679488
0.818875859834624
1.2348433246077
1.286366958582
0.383199931484937
0.753413702187879
0.508617837332994
0.838278625665867
0.497660730724121
1.22359010275625
0.705524309994694
0.961267856233056
0.957564490669766
0.850404777240062
0.737190782421078
0.154953711552289
1.10934283960236
1.99517646053025
0.978549765492267
0.751885154189096
1.13329528972233
0.83306736467576
0.473580530885303
0.724604418766047
0.727688651507766
0.946343948840507
0.917361075772291
0.420694029532678
0.684854165334664
0.639649773768218
0.517285105128034
0.847369709550127
0.559199430546293
1.58704172528515
0.750226645699639
0.796939510411432
0.912661598882177
0.646357041074269
0.625743867088496
0.700947197123708
1.29901988779276
0.467642755046326
0.422337242277503
0.890935451849346
1.03994875237404
0.529876918762462
0.570714350971332
0.766173655489294
0.874211201316254
0.917948566442592
0.660453301651154
0.717367442009764
1.05279731344577
1.02282900392054
0.900664420635167
1.76926761571829
0.92633196505531
0.571185036150107
0.689429720120458
0.520549958631284
0.834067357065733
0.794797589066617
1.2718249146897
0.576333985840823
0.573795374867879
0.666250327664838
0.517848983070486
0.796180002357249
1.00822490348172
0.815991014534888
1.46767334682258
0.507162320270193
0.573286904103105
1.01743021095996
0.846001158292355
1.10975656199606
0.586612315523695
0.555564212776583
1.35255502053692
1.5852094700384
0.502736084799319
0.74535499976181
0.462676385442738
1.23321642889924
0.707786560468683
1.06893567504525
1.11160496079893
0.588964185975842
0.902732927572767
0.613739486295761
0.865731022694878
0.595471674831844
0.539643060521252
1.07342578600241
0.660531871767129
0.551865789116785
0.734387069696681
0.723560089401384
1.0111994819817
0.763206498391608
0.487400931913317
0.892475676649424
1.56192653938395
0.897853372745608
0.353652679264028
0.468236092901517
1.02129473324942
0.247494896718854
0.685665318596832
1.12235398148146
0.817146940150792
0.550446991678989
0.929737399472271
0.882790996771926
0.881032990182183
0.590005957815885
1.29729444595149
0.84037895910709
0.581814757953941
0.883874107565096
0.930721464045352
0.886307997484917
0.717231975609849
0.861150689085568
1.00613119435836
0.557349847890669
0.938619119219594
0.615506784342829
1.67282981974445
1.10538023672782
1.00066767919696
0.807873132601824
0.674263073066754
0.857869915263848
0.715918298356353
0.792756621896893
0.925686694250116
0.995309909080508
0.591014296768628
0.746562297561469
1.0113546303257
1.13792497803506
0.59903363407272
0.810340282521224
0.596487787943519
0.705161065662831
0.945826916286964
0.544792640319197
0.768376875057613
0.72929312210115
1.04324136268895
1.41948320865602
0.245635033828561
0.467562237218031
0.702622356419782
0.736597862740383
0.539861443397426
0.587115229334885
0.532334138750908
1.08743736317803
0.618416748793671
0.802158908128046
0.769562693213993
1.21405962851176
1.06184227045399
0.957403203037589
0.597751966339726
0.912452685978481
1.09883147928992
0.86296447069901
0.69540415798104
0.320087278621143
0.667033693546947
0.914255550862506
0.734288093940201
0.543692291710074
1.08673462151465
0.782291795774159
0.863109467618174
0.668250668547284
0.81246075574686
1.24577533364934
1.4864447956151
0.886626941847223
0.913166186249259
0.571929455997406
0.570664637583071
0.596873062832016
0.555354486676279
0.598227658922621
1.04047537342618
0.976361924518302
1.50652578158511
0.953719656904177
0.949338307131962
1.77019093497528
1.41747314093551
0.698417206684619
0.508355815837114
0.508637789673732
0.916788438952923
0.880820840640589
0.747493790807498
0.824484435828918
0.606128744240364
0.913865797340895
0.467390746156257
0.859421698575782
1.28787599344734
1.39121612417353
0.625855935900232
1.36847383611544
0.684389960214128
1.13750779530745
0.418237556129182
0.620137132890002
0.80116862729173
0.935284694643424
0.486601476527038
0.646554642884059
0.635033587935282
0.364028121650348
1.68484495171206
0.503564457278283
0.68175628305196
0.749573923598183
1.26929985728299
0.737518205544043
0.846643836807827
2.60980366861836
0.800413028648719
0.760209478733889
0.537304921744319
1.01645996018297
1.089058272934
0.726879331283577
1.15029602255682
1.29165769403044
0.811983693586519
0.891047677855095
0.976779936798072
1.0248711681544
0.817892805336115
0.436346602362939
0.710943661397792
6.01737746706594
1.35214303356999
0.874843296050958
1.26960481670761
0.408304884954302
0.385805578706678
1.50087765634161
1.2620883519724
0.629060162340525
1.04092494670503
0.625860820056764
0.829271995181982
0.704084670113719
0.806185994249847
0.85468770407467
0.843455313053054
0.962191776883692
0.666458460408115
0.653819664059592
0.521645484028642
0.637245438774699
1.08058960955391
0.692158137102514
0.637829021380308
1.23717683422246
1.48774530449439
1.21281441917961
2.00801604277588
1.47695470511857
0.394420858218113
0.904318782891594
0.676452016532692
0.808524236647712
0.618214996636793
0.959225686557311
0.779429938232722
1.06148171349585
1.11427445174347
0.703821684094014
0.811157631082642
0.854093049520359
0.596211089220012
0.49988335313045
0.966158634176293
1.72941670009375
0.688646744790135
0.496220119893574
0.59599758246115
1.41471562532477
0.759392607958677
0.540847285461799
0.787478515479286
0.147139928487192
0.935644289397153
0.434436044751303
0.362620892628557
1.08802084925239
0.654054599117766
1.0169501003098
0.625018404805641
0.606396612762284
0.85846776733481
0.992023477045846
0.444426339356283
0.955547481872006
0.425203879748338
0.346274946965862
0.814688878944088
0.659950405361962
0.757140306989514
0.941784912251919
1.13164776192386
0.956212454464353
0.831182736962024
0.381430809140422
0.919661303793578
1.47962023063679
0.778937680713604
0.871451578278791
0.51869187066428
0.863632423268256
1.18549672195011
2.60216272935492
0.272450577957444
0.354522960884229
0.503979685934369
0.914626842463969
1.0244402944921
0.942060790662581
0.868067753949636
0.840493135371736
1.23505693672127
1.07577180022024
1.38505080230201
1.33272769623055
0.893201060106723
0.76050666395183
1.21507549321872
1.21772492753993
0.677946461450313
1.10080362898604
1.15404589764141
0.921073505120015
0.639676092001793
0.562102769074011
0.606242479978015
0.428597981686134
0.542364889928433
0.620828643000904
0.527494956427713
1.52718252921574
0.653596983219026
1.15531512488341
0.762074079092531
0.7998325390646
1.36482082723087
0.250452864965791
0.667476262295855
0.731945511651939
1.29476820903576
1.16466081600555
0.633862154745424
1.07932650148802
0.778711401143588
0.807345741979734
1.08759781171581
1.31781743660012
0.409356054818235
0.324423371112478
1.01169805537175
0.863109467618174
0.751306627492154
0.786577578985181
0.952553143730671
0.733772393905388
1.01580316269338
1.18361626137993
1.16669797476052
0.482901232793849
0.580633123860585
1.12924308976753
0.459754514396236
1.2716835285847
0.913713698781505
1.3840349937943
0.980991809445332
1.49711791149911
0.940956107052184
0.843165380358337
1.08375900235042
0.434766577886072
0.527079494913539
0.969691263256569
0.615696710469538
0.539593114683699
0.942431028610754
0.892311592620476
0.69656009533488
0.897182880290043
0.976022618312845
0.722844432176958
0.846299401238609
1.04472032294015
0.87334566127931
0.980786263978656
0.708904408163751
0.821744975298189
0.413959897161632
0.360769240342722
0.455531869443211
0.557160360757486
1.12627444708047
0.716275096102591
0.676348323839679
1.25982887423661
1.10834472089938
0.649546501348421
0.668852704957885
0.299815770715744
1.33706142082046
0.372252760625365
0.752991107591087
0.807854590473605
0.924610730569956
0.544342048645162
0.801418948147013
0.973688841278799
0.724691811544352
1.01013050637723
1.05827847848974
1.0147314669514
0.929508196437634
0.831588457163475
0.814052891786221
1.11185032557022
0.577026666127627
0.475837243931714
0.820349787811678
0.720913014320393
0.836928081245978
0.904482679360187
0.503583327730513
0.919404739898896
0.633452153126411
0.794149176741018
0.906132903085746
0.74881161514289
0.542223431167485
0.726216414683715
0.702806789030573
0.780129444031866
0.893873668786582
0.618655137033976
0.629134030285981
0.743942389141679
0.910662204166901
0.778908041722764
1.15168538104878
0.828779783244896
0.819617241470656
0.983027402707183
0.433019928114132
0.628021395447122
0.690204281640952
0.855754552698672
0.815762884579149
1.07046277709853
0.958551630731511
0.636132878260311
1.43389826343556
0.574090001538281
1.08502315448478
0.63124678151209
0.724838035874724
0.879282513815646
1.06212365255098
0.486860557361189
0.765040085614508
0.0953085078084734
0.695702402682752
0.782714193872802
0.672893815764484
0.692372315944437
1.457168012023
0.654950986355885
1.14579658261224
0.589755819439263
0.59081124090717
0.598227658922621
0.86993455620612
1.32488152837671
0.572441267076851
1.3650091912791
0.948285422879913
0.501729118137523
1.10280508667397
0.715682660736156
0.498754252209784
0.988114864125149
0.584288633760772
0.807780191819714
1.76366767921899
1.03325651018784
2.60088923947768
1.80018803852598
0.793224156756094
0.822025809852434
1.13446585873183
0.656247040575602
0.677961161836027
0.494470289358989
1.83617538313363
0.775976058603837
0.580986276515618
0.934860836896506
0.558427269291691
0.452170919938863
0.463798884635253
0.87927807686622
0.680184722019406
0.810778203530462
0.718623672936509
0.912114513172202
0.609128236507127
0.957709905758517
0.653724458764602
0.722788005514867
0.488925816761435
1.04522119657269
0.717906612461814
1.17039730378026
2.09200965437614
1.62341560705946
0.682655314084
0.962263424294267
1.0100241772747
1.19063828720847
0.634572334547753
0.904318782891594
1.60108645277363
0.763538848846728
0.785380475165842
1.13998818719648
0.969490392025646
1.0337940675173
0.780660822670618
0.856435883134269
1.06929406288615
1.31366393476047
1.2637540142692
1.23585220311022
0.487079956009433
0.661573905744575
0.436301173007406
1.13329528972233
0.822138876750028
0.779901736474597
0.879132143554574
0.949971937695978
0.673313548338958
0.885186250875314
0.317864015456322
0.39143680103302
0.582180965451106
0.407646183293661
0.837487822954068
1.30992198413034
0.531072371628571
1.05655799584765
0.780111137707574
1.20777359338871
0.738610206590554
0.547226167507504
1.28864892136165
0.727145064101059
0.477464186032178
0.883619820558547
1.13964936354888
0.646473746168877
1.10784282026101
0.653903814310889
1.32823251735239
0.744393935335339
0.532174824425381
0.850957733188468
0.792892642579314
0.483029756220325
0.720611171286205
0.329385716905811
1.38732243289384
0.595694344717189
1.05609984564201
0.917361075772291
0.801217084736171
0.698732220868248
0.720378692960472
0.598851509787881
0.87362006470794
0.908629056322252
0.598939996099812
1.34105193522832
1.15797928755781
0.92891181826091
0.390169704436679
0.70119751404694
0.437769536653278
0.816058380314691
1.03897259473096
1.03338230789526
0.71115760081855
1.17670393380691
1.22160345309512
0.711436645615891
0.911438855041116
0.934450397135998
0.418164161423255
0.761829507485363
0.657904737194257
1.20238178536955
0.974624142693247
0.607245810260815
0.737815186066296
1.06741338361451
0.818334243288335
1.14059346682809
1.32408429353647
0.541896869336359
1.25512439824889
0.887512133999013
0.871414586760516
1.57727041336124
0.78763526270846
1.31014115271866
1.05738579207238
1.72216608966709
0.817155521722976
0.832135522377678
0.555816710761524
1.2224874518437
4.22741775281558
1.01670846735304
0.860733703919149
0.698633109406265
0.845755947526183
0.967282301715034
0.87362006470794
0.9784371909911
0.906319981270113
0.242270567964382
0.994786645083837
1.46517280553708
0.512405315721262
1.3245701664726
0.916325973162712
0.871597977598441
0.752515584568463
1.17652378445276
1.26165535139685
0.922673567319318
0.809090602147997
1.01247875466408
1.46517280553708
0.847444926561105
0.872166286265569
0.820346853920814
1.01129548762709
0.736939049389962
0.823896787666036
0.612028190454148
1.01155541324399
1.4626258257826
0.690857760470223
0.784113557610705
0.580176407694892
0.639387379534399
0.482242531133208
0.484702258302918
0.837975955344595
0.995801673748048
0.816810120555859
1.25989802665586
0.559315468229183
0.649067372566477
0.776803710180335
0.741150022341625
0.980673826573709
0.513025278720326
0.782739922374739
1.54137463443783
0.768804942682479
0.7934308950881
0.942119174204934
0.499113203040431
0.655401266481873
0.94281881840699
0.612456519169746
2.16600701934694
0.750024462645023
1.0643711635733
0.639716088704517
0.647372260569418
0.755349613931893
1.20122742929455
0.395967816229668
0.785097870738807
0.535941886307161
0.744113871714592
0.568330041018952
0.599173482964889
0.725186077535143
0.850508804550097
1.52805191275539
0.555354486676279
0.91078419303758
0.372802161664442
1.13295683930874
0.481827302477121
1.02734865384971
0.652385334908256
0.54598396258045
0.600694636891351
0.39143680103302
0.856465226218998
1.46189464884087
0.824244779595834
0.754446256185371
0.545619109272783
0.639768449855612
0.895357219509102
0.721784384208779
0.829880551689058
0.913657708658019
1.26073476442708
0.58823924454408
0.788634745229071
0.788515882400167
1.17931532722417
1.1048089653597
1.05586792744126
0.706623426096757
0.820016272735344
0.434087646159157
0.683974085379353
1.17289294011048
0.756758908564654
1.08598770356531
0.905192663537964
1.66744197795613
0.79867657379148
1.0562188654123
0.579161307068107
0.572441267076852
1.0088206136737
0.810383840437533
1.03531219623828
0.507030514678392
1.33713113239477
0.901771803137114
0.887508716512029
0.846355837792248
1.08352485224726
0.629210583116654
0.840677531083048
0.514102505524991
1.22044664140134
0.560335339054412
0.751471325859613
0.602470853423642
1.13932810440512
0.489971333755345
0.755349820944333
1.03150734112376
0.645941987779712
0.635745599572328
0.608814274664396
0.353810278863055
0.698882678318603
0.847369709550127
0.805436771783355
0.72574471924973
0.698122585210207
0.43480667919699
0.699128286801784
0.972618212985164
0.739361717407629
0.778105024602197
0.874056967693945
0.759527232797102
0.807616174193047
1.62001968003817
0.607396065020454
0.819245931337464
0.726896061763031
1.38950845310359
0.614026471475883
0.424169513963678
0.864120798070895
1.13230874284025
1.00727527413225
0.565900608192688
0.679447483412553
0.385310180159515
1.00041927334946
0.64237130087638
0.680740298772377
0.800752572095816
0.759392607958677
0.577504484523284
0.335059727056328
0.871504612219155
0.685773748447042
0.787243132202835
0.464311241332395
0.950590185117406
0.836645453757254
0.753633766922483
0.547572030143716
0.983020778266578
0.690998192508961
0.837016300174134
0.483029756220325
0.534604921809784
0.736045293542614
0.535050998900486
0.567399669738425
0.762088424501347
0.729692043855538
0.840502836139039
1.1566799718256
1.44167486328607
0.975593523370754
0.398529857157353
0.66883381039192
0.417260823681869
0.569579866743997
0.528746078077442
0.90824711155435
0.78727608403329
0.567167936564209
0.579686985343905
0.733330750649162
0.841144012816377
0.815641112513892
1.44121514529241
1.04160162335492
1.00394883420736
0.542655985153578
0.790779280999488
0.755448264546621
0.770076843354783
0.871886425287521
0.978567355118389
1.38055351475959
0.693985562483036
0.899649320008381
0.712025975127429
0.376174274518448
1.09139399755375
0.957338351291385
0.64809279266059
1.44569772863392
0.971621265609054
0.649708216149488
0.949793433376359
1.32667602972465
0.810548648074583
0.503708766716249
0.582774042408921
0.673898001330766
0.769683136371285
0.701854674211562
0.524707088392664
0.334503196863617
0.453423713935791
0.587539169664735
0.970743197734356
1.83527268308365
1.00188280989538
0.461414355052046
0.766995713314283
0.79219541160848
0.789494527476659
0.884988069138697
0.641668782184211
0.607908637185057
1.03187654917924
0.491579205587847
0.509568052413842
1.20352002492528
0.776787284209089
0.879642811117598
1.08594299006158
0.592295701088126
1.64565873627292
0.475543853228408
1.08924998737719
0.613484363910451
1.04151195949531
1.31381844442351
1.25538596131863
0.593573764111571
0.728871624410756
0.944206937308931
0.693230017896673
0.602656856211348
1.38680094941501
1.17734918339314
0.432434166838845
1.37259890128011
1.04440266938797
0.535727940772563
0.302068313959535
1.68503103405188
0.746304637781427
1.36946486196499
0.686431350321854
0.622514716034944
1.08140559833868
0.532731160631677
0.582423818330013
0.713108011355053
1.33453671076394
0.4752265698183
0.835751107168943
1.4259638165728
0.988751059557317
0.854631429208812
0.381679051284219
0.770770126496365
1.05334065877459
0.587888501665263
1.11417874186462
0.477396738048855
0.469009305696298
0.405857997140489
0.755508127558455
1.6232049611678
1.42442112946541
0.616646037002174
0.705977939135302
0.4129670647088
1.06847117976344
1.36319934687426
0.516786727877581
0.475164242217671
0.65816836286088
0.76371022232112
0.677134017970677
0.348926211654092
0.4286325433216
0.787985165975902
0.487730437824257
0.802124343017382
0.859286079249001
1.3349912156013
0.4382090707864
1.15876623966831
0.804901730831621
3.5942062407505
0.914657908653289
0.675342276060851
1.04189926465041
0.67999611850153
0.815813749000438
0.318332928526212
0.889036904364717
1.56623523702762
0.667998112329609
0.853826366553699
0.682432613523838
0.782493849796327
0.777193936896659
0.803238209075835
0.829538246538859
1.08697704889251
0.886914421235984
0.767898745516252
0.445438218908925
0.902732927572767
0.896313989377515
0.934520324143909
1.23225234104376
0.441597548887856
0.728562636781185
1.1967900185326
0.690624154587729
0.749452248737625
1.94928273907601
0.742934403876483
0.714075332429232
0.736081677869632
0.567985444091532
0.987579493893605
0.827687076111288
0.27534994728216
0.890596279724602
1.11713176435737
0.728393516989908
0.838801537576314
0.995763382218004
0.970763609161117
0.942899263106989
0.744893184751383
0.846384701064619
1.06034799422155
1.30114428244557
0.480006996803446
0.272190160368707
0.442796970670812
0.728859769184487
1.01480223971599
1.59588189984415
1.02368194196171
0.788100656781421
0.750653737714658
0.960386902600814
0.33839059727965
0.683534028992554
1.02344189269329
0.677134017970677
1.15153444493032
1.15225206125263
0.655016612878736
0.571236995096052
0.829737962820914
0.943313100104607
0.81453959268427
0.385489926195024
0.624284604435126
0.944843752274061
0.935785044726721
2.31192638659143
0.606540645478919
1.08289721424724
0.747187751676929
0.659523064898139
0.675227817709268
0.674512886871502
0.726844103106459
1.4771799958082
1.89220669574039
0.817239791849745
0.365179736692071
0.761056710116349
0.400993198661231
0.954811199229489
0.535121939449533
0.603004430895224
0.964480265338668
0.437372770478462
0.771821640610935
0.795064634727101
0.889968726226112
0.699385005806917
1.44907806113111
0.780227460521255
0.882392609353031
0.635866199107727
0.82120100791117
0.181008902936556
0.965304894273651
0.781066157682216
1.19415468601468
0.491849837449274
0.976408332034487
0.874980459493296
1.70040982798943
0.778206245504862
1.17195771227737
0.83062147948071
1.30211231954279
0.895093746463784
0.970049234192531
0.827180768397572
0.29545235309613
0.871130595391761
0.775458198730565
0.924583325615883
0.603644097445242
0.619446585036753
1.06604282308184
0.876969209672551
0.874004383744124
1.34702803311014
0.545153504101352
0.640040478074215
0.982198426923417
0.707356512244217
1.55630641058034
0.79278588483225
0.564773222374623
0.878561423116454
0.588774907121779
0.913962881572326
0.830472602605592
0.473895562114306
1.07438990241758
1.35365731997164
1.42620446918118
0.92853667513334
0.645795182170467
0.93450587392532
0.768969008037008
0.799398184503989
0.442792287379958
0.706313564176712
0.506300461200488
1.10367321281523
1.3237729322226
1.01963225035089
1.20807153469619
0.785481130250687
0.595471674831844
0.716490666331338
0.741153452750697
0.649080992763625
1.20319353678419
0.594897759544946
0.750173837422491
0.597132953608413
0.528069677991542
1.4498909270102
0.496424948240334
0.547720581224549
1.10545899401343
0.419270300646376
1.50789359507575
0.763503377835655
0.88790527022481
0.747744694633483
0.685109613982185
0.795575458040625
0.909262920062054
0.786028058866649
0.585997772221661
0.730362439037656
0.938103720223073
0.652838477543072
0.469469697770504
0.630991642880514
0.661392326505672
0.322017757541173
0.715841256598064
1.50593719382673
0.433709391236644
0.814779876065333
0.837831448313853
0.883853430669707
0.654212658720317
0.683742434442397
1.08480471362743
0.99477813550718
0.583543791111357
0.63342496914298
0.624010871237261
0.577179860181394
1.14216090732229
0.936216198640649
1.07403494947071
1.27677232100184
0.896902577135903
0.904318782891594
0.697966784813205
0.737521049413462
0.375827453680567
1.03033918838357
0.702643496157797
0.958007550626484
1.23876926805015
0.668385897922455
0.638958833500954
1.04611093207833
0.678643404002932
0.735669743231672
0.828587468636261
0.903470208663843
1.18755566698387
0.841380863054507
0.696285967810869
0.915048612495571
0.42677374793534
0.770009031636684
0.307389942888031
0.545044452776641
0.850936812164969
0.634605653055991
0.883444432282137
0.693259198524447
0.560269815146898
0.657328939487109
0.851326790024069
0.557505328106025
0.654122182674395
0.992043580101027
0.861398243006531
0.850197544958422
1.11881356511934
0.526920438225738
0.654664417846463
0.686558848387921
0.977599480041953
0.46589256541914
0.664973858024262
1.19831962725061
0.805416140889452
0.495122474864236
0.649643765682634
0.52898403585342
0.985256139533944
0.615696710469538
0.841478801625881
1.57818406907999
0.876302005592319
0.971621265609054
1.03735804333593
0.680184702451452
0.717367442009764
0.730389841243758
0.691113232603651
1.1944923966844
0.967618535779992
0.934450033949305
0.645897546923138
0.939353286973995
0.685283549160366
0.265197980456364
0.536987950280131
1.02743308054548
0.678593573010367
0.45388675822496
1.10958664709031
0.809197383057043
0.567013081100815
0.679032314881725
0.749252538915418
0.964034733642404
0.800182327168908
0.578655262113509
0.592234228636948
0.528282416727443
0.556404913118497
0.454159125769865
1.14369005800327
0.356507053126808
0.496410678228896
1.38055351475959
0.30984462748698
0.607645370414506
0.659205325787105
0.670088566487749
0.23901239777746
0.58396469621931
1.19045206212952
0.85499151115868
1.35703402500273
2.72183025341559
0.573956393589511
0.836737226261419
0.600193660020342
0.832486537351352
0.702049610472541
0.652560343945655
0.406097780080356
0.436476655526432
0.934337737108458
1.07323098916291
0.787518788627271
0.658530171128465
0.696565908287199
0.821023175761629
1.21307884254381
0.81116482250923
0.901771803137114
0.828274250419947
0.701496634730689
0.625851513628925
0.674398550713269
1.46494443994278
0.780572975864093
0.532775460243959
1.13441710453161
0.581577172717919
1.03945186634738
0.457384754263658
0.65159134722153
0.6592882080707
0.997302909508616
0.910322378027153
0.687204814026217
0.689369199324583
0.515334939676425
0.903201331713927
0.86039609453433
1.49605510241388
0.871015821196229
1.15329437460084
0.458019471101093
0.535706583026372
0.617849317100896
0.658557136610434
0.706125051051479
1.16269557800348
0.625855935900232
0.299275836238776
0.728631697067629
0.847909451502264
1.81105871000146
0.638894925653159
1.05820060753139
0.347855811966168
0.744898758087984
0.675920759503907
0.777327766301939
0.403834756246461
1.18107339960463
0.350627596275982
1.36520054525278
1.23028833921651
0.844206203253311
1.13748860992908
1.07973257836502
0.782841638583285
0.751297747146594
0.450857893778032
0.75992141364219
0.830716285351637
0.693110856034334
1.19166479446938
1.45938247807626
0.487463384857838
0.781903220086926
0.55640458676871
0.674848186580551
0.793383760846282
0.612772730973278
0.510124153449576
0.930779072563131
1.20223436536596
1.088015980095
0.702243860633374
0.759745198563732
1.01890840254414
0.542315545896841
0.828549049785157
0.9343569448749
0.77102227926633
0.540208277269639
0.593322111532124
1.26669283706283
1.01057656109343
1.11321001104894
1.88605638228131
0.813369481922059
1.12824255077958
0.666224403778222
0.329710825838938
0.711666655768687
1.23881978435909
0.725008381273202
1.75104754654924
1.16113905752954
1.04913658470458
0.635435299328847
0.805977109599924
1.24553522447276
1.24460133189612
0.660839784792428
1.07668595440584
0.726879331283577
1.66744197795613
1.61259052344268
1.08384525919602
1.51918466665832
1.04949606041516
1.58313006927461
1.1432778409755
1.12816984601329
1.02476960144239
1.10081043523272
0.682412644066162
0.711699604697907
0.549151561178564
0.820206233794569
0.812250776168967
0.8106674126257
0.518834919096501
1.17479006718938
0.685645349139154
0.547566234010325
0.303057141393627
0.464482968132873
0.591932996757163
1.17620523168678
0.948794945273892
0.896034025484344
1.11160047294036
1.17574877534513
0.740814061339367
0.74088299166584
0.659142274061151
0.602551597902326
0.572197058284041
0.615844947296705
0.526625819455531
0.870119176929703
0.614673000851429
0.428962620798835
0.577301367577744
0.934502393647221
1.02489385526035
0.585937844647044
0.734324204026016
0.876302005592319
0.711937884813462
0.73223194489478
0.515715956987366
1.5581847008174
1.10043608603246
1.05474315081636
0.897853372745608
0.602132556584681
0.730913919570871
0.774237061537216
0.806185994249847
0.546157041391228
1.34777606562194
0.393897321303173
1.460317493451
0.684248446550787
1.00526244901843
1.20894652888113
0.584129642394586
1.14894840309754
0.802907708811144
0.776654545472586
0.751736536616756
0.578164067742561
1.12058850772678
0.708040186735182
0.191722559177097
0.508219845861502
0.710562264911636
0.664312980826915
1.97784993090952
0.569102085803437
1.26561943859737
0.511614288210014
0.111706945432227
0.458255965038202
0.711039767194046
1.04951679703728
0.432395247820446
0.697820083811692
0.6594458380983
0.647255220686535
0.495062800142141
0.802836870734144
0.824167152418813
1.41402539489642
0.430393601803299
0.538450114189246
0.587862793946069
0.811738983405592
0.685406707047908
0.584361737708421
0.676016293852941
1.13467885982737
0.47886254522042
0.335059727056328
0.477690090451114
0.19126476869835
0.593083686072851
0.638342033818917
0.793383760846282
0.312397128991103
1.00818409480511
1.02907717138811
0.625370755692318
0.82898092732987
0.726879331283577
0.492036636197865
0.670624009007179
0.712373899446393
1.41903957227483
0.845376622449545
1.24326666671164
0.718867947412779
0.705333292862886
1.07545820275589
0.692421433990491
0.898315187756035
1.07857117801137
0.698635938699446
0.651675749538712
0.554535264267805
1.65749317602268
0.61674759529745
0.621430195623359
0.840187001812204
0.527678706401915
0.165108105513953
0.475590760357151
1.42422152604981
0.549547141913756
1.24083119647888
0.617396084660877
1.34242881157061
1.17557212674367
1.30320940116541
0.708598834145219
0.380158520960334
0.505244545496095
0.525754152399219
0.360471055831114
0.626353347514345
0.817101621769045
0.676653974964079
0.808808684292521
0.546855147379029
0.968462457234671
0.795778064258861
0.347196695966406
0.414472799263239
0.675297307604835
0.584361737708421
0.861745241078409
0.512134382921424
0.869154397607944
0.546398594876111
0.915214196285756
0.497243356570262
0.494696898287314
0.833407728416675
0.426470663633833
1.26454597127693
0.926399394475469
1.25066843641582
0.830924486110419
1.22442964121897
0.54948249627619
2.09277267998377
1.01960123589713
0.366150132310697
0.71996818108071
1.06382545203252
1.04365585886036
0.913789242823743
0.962905252062142
1.12613288859872
0.726832155237501
0.625763631241976
0.863387165547525
0.66575109127989
0.970472067631461
0.431532946550007
0.782567096821414
0.526030877331373
1.04533938861218
0.654534682174527
0.67401244349562
0.546488823815679
0.528608582015699
0.753339574970432
0.633455889861021
0.781060696408174
0.315429129250109
0.526764195690635
1.00997130846068
0.821934267916201
0.574068047669568
1.00868883113108
0.562065294359432
0.341283262399882
0.506588144510509
0.617849317100896
1.00609427773878
0.45565570062627
0.730994734522005
0.649117240671402
0.739214176537822
0.596733111610592
0.654628212423866
0.628879407720422
1.38521252903798
0.622138331268522
0.823180971148819
0.621887211833607
0.703331113206965
0.717367442009764
1.04850832503939
1.2343657863329
0.643740130918337
0.658870798014208
0.794149176741018
0.563759519866061
0.946343948840507
0.571504307915154
0.463270140930824
1.36900723908663
1.12768263312012
1.09252229545521
0.760001376965507
0.813478446688101
0.749751725136089
0.796287807675994
0.887508716512029
0.500417032215998
0.840112601922269
1.14557425385956
1.11764720950772
0.855643214812275
0.458113892302135
0.910115357505237
0.637545093526049
0.623356762603011
0.592847913287255
0.661372060813274
0.562490378908379
1.05225518665362
0.7152177076685
0.93018042347554
0.596733111610592
0.781058309672371
0.619077683327827
0.701954658056553
0.973113124688284
0.518073354173443
0.742119141925996
0.775519185825223
0.709740042029406
0.829288736762222
0.957702101799672
0.631234882198568
0.726039301650016
0.783565536781495
0.441114698488073
0.709483279566309
0.455368852657548
1.20025083995241
0.909262920062054
1.16983947261207
0.701803668922397
0.648023761199471
0.773365043597969
0.80959926889186
0.825854725912111
0.646014836560481
0.87115109329056
0.537214331705459
0.689697666526623
0.446164832156155
0.71840738599834
1.17993170597331
1.16331326540013
0.842057655563575
0.750226645699639
0.605173117373224
1.00663304865913
0.698793616276632
0.525889539263757
0.404469407614873
1.08982098012001
0.5993696612387
0.787129421364786
1.21947883692924
0.375433043453932
0.709435837257552
1.08654305237243
0.724118206855022
0.781956186228877
0.703153408833682
0.403162745776804
1.33045775010795
0.662771733907177
0.705977939135302
1.19584811841288
0.683237782834788
0.994023412485746
0.468054357532654
1.2436631322925
1.01775348572889
0.76270438702599
0.868085248006252
1.08831614402851
0.731873921791125
1.19280406629287
0.734743994405938
0.487407847531244
0.924606794039344
1.33891608871014
1.20906304494327
0.806749193951754
1.31763176339323
0.487209671489365
0.741621257176382
0.993146350607278
1.38067041468804
0.964299923744044
0.327777827245929
0.896636763309534
1.11858272487106
1.05844716345492
0.350375196675184
0.4725277256746
0.524396953085453
0.80615370815747
1.16554270372923
1.06510330139808
1.31954624809265
0.918936231917303
0.913166186249259
0.626801417099767
0.751297747146594
0.502450685272014
1.19226501245586
0.964615760122642
0.285806170536976
0.848001439041494
6.57398652345393
0.420245951344544
0.855822391293611
1.24559376672477
0.845914265311748
0.958704291766657
0.918936231917303
0.776299864627071
0.7081502730903
0.501496915876832
0.959794590434162
0.891528514994099
0.978670999570439
0.5741429775639
0.78042002507443
0.812168583497052
0.510691914446732
0.209082394359919
0.736828253976842
0.966153479579803
0.844522816412996
0.930238914803006
0.595402760452783
1.11649067481161
0.409367611086638
0.746874154212594
0.78093185564396
0.691410302183467
0.880971468475531
1.19510521821931
1.07219112654511
0.930779072563131
0.951649551900976
0.83657906720639
0.725322797671156
1.54281308895134
1.277092301645
0.757492801209539
0.90121909836969
0.881800714364291
1.01182345226525
1.49595236779446
0.806185994249847
1.59444288420392
0.807218285051848
0.790898298161488
1.11133149942662
1.009073381665
1.27588972010012
0.968782897649402
0.772257454677731
1.86830381602025
0.834276929655982
0.712208931933353
0.594878450719288
0.7448496424555
0.708453012869085
1.0383969756118
0.67626965147235
0.939098230573453
0.547284711124681
0.768919946233537
0.882508152199961
1.620747349124
0.826297725433739
0.870933242020079
0.70870408451756
0.331012859224211
0.895093746463784
0.239515885158213
0.921623262988205
0.65829984393154
0.885487909026272
0.336217697605296
0.547507631053243
1.26028403346476
1.00594653804673
1.3869771823051
0.558060394701326
1.27722022767422
1.089058272934
0.819234238280441
0.530045080999464
1.63742400227833
1.26088762112065
0.985458475448349
0.586951389693956
0.775759484995566
0.937208043199439
0.392386515372893
1.14995591572019
0.9035573268433
0.815908661158356
0.470751492257399
1.08929964369824
0.66739592164123
0.777327766301939
0.836090959837558
0.577494137431129
0.518629484377732
1.15824683523455
0.778139589712861
0.511787687447779
1.02856709961012
1.80027082304761
0.459801256857577
0.508489927589375
0.511565424041761
1.40831522807679
0.730066387771816
0.632575975891487
0.343464760246111
0.790293614193256
0.527699259198799
0.766199281369009
0.664841714227153
1.02432805126776
0.508489927589375
0.77386005834473
0.905674433406075
1.25184271200459
0.737774698693056
0.897523411483854
0.685229913643817
0.838228114952145
0.558060394701326
0.845119422954092
0.40853903489333
0.255845629788985
1.08334048561927
0.961800623647477
0.490459034312502
0.565259389549824
0.441762742647529
0.45648410627673
0.891866881869694
0.779793190028379
0.685643181418086
0.594374153090344
0.640039925902555
0.38914720639389
0.761524019945614
1.10011752713108
0.752454587314349
1.21672793422351
1.33196579882356
0.637560933399635
0.962373555677461
1.98813420926451
0.236945186832372
0.623369209427382
0.675156765996616
1.06899354764783
1.22185208927615
0.209150764908488
1.61936877601509
0.853572646387239
1.04811808774787
0.827015873784093
0.489026412913802
1.00820171148815
1.66585038953714
0.689814413770335
0.88549423764272
1.40160617070613
0.889036904364717
0.545328256787231
1.0766150834289
0.194735160541967
1.19752866641197
0.915751911241662
1.1795745504116
0.395454780730352
1.37861732763276
0.789537157867993
1.06661790278946
1.07494531913986
1.15566629366136
1.25200573338279
0.608838302809841
0.517572845927921
0.572498875594626
1.01397008558948
1.31750252345781
0.747286770285582
0.718253447661531
1.30170569653356
0.626073916553304
0.897477476806887
0.928671129258722
1.60027844714226
0.830647617645451
0.722558838654122
0.701611193916771
0.863533234915092
0.603291169825697
0.543846022096368
1.12974517797782
0.897853372745608
0.630983145310824
0.43924856827604
1.19987026128952
0.725359802076128
0.674962970141082
0.729208184645224
1.34942376220484
0.712381824788215
1.10532882144517
1.06549153211255
0.799092927892803
0.96415098288962
0.661525639279736
0.587261395743067
0.711851847695474
0.585894817325661
0.443891165011449
1.07452767167738
0.365095234462461
0.994941068100814
1.03535279734725
0.555107787659501
0.518215246497609
0.614727838158675
1.15402649416259
1.13067640394717
0.696361673371359
0.781301550046449
0.437550711274247
0.780555416571204
0.751084765057724
0.946343948840507
0.789022677487261
1.07097817609506
1.01786638598126
0.835942591583539
0.640052989192224
0.534975889929934
0.469944324519153
0.900045037201874
0.478493667146901
0.679607152899044
0.383221599238184
0.745441015355557
0.871905995368991
0.755865224168457
0.91226948996301
0.581048478120564
0.917361075772291
0.73600792585541
0.76900363060738
0.535662513878303
0.662389460652849
0.6341225008932
0.727569358545558
0.722460913308562
0.786025874276087
0.4290855640693
0.320470604105357
0.78640474404126
1.15325458252072
1.42649486165545
0.426149677898707
0.837065141932694
0.602216468987263
0.909581243806696
0.654825385124289
0.528667061287804
0.542529052535758
0.652416453121981
0.681114868774348
0.409005547571896
0.729239165880967
0.873756288066116
1.06976887607863
1.05354119735222
0.463655171908142
0.838311826514843
0.503244960854918
0.431287589479539
0.285040264592658
0.809768357702273
0.785875740337433
0.922667799010134
0.245635033828561
0.675959963457507
0.861580861234615
0.711750260505644
1.06528712206317
0.592292470287012
0.779711749421799
1.47880258908808
0.824467851520312
0.580080696206449
0.740315940521757
0.838321559786194
1.03867903814558
0.845531297270577
0.971300261360225
0.355940519673372
1.15646977858507
0.343361064914114
0.783738334869535
0.837384972097931
0.240552532991068
1.77078903805458
0.584782485656601
0.79528822174753
0.844179136204009
0.455487195550292
0.445107866838205
0.73489445363309
0.966580556745883
0.543773560399991
1.15646977858507
0.946343948840507
0.946343948840507
0.532519315799282
0.969691263256569
0.358731230339982
0.480134090552231
0.711971765703448
0.564103578291452
0.372966581785659
0.819067792403671
0.604480698516877
0.969468861896491
1.3686808902589
0.901205853620801
0.601073345027112
0.72653673161455
0.434931297899626
0.652704687094908
0.610480890443915
1.0713299311516
0.915895753114944
0.549948082056617
0.659065329650099
1.25387291325816
0.565975835065532
0.892782462827186
1.00336320956321
0.559401336114521
0.599038522378906
0.694918684938219
0.467622880086618
0.817907122989267
0.808862817818161
0.659728027483428
1.64991229557949
0.270638391517713
0.745962960633387
0.889569260021499
0.75751296282635
0.901636325490599
0.677208008039455
0.563448236489648
0.768275180018714
0.769375159211843
0.572787120711804
0.65803166981208
0.945670827124905
0.803147177101232
0.46224828528849
0.810825829895349
0.62720550144922
0.750174184474688
0.478350378175762
0.426379199685729
0.819178849393967
0.856290021807122
0.595615755939586
0.982143141775327
1.2545795678389
0.730393696977726
0.839034605854946
0.579617935144063
1.18515117932602
0.50544713204199
0.983699789860265
1.1980932748219
0.593296885405593
0.644588553123534
0.80876281424564
0.901086077818601
1.03521207741513
0.889238241222654
0.582197457187246
0.576211402494086
1.04775502292096
0.886260566716109
0.490434257952353
0.84205936975147
0.707654582105604
0.946343948840507
0.844370490177692
0.850197544958422
0.54528918468868
0.594088865269695
0.718591941885558
1.54859441777257
0.666747214756076
0.611540938212254
0.801677267253815
0.927911858512037
0.615517615556471
0.589049357969065
0.677233972204251
0.446243696750084
0.665293935667883
1.04704635283101
0.580962159531282
0.907177469666354
0.731146886053528
0.569822381301681
0.946343948840507
0.909262920062054
0.957927336463246
0.623808234260156
0.935659584616206
1.84145246247884
0.543458394008635
0.725624594065576
1.19271685420183
0.959787862054334
0.854138246817734
1.16843814726358
0.770132625060909
0.412401356698591
0.583192226421225
1.11731799030254
0.551296972689516
0.494707634967769
0.903786818765658
1.02583524414974
0.354739804768989
0.909800326276234
0.762472169304734
0.782037096677062
1.11748914530514
0.624515302129213
1.12037595456077
0.795734480992082
0.740648161487104
0.558060394701326
0.545733932665161
0.524604803701719
0.689498718809309
0.639875913172761
0.682630624719239
0.698388334807029
0.609529277148126
0.822077388005281
0.660998066630664
0.686643645686729
1.52565098456565
0.923891251577712
0.701531523456184
0.441581343088553
0.670102797471596
0.687840943861911
0.434800665002959
0.62751868283408
0.599366073857781
0.556876390799475
0.773563545974271
0.554241205422859
0.935966043120531
0.27448400608957
0.707120657486802
0.667457429776787
0.541746349526979
0.718801953076922
0.797031685020089
0.631800276560363
0.434250534677488
0.891936390110297
0.665126827699559
0.656075332430023
1.43114860635164
0.646032600894684
0.337298605430648
0.466837239638793
0.745543248239284
0.479120468143722
0.813097344400857
0.65816836286088
0.603694919100179
0.675476165964878
1.42338583892498
0.637802469042845
0.589993373713367
0.677765322993982
0.726143495328021
0.897268197114813
0.538958046542729
0.694852625212724
1.18670995854572
0.505942341922836
0.534287932203009
0.983803347238201
0.882019715245232
0.648703551700466
1.08642783533688
0.92633196505531
0.503244960854918
1.0342542854433
0.955943457661566
0.858811735643879
0.924926636776929
0.843998155229502
1.05917876433989
0.793383760846282
0.531262614886836
0.879041466123047
0.691517035141136
0.866472057708723
0.624550326243964
0.615574647947772
0.546383272599158
1.28915457199361
0.6495437224669
0.345847187438795
0.75292217977912
0.704522551065354
0.672671784778029
0.832740180092237
0.906319981270113
1.01476752706859
0.582718524963596
0.783550220358801
0.932335560190869
0.836770504047394
1.22754363897665
0.672471985169721
0.314204757342591
0.875264362502062
0.245109863590401
0.924225440446342
0.538072751805316
0.997728610686601
1.21001274144968
0.638615110680664
0.634758380704127
0.414948630098398
0.938561510701819
2.55644883410642
0.269508078882571
0.617203827751787
0.48472666599822
0.78037247489651
0.989287238262242
1.08769716151509
0.836706769314632
0.558060394701326
0.632897001182348
0.253831293576001
0.917948566442592
0.660838800127538
0.989486565967082
1.04937884772853
1.17103029870781
0.895744278118064
0.645941987779712
0.683624127460348
0.468408170941058
1.12940291406993
1.83997856557244
0.495016478821528
0.704761116077864
1.02145397178784
0.92807213755837
1.17435273662317
0.326020351739015
0.403581991441652
0.659921436683088
0.580464967356784
0.539002861738105
0.600212527097297
0.576472233364586
1.42931562637577
0.581115677884169
0.748395470259747
0.909800326276234
0.766414071043427
0.78374202281327
1.09108221057928
0.555813992652044
0.949599436348022
1.12734004599821
1.02646595207557
0.42607382155175
1.12645180290727
1.59415367644574
0.73548660053638
0.802780599709094
0.44327670492322
0.862289680412064
0.389501344590935
0.788534477221649
0.318249660676763
0.804051250741727
0.319079802739785
0.550628599622397
0.500181430797019
0.733433825084439
0.88100377585239
0.954287356955996
0.504321809539939
0.640690274314089
0.517269229087742
0.726320062871316
0.333436337737349
0.508908919776628
0.985358386513311
0.836310455353044
0.587368933582108
1.416575826441
0.839859767883769
0.352890968965239
0.973456959130128
0.421629595846267
0.744384406870614
0.681281761192639
0.64811432173471
0.737655014860221
1.38234518783033
0.717367442009764
0.627547271354214
0.268847748011125
0.873189076321527
0.679344672817891
0.556030687852578
0.526131360299992
1.21941685010296
0.908629056322252
0.994190597436161
0.560545342869588
0.786541354984014
0.787746107279874
0.6807883163628
0.884542234209753
0.565054869348288
0.257179525992959
0.836767265832469
0.329456371596473
0.898402846397722
1.18550126201582
0.894091045783332
1.42504514263469
0.685643181418086
0.334960623825052
1.54582435789125
0.903241214533929
1.20223436536596
0.596720661996569
0.663455361572271
0.765243550338715
0.704057071592753
0.960663589031004
0.623772877625818
0.775110328431069
0.559023828558689
0.927236757880959
0.488386998648413
1.35052890024557
0.640663308913448
1.04131512031053
0.832271944234647
1.0539271001338
0.715404057162957
0.868984773303202
1.16718655258436
0.775828118563734
0.837332206381102
0.607315704153567
0.785110204440626
0.717786267776687
0.970312641606612
0.625855935900232
0.915780191786752
0.734182874913177
0.989922329511299
1.08144840799729
0.678012859249958
1.18761022336909
1.10605384937781
0.480871354608664
0.567806369304304
0.674342819718976
0.961908825117882
1.00172969663313
0.976769029997209
1.07676111663327
0.240803579382638
0.772941934871903
0.804480687826589
1.23540859442096
0.590928305139017
0.770345629870619
0.680676253903172
0.808164008427015
1.0219656735732
0.413436553325561
0.594098988416801
0.933044845692116
0.719538970171938
0.56739932046775
0.850983210690976
0.636446119852938
0.642005025213676
0.668536148399204
0.951982387999763
1.06461072670886
0.937208043199439
0.744436500688132
2.08806397791667
0.773728960619467
0.540592476317897
0.929533882460941
0.98673546769178
0.702945104049364
0.653073659179213
0.607316569503209
0.608048662193065
0.912137418416973
0.285131549290323
1.1706855578987
1.01060251498507
1.21044048165464
0.453299150592945
1.60890795710349
0.796886046354646
0.576381117339636
0.854560140284044
0.572641047128009
1.11285282899869
0.642745924505858
0.637744617220495
0.575212108448577
0.561684036358348
0.765849319162793
1.64738555331436
0.132572072881134
0.782191551968657
0.817511304775934
0.589834835901168
1.06945824649439
0.471659965422221
0.894884561964287
1.00100858429093
1.2628443786426
0.974360726139781
0.556599658384594
1.10080362898604
0.646014836560481
0.754970189815616
0.880230334255074
0.531161162430271
1.2159051753603
0.883753276150637
0.656595294306672
0.698752948038463
0.851673469568396
0.839369055503669
0.793822322344027
1.14811541838855
0.603345467053098
0.994417150781547
0.343441708730202
0.547528286462084
0.844621598879573
0.787933224392566
0.686788295960912
0.781204485237709
0.382637357616603
1.10433003271621
0.629060162340525
1.02738500081485
1.22038652115239
0.933609050068109
0.919251665721101
0.572750506474764
0.687642324631265
0.653491853087042
1.14084493666309
0.604266861268785
0.438039832663091
0.864825115925601
0.437662393417859
0.64878530213621
0.763670685898786
0.546671603298649
0.806491188839211
0.502259623062837
0.67883258407022
0.607029829932477
0.696457127450612
0.654014138897153
0.764445346901432
0.826658297973311
0.626543465549875
0.818033548638444
0.748395470259747
0.946389033767466
0.748826385270624
0.707462071038499
0.387565212375549
0.997330678171917
0.908872441191104
0.550726557886319
1.28635536774214
0.994668259483433
0.897099374645825
0.466821536628518
0.705977939135302
0.738165865147277
1.19373983249571
0.586043705470813
0.566209707430379
0.840880152538289
1.51950860129087
0.932307400689103
1.45238253763958
1.12730978713618
0.568025249236655
0.374984591395445
0.533348089449956
1.07468106476626
0.889187539580285
0.505443168862807
0.663664154310455
0.899952531883914
0.747864429187162
0.638027387339719
0.718820269982201
0.368313930133713
0.293007580033804
0.942788486024215
1.02489385526035
0.619664087866718
0.908139252523313
0.630967114803086
0.694642805492448
0.674385660094622
0.896475716113487
1.21837859027614
0.639367226548256
1.24326666671164
0.844215215037447
0.468947250416753
0.889036904364717
0.726515831147883
0.629164716644974
0.941377012430023
0.622390421866367
0.73031610671503
0.964193903925575
0.575310289211162
1.265755192415
0.383326929135154
1.63942520065685
1.01476752706859
0.352312163603776
0.576070863720705
0.889982855470279
0.637881941362629
0.782308603073256
0.78133662486503
0.264461253615428
0.393442672765584
1.06305105345163
0.496355459529567
0.555816710761524
1.087435381259
0.551999048797075
0.828288615831932
0.861157801646765
0.465611929430093
1.13504943679146
0.96997530278861
1.42504407411501
2.01275572314606
1.04235122800464
0.792963331769779
0.95433192090558
1.06828946772642
1.35637268354145
0.275215197397324
1.05648673956095
0.946947798340378
1.12378340338372
0.373817109475192
1.02646595207557
0.329021213145194
1.02276361766227
0.463267910887804
0.8233054567295
1.2826489717638
0.886773018510532
0.63205527297376
0.435840879242899
0.963303572273961
1.23647301272734
0.751214753260537
0.817355473571818
0.479778222835704
0.526631584506564
0.6397791890127
0.657470270403257
0.415227989293696
0.844370490177692
0.551664958176826
0.813968953623152
1.0772309923964
1.38757381338292
0.736035127333596
1.09833277035804
0.92236300669073
0.587713026859052
0.747505693470097
0.745418784419709
0.415008558965839
0.548008031060041
0.555523483622562
0.495013904795784
1.1415569535227
0.459513029489447
0.832672496176012
0.935284694643424
0.462745536281542
0.471898508580463
0.643833217586331
0.656705971880627
0.698365510796756
0.380855028422476
0.47318770264176
0.801833161857652
0.756291588177495
0.450047053152717
0.714978759405772
0.806156367012136
0.848662590676977
1.04836408329703
0.857217105222916
0.815042658820194
0.983728495178372
1.13205098881662
1.05928016926433
0.567349387561592
0.343362607457162
1.92754073929907
1.69836181795293
0.711083882981039
3.31887429333783
0.700837621507617
0.851637709168238
0.8448097031701
0.910468807176801
0.656247040575602
0.807041435934703
1.89220669574039
0.583159795447058
0.649054969464657
0.280723033734512
1.6030680214254
0.904318782891594
0.765549246765988
0.885216434732997
0.933351534925383
0.672163734293007
1.88583924635419
0.71739329865809
1.17462219323335
0.676125433332511
1.01091651549002
0.821786336367619
1.04911166734443
0.669278875023906
0.667962958342585
0.485030915183398
0.687300087602452
0.155203976476697
0.704002567922747
0.538450114189246
0.536958564977887
0.466479722547509
1.1064630959983
1.29365762818151
0.437433425394847
0.933434304520264
0.601203011827902
0.537725636984109
0.660761147159494
0.897477476806887
1.05727897088581
0.883350029237984
0.794599763175181
0.514917777574751
0.938561510701819
1.04396823323824
1.19842139902756
0.908636825832898
0.549795583897627
0.735438734906767
0.953586483427019
0.56460752616349
1.15755494169071
0.914681152577627
1.37235986922407
0.913352535743717
0.599871817961207
1.33661199698821
1.30634211666684
0.897853372745608
1.01890840254414
1.01972031666486
0.523247936641866
1.5691843158145
0.984824657512576
0.969780380836088
0.914016898110574
0.846949337460828
0.527042213935955
0.951230596043869
0.722911979140267
0.661765551326203
0.654349678223626
1.16191590290619
1.14956888041399
0.801846093581479
0.727460175930023
0.806156367012136
0.589311884535817
0.589496777536
1.25198741085418
0.81989312648501
0.948285422879913
0.69539207337776
0.827320294035874
0.67511119796541
0.833016468890683
0.723743520871211
0.956380185173078
0.362244558895502
0.889036904364717
0.758128030738042
1.10287065792475
0.571463489168035
1.12914575993508
1.00528960746361
1.10510554891567
0.620556312596272
0.867519587040322
0.938561510701819
0.852665440460626
0.896902577135903
0.688851540419416
1.16869917313904
0.959254548444909
0.791065088820299
0.370729197439268
0.961731708235111
1.13797793978551
0.833232520772144
0.36316524081203
0.712603247030463
1.12170558101368
0.538821134317721
0.722771069209396
0.630613223535042
0.900664420635167
0.542423291399057
0.671811916852977
1.86014043850878
1.54521556837489
0.994589958958875
1.27112227133472
0.628462978496442
0.342802817894634
0.463643806826524
0.441114698488073
0.684854165334664
0.777327766301939
0.709362648495686
0.693852690009669
0.688173221582927
0.909800326276234
0.522078412342539
0.716974368211895
0.803893580446967
0.770994590462631
0.887854207306461
0.805251564730369
0.659420444756547
0.908044041306186
0.796174107128216
0.673501445392384
0.764726585800997
0.415582027832331
0.8344461493043
0.913383034370771
0.673073718299736
2.02616785754858
1.00908959679561
0.648618671561313
0.829714766719203
1.95865118840029
0.869141450234723
0.267606655535714
0.675959963457507
1.10344529238044
1.00345089817604
0.503118566871832
0.391645726537236
0.714775337500617
0.539920027100394
1.36547097746609
0.610138346107159
0.598309542653121
1.08419610527743
1.22442964121897
0.933882433394555
1.87235089228379
1.18866432936178
0.485697981309572
0.28442749470448
0.734614593376189
0.826297665002814
0.782587259621465
0.606630736436222
0.687022702892883
1.3119440264844
0.594988144858396
0.735780762796227
0.833306807343849
1.10022050592444
0.475103041931688
0.85285431860431
1.41223227222419
0.79986982143676
0.902654419883716
0.618061203019279
1.27307153542367
0.370823493058085
0.373129583268873
0.708904408163751
0.998770673518283
1.22756009144239
0.836310455353044
0.823480197329363
0.372755027422626
1.03339983907825
1.28759495553234
1.09209651877653
0.791350660609782
1.11444461263616
0.455898132870333
0.687570043336348
0.881817712625277
0.433077875982774
0.473546481600489
0.363889579469163
0.523351907858958
0.636723442639818
1.07273571759602
0.535941886307161
0.662504032107774
0.946343948840507
1.13639630950351
1.49475677274612
1.49274161657595
0.902602937776156
0.61974292669491
1.05648628182483
0.795666748726797
0.773746936111124
1.05444899756126
0.668040190517757
1.24326666671164
0.573188831233713
0.673073718299736
0.738263339482019
0.628312895458751
0.575916789223785
0.501196952813881
0.298274605528347
0.946343948840507
1.3075770482801
1.06864031161899
0.812573815944889
0.489837774521834
0.802124343017382
0.370516265701457
0.486776839033512
0.59946817358314
0.486776839033512
0.530312405795942
0.679119517385462
0.69757290594552
0.698943181028776
0.959468590289287
0.59575871262817
0.968782897649402
0.703314271103101
0.936093908365162
1.07823722258531
0.883053036266843
0.976361924518302
0.977950937804
1.42030654953014
0.637164303599109
0.772371429680658
0.528872398232388
1.53991288953526
0.61263395238919
0.754805025649923
0.468589106548576
0.911170101259218
0.871273420765984
1.28712593426575
0.513570449170881
0.500733349633885
1.17805520230816
0.803755694308031
1.17128354101322
0.765765184653151
0.646407375288753
1.95102571830892
0.738286249310128
0.593250635734391
1.44019166487678
0.509567246350707
0.851784455392502
0.630791726904636
0.750664956141162
0.483634680342839
0.779298645101013
0.484037462102039
0.338148726335511
0.699646904339252
0.861282760631605
0.419454197835804
0.974204687440204
0.590049964902613
0.811568138492458
0.830200374792083
0.594744044646722
0.827112160474502
0.461039359691529
1.26421307600561
0.769232152215617
1.01271660693412
0.807992326044837
0.712758070352782
0.583682515516414
1.12872755114389
0.46070120655548
0.873183356036132
0.986812581176994
0.946343948840507
0.588094380452054
0.461478744281207
0.746647454569733
1.26683196178079
0.668353191762423
0.855971905130092
3.30056267418798
0.788035590351646
0.522500751450417
0.792651267261919
1.40798564188534
0.908452405771814
1.36124468799291
0.918936231917303
1.40797362009232
1.48975918544409
0.996774147979202
1.40499197007363
0.823654692253554
0.843652011989442
0.783037311981605
0.464116070441775
0.544629026608179
0.996609202119218
0.565415847231875
1.16263204146676
0.4104104191747
0.724607640477343
0.455136334127905
0.438972808762939
0.676428991883969
0.637848312552491
0.578945264502325
0.512316961607572
0.61557752514117
0.744436500688132
0.641363063942001
0.297585484821266
0.750122812413586
1.51575614856598
0.73605438962437
0.562086368695632
0.854234292469134
0.296338260210033
0.921128849271159
0.73384366183864
0.588221667030022
0.385489926195024
0.563136906421091
0.741697040157404
0.572196198306293
0.584309677598887
0.772664875668762
0.642238651925964
0.59628220833999
0.582223287449043
0.697075494331402
1.26006672468323
1.11764720950772
1.05989332647852
0.393850806869371
0.841792804403886
0.560676100088847
0.855043962145011
0.537237163739196
1.42052949748098
0.93457022334907
0.764445346901432
0.518792119056963
1.00794484409164
1.00507566767068
1.66351364929337
1.19273752004078
1.17973222548302
0.872979786333276
0.946343948840507
0.445612999095896
0.675515281639337
1.02942179767673
0.886714517472692
0.47022166265869
1.35040907897676
0.618153362904771
0.667127837671119
1.26403488392844
0.920874151295711
0.656682950628051
0.794878624750328
0.760645553258579
0.765572359740371
0.733767506770316
0.475822509284326
0.410356694828122
0.735300595047063
1.06645747774131
1.30284652313691
0.899971402267585
0.518609744747994
0.796473636737129
0.979508699233188
0.871331537957851
0.937799127830112
1.07421998554602
0.803470171601879
0.634744496372479
1.02332328914537
1.14276578806655
1.12300014098839
1.3769994248253
0.818381258823711
0.943106770602032
0.778659624292098
0.6752467768185
0.84711959744684
0.745384219309039
0.619310197037092
0.809197383057043
0.690946773012698
0.833726163840347
0.728708841738244
1.19621803714244
0.648736929942241
0.988600935514319
1.68263448570217
1.25882523421729
0.576213044517089
0.789862719962231
0.760595068046511
0.912452685978481
0.892311592620476
0.775849901895022
2.28126327103644
1.02017909243145
0.782563291391694
0.679452329654832
0.680967726427903
1.03926818547914
1.12399092906658
0.550565275581673
1.14940294496673
1.28263004316173
1.15419740819185
1.01166814862169
1.56370669655659
1.12944590907033
0.876254871350505
0.744550431753439
0.762156267779553
0.660231042141515
0.817532838122226
0.943361383828031
0.915214196285756
0.888224038485627
0.632641134713374
0.946343948840507
0.729992260554369
0.917361075772291
0.599667587241123
0.809431077450754
1.14316296372067
1.42606502322227
1.06146519813281
0.655547739996607
0.998478802014012
0.92807213755837
0.669542680388834
1.43687668932005
1.40416307259796
0.87251595460593
1.08574763168992
1.34319781169389
1.11508853852806
1.06636973757942
1.42453679361132
0.970267232171984
1.10483981609819
1.45035105093347
1.75646642599509
0.305279640437225
0.63723925217642
1.34387885724424
0.956083737827541
1.6906900951567
1.08452695213574
0.54948249627619
1.07579421432234
0.877930887993439
0.942853611201104
0.367936438254258
1.03425458268173
1.08786267788567
0.471554548418637
0.935284694643424
0.437951878828329
1.00561208973701
0.662936964678684
0.502128391028825
0.405276968139458
0.385547534712799
1.26860287376366
1.11458225976643
1.17968101196809
0.672973306180582
1.04372350712334
1.05514017984014
1.2728503705352
0.386607377372687
0.675695662790106
1.35247962041137
0.849391470066704
0.830007903759027
0.710740701434576
0.833387478578857
0.424223149480227
0.34282768672082
0.892751964200132
0.631962698768337
0.295156035268472
0.596275030108406
0.175215960261894
0.453134258139588
0.451069907587239
0.713050979174964
0.784731772606808
0.599014212504393
0.480888387112334
0.517018491017193
0.973766836166341
1.08457690313089
0.575301026695301
0.478843771425982
0.411861592276048
0.954126386979194
0.688753475475562
0.543208674927939
0.643513885211547
0.910115357505237
1.23971895149117
0.747465200189608
0.904318782891594
0.634622110606005
0.637060888043216
0.847369709550127
1.07644794068563
0.333488395591226
0.705343323061236
0.579613822412629
0.893633402847497
0.587759098614074
1.40967888972402
0.832956733325455
1.16331326540013
1.27958269018758
0.528185715674432
0.780846040518887
0.847950134323301
0.570077999896137
0.813495119154982
0.844107454815609
1.35479431368448
0.511628613385017
0.529866956097036
0.482415095993283
0.680499528845687
1.29126139561758
0.977473655410569
1.07370746496732
1.19474606638205
0.44949224560626
0.72473125785617
1.34575493836716
1.12964068126566
0.787818458723931
0.354967075266329
0.796604799744407
0.988472810121414
0.228623679943557
0.47449877470177
0.882392609353031
0.885663231270093
0.897853372745608
0.992215111390615
1.04106286409648
0.638714597319642
0.698128620740528
0.865419109043599
0.718970696416662
0.416510414437378
0.716814013967749
0.807068022658684
0.748938489465499
0.833957422545154
0.679977173833399
0.974586603590285
0.295029599961881
0.458321564484066
0.763805612467287
0.895544297693469
0.44346039616819
0.541311514522101
0.462176911831461
0.743023358908168
0.370437109035283
0.845995939122446
0.613161255510328
1.03934768979238
0.341165103888873
0.715578874867813
0.794041169802777
0.674394557439944
0.735199676754446
0.690236972644205
0.434741127609821
0.559801575790225
0.85577663309724
0.410656698256807
1.19870233519798
0.896313989377515
0.561340959158317
0.590953818827742
1.08214194841115
1.06151558540068
0.556219236140792
0.959900453985317
1.06187391264813
0.88854139010384
1.52017740079759
0.773365043597969
1.04615441044345
0.946343948840507
1.99801005088328
0.342448951738407
0.895623920971129
0.776272829314516
0.665865089851766
0.730977014755331
0.813245433752553
0.703043457508797
0.705041328449176
0.607645370414506
0.602396552672434
0.988369047279991
0.82162831865502
0.624192169742005
0.899998757182929
0.668776348743957
0.778973967616877
0.888378202704075
0.776272829314516
0.533874957413501
0.588718213487604
1.00480414503453
0.642701706358973
0.765789870516696
0.552827690693321
4.0711020750082
0.883334560065922
0.390212264362971
0.879103683322246
0.370300273855725
1.12933065142526
0.314921895427411
0.820505772182951
0.623186422735371
0.682193093151971
0.85078507380571
0.831697009514342
1.12993089935753
0.363371417800859
0.703223146284423
0.612793059467976
1.02646595207557
1.44061533014447
0.981955617458899
0.934523868387334
0.392991605975892
0.805378068163237
1.15280250855874
0.874669614241981
0.726662144028235
0.992385811069861
0.51731395296641
0.451130109769776
0.577188631285666
0.5519191421272
0.686941814626691
1.13704300839621
0.486925799678063
0.847911713568296
0.445902605647081
0.741621117791294
0.669626590055979
0.573602943917947
0.778413445937542
0.604854524924737
0.974360726139781
0.882392609353031
0.606681002137642
0.726438096355083
0.751543627707658
1.19240950027907
0.679653209898629
0.778383585382332
0.879041466123047
0.822249481231935
0.773885184065754
1.07295432579261
0.946343948840507
0.561340959158317
0.810403647684215
1.57209040137035
0.691984364104517
0.56442061315722
0.676322811576972
0.760488781028869
0.770287096086387
0.766777935732858
0.541689892809006
1.008389932369
0.703220792917467
0.902869639238183
0.811406511759029
1.43207923965134
0.445860036673837
0.840481912361278
0.766885303596142
0.669572286807787
0.956184098459122
0.875025766727904
1.0248711681544
0.870016547959717
0.768425521365883
1.12303546468373
0.582164013433101
0.499182653241192
1.02505177235086
0.792251765663869
0.60295420122558
0.906590413483427
1.01922023380852
0.962191776883692
0.84378997419831
0.881831008655384
1.61905744170179
0.610170453406133
0.771484380838352
0.651500872164489
0.539789592005029
0.45289969149401
0.941229747735138
0.776202674338242
1.31905420890928
0.535891007404629
0.981079860094544
1.27112350883495
0.612491772780244
1.13001604246427
1.48814275756921
0.544052006051688
0.530128634315624
0.763943685271733
0.959743350807243
0.948625111112192
1.15535168161834
0.843413720309273
1.17164322288002
0.592235803141101
1.04965357793049
1.09099015988025
1.20506197039445
0.543328811175316
1.54384566511873
0.90610708782559
0.600126851050791
0.872046785491267
0.869276237332611
0.801397452980874
0.629615061481704
0.750223614559456
0.802797563846735
0.803132692761797
0.340621604383385
1.41329897823903
0.661388543712179
0.46891744137862
0.726203115732733
0.946343948840507
0.717470370035154
0.840854300108846
1.32263193530139
0.838902870454417
0.78932667708056
0.882669454978518
1.3999629579613
1.11279520877164
0.662701374304128
0.550779890915783
0.702945104049364
0.944586589981846
0.850407778931209
1.0434447494903
0.334838734821295
0.518821853333969
0.57210837180553
0.696236366129273
0.895913749701811
0.565327870164196
0.675771768425137
0.594024774554571
1.80718224611265
0.843522669050432
0.376440704170842
0.461355390659386
0.933340164318463
0.561880864333045
0.512482518505514
0.597868785838667
0.597174524317942
0.322349793101248
0.980335562023819
1.05897098582394
0.497368844347202
0.878457142307648
1.64895636621429
0.804941517046891
0.843947385097618
1.2095679123054
0.750851882809631
0.933804264528211
1.18686480101918
0.846728785671596
0.890645908012455
1.05875351975258
1.33767362580201
0.710204551999382
0.431460768603413
1.05742167095025
0.462550423738576
0.108870506312132
1.03339983907825
1.42440507891284
0.967630719747094
1.32683618725805
0.807533279691701
0.923990137165553
0.908629056322252
0.559801575790225
0.652355079314207
1.08389191366266
0.743775161289407
0.325320015379002
0.979599609919779
0.693678371455617
0.599148601488542
0.338742415387493
0.869181464334233
0.996776429965397
0.793383760846282
1.16408282190452
0.852162915868314
0.975347792870729
0.831598387629496
0.795404613127491
0.920874151295711
0.381430809140422
0.940688836631498
0.759536710930138
0.729648226916603
0.840804762909148
0.612456519169746
0.630692766293789
0.810183810077981
0.43129494403166
0.608863218879943
0.882817535196801
1.70854705726016
1.01161550967285
0.97116968109016
0.661663651940872
0.863481483399522
0.50884670257743
0.637416329703551
0.7938546860377
0.914863632768688
0.579388754528829
1.09177995213904
2.11007716008038
0.983424977618959
0.432370404230013
0.757531375900815
1.60325083747819
0.570339795125085
2.10469968776422
0.701272697603797
0.776426767651325
1.15342833306233
1.01016003354712
0.777865268185402
0.843636574986081
0.293272241103216
1.07731721738044
0.780418886846181
0.807155818176214
0.789403963413695
0.472045145010386
0.81677981683444
0.465359760961089
0.414993040953298
0.502399323828663
0.579813559575422
0.564225306260556
0.595823146603579
0.920718847652146
0.763902322878631
0.717323490398511
0.47211041535103
0.613332591490864
0.791951373110038
0.86993455620612
0.696101992757171
0.887508716512029
0.645458968827853
1.20976911729925
0.462491671045902
1.04015735243007
0.430996973442734
0.717622299295899
1.16531701494572
2.00437176569728
1.29869526345087
1.95588118960238
0.901155598357805
1.02460077019202
0.272839078659331
0.623706033998827
0.749230637498921
0.766228700713258
0.525733343971393
0.600591533734521
0.907470610184883
1.05815372715911
0.917361075772291
1.14547045832935
0.407924087100842
1.41779835584795
1.0212043972137
0.805832694008115
0.778723819236195
0.666612119301256
0.972932363671995
0.355471950517229
1.11165026051617
1.07226340798767
0.94990540358194
0.692332915394044
0.640849093861188
0.810091461511006
0.711124659009799
1.70061974054737
1.9656544840091
0.50276559889341
0.519033110462183
0.570073259273151
1.26046451239459
0.929205686378061
0.985695268692298
0.787503963497753
1.40056549854479
1.38887127193373
0.998671255817682
1.28370300803989
0.992372809717031
0.598398406903149
0.650813619384648
0.830266038469868
1.11449478825353
0.884040771043898
0.887480461743269
0.609543281134779
1.15440709491019
1.16205703447339
0.531861308250737
0.341308513248962
0.611130008108768
0.772920339416427
0.653190116035409
0.537304921744319
0.917948566442592
0.415597610724904
0.231255447092631
0.991602471448067
0.50886975200822
1.09099015988025
0.554794276882885
0.710694229580966
0.924606794039344
0.656876889098291
0.653724458764602
0.732069990065561
0.479397936427374
0.609831535253217
0.560820202347353
0.417538727489052
0.835058840422654
0.479950965128755
0.61074468876346
0.603638575510379
0.724343386371131
0.630173532376717
1.03362247302936
0.701917633875442
1.00733278705096
0.970660854908756
1.56657470087049
1.0510830191517
0.886307997484917
0.961514923668673
0.498352420981624
0.370666797185168
0.647849959851461
0.304348417679943
0.603749757681422
0.596364913181678
0.43612058490454
1.00659698213605
0.78609431744333
0.55123214720346
0.155959991322268
0.708693031202446
1.17599007296449
0.936699850159779
1.03295784520473
0.653724458764602
0.778612197773411
1.0912796724467
0.361735952329842
1.00030213236373
1.06114533818186
1.05209225611819
0.803895399947803
0.998356224588679
0.801203429509656
0.768528513599745
1.08203292231176
0.782534443685866
0.541070518644876
0.55241940754575
0.985986671013421
0.977607084401982
0.44436744352497
0.42468042459029
0.782167369284727
0.449572278043905
1.20572704430776
1.07985702572855
0.529799401340569
0.731409657916302
0.945139676859712
0.375424608879196
0.689445198539759
0.558884761932041
0.705977939135302
0.637620904268186
0.736028432513024
1.03516609417242
0.953690672355393
0.878868152801109
0.860261999927271
0.602459242754646
1.1706855578987
1.22551300082441
0.862203115315964
1.2213532941168
0.986238714634763
0.847911713568296
0.700115353532732
1.1283251101118
0.64779763092565
0.696271849375826
1.22473488981118
0.853280462014952
0.783323985615896
0.584642390932093
0.60532413507779
0.370114865482006
0.788089588826826
0.652394668388367
0.879998935617326
0.879718685750767
0.69062044937253
0.238142538066808
1.20127759549755
0.988472810121414
1.05688589708794
0.957512341407792
1.2828563624278
0.494546867757501
0.462107848024545
0.544495742505102
1.47193448727602
0.675414840579566
0.912452685978481
0.722063305946278
0.726431693488941
0.788729943109783
0.884520444647332
0.552552826557507
0.957702101799672
0.78550205497077
0.658655267524756
0.910729401426174
1.52091397963174
0.4286325433216
1.44539625685524
0.304600033570031
1.1275920191253
0.544648107696354
0.550061846937236
2.60980366861836
0.706544573566361
0.946343948840507
1.19568464096802
0.849705495062815
1.04866900472266
1.00997888085491
0.976207821698971
0.899313873569995
0.469489998400786
0.790579969031206
0.654494434092909
0.933790855797127
0.982277861012173
0.676995066067086
0.861399464475683
1.07726173512378
1.03825076069434
0.834292210967491
0.70602237999187
0.84252576876315
2.32736318017592
0.41113486245928
0.691773036520647
0.93053533625891
0.621074404205284
0.648395068454157
0.442435360259578
0.712985960025212
0.994125063029222
1.10904394084028
0.967966903352627
1.0629731309618
1.0479481888703
0.694063509537703
0.512511076857963
1.25052931169786
0.975685526279038
0.753544774771807
0.567978915569204
0.586422562446504
0.841681704762218
0.768503470903793
0.736654062549444
0.356470636331188
0.67908321289127
0.994598160261504
0.705150795269952
2.24099494636366
0.883622474029724
1.16886133154729
0.907191127392015
0.457682652835958
0.675959963457507
0.686325769522874
0.755525242772595
1.00253873118055
0.968002631582206
1.07941687183911
0.819021132800316
0.946561108564199
0.731285641980183
0.493558465385685
0.955479854481574
1.29103880456006
0.580963905511797
0.312402681066479
0.630434833543513
0.991030965846367
0.518055422456683
0.837975955344595
0.634542659495775
0.738610206590554
0.7730813298471
0.840250375868975
1.06875951164518
0.736711948887653
0.903019035491112
0.629091807590974
0.846568027363536
0.771972621726194
0.522382981146994
0.569907675482967
0.924832464507216
1.26643878323005
0.605441122149092
0.702469556380549
0.667571793396457
0.807506309520751
0.647070064043654
0.976361924518302
0.926090856816934
0.589944682003608
1.20518000645091
0.706002628500063
0.563136906421091
0.281981837943041
0.764409450499127
0.685119898152146
0.500146211401142
1.04517343084614
0.614703111498355
0.543473398974446
0.777353281606267
0.830496841431057
0.753497385943057
0.393183740743197
0.881132484437021
0.549519461805695
1.02559249759466
0.784797028492992
1.20345245000607
0.648670894659512
0.793172982410033
1.25172633761046
0.862873447282067
0.615232647578648
0.511662127730322
0.770269234178957
0.892756454463802
0.599038522378906
0.471129641419575
1.12778487222039
0.632672812234644
0.730197115804182
0.917489040315461
0.783773027544115
0.786099942370367
0.657925740702333
1.35900559614354
1.00408333830468
0.968569095076206
0.65834877214662
0.825600271540863
0.576933922889097
0.909800326276234
1.1403721580435
0.960523262980337
0.517335552150984
0.973926933560777
0.934427458721049
1.69819037126656
1.20691034624351
1.19934091211238
0.940090368782461
0.978917810655644
0.91057785016058
1.18814616278713
0.643244555350928
1.02471326533523
0.576598918880619
0.617203827751787
0.999874168675677
0.375081345160952
0.676486594609749
0.750784532976324
0.795049921974302
1.12040209379945
0.548786287218017
0.290523372033359
0.807142803054058
0.712398244395652
0.559510446784877
0.686291698323303
0.697578483624557
1.16336264412965
0.960496464328958
1.21810648611517
0.662221944694376
1.15590992755719
0.542049009529164
0.758039568940479
0.821451389297948
0.311327868638118
0.938996220772935
0.621321224693465
0.626593283606201
1.61607788624079
1.32396909471989
0.983774173027106
0.924039446312079
0.477474703537168
0.570346499864497
0.480803759135745
1.15175917746749
0.611222703749324
0.891765811244516
1.17289711717
0.699199686562897
0.551531258334051
1.09621426094388
0.930968888127489
0.854748622271478
0.343985121819563
0.836917958868261
1.07544893843005
0.616493505218522
1.07161094097111
0.641456338208078
0.595292178846477
1.16694744295992
0.988369068804731
1.51015593973293
0.544791981952273
1.41251557176696
1.04862186354549
0.717424238056282
0.744362400504221
1.13675185789374
0.485357337198358
0.598398406903149
1.00493862960391
0.622227120560312
0.408230306393433
1.04203672358198
0.935230723921277
0.525520694041461
0.852664739750045
1.5603791794722
0.822029637031413
1.01603514441191
0.698756972482792
0.545033550153648
0.956631926632433
0.740604696744381
0.551077060779789
0.986512541869868
1.0029819859882
0.754757710186134
0.866321105389157
0.56693365516421
0.594419113965532
0.409447586439697
0.882294458693897
0.379444407361267
1.05950440597792
0.853632640100181
0.549736876100858
0.686562821284775
0.970557603524262
0.52783121145046
0.994834524935405
0.941674485957294
1.1711791673328
0.493862571639287
0.849023490445252
0.83680684370544
0.417670601893073
1.09661159065576
0.359439865373837
1.269936707248
0.691410302183467
0.747500582609709
0.717357469447616
0.788446173130732
1.39591751980604
0.548436681619276
0.768687936210488
0.821997484510197
0.914626842463969
0.690998192508961
0.757933408409676
0.987472924589723
0.683204597736735
0.926268233026553
0.605238219251183
0.666766725228566
0.674956985937237
0.599423410950684
1.16681575143536
0.723840437260866
0.503564457278283
1.12714279830655
0.439402006632517
0.445438218908925
0.612132339375923
0.38259823764321
0.871563412487772
0.569072672113899
0.562660430616682
0.915035356886839
0.946343948840507
0.891866881869694
0.986624569215508
0.979432514083283
0.738165865147277
0.819352932250851
0.903461126443657
0.684053933136825
0.936745536678048
0.685017944761193
1.138926401132
0.720999789997663
1.10697333406896
1.01327886926781
1.12351445326217
0.986542554073617
1.87508206859265
0.905573265457233
0.678459252967749
0.691449468488137
0.796363492241391
1.04519092178886
1.45136407506
1.037643935536
0.93565826186625
0.965617670473495
0.753386092704349
0.895207197366889
0.357473148895748
0.875114854011841
1.12208857880262
0.473546481600489
0.672691600974377
0.969760393477899
0.921910712823697
0.716097781789694
0.559199430546293
0.267359967386938
0.483011143159954
0.694444624219448
1.03877527599524
0.652390300095523
0.731885286047563
0.894246595425459
0.943956937595257
0.678363927294799
0.177033765880252
0.923627642922175
0.510527660608594
0.54956741464397
0.648576055387614
0.690765463747785
0.598398406903149
1.18442412715559
0.598315650666667
1.03218003440195
0.750004244339566
0.459040261675776
0.673650888405369
0.631746028598274
1.17953230889698
0.871934699759583
0.852302996374168
1.17852233631469
0.772863725261441
0.912723816081376
0.846728785671596
1.55389260031812
0.733371014612009
0.805110474264448
0.715061377320198
0.686635820588982
0.314003115912927
1.08360209123
0.321592265784689
0.487309161753132
0.875820947876391
0.402585392664405
0.924337283715535
0.730309948629158
0.502399323828663
0.643381541098995
0.677853797038656
0.809304562258278
0.521838432957916
0.396461250330689
1.20519965159996
1.25870627260997
1.47527453856389
0.760488781028869
0.912540712332794
0.800995381720164
0.74205817934047
0.772663503560347
0.421880357416795
0.97223958598883
0.656656420669886
0.788912998511291
1.16419948969858
1.26637664828903
1.06272736614993
1.24466467011423
1.02876257938734
0.743098374341762
0.691969550485664
0.783515361620852
1.08370273851537
0.70985376012331
0.711506592705354
1.0944982777559
0.665945741776651
1.25730287758898
2.66711071309415
0.731791650600226
1.12926494383316
1.02780658584659
0.562191226601507
0.589436843520654
0.967312702494122
1.677522037943
0.809370061284435
0.787704684366699
0.484464165485403
0.463267910887804
0.535830531462926
0.62973665881358
2.21851602888919
0.326508908433306
0.902364124010249
0.836645453757254
0.830703118049236
0.411578516915707
0.773154446020968
0.50741471372665
0.726339037816699
0.849417315444831
0.511969490468066
0.785542767268449
0.653321129288688
0.505057712587452
0.834173144311412
0.349261334859754
1.17651005519101
0.774538616949422
0.875465442853797
0.70766475565062
0.504205115991981
0.655218109097436
1.13248393796647
0.795472437781563
0.708086334750644
0.77234395175739
0.516895923401506
0.697455875170156
0.958494548207834
0.582546744962355
0.877576230525565
0.529849558376249
0.79155981271508
0.582718524963596
0.593625601085099
0.620411589066865
0.663882429427432
0.597609859521655
0.791164999917008
1.09506478818833
0.771752950884827
0.993660148291248
1.16996695866121
1.28449971394501
1.41260095014144
1.05465191375569
0.705184669042723
1.27702944159854
0.923593672354199
0.719840867758863
0.604807133224382
0.812495395552805
0.764945629204052
0.894734095920789
0.834444620358354
0.665888133258877
0.344250425978662
0.739057850241461
0.534726374558597
0.727065557228744
0.810505528893186
0.345824238340931
0.406749800586797
0.315447982946835
0.981249042639897
0.651021952894416
0.973345233885412
0.894200544088373
0.65703623586333
0.946343948840507
0.714463043264443
0.574428133829067
0.740315940521757
0.472940044871819
0.115715705300168
1.11452476748622
0.468098987500662
0.974997124147434
0.484654355904779
0.630743379436516
0.828321438253669
0.529449931433701
1.03794947612966
0.695177642918377
0.495013904795784
0.729065856984294
0.821709721585957
0.691452884378119
0.922996634424444
1.33464030937741
1.07860080524909
0.817492233555584
0.676309400632054
0.616223073005209
0.674359188413071
0.800167144768848
0.958930718656825
0.847719278776731
0.85902948233785
0.404457737683228
1.00699413232487
0.919234875097091
0.816916097460782
0.534272523770003
1.16998647782893
0.62842249830013
0.470547720434499
0.830148417330005
0.39949831484466
0.736393436379317
1.68263448570217
0.524882632110078
1.20106244317623
0.725505842969954
0.756871809289466
0.908581196938254
0.997585077921082
0.697242714653947
0.848983037067397
0.608386633898365
0.615633775118609
0.485229994606619
0.645941987779712
0.820542417400097
0.950979462145745
0.733904033725639
0.933900575094947
1.60964673110411
0.555390883925976
0.761778206819689
0.625032352704694
1.24072750114689
0.874367913020402
0.184902680389446
0.56870999754157
1.3824110165833
1.44675081498413
0.51733528055887
0.597607274135258
0.53345047839891
0.895851532502612
0.727648298195151
0.631813804558792
1.26362773534049
1.14980677082454
0.921128849271159
1.16175361977212
0.375483934302425
1.668760789506
1.65010401002268
0.37981084971544
1.2236963348328
0.941873186505516
0.630331616203905
0.47021082176881
0.520429016001195
0.315702437189301
1.67191274029112
0.69757290594552
1.43668113678634
0.817456799643521
0.610678180865309
0.731771119511367
0.734039157291145
0.78614438322694
0.682361080159287
0.711314441481294
0.803357537594869
1.05734380821661
0.885339675688859
0.677853797038656
0.661737148537278
1.14163072326514
0.764301796129261
1.29695743579953
0.773441787858458
1.14369922558656
0.949845005078155
0.818009618946445
0.693716472818754
0.661333887411214
0.728442063884123
0.986127886949329
0.469668457314912
0.545700051775175
0.422152944261069
0.647656772528409
0.647142706806824
1.07837692785053
1.16526854734729
1.14360722423914
0.563210399618845
1.00046518677367
0.916325973162712
0.615879571245344
0.593406033864885
0.282215643865064
0.827651612598832
0.687967140590139
0.342616186018359
0.792570370549924
1.20287348391068
0.542529052535758
0.846635141263959
0.971813746385302
0.900635187079231
0.819231633206591
1.13306081052583
0.604127935022924
0.6667060687969
0.584211824360706
0.403581991441652
0.506130787785864
0.803147133073339
1.06322131148137
0.751801003520956
0.489535275096224
0.986604684869081
0.41387836235128
1.50303562186231
0.718317416646314
0.605174308377752
0.662400461014477
0.755659465450233
1.00645396829038
0.667057518653607
0.445208594140506
1.02457369166103
0.702948756433503
0.776771474266668
0.691610082234624
0.736726048078636
1.21041677489899
0.685597173342666
0.66530842370087
0.951230596043869
0.770833399009492
0.542206763061555
0.46308575015961
0.522004797955095
0.512169423808844
0.990590810411866
0.811219149327166
0.839315644904932
1.21724855727658
1.04096660856293
1.64593342440813
0.967630719747094
0.992191555941162
1.67150362918859
0.667588021507489
0.989413293496459
0.475823817121574
0.999691847787526
0.798662521267373
0.776365498738147
0.518471122468477
0.900931195563447
1.01675147599821
0.404592274353619
0.565123911903309
0.347643457935606
0.674554571775474
0.964857903904764
0.848650516834815
0.891791895903244
0.742272072530036
0.814637579148599
0.382830683329204
0.491597443992818
0.559830439044024
0.791464008287782
1.32328875247349
0.739405313538242
1.07787683555978
0.71181694839387
1.12394510031033
0.606010097061307
0.540545618675233
1.02416830772424
0.605498858495358
0.598090689477324
0.546305121609511
0.741087240151714
0.852280780790469
0.595859744956046
1.63083562229023
0.625396411530592
0.445462459376145
0.75999400029813
0.806812456374962
0.593279057477988
0.619837527145814
0.507980680854115
0.727145064101059
0.681120796694853
1.39916647587696
0.582423818330013
0.91526708933341
1.20631524285493
1.16825008766594
0.776030193380617
0.672721574482605
0.847950134323301
0.660323951591112
0.810826086985854
1.22311561087323
1.18304590082485
0.72810968061405
0.789183377186378
1.13238097246214
0.796685052775416
0.696273571671739
0.608283880955693
1.10367925128949
1.01027515861329
0.823007911524496
0.833297312797315
0.630725953352752
0.844370490177692
0.840989549758846
0.831715713478554
0.496228452439382
0.695983899182607
0.545560344475628
0.90793385093021
1.18806209919437
1.1109962962626
0.847430706804246
1.0490285127982
0.521023782673587
1.09550279906721
1.15287828419154
0.876302005592319
0.999416303246204
1.05161114813229
1.33255732568148
0.3841028234071
0.840314050548292
1.07827595359354
1.38939709866281
0.99306112453805
1.03182830520523
0.846093614942976
0.761845067813825
0.711342403829324
0.904318782891594
0.949386613882026
0.86803127834783
0.660058027279558
0.923669681570278
3.65108077429418
0.956855666762139
0.640756439717548
1.13559827022947
0.810351568626791
0.848455389185729
0.886307997484917
0.596777466119593
0.442259413341352
0.780364777177387
0.97633855932082
0.627843570984221
0.636238043704329
1.06550564744332
0.985682690379233
0.55789870772025
0.684110796713619
0.740712205258761
1.28469445990635
0.841384511683549
0.606301257342073
0.537588656463716
1.45870739539109
0.491256865694348
0.784797028492992
0.748395470259747
0.593319651917495
0.795154514224051
0.481775454795058
0.59366800988825
0.643513885211547
0.522225756544379
0.888378202704075
0.741697040157404
1.15130846516281
0.541975046088461
0.609831535253217
0.950636049339792
0.879193694144136
0.966678706557722
0.270828703001627
1.14730761490258
0.600952979066827
0.422097755796182
0.695718114096688
1.28000509712856
1.77041067702285
1.00877115818123
1.17881449784194
0.843562253879947
0.981294125042288
0.954380344747329
0.789955245423211
1.1656303657358
0.573210741634446
1.60108207731451
0.496567648304764
0.679612923039994
1.50719797148599
0.610962557695018
1.01410560914942
0.749230637498921
0.319079802739785
0.817905695543717
0.965599840276193
0.792922237555008
0.577504484523284
0.504951439727478
1.07097817609506
1.14789260712417
0.866877096331386
1.20534330615728
1.02017722760495
1.00891354376483
1.06166965986555
0.994034642936497
0.37851090939
4.07782211499945
0.766177088310364
0.588352019492326
1.09073503302696
0.453213255283032
0.494528749064299
0.972432471132512
0.980904281202317
0.757530189329239
0.732358114390979
0.899649320008381
0.487199911812524
1.27190337469773
0.917824001883651
0.420245951344544
0.75306862685065
0.417121353335193
0.45455267523301
0.502745204858751
0.532318561755137
0.671003587495837
0.559111507383839
1.07834365215733
0.795942367027314
0.721570896249802
0.844577917607398
1.17026771672849
0.48260250494336
0.601444591598997
0.837453292810846
1.0338971473166
1.05003424770304
1.00256511524799
0.832470700591919
0.871563412487772
0.973882621805379
0.666567389484578
1.10577261504185
0.778823759893149
1.43627323448527
1.17054643318075
1.04595908950628
1.07043558407862
0.72546279362525
0.535262313076221
0.433920584291275
0.572116642734962
1.35414343139961
0.695042084352582
0.674554571775474
0.998935034468349
0.816551898468232
0.952984095590843
1.29130131091244
0.649427400066516
2.54485568487913
0.829232528962825
0.596625922005346
0.844378888166009
0.971924632319369
0.620165063621334
2.06555584089497
0.44949224560626
0.599148601488542
0.779309384258101
0.703062522015246
0.628132788054057
1.60348350008602
0.945546874069523
1.03030866066063
0.92532598964744
1.01305568750679
1.03777063264162
1.1126351059579
0.287950096169722
1.62541681200721
0.657904737194257
1.63811575776927
0.970911241603924
0.529558444680002
0.687304479170162
0.681926123780178
0.725816329354262
0.578283358006978
0.722155600613067
0.451484387009232
0.696856018845052
0.617880769623864
0.480330203834367
0.710215653570422
0.751005562151303
1.10636132430343
0.826438581828226
1.45570658182651
0.459217285886709
0.350976841079602
1.00572985697205
0.518408910856821
0.787696966996003
0.738579878282629
0.593153834378488
0.479810865232196
0.710297964843962
0.825191602884749
0.82380596788128
1.05238177126434
1.39318638420794
1.33223491410943
1.25687534861771
0.866681123196896
0.946343948840507
1.39553561708707
0.472646687536617
0.969131957864822
1.07867720415044
1.35786546703116
1.46517280553708
0.974535617497816
1.25052931169786
1.35015884514526
1.58844359600378
0.671282311912934
0.866296013699721
0.83355556629513
1.13397131946644
0.907749408683342
1.3514552098393
1.15412237530486
0.919070924215355
0.968289289843217
0.84246014681789
0.965617670473495
0.416170557725489
1.13777654613945
0.371841778525771
0.627866350217229
0.966678706557722
0.829276440386932
1.00431441881367
0.760279230033146
0.922996634424444
0.693890245081105
1.37204675023192
0.385489926195024
1.29514756646495
0.958338718400923
0.532007153866341
2.00901472858984
0.717895964435229
1.1969516013778
1.35881635995843
1.84456623307802
0.921128849271159
0.490604647347085
0.292832527894263
0.499357201959332
0.799927314801298
0.526343288324788
1.1386324652258
0.743446040989625
1.35339032930932
0.561239009202705
0.444106937182789
1.10307160042363
0.917107193193871
1.17226508893354
0.723143758041815
0.924225440446342
0.960210620358013
0.564970430996357
0.878819216025468
0.486920578035284
0.605868641479797
0.53676419486393
1.49889997841193
1.40746588962105
1.1938414986408
1.93872806064364
0.757416719667474
0.58096947292711
1.11255594636628
0.488999788750959
1.01099805030037
0.58677435028557
0.929256655233186
1.16559442767181
1.11301853266135
0.897853372745608
1.39694498248304
1.06522967795723
1.00572985697205
0.358496783936096
0.967312702494122
1.36175020322085
1.30492879906694
1.60785073078208
0.779201204942527
0.883753276150637
0.325453974839434
0.643251229292723
0.995876816426279
0.785185107388628
0.567232307383253
0.726770878511517
0.692021257524299
0.764053999474336
1.01531452628368
1.12991919374989
0.466529475045009
0.689573814550534
0.802391877200296
0.702299956939356
0.929306719401758
0.970472067631461
1.21320711535767
0.731691048264806
0.503462970589511
0.689430171582804
0.966844029791195
0.834804449334718
0.560197602407669
0.449676449911664
0.568657677058445
0.931852512306398
3.71353303328947
1.10560531901962
0.619625699931053
0.780507073800485
0.841006846036089
0.858221191989224
0.611711273531302
0.915593827414473
0.535962956660885
0.75613359377312
0.992091104436278
0.91276218343357
0.800513345268291
1.35343860334293
0.713723908979019
0.778008700133265
0.560995377809067
0.425531136451605
1.12982859904092
0.760216975189391
0.497056121549678
0.577315066130215
1.30497487082196
0.513409183340551
1.27747649720347
1.27994909852386
0.97200698734545
0.826197978035044
0.667859008100416
1.02080147239349
0.396681421803445
0.581814757953941
0.796721758659041
0.195811130721906
0.781015523878088
0.369048151394152
0.575228674785408
0.855394647870972
0.724027349987366
1.3440875718673
1.21940809977374
0.670136285389791
1.01287117437136
0.846990880472515
1.08035301115882
0.804518016753082
1.17830492535593
0.873014454344462
1.04417336013765
0.563670649977555
0.618236568442999
0.768470862286185
1.66232780753687
0.270280635290723
0.961455536508211
1.27171860898415
1.30036580731509
0.690524727432636
0.759364688368125
0.785601322707594
0.72002036109722
0.441466760496011
0.872092218171285
0.870340989145665
0.4129670647088
1.26738977949904
0.831588457163475
1.25723126123944
0.697240261393965
0.806644401189949
0.730260637932649
1.10312098774818
0.646383035642271
1.08591634960332
0.479460882299518
0.614908046972982
0.857624200044151
0.736449245591023
0.533121818238789
0.337593779586262
0.589951656513358
0.757961907792252
0.890793442126427
0.528306529629483
0.826552857886327
0.957348721412629
0.645182836658159
0.829638998180091
0.858348126389763
0.965976123355431
0.702349117540024
0.657904737194257
0.748566324785849
0.653336147762025
0.844066034135524
0.812576457791389
0.748988672094457
0.764125577483714
0.873189076321527
1.07676111663327
0.763490581238285
0.467451401072641
0.948984538944885
1.16534123009712
0.783868562586246
1.80430964416866
0.936131174802056
0.585110849400915
0.436063713477607
0.292988857688923
0.63031888281077
2.09745396949716
0.514870280799434
0.625248520792249
1.28133443991072
0.422296462372673
0.604740405026332
0.562127116931395
0.714027173505949
0.665382946216669
1.67093384305686
1.25027435932486
0.691604705463919
0.550446991678989
0.375483934302425
0.946343948840507
0.677437959578974
0.385489926195024
0.971574254627193
0.906697565869834
0.939565696268101
1.18815904977564
0.52803761600165
0.599907856438869
0.775998834191213
0.438430030783841
1.26340445574527
0.781350891077004
1.33385888592747
0.621321224693465
1.85686839257175
0.888378202704075
1.05860037916869
0.59526064868463
0.687227089282289
0.498426146618853
0.755788583353272
0.872462052481609
0.810444009601342
0.900755751667231
0.834927605762468
0.788449329246527
0.638742331038005
0.869655592192904
0.747547445684682
0.607456499440743
0.440886041905113
0.633077141060657
0.879988423658013
0.756780059150195
1.60261911138021
0.849720577295747
0.893532902657154
0.778065521618578
1.00945865883611
0.781438713500928
0.478861038425031
0.814498664437544
0.36790431602518
1.33541322466077
0.815791746466742
1.0592612377569
1.32959569879237
1.01281583611249
0.648172185772852
0.606525389717358
1.06283247645861
1.36572659514091
0.652243217854265
0.829678323041165
0.855588390570285
0.675329495035286
1.11064960654311
0.873323335561356
0.906755024395879
1.05648909578613
1.3924744243555
0.865395674026385
0.895404353750915
0.600136831884905
1.38673807832159
0.55655520570339
0.818886091370366
0.71633406963007
0.819166955025977
0.951206293001241
0.856611070815512
0.715983931027899
0.470953582258466
0.585536453339564
0.812807276782057
1.02534160108154
0.803026440321887
0.712566834814917
1.2822094035269
0.613948960261143
0.803406459701286
1.41757878862774
0.906319981270113
0.713350351542839
0.750697196754872
1.06988966007834
0.248598435813625
0.908629056322252
0.509975381050285
0.724726968154981
0.64803623157041
1.19159660574908
0.625707681465327
1.72156321588929
0.625268419374109
1.23436664631065
0.50488866465437
0.84437576352309
1.45116441688744
0.615991907975931
0.890965813119309
0.792045291616338
0.681977828579101
0.959532655592632
0.674362031130602
1.41628376702025
0.879041466123047
1.09822837522816
0.333991958399077
0.759392607958677
0.41742144160965
1.51217260728351
1.00808538955922
0.677438008268641
1.44923222534956
0.55666629816163
0.997920801099739
1.48196561966692
1.08676445252244
0.810825829895349
0.660298410929962
0.663897731740155
0.819521421544279
1.06187391264813
1.53521474878527
0.72283388524461
0.855436686519075
0.99993154930347
0.356470636331188
0.428553356171217
1.03229749061791
0.870999591705062
0.572817587509257
0.363371417800859
0.749394057864251
0.25715559630096
0.228760856699881
1.16398288269337
0.897560265289748
1.00253914776091
0.775703844568976
0.612791053982013
0.222512194380561
0.40953744658482
1.05642510254319
0.799586861043543
0.559682501249544
1.17744718352049
0.617180836200329
0.486064385819589
0.928184926516902
0.388555854420836
0.538013215230491
0.965670029109729
0.825460999798129
1.09893142565978
0.967565354732042
0.812727452542708
0.364465817462613
0.24589316141333
0.915751911241662
1.15646977858507
0.563641668319252
0.746001847582526
0.823431323883025
0.277565075637751
1.23688926411593
0.702235480809713
1.04222349473976
0.719378761727586
0.892311592620476
0.722150530288249
1.22416431855304
1.13123818360408
0.357745099120915
1.15529299239639
0.766918585765962
2.20949271008303
0.616847671055385
0.348454928273274
0.751968815214241
0.614320728720678
0.717906612461814
1.01225310309243
0.428239744168086
0.474102582636222
1.08304639073375
0.813881812165735
0.657411594237701
0.792819982361622
0.620225469762248
1.52753272920321
1.06309504932366
0.833470447305594
0.932787443695696
1.33092956436884
0.706812687443015
0.977257298454457
0.504833204106134
0.829680319902829
0.833435540964447
1.09327132215194
0.558398313316548
0.522316100128088
0.58001725896676
0.745840132625442
0.68134587119641
0.323172812567747
0.756028057780581
1.25330215221603
1.080335656218
0.511243282706941
1.09400826179167
0.938561510701819
0.714518988357426
1.43858555681462
1.11595163417702
0.385489926195024
0.809034223688744
0.57548717277327
1.38667777314593
1.5037615048506
0.72961499850066
1.05058376415009
0.913454688532662
0.442559524945083
0.504829981430116
0.824292615907431
0.4478070398223
0.626887045712366
0.904318782891594
0.972298642387382
1.04022805466902
0.870249801437139
1.29490799355549
0.802907708811144
1.11152374631506
0.997607576992931
0.636758273823888
1.03188499846816
0.865937954850277
0.830645072683926
0.720152068929402
0.598214758139854
1.06784133830012
0.291183353682388
0.810719235046116
1.11920301071522
0.703153408833682
1.09621426094388
0.628926576576408
0.66140579343191
0.886262644657215
0.884843705988439
0.841129752144527
0.383918594729921
1.19218689359641
0.955717439717601
0.991909276756805
0.604415243623899
0.831314719637603
1.05132345794938
0.791824275126122
0.766559186836337
0.76458413664747
1.63077675479783
0.747313511666868
0.921413765650474
0.81447467084331
1.26675576136306
0.431715715741934
1.16981559401567
0.527466254130861
0.823059467267493
0.745384219309039
1.06409004876197
0.612302271819528
0.681887193079153
0.633124154843926
0.832261345793299
0.52391831023956
0.457480946467214
0.797238791212589
1.33138908873848
1.47011694270754
0.742303679927459
0.540570371487034
0.874235449368572
0.335845392788879
0.557290605630075
0.747720388484631
0.84565003397813
1.14188583297636
0.736218254114809
0.870148393454212
0.908139252523313
0.558060394701326
0.953756192881099
0.757763751677025
0.944162420486978
0.479378407482667
1.03262918309366
0.902364124010249
0.680676253903172
0.959562071880009
0.646342355542374
0.989446683147083
0.1974907192093
0.884714531091143
0.669962484041781
0.932128169526875
0.919230938550886
0.781116480559685
0.556202492973707
0.722848425068939
0.705316002736424
0.533582432956078
0.513685131371134
0.614259952659319
0.977924209532253
0.76099542835189
0.531786780358817
0.630450231241662
0.4815505009079
0.966408528130545
0.623404520719921
0.496805157441603
1.00668299247527
0.694949263508039
0.833310671067132
0.886688497478109
1.455504857527
0.577854708602192
0.683077006433024
0.747426594354489
0.714566122978198
0.915901149184226
1.17251341141747
0.734930100815861
1.2240906249737
1.61860232797022
1.6223990290404
0.68994954812086
1.11527949731474
0.552941550723354
0.789484279067477
1.16060808006312
0.47939049415555
0.884901060817683
1.30621933518867
1.1149596752183
0.627264167507386
0.824610287936815
0.675604576045909
0.601203011827902
0.719325493012046
0.424169513963678
0.62001328855871
0.285325333397973
0.877131802672134
0.524320250110143
0.973622463987574
0.781592495141767
0.465611929430093
0.575259173412462
0.461218181168662
0.657051526761009
0.905007720038297
0.664454261951847
0.576211402494086
1.30575519407005
0.754659662619897
0.909241934782574
1.17954044069638
0.746834271392591
0.761227553282079
0.664783712961684
1.65758138885881
0.810104424603104
0.535669477696312
0.459456034406927
1.21672837388972
0.293062887182153
0.719368640388284
0.63311103787364
0.468396493602372
1.18735243582454
0.910105242100031
0.709726502746326
0.729857347202576
1.0311070364464
0.905419735668014
0.826711974627033
0.713167666458275
0.830010794687728
0.609831535253217
0.946343948840507
0.56055760246043
0.793383760846282
0.366093695757064
0.559598011876833
0.889036904364717
0.805636488924915
0.481004630366673
0.72793473190945
0.421810885818322
0.871783170544049
0.832346837290922
0.750653737714658
0.856963405753686
0.949648919713661
0.713886495583951
1.08879102857536
1.32291367890384
0.847624249300505
0.975901410749434
0.864332715767901
0.929419353134587
0.947449358375355
1.40792635276435
1.02456501976105
1.15164581315398
0.645437499909806
0.759392607958677
0.550446991678989
0.454781178693454
0.997708018052702
1.42219946513807
0.688011594585193
1.4082949415549
1.2078995575139
1.11587307223524
2.16965623416127
1.06276051427045
1.0044057667342
1.64197218041133
1.24501960164617
0.687323313067232
0.724970699999214
1.58529431713759
0.889968726226112
0.444796068686565
1.24557676274648
0.761429421291303
0.819155390608344
0.59575871262817
0.868731004657251
0.783960056293485
0.821244427963789
1.24320997945712
0.970849530437775
1.311477572474
1.20595693105602
1.15282126920191
0.894461027915923
0.596029103286235
0.444106937182789
1.05454204256794
0.619625699931053
0.584801610003002
0.480536969087099
0.278336455541325
0.301768616540848
0.62546728484742
1.03807246986383
0.736651661359281
0.813310323211174
1.13515770835177
0.877731433005547
0.543412225076212
0.749895228861721
0.805744103772432
0.239168740586283
0.649054969464657
0.873702029593909
1.22223688103871
0.627264215077752
0.826494447489401
0.766230469995003
0.576679603643499
1.09313742862825
0.789635670100115
0.421194213598269
1.28911687804941
0.781330163058978
1.38121013228094
0.655257911265924
0.834028077684251
0.786830875932223
1.14287075665656
0.822829863730442
1.00367176349068
0.604007014904886
0.854979053856948
1.36982884545904
0.415925238616697
1.00179060640716
0.987516040253
0.511302728765895
1.05044754295288
0.57401377537779
1.80015373731836
0.905142805753337
0.555605514673974
0.609397263398973
0.64743849905681
1.14779778099076
0.488019915050551
0.92997050756171
0.873837510882652
1.05213267167112
0.915214196285756
0.875654198786389
0.821184076957551
0.831804833272751
1.19337378235133
0.685068304060284
0.635170699901344
0.312762173137494
0.496569506644048
0.767626366552716
0.800034203802557
0.600458044376126
0.677437959578974
0.791446299915986
1.10697528823053
1.36247024097988
0.623293982424519
0.638132238003142
0.58017890309549
1.08373693869405
0.336999350100124
1.12725519798251
0.822696940454153
0.796818315353435
0.810750357418561
0.537977456644434
0.963607937277726
1.33402901866334
0.670890651466066
0.756221851579747
1.41714567535106
0.500200368984208
0.735779329794206
1.08562435041317
0.714427384276994
0.859543939888488
1.4183112353308
0.864142058321944
1.33206293866469
0.681195762708936
0.633210938781008
0.497248411526902
0.606605306889997
0.891327742953356
0.788433421944287
1.31693598933806
0.92446154145329
0.886307997484917
0.919933658205584
1.12694355175008
0.338490124448592
0.407126446453295
0.689588561936628
0.920947472124028
0.792247976664254
0.945523680834883
1.17932540359535
0.813749576790996
1.04471791908299
0.951036167039062
0.710967354598831
1.2202494017604
0.949451728444283
0.829977721978264
0.882392609353031
0.784069116754136
0.715436174400911
1.0184864611471
0.777147912234653
0.50946724112103
0.644385511774475
0.916325973162712
0.556202492973707
0.607501766405929
1.19440019467802
0.442560184126636
1.13329528972233
0.776028734524176
0.649283549763858
0.793855404255127
1.33643856209239
0.702939452760097
0.524257241253622
0.633011179110239
1.32741320948182
0.369249601618998
0.848724264743114
0.423512045370362
1.58533758518622
0.66435029475261
1.63511492722619
1.55066588416127
1.43420502911285
0.986367916410899
0.656133706307751
1.01278133875879
0.739870374870897
0.482188895616658
1.15370078960013
0.675360747997745
1.04549125806914
0.877731433005547
0.839834514387772
0.919600661418471
0.547572030143716
0.879584454506111
0.79405077680734
1.09551795208502
1.29975796850924
0.663154733912336
0.812430036527129
0.831163910372614
0.416586803377957
0.664756330794354
0.937786243105241
0.706843033425223
0.78272952596974
0.521542471810708
0.545783311394684
0.921398830279795
0.826127648205717
0.725738114363509
0.774957484236052
0.971559048409854
2.01762179499278
0.605290272097928
1.00237750343906
1.23889581152598
0.904318782891594
0.949249602791498
0.994410427413197
0.781667037969327
1.36306941733927
0.966588753506217
0.658862206688541
1.19543050862117
1.08239921690933
1.06887306279239
0.80251966648735
1.4901594251198
0.368170551743763
0.459887539653562
0.724465161769567
0.932695801171254
1.78272454628005
1.31183252655191
0.835689005417693
0.760204107045487
1.26081400673321
0.769158432770898
1.47011694270754
0.936005770334108
0.919230938550886
0.35803322516059
1.06389046973598
0.730703826660279
0.708891843918228
0.608122886452296
0.875641917558001
1.21972482065969
1.50719797148599
0.648736929942241
1.45613905268496
0.789305023633168
0.828680590090922
1.0424105250223
0.526846170830784
1.14323564894339
0.3849141082043
0.663429619619004
0.828805177459846
0.728516331434999
1.30208876420782
0.872800949354666
0.525992234632249
1.23263424458342
0.65250334862801
0.923381518991663
0.92412821932036
0.802466035773828
0.9251658544733
0.967117321428899
0.474996812866154
0.650624065424111
0.260810234032136
0.721590580160273
0.620346167316785
0.559742321314799
1.56403816496
0.600057444532039
0.771715301069008
0.681544703118492
2.04508204209934
1.05960827485527
1.62944157893872
0.5071256907374
0.596228116725039
0.777848018868099
0.560105336208869
0.890998167092239
0.932578600098161
0.498690836453691
0.646438244578248
0.859341694119306
0.85760123146503
1.3466786437972
0.771646606045119
0.356668318193022
0.663016219851859
2.62890601677696
1.02691655805539
0.776063475044289
0.417274390362434
0.715006131636374
0.692152342440416
0.876302005592319
0.732211928080715
0.63429345470665
0.592114186493577
1.27962359068345
0.855222321035722
0.34818885528552
0.502399323828663
0.542529052535758
0.369692446992865
0.91966026583438
1.33144554603302
1.18049239025124
0.664532854384373
1.28126698006635
0.760175141890469
1.07865909878136
0.461747859567072
1.0489100281152
1.10782359740975
0.57401377537779
0.474801692970946
0.837926787142198
1.01638589208869
0.853155562407184
0.707760062298555
0.713223657402355
0.497444284079454
0.390493538313029
0.789869112524794
1.51069954093199
0.573153398101091
0.733954294613975
1.14495586446059
1.0805991959098
1.10577261504185
1.12231269529918
0.633843955763457
0.44949224560626
0.814332128769271
0.979925714247438
0.871549415135565
0.905674433406075
0.388923606594449
0.642919726088568
0.834588917042561
0.690562673082344
1.36468069489147
0.958686345812931
0.586766069324087
0.991066956167643
0.661650535189104
0.353652679264028
0.629105256886205
0.584552696312782
0.371481537545385
0.572600337095766
0.936452539540452
0.609722452070707
0.864227466954351
0.992545005612726
0.730409734890461
0.543476010070723
0.795774296941951
0.613644642478109
0.712643772011244
0.898715427431739
0.575425736761537
0.905343786939128
0.729239165880967
1.00866106246778
0.419768404673566
0.782857417527709
0.934760561217763
0.290374632125076
0.664776356381922
1.77914635631749
0.666489696502413
1.26503137726215
0.976573888590285
0.710796198881543
0.943656462266211
0.564003496823799
0.547411677571741
1.14131553490555
1.22651151930495
1.43114016010294
0.76418076656198
0.687603475256556
0.845234681766327
0.966400373482271
1.06314497335421
0.953216007694378
0.919228284824157
0.515165231657327
1.21793455037236
0.84711959744684
1.06505796001634
0.808808684292521
0.403581991441652
1.257386564883
1.70700031009472
0.629127990487956
0.654431961501699
0.840619584871038
0.373334484004881
1.35862609553423
0.56028853222434
0.878497022084367
0.499963328483508
0.580979236657859
0.892782462827186
0.724755996952857
0.751703032050002
0.863567106819921
0.622108894352159
0.539685896673033
0.485296205332485
1.07340643738024
0.640040478074215
0.497408721834051
0.849730027030357
0.892292733876367
0.250085567439203
0.918327171541231
0.607490512181393
1.25574335213818
0.942652910046029
0.505707561179545
0.814342386205589
0.68230085774893
1.32024663060416
0.731883517994214
1.0635380381548
0.49105258370544
0.693403553063138
0.467646151884732
0.845513490672144
1.35523217754071
2.975695688251
0.660323951591112
0.979678189399566
0.734215778720007
0.527816038504143
0.828955897589127
0.837791557360737
0.625561462157588
0.705280812728141
0.930334361812349
0.682206148710964
1.34822646402966
0.837212878871276
1.16905654840139
0.897703605731516
0.852175146100406
1.05366759990123
2.13711474316946
1.15051140092577
0.765144956908887
0.522212863187051
1.0613764687297
1.09490003680457
0.985387566092486
0.815599080079932
0.653336147762025
1.09718227402943
0.82151432225553
0.819245931337464
0.321380360650341
0.291407713978857
0.491487858235303
0.827335031724502
0.645274921653539
0.69655640433013
1.25820262805331
0.296384587595055
0.736398251153098
0.34840889741657
1.10359623733402
0.383855700334823
0.700557375630199
1.17435273662317
0.129734178931902
0.721784384208779
0.716534031553337
1.23896343891641
1.22639771342837
0.667773242818108
0.961053173513768
0.640652286332778
0.827958368458959
0.596529367511404
1.01718358057941
0.729309177574539
0.444029842804057
0.726286532165919
0.586220468651502
1.11438618889449
0.701507176800311
0.750500938449432
0.651369473153683
0.928495321842076
0.798345921465111
1.02774303913576
0.929570261910716
0.836785257953449
0.517625833230444
0.741156051326811
0.500128626226323
1.08351778823739
1.00091153278557
0.823229651186622
1.26273533774716
0.892694800820618
0.751368907678747
0.776058546550087
1.23938205282547
1.3502366935015
1.40160617070613
1.5295893669568
0.587847188928038
0.721303092951131
0.932787443695696
0.383185326447046
0.929706363418566
1.83048494404671
1.4981423829724
0.655435153408152
0.728060712542531
0.724810578032689
0.6375381263137
0.338296160216832
0.870560862703123
0.914506701909512
0.758014757177023
0.768305872905884
0.964459230268151
0.601963932407676
0.638619946885889
0.838278625665867
0.772208474110875
1.03867903814558
1.35091874408554
0.643621745641941
0.721187278817009
0.718658508597923
0.664394219481788
0.454446189807608
0.885339675688859
0.436783867741623
0.601015436421082
1.91073152669443
0.359143649497033
0.727226567066397
0.745767495368582
0.544998188839493
0.593572655409693
0.725533156207994
0.629134030285981
0.808153216441146
0.634247426061599
0.449042517735128
0.685792933825415
0.98088762417832
0.877576316566513
0.556488862731839
0.735669743231672
0.790543411004134
0.674962970141082
0.718970696416662
1.05114246087103
0.491392566272247
0.558891940163625
1.04070835432859
0.592565932156222
0.63778385216035
1.46951324617664
0.781037637164851
0.520041303668829
0.877920370612429
1.19758907255289
0.824285227376569
0.954890963635708
0.908091100865615
0.894884561964287
0.794550936868132
1.61110525089749
0.721428277861262
0.565862794555604
1.0209389855693
0.752111654653747
0.677008461114504
0.785023687942217
0.75881587843206
0.765199910768439
0.863850127073562
0.981713743374877
1.5460191038698
0.839630980459118
0.749146744057952
0.626774984639506
0.905655970058516
1.1706855578987
0.611094569021098
0.962981534262442
0.508049430564084
0.630246054764476
1.36855004584283
1.02228616203433
1.27609674062203
1.04352679023436
1.12746348559461
0.381430809140422
0.510394241596837
0.439064073551827
0.420399322899095
0.456719098071863
0.73605438962437
1.15565025379847
0.738432905552572
0.778085149590469
1.08159447598508
0.569746626122849
0.51294025258372
0.784247855205213
0.565098437354812
0.335574262685984
0.783224137422992
0.755419310839905
0.451576644265637
0.624023375051491
0.598529789368857
0.424942413995661
0.753872558796504
0.796999322779709
0.770833399009492
0.863234773593124
1.64638610215028
0.946401557358281
1.3124065839477
0.937605172233846
0.968778793490104
1.20672194233091
0.740412627314274
0.642158585983149
1.46107278934694
1.30048466425479
0.717365622968293
0.655873911578027
1.01638589208869
0.574880344506558
1.11300395757666
0.884084443731006
1.13742131355105
0.886307997484917
0.639805933418998
0.938561510701819
0.504960785059228
0.387378861462202
0.760601777670014
1.00279504608807
0.701700841427622
0.307443189432757
0.91226948996301
1.29915901251072
0.966355932625703
0.417668788361967
0.204276629581819
0.969691263256569
1.28541818538651
0.589385279613777
0.780736172829154
0.440082210201387
1.18670995854572
1.20943894088199
0.876302005592319
0.399770265069827
1.03860116951808
0.631438334019243
2.57887605731397
0.407924087100842
1.09586551878709
0.48573828773993
0.956349940733104
0.838321559786194
1.17599007296449
0.605030955195129
1.20124150076273
0.643365827172878
0.994598160261504
0.689485630523887
0.656526164085342
0.535071930965972
0.879282513815646
0.522582331156409
0.646314585516299
1.34112146745221
2.35422718901038
1.15931010257529
1.05793225252404
1.00877115818123
0.595449309169625
0.547001140504243
0.826177184591711
0.648293217809658
0.453251586503942
1.10761459625878
0.970945202676821
0.59984604088138
1.02995237406474
0.351475802071819
1.28976144316138
0.793080755925421
1.00848479390661
0.83657906720639
1.04575382454244
0.327484835929568
0.481832887672376
0.838911737415954
1.01960256267616
0.774087893235985
0.515980379522613
0.756007898598293
0.396995685417797
1.21341885192653
0.844373482122114
0.632232660033365
0.830040738909562
0.720480417265239
0.824088700800398
0.833666493814797
0.910115357505237
0.580176407694892
0.974926675656089
0.598656783404478
0.99578532054511
0.492194887509256
0.433252656169745
0.854352860582367
0.729109977630298
0.494802529241661
1.10511858396491
0.41866768878627
1.07269669244862
0.754433915689215
1.00784406653078
1.31626758228323
0.259688394754614
0.79081070977295
0.787316572206329
0.763266949440893
0.881594109511309
0.742914758616184
0.335059727056328
0.74029025980008
1.22497064580699
0.886556703322653
0.686878428252711
0.749589686157085
0.729793655503944
0.678022514952054
0.619403255291572
1.11237625532918
0.965446296999103
0.961908825117882
0.602474278819431
0.688414525390785
0.550322758682687
0.548747183249704
0.822636857651392
0.594243172025056
0.579462109718715
0.488018451453138
0.439020964283777
1.04023243012815
1.85233890849859
0.89178861289641
0.629956226033794
0.876302005592319
0.701152432261308
1.46572933572979
0.685764856278643
0.782739922374739
0.840159424688487
0.843296613993954
0.655139040924794
0.94348775425357
0.655742988221847
0.601001925658058
0.918591480761036
1.0832354392219
0.693970748864184
1.32543083962246
1.06765065901067
0.992017024756102
0.824167152418813
1.04437192673979
0.63664051487236
0.948980405122273
1.0200380697797
1.4671740039156
0.849536106178636
1.08047837003456
1.08359729553302
0.501756477201442
0.540570371487034
0.685444122684785
0.72929312210115
0.757498726102824
0.944480434303478
1.50553173701793
1.08497830116905
0.707782755038959
1.10707350918565
0.78140781542203
1.03670429820622
1.1361921368094
0.831994648837109
0.935284694643424
0.400234511192165
0.427901002679963
0.585556672269977
0.606630736436222
0.964681237637524
0.847950134323301
1.07053518548429
0.841002260163928
0.779000607116306
0.527557923471103
0.206963596483432
0.800034203802557
1.87979121036206
0.614221874626689
1.19296654750309
0.8474612054313
0.6502520564549
1.08111815776585
1.10171859066423
0.811809953747201
0.666667865253534
1.35525520827657
0.257191155568124
1.0270432093347
0.719947075328838
0.365806716019543
0.591932996757163
0.774657954627139
0.809547286211247
0.679782399228266
0.607429449238871
0.658524600671225
1.82628521940324
0.591232710702733
0.950603855701103
0.958704291766657
0.948578851195836
0.659450988382174
0.85918583733891
0.674758026435769
0.644421718621346
0.555576733026455
0.549952809451179
0.828511936989422
1.5342169460676
0.902984650639247
0.683528943598729
1.06828946772642
0.595104449186298
0.479793868509107
0.282020608543891
0.766323753415425
0.754896108582851
0.533874957413501
0.725780166324174
0.484193786845581
0.769398599851274
1.52093654074288
1.2317713942222
0.465359760961089
1.08761576151699
1.06662283560299
0.791404225688376
0.725757842613293
0.778826899189107
0.579691527494611
0.462932859887613
0.431287589479539
1.06152398730839
1.01232733148107
0.895623920971129
0.677438008268641
0.940157877612276
0.657328939487109
0.770646730667706
0.59155972397108
0.829862787241206
0.653236495016469
0.74179778608753
0.779580515686133
0.932849121727419
0.823581879767723
0.671236183971818
0.570001847196562
0.468361036699242
1.00713847843333
1.05213267167112
1.04650642358934
0.69357779318589
0.613020854532152
0.958351139111624
0.523920692114489
1.09930413683473
0.689034489749007
0.670136285389791
0.843019895309693
1.29297053588384
0.901771803137114
1.17922618418106
0.962415448263203
0.841892245639281
1.83195824764011
0.870340989145665
0.602508621484169
0.762381589244625
1.64593342440813
0.914016898110574
0.608726351509359
0.674554571775474
0.540049609294649
0.519112532209279
0.415833021232625
0.36859659196601
0.471209848670986
1.05771324926325
0.759392607958677
0.51906130907091
0.90917142418088
0.794596711296336
0.870119176929703
0.647555253217878
0.677134017970677
2.22603807800717
1.2556483547052
1.02721941702467
0.378736902127015
0.728418553978299
0.448219359019517
0.690776427766306
0.658657371108671
1.20079241528964
0.516035228752413
0.714775337500617
0.431273928043635
0.368804086768223
0.352312163603776
0.767474725756179
1.03704463172523
0.970452421549804
0.754709957895507
1.08815586498217
0.936724933075121
0.887586382675162
1.26599752814426
1.13144133061332
0.643942556171515
0.58512730186665
0.859004458043813
0.670372294491734
1.10595051642219
0.665723667714187
0.265030033030624
0.806998324496339
0.501613231467916
1.04014778228619
0.774716626094178
0.700126348287133
1.93261156444363
1.2645218669597
0.940664872360924
1.55002814115754
1.10150488677071
0.915593827414473
0.850953343219283
0.686352746768399
1.32044507503097
0.835766385437003
2.91872380153212
0.558003203741217
0.874585419207898
0.275957026724666
0.695610794661031
1.29552594475186
0.647669030627223
0.683459758571092
0.688052839889655
0.813933532448306
0.824286434705914
0.552440078779568
0.548025362045882
0.654393697773295
0.759835516203254
0.775460634081292
0.823987047784075
0.455214586033103
0.743726007376534
0.709288723685648
0.803310983557249
0.680508141590506
0.34728522987783
1.19577134167098
0.751703032050002
0.681978372211918
0.348571169047558
1.10469263324933
0.324872559684957
0.722425437501496
0.636688629801524
0.34828572045624
0.266720671139563
0.372759598355607
0.627117238524735
0.895204818673652
1.00124541628726
0.966546914687463
1.1320616446765
0.777694909180584
0.470582397064557
0.692361915661196
0.862733245635645
0.484167656148716
1.5326064184026
0.262967297690689
0.584985584840858
0.934985795881341
0.714089212342267
0.825975694921302
0.932335560190869
0.62356784244407
1.00286549487359
0.449170154629221
0.983088008740197
0.78093185564396
0.530128634315624
0.54494826693261
0.215357719535353
0.550996302924739
0.687311774443268
0.826399325162728
1.33071770078882
1.49270653495188
0.534319663272295
0.541493572360425
0.526103834745339
1.50083052209979
0.878876762274234
0.58388848361849
0.940340353704948
0.408304884954302
0.772285803881562
0.865526322015675
2.22224796460948
0.595355880978247
0.396664671658154
0.712906270548993
0.63219197509564
0.89073037368095
1.22009435653049
1.24569457769253
1.02025471278507
0.597038181496463
1.31641362597163
1.14668599097532
1.51498040962468
0.809278790891161
1.41746132786271
0.523958677655138
0.824650073325533
0.809237736834051
1.01469727474419
0.913212660297513
0.977581979668518
0.993012825105502
0.733210581402263
1.10428369832071
0.606611792124835
0.812579823255098
0.456869828446158
0.778711401143588
0.508619022996722
0.590982201147459
0.672241256279669
0.669673147382304
0.874201387671113
1.04957322869962
0.813289894069646
0.708400999969226
0.991127268911628
1.18711420820022
0.776525626865131
0.766898675546618
0.661573885732548
0.411552075956311
0.847800363951925
0.842899320554136
0.795528545418561
0.756910743168544
0.796628846859194
0.964075240407499
0.505985429971486
0.965781877984452
0.622013514046163
1.08929814494213
0.782680510257268
1.215371298338
0.953423735403895
0.61691441123025
0.444662150158553
0.994045995861558
0.849945512419089
0.651918918401329
0.739882217472176
0.881365200937671
0.689692923603224
0.658252337298082
0.346142557766406
0.555813992652044
0.725080287293898
0.847798243877957
1.31211831143539
1.08859642435644
0.838814228682233
0.809984456822903
0.793553205932613
0.534621409674246
0.45490088987253
0.899649320008381
0.80141777390759
0.811862157864107
0.536824084605316
0.982626175692324
1.29016320022002
0.910115357505237
0.676238699373743
0.616679932033742
0.754470243373819
0.701222762894861
1.00609302583504
0.936554965057953
0.822242584455669
0.714617990552627
0.770820126371299
0.782191551968657
0.45147275238861
0.801488942930247
0.806913401234643
0.483151509853208
0.765243550338715
0.508497392562828
1.22707842642371
0.609867852380811
0.520745030331601
0.82368915335298
0.567196300342393
0.82692208935338
0.752700497009531
0.36703836887738
0.872090395402428
0.938374877650836
1.08193210404349
0.722885133534844
0.602565003891348
1.4689932751688
1.16585574244352
0.830061219981048
0.929431649577214
0.610372469493072
0.446065340616644
0.51373225749811
0.878124002035378
0.614431571168572
0.681257253283
0.762297314462547
0.686858705305378
0.904836283722463
0.832430503473587
0.594944163998554
1.40426100949164
1.9009015594383
0.912723816081376
1.00012650151219
0.635046634822564
0.846870534537264
1.17998455203061
0.573287912688944
0.640500918712373
0.933609050068109
0.636571329805862
1.04517975018698
1.14402168235049
0.767483701006714
0.64811432173471
1.20282072434628
1.23600353668153
0.895383904871267
0.915214196285756
0.862977581635052
0.909024591637557
1.41249064529547
1.27912139915886
0.772843249552338
0.580569586245626
0.572750506474764
0.328777917958765
0.994771961501245
0.84992460767244
0.823229651186622
0.722015118768784
0.761330323881629
0.34546595862463
0.836104953584293
1.21023915888004
1.46909392245417
1.22616244634635
1.18003929728398
0.627688674079664
1.11538928691329
0.721702734038125
0.59908728120841
0.838882818404047
1.0425133938129
0.928460899500544
0.722511088469204
0.983191264922986
1.30620367684386
0.454908678841075
0.977607669672465
1.01114714280543
0.609011267247593
0.521191064700129
1.1308343788675
0.705557658353628
1.68145036660576
1.32966259562488
0.743302930813346
0.60321268681367
0.501873236309239
0.924225440446342
0.715699138902566
0.74131902783464
1.38091770529844
1.76902607924891
0.73161628844713
0.635108852021764
1.09080299680668
0.493351189070116
0.653420724700607
0.505559654374933
0.54596253391833
2.3064019918393
0.613538882704576
0.691382528115488
0.780754184109157
1.89728283939708
0.689814413770335
0.639752255738134
0.654054599117766
0.592500137998039
0.582388897667169
0.770067869258097
0.777496510712907
0.640423572852062
2.07313739088548
0.65794917805083
2.34842715778822
0.587589017711558
0.612299430755421
0.729374632280882
1.05211088833983
0.485292645996147
0.748518500653567
0.383043890872022
0.214036908866383
0.613144306269024
0.611726278761682
0.883874107565096
0.812664695543364
0.513352771351418
0.654833069567322
1.06971021187211
0.748950067515374
0.764131201063224
0.556463967657053
0.523322810764532
1.20180414675728
1.04911772888017
0.614469308493731
1.08141236879775
0.810628405275979
0.803956545266904
0.693439484018861
0.914506701909512
0.694627425530894
0.845573027370325
1.20134903453377
0.170558206862417
0.730793088156412
0.736344256984317
0.8344461493043
0.668896910356849
0.618570486558628
1.20826706386128
0.989526448787085
1.067971392973
0.95514618256512
0.649283549763858
0.953419579163828
1.11567330732671
0.972989279859044
0.49170157644513
0.296667780863109
0.997330678171917
1.01868351393688
0.499971416254723
0.828955897589127
0.518872251100366
0.837592237605287
0.480189993088046
1.10419562635606
0.491029891584742
0.599717361797177
0.934288722690757
0.623369209427382
0.918327171541231
0.506746733056062
0.645941987779712
0.493532488319248
0.767683212768769
1.10917638814963
0.829028243169591
1.72291105711887
0.608633112276464
0.820305179230277
0.624013474332231
0.3420156165927
1.07708881760108
0.569692052414099
0.628970568241459
0.578621858221308
0.830182991212392
0.523913245456833
1.11572238336684
0.66948477866144
0.759167352270974
0.918936231917303
0.862204735229539
0.955479854481574
0.477396738048855
2.07805798602407
0.627628795743014
0.936815143282421
0.935408680176911
1.50608052030832
1.08738655422795
0.436122228400553
1.86960329134414
0.497729860945451
0.906697565869834
0.822098099402494
0.784948836765852
0.46462211995467
0.338742415387493
0.385489926195024
0.473238649785761
0.633523590478389
1.21490862176325
0.546760573613295
0.960048311595028
0.692915970689372
0.768006801642865
0.526643603792336
1.02827076797924
1.14758364226514
0.828504874159165
1.00848479390661
0.952376406955962
0.725080287293898
1.13357435895689
0.234550590482006
0.636325153228448
0.646537502402456
0.467660490250492
0.561603037005952
0.723353021007133
0.791726999620395
0.779169875960168
0.516969206956705
0.55943162544633
0.756699893907156
0.661966388426722
0.689675289052379
1.3686808902589
0.799591213191792
0.567851938541637
0.893172390615294
0.550322490694678
0.862293616942681
0.586943745206794
0.865187553682132
0.964053483410425
0.807289461399239
0.857351279987041
0.752586480297029
1.08341190972675
1.81555534733134
0.533680272928736
0.910729401426174
0.733090949424923
0.976443538612255
0.471709487356584
1.21250313065532
1.22495505026677
0.755498584321576
1.33421906624345
1.39521712353747
0.806404436511053
0.794402545663697
0.604913763105578
0.787333758194537
1.07798168622646
1.13977735264548
0.911983933689465
1.0753654378364
0.767994040677134
1.16098629576528
1.30459351722896
1.02373146363169
0.998901520612559
1.26391903624523
1.18474417133262
0.946343948840507
1.84339473256163
1.24817472481733
1.18845963862774
1.7739857252352
0.947160819615714
0.698735048906107
0.668818057450458
0.790817649227605
0.957590770329185
1.57856863946789
1.3131160186464
1.13790795655903
0.793568783044719
0.97733213501058
1.18262435246922
0.667065748441864
0.955605061837349
0.397502790766849
0.648245650286156
0.856889473525479
0.873714901427126
0.587021233545743
1.09364890675166
0.741697040157404
0.77274393093648
0.672707636609528
0.683884412880454
0.703169896880529
0.946343948840507
0.628836886595924
1.39222719078222
1.01714049144378
0.937938915650725
0.767281105776829
1.55301325083259
1.68108752854301
0.828669053430445
1.12644854111037
1.68673347593174
0.613498713977688
0.986863050671351
0.491576689298162
0.781639325560262
0.665262893105816
1.00450228239808
0.955824327497493
1.20695667197713
0.730041287625921
1.24200622953113
0.703017385344282
0.800963299828948
0.813397217576577
0.800147703964915
0.912137418416973
0.479388919441984
1.09935127107655
0.991482044060206
0.882597487073601
0.840966753900781
0.929888996794009
1.39411401344665
1.26451983995034
0.510124153449576
0.996594126335429
0.273696129984497
0.81270646181794
0.295690453404104
0.909262920062054
0.645223687705492
0.429872377682724
0.5984190324659
0.752841533877914
0.714468605419602
0.910868159403112
1.05824538423484
0.949150358535
0.463021981821599
0.841756959083386
1.10011752713108
0.912037690923027
1.13467897429989
0.505902693232446
0.750167295487397
0.914506701909512
0.438145541039847
0.895913749701811
1.19356675056076
1.15081130162403
0.468084557832241
1.03325651018784
0.594266658975841
0.866296013699721
0.658031311840175
0.485232561710898
0.441094616002872
0.6332577056044
0.959068293961976
0.637267454596622
0.887508716512029
0.780089425555508
1.6137704606579
0.531868123042691
0.634111809196605
1.2895836820319
0.878010345671543
0.804522661572317
1.33083953816687
0.599668051697315
1.04237072836127
0.778393526351425
0.882817535196801
0.92724160068191
0.960352337490144
0.617201179662676
0.626758967715282
0.854511201307136
0.714266422228582
0.659217250577681
1.23361064336624
1.08977788893108
1.46910113419983
0.628584853974085
0.692057430314528
1.08046887126883
0.737841240805388
0.611246963352965
0.949683994941498
0.768804942682479
0.27194054855701
0.745636789263805
0.957271208943572
0.82576811112163
0.907050264112393
0.636176285292056
0.736507790158851
0.513582581379228
0.767406030948003
1.06043879201067
1.39502716695689
0.366387578036427
0.71951473812443
0.837724819821677
0.671789227268881
0.595757158665036
0.75142487850845
1.05611007131418
0.798460285296517
0.709695543767007
1.07545820275589
0.65595556805087
0.634758380704127
0.276670264895908
0.989261991621232
0.640423572852062
1.05195625885347
0.873256703711963
0.674129017777584
1.25057717108186
0.283423209211099
0.358590600073411
0.635452647482466
0.716968626105694
1.1657419243459
0.976450806231438
0.572460602676644
1.29260233703077
0.764000407726102
0.620353433922634
0.602214684355571
0.824657422510219
1.17578305244257
0.711833569530525
1.05621547994714
0.767700115434549
0.84289195535086
0.991876524712159
0.774281412687685
1.35300200100798
0.875654198786389
1.02845808459301
0.564659389263629
0.818588222199242
1.27245704625019
0.582718524963596
0.466536547149768
1.21499358463087
0.888903245676982
0.685478408573504
0.954183995496969
0.714938248005724
0.515470983571717
0.996151644897483
0.658994242305666
0.885541086634063
0.905674433406075
1.95588118960238
1.08585493641197
1.49168772736481
0.376850195718654
0.34634076224424
0.320835824735157
0.303087640020685
0.533412599284098
0.823072836392873
1.05285390658839
0.476750919782622
0.907431758147069
0.401375202124085
0.466624019339282
1.67550602594563
0.385756627657054
0.829492159724644
0.835758197276319
0.725591175049436
0.535750799963353
1.60859309243844
0.878511247955811
0.567249738388059
0.62973665881358
0.345178112214879
0.848975311134684
0.942561615862733
0.895033390901958
0.752964757973306
0.717736282285136
0.659760463800723
0.553705944801337
1.06616504512424
0.508676712079672
0.627980128131722
0.506111627055156
0.921679652416425
0.65541117164639
1.01949882135948
0.829097898267991
0.82666745994636
1.20031540905887
0.520439328782569
0.705130516587513
0.836156411784367
0.539861443397426
0.559418867842859
1.53731344894696
0.547226167507504
1.17578305244257
1.40387550779409
0.498659192018723
0.879489200034617
0.688239003979588
0.753898742748138
1.46570921467609
0.729949548093206
1.25868346972292
0.871532853749777
1.32061911433005
0.528134583845227
0.788520715062868
0.694171247409425
0.302593773711369
0.805974511539709
1.0351916421191
0.770287096086387
0.801732991512993
0.728315748451581
1.69393779009441
1.59097339361717
0.802008245295081
1.38623133082327
0.803226204151017
0.887576276986022
0.899649320008381
1.54691159334455
0.79517894265962
0.940340353704948
0.6665579369513
0.780925366591665
0.946343948840507
0.881292069523978
0.649602716520907
0.909262920062054
0.793383760846282
0.957403203037589
0.871342838966866
0.459446607558563
0.671583060298165
0.613825223222911
0.886823904261734
0.637975229293466
0.643689527627867
1.08691212290112
1.18339454615758
0.871571765762353
0.897853372745608
1.21903700927565
0.408679520349643
0.567989564608236
0.590668798723397
0.838050175033312
0.789908013601005
0.883874107565096
0.820019262002843
1.02893050896209
1.09495730292506
0.503564457278283
1.16151025142708
0.778365138276844
0.765765184653151
1.16998730216125
0.827024176686623
0.740506704826395
0.465427268871564
0.892311592620476
0.386607377372687
1.5581847008174
0.337757668948599
0.555403104937228
0.833693285557977
0.536855068773725
0.865640211219131
0.656195462138619
0.560995377809067
0.978331314673895
0.603109478898897
1.37030648110459
0.557063140670869
0.823229651186622
0.823314077882394
1.02315046266297
0.634420649903821
1.20509322019242
1.04531818813088
0.895232260524261
1.63019797288034
0.758300262051504
0.379932497175348
0.66675329054548
0.864650614140332
0.582395378872304
0.691902346234489
0.661382858393225
0.985033719404602
0.733792992573451
0.693747904146533
0.408292376869135
1.52931647988016
0.771646606045119
0.884913389643194
0.601424140145067
0.715295133734753
1.12068068293091
0.86519927428394
0.870999591705062
0.70777698312498
0.540049609294649
0.841616995190442
1.28055555830509
0.402270382434824
0.46621357063948
1.19150430109082
1.1583145761478
0.75792913692397
0.82192718765732
0.746723812865425
0.888378202704075
0.653266619365975
0.725624805478609
1.21657901817222
0.862129822124444
0.432854312565686
1.15245547090468
0.625629382554841
0.972456882077124
0.744603170927414
0.993477100662248
1.36609723614737
0.674415841536978
0.489137173998202
0.674258403676381
0.721187278817009
0.470575100547206
0.6236976854632
0.525724941269376
0.998411021992437
0.71102159128139
0.741506098792712
0.782044109033314
1.25682596988819
0.543575134426919
0.758523617631512
0.957744140447775
1.19533884428702
0.871094510660604
0.622776018062514
1.51839102126337
1.01209730635825
1.08893395459784
1.33434259095486
0.813245433752553
1.06945824649439
0.559315468229183
0.719986327784939
0.818712009350714
0.915431356009449
1.35839996547801
0.780492194289423
0.698470615465972
0.450217234093016
0.832519560887095
0.759263520419283
2.21845971244903
0.779816727362357
0.789472818931501
0.360524000878028
1.25990254713446
0.966824870108018
0.958885219922214
0.676945530467749
0.971294855863144
0.899649320008381
1.35188975602026
0.616022152443306
0.393682568587601
1.14405250136209
0.825142142291177
0.609230377492584
0.758344741854786
0.401173341641759
0.810590390546607
1.94807731945657
0.761395081920731
0.706721608169877
0.665775865011512
1.23093923989822
1.4771799958082
1.2493798919478
1.53731344894696
0.713306748133381
0.885640931358744
1.14246122859933
0.329749799912393
0.78823508575521
0.832346688671705
1.72122852525835
0.534164373918136
0.35506888621364
0.932869306010633
0.773728960619467
1.5493268327669
0.607066015555646
0.969979103808013
0.878282734142013
0.681075420627274
0.85072518498776
0.680223146841765
0.868517833562738
0.882061761208023
1.41109586456972
1.30807146199714
0.716745480260452
0.754708963425762
1.49776292168036
0.891047677855095
0.984993911957834
0.703484840821439
1.1487451757423
0.978710882390438
0.573798309762322
0.940384794561516
0.773773480334202
0.924225440446342
0.873256703711963
0.736654062549444
1.2428323948574
0.634758380704127
0.637380482613597
1.10881792602965
0.422880194371389
0.903829368743104
0.431305205541626
1.21271072384761
0.97660576403816
0.91078419303758
0.814017237321336
0.715595700527113
0.524275315323842
0.927911858512037
1.04526716960182
0.783547695060028
0.536824084605316
0.535964038538719
0.968704196525617
0.686892095355935
0.617368138296467
0.95314380791292
0.980867490932921
0.461194787831832
0.518899878756041
0.566073817690653
1.827315348339
0.907431758147069
0.614369630964865
1.31428370348155
1.55916283670665
0.626316741841398
0.697031378544409
0.759356654948331
0.919519374830562
0.520587895947868
0.610738925422169
0.50476746347365
0.722043817915112
0.965446296999103
1.06989425945208
0.778973967616877
0.951716295635429
1.34741938461452
0.886931869025178
0.989558714309185
0.870064706479954
0.722537523383492
1.08143057951648
0.868213784869863
1.31195737057519
1.28579977326899
0.530539626782635
0.932419185952351
0.921910712823697
1.31603412501904
0.744744511304989
0.497599295263481
0.637546390038023
0.542591269734956
1.16448265079486
0.846816304264796
0.844835743757186
1.06586840248781
1.09783064427704
1.08345016084696
0.713003304633104
1.23176592018735
0.821146523893919
1.20976911729925
1.08037812622905
0.870340989145665
1.02252498774436
0.812766187627377
1.00826923145148
0.677106319067299
0.93895330248115
0.388821738942246
0.779587183826074
0.531441105175473
0.410247651844343
0.5183101731055
0.769232152215617
0.865554458415517
1.02227455799946
0.678080975505638
0.775011332727761
0.615892268632937
0.786898121782987
1.47357783872686
0.669047195328571
1.19893947134602
0.819245931337464
0.774842445383328
1.10133723707123
1.039412405211
1.04166320885724
1.0750209588818
1.00614218597512
1.9673455041781
1.12027289048835
1.25226432482895
0.867227353604666
0.954343546702886
0.819961992626923
1.29521670535395
0.959981352394277
1.28566886612437
0.788024319038105
1.43816631114978
1.09003785446239
1.09265369387846
0.816301470244077
1.35355422682041
0.862000188626758
0.626526252785738
1.31702580643268
0.697590893327923
0.401791707880984
0.523514481034776
2.02802802656108
0.668044098955099
0.725432779497265
0.507637095379005
1.0351022847858
0.90872013559539
0.414391723610157
0.778413445937542
0.575873847247667
1.0029819859882
1.1065793725529
0.613121037127834
0.776388184402482
0.650859198787279
0.559793304860794
1.0731605809077
0.671116973539887
1.012699474023
0.806669756320806
0.851451921520364
1.14704178979446
1.16317448565105
0.849362796650708
0.495324316541858
1.26165057662376
0.669203214525377
1.28394745093139
0.838206355501821
1.31222293032423
0.651945582915271
1.47330670862397
0.931047657560251
0.824798153543816
1.53577127897798
0.946343948840507
0.609831535253217
0.567806369304304
1.1706855578987
0.79982230439163
0.781900648902281
0.909800326276234
1.53250454087465
0.612724296863223
0.640263804665405
0.774848988133852
0.497248411526902
0.483833054655244
1.00141534420073
1.2007035335765
0.568936762569965
0.656952184734405
0.914506701909512
1.39932350017145
0.66509227853344
0.904361592930442
0.97780938375655
0.572441267076852
0.471659965422221
1.16290311976001
0.264461253615428
0.82695722682495
0.731027455898423
0.987927668494015
0.761887482002465
0.448890199815978
0.813473166305468
0.600670037494982
0.729297234832583
0.156513419364283
0.797412825983484
1.05324735458155
0.772285803881562
0.615999555770987
0.694738506498811
0.736040355669665
0.481018642680455
0.541311086037921
0.217285567067376
0.92807213755837
1.38906098745821
0.729374632280882
1.42525029388209
0.609627520204109
0.8381893352174
0.210825739477481
2.14291244250467
0.676035241470449
0.432612562304315
0.665865089851766
0.879988423658013
0.625218497011769
0.659471468781777
0.886307997484917
0.564152007047877
1.2205968573183
0.941641888595835
0.899649320008381
0.529251229617568
0.858844132406824
0.577451336228337
0.777233757203714
0.707255090858074
0.791241398717635
0.639676166071264
0.711314455006201
1.27355200177204
0.728083395955455
1.20352642934007
1.19246505496439
1.06084369972944
1.38673807832159
0.892694800820618
0.879103683322246
1.55699945096235
0.879041466123047
0.72933268451233
0.740166386019744
1.52429343795537
0.748536236006606
1.50509856829739
0.953613903008078
0.683021299963699
1.01085699391045
0.823990883857637
0.597132953608413
1.12251960614569
0.589908462113774
0.896869929828192
0.20139998564605
0.940454507609934
0.441059188544156
1.02394945968228
0.809023686763652
0.813021624447373
0.53674221986953
0.783418370062651
0.754720608173282
1.11021796854377
0.880228048560315
0.568468089867041
0.892465530957285
0.959462870003892
0.541689892809006
1.46176535964933
0.651722147401126
0.381011412076003
0.851733999519037
0.910732280222118
0.727206986266704
0.611699292815689
0.816037494915432
1.28338244994722
0.756758364931836
1.26447560438895
0.744436500688132
0.633850207725636
0.736721523683169
1.71812587937835
0.599825543360618
0.665775846133683
0.604072694217023
0.697965271121052
1.34224090600203
1.1075776204361
0.632185677808273
0.705977939135302
0.52441250599238
0.814161160526215
0.575769471392196
1.14840349977463
0.655319199699526
1.03896261392061
0.666718728042882
1.09996553497722
0.876302005592319
1.43195276439682
1.39187087244484
1.0112677520508
0.364989845244334
0.457607155623736
0.452817108973785
0.687488246081052
1.19919690962522
0.857869915263848
0.277196152387826
0.833886253675482
0.809347412061753
0.540147438866336
1.03450037282737
0.540198738676254
0.831251453276813
1.12048866780371
0.288063706663068
1.02790385454926
0.620640302547582
0.938990850128511
1.16641093581543
0.755890430994239
0.495784184997696
0.712599253757137
0.293322442964645
0.631470879982979
0.920718847652146
0.502399323828663
0.933983605914356
0.534790533479006
1.32247384912086
0.825634788959686
0.721044674800987
0.676287582933138
0.690937644638657
0.958704291766657
1.15869318124644
0.544340994910356
0.855330474787968
0.684612071605947
0.447291640825776
0.747408117462683
1.20798554217788
0.852213556955799
0.717985129406419
0.525529741976905
1.10994797530627
0.42853090065164
0.704403635772416
0.657544928396321
1.19283930867381
1.02334069451672
0.71071580591861
0.593573764111571
1.49163309520862
0.648739734597449
0.540162489251294
0.696912115151034
1.1296093576035
1.10658795531064
0.403413052960013
1.20226650481026
1.20273484758114
0.794302004662753
0.82485618648798
0.920007901700624
0.599717361797177
0.676061725911388
0.658934745061072
0.76937849651367
1.45613905268496
0.395439197790059
0.473523450864623
0.498883864813364
1.01475190849876
0.887508716512029
0.683806554044305
0.443672254035143
0.959225686557311
0.909262920062054
1.307737546259
0.480843318697253
0.471661693662226
0.982991642473248
0.433986236862131
0.91057785016058
0.767592701057296
0.894884561964287
0.451576644265637
0.533430024697234
0.354707651994599
0.933565272457434
0.929981097779895
1.1977692127428
0.559401336114521
0.931219156825232
1.34662701393685
0.544052006051688
0.466624019339282
0.933609050068109
0.82988867459773
0.273319121665927
0.607283960684587
0.938997225325621
1.01809415477905
1.07355120987102
0.557715339285388
0.47218290372406
0.782142751820019
1.0676757646172
0.772453277987406
2.00801604277588
1.11047556292757
0.73257576653126
0.693570781155055
1.72595874758135
0.635452647482466
0.447291640825776
0.49284893029784
0.944356374689598
0.651234032575534
1.22403905563858
1.09661159065576
1.06665872494759
0.92807213755837
0.745470392502452
1.02196999351845
0.520463383943539
0.501603435885415
0.447852195288939
1.12580617516469
0.496071932576209
0.703324488249461
1.26332357902603
0.888221756499432
0.670296194461697
0.868193265265237
0.671075544466251
0.329456371596473
0.699385005806917
0.552081140454953
0.92480120303031
0.613147344552085
1.44654958616043
0.4478070398223
0.946472774018532
0.872898360326467
0.253524273807851
0.671383599831732
0.77940803709905
0.754635370388132
0.899649320008381
0.711857688525097
0.586612315523695
0.892590829603525
1.42713945518888
0.59072918709462
0.840833347000147
1.26466650223389
0.672357806376171
1.04308556003775
0.663014919785552
0.973316297629681
1.71859132441184
0.424327392441337
1.41649142920841
0.961484424641932
1.03481798241717
1.09930413683473
0.691984364104517
0.411787873126041
0.400237610205072
0.835848059057524
0.823948611709029
1.05343177022693
0.620998314538414
0.84531089775506
1.18723311211309
1.24907830548951
0.342008376582936
1.0146899988482
1.22879567991309
1.22831145242227
0.757667094329027
0.87963379744397
0.769713817456679
0.581031810330871
0.617120823317497
0.861365898748943
0.821226691175978
0.778762175567019
0.754244491457726
0.659193711170968
0.971643423071514
0.892465530957285
0.926527594818305
0.75732165729191
0.886307997484917
0.609831535253217
0.691506831338568
1.31124665445182
1.37859852134932
0.964088916764389
1.5008160909209
1.97176076798572
0.730105483064954
0.530435007893792
1.25592962385713
0.715418633705723
1.06894014903619
0.809165013232933
0.835908300654968
0.432463864592972
1.34956166573227
0.985371356569494
1.20869430487089
0.866109870730328
0.943305462465301
1.83171800842102
0.470109216972511
0.562383767246379
1.17220068441136
0.702469556380549
1.47304852775875
1.03526970185685
0.460614230042156
0.636439237114842
1.1446847925968
0.863009559211326
1.43731604257333
0.900664420635167
0.884542234209753
0.796945215587715
0.608985100215683
1.21394647436451
0.675582153322866
1.23661620260281
0.797759853641826
1.24265106254623
0.645319399158087
1.25104910485033
0.892117928261264
0.985251767654078
1.17830492535593
1.14675784978633
0.612974387786276
0.37797750646594
0.995273480027961
0.936093908365162
1.22185208927615
0.819792423553364
0.67492876569408
0.815882031845737
1.06465442468354
1.0585147533696
0.629397308055972
0.386046456387736
0.433522514030095
1.00464867269645
0.754548683452575
0.875515017465935
0.92342113105019
0.493570137506402
0.984403582824418
0.761566766909392
0.736035127333596
0.785688150772603
0.711718649712699
0.891480188787201
1.18304756091477
0.330580401474682
0.910115357505237
1.08657597152545
0.525638735919953
0.679873478501404
0.800252640457972
0.662470504745474
0.571626838936023
0.842131197030129
0.40287854564572
0.662225229823711
0.658097012687167
0.564647560929923
0.650644383532505
0.288547173610754
1.13180221159043
1.08331474756568
1.46814360115195
2.62890601677696
0.672271220713389
1.05238177126434
0.69036175650846
0.556921643773994
0.622594702296261
0.880971468475531
0.592666526127765
0.872801937021081
0.914597494728497
0.367180682809629
0.704158453471418
0.52369284594132
0.951277199594725
1.68902638041745
0.797618011660411
1.25937875217752
0.898118348571262
0.541920799028359
0.992516367663081
1.17371720126435
0.673650888405369
0.641658799000897
0.649217852675735
0.544740998224586
0.644888887616436
0.921128849271159
0.620137132890002
0.873400968812525
0.641342837381952
0.525573812691398
0.385489926195024
0.475980272913835
0.946343948840507
0.797894247915567
0.626885369938011
0.803693932229037
0.765366983547006
0.485296205332485
0.53345047839891
1.05804721444252
0.806666056985437
1.22325468292645
1.39349461609573
0.64683558563598
0.69662415172212
0.597238563555889
0.389652275818706
0.478206201733858
1.03374663427132
0.69653480709144
0.646355466462024
0.921902908864852
0.995594030484767
0.819387480127944
0.549782629312128
0.458748787729381
0.915214196285756
0.449659104342936
0.765144956908887
1.21513056570093
0.579325410003205
0.995524765253418
0.752490208368324
0.550628599622397
0.854352860582367
1.05887846599122
0.654881333798223
0.594061938478914
0.5954455950469
1.50719797148599
0.825178258532961
0.684993858853696
0.730389841243758
0.342387191888446
0.471571875108256
1.20164763989442
0.881689847380641
1.15097363102072
1.20981467452873
1.01448454545535
1.07525661644493
0.947889306467314
1.42299628417944
0.760205998255035
0.762583389658525
1.02488731201092
0.844826677941776
0.968134753125689
1.12041954779966
0.663857499610154
0.773509369728253
0.641571696694162
0.625220577680843
0.5113657658692
0.845373124268497
0.571378868929419
0.47257041580941
0.793143688970884
1.07475442971636
0.815507520027382
0.706298472163206
0.777263043302509
0.765773147061298
0.496197284266296
0.81925086593712
0.701255825050269
0.715042163951086
0.695474770422352
0.478843771425982
0.549344182910707
0.417298093477361
0.740590147833087
0.56701764405449
0.810778203530462
0.81842211482395
0.435593953752298
0.868791425647702
0.71641658581696
0.710425504121014
1.02691655805539
1.08523384971525
0.650380865499277
0.775504601098514
1.03013446837302
0.812511825474122
1.00245569840959
0.661723690393978
0.632434939649461
0.406367057072923
1.06714737011125
0.80716799516347
0.803194441638876
1.42585894061713
1.23616173359567
0.806419584807057
0.923003457982226
0.990635807181285
0.678085102572885
1.19753309584207
0.47908076316213
0.751358594897369
1.13007622739824
0.714538468341725
0.45147275238861
0.673174630046673
0.680149179599049
0.843823644840607
0.961889862043148
1.20433348319259
0.883914756000294
0.813481651682185
0.689051322659234
1.11268206305779
0.767168940284523
0.91648610584733
1.05272305654854
0.595722901833142
0.867915573115221
0.823151232122334
0.257068090011694
0.421609846776937
0.941457301637145
0.970245745693086
0.597602688086975
0.799558084392777
0.76212943764512
0.62412224146438
0.852089643397681
1.12898714025987
0.862674697731424
0.883519689771557
0.663721730965705
1.43593933318873
1.19007381177266
0.168855244338812
0.668940736953671
0.800617736669084
0.906753343419482
0.677456481596794
0.741001769086615
1.14637249042057
0.986465635562324
1.01829943182553
0.717218576202655
0.677951672488439
0.536796796360055
0.482980338075357
2.22387358245855
1.23111399193644
0.669130620355559
0.674942449546091
0.59946976926572
0.879836052077746
1.17743868673403
0.656993926113431
1.38912344040273
0.743739494583473
0.905383367176771
1.16218441787065
0.990614152687799
0.946343948840507
0.981292541516346
1.31908149715454
1.20694083268886
1.0761615278297
1.05317165843509
0.858447620341491
0.631417160838844
0.776399088364112
1.78003589121129
0.834352946357454
1.06798936208155
0.638416811874696
0.798712056796739
0.710752772822525
0.358376915905402
1.02884841240413
1.24326666671164
1.16829193935042
0.836049701592027
0.657196024254259
0.842497843558774
0.862293616942681
0.905624258245432
1.19280243539441
0.922996634424444
1.0434447494903
0.881132484437021
0.784976072758869
1.28353031265154
0.829079043173428
0.792281141163674
1.11872418304826
0.63989403370285
0.564006798876776
0.779357710465004
0.89427045277761
1.25874808028341
2.59992314370874
0.880115333723273
0.701087647076699
0.662788650734184
1.02861377983162
0.381451514639805
0.395569986181904
1.12787472621724
0.946343948840507
0.63198330992211
0.859052427756109
0.522265120835909
0.733161283087298
0.687125795926497
0.610733632557722
0.42358676348118
1.10430832354537
1.08621738483067
1.49503930642804
0.778408736209883
1.37781679589997
0.789309514618454
0.919600661418471
0.531826717092978
1.32349674734316
0.943577558934935
1.09312422889252
0.946394124001155
1.03589532325899
1.81258063251853
0.725334152529535
0.645486804067084
1.24463076690641
1.20970643311329
0.55070949803136
1.17969613761917
0.739936942159097
0.528831106033327
1.08280247733747
1.00357816202915
0.932192736303364
1.24574413787483
0.967444292048615
1.08566534454194
0.514744357634557
0.682745408279769
1.46770253304183
0.950724546257303
0.889393957601326
0.508887236402799
0.357473148895748
0.941674485957294
1.02513745993472
0.510124153449576
0.752672567967427
0.803310983557249
0.502399323828663
0.7533068819937
1.18785175060017
0.847014481069514
0.863518853516474
1.03473913921035
0.743755504656407
1.18345067960491
1.0869963780837
0.709230237234121
1.11942310479129
0.846565333485652
0.617180836200329
1.16215127739778
0.763597297738225
0.405346902971681
1.5770838760346
0.937402424170525
1.38514663855292
0.537894335011485
0.904318782891594
0.597201719712494
0.660178835589137
0.766764900457252
0.679335763545499
0.603004430895224
0.868817105028453
1.09625850994611
1.31147945850999
0.956685322311312
1.15755367589939
0.431169454400363
0.679209206417976
0.782486233366972
0.793719309827599
0.863567106819921
0.383844814976772
0.629806645759015
0.660239926874263
0.794283614721193
0.40308565830714
0.452177826146608
1.0096847475836
0.602592316139679
1.52064279576934
0.478655912185095
1.06930637946239
1.09930413683473
0.753310598881084
0.853691265201158
0.810815371322352
0.848576996816683
0.510612626694488
0.668724742650036
1.87286042463221
0.486560422805586
1.03022888640604
0.369181881188149
0.486664585376627
1.32853589063314
0.547810354225981
1.05211088833983
0.656522501969062
1.03489984715295
0.786244251808334
0.458622584696819
0.694124851795592
0.503563985922574
0.483510608464267
1.32190614828481
0.571279590235755
0.503979685934369
0.972804192527357
1.05698601456301
0.422920150381621
0.892067753100622
0.359806490401296
0.850427096638894
0.726898455580462
1.21194613348206
0.704724217221652
0.991117760700202
0.745836102813866
0.478613338412061
0.774028097808966
1.01397008558948
0.808218450764532
0.6687723996567
0.942500234225517
1.21324869103385
0.562069676327183
1.18746311234228
0.734362682708462
0.723794652458815
1.0917768420922
1.28472233168249
0.818412968628528
0.511244160114783
1.45621124215459
1.20301260862863
0.737983298378961
0.886823904261734
0.436256082005519
2.01191474420093
0.945506741136824
0.596593176111034
0.296833455776109
1.03667783976706
0.679910835338249
1.10323250000357
1.01021895187984
0.595846190010689
0.586820252359952
0.885339675688859
0.32153144832492
0.69628284418672
0.482242531133208
0.729384025084904
0.824610287936815
0.638615110680664
0.766259360000885
1.36824073592244
0.685638080229275
0.691911641982844
0.263450616042079
0.807279922069611
0.696561284188307
0.606332529938877
0.412346851587326
0.775227911628193
0.706673650837451
0.699190208967429
0.822013130027208
0.544345227148887
0.985854788621535
0.626022329654431
0.438321881947585
0.865189432474469
0.269272235831294
0.710972761552022
0.87278129886423
0.801489679928285
0.853536548636977
0.801487667780842
0.888989770122903
0.395439197790059
1.08942307282125
1.1535293655972
0.565784412688452
0.92724160068191
1.36185401466883
0.648350664245706
0.438638535214197
0.532204048237774
0.855738030326871
0.69268245656214
0.805985455566316
0.972522087441164
1.12456117272803
0.606540645478919
0.700203518743568
0.797500494055817
0.502226498275335
1.11713176435737
0.93818150572772
0.817742578541151
0.593555610146412
0.547308230502711
0.530045080999464
0.684612071605947
0.61027117007698
0.636080181945915
0.858958260874284
0.451366110464359
0.694076923640219
1.01182211470602
1.03707334217118
0.749675831942521
0.452937685891741
0.683709625688222
0.722770369071386
1.41714021770201
0.575637930795374
0.898315187756035
0.988472810121414
0.563967045975858
0.765922606710832
0.63422765580789
0.647464278510659
0.747140932066715
0.772990844106018
0.474045824507468
0.765040085614508
0.816619588124093
0.916861042220579
0.762992665746323
0.674959243570842
0.620081575728561
1.00127971439382
1.6379810689605
0.622608474153314
0.60398926228332
0.452545949958913
0.65630067609215
0.84282559742872
0.520900969214977
1.03707697981956
0.62018926642332
1.11389985572224
0.666991395193792
1.0179958888589
0.892311592620476
0.329153400933123
0.381430809140422
0.680362415597758
1.0568923405822
0.565422462978417
0.647322416698215
0.82753299756108
0.510124153449576
1.05344801707464
1.42937359009912
1.5493268327669
1.41537754492548
0.611555351914818
0.820802830785248
1.08387079057126
0.74116148305422
0.768840919183752
1.71742399479312
0.805391423449377
1.20113875218106
1.05514017984014
0.806247752666188
1.70380870896027
0.744458914790243
0.577212464798868
0.753829397488402
0.477213344382494
0.876039790971249
0.731821644600192
0.912723816081376
0.343857378227451
0.928069514405732
0.640387478117249
0.660383365955047
1.37302472476083
0.930779072563131
0.64174121182929
0.994563413882126
1.00325496700086
0.772769221256388
1.02594977575447
0.883648770418654
1.10391728689073
0.864227466954351
0.417816976924956
0.420040419042535
0.760280668445477
1.28124719789717
0.654230470872992
0.683136669673831
1.03163159320739
0.607705446953317
1.00124719230039
0.55927487572678
0.536872750610576
1.31416285161358
0.950759778200331
0.710069264904012
0.873881448493755
1.43504652387988
0.821094862975378
0.539542099844627
0.651568447083692
1.49357685090058
0.761053525352583
1.02755429926683
0.781062643256294
1.13189452469931
1.29674325072237
0.743374661492133
0.871798406313115
0.694015189720752
0.96282040068829
0.500213473325512
1.50319045095425
0.733994716434576
0.487433750402518
0.912037690923027
1.36390834083338
0.823425077288157
1.1150234784402
1.01395133156081
0.901771803137114
0.977473701395257
1.21568232188598
1.55752638892769
1.19207501015118
1.14728254627238
1.63898048333683
0.846507827772333
1.04388633558341
0.579372464934622
0.625526707364804
0.463415864468042
0.539687979838452
0.4538247486775
0.675737614511585
0.574237306250765
1.29991187288695
0.638801622798422
0.665006536191285
0.535962956660885
0.644731796264224
0.342438593766114
0.498024443345736
0.571601622112034
1.0221870424335
1.44639987532317
0.752030661915289
0.51731395296641
0.780657537043775
0.935456176627533
1.30282855841452
1.4460165424523
0.485082686767875
0.730060614984203
0.944862447179214
0.997330678171917
0.758109440795464
0.761878617025526
0.68201003327086
0.733265629654208
0.552418387785186
0.656838633316485
0.974717906823755
1.09509059340514
0.985646671291568
0.743271676461924
1.29253372047105
0.797232511023091
0.757534729986035
1.17781616389552
0.746090788418831
0.882350158251643
1.08569353054392
1.3621650568773
0.801251434048655
0.609963696180143
0.534103280279577
0.467643823566
0.302654104337633
1.25539186162073
0.519332540877676
1.0599955816719
0.749465320617162
0.946343948840507
0.526274463719041
1.12378347089315
1.10608773110407
0.814838306749665
0.982811963340198
0.775997294618588
0.877281199802519
0.691550116310251
0.771822720779903
0.758039568940479
0.918327171541231
0.844370490177692
0.631106455264725
0.913657708658019
0.916686120910907
0.52792048281681
0.695866194314971
1.06160737287102
0.840203743239219
0.765336032004783
1.06311364570832
1.14957600978494
0.910632856431429
1.07676111663327
0.67930367171877
0.859317194244864
0.48759627575527
0.915214196285756
0.627033551083214
0.363687070312513
0.654762074264051
0.796315525917197
0.904318782891594
0.797118650658132
1.18526835635581
1.21594077615472
0.569034121803735
1.03667495376789
0.507144318989765
0.730036760534106
0.777677379556436
1.20271951664125
0.453935410563385
0.984179819283574
0.509446829777611
0.747009371281103
0.892694800820618
0.617643992111618
0.831017522711732
0.352166247124076
0.656050046324057
1.40348520640128
1.02197087371482
0.626778593662578
1.29968963470872
0.725089404574091
1.8687403103235
0.776202674338242
0.501756426237351
0.933479102121451
0.861436150633538
0.47159576143468
1.35746454611049
0.58073248877207
0.414793580598065
0.866296013699721
0.834051579422247
1.11109540253925
1.17225810842076
0.67749338746025
0.239524663802939
0.743755504656407
0.546771609300485
0.878582288531587
1.06712729874036
0.536536175674075
0.614513356880786
0.417543929161728
0.625855935900232
0.802663954099451
0.489030061181102
0.565656766936891
0.522051124097278
0.39015767408477
0.847998805146752
1.09045040306426
1.0418553568906
1.03316957636532
0.792621144979691
1.12216886878178
0.751457003755899
0.634194958881903
1.00470163793795
0.862568392725342
1.19190054845157
0.584494339549598
1.07595682241866
0.693466733273791
0.886531972400121
1.35595462369148
0.71002212085588
0.568883247508784
0.75368014182847
0.727206986266704
0.860756669476586
0.607130269256381
0.727007742956948
0.448627389957938
1.98854501245072
0.898315187756035
0.651077177799906
1.02795246644841
0.571820302367573
0.747520902136895
0.774363414681
1.2168214137877
0.588642546705505
0.631785061671413
0.912073894383712
0.553797980654666
1.31792327692197
1.18978261125675
0.804654511540597
0.837414707085232
0.668062987767404
0.629783444898803
0.730409734890461
0.74733768320172
0.606979980979165
0.803590003036507
0.8123554386914
0.950137309914244
0.50138556369145
1.37209452683873
0.566619902610921
0.74916449387298
0.918518891274843
1.11838552409684
0.638181803967854
1.29107474401999
0.422845629260723
0.770141018592299
0.381561597532267
0.822002030265106
0.820820569515826
0.697401374655932
0.858493038852161
0.910207659648766
0.9883292425887
0.880304402349358
1.47553517522311
1.03800280745168
0.7006787753755
0.852722824817005
0.966578242994809
0.595823146603579
0.806619279045542
0.846299401238609
1.10424489402929
1.28971401815775
0.737943626247418
0.506660001500068
0.617235221759825
0.466237363364296
1.07956221481749
1.11767747976432
1.06407092303498
0.760030454537621
1.23956326893864
1.0861967088418
1.03172511380786
1.21764156552328
1.74592030130223
0.946343948840507
0.910468807176801
0.175245118407866
0.705260476706986
0.587752228973573
1.32865696363128
0.498310070658116
0.374184173484424
0.824823901364244
0.76961437278445
0.612704499502294
0.549602617018203
1.05764999101429
0.328465363646631
1.16989989216615
0.61766787617934
0.798395771313416
0.747520902136895
1.23644085710541
1.0450163993118
0.529848656736099
0.802457184002135
0.510430513255519
0.738073115335314
0.707634801693321
0.495194754576114
0.539789592005029
0.554051912979514
0.551887186987047
0.531544904811015
0.489702678005403
0.629054402277412
0.900545958209085
0.207878786663155
0.391768362664658
0.979393267478904
0.378183234957242
1.01961408437972
0.66189009822696
0.579653977892999
0.550845702383932
0.707880536452038
0.864594070820414
0.833320795025746
0.953014610102239
1.08098745299929
1.23215257486573
0.53625363871331
0.963722776864493
0.816827861641887
0.783610556702422
0.535720364708027
1.03055423750064
0.674293297063005
0.784349185831877
0.686482833252249
0.979568868752585
0.524822564598321
0.867525592022263
0.852593151525183
0.320446468073698
0.77700307864535
1.21737891825425
0.898107288004627
0.869509718093027
0.692372315944437
0.599476743131152
1.60320525065012
1.16742472657957
1.29962872807474
1.17701433156216
1.13225307364399
0.899940248738744
1.04108816002304
0.934171018536649
0.443117300776422
0.611735478438859
0.779607615973486
0.591019628630657
0.658641615831351
1.03147634078311
0.870914163803997
0.700974922666563
0.452397041313844
0.539444085905673
0.524824104877386
0.5821911252536
0.855663754654406
0.769297488184113
0.840089600789392
0.837356882064238
0.469925548216464
0.97578602709417
1.22094251044469
0.942901667141586
0.642621555651878
1.02966546534601
0.550256624586156
1.2175623344754
0.929570261910716
0.616820864591504
0.612052103709739
0.614849977884881
0.827063894182476
0.556032672941326
0.878561423116454
0.763000011210377
0.687284108486742
0.710954967191843
0.582126076116519
0.677205199963353
0.488099879004477
0.799853192409156
1.01414083992212
0.947940102170335
0.890231056335223
0.808030470880771
0.855689125949451
0.745279482449425
0.810296031300195
1.5593328246595
1.29247724482322
0.517522905205054
0.541877229527923
1.05852634812246
0.587866708558693
0.887914849681568
0.563421836302292
1.10354906128794
0.732097492535541
0.803718567897077
0.539789592005029
1.24031555027092
0.515462875710196
0.909262920062054
0.857325754593352
0.745509608216621
0.768068408601227
0.552055033373182
0.855118034798519
1.11205544716046
0.701102420263685
0.407723638769325
0.773534287088398
0.667864427378257
0.930485395652237
0.673317437829854
1.06186835639338
1.20411929884069
1.00279504608807
0.734847925530143
0.531660807376873
0.815489940212133
0.57001822014372
0.924876206565404
0.539873562128794
0.792660181225719
0.772339439398115
0.739974833608185
0.655923290307549
0.787746107279874
0.787645201889838
0.88085516599217
0.715305831778456
0.615974520008195
0.543524249403009
0.679332610227359
0.555931810521244
0.541179676225889
0.50214442243981
0.747829367898272
0.632223184653076
0.914506701909512
0.720600147082757
0.603206898033072
0.841291762415404
1.10604957062775
0.789357583782465
0.479918174477739
0.755009285108754
1.44273864463126
0.961943028977511
1.47979025456279
0.728572278774411
0.524135844407339
0.93677506042959
0.505798463558028
0.640476365084663
0.570863142440526
0.403761737477159
0.853962828906285
0.524233549057868
0.946994480494788
1.02052161141544
0.747084849207649
0.424169513963678
0.843069666510547
1.17518167592217
0.81500809709672
0.522011067938156
0.612491772780244
1.36760639379491
0.81623898932011
0.745893207356418
1.25431306117143
1.22561746803998
0.506317014407613
1.51753992005039
0.883998922432779
1.11774206397941
1.26170718540582
0.757386451999487
1.17375197451293
1.03700902995155
0.742397031514877
1.03697933934431
0.495631557832582
1.01028447076499
1.80507990276927
0.675013145301725
0.615811834714479
0.749724194993471
0.664652073765384
0.499419334096613
1.93907112322281
1.02414621889424
0.788280019585634
1.6964304746395
1.52308342022941
0.611607256015249
0.835245008527378
1.38048102638656
1.10466278406477
1.69207382409172
1.02505177235086
0.344315731770108
0.644345628954477
1.27009314548647
0.546896222617701
0.479058351668056
1.06933681185223
0.614322620984383
0.828321438253669
1.39268482851088
0.981809184626972
0.799115498129124
0.681155204741486
0.803043391756661
0.795364738962544
1.57521139445701
0.885762701139466
0.843168030089858
0.735702160524245
0.760903995062055
0.717140878238777
0.866662767932203
0.580848662185001
0.769916760687869
1.07713651375261
1.29610439779698
1.04383314530603
0.674512886871502
0.91800775814716
0.664140931664989
0.659083251453534
0.78611388221723
0.791874302542037
0.747787643918116
0.757199628634378
1.12972998374345
1.07510659840845
1.89376124624774
0.799311029764911
0.949509311863602
1.07378788789327
0.858976227338383
0.805954310429742
0.837122836588836
0.542197114715259
1.28752582531101
0.769713817456679
0.723107418196664
1.26165535139685
0.590206411196915
0.8256102591987
0.675338339530239
0.732608099970437
0.621404453670091
1.02847523822097
0.812108522322722
0.745487446101229
0.827495186451109
1.32549159733862
0.691776831811502
0.678777864527098
1.11551287411696
0.866687515251525
0.734614593376189
1.16566304808321
1.16856267744828
0.626491471864558
1.29991187288695
0.664600317016231
1.37019373486504
1.52204831761983
1.00545506789514
0.876302005592319
0.46923824936941
0.757628760944131
0.854710755619028
1.46942254141955
0.323835998156971
0.671799591780127
0.278881817919086
0.491746861246889
0.52160619151797
1.20522923323651
1.37933156500004
1.26146691017532
0.793258801861446
1.00187997661711
1.06693976453984
0.416977431213173
1.06666498066957
1.51275208898073
0.414891901560715
1.02285702991587
0.983424977618959
0.745346594939951
0.554216665919277
0.491204114352133
0.605105000891788
0.404622925150229
0.413635390623262
0.327524180058592
1.21764489802431
0.832142318695176
1.03150754257082
0.954560706426569
1.07278923520776
0.475822509284326
0.598227658922621
0.873003407834148
0.8053909511174
0.828101871033455
0.986409271058053
0.849362796650708
0.681152206885643
0.669024886156441
1.70630061623255
0.497978916850692
1.51615953486848
0.837327714309405
0.58303377213979
1.12415938408126
0.733347809490692
1.0777001509618
0.71377849112159
0.668044098955099
0.886307997484917
0.364288531096461
0.573775522718676
0.92600919112329
0.548331292401149
0.838067272328457
0.509617832832577
0.599979859264763
0.611847547250594
1.13329528972233
0.225783021865635
1.47979025456279
0.794030608666997
0.738486264798966
1.03963865828283
0.455075885327037
0.695644591197741
0.916325973162712
0.464167315621217
0.937938915650725
0.833079622825748
0.0732110036486081
0.437951878828329
1.42734302121734
0.639150430861238
0.534713080285263
1.09330054169917
1.21122575753606
0.747032265032526
0.748676137496375
0.488303031956516
1.14916609700141
0.797867340591409
0.673469613471632
0.33881273851762
0.793666754416358
1.14429242742126
0.342551376295299
1.10547409349522
0.81004638865894
0.759320326663759
0.562383767246379
1.3313526730949
1.13667999908273
0.763266949440893
0.594298390713011
0.404957094771244
0.622797786348507
0.778254247054702
0.513685131371134
0.954743088536454
0.843145904855544
0.872956516483628
0.732582550660285
0.739666890321936
0.76547097980587
1.1021128218984
0.498116963178457
1.04979719051481
1.2211345722742
0.696976062547602
0.665731622618987
0.840129275429609
0.721187911641483
0.37824420792797
0.812516133728778
0.840078389678407
1.2496279470007
0.629513939736433
0.826815367964501
1.63764058729722
0.494369727098824
1.07140501446608
1.81376478803786
1.17816890932359
1.40038086049742
1.12125028591951
0.591283979554579
0.684854162399471
1.12255991337391
1.18729095792554
1.0472601900791
0.431720666568066
0.857869915263848
0.80086455822825
0.684142847777414
1.16331814020837
0.680646289469451
0.702872507779648
0.572750506474764
0.992837706441709
1.14517692051791
0.715495039085734
0.834173144311412
0.874078602930952
2.69894796002514
0.938103509217466
0.74296592066139
0.745800469102597
1.03566719330187
0.900404044776242
0.718940682469135
0.748531340583226
0.365342453753487
0.924603828108446
0.736010728431949
0.855675960831079
0.633592191151116
0.463045670805486
0.606010097061307
0.552906401526734
0.842051569453496
0.580839606514221
2.28370225352419
0.681656317064514
0.716771930326515
0.612772730973278
0.80196361509317
0.887077689168963
0.997330678171917
1.12168376334702
1.32012239760786
0.573992145569067
0.539444010655778
0.283939758259491
0.563138896589635
0.537643288619915
0.333978580372859
0.588359723671259
0.661443340379302
0.965857032234264
0.461633577354676
1.0445184346003
1.25299188252548
0.784227461543105
0.753273399383512
0.72773708990479
0.992240058749535
0.639849510931011
0.723322506961392
0.511337103899626
0.902364124010249
0.592120355590728
1.51451520377511
0.851213510087358
0.979628877010018
0.701746066662052
1.3841096826301
1.01604031329669
0.995268083861134
0.705360251738646
0.829303756050952
0.78142151398222
0.705977939135302
0.612893728179119
0.550996302924739
1.3042941529485
0.809708378717682
0.946343948840507
0.788100656781421
0.820378181292548
0.752207582011641
0.449819069402145
0.41866768878627
1.06184656611683
0.612043613489465
0.749953910367324
0.870470330068416
0.769366244023878
0.762477960046709
0.71152851504903
0.989697839523143
0.533874952521513
0.780687506125512
0.522294296021399
0.59508586299044
1.20106244317623
0.746717940780252
0.810628405275979
0.618147617291583
0.556395202745741
0.554061511311452
0.71525580249461
0.659112300552924
0.744901171424568
0.419893267469631
0.893551545888687
1.30758224995278
0.775166605561916
1.31361522258098
1.40010532287026
0.856621706355084
0.648033379232318
0.83395332689953
1.30082768814459
1.359314307942
0.861047073508195
0.545700051775175
0.626874612761845
0.675127903154901
1.13863675660468
0.53252306064316
1.48025876254438
0.914506701909512
0.508619022996722
0.954177962912702
0.724671814276268
0.717367442009764
0.583646692387881
0.545477127667369
0.896954400303984
0.830040738909562
0.717736043839625
1.1144444746821
0.640423572852062
0.836384116974738
0.779793190028379
1.0470576514134
0.534236570759657
0.766102772204028
0.444296450952151
0.533584767922546
0.71013681772237
0.863941662666168
0.845681557990203
0.980742425737085
1.21748388206282
0.811738983405592
0.669177350496091
1.52570068001509
1.13067640394717
0.656247040575602
0.679986242117249
0.767187945004061
0.651518136644141
0.50751606106233
1.17883388118659
0.748300289106631
0.493513648437514
0.856727095047087
0.914940757040143
0.927353388902757
0.710896268712653
0.273319121665927
1.03008400095843
0.79593581480997
0.551354082056208
0.416849315895083
0.703696604893853
0.674423732034559
0.739361717407629
1.29270803841625
0.792358945524074
0.711226656205667
0.892448009437907
0.882750857192195
1.38237991296393
0.53922380884548
0.976361924518302
0.743158205178319
0.82269376591468
0.809539743009394
1.58547751315306
1.32740017235111
0.631804878585593
0.920718847652146
0.853759960009324
0.855964396046659
0.79850896533432
0.315587107664789
0.727713658178169
0.632810914133713
0.631008835831626
0.660254068193837
0.810719235046116
0.766626675691281
0.830550890028148
1.47959440017751
0.891528514994099
0.705977939135302
1.79053719386784
0.523744164282673
0.916397169188747
0.672355088266689
1.08870490597068
0.896313989377515
1.34342111946689
0.388608575751206
0.567097906367869
1.07177842750128
0.976361924518302
0.851181043824831
1.2446516661106
1.06495099072882
1.44619369833434
0.892311592620476
0.401483119291384
1.96384154225989
1.03051871513673
0.93030729689573
0.5741429775639
0.955871509769733
0.429495053811651
0.931852512306398
1.21281180445885
0.769713817456679
0.463177696938321
1.17932528837507
0.824485135254136
0.871483500467313
1.29075909150833
0.679499641067451
0.690184868236914
0.353200375016442
1.97138573659473
0.760627295089346
1.47043362044812
1.1713348978327
0.61557752514117
0.528831865860153
0.439632188002597
0.195494740279051
0.817760359878154
0.348766557595244
0.787289376091273
1.13667999908273
0.888224038485627
1.51842385849831
1.11887658609665
0.519855698384132
0.669667777408198
0.734312197198099
1.27981206913328
0.865884336008189
0.747070704312214
0.985507408581383
0.699190208967429
0.886307997484917
0.612508382023482
1.42094272415252
0.649602716520907
1.34833253812477
1.19408828102674
0.925315690908404
0.914044810891022
0.856439377588923
1.25226432482895
0.646241048683003
0.662937141818111
1.01950454164488
0.463254932232439
0.664355538645162
0.857201587625332
0.74881161514289
0.722002339782312
0.828616930618134
0.808219274848812
0.973680935638786
1.75765599351014
1.03567041801552
0.801374963868741
0.671639937748842
0.850406702454096
0.972224762182483
0.85412332736812
1.34573844419452
0.55440338839019
1.07545820275589
0.980088802965655
1.57806616539592
1.80788855142272
0.921623262988205
0.594150503182727
1.14023331036666
0.873014454344462
0.965446296999103
0.824549860366177
0.821709721585957
0.419514125380458
0.377785192131971
0.714001649116963
0.868895073796447
0.801833161857652
1.15799495098985
0.420600233180566
1.07220372862517
0.846576965602684
0.697961475552931
0.358775439485214
0.792044283030499
0.817511304775934
0.883027412107422
1.55946072293557
0.976823815536787
0.749624098758826
0.918936231917303
0.296338260210033
0.843357319778795
0.588063751872002
0.448473666967648
0.782616543959061
1.27561163924501
0.741153452750697
0.719784603923814
0.989632051015731
1.30144974038844
0.96321371940542
1.08249950667412
0.599391271506376
1.0863983678677
1.27239318671939
0.989343331932395
0.643332361059738
0.528793625725374
0.780068908647755
1.59454776759181
0.543895967352112
0.203277178417738
0.855394647870972
0.765889208988095
0.780444819154481
1.81824336771211
2.00517288691316
0.686850104783535
0.844206203253311
0.899649320008381
1.07316647613673
0.600908385157501
0.576653772661969
0.817019782367175
0.6152178306524
0.681441709859888
0.526595631496219
0.495681936495608
0.478995554308521
0.840552525610903
0.362933250505025
0.673650888405369
0.485708002762249
0.524993499070014
0.747172452037904
0.713050979174964
0.815777174309683
0.808562977632384
0.806528175837353
0.88866234851847
0.470333684948197
1.75756997308379
0.997678468044628
0.847633294234088
1.12396152926054
0.461569679247358
0.564152007047877
0.709316205819702
0.752803051304789
0.49479433757557
0.545733932665161
0.771742784675809
1.70341910791291
1.10010843104933
0.718506864940266
0.600557530369031
1.17728384051806
0.814772647691944
0.591134804941083
0.988802673715148
0.748125889824376
0.685902223321348
0.714153478572752
1.32344311182661
1.38800108415558
0.654117261527824
1.03869077144178
0.583004651014405
1.4689932751688
0.463600978773566
0.752438156630314
0.714518988357426
0.793290754760045
0.575733214283106
0.687140009863275
1.30452556956091
0.871998899521254
0.66140579343191
0.698374259468535
0.617446302832864
0.441982542529985
0.789508973823363
0.831635591405294
0.692361915661196
0.7705338275995
0.638313638901978
0.605184214181038
0.765016897174466
1.15824683523455
0.21278318315486
0.890115101257994
0.704801906371862
1.35137638315891
0.892117928261264
0.38295301511626
1.18649224664828
0.515306479444095
1.26004676296764
0.904318782891594
0.709881388099453
1.46695653687301
0.688437691645371
0.803895399947803
0.507787165616986
0.680308396560094
0.455565221016254
1.02750386649273
1.0390353977304
0.667997130217311
1.02286646365525
0.998684254013904
0.681549870659952
0.515102799773184
0.691410302183467
0.471775160448174
0.884059231976172
0.756007898598293
0.508637789673732
0.534158013689964
0.549314786956036
0.741466466376374
0.561684036358348
1.13000953489821
0.643724909945397
0.326452660653394
0.812121796026107
0.441466760496011
0.409530195163003
0.856010057913951
0.904038818998423
0.511529720644075
0.532084404235138
1.15016633598144
0.907250771213611
0.568773041174665
1.03119965451684
0.629339501258277
0.631454691482501
0.582493630718135
0.622514716034944
0.834201487938673
0.568755135775578
0.267673676104829
0.552768690771688
0.736306904540197
0.709333428948456
0.511079226939376
1.42707596825092
0.752422085836052
0.319704275620743
1.10929070426476
1.19027448897668
0.602675988994515
0.592108002416323
1.04887393769603
0.643964096877303
0.764542960685263
0.715841256598064
0.736597584506593
0.906590413483427
0.472622610292114
0.493286566885964
1.55206629329763
0.634300253216403
0.717028783764928
0.740448556950567
1.08076755941237
0.543747547905499
0.981099973990026
0.432084120485078
0.865970755512568
1.12957997506217
0.365649071478216
0.575274859357304
0.654194764479675
0.560080924150701
0.566949816767831
0.651386334613073
0.805039370686911
0.928618497848712
0.826800851812842
0.550426150863722
0.80743684853281
1.09450335068375
0.966624086927034
0.866062309722916
0.724071641613777
0.744440493961457
0.396735529886559
0.491634301970734
1.03398933191229
1.03082675159677
0.892590829603525
0.667092152367409
0.869949244706457
0.768425521365883
0.996836365178402
0.899649320008381
0.654946560465062
0.866802239957273
0.886307997484917
0.465611929430093
0.546864936198818
1.65079025021494
0.852473633460329
0.610507874425732
1.26100662311914
0.865303647595755
0.550565275581673
1.33145205591519
0.509848946218421
0.724267511762826
0.679857766247449
0.835658798517683
0.488932422034489
0.501055315830412
0.433522514030095
1.34231308189507
0.422049511293966
0.781705765902807
0.560981425279061
0.647719101355607
0.85849370836402
0.674092017725836
0.532197865515691
0.777844209272881
0.227639593460586
1.00248119877105
0.58789148589385
0.817965332086901
0.73807103739514
1.41306757960128
0.749528442837428
1.88160927477349
0.424882914194735
0.895093746463784
0.579161307068107
0.883753276150637
0.874300807213799
0.508766773214862
1.04553714346775
1.20510247250079
0.736846526508612
1.28845664362283
0.958986397014871
0.824868783655647
0.380811076811222
0.658612017760925
0.604058353552251
1.1515832097401
0.47450626829612
0.639938392644153
1.23889326274984
1.20338860744486
0.753675278971574
0.770467797022868
0.858214008540787
0.574387862762559
0.985046456664921
0.673836079586791
1.03382597096921
0.891866881869694
0.469478935598653
1.01270689882908
0.815821697799028
0.66598763888049
0.419768404673566
0.896313989377515
1.66718040117244
0.895357219509102
0.50594498098309
0.884084535700382
0.722407500011688
0.759516926294852
0.877667946067592
0.891047677855095
0.98932432958986
1.53241307105534
0.810617342882754
0.861385358245911
0.626177753886329
0.674962970141082
0.966515770486496
0.986256893318404
0.552106509359635
0.627967072572729
0.950373410514165
1.01495897999891
1.24967859983655
0.805615052162877
0.566829546432053
0.956640319750139
1.06881748845401
0.809864615674039
0.996343165655318
0.718858363125133
1.84777203630575
0.686722419748525
0.999352941785951
1.03054605580095
0.743942389141679
0.978666075426279
0.841006846036089
0.836558491448472
0.637335756763927
1.1235692617229
1.17493061499939
1.24030439242082
0.821503385008946
0.974863895797362
1.22710193133899
0.445155208617149
0.748988672094457
0.729709266984293
0.697213206215179
1.02372355196717
0.751690492305239
0.97392992137266
1.13521582131591
0.908139252523313
0.786912710071245
0.66276756022875
0.956928042205979
0.496456458743321
0.462095392365103
0.66357214610883
0.655390647278535
0.945489709270359
0.533606539964708
1.21349667157105
1.04972361144225
0.646355466462024
0.626748471873003
1.07921132518976
0.702601843162849
0.684664438499182
0.649286126073888
0.580602133792883
0.608797397906136
1.04016357149392
0.864491759241713
0.664297291893846
0.882223704053076
0.706513188673465
0.676284884958017
0.879967328893931
0.734423812970032
0.763815548551569
0.932369700479856
0.724118770056447
0.592929929171777
0.80007460130862
0.518902068068776
0.579092729582871
0.473586658586141
1.25500434534996
0.572441267076852
1.16803812478477
0.531857371720124
0.744817298541592
0.866296013699721
0.743880450895053
0.609831535253217
1.03784892593983
0.68965081319649
1.27209433204036
0.694793730478299
0.708101438793377
0.650035555506649
0.824069250385765
0.778082750455207
0.996488062208484
0.615728270163943
0.542907661134191
0.862029222076244
0.679225036284646
0.468170224690535
0.698187593626818
0.609252955260596
0.584990520835121
0.907629219691532
1.16895054476761
1.09045065957647
0.442664874397456
1.00799884628132
0.627862818180655
0.811992848641228
1.36144263051953
0.697265560926888
1.09095490616802
0.699315778620378
1.03253203066213
0.64088616479182
0.564647560929923
0.962725975323424
0.579126964403369
0.630649811491024
0.433308075347723
0.660431305649503
0.524717298240879
0.450223305269626
0.386991781666563
0.823059467267493
0.755119979222937
1.1558103659601
0.801832420018079
0.833577019001907
0.643595225124719
0.705977939135302
0.517894099470006
0.615835130388775
0.837453292810846
0.793383760846282
1.99185016523072
1.39502716695689
0.525750853502124
0.996827612035983
0.643508097859891
0.721352999848319
0.649385136234554
0.897769373054894
0.968436069818888
0.803147133073339
1.31693082130529
0.495834423703633
0.523971420350887
0.58580222304997
0.808873187319287
0.50416019361124
1.53970595037148
0.516860608502288
0.779644665000175
0.710758274450172
0.74029025980008
0.701087647076699
0.683191527136546
0.910468807176801
0.534674678468078
1.37076669903059
1.21405093806833
0.369961858682522
0.754471570152844
1.45437629931292
0.679147059361189
0.450689921173887
0.634758380704127
0.946343948840507
0.669867486608805
0.652142606917493
0.853571668578251
0.442796970670812
0.58619755227282
0.974614372253585
0.741747146543849
0.630777243030806
0.874401167769696
0.570420737627476
0.725847099627969
0.802907708811144
0.604482649951996
0.449436441444932
1.20430956776912
0.898402523005212
1.12242280957938
1.15877976690922
0.907431758147069
1.25380968245576
0.39482242157072
0.196631032690039
0.332529999551566
0.557951203751097
0.184495631552893
0.596417414288812
0.894238722904712
0.719790780511014
0.909800326276234
0.408360901382082
0.743484576577038
0.47796603034903
1.21201164377784
0.651850444702804
1.01272056878708
0.561366854928487
0.830908754497214
0.613324700517399
0.632274537281471
0.821518790318765
0.867795988226046
0.789585239668986
0.403810214799338
0.741428051165568
0.569365764896907
0.650380865499277
1.14856704950454
0.735132320477496
0.898270746899462
0.770001177273752
0.470345631871358
1.11066228979389
0.796445266537799
0.675524127178113
1.20290965688988
0.574722429348537
0.924603828108446
1.00530098171009
0.766026010184489
0.970012796876991
2.07712015238055
0.730554084039406
1.51412875721584
0.480405048430801
0.644132631338899
0.756107644697648
0.822798237602674
0.940956107052184
0.779028734096494
0.502878435182522
1.56373763960991
0.979964081599637
1.30144974038844
0.647116042292882
0.315447982946835
0.83723027802702
0.535576818431901
0.414948630098398
0.761673770230367
0.553563871894139
0.974781369886523
0.813698304307857
1.20294591355576
0.741035207019142
0.473448270356217
0.933994881490657
1.67491535285397
0.567806369304304
1.18795028101051
0.868780390040324
0.74694216284603
1.26708226404228
0.762141880735666
0.894653452104708
0.775011332727761
1.17542523846662
0.940045194262479
0.582303662497182
0.739595516086946
1.04206516271333
0.858724022328483
1.58360267733516
0.65175191855606
0.617098066615087
1.0063799001961
0.4752265698183
0.651494623306821
0.183662200071373
1.13256568994783
1.33837973789551
1.21918186856581
0.574493232084572
0.50741471372665
1.10018755806266
0.895215703912151
0.69540415798104
1.62458648047349
0.711031503240391
0.86716059390632
0.359459533655412
0.563665213758594
0.778082750455207
1.44568657849673
1.001083946135
0.92600919112329
0.714586247083646
0.597751966339726
0.486916953403475
1.2149650980167
0.963154015220071
0.755581733047878
0.558432878427214
0.876916833847955
0.922996634424444
0.946343948840507
1.39078494615371
0.602963934975925
0.702565918163381
0.441466760496011
0.560717036613193
0.694445688313933
0.834028387026662
1.00268455509169
0.449187498028555
0.639849510931011
0.680754149144526
0.995164486197154
1.2382842167244
0.814322403294716
0.472573708052216
0.782051245723404
0.327524180058592
0.609831535253217
1.17134212834341
1.05036015055126
0.633520756464763
0.649820488384577
0.538470931837421
0.665427340412666
0.676740736614186
0.397829403706039
1.08070972102961
0.452055424285282
0.806765427388208
0.389671037757856
0.855213293007915
1.08186726945834
0.318618100440461
1.10766719502705
1.07392265997961
0.731284508523959
0.601126939640951
0.426752066536308
0.990374363767203
0.850549402596625
0.638621123520539
0.819326650181208
1.13923161196906
0.805608583173064
0.756559894200233
0.863030168779169
0.595837960222437
0.685902223321348
0.476542392788139
0.826652662187384
0.951731790628829
0.73586227398267
1.25904257740136
0.293921922497802
0.977509806334589
0.778969880589381
0.731876873750217
0.633546172032542
1.17479193324578
0.899416166324898
1.12602061613913
0.664011500062362
0.740448556950567
0.548827262101569
1.05897098582394
0.697590893327923
0.777022593387636
0.606349113974565
0.34709658003906
0.591999824633768
1.06815947447999
1.13884412641747
0.939932809762098
0.260257470349138
0.810778203530462
0.699585508438626
0.390132353088667
1.0249329068839
0.566747037942571
1.00757515828001
0.770540775261208
1.37988534216604
0.668536148399204
0.80141777390759
0.757261916434779
0.442364459738709
0.318503095989219
0.699128286801784
1.0434447494903
0.505781871933682
0.667057518653607
0.983558108024672
0.748419754534134
0.846453123200991
1.00237750343906
1.40435966233259
0.656247040575602
1.23225234104376
0.603342544073609
0.775786506131269
0.552622427671107
0.831521207564519
0.582017584283453
0.922996634424444
0.486797735727583
1.12636770302159
0.595823146603579
0.623395509641167
1.33289459282022
0.741936233403207
0.808049296650662
0.559506526484545
0.423406487589717
1.0219902717719
0.34728522987783
1.09374055509931
0.64805649047076
0.569822381301681
0.518306859344246
0.877133465215172
0.959756235845478
0.469258199360803
1.30157139056759
0.648130674221378
0.821394574691569
1.09256080610598
1.17631701228585
0.358082209271819
0.661966388426722
0.48573828773993
0.532218068840291
0.43198492869014
1.53714259948796
0.780618398985726
1.05172298796888
0.374580361423128
1.37457850546586
1.4371560282378
1.13268652071551
0.702409332095744
0.963710545412786
0.91226948996301
0.433631697856386
0.340621604383385
0.907964693955394
0.573300685812856
1.12762456040905
0.486969361392645
0.824725949804993
0.390287873113537
1.17521259664021
0.734838965114936
0.385769265112775
0.976929997050696
0.970038510403792
0.790557615163697
1.2968993161881
1.03163649674749
0.542736735842653
1.07070461703246
0.47318770264176
0.901636325490599
0.460682781744972
1.16808016343287
1.02396563841249
0.452937663388596
1.12824255077958
0.469540258092848
1.31076944439508
0.786022900205342
0.700549411021752
3.23188890070335
0.689350664710489
0.749624098758826
0.984663558489751
0.912452685978481
0.751146662162983
1.18609730344136
1.60348187919956
0.514572961735442
1.1405455501401
1.17359098496817
0.806119673802326
0.977592802677162
0.741600946902758
1.11588778578394
0.908953680664142
0.446410440575002
1.10177257594774
0.250085567439203
0.617180836200329
1.17672476563855
0.438738554772143
1.19076132890007
0.912137418416973
1.00247209216981
0.449020546377024
0.840999655434017
0.508407510372383
0.709965892544073
1.22520561017646
0.604676835300138
0.683261633216971
0.938561510701819
1.06960336301221
0.823713591650565
0.960352337490144
0.581849811513355
0.763919740686521
0.877824255549392
1.27844903369612
0.550081120304134
0.608586313646624
0.857692464409112
0.463769467862094
0.994440737522753
0.522999056009486
1.00991764009366
0.895623920971129
1.09459217839733
1.09956604629285
0.609397263398973
0.774363179153003
0.455253390770622
1.06934395023486
0.882383031832225
0.656526164085342
0.811871498227457
0.636958745920607
0.615098572959061
0.783860370225123
0.855510394825338
0.482188895616658
0.352920810338811
0.999938382715613
0.570389666186377
0.659004609397783
0.579081413827183
0.821897307275421
0.755644889284804
0.707115555214787
0.772515495186606
0.685477858184612
0.515072304642421
0.683624127460348
1.10822742942249
0.660251306140705
0.974082393064331
1.42751173179514
0.953633146946838
0.989523859955301
0.716139426673518
0.812410864568977
0.39898935128118
0.558581332876494
0.758441751765873
0.532424399707611
0.917443424340374
0.905674433406075
0.916341344486796
1.19558430519291
0.560837530513881
0.420659585187981
0.985607558497456
0.974234864822201
0.602551597902326
0.566405486649209
0.792570419750768
1.71055071419272
0.788923393269142
0.640698758186388
0.62440973483615
0.949407243317894
1.04760062197103
1.64374623616628
1.42404578736348
0.533130211511292
0.708161554483325
0.679104564477351
1.48908808284804
1.19688288185032
0.352885156063473
0.825882439962845
1.03044694289169
0.957354094950614
0.659331317861575
0.72573427550261
0.641728707140251
0.721728917113773
1.08497830116905
0.892117928261264
0.500081401779475
0.510124153449576
0.785601322707594
0.770657964372141
0.611212189031206
0.605267036178574
0.985251049160053
0.551267531466721
0.538958046542729
0.665689670897508
0.651259654745782
0.539347743532328
0.59016349910251
0.739214176537822
0.99493263771131
0.386291760655815
0.726662016216588
0.961465441656012
1.04917938427613
0.658652301805445
0.664520788314638
1.07553231061137
0.867875139907457
0.708623723526472
0.77411159146309
0.882183390139877
0.745586512331549
0.667216863745528
0.663362573341968
1.38912920120275
0.901462607839369
0.470147137160379
0.957678398684739
0.893072611722166
0.665993100635419
0.432805038768466
0.752614355386272
1.05857923500096
0.899649320008381
0.794388851025603
0.503564457278283
0.772580092957251
0.446122793508049
0.58231669328748
0.693578849841764
0.841223096945915
0.945213797812265
0.629784264562987
1.0337940675173
1.00940521680988
0.883805925499177
0.996569682211747
0.66729422138814
0.866502381975209
1.189036126235
0.657790169424336
0.597629309387683
0.99109216755164
0.531581234577558
0.882527978606412
0.840453551451725
0.943783291986133
0.977805233608409
0.783266327000466
0.752784613982736
0.735358659260262
0.582086389860161
1.34698784590584
0.637176427691509
0.703343432917592
0.684775367815401
0.593777199300191
0.726675343908854
0.913951953487724
1.60654490976528
0.706965641097707
0.841960437344594
0.650315082741106
0.376185565539263
0.769232152215617
0.733377246491049
0.534715686952023
0.561493554903879
0.582582607720421
0.429999934347074
0.66755184871726
0.609446126474519
0.462276618506949
0.87377949513687
0.948840102077018
0.526761738871512
0.470166334021451
0.766918585765962
0.471941269421855
0.40685212428447
0.89816802701828
0.794447251784964
0.775818158522364
0.592552736854953
0.795564178520102
0.651654808675752
0.637901097013967
0.504925127409597
0.908139252523313
0.490882478151715
0.689681938477322
0.499082899963652
0.409314612521568
1.32667602972465
0.778543186608464
0.675409480522243
0.455293222020328
0.669434316571029
0.807094810651845
0.688925895803738
0.741021916532822
0.621226730808499
0.897613935613713
0.595674668534316
0.878547153129537
1.0552238635953
0.757868144970682
0.913657708658019
0.706988966391278
0.863277471943682
0.748859334085815
0.31612803311052
0.791158409095768
0.951520788578861
0.713737528978612
0.652734950046157
0.521640047809681
0.367305088031119
0.889331549083419
0.74535499976181
0.411987024631434
1.29260233703077
0.77981555741608
0.518089768875475
1.03212862220137
1.2750467803219
1.06799368182362
1.29375594761086
0.923505298781862
1.96797651267584
1.38916083554059
1.12197400763081
0.734362682708462
1.40083802109584
0.935891023764972
1.08762502099634
1.22954663217459
0.500843503142317
0.593042207940051
0.734959371941867
0.799085856642176
0.714026799974409
0.399581271110257
0.746603573509479
0.864660036177418
0.369709671847562
0.559033035813551
0.730096625211287
1.21142941978065
0.622702117331436
0.439767405964732
0.746744304000251
0.395347650514236
0.794885147576012
1.32913230599531
0.941866701881162
0.555608692523746
0.970562086321538
0.478970773482072
0.94572911673312
0.791774596315657
0.537043207221101
1.14870305953727
0.592302121084014
0.880483614144449
0.585110849400915
0.672973306180582
0.657873510014895
0.601127661669365
0.58793831282448
0.722537523383492
0.718970696416662
0.877744541492657
0.910115357505237
0.962919985604251
0.653413020458927
0.83763766053481
0.993675160357008
0.672293429102017
0.718010956572384
0.57548717277327
1.26079321007639
1.36448364739249
0.943908478607744
0.87118816053776
1.025186975606
0.85567093542168
0.999826831408423
1.04894066137128
0.972386592677881
0.971062708758275
0.593239180941355
1.22233472724664
0.467423479420464
0.951404779628478
0.885339675688859
1.09215973499018
0.942280676554042
1.15250160312611
0.710420922715548
1.04736355827883
1.62151745141588
0.888134399583339
0.856617076816691
0.99625601639533
0.765397478677771
0.876679367976252
1.10008135710248
0.935117481162075
1.31087848529051
0.80484236945684
0.787612122146919
0.550216073411149
0.825369948824817
0.607892600207516
0.687706127853166
0.578855701301522
0.806210120653468
0.506253914918875
0.873439455918582
0.442757659657735
1.25671149099499
0.76485204710494
0.618521494403065
0.867438920166088
0.998703808572669
1.40763739546699
0.884595179624275
0.771742784675809
0.702928907006713
0.858127529570825
0.586259669358449
0.554278849217278
0.880219469482894
0.676846753917906
0.70937560723566
1.2762160566249
0.831220521627909
1.20069182273824
0.714675625941518
0.882940497151373
1.64651220900693
0.861391070341521
0.771508171349733
0.586973432881522
0.498230238558373
0.583423518479161
0.696744096600552
0.900638774539071
0.896902577135903
0.943305462465301
1.71168423738963
0.765199910768439
0.761747336631632
0.713448360553549
0.715970806860949
0.65919455335319
1.04603589300524
0.907551487964587
1.46446051458879
0.42914148177439
0.516737613172334
0.822482381293905
0.502654307188394
0.531761752932526
0.884514552525958
0.582715871236867
0.499780988021908
0.598703259076657
0.735995914813097
0.821390619174127
0.723728332560465
0.748165511494281
0.619540481953996
0.85794036539717
0.69486108221244
0.584657164954433
0.920874151295711
0.842089010997219
0.725066516298513
0.86009859740735
0.867845621232985
0.931385663189727
0.807497439468809
0.687541570095027
0.882669454978518
0.75927580501743
0.906319981270113
0.559886490574834
1.02894512250487
0.929181760416923
0.654383342713279
1.12206600152462
1.30577723806901
0.715296623305318
0.976747668001571
0.64877536007959
1.01259714762781
0.651856701202129
0.899649320008381
1.32193992182835
0.664132713160769
0.883472009761031
0.757944916790684
0.708820782896009
0.697625908793708
0.501496915876832
0.789639132773068
0.208665020206061
0.709362648495686
0.983445962898434
1.47317377230056
1.49103444612103
0.879988423658013
1.11669021248565
0.640652286332778
0.666324151588178
1.30971277203019
0.876302005592319
1.08794598387556
0.577001055878847
0.895623920971129
0.881689847380641
0.506323122308951
0.597161952929153
0.402432359162515
0.882385470970403
0.492860222354308
0.580387621496472
0.621537769545118
1.89215990744673
0.417386329160848
0.758236444459969
1.79887750248003
0.482242531133208
1.01846475574445
0.773207651993222
0.470109216972511
1.56407250502968
1.32790033139528
0.681939371498649
0.908139252523313
1.18147695923086
0.525754152399219
1.41091244288596
0.789585239668986
1.61140842335758
0.800752572095816
1.02331496882755
1.22416431855304
0.732519502696212
0.564947737037741
4.24920857960391
0.678946728846268
0.582447258969449
0.525746638244726
0.713473418372664
1.03243686984251
1.14658422852143
1.34625834142609
1.33286905504317
0.852236556343714
0.792251765663869
0.600613678523918
1.40401940300382
0.871117968784439
0.658829681162569
0.334503196863617
1.70301878546477
0.749624098758826
1.12557046010142
1.20288062229331
0.739475158002751
1.80368587387007
0.936570654433782
0.699778602061768
0.352824630863994
1.07518775196663
0.940359212449052
9.44920821555617
0.579942946857719
1.16769276225373
0.656781983210428
0.870625448662155
0.621816864979245
0.708439246298203
0.578463768978264
0.454697985244664
0.739572521779985
4.24142614146522
0.946343948840507
0.862293616942681
0.609831535253217
0.578306082463328
0.794623440860941
1.98774538157989
0.469828552690507
1.0066984314335
0.504836578019913
0.762859298640097
1.14008558577737
0.959900453985317
0.894979857125169
0.51675363362269
0.328506729557679
0.583220645040873
0.662797006910257
0.452937663388596
0.895860285645026
0.836078807071993
0.533273163179599
0.533126586386239
0.59186932452572
1.21005727296178
0.865339243831307
0.56505062071749
0.48017232591405
0.827226639912491
0.492430321268321
0.330193655209612
0.928503324326515
0.558884761932041
0.753740433035882
0.905305849622542
0.326654693866545
0.573754107552479
0.844939474896649
0.744119217278027
0.891975727158347
0.699142103716924
0.641808717875712
0.805799671624198
0.659950405361962
0.473038271855263
0.216038107244903
0.661781573895517
1.02211170406144
0.644013936478728
0.842264850326102
0.946343948840507
0.640765132304308
0.916325973162712
0.856290021807122
0.487463384857838
0.81995736499778
0.946343948840507
0.595615755939586
1.0571002202829
0.757021994962181
0.600251564009681
0.521818266288233
1.10252958113342
1.6081296713411
1.36498863848222
0.862293616942681
0.820542417400097
0.226624492833801
0.486113034604132
0.714144432511179
1.07577180022024
0.595823146603579
0.575937418434497
0.412657824071922
1.01316269235179
0.84496700724555
0.882392609353031
0.642026599647826
1.05770032522878
1.26698021621569
1.15851747504678
0.65573921462907
1.10997266467104
0.619700040877063
0.32654829086537
0.937938915650725
0.604482649951996
0.685965955350105
0.796636058945101
0.724907008300583
0.755179064529088
0.879427887157312
1.03628017079208
1.04328036398787
0.417534794156792
0.868157593586716
0.556743306574803
1.19255290212857
0.805145395256035
0.709436346374159
1.1092809091801
0.811611559701219
0.252290603096488
1.26714948838801
0.836821525569001
0.939520879686079
1.24491428502246
0.65876687949156
0.810939590084683
0.807773581682942
1.02422593874516
0.614497782941066
0.79358585631102
1.02632682735762
0.744436500688132
0.674848186580551
0.670676888914238
1.06687152308335
0.785688150772603
1.23591344063042
1.6571397136864
0.885640931358744
0.562435275184253
0.631405421513867
1.04734018322433
0.273319121665927
0.6355369256487
1.3493511362884
0.912723816081376
0.7673991566782
1.09172228635532
0.567806369304304
0.832115373971426
0.696353935736272
0.624260047487096
0.701246835061537
0.870646625697163
0.501297325432258
0.871434530732444
0.378626536795613
0.465611929430093
0.827424292463415
0.870851322677942
0.45268525329938
0.923792116146052
0.990143727840618
0.705977939135302
0.765366983547006
0.769958856476041
0.902869639238183
0.993673331699556
1.08257357476841
0.753389012823118
0.659573055252472
0.375084315354013
0.664695295306522
1.37160438006404
1.00161726635684
0.946343948840507
1.03165502062971
1.12492845622949
0.932370125301539
0.946343948840507
0.336999350100124
1.65110893745603
0.871608365365166
0.983582915141648
1.09731180190329
1.13356701739778
0.502854915931664
0.800679729208509
0.563500913351795
0.828736852713217
0.877289072323266
0.547205182228027
0.4286325433216
0.84580191890439
0.996365170583536
0.999058235152368
1.04600927086767
0.60667061925622
0.343464760246111
1.35565784185153
0.798423268126364
0.867833517536161
0.825034163321588
1.04576043467921
0.611922553567191
1.17387524854844
0.739992111339219
0.697075494331402
0.576211402494086
0.549093952660789
0.63031888281077
1.05552338804028
0.676081327038609
0.891047677855095
0.498577877776612
1.00234676079088
0.721993447613913
0.672996809546944
0.669010605383327
0.62978429033335
0.429247669877053
0.812663843348427
1.0887744095882
0.761766290063083
0.853248236410866
0.640318283340645
1.12314484377995
0.344820410760592
0.92600919112329
0.936570654433782
0.981547359820942
0.34709658003906
0.474591953744239
0.922013589606925
1.01563503891064
0.905213189259487
1.18770695186214
1.26949595754815
0.540756263875389
0.914506701909512
1.17959217284965
0.725068268008126
1.07561926965087
0.692968517176798
1.15585886799253
0.728410501113974
0.541408082436182
0.859006937983909
0.904318782891594
0.652962086215991
1.79701575624116
0.528328483284825
0.810340282521224
0.726758497756542
0.665509244740448
1.12149849414223
1.13982866592617
1.39028857385235
1.12141578546549
0.778003906767344
0.720523922578186
1.20638777808884
1.68818028234292
1.02455599793612
0.787746107279874
0.540923203274953
0.956083737827541
0.831567431968159
1.38337032362326
1.0057650907672
0.877471638275817
0.787333758194537
0.776656037514658
1.79700164216917
0.815038089992778
0.824199479651345
0.780051916803841
0.640590395406405
0.5695946742383
0.753160643021815
0.510003367433625
0.538081251925805
0.748303682789406
0.622138331268522
0.779356056240433
0.98960177141863
1.12880712698923
0.455249686675048
0.812321759815941
1.14518220421091
0.73090097002721
0.691291257028334
1.18852487231577
0.946951255614001
0.409068938603228
0.599391271506376
0.673496045931892
1.20856691052675
0.956690292795858
0.980952553752684
0.493877968485854
0.805202290528963
0.436923148131692
0.967007921586452
0.468632390471847
1.02907717138811
0.491392566272247
1.05564945771775
0.287772190847838
0.619826973494887
0.80757501994322
1.62410736911963
1.08985960312605
1.19165681379192
0.937609034877826
1.475360724555
0.167534620219755
0.319079802739785
1.17901025714606
1.04470847279102
0.843171100643732
0.986091519211351
0.78914258247963
0.990945000832801
1.0254134283602
0.732919405072001
0.639450832769683
0.987382048058467
0.825009109903016
0.556388479109131
0.532944572938884
0.716997578894595
0.460270462547755
0.737470241557516
0.696148415798732
0.49570397320217
1.03405522563897
0.69039400219271
1.37167985254083
1.21572070226468
0.511508081613184
0.622641994752296
0.644385511774475
1.13066159032831
0.682742105081392
0.570807041216651
0.988261255758378
0.567774589675954
1.18946710476355
0.400639708448544
0.535891508008216
0.774293069793657
0.782841638583285
0.601138247944996
0.701471956886746
0.876338225482153
0.907798539513635
0.923766498652705
0.656656420669886
0.92600919112329
0.748256970319851
0.886233929390633
0.660846902996132
0.79219541160848
0.77738401560599
0.578621858221308
0.835692530486227
0.746159658555151
0.385489926195024
0.692021257524299
1.56637019544953
1.22424754752968
0.85656499434462
0.566975854980074
0.651960396534124
1.25066843641582
0.620266944170018
0.886307997484917
0.467541524401156
0.938561510701819
0.587682056449047
0.827929777806801
0.767783815104194
0.851111857456291
0.908843433724898
1.6908101310944
0.588280168099928
0.649385136234554
0.913383034370771
0.886307997484917
1.35695995690845
1.03534664940267
1.34378340921241
1.42403748187572
0.6626144899618
0.286743186500163
0.748395470259747
1.33934897876276
0.465152110447029
0.557599596589659
0.960833395206072
0.907050264112393
0.823159116858535
0.754936960826365
0.439112409462459
1.34217044964778
1.85931741156644
0.562648915082146
0.630417580959464
0.702473236870983
1.23548422857295
0.863692077496011
0.633659907385207
0.775584539446906
1.07598421543497
0.547272943429915
0.354140619737048
0.530522840803711
1.11946969302746
0.863977186369575
0.395921012088529
0.935284694643424
0.427840211503743
0.458480948230092
0.790959600159923
0.514530039754478
0.989632051015731
0.545268513066487
0.954748982030289
1.3754361619138
0.826065062078021
1.1079561250742
0.60530508952879
0.684667020177575
0.474324285899338
0.209605496563749
0.737313301679038
0.844439231691854
0.585746737107378
1.03454481368393
0.576814260467354
0.233295154095533
0.589331454302527
0.534154609454296
0.646601795025675
0.558073410176179
0.778068690980403
0.715195708734025
0.540545618675233
0.362773620276692
0.696457127450612
0.959615785653662
0.873189076321527
0.628780752677101
2.01680179175475
1.10578977589803
0.422717854918716
1.0835894099395
0.45823813476954
0.63222245225823
1.28840938367317
0.430963940434644
0.529629991156035
0.884339605637193
0.358590600073411
1.35740456341231
0.524272675779461
0.638046874376449
0.594266658975841
0.565183304184192
0.806185994249847
0.487079956009433
0.765366983547006
0.956855666762139
1.14339793696921
0.634751705225881
0.775566253242882
0.808914901129647
1.10216553716758
0.943828317959005
0.849013175013097
1.12082948289751
0.520429016001195
0.653724458764602
0.829434551206864
0.656633695253971
0.839146700328795
1.09972028171787
0.409433652046597
0.528733826038891
0.445525877550612
0.448579481398172
0.641755604041493
0.452314254901561
0.621862813890127
1.04781044675735
1.13762379845658
1.04993818889023
0.990552425599512
0.990237360740302
0.811093421695937
0.483584039360431
0.685386081485162
0.385303576700569
0.716218841197784
0.610814428738939
0.48800564505541
0.764448484473328
0.245540077967846
0.745846722341744
1.32235299988947
0.534252891315588
0.584214051236209
0.729992348610149
1.02455835103765
0.842645038982182
0.971893101299982
0.531610230616778
0.710040939690627
0.781592495141767
0.71853268464458
0.92833316343383
0.384990583288044
0.61960482965994
0.766142940940531
0.631414808662503
0.978962662948388
1.55389260031812
0.550568773818626
0.991751890100394
0.786468734268525
0.680228420018748
0.637099910687423
0.904318782891594
1.40812240209629
0.711646910088843
0.566089529104591
0.834938089062742
0.908139252523313
0.917948566442592
0.786099942370367
0.647575291829721
0.68900230486605
1.2495147923864
1.05409430030289
0.971371420870576
0.3461381485255
0.643474356131372
0.818104446698583
0.452877030657695
0.561802774168745
0.493086924010826
0.653236495016469
1.07097817609506
0.641728707140251
0.4485511941644
0.958640836734025
0.732151123437164
0.696988732681294
0.591284071101803
0.817071974298617
0.497204674136266
1.0036509933163
0.424566875004789
0.641323837675436
0.858006907342961
1.23379642696263
0.483782350719292
0.582553020106151
0.754442492580729
0.782739922374739
1.22670025880053
0.505139801209116
0.376910647339673
0.78945152679791
0.361634418739298
0.766282208746002
0.729145829601583
0.677811237598392
0.668239564843233
0.558060394701326
1.04889274518472
0.93806548008829
1.66228127894476
1.38598076193913
0.988798454216111
0.699774985694473
0.846135893725956
0.682685729445193
0.778956325032259
0.872978798892609
0.627264165179474
0.828486832585957
0.460131182157686
0.791629170612774
1.19568998285986
0.858588673924999
0.495834423703633
0.689943395228986
0.756559894200233
0.547485166254241
0.46153929132937
0.783610556702422
0.585362939903371
0.708456642410759
0.607245810260815
0.342806740457384
0.493078694994388
0.5257748195575
1.99388993657457
0.619454819198448
0.973772333045442
0.643040602369995
1.59052416134062
0.963066102615773
0.739973622205374
0.541135040326443
0.377084893005241
0.390780157929622
0.637039542975812
0.935117481162075
1.32117597207704
0.160823692794941
0.715155591170348
0.610938253068554
0.727145064101059
0.325155516860717
0.799250127893411
0.738892527007987
0.609831535253217
0.80503335018284
0.560465524525376
1.08794598387556
0.598481635879775
1.57589446641276
0.685732887186619
0.70624148164426
0.718320164762381
0.850879404995732
0.921623262988205
0.880971514460214
0.625635375845824
0.418096315842708
0.837313934657821
1.24075747972218
0.927911100326949
1.42304394425617
0.871783170544049
0.762946878115137
0.739057850241461
0.432046584740045
0.886307997484917
0.804036659682764
0.70454984184183
0.897052251529723
0.604828221212922
0.45763771393309
1.27996880222428
0.84834806284742
0.746275449478253
0.603876708021627
0.783468906459554
1.12426237631514
0.793143688970884
0.756316341935527
0.837704902912403
1.69644455313927
0.544342048645162
0.513823377912996
1.51630105046544
0.471979378816291
0.533636925299424
1.31211831143539
0.512579947627277
0.698516764923589
0.826561523437529
1.22682280782925
1.0091465371305
0.509190310100889
1.4938707204971
0.825251201155962
0.719712041552272
0.669291793789302
1.00602986828666
0.582482078083998
0.726879331283577
1.092579566661
0.600674790615995
0.651069767472022
0.478843771425982
0.805948810803266
0.841636783313083
0.644132631338899
0.608326431475041
0.736986796787583
1.01278133875879
1.41002299813938
0.502234839530109
0.627452294725462
0.916947457322045
0.510138696725353
0.842916577598409
0.861982530946692
0.530307926621855
0.847719278776731
0.974395291250451
0.35249851309823
1.73061213488011
0.929863491605639
0.467905378651796
0.583434292044348
0.825852184163823
0.367479140788347
0.53252306064316
1.00270529637624
0.785688150772603
0.887855194090239
0.730238857794199
0.970885339116084
1.06832903156162
0.57162991532099
0.805217672453789
0.839458095153903
1.05608752885071
0.781217717836082
0.885533770204698
0.79925794986883
1.00550690700692
0.812029953502885
1.57331158607142
1.08215100787599
0.503752362846864
0.655947979672311
0.774451486458985
0.603427670223444
0.746689132014157
1.17478975264948
1.29383985397103
0.643894286345195
0.816220998816729
0.783351506244264
0.535584057195716
0.450811592228951
0.534463846491613
0.717490110193702
0.423631204337749
0.277019224305438
0.902106932052178
1.08020178867613
0.448322438818821
1.02646595207557
0.560390163548613
0.545880195765741
0.659283310303177
0.678741423316499
1.14102011934324
0.894884561964287
0.601334566971
0.562541036320954
1.06719523574087
0.560266891885462
1.2701214636554
0.739535536790594
0.762011493733852
0.390797127321092
0.616486569421991
0.959704530684214
0.649646882002307
0.42203015722474
0.802877807966476
0.34496661571765
0.919708280281336
0.735429293318395
1.22342500752759
0.449214481634791
0.755157536700894
0.902106932052178
1.08117646249218
0.687488246081052
1.2637540142692
0.585110849400915
0.639675187168962
0.733003560880347
1.2828563624278
0.355602935581254
0.618039155096807
0.733003560880347
0.45455267523301
0.726908660798699
0.883674841723707
0.453255301984425
1.01949882135948
0.455308719603167
0.715292125172781
1.11541224038237
1.06095803779209
0.625923697680203
1.30874926869866
1.50078620809079
0.414236698604885
0.663473865538815
1.07132890839737
0.744359838656561
0.836308780670106
0.705639488721695
0.74795114900962
0.680437102915351
0.736138144781101
0.934111067230899
0.54566202664447
1.31183923549601
0.563386094624821
1.20519965159996
0.984266059322477
0.689814413770335
0.75226969847581
1.04462493279398
0.872181891283602
0.744666680167213
0.40064814302328
0.590049964902613
0.643163413893909
1.44493846637649
0.87251595460593
0.51614626333446
1.19484594925035
0.833894894875504
0.604913763105578
0.969691263256569
0.808511064271
0.416391337489822
0.584328181565432
0.797618945352059
0.895913749701811
0.798614234849023
0.877986232144579
0.780306603595708
1.03987146694742
1.43365212226393
1.4801534332272
1.099400874312
1.22550736567862
1.13348034024944
1.17757405290465
1.16946332407496
0.344397808961867
0.868731004657251
0.438682947254028
1.03559679565828
0.337535291070064
0.643418928582753
1.12982859904092
0.665626774568967
0.791432525345568
0.74175567208489
1.54421724041448
0.455635564775208
0.726879331283577
0.557599596589659
0.749163223029882
0.844245531192857
0.819513202701325
0.805344543601214
1.06276051427045
0.792358945524074
0.899016967366142
0.684274304608206
1.35703402500273
1.09943194645086
0.510966458716833
1.12081568506816
2.84964024557166
1.71901623613481
0.548272192096834
0.872218996613663
1.04531818813088
0.677125992532829
1.00713847843333
0.520196293484443
0.221018336688081
0.611236540822391
1.10693934532259
1.41677027465497
0.920506237948559
0.994206499814636
0.620108793139961
0.522164578880508
0.618212475341379
0.903241214533929
0.734892600878795
0.791510303541843
0.395637227468946
0.974998326154933
0.793719309827599
0.708192538280961
0.642666002279797
0.823918835345628
0.673496045931892
0.934985795881341
0.637248077622827
0.782324506649199
0.249971807249864
1.12273296751046
1.9278644123031
1.02397846473481
0.585997772221661
1.11904429460084
1.06425831148054
1.0317597296803
0.848005264399873
0.389910106953472
0.973656285457719
0.871169980822638
0.495402808129681
0.890310394241956
0.905674433406075
0.693050245488003
1.1221949818038
0.726879331283577
0.569153018607388
1.04835399743864
1.01837377904766
0.710694229580966
0.491390810957493
1.34038939661146
1.85699844619317
0.629637386438852
0.836292299712375
0.666648493191097
0.524993499070014
0.789657610601035
1.21805156714229
0.99002191714547
0.571463489168035
0.559418867842859
0.632611164589801
0.846392231384924
0.755671435498124
1.18886519754061
0.80635114161727
0.952693044490725
0.809152778668303
1.04815832235689
0.788226127135233
1.10179636219918
0.871829593235345
0.715521211880805
1.09731180190329
0.437372770478462
0.724332108629599
0.836237143369037
0.856290021807122
0.728274810878219
1.14007354229474
0.432184555027148
0.876227937498035
0.265130233064375
0.655388731370113
0.948141583825054
1.03836833160423
0.840862025591594
0.804231799048992
1.18280699715274
0.548924489060257
0.801909803136633
0.628268341308957
1.54258841762802
0.663952773186389
0.245952380286836
1.58180223927755
0.703111545986751
1.06973303674831
1.72677905496262
1.35763689878053
1.35473223814813
1.73475719150068
1.14535666655342
0.741089204810826
0.933609050068109
0.827770074850267
0.884026835213227
0.559084541983198
1.69107381018787
0.606474072959402
0.902089276703097
0.437216547032178
0.861176165765014
0.674848186580551
1.11666801529753
0.689350664710489
0.867185561521822
1.2091580592984
0.796494622016609
0.802897468611343
0.795214388960324
0.946343948840507
0.765366983547006
0.608586325921067
1.17747611601097
1.04957335612337
0.836789911661317
0.503664654705367
0.936636738351836
0.407444044094247
0.808141898842422
1.46575283938236
1.28500266581291
0.962507474205472
0.702085563482887
1.04432845020114
0.699868348258065
1.44005618723026
0.348126704348272
0.558060394701326
0.802819966607143
0.416843103899288
1.08757352792204
0.709820360989365
0.553802074789333
1.30489577533405
1.04199709235894
0.735160347280776
0.357813988781183
0.566654994894744
0.873189052839986
0.635412842319729
1.1581883174628
0.67665805591513
1.13721216017901
1.6746650470005
0.891016534254913
0.70686734749838
0.866778444477247
1.35185923562401
0.634758380704127
0.983230898976149
0.480006996803446
0.599196085999175
0.460451740815496
0.519694011403057
0.4555571498846
0.523574795043232
0.794878624750328
1.33707920515727
0.505356130349018
1.28697647673651
1.00091153278557
0.643564857650515
0.704882062807178
0.407924087100842
0.660839784792428
0.58927317527791
0.557707018145238
0.787463552506696
0.631488660538758
1.01287117437136
0.819245931337464
0.821960065867201
0.803370328276313
1.12427582955975
1.1529261611776
1.42910817325317
1.21623109933806
1.13259488656402
0.73938062417348
0.577451336228337
0.780579627649022
1.02240651012638
0.958100754454855
1.09157752273694
0.400238387582138
0.363627472715039
0.534517983877884
1.03633193310059
1.10059710199395
1.42720675664277
1.79755347119706
1.04194995811712
0.806957871118484
0.885195767451265
0.776426767651325
0.872462052481609
1.0169574639807
1.69374050207345
0.55663086612451
0.990164980694674
1.23577253194455
0.807818988306165
0.817573121572457
1.19121845815911
0.564640712952696
0.817200615276465
0.656837385100196
0.769000655879653
0.35196906304763
0.859430180204707
0.786099942370367
1.22622854014401
0.244229509883781
0.710568044246124
1.07692778419712
1.02815733973106
0.58197417543719
0.719462760525468
0.136427631284529
0.699212702037744
0.901636325490599
0.849741488370569
0.574722429348537
0.766555009082297
0.669351579831989
0.734680302707306
0.383690226664557
0.636886111199539
1.8299889649334
1.12716986141386
0.676995066067086
1.06503599946359
0.968346950203839
0.84404472632022
0.566410578661309
2.01106166966451
0.929533882460941
1.03102416904267
0.876302005592319
0.33604855449042
0.689467794714475
0.82836877973896
1.36034466626884
2.14816709755017
0.991327083036357
0.491809024666381
0.439583380106624
0.46153929132937
0.810678547071116
0.383499998529245
0.839755760704866
0.829884862071727
0.543292368265303
0.679639612065092
0.635308687701073
0.822815089260902
0.654628212423866
0.575769471392196
0.691604705463919
0.784383751885735
1.25052931169786
0.918616728131621
0.882042788711733
1.39120082658722
1.8862235852
0.485612707601367
1.00180919477193
0.739239674209727
0.687561664386142
1.30691844552339
0.549913722706403
0.468006467667941
1.21244536986702
0.93666202018909
0.889360672977574
0.785065040013333
1.35593398933
1.69448056161889
0.693427623474869
1.19741721346127
2.39387652294265
0.703234911743304
2.19938892685631
0.581106301225272
0.8954951465699
1.33199086552668
0.69185507185572
1.26325183940177
1.0006201445804
0.787228903667589
0.811406511759029
1.02074088074971
0.792079742304409
0.570210576715116
1.02774303913576
0.786079359354977
1.57964751231245
0.567311748965876
0.972680392063424
0.730058168320523
1.20254959424339
0.823635589847561
1.30287369177643
1.21726000154246
1.12369519644297
0.665667557935085
0.812956701864372
0.304113621534688
0.427611530412685
0.863373651269152
0.749386616066078
0.5741429775639
0.311075009225707
0.447230531585425
0.835652385343976
1.01781531154182
0.656247040575602
0.727621159947221
0.933609050068109
0.844490183476345
0.266915256636156
1.40288806047576
0.800692268686958
0.905069527259742
0.637474475118538
1.37447439139714
0.33604855449042
1.41981833757108
0.516845748352045
0.641804852567234
0.773441787858458
0.841361696764549
0.81169013700114
0.466009200782373
0.748997839677741
0.916240925551226
1.33433358886477
0.891047677855095
0.873415282353097
0.638588230604057
0.674242454658189
0.779373121328959
0.96325621929442
0.569381629006778
0.420396400754161
0.770287096086387
0.704561454388249
0.510478298965847
0.716968626105694
0.824354131173618
1.09265369387846
1.00891351589003
0.904318782891594
1.16131348182924
0.654422148613038
0.457954046563834
1.45765080029055
0.906930292192945
0.681392758363229
1.02188935745515
1.06064056422611
0.748826385270624
0.976424677875456
0.53526252117389
0.813049571719612
0.319320750506983
1.09497963502286
1.28009911976792
1.24855010451032
0.794463322579227
0.936773578683059
0.790392042869652
0.928819485399852
1.18217267412058
0.696922766683266
0.718620387309666
0.834244035265997
1.51315410260419
0.799084480199969
0.75012980405702
0.74535499976181
0.611550868760123
1.03995639881272
0.766555009082297
0.458102026701392
1.38028258195975
0.885339675688859
1.5333280916862
0.766549580765124
0.429383338094823
0.507522037087151
1.05489634032028
0.919151194402975
1.15958259631854
0.454285622266591
0.695347903018941
0.885896792338646
0.308075146815447
0.822649023697825
0.594763815241846
0.680676253903172
0.687069502438803
0.917361075772291
0.645463080132139
0.753177226840196
0.637470760995812
0.759392607958677
0.698552717933934
0.806765427388208
0.910468807176801
1.17130838873794
1.20020669869105
0.715230777231329
0.603342544073609
1.01364643155797
0.877248582640822
0.703674786807237
0.686016240134319
0.500016792540294
1.27747649720347
1.15670907550506
0.908988245774806
0.731265261375759
1.69414931236782
1.04251903755278
0.811141118214857
0.841006846036089
0.767501966617262
0.445481725035178
1.27828956651455
0.829097898267991
1.64459096133953
0.866275095914001
0.311327868638118
0.717497291746521
0.391169002674606
0.385769265112775
2.3247206539196
1.61936877601509
0.44226461501403
0.981725518444307
0.298596438434471
0.753057217681771
0.591465045624475
0.655651707295176
1.0563591639605
0.659077254314772
0.6942714681984
1.13053162990146
0.730238816477898
0.607845150493555
0.890839012681565
0.59811162123973
1.10673421841123
0.374026481554068
0.872759690910146
0.832403503332647
0.786010924714894
0.731358240820998
1.04672663586107
1.1212441861941
1.2234714628821
0.887133410760055
0.74020678604574
1.69907167695268
1.21991935229558
0.519260059090643
0.854290922069204
0.525746638244726
0.267884017136285
1.00171522879107
0.804758074501036
1.02329512703876
0.771742784675809
0.822241212292042
1.2696322141796
1.34070103825097
0.962946451486443
0.556921643773994
0.801322312466331
0.548029820622463
1.53678780584566
0.812145831209562
0.366387578036427
0.984883414708383
0.813495119154982
0.804155168633617
0.544025963681354
1.34568675717677
0.991285831910851
0.757085646537558
1.51498040962468
0.750914356478564
0.544292070267143
1.59745996275474
1.38983088766325
0.824982445389074
0.358226092911523
0.640423572852062
1.87667823510659
0.891047677855095
0.72303843106302
0.771648853113337
0.858941263409695
0.628664058502449
0.629066509894554
0.473720856971256
1.12145132842558
0.416585651147058
0.848300599617129
0.450771545131653
0.945030329248843
0.785682961831913
0.56065893226918
0.917948566442592
0.563872777492225
1.10212621485383
0.745836102813866
0.610405597174267
0.601115173033484
0.307280629752854
0.814905228131212
0.929035202849209
1.14397055102176
0.874211201316254
1.37664576911223
0.632730366895473
0.590229036203527
1.04162096428815
0.61872873503849
0.87370785954609
0.907250771213611
1.29816732432452
0.53449639921058
0.412891522428736
0.615561754163519
0.990215114001261
0.350354457505972
1.25792951697689
0.450966101891995
0.739996377520717
0.573287912688944
0.566073817690653
0.64319707644818
0.375198771856013
0.77649924182902
0.577038993195429
0.481846635374616
0.789976888519171
0.408991715147918
1.05981343323759
0.705891851464904
0.76933760851319
1.34055356776787
1.28154655542296
0.651162505288894
0.44688982064291
1.36700137267223
0.770269234178957
0.988472810121414
0.900589106078859
0.63264737808178
1.09665603151233
0.567240586144755
1.58961759656925
0.702158645431275
1.03424027733953
0.903274604184559
1.01142203071795
0.748062503450395
1.0339014282612
1.23896343891641
0.953350853341659
0.936017959636276
1.0909497568989
0.650948589598846
0.77862871441749
0.493513648437514
0.726879331283577
0.633712474979405
0.374599501141235
0.776679236445865
0.865615601034345
1.16996695866121
0.4010001703162
0.676287582933138
1.0022154538243
0.957277660626657
1.40821989670698
1.12275861905824
0.819531552724559
0.856301654420696
0.624946126878649
0.498759633050675
0.709303912517259
0.903660161414123
1.6631780044154
0.921065109900077
0.808141898842422
0.593046008354972
0.521013246812859
0.589483977762471
0.751610169819989
0.517598761223127
0.651482827049144
0.854162183255489
1.81556073530063
0.767117717367178
0.573754107552479
0.663746717197984
0.952906408631834
1.351205381964
1.11620849092789
0.584554218484671
0.566605514369209
1.27267097103936
0.981019330173944
0.561600622457452
0.703017385344282
1.34430713908751
0.53177175164242
0.818244968547289
0.798362407169894
0.733700975873758
0.340057314358361
0.364578359827143
0.741717779223804
0.60073799473361
0.741120796676541
0.768904451247806
0.695144803377353
0.516035228752413
0.762910316086315
0.95785351022689
0.949036902709961
1.01476752706859
0.558719846936971
0.738904789779847
1.04890823580259
0.577610686283106
1.05823294097058
0.543697675304381
0.747187751676929
1.43016024761626
0.441152110940803
1.46236500319591
0.647142706806824
0.660280549628716
0.582984275113367
4.28934957631924
0.993860651909736
0.58471484321575
0.623762564984758
0.57493642079023
0.704260430335984
1.00913400409547
0.946343948840507
0.564075118727687
0.524257241253622
0.759392607958677
0.506307475814228
0.646478740497548
0.83772108772073
0.763960360062029
0.855043962145011
0.567702673972307
0.482493101180169
1.40567718111711
0.787333758194537
0.483657719966917
0.443674009138795
1.3805396115705
0.598227658922621
0.914016898110574
1.24334855044215
0.737564362527146
1.75999208589732
1.06481597902505
0.657328939487109
0.651531894982157
0.363978441861734
0.187484727316702
0.643043138111371
0.553438666728213
1.28028106450439
0.4485511941644
0.583682515516414
1.13384932974903
1.26495035961875
0.688674634966383
0.658393895231081
0.748395470259747
0.416141897809215
0.308300845880694
0.373817109475192
0.550996316426625
0.880422119901036
0.523811654392452
0.73940595787884
1.19100824526875
0.494975804586923
0.748003105084215
0.718765818696092
0.365155168477807
1.11523034101051
0.754172328270297
0.972309174463082
0.385563994289306
0.597069861511315
0.552535044428356
1.73861057213714
1.16000873990964
0.541975096765464
0.656247040575602
0.733659967316123
0.866773200034234
0.613538882704576
0.736067593614014
0.520967501280296
0.800896180575368
0.648897102056742
0.900498313259875
1.01330195894483
0.660716901495642
0.554159548870336
0.69986435498474
0.975276244882694
0.692211461082725
0.570226252947434
0.570819941999417
0.538450114189246
0.561467238087029
0.724343386371131
1.82179380052807
1.04534904728642
1.17406103619632
0.838087623673234
0.550043663835384
1.0063799001961
1.17165943092437
0.674140692204307
1.03049797607033
1.93907112322281
1.05575981643504
0.946343948840507
1.05081356073983
0.520847732085912
0.633712474979405
1.81054023334148
0.525573812691398
0.92724160068191
0.545733932665161
0.373147289485519
0.99622577211493
0.922996634424444
0.879906558922227
0.248104022096579
0.604480698516877
0.508444832524877
0.368477826602306
0.859454356331548
0.94806868289783
0.894803650978632
0.569718330031774
0.570591387089969
0.553453421106637
0.525762349658665
0.998402171598637
1.10881792602965
1.04678892715202
0.779560394395082
0.704915540987864
0.739214176537822
0.654913019217627
0.76349887814584
1.28243898827394
0.902106932052178
0.996930594183845
0.754051141076342
0.830009119222049
0.565196922018151
0.427427433502249
0.695619033121836
0.538958046542729
0.760546088669238
0.839723956870141
0.775428555490742
0.453913504423103
1.61874619016093
0.437666970779036
1.20556969599683
0.584361762233978
0.491538534053342
0.876302005592319
1.38000941325382
0.571808902651424
0.706512954798118
0.589436843520654
0.643595225124719
0.594124959983955
0.741104687940908
0.649421230969367
0.926271349772737
0.734239762389004
0.626450233323929
0.596891642892371
0.827119769361393
0.41703666569636
1.64356852442597
0.34728522987783
0.1960212007068
0.709641996856161
0.687706127853166
0.806156367012136
0.683859430741137
3.33194881962933
0.778118850646461
0.767866829059672
0.442336846747541
0.521494493755675
0.417538727489052
0.832274616802843
0.695118656870144
1.35830226106226
0.69349690559854
0.909800326276234
0.946343948840507
1.34099401933769
0.54468381470635
0.990580965628836
0.0974926769715673
0.502775517178679
0.954126386979194
0.310936475750182
0.75751296282635
0.658322111348115
0.291494239946583
1.06641585155169
0.557084078262783
1.09930413683473
0.831971791721966
0.898270746899462
0.876302005592319
0.703730528500175
1.15017979151294
2.64126635970311
0.802894893469406
0.564152007047877
0.604849085265974
0.530045080999464
1.58961759656925
0.689445198539759
0.519715949829183
0.604443693464894
0.889036904364717
0.695945924593233
1.38105508566859
0.81029320174935
0.857086039964368
0.482747634341134
0.737878762128179
0.799027018764622
0.48574026009255
0.751703032050002
0.779175288123063
0.180589717865159
0.708714278662423
0.780722520989679
0.891177979399967
0.659525921010658
0.397777080359308
1.66287510576328
0.809338686717979
0.972448409474399
0.842453622520107
0.766119466114006
0.882866573996711
5.92094290752134
0.579367851851373
0.335931653505528
0.668896910356849
0.459243112769318
0.545236170891626
0.994875879582559
0.840938235488247
0.673931740936241
1.01662803587082
0.627105498257444
0.414186907063169
0.492167492677863
0.487413697069122
0.550457304460364
0.873000198177842
0.634252405589557
0.764455100484582
0.947123493916352
1.08743417465204
0.489142902444514
0.875961669149457
0.842034766499593
0.482180280792977
1.25413891893834
0.91813570530787
0.243108417850454
0.890596279724602
0.671671681217822
0.729220736892007
0.320278461791538
1.364023369736
1.07947494502102
0.918532547734596
0.753888351523094
0.700557375630199
0.601426502063434
1.14819052535728
0.849611001220888
0.850628407461757
0.583945964977271
0.671735217754545
0.579097260426499
0.82170733748658
1.05971437260981
1.06325334647414
0.420286770780313
1.07132805214988
0.447663108906261
0.467662669113269
1.01645996018297
0.682284135907804
0.654090693852579
0.570424943285648
0.520533634890037
0.731814526984272
0.41475545287496
0.679264882885112
0.828460390157259
0.698270630353847
0.941603289931259
0.720901142035467
0.71915918391959
0.718966703143336
0.939565696268101
0.538150408050011
0.666405758004556
1.19503036931144
0.999638659925542
1.66867951482302
0.775732923482164
0.680176910996192
1.24779407784011
0.974926675656089
0.244363649808307
0.463427059035189
0.891047677855095
0.863789209691269
1.21583852586043
0.92994854894562
1.13557645199402
1.27856641214004
0.322675822708373
1.45190170050058
0.489778078130944
1.27822146465525
1.23326067481904
0.267532662457488
0.687098437530707
0.732017547109628
0.968134739158217
0.812438974763064
0.531828551856065
0.614535563247094
1.00093623284687
1.32889796133997
0.742076911188339
0.933776830783057
0.733716383359126
1.57791583177498
0.867598774190704
1.43003267407543
0.840370546353367
1.01225310309243
0.994417150781547
1.39679380568743
1.63955702836145
0.625932136317954
0.660765569975562
0.584309677598887
0.250890855989142
0.647111134934534
0.750592832097954
0.748519261864038
1.11873657432979
0.637201944300848
0.919317708674264
0.455982896578485
0.726536417690831
0.462965103501757
0.783523285752465
0.814353843993049
1.24016387634883
0.680762839565954
0.641101861416764
1.17365564637925
0.777664524528095
1.2843638395399
0.25708841748404
0.726741514803677
0.558615670381971
0.659471468781777
0.503564457278283
0.385563994289306
1.81714931376217
0.8703280969262
0.885339675688859
1.04146554230276
0.847618226920816
0.768840919183752
0.625860820056764
1.07118433569367
0.831851530125641
0.828452631594311
0.413438141376516
0.816239956995376
0.88567132635196
0.615373631049402
0.501496915876832
0.620371119609739
1.30379582140035
0.347226033241785
0.935284694643424
0.568548891424442
0.946343948840507
0.396131952593578
0.456378086895344
1.1092809091801
0.892067753100622
1.2716633046973
1.17743693866444
1.13588739423148
0.856156699237412
0.604124173771135
0.631033412098877
0.498075759586694
0.524292209725584
0.752429041182579
0.773917285316957
0.598913017117815
1.44161799009378
0.343464760246111
0.753667275938241
0.55862814052262
0.772285803881562
1.73926255637798
1.01638589208869
0.470043756954479
1.43346961017211
1.13507101048437
0.889124511939884
0.792924322785111
0.502428543375892
0.691410302183467
0.207878786663155
0.497660730724121
0.956349940733104
1.11887658609665
1.09096845550188
0.670594911852037
1.47844004025854
0.972081785406561
0.799080237898227
1.71114488881162
0.712387894749469
0.594559775471016
0.703359053360126
0.669887984129568
0.819968022380299
1.11675410296792
0.838811632606263
0.550311490674446
1.0255764571001
0.700352320761461
0.859652368704569
1.59713845792425
1.9278644123031
0.529629991156035
0.713814280061425
0.874300807213799
0.79556045279293
0.652277592656709
0.819628549191046
0.686320595108706
0.823113890114329
0.49597126048131
0.965451693050225
0.730411045795745
1.13115865837901
1.01100705134742
0.976361924518302
1.28098855888064
0.536598027024093
0.453256854434305
0.623520221289768
0.824214701498368
0.377268494053664
1.02650095792236
0.66276756022875
1.42910817325317
1.18564928665295
0.866209367676221
0.419252701081917
0.83739147337267
1.67833891141547
1.06503599946359
0.912723816081376
0.506401720585703
0.729208184645224
1.35899199452279
0.778235411983633
0.68914022970272
0.426342548611512
0.885216434732997
0.638216278826382
1.14730367837197
0.792251765663869
0.705805580461088
0.573602943917947
0.92633196505531
0.558451077851462
0.580569586245626
0.981725518444307
1.33641015596913
0.70691446965868
0.421853802723787
0.981643694268893
0.503176904652636
0.791404225688376
0.693962645964532
0.553812794273524
1.60630055924516
0.547572030143716
0.515996782727199
0.754354675597217
1.28160904423435
1.21752381369734
0.491809024666381
0.504320162164224
0.770498650449423
0.647654696718912
0.930779072563131
0.856264041882207
0.959470062116442
0.773322241393337
0.680274298504297
0.668529748225113
1.03611645260478
1.00638813597896
0.572090471958897
1.37728659965797
1.11288196431114
0.80141777390759
0.626932314398934
0.81692986092763
0.860527118728521
0.422137619827769
0.423868782547166
0.773218204653562
1.11499298850042
1.01435040383336
0.726312696852518
1.14739917761433
0.570140254826464
0.590674711403228
0.736010728431949
0.842529801151917
0.621609978285851
1.16045595278623
0.376528362812529
0.771736923710512
1.51583770196236
0.626551402954935
1.07579421432234
0.613192639634097
0.621238072667176
1.09930413683473
0.565098437354812
0.611659388771989
2.79251004324272
0.881594109511309
0.401693334379989
1.38505080230201
1.03957549378885
0.564515826583249
1.07372170061581
0.889036904364717
0.865261487191561
0.745572176517199
0.912641374015685
0.942968236956048
0.438208971428639
1.19657203787952
0.626199186932359
1.42543141237738
1.09379747534715
1.5102226053825
1.27563329338343
0.45388675822496
1.64190697791376
1.00691038460513
1.12742347413799
1.15285060450125
0.691925607917461
0.789768458667811
1.54847991203423
1.20151733155893
0.672560968077708
0.833544419883703
1.33383587281224
0.720378692960472
1.04782609776643
0.817017367144788
1.0399626922209
0.820356109635455
0.833848519969517
0.957403203037589
1.55324634472423
0.991221846458288
1.00329302218197
1.23717683422246
1.320517563404
0.835338028735055
1.02182486770475
1.05374150318502
0.432434166838845
0.589325768867464
0.622656950999864
0.967562999179917
0.611970170031908
0.895623920971129
0.447601144023416
1.2285268136775
1.25707484039149
0.579686612499813
1.06577414514336
2.51165996620445
0.484571696306025
0.987661574428487
0.437624779368531
1.01808978077339
0.967592576771602
0.737344398863024
1.32898762046574
0.598568266007027
0.586220468651502
0.869440824598804
1.11529500078412
0.731984891035473
0.807883184053576
0.812135607803482
1.23533965935857
0.887508716512029
1.03365841534316
0.680767932873412
0.362142611778961
0.695202255558658
0.838371950688615
0.699987132318963
0.692211461082725
0.914016898110574
0.808441165557169
0.794885147576012
0.343464760246111
0.554535264267805
0.915780191786752
0.765748415734029
0.909204926849486
0.481678391038347
0.834173144311412
1.10265962664789
0.534473601609105
1.55504454241981
0.659450988382174
0.63381265847464
0.576526730953228
0.917426093109856
0.986321058768235
0.470210154224843
1.13163118756466
1.43630954807918
0.560080924150701
0.562120057578852
0.743353801383291
0.797185098613804
0.874888569905541
0.478514250162293
0.792570472050887
0.89162121067789
0.586484220837154
0.479860629405921
0.477317588132273
0.46962218261348
0.609414161099358
0.586484220837154
0.395569986181904
0.630886172782619
0.626073916553304
0.14446198009094
0.7528199222881
0.512380866495986
0.333697251765494
0.770513978653911
0.595175304369765
1.07892796270524
0.692773253637837
0.69886260267397
1.03474958475979
0.809831623997215
0.607670755192274
1.52546978276813
0.531441105175473
0.7507056109544
0.667186905935904
1.93041139205758
1.26006672468323
1.38275599101653
0.493662580502139
1.082892015116
0.785476499038199
0.786025815152919
0.61902622182776
1.07367668077234
0.830500756266856
0.602675988994515
0.867520625473428
0.435739335399707
0.886773018510532
1.0707029688639
1.06251448041354
0.747985021545123
0.334550331105432
0.803407330675262
0.764445346901432
0.926001951717006
1.3324530691526
1.23717683422246
1.15470459930205
0.8206136387628
0.666642622506327
1.06982683027792
0.210792583399638
0.569162019818785
0.699495225427303
0.679785004421109
1.12490408257682
1.01638589208869
0.640111445190689
1.13261982342505
0.530416101127938
0.66276756022875
1.13271703936297
0.829879053643583
0.543779873788933
0.686127198118606
0.739654501741971
1.84107668567925
1.01853279661032
0.670534525144167
1.41764338735959
0.995630252259815
0.93018042347554
1.39434478669274
1.26989063042224
1.09340678855186
1.00841589384509
0.608643011455507
0.726938130786721
0.801567844145571
0.930968888127489
0.971171597746086
1.40226499409437
0.583682515516414
0.871772086411404
0.636998394034546
1.42421129249801
1.21260559569404
1.32980454747496
1.16735744457893
1.26766663140508
2.13684769020304
0.824167152418813
1.00419211443803
1.29479313799519
1.03338174832008
0.629150797073966
0.69171032034295
0.665934220073097
0.766546108790816
0.423367986495178
0.525214710747903
1.59819938672166
1.15668432065126
1.31339178370147
0.988400464704722
1.03777000948562
0.744106189376966
0.57624232685121
0.937005023074081
0.517717155365886
0.825710811576214
0.763981433976202
0.992050908524087
0.526558806737773
0.632434939649461
0.633345318293726
0.526693284213748
0.216964861923425
0.563379729925402
0.752438156630314
0.780670385174065
0.644385511774475
0.533232816070061
0.593953397706781
0.962507474205472
1.43295825892855
0.585575541009608
0.899649320008381
0.515650502281023
0.837161785222778
1.09809663489603
0.666979660771466
1.06662812710418
0.955479854481574
0.315423867753348
0.446482647419029
0.689350664710489
0.618509504108822
0.554889395461909
1.9239715130263
0.968347805103701
1.15402371836323
1.07316647613673
0.653800807178816
0.416391337489822
0.809466056916769
1.1075776204361
0.717398257719807
0.636911940505088
0.970602168902602
0.543364355990666
0.755868782422062
0.660943223569462
0.868951153015782
0.940995989872183
1.04450032710202
1.2578184423237
0.983723696798839
1.3976243425639
0.590459234507256
1.30112817370993
0.879282513815646
1.04188383043812
1.10234649038751
1.13428643552866
1.25844491597341
1.22224634915116
0.766353846047071
1.28613692688479
0.608923423649933
3.03706655289025
0.385909028492499
0.82612390994076
0.586774424832173
0.499538761835208
0.670972598122655
0.367197379037521
0.889028519889936
0.855330474787968
0.675877954611642
0.964269793714979
0.749386616066078
0.650466796211788
0.812950608487097
0.657111467101683
0.762820388820415
1.18987196852894
0.829058307515978
0.658173680537088
0.850580252725786
1.23603143776146
0.688106524065002
0.518179723781834
0.582258414262864
0.741967701725729
0.305367922959955
0.489774505284063
1.04490583904555
0.590713078358987
0.529951829931712
0.814814300686892
1.40617981614349
0.544461433651356
0.851730509071329
0.919404739898896
0.526293648380574
0.623442758491968
1.38633157530796
0.815120915647443
0.410254676494655
0.875775918072895
0.461683600767336
0.891408183287192
0.695601327179096
0.970948507665476
1.08167835033118
1.12914904883428
1.00188634375643
1.34156358233006
0.412462274984195
0.726879328348384
0.656711191307161
1.14951433321919
0.54468879899738
0.362142611778961
1.14540143951174
0.638240262002924
0.655271687474448
0.490421353104775
0.854511201307136
0.487463384857838
1.67110638245517
1.21895145513122
0.917679364735302
0.507154777844311
1.07964614170244
0.424807143378109
0.824610287936815
1.00103219948387
0.909262920062054
0.67656972794565
0.320560357412313
0.519035309742415
0.803118542250788
1.41819119545842
0.646913744877881
0.740257198731976
0.616243468378119
0.519855698384132
0.994461796351505
0.569674126866776
0.854169533291292
0.972036279763554
1.02950119822902
0.713760377273989
0.717486753097944
0.529235326584069
0.943313100104607
0.804409957672357
0.580879962820905
0.510054731791332
0.860058714587357
0.691950474093729
0.722925999296912
0.764240469180862
0.782291795774159
1.00101792243706
0.638221827277239
0.716227979610647
0.453299150592945
1.04489034842768
0.766527762067148
1.09569821621719
1.12205585708585
0.761226549684479
0.855429744374774
0.854984892429827
0.622613936204995
0.910755764646173
1.73021990958432
0.675842967158766
1.08989446988116
0.630929464999546
0.96982145857921
0.527188215686572
0.892694800820618
1.06920596286256
0.887319839361697
0.810529376207164
0.795260055776115
0.951230596043869
0.725586965135312
1.09721926656508
1.53328761850103
1.2551421111978
1.00436333049349
0.561420514729648
0.848181532961049
0.540208277269639
0.647669291119116
0.612110209921822
0.531306386474978
0.800963299828948
0.676598506987596
0.593555610146412
0.615037725302185
0.722301814356958
0.444086615128134
0.567097906367869
0.683090149088874
0.36859659196601
0.677134017970677
1.04051626829266
0.606011065621497
1.00041927334946
0.419486747291042
0.920695595496958
0.777154696363677
1.18193374695121
0.510307984717087
0.745067805711443
1.15707587822453
0.496258680070572
0.631622859882799
1.04977105794473
0.789826547172002
0.618967440894284
0.715404057162957
0.382708987531495
0.505943541713443
1.07505824372275
1.0503558983358
0.683859430741137
0.946114954710593
0.881689847380641
0.796921181583996
1.08373926055735
0.99423033171852
1.21039917975726
0.589315533687883
1.27030884485457
1.01794233471015
1.11177621017741
0.581393626718526
1.21615365642202
0.810329752827341
0.418694964930299
0.694949263508039
0.689293056192714
0.912452685978481
0.74535499976181
0.559401336114521
1.05076057233611
1.55345923816875
0.850259361754944
0.638195413411249
0.954748982030289
0.916325973162712
0.914505333984424
0.641094670814692
0.49615275297104
0.788899320161507
0.865770264918562
0.622017800311562
0.703384244969236
1.02278233719903
0.770829006672446
0.560624959016322
0.645144902707214
0.54292659700135
0.744961078236568
0.900664420635167
0.709100360077797
0.834276885628089
1.05501921690928
1.22115243357545
1.17012126787367
0.867499977238009
0.862664602038543
1.07342578600241
0.753187707938434
0.572132027678938
0.440082210201387
1.20000500595243
0.705977939135302
0.954748982030289
1.57219308946703
0.569824681240471
1.07234405714915
1.13428643552866
0.864120798070895
0.62046809411191
1.35463948676488
0.641194204974809
0.70091659173578
0.824322604287907
0.731622875399554
0.884082054943106
0.781232590314067
0.809970427817331
0.664294594071386
0.572441267076852
0.465656370286662
0.739940761098369
0.338681715121957
0.800133473389363
0.44337977805026
0.605121898123816
0.926170238319339
1.52659649575283
0.614050990813432
0.578022624102303
0.707174124331467
0.92600919112329
0.856291652705576
0.873189076321527
1.05168105164492
1.05249634461518
0.824196779656524
0.794638118859324
0.319435566085018
1.08353492742967
0.846196590550519
0.521042610250848
0.747524197436642
0.604783071823842
0.92600919112329
0.488878332695518
0.570640508847365
0.831369034428959
0.337960508017532
0.725419386787836
0.310060141158513
0.675007524290876
0.541977342644498
1.17718287430069
0.900012155994161
0.887197464971164
0.913657708658019
0.667180532002394
0.849929703266145
0.863553028087959
0.501893591272388
0.611210108362132
1.69819037126656
0.367560790959001
0.991664573219567
1.94814662711919
1.02217475757374
0.859954648130873
1.10846253336222
0.843310592495529
3.17827692747844
0.933609050068109
0.990375263948771
0.88728561400708
1.25867890845697
0.550565275581673
0.904318782891594
1.37620511388293
0.569424859735457
1.02672289369618
1.34919934021384
1.20386332048995
0.784625657329207
0.512134382921424
0.74677158164139
1.37670417144043
0.701222388581692
1.02276361766227
0.739066560543903
0.633207117939926
0.443568682908346
1.0029819859882
0.8162801257713
1.19358201739959
0.762953175024104
2.99384225650008
0.631454691482501
0.694800606079145
0.398365668117696
0.603816454709926
0.432516006240715
0.66039670771212
0.853759483768045
0.581588340523584
0.864977252771459
0.523022358867166
1.31221261754285
0.922996634424444
0.654770364489323
0.363061660518239
0.980935080886919
1.43909482607445
0.815366972261058
1.01332002181206
0.885142250856653
1.58513756990842
0.752208679508341
0.559793304860794
0.567806369304304
0.408894849128861
1.03095420852466
0.391307359661641
0.811703729693358
1.08807504306951
1.31530027883086
0.967804218783036
1.48892616020386
0.936337956947908
1.16324786056912
0.946343948840507
0.952711398226705
0.911875408769602
1.15080567915884
1.36440275455043
1.67967253979052
0.684854165334664
0.845758175380592
0.828103435279352
0.666740552752567
1.15898007191242
1.17578305244257
0.683859430741137
1.65757347233228
0.513791544812611
0.619703418011329
0.721968914754669
1.00463633548638
0.566261515295157
0.74217305826189
1.03259525986176
0.63383799288695
1.24824023511311
0.742750519915016
0.6965045562942
0.621224107494711
1.26480144341036
0.759454724456829
0.693617596209151
0.520533634890037
0.660361818175652
0.785110204440626
0.785338108117929
0.557979452198934
1.126488616312
1.46710433990162
0.846666083182198
0.84512841787937
0.520235711176353
0.420019843042467
0.586795511539166
0.654329273405014
1.07003887398318
0.816239956995376
0.614812268071164
1.9919578467281
0.793406780162594
1.1389739403366
1.0409783741038
0.949882910165079
0.749236199557585
1.06566237644852
0.616609173418859
0.859494877309599
1.86901552678542
0.60197346296253
1.18761205585022
0.479680946719151
0.373644982265394
0.980273682361197
0.507281266341363
0.532204406061935
1.30001688576406
1.32406196409155
1.14315681477724
1.26241550468383
0.477585014910168
0.680748589786068
0.982188054251927
0.719481647545707
0.751357674275132
0.711314441481294
0.327187287307602
0.59828770902341
0.588352019492326
0.613546089305661
0.683017483746061
0.62714324059012
1.2003130043966
2.62890601677696
1.2382842167244
0.75563726251103
0.941438839848332
0.751186509559914
0.804674620001595
0.873167936421815
1.0938914825112
0.709343517726435
0.823745195137635
1.1684006225101
0.994340130137745
1.45842805647334
0.764366558300958
0.393214755815934
0.480212108383437
1.0990887592988
0.877122259961974
0.59842818777919
0.792614844970436
0.939976499454308
0.584328181565432
0.907870205366149
0.524402630246475
0.558203691352227
1.05661792782913
1.04098759435567
0.775299769007437
1.164563875771
0.83306736467576
1.03216077895249
0.981129987922459
1.02695182796607
0.441511637614616
0.793215960964683
0.878097952855093
1.10338297384267
1.33657368992933
0.831380267328736
0.863513595290036
0.598949619600029
0.529570407300195
1.02993260029955
0.377200666166049
0.526365527170792
0.567273455809411
0.901978040226834
0.589557021846441
1.34429912623034
0.965230833443598
0.653262149076934
0.518536480172609
0.682247963117575
1.02100507745825
2.25584998062539
1.14448683070172
0.810464948039567
0.883753276150637
0.739864837907881
1.20075874259922
0.70661648266539
0.818222811758676
0.566776475010331
0.655045666325741
1.34904459261909
0.698655025366249
0.767159008870289
0.777710142203215
0.410598334176006
0.968424201452865
0.947758406739382
0.940584193224807
0.956330516270538
0.489447878866366
1.54480799771863
0.471866575831175
0.951731790628829
0.829312951134209
0.736485269658022
0.901771803137114
1.1402497410507
0.823113890114329
0.587862793946069
0.603925241107708
0.673231056577707
0.691407770828741
0.635935995887114
0.835786289179127
0.582546744962355
0.427683103569531
0.790543411004134
0.680676253903172
0.450382356079385
0.889036904364717
0.711953011674777
0.385489926195024
0.268578462756677
0.370770324380366
0.574217388050443
0.470386694687036
1.09834599280231
0.576490504121458
0.340917780491631
1.22710314134668
0.394451489577519
0.398954414394329
0.445525877550612
3.61810849982161
0.819775206451503
0.883874107565096
0.902950085528583
0.545177433793351
1.44617831640952
0.625883815593954
0.992159228187108
0.891047677855095
1.38162581578409
1.66744197795613
1.34099481073686
0.653447935982867
0.546842997076524
0.723674784407445
0.634758380704127
0.365477942409827
0.409817895768319
2.28779690567272
0.454781178693454
1.20333723297052
0.641669140453532
1.40880415696879
0.89889618083367
0.421650119872917
2.65225333119302
0.546780646282429
0.155203976476697
0.579813559575422
0.536287117129376
0.610405597174267
0.666250327664838
0.51888439254556
1.03174635036811
0.772936272630524
0.981643694268893
0.496258680070572
0.735131947073248
0.384990583288044
0.639849510931011
0.914016898110574
0.61817520757556
0.698756972482792
0.770553882041177
0.848611004773268
0.769289875990802
0.613487597749685
0.433305419604745
0.625932136317954
0.390648773853432
1.37551242788175
0.611699292815689
0.523950690981952
0.517455578582196
1.19803830424971
0.442883887931315
0.81978077195406
0.81419194695888
1.10211125078361
0.575480513146446
0.906366838912773
0.516035228752413
0.759322181036882
0.476671183627175
0.256441753430285
0.474347981418723
0.568209683244825
0.535329590794899
0.821103199301482
0.433416865035485
1.27107619756473
1.07998143586307
0.809673146041811
0.803641040727911
0.995288228667891
0.675959963457507
1.52336863523358
0.830404987808355
0.526013755662179
1.17380694746065
1.18572201440011
0.583006961243272
0.453423713935791
0.584657913816669
0.470370618092495
0.616486569421991
0.55254813071728
0.714380254215601
0.501069382408341
0.93018042347554
0.470088633957118
0.407609258673467
0.666600807492368
1.84777203630575
1.41761670199742
1.02402563465773
0.672965685223237
1.24320836408118
0.938924629583854
0.524798638335439
0.819937254160882
0.702601843162849
0.263729584172925
0.871905995368991
0.661392326505672
0.824419161308882
0.372802161664442
0.920874151295711
1.1683827750738
0.592291392003278
1.45491944871834
0.754051141076342
0.762233783416829
0.803629624747006
0.786725376304575
1.12105687257201
0.734313034859636
1.07642226896919
0.747308909170974
0.832942692927534
0.408320516448207
0.383630037197828
0.560938769027012
1.09391564355175
1.15512806222501
0.837167505508173
1.04378973309503
0.690326975187529
1.27540842771602
0.801732991512993
1.00426789195754
0.77257041576714
1.706319123524
1.01116408213774
0.656247040575602
0.601711402629493
0.952862823043274
0.494385900839337
0.70585687959301
0.803147177101232
0.936337956947908
0.870986473460757
0.799866886393932
0.865242751395237
1.46050334265387
0.893179582278629
1.08660066089021
0.972207267168898
1.627404999061
1.08815586498217
0.593021468873651
0.53126012441685
0.514218400343719
1.00164021982592
0.709239122840989
0.637596593687008
0.453155507983026
1.15048136721045
1.37283219929688
1.36129487968301
0.809093571212361
0.639196871461156
1.06206927665165
0.534321144693111
0.489255697534338
0.785416385699015
0.71418890024192
0.747113643821452
0.858447620341491
0.770221468628657
0.763981433976202
0.813869674929489
1.00419211443803
0.723107418196664
1.14695642318864
1.23430010061305
0.557222271829564
0.85084907262198
0.561467238087029
0.867185481185967
0.800106031081217
0.718730928268124
0.474598371506149
0.638216278826382
0.724332108629599
0.410096200939434
0.772106367339587
0.95447112765598
1.56876251988684
1.07241944668724
0.674836080082626
0.996447976397777
1.10658795531064
0.333958759862289
0.59506167321283
0.586136961519914
1.63183219874054
0.498381633004414
0.510054731791332
0.812219026412184
1.21332377579515
0.396695351506054
0.774641210735958
0.571939992184524
1.05177252146423
1.02495836741938
0.894461027915923
0.946829621078719
1.25179166728414
0.794562285785828
0.732008331674909
0.367560420628298
0.579074296794611
0.663877585879413
1.21792987124524
0.637848312552491
0.61752002389626
1.01730381303197
0.726681678411432
1.41587762408442
0.540618309073046
0.604755023533451
0.875357851246505
0.640844102092521
0.866928514715229
0.735995914813097
0.895623920971129
1.31589844478641
0.785514758668367
0.732865765562956
1.12149849414223
0.546855147379029
0.876302005592319
0.799767345819727
1.0775192714026
1.05053955382
0.468241301902213
0.61365513228944
1.1802945374013
0.896830520913097
0.875264362502062
0.855964396046659
0.659092863683138
1.06079450699193
0.93941104402927
0.971074956464657
0.497763810523424
0.121507057513803
0.771029949171328
0.404618162779363
0.793383760846282
1.33622486006944
0.880275389481771
0.975810917661659
0.738863808763071
0.970506104161972
0.603825980085662
0.935284694643424
0.912322264794581
1.12268311012705
0.700371865565964
0.597513492296034
0.706219959587147
1.01029528832798
0.844417624419511
0.55936914642411
0.789262506549073
0.739155701726549
0.690919107812519
0.534813311114937
0.828785302523089
0.802877433599809
0.75527249364996
0.956990964223286
1.19422821280923
0.664646544550126
1.01418843557613
0.520539416111206
1.21349667157105
1.28856035181917
0.756473103329394
1.46517280553708
0.215176170735132
0.320228800674283
0.933365798608738
1.16113910644942
0.924225440446342
1.01585183861162
0.497743400193449
0.325367291222548
1.08657597152545
0.660469207828339
0.901636325490599
0.982561165287507
1.17102892647523
0.4436746550662
1.120455729316
0.242270567964382
0.99409138692408
0.892067753100622
0.650084684245668
0.70610798464977
1.08717010758328
0.554889395461909
1.11204576907024
1.764191255616
0.726276961865582
0.527869121373459
0.756028057780581
0.488019915050551
0.960383505663229
0.657901876275012
0.724465161769567
0.455831679816028
0.637058046942357
1.06718389633366
0.608470487290771
0.767828131088231
0.866978035493711
0.897319820913192
0.673035314639733
1.16669797476052
1.00462174095312
0.687246314632793
0.5057746169032
1.08351778823739
0.657230396965463
0.684921311003859
0.839630980459118
0.617203827751787
1.23248727252945
0.776093950477769
0.560837530513881
0.676995066067086
0.450351648685663
0.84098373125592
0.599554277366472
0.641999063873886
0.448370207230943
0.57512628848344
0.798186429567135
0.590665692381421
0.554364661234818
1.24681997799559
0.581033091674246
0.720987753336543
0.747553835099953
0.456245735566354
0.542627692170856
0.749256708146099
0.71039363622463
0.878045085033029
0.877930887993439
1.00377441526442
0.839348534187692
1.00530361556738
0.79777446944514
0.781784792952592
0.461704183782728
0.65068166814989
0.849362796650708
0.753481071888881
0.584547085844798
0.761122013109119
0.369692242839714
0.853221656148327
0.680184722019406
1.38670246770953
0.547681172658675
0.98088762417832
0.837725245944006
0.88703780634896
0.525733343971393
1.20352002492528
0.311225871757626
0.3905158220765
0.910468807176801
0.831298600860564
0.98628704019112
0.550446991678989
0.788756142855437
1.12434214195513
1.00859908986056
1.02301333024227
0.757293117255682
0.55577039999124
0.701544494114687
0.235325979711766
0.68436959652487
0.585852195593355
0.851730509071329
0.76483195566422
0.52693421982914
0.678353527011559
0.627486616437829
0.984269830187388
0.597656366646198
0.761056710116349
1.64427254127114
1.06907704400576
0.843068913637061
0.779696077340599
0.842749652114485
0.433336497128846
0.909944198806015
1.33462750297969
0.550982649735531
0.638734378805812
0.876302005592319
0.668985600977981
0.607599276625551
0.640605458770326
0.28654419039224
0.741098032485369
0.720888477966881
1.0890826741224
0.638941399327728
0.530482653852125
0.872050493036861
1.01016003354712
0.752332069135777
0.816798328587002
0.762752627954304
0.79597152437918
0.475460114887053
0.812275721695461
0.25715559630096
0.286142987915736
0.749479478296091
0.734884077499121
1.34919095822462
0.535071930965972
0.80534659996693
0.715412783128419
1.45565767362412
0.590575578138224
1.15548036078037
0.44035368624833
0.449861844886725
1.09509059340514
1.33845216758725
0.577461454973013
0.423455975089334
1.11687571141708
0.837791557360737
0.637531884300245
0.451596860656838
0.625780392231157
0.959957098782394
0.569162019818785
0.679175465827687
0.617583984038372
0.709965892544073
0.69349690559854
0.735134221781627
1.45370775899354
0.713773285853551
1.15934182762241
1.34826340790344
1.79334129517494
0.665321548396773
0.403190962934444
0.652783915778212
1.20038384431479
0.923514165317852
0.448219359019517
0.999755756744637
1.29889946315667
1.11300395757666
1.17012905902689
1.83237820262483
0.842164548622628
0.943359057341839
1.09405897483551
1.64257652867628
0.833894894875504
1.28795692359493
0.525692321642252
0.781779817487822
0.466821536628518
0.548682995283041
0.649421230969367
0.520345502183071
1.08288908748877
0.649926132477138
0.943402223228209
1.52720995527119
1.61673453298824
1.1962307702304
0.65175191855606
0.662336424326693
0.594018688969237
1.14171157699888
0.937837931474233
1.31393025380999
0.948641570688696
0.590186235000735
1.08954016548314
1.35673393672827
0.34840889741657
0.51443573364701
0.994840259507613
0.753824587730951
0.659077254314772
0.743828852332238
0.753695801397541
1.16397180830295
1.53979756199236
0.633645320279657
0.498024443345736
0.853473212943457
1.17793677925487
0.646993149752929
0.848391894987976
1.16331326540013
1.13522024878512
0.688569650446535
0.645980097072866
0.45336218936627
1.03671535338963
1.14346476860362
0.788373958440246
1.20063115493412
1.27391361511819
0.98883655099483
0.761056710116349
0.467642755046326
0.894673662837745
0.672436902998929
0.616951090708823
0.705360251738646
0.87262721725319
0.92232956829827
2.22182557242205
1.34346209991512
0.76663832622573
0.725186077535143
0.954663615424467
0.567851938541637
1.06041595344637
1.1608999554616
0.60530508952879
1.4154854518543
0.994509315142789
0.972702561164195
0.909777962340479
0.806833551139033
0.867538553507466
0.723517466294971
0.657012619226155
0.814052891786221
0.555513172047349
0.651216917688054
0.610826690812202
1.15535168161834
1.08642783533688
0.99356051845522
0.832041441285835
0.708164002778525
1.38250382254753
0.852833064938697
0.575259173412462
0.700209693378582
0.546021071644365
0.71227194813579
0.523069385267815
1.23647237914032
1.44347060233926
0.844002867642833
0.883874107565096
0.778767292974919
0.563136906421091
0.878590376049026
1.23616173359567
1.02891858093231
0.828938575618048
0.579379287721179
0.467335865943013
0.895913749701811
0.887508716512029
0.59329487535399
1.07659466899761
0.628921864126041
0.871872651885689
1.10658795531064
0.743582488348793
0.917094374310264
0.766024226556418
0.448749023431876
1.03780389398266
1.07855810106104
0.890723427636605
0.89585656405345
0.75887836676528
0.821244427963789
1.67413732858262
0.807080974854604
1.02555383889987
0.447883163089401
0.752739215068114
0.691349044744782
0.69745310061638
0.86617557069945
0.673187139345522
1.03200837688384
1.11427445174347
0.385489926195024
0.902364124010249
0.515197151865337
0.565259389549824
0.824196779656524
0.894400449640683
0.65208659244826
0.972722106448381
0.65995799341803
0.708161554483325
0.773542514790196
0.894546963116038
0.772435500583252
0.905674433406075
0.718545627565771
0.609831535253217
0.832314495618459
0.800034203802557
0.939098230573453
1.05255353187751
0.894622665133484
0.689173349281733
0.970057072576007
0.957906383354557
0.979474853789088
0.765997954571014
1.0894597625413
0.658546010749531
0.612241679571938
0.902668171519416
1.02597464233869
0.992888871760821
0.49082702899944
0.807404530435838
0.653279138317541
0.768522036637487
0.719412597191531
0.413501093903102
1.51583770196236
0.998539494378554
0.296298500546422
0.989558714309185
0.825830328320824
0.948459301124013
1.20282295312435
1.00369176810784
0.691756026854891
0.851181043824831
0.658530171128465
0.835323346975325
0.778511064852911
1.3075770482801
1.55722793094898
0.872507979022015
0.805838940549015
0.674554571775474
0.569338031416569
0.873473089794574
0.942379310543439
0.837704902912403
0.368087812717233
0.959318210370267
1.30357298127337
0.966563748176765
1.3322977341324
0.84246014681789
0.868994801290393
1.07492381472334
1.05631609710134
1.03262918309366
0.897853372745608
0.846350180572958
1.17511645620771
0.828876870539342
0.989334718452216
0.994450141029326
0.433552000507744
0.919230938550886
0.94275606888008
0.834587804145787
0.555639403055593
1.07475070837965
0.815654318571509
0.788258740608609
0.40020952800968
1.12733075931605
0.990580965628836
0.811928584348716
0.773441787858458
0.459184558359984
0.946603222760641
0.600058240846493
1.4745117313035
0.767970549474226
0.946343948840507
0.702158645431275
0.793486175383934
0.826145980110057
1.21570498956163
2.14859309966402
1.27894054884414
1.37115521663749
1.42294024892417
0.295287862973073
1.66928007543468
0.632770535743123
0.899649320008381
0.629307831633991
0.586079232558615
0.669956397254559
2.075086752238
0.179929864001676
0.516979660850114
0.941420796949521
0.711421386819553
1.46405535435941
1.14429242742126
0.980586630666044
0.691407770828741
0.804835387989751
0.545656890500135
0.946343948840507
0.800287209856752
1.09094435251709
0.81883513856792
0.430738579763797
1.03553537448911
0.625855935900232
0.709196200860027
1.97786241492395
1.15926053797882
1.11802352994014
0.857022032137528
0.938506878545621
0.82962508297684
0.607570319585076
0.966355932625703
1.22044664140134
0.583642611472714
0.685181820317791
1.2955462771699
0.311828997663798
0.942103825383986
0.946343948840507
0.579967083806118
0.946343948840507
0.946343948840507
0.876302005592319
1.15646977858507
0.904318782891594
1.36659560832963
0.440082210201387
0.866575745312314
1.78691962027745
1.11436013413086
0.859358556206024
0.765782788445239
0.505707561179545
0.32653452538918
0.877346434102425
0.709800930102582
0.498998961996223
1.28694463501662
0.851536972543586
1.00983463784759
0.650347149995524
0.868929169460931
1.16747670931799
0.801492496385459
0.280723033734512
1.57098186535615
0.664776356381922
0.499082899963652
0.578701782698466
0.50416019361124
0.86401485142803
0.806661804805986
0.493609415557182
1.10770917002451
1.96940641695217
1.19283930867381
0.94434360795806
0.914506701909512
0.770016228124762
0.709995149511193
1.10914112294008
1.67940472737068
0.226512900108291
0.782739922374739
0.609491270817055
0.631950043647381
1.24293163620766
0.496228452439382
0.319450053524184
0.786656441242177
0.60052538878051
0.566460753821949
2.29208436379175
0.783592033712545
0.537604343232038
0.78832750873078
0.64873194694123
0.613708565975117
0.702687049361004
0.689573814550534
0.253315316811308
0.546858780166615
0.525764830408233
1.09127012377342
0.77107046188015
0.652385633214998
0.49410905521385
0.564014180217675
1.1394057802179
1.02365242345056
0.556202492973707
0.540570371487034
0.714215046749129
0.779478659838157
0.484681435598975
0.452118442741238
0.649845987236708
0.666366302606532
1.02375872822008
0.842812874787777
0.794970375252765
1.35083606477297
0.86136896284275
0.494924857442923
1.00944304646718
0.745342998742835
0.607305662800597
0.650265648463727
0.640905426635407
1.1771666858002
0.951441758895499
1.23225234104376
1.15825450185162
0.666161278497357
0.876430100437601
0.992159228187108
1.39120082658722
0.717581311125012
0.73537822741644
0.764542960685263
0.382981419898067
0.62692715735543
0.451843908635738
0.5263160849378
1.06081644694746
1.04193623331165
0.866663999700746
0.51634959839211
0.577504484523284
0.470485910909051
1.37289746209324
0.605233882669703
0.571288449981009
0.851070567927362
0.810339381279857
0.746723812865425
0.34555500881199
0.805744103772432
0.525686525008786
0.471173154368703
0.872120894029488
0.573956393589511
0.498024443345736
0.543063264245246
1.2007035335765
0.511399299981008
1.22095265350974
0.65995799341803
1.48509745568885
1.11166447976088
2.02237246592613
0.732572337247033
0.754354675597217
0.510818738222584
0.695827071293047
0.41157844848703
0.464302303219701
0.882324981962594
0.498125994271785
0.443226368069509
0.638213250560799
0.805792350544145
1.38985104960592
0.808676326408146
0.805463566472808
0.892694800820618
0.867754990797122
0.612896636975559
0.852302996374168
0.730409734890461
0.725048155843684
0.624700545117065
0.731029797043362
0.857070759739558
0.703532013932321
1.13520507478497
0.692954251074432
0.587759098614074
0.659874456633076
0.912452685978481
0.563136906421091
1.40070624343647
1.40239450187479
1.26759550976358
1.33402298157764
0.203494314344859
0.694403403653244
0.326862233051292
0.840850747705953
0.498573884234362
0.736035127333596
0.726879331283577
0.595434895918846
0.362933250505025
1.03229749061791
0.427711812789057
0.901771803137114
0.743689397663142
0.748625404084833
0.471511364605384
0.605843952115035
0.809919997386202
0.747084881945726
0.979964081599637
0.747790741017192
1.08778466479206
2.44195467589513
0.665138250623736
0.4829350099451
1.25387291325816
0.546636340616993
0.561338534372083
0.439395321690852
0.564928963121941
0.701317805862402
0.710222174919249
0.870834398164001
0.793120287800969
0.719534444280112
0.483828610635653
1.36113590409487
0.755648050679855
0.758601235289894
0.988114864125149
0.54092061444683
0.612406795552787
1.34430713908751
0.404607656278445
0.65222481989832
0.61500916547887
0.878561423116454
0.92633196505531
0.778368057856685
1.19372205420432
0.613680285430026
1.1180744141964
0.606140932637283
0.402139324689756
1.06930637946239
1.15900971542135
0.789803087171161
0.515838031485767
0.487730086319869
0.858444461440727
0.841479982103634
0.514102505524991
1.00082538827545
0.631256594412105
0.592669997101916
0.616705281136064
0.634157204319739
1.22868531242075
0.860483073639871
0.931852512306398
0.598227658922621
1.19222837347336
0.727895923413407
1.00311863765951
0.901771803137114
0.649421230969367
2.1148503182956
0.639604783069866
0.831852153952301
1.59348409566782
0.658694592602091
0.868847304725144
0.868727126728137
1.29976071652095
1.87812059560787
0.572606128021729
0.755989831207251
1.00115793714256
0.60485123373553
0.828331712649172
0.604228179793362
0.824520316276302
1.13559827022947
0.477660455995795
0.532540825161155
1.2748140187675
0.570381629603874
0.585317008999524
0.811738983405592
1.48765138267254
0.636758273823888
0.617690377282222
0.612001562658691
0.551349672207453
0.803141744813797
1.67080199795175
0.8392978134595
1.07923154090112
0.518962810654471
1.15869318124644
1.46295230009357
1.33462750297969
0.66276756022875
0.699356656603087
0.930968888127489
0.984869887689961
0.681199803078237
0.648307567876889
0.688359518904157
1.22225981607739
0.848571031830442
0.841784648501136
0.672980476032511
0.722002339782312
1.68541439840513
0.684391445337617
2.03459875837451
0.147519841648361
0.747896546471015
0.675877157643261
1.23213633455842
0.868157593586716
0.567020703571754
0.895357219509102
1.00823715935243
0.720450111249948
0.671623715601265
0.604283087059999
0.251581966864765
0.4904110403234
0.682891924865144
1.78417855003644
0.563136906421091
0.61046175714885
0.691581299800931
1.12669685548549
0.892922127719007
0.684255541008059
0.968784571434586
0.720741576120718
0.373564015763857
0.623400227744962
0.657348238322446
0.733411594148591
1.06172476805333
1.75064850619903
1.00124451622833
0.702696363724469
1.11156207145178
0.728531221892404
1.52400803786556
0.763981433976202
0.915214196285756
1.1577270854775
0.239304162214416
0.762576345711513
0.616223997415481
0.803137354526712
1.00678629939586
1.37355856412536
0.663343712810318
1.05571307563967
0.507054118799792
0.744786101284087
1.27849817867626
0.692647801143842
0.738651738277048
0.695702402682752
0.722155600613067
1.59348320573915
0.217285567067376
0.417298093477361
0.475923575922958
1.0334534745948
0.77410517280995
0.62940924718417
0.533313189785923
0.869281434807231
0.708251824016349
0.592733214755214
0.463769467862094
0.976253723047896
0.849721582902875
0.564535959555678
0.344820410760592
0.506088880526925
0.515733808270915
1.07975197468468
0.835041662347093
0.586102400543152
1.27049601950165
0.960658471379624
0.690872587227561
0.557439473760869
0.446257412802493
1.14018346520908
0.770542495943115
0.631403076733925
1.23450491105085
1.02705939885095
0.728749454862569
1.95606099164842
1.30330261806723
0.814464003318903
1.25200085178364
0.783742588793302
0.660740807231087
0.456838111936012
0.710190773942553
0.789862719962231
0.668706025126911
0.636146276738761
0.685206579363009
0.708453012869085
1.11389479310287
0.898942266729729
0.848743041274933
0.371481537545385
1.02737587043368
0.647116042292882
1.23540859442096
0.686703066527759
0.634996725697832
0.386203677785475
0.673511763687413
0.693716472818754
1.24470614180199
0.483833054655244
0.437846203396341
0.783742945172716
0.556896092593496
0.728452222938315
0.439454979689024
1.29647280158796
0.937938915650725
1.40235528239862
0.786099942370367
0.514738479724844
0.944787438709626
0.459759856121718
1.2151832960505
0.915879260940866
0.513640690514564
0.480264915832836
0.440837525006832
0.840714739676249
0.697275375633372
0.579276789283461
1.07219112654511
0.688108163261614
0.812657897484864
0.42954704161296
0.558462097974443
0.321538586707547
0.963354790863472
1.06845284546509
0.898404175890874
2.0589160884904
0.333396164939633
1.40205283385895
0.262778166791404
0.37946189061377
0.777793131278007
0.921128849271159
0.929533882460941
0.51452154546246
0.494500291451286
0.802712767641276
0.973606001371921
0.53339386207374
0.680910087044426
0.512544189974163
0.560073408960375
1.15153444493032
0.849426465019549
0.472905973249394
1.00922422987643
0.796559415542494
0.71468498460877
0.49184980036485
0.916878054023786
0.637404656243567
0.694006301549437
0.444265833100272
0.738906693875469
0.648395593243647
0.810757133735431
0.510484735136519
0.690334781480044
1.07958331947477
1.28559270195492
0.637039542975812
1.16378555418142
0.564121983049449
1.16888531004506
0.943771026790727
1.47435590009938
0.495909110466916
1.01338044486807
0.354360173640273
0.604343251180936
0.812170396989539
1.18670995854572
1.12136960963095
0.855420650646497
1.27714389629758
0.604124173771135
0.771351956066685
0.478349357708935
0.687497531923357
0.670678179701487
0.629910059331399
0.984869887689961
0.92600919112329
0.812061569893997
1.21281441917961
1.18670995854572
0.750228099439838
1.21861518798565
0.904318782891594
0.401442792925618
0.420996205595288
0.951318584638027
0.990101692522534
0.617707266933731
0.870274800635881
0.880082138943343
1.15382616649063
0.966366284923418
0.732641595905252
0.369797310993121
0.694794332059716
0.852583439242802
1.66202456497522
1.11137188273148
0.639421587054395
1.40993748037844
0.299825498151684
0.783485558111889
0.690805487543054
0.852145564760411
0.783738334869535
0.746717940780252
0.939243578961704
1.88308730180904
0.522811580430914
0.516035228752413
0.522534850879713
1.12940291406993
0.492248521104403
1.44342920914037
0.929516075931057
0.583449249743729
0.774717428846172
0.838609793246236
1.04914776753569
0.808419701780694
0.963154015220071
0.79759730427587
1.41085239690853
0.801562966025467
0.838723992157518
0.925261091599655
0.981077141985061
0.262421155101018
0.474746526811705
0.581618919111903
0.573602943917947
0.61557752514117
0.516907298614583
0.710692227664451
0.47884006547366
0.941784912251919
0.581199780964711
0.827972119796154
0.647498491311924
0.998743648518943
0.71503175653475
1.34297695717045
0.701966652848966
0.599425924412205
1.0933513837269
0.583682515516414
0.794355121108826
1.1771666858002
0.924606794039344
0.4941111531337
0.88141050846289
1.20001240077402
0.816398311525699
0.4569876826109
0.662937141818111
0.883551560937234
1.45627291622072
0.687706127853166
0.371933421050212
0.693364024217261
0.863603577155642
0.571433680604558
0.368961580328344
0.892694800820618
0.742754039903877
0.693010574545697
0.774923541369096
1.81611031716332
0.87770329276164
0.428121971211466
0.931958197806941
0.753339574970432
0.799678886985817
0.73005615005985
0.464430759301033
1.27067616349221
0.613399660156013
0.520196293484443
0.759550905109164
0.714985416392375
0.436411347538292
1.66369712080478
1.14041104690708
0.561340959158317
0.793128267678379
0.96526471136113
1.04680041592413
1.81538089423229
0.783082960108402
1.16307289918035
0.566688191774086
0.968544321970458
0.685283549160366
0.702494373777252
1.04490583904555
1.22110483738285
0.633687813980466
0.903879716465834
0.932931661835534
0.350042466905833
1.84854020052847
0.647734710723972
1.15551792835475
0.622342318967539
1.08734335407979
1.01989428432126
1.07664030155116
0.363752771393861
1.20239065592201
1.79769640154142
0.798952818199584
0.847407536388872
1.19754309430366
1.46534714779565
0.618982161653637
1.00473205043018
0.810500185800646
1.43462448470502
1.38505080230201
1.24348464736472
0.404639408595437
1.99349121583501
1.14339793696921
0.65159134722153
1.3777968663044
0.992283852904771
0.433352477169158
0.633472078361499
1.00574558858525
0.907839215641241
0.536867216757016
1.02964661808119
1.53866777189274
0.938619119219594
1.0661760732202
0.519688726506693
0.431468867747281
0.690946773012698
0.634046660895665
0.981016016077424
0.699545503974688
0.791238902454902
0.53420468213408
0.602459242754646
0.746901473828746
0.833361320900489
0.775235941931717
1.82593654211198
1.03262918309366
1.97415300088451
0.728708841738244
0.704192335197683
0.475542222329956
0.807195732641295
0.725830623603753
0.697884527707808
0.924225440446342
0.838234795543872
1.13451499966248
0.461323647190407
0.231839557722598
0.789635670100115
0.892117928261264
0.721258118651025
0.87794648056542
0.583508178327404
0.385805578706678
2.08206038278111
0.628940460908056
0.684439246052621
0.793383760846282
0.465611929430093
0.638046874376449
1.15104025764621
0.750436958251794
0.620488934927176
0.280773132448054
1.0151428049632
0.710396919887139
0.846728796330979
1.57734361006617
0.689560237931269
1.31287433810559
1.32024663060416
0.627735808321478
0.704154657903297
1.25226432482895
0.709333428948456
0.604250639218037
1.27455434175445
0.865526322015675
0.742299069532668
0.720378692960472
0.663952773186389
0.674554571775474
4.26477345588128
0.518036427130932
0.586766069324087
0.481490728066404
1.67529863528164
0.486659507870338
0.612018578224544
0.608326431475041
0.625092387917426
0.807500558680515
0.684248446550787
0.797646148292817
0.820733430812328
0.616495160747663
0.880666295561229
0.705977939135302
1.20594705838076
1.09930413683473
0.701824014794062
0.457861918586156
0.620609922125975
0.596777223086747
0.712967101281103
0.816731075262344
0.6147984716637
0.904318782891594
0.383909274180878
0.705970786837178
0.587589017711558
0.669230470375383
0.593625601085099
0.414837850711093
1.01039931985526
0.321577986607305
1.18654055409579
0.818764779437204
0.783366217026044
0.612639872309962
1.35046305070876
0.841501259753135
0.821709721585957
0.742043950805224
0.241416583472478
0.503564457278283
0.880609747440319
0.789338356611577
0.689734664917319
1.03054546521547
0.736177399152113
1.35519455336018
0.465611929430093
1.01090697102723
0.674140692204307
0.723483168084618
0.971705576983555
0.638997775376815
0.75789026043249
0.664937015652081
0.807875197380389
0.719815296810984
0.909387897446649
0.413093497503494
1.00933786844303
1.11507743482401
0.548509334322987
0.323020084919612
0.849411879225872
0.514724951485709
0.681518831768606
0.814378296453337
0.498120255093758
0.730123658977611
1.00436333049349
0.838289504110642
0.88859945834281
0.705465040856389
0.560943905171348
0.826049841846481
0.811093457999639
0.502003580952445
0.816916097460782
1.10261744959122
1.0063799001961
0.860085621360785
0.765326454049019
1.22215334494603
1.21266052405294
0.789639132773068
0.387162632250451
0.693439484018861
1.37755367507995
0.519487065288306
0.531080241578926
0.840854300108846
0.214983489544792
0.914974818008245
0.473716634487581
0.692065677383547
0.605917580543108
1.37600368088892
0.879935855188067
1.18272200513694
0.510453828745318
1.30462414580901
0.40047055388514
0.671015610450907
0.589196183095975
0.902106932052178
0.900664420635167
0.58932499753476
0.964745002916691
0.764327899958648
0.812807276782057
0.75924028730386
0.591625678230655
0.736404726050503
0.4210397837267
0.549439879675563
0.625484648628419
1.09706669838706
0.499538761835208
1.06538403799805
0.712149608720469
0.458866294019382
0.561343522484212
0.790314091761822
0.713815138467063
0.813839389425132
0.908787708409327
0.301731974801091
0.702126155591346
0.699403986969942
1.41306757960128
0.585405287139618
0.595276770413469
0.755363760791197
1.00922758896174
0.691174664146746
0.803226204151017
0.845848986788759
0.962191776883692
0.955298887184511
0.988369114789419
0.959770989751529
0.998660306966212
0.679780595815516
1.05193668824256
0.3810667796571
1.05230370127452
0.965696018994472
0.950443096328088
0.225042634384967
1.12275148067561
0.955496858459868
0.74296592066139
0.599872974129427
0.918327171541231
1.20519965159996
0.291359534310316
0.803310983557249
0.735995914813097
0.477997210524453
1.0151428049632
1.00823715935243
0.894377345785399
0.734019944977122
0.488449483040944
0.585987018216291
0.672653310704335
0.926211166566064
0.686976645528204
0.618073497761544
0.712051713181005
0.810860395006009
0.966975019011151
1.0146899988482
0.688519475285892
0.685152580960087
1.0792629335023
0.831380267328736
1.43148884753173
0.42378372830404
0.762874489257479
1.36920294200982
1.03510303443135
0.809747418425347
0.732649320536641
0.913729939222675
0.768766098835772
0.823526932962142
1.30335450122939
0.603875563331318
0.643513885211547
0.718599422156685
0.555009362327874
0.687069502438803
0.447538349306055
0.472495095834221
1.01486552805827
0.351315226231553
1.46151581335021
0.383918594729921
0.124741296617361
0.72283388524461
0.837996087878555
0.848644016270384
1.19997284260572
0.75292217977912
1.02222316969045
0.642659108709082
0.863030168779169
0.85954706071393
0.660361818175652
0.904298668866874
1.44346564555105
0.694484793130342
0.670029405440252
0.969468861896491
0.624890428311856
1.00488187147516
0.402868210586192
0.248598435813625
0.777822919833887
0.666769324605556
1.14199070092614
1.00731761383806
0.495726095645968
1.54005910302651
0.798216259718028
0.530694413485216
0.976435992612581
0.647215127951336
0.440413498191527
0.665953971564909
0.579813559575422
0.25245066575069
0.845150203261021
0.767961097543305
0.68835267137652
0.556276786181055
0.648743725946654
0.666322972581825
0.673803620088786
0.776767446994673
0.520073906094857
1.03177146594757
0.529149023072557
0.638046874376449
0.614718182456578
0.515915484785761
0.534844839301877
0.545733932665161
0.983250301990583
0.503564457278283
0.71987320119804
0.534573331730314
0.589230657218198
0.783547695060028
0.923990137165553
2.54485568487913
2.55886407352877
0.797092115532959
0.876302005592319
0.351680858580466
0.410293009221998
1.12207669790112
0.340621604383385
0.933983605914356
0.720653472742002
0.457636763153727
0.44747139956202
0.560850742203308
1.00039647320088
0.640590395406405
0.594910867201065
0.620686774401192
0.72621484536743
0.751543627707658
0.500457718048843
1.27687119904591
0.786620801849324
0.812033374252411
0.716869687336625
0.988369114789419
0.817506974804164
0.561904596412756
0.34709658003906
0.789202362232047
0.88176695019714
0.539741764456582
0.958021075797736
0.666074763773594
0.428704691663703
0.203277178417738
0.977473701395257
1.05198417844402
0.447530902679733
0.495063555117121
0.442293310904162
1.22910324319082
0.537582144959934
0.615933207913782
0.492481245542558
1.34104988959132
0.64771781006832
0.666583865406247
0.802547161254814
0.933983605914356
0.606532309990036
0.380276642974622
0.811093421695937
1.11024137420676
0.460524175916228
0.521308936040435
2.3399103062589
0.573148412266643
0.896483582460441
0.759392607958677
1.25780984123205
0.8449230126279
0.932335560190869
0.838357418432223
0.759392607958677
0.815223330185095
0.752754605721015
0.436629056361877
0.929306719401758
0.508288386320233
0.609831535253217
1.2833441134227
1.14766977740572
0.585144743021372
0.316472743131668
0.744511466363315
0.84468365387434
0.533298642312311
0.9420697774275
0.657519039321441
1.12991919374989
0.819766138241659
0.906319981270113
1.38310600442901
0.991482044060206
0.580569586245626
0.193615433422211
0.318864663105283
0.585817154710981
0.70686734749838
0.799589575641965
0.550148121019968
0.674956985937237
0.885640931358744
0.820707021749609
1.82335603543038
0.836551692108726
1.13230874284025
0.918327171541231
0.73893573260143
0.734534661266272
0.688402946089581
0.764423497327571
0.875030523661873
0.62375478836569
0.461509865308108
0.420516927190675
0.415190618462711
0.670504108669182
0.670102797471596
0.726879331283577
0.755670175094808
0.686874163639176
0.921440128870473
0.672393359061424
0.627486616437829
0.524711751551436
0.434482176875342
0.437942062778637
1.01645996018297
0.336999350100124
0.79623072665705
0.582423818330013
1.16901311327356
0.892590829603525
0.301439594297198
1.34463349487228
0.761778206819689
1.14152515773797
0.904318782891594
0.610113437496862
0.649627726324564
1.00125085250622
0.522051609281075
1.13123818360408
0.775755459019293
0.525718986156193
0.569102085803437
0.942621515976633
0.550845702383932
0.375519053894451
0.790761079887905
0.760630144825571
0.847159058583216
0.495518149258009
0.99788320062212
0.556464902568112
0.924225440446342
0.629021534926757
0.762752627954304
0.437511677300045
0.425940759923936
0.62705422378739
0.791096928528612
0.653118768035032
0.867568215452709
1.5199800045002
1.05978125160341
0.550446991678989
0.450332668290669
0.471898508580463
0.697213206215179
0.753099216965248
0.47157754302686
0.435141881263206
0.849023490445252
0.440163729667745
0.892696839406787
1.17055037806934
0.563136906421091
0.778297049001395
0.684288189401624
0.802124343017382
0.47305298997559
0.553915659273533
0.478094659733488
0.459966945719813
0.6685690372803
0.780487621405576
0.564239219357703
0.909800326276234
1.04955978876304
0.656491598974676
0.497318559120507
0.429055289817064
0.532079010150727
0.918327171541231
0.873897439509306
0.26657688976056
1.3385184418863
1.29770621089664
0.360274826625676
0.668208548136488
0.918936231917303
1.10275089198184
1.66674159544461
0.610778492788183
1.61915164008797
0.226624492833801
1.2007035335765
0.722002339782312
0.971992352886546
1.31361522258098
0.956349940733104
0.456476023789024
0.407137524387867
1.26402391952601
1.08958784868438
0.921128849271159
1.03836833160423
1.06917280565793
0.410537796630847
1.46141649616411
0.85902948233785
1.37226053440451
0.996207267276843
0.49184980036485
0.855691185925212
0.47297194832373
1.03242589775374
0.695028270611646
0.702677358858022
0.657979408049352
0.608586313646624
0.398224824967421
0.754644891820257
1.30347965541353
1.29571531228625
1.0944982777559
0.769232152215617
0.409381073582956
0.811915174553135
0.59517159364313
1.51615953486848
1.36920152501391
1.44923222534956
2.03686760942052
3.26484981517308
0.956931859950318
0.967365017138658
0.949971937695978
0.65422147057324
0.796494622016609
1.08257526185295
1.53562382225124
0.891564434106677
0.542196694365532
0.538450114189246
0.869035474230448
0.93018042347554
0.521516772137053
0.409356054818235
0.560711211416825
0.705564251202188
0.759392607958677
0.50961981386548
0.994875879582559
0.730428112038494
0.59422450876006
0.948002541438822
0.649726301047473
0.667788302802799
3.34827434491141
1.14597209728669
0.821467090904763
0.953655086712422
0.823928386035839
0.988615043192589
0.405184626570112
0.632138045373161
1.53839203804758
0.952347543976065
0.396305492591667
0.466395295223852
0.574402340749609
0.688291046873336
0.521931304757342
0.645867919685428
0.960941266242342
0.489959538094347
0.580999999860477
0.605290272097928
1.66593225427294
1.4578332242342
1.28425215307079
0.81814576361875
0.510576067162671
1.0164656577287
0.972115578602569
0.75348700713573
0.770734007687156
1.00582698797491
1.07692006710794
0.92232956829827
0.996027186963973
0.661998900362706
0.581495532532534
1.0292064142815
0.584458183065922
1.02147493711365
1.55389260031812
1.14798388194084
0.859081458834556
0.970384217808485
1.80188495628716
0.907250771213611
1.1969382729675
0.608601971208095
0.879041466123047
0.76540542599647
0.865724014334949
0.849820304789693
0.796918832332531
0.78051227151151
0.739361717407629
0.867216768833661
0.371744744510657
0.811404859034337
1.33433358886477
0.610936920267079
0.590521363915798
0.512511076857963
0.526343565666384
0.410613008818866
0.619752640358681
0.835625478570547
0.660375235791431
0.477320871818094
0.506601007825106
0.765040085614508
0.39042571719943
1.64991229557949
1.83297532425109
0.42358676348118
0.723479410265262
1.06976887607863
1.13329528972233
0.36589892115193
0.656545738654098
1.40454963859012
0.624192868670176
1.21135747815373
0.321898078778563
0.76250745915105
1.27321363300713
0.677185393450129
0.761085899182868
0.524821890490628
1.01743621261292
0.599979859264763
0.807068022658684
0.655461154333824
0.833778990088772
0.740880903682972
0.661569141693301
0.79219541160848
0.938891471963568
1.15272466894535
0.75664688280417
0.893017605430837
0.44035368624833
1.6402708944846
1.3793692495096
1.32427147681682
1.40522451282317
0.280723033734512
0.506980083592669
0.39949831484466
0.692527126105096
0.690026501940934
0.902869639238183
0.856319073481798
0.997330678171917
0.89843396936353
0.664695295306522
1.03086370633723
0.393559035525379
0.8264827047637
1.04575382454244
0.885216434732997
0.597704397379591
0.810386368417284
0.598084362271718
0.826338077833133
0.683773406663
0.504403856819657
0.637301936362382
1.50062137044292
1.75167022437277
0.800169800172286
0.927871957178407
0.983623679695776
0.653518425316553
0.449639311508472
0.593886231228963
0.659431784430901
0.810628371910473
0.889036904364717
0.510669233842061
0.585996229498209
0.578313384538109
1.08094891427542
1.24383723796978
0.559584439863104
0.545592655746539
0.562383767246379
0.914368783389688
0.410767242963568
0.364449777498519
0.757758315951847
0.522051609281075
0.8904297179534
0.755179064529088
0.857574445761488
0.729374632280882
0.965446296999103
0.74821419302255
1.20519965159996
0.810479227315666
0.941510589488701
0.609832543839055
0.701333766381555
0.937617798640583
0.718861260160986
0.655547739996607
1.21327588564903
0.486388461216973
0.583275494270673
0.961966433635656
0.841629938355397
0.70894041074249
0.545027690579801
0.803854350009098
0.391290566405856
1.19437477911025
0.717367442009764
0.590592509717495
0.565594518464887
0.732331185588591
0.469485165738088
0.839903051750183
1.37600368088892
0.535579804583997
1.01866774898501
1.01424294862583
0.595542813086145
1.08143057951648
0.715441501466575
0.661740922346973
0.577145295070729
0.439402006632517
0.857788050528062
0.674257825982278
0.647814134750505
1.11063516332795
0.991818599325272
0.415925238616697
1.49831317406065
0.402648216039688
0.572711859047941
0.909800326276234
0.592120355590728
0.72929312210115
1.12344710426537
0.844370490177692
0.892760615801941
1.51853233289814
0.542529052535758
1.07032126376651
0.358830056171164
0.874753183883362
0.824093084324529
1.20444294213282
0.802335897380417
0.534553165060631
0.904362041638635
0.788845424501148
0.854182117028059
0.779741313765795
0.630135004635134
0.670518894390169
1.14103043034038
1.00540932394413
1.03559975256734
0.743042856648543
0.622308220679746
0.903139657647789
1.608309521818
0.503816625747286
0.535360238298399
1.17114508226834
0.507068786711876
1.04234443423856
0.790761079887905
0.655334438997005
0.909262920062054
0.36441955168801
1.17202188900871
0.342712622697357
0.690252041686346
0.481434007768842
0.632176916124709
1.20031350764207
0.751687790225012
0.895963246498698
1.04403896715345
0.732391039622278
0.99578532054511
0.499354021948307
0.886307997484917
0.617702887951248
0.654351620847074
0.469031648614846
1.16158144463915
0.499734365325615
0.348653033783344
0.918936231917303
1.10484654621595
0.715199795995586
0.637060888043216
0.680939533648648
0.706686838483559
0.435593953752298
0.96325621929442
0.573809964439863
0.588094380452054
0.673479857431414
0.999942089151324
0.556362540805917
0.77426195357912
0.656799260253461
0.841800575441558
0.800675080718002
0.763037679577561
0.459563893437964
0.473892405052096
0.955479854481574
0.640784893354329
0.162440660710796
1.31323004232765
1.08729647423164
0.753257870983763
0.690326975187529
0.728971911840118
1.21653712145476
1.06303690144783
0.728957787562591
1.38639864353158
1.04338335156154
1.32712477320215
0.783101900182882
0.483419203137259
0.834675419167633
0.663034324754279
0.585398299236407
0.895374181426166
0.654884612237966
0.616198984639415
1.18440156548865
0.713854016494418
0.946343948840507
1.06950692653219
0.863884220712981
0.194299489558354
0.602196762673493
0.609288583159331
0.764768639951681
0.758527845603369
0.949089640467193
0.804969677211043
1.60056511476082
1.09933739181866
0.748395470259747
0.582386386313176
0.296666436081989
0.689681938477322
0.818801732683931
0.439112409462459
0.660294135671997
0.445869625328238
0.568936762569965
0.623909054124184
1.16393003891832
0.917024065620335
0.598589379832243
0.635450454269862
0.826081523316996
0.81244569131385
0.543744286208706
0.646556836990281
0.547411677571741
1.04292891422033
1.17498955696545
0.857143096343541
1.37262423816546
0.531446252239033
0.814016403241466
0.597548401005302
0.96038328356548
0.914040974817459
0.719194002725567
0.989530503578185
0.206016638948469
0.487133143976229
0.568772465073244
1.08546915489305
0.548948811402307
0.874457888068797
0.928073146144214
0.801231477517797
1.21354078749464
1.13366745424011
0.839207319363404
0.994149177008457
0.927757206813304
0.873415282353097
0.799034842008829
1.20236635242043
0.878636094307658
0.529849558376249
0.722054298728257
0.538405817223435
0.986727282215081
2.37237648170678
0.942293810757273
0.607602451312536
0.670010295619761
0.940340353704948
0.730825214142302
1.00586399341928
0.790366654187976
0.872694437207017
1.16787522127576
0.476265719267319
0.884046950747784
1.22908775839342
0.900911337003844
0.894209095667
1.39401341111122
0.681512177879195
0.722497708998403
1.36847383611544
0.937005023074081
0.327524180058592
0.46342952461745
1.54932529022385
0.405990007145712
0.420478317475407
0.861556333329542
0.678379580330696
0.756874126004128
0.7498372509396
0.584322315983434
0.975229806252625
0.707908847051883
0.636167582393094
0.572766179186159
0.574036792206058
1.0297187440208
0.945129488482781
0.992205657934244
0.454150520534934
0.557726884531496
0.571464956599814
0.794460994456038
0.457369193539994
0.901701531465096
0.566250515247009
0.781170088815234
0.838385649896525
0.729721441110186
0.878384991852808
0.400408852171049
0.676569432448523
0.604954543751952
0.601330395225167
0.637645512257321
0.915378037088676
0.853386604732458
0.450623948930822
1.18279698713463
1.41615129474521
0.774998080638907
0.547505218131023
0.706641154620786
0.996365170583536
1.19817404307752
0.72570926356954
0.215154360044047
0.743890421483647
0.762727975560978
0.581588340523584
0.629807406803229
0.631252945254791
0.711629596395149
0.74100650041701
0.638269583258001
0.570319545770282
0.494371409066729
0.594631501095695
1.36163253003073
1.12297650083035
0.664300143739954
0.627939621649944
1.1541706124509
0.904318782891594
0.683243901842388
0.628793932849773
0.813304688396175
0.823205265108997
0.795655234569622
0.946343948840507
0.462286318873014
0.832601812846307
1.13764665721318
0.639209811136853
1.16741337009711
0.828646177805133
0.962415448263203
0.716282991931191
0.946343948840507
0.747113643821452
1.00162865917409
1.03637676857203
0.444932037591031
1.05727897088581
0.920718847652146
0.733948491135558
0.645659063968115
0.781268599453855
0.961370803593533
0.433317434232662
0.708140732732329
0.655093138421343
0.743518835555179
0.946343948840507
0.468859120432101
0.815707021187056
0.466699830861834
0.929306719401758
0.960031948577188
0.68905316650226
0.354882912870567
0.744074776421454
0.908082691433132
0.890809664946093
0.779065184263846
1.03382468535183
0.723462667948794
0.4013288272181
0.739455235900582
0.878577731717855
1.21984216195002
0.710185695963117
1.32289399501203
0.676694749489655
0.520758171410797
0.505816003987112
1.06372535475967
0.505406305509661
0.602298875044599
0.584767129509501
0.355471950517229
1.01981170706464
1.09421442975997
1.19705574764544
0.888378202704075
0.709800930102582
0.826255023227207
0.696032286054365
0.638313159967314
0.401442792925618
0.69282275958123
3.13092480709396
0.882237763494708
0.886233929390633
0.728742713182197
1.07189641991152
0.818984701672645
1.22328145176074
0.774055617002108
1.44741072596814
0.790373408572754
0.680485161200656
0.645122218570239
0.429477621725947
0.545733932665161
1.20169715185548
0.417590380091289
1.38117919393682
1.04531818813088
0.458478720637933
0.915593827414473
0.858356799434158
1.04558368215899
0.946343948840507
0.767525118831719
0.435084865730721
0.674762098910154
0.774317407905107
1.17518167592217
0.902661597360488
0.906319981270113
0.649421230969367
0.267012822662606
0.737332336611811
0.929667295686176
0.791336154951576
1.39223637894255
1.13063947183546
0.689959433717319
0.726606275676222
0.942237268415365
0.690941666793923
1.04575382454244
0.562109834201006
0.48373812105689
0.772826792712154
1.05445409377195
0.607977303168829
0.926718471539151
1.00905186173103
0.842497843558774
0.614387971186313
1.11741720230078
0.882669454978518
1.11120532134083
0.66511635548782
0.64613589924181
0.667186905935904
0.533021231048589
1.32694198123066
0.976361924518302
0.891866881869694
1.09582171555608
0.866442651912261
0.785567994919373
0.344573988815202
0.92600919112329
0.943402223228209
0.687488246081052
1.00727527413225
0.687697970790776
0.606128744240364
0.499507396589398
0.363371417800859
0.826522852556768
1.02462349050758
1.03039428073833
1.2828563624278
0.873886766169968
0.866472057708723
0.975960046137002
0.557763873535832
0.788946068982382
0.877548883610878
0.990580965628836
1.06863931333622
0.684743272327802
0.675127903154901
0.995950681697184
0.637174029462429
0.56162599516583
0.766414071043427
0.816916097460782
0.974354804550302
0.44677376815719
0.542360791801619
0.740707851217823
0.914481249983822
0.769063584660852
0.43880219789169
0.744119217278027
0.737274099564512
1.1117028688476
0.981042915748628
0.566391977697758
0.726443882852752
1.20955028457478
0.64395625537943
0.453022597082185
0.602483285478217
0.51880028319545
0.249037881273817
0.732997641609997
0.806111926155563
0.415008558965839
0.530690818231178
0.778118850646461
1.13271703936297
1.58529431713759
0.699356656603087
0.816237682733189
0.698958895218933
0.612110209921822
0.596186556063732
0.812111653192295
0.559339118915323
0.726626765154732
0.475327172153725
0.601393089010518
0.308261496309901
0.847324405286144
0.609673451426028
0.660298410929962
0.657233639231627
0.439001652879582
0.545733932665161
0.412241701463283
0.682170763699591
0.721491489495255
0.919519374830562
0.711314455006201
1.28958650566635
1.35797481739575
1.17434961561957
0.659479066556428
0.598529789368857
0.888116309272736
0.617335455160074
0.587115229334885
0.667969983562281
0.4904110403234
0.705192273402746
0.547308230502711
0.937208043199439
0.761347889905837
0.741324303207439
0.493019646353296
1.05855919422617
1.0373970427477
0.561146630144168
0.557951203751097
1.57129557407404
0.846299401238609
0.523666880626162
0.72748075042503
0.634563521290989
0.787269255855868
0.905882911384139
0.887225305988777
0.859218604800078
0.468295316573652
0.732082399769194
1.29514882353489
0.504742270470274
0.896902577135903
0.617334849882164
1.21305664931417
1.02985219639261
0.699282588508808
1.51471039121507
1.08094891427542
1.05093065336382
0.63274653885381
0.887497464094831
0.446305362903379
0.506300461200488
0.769084536164928
1.25379023698032
0.678519138011589
0.951771673448827
0.999993372593814
0.92633196505531
0.871446172889517
1.02416471988048
0.987419985375053
0.398103995533671
0.81094511218245
0.383956962082117
0.794165455500325
0.376528362812529
0.333120802528616
1.05770351767667
0.53252306064316
0.921910712823697
0.578060983395093
0.889360672977574
1.14066758222091
0.713767595320127
0.605162527469898
0.340138170172079
0.85541188072004
0.931900842073374
0.722155600613067
0.946343948840507
2.22235165994148
0.613709711767407
0.74535499976181
0.86468660213521
0.71694608766681
1.2748140187675
0.583830769951319
0.861908326819062
1.04601361927216
0.592552736854953
0.5908562970412
0.728418553978299
0.744017547245659
0.669675576300172
0.945800123125709
0.511508081613184
0.704412533117739
0.802146796870649
1.27283555691635
0.591014296768628
1.3141240472351
0.743828852332238
0.644069343018064
0.922043635280929
1.01638589208869
0.935568265263862
0.525686525008786
1.12067041205457
0.53651301756122
0.564036233887069
0.877553381543071
0.601203011827902
0.945230272733731
0.542529052535758
0.143022768955273
0.796330927071977
0.5872936790154
1.17549073301136
0.757574689759692
0.385489926195024
0.794019168096208
0.527731311115948
0.315447982946835
0.891528514994099
0.430156340382048
0.365477942409827
0.497660730724121
0.377836889086088
0.612045364630802
0.976139720235454
1.53721594716379
0.966355932625703
0.431983316938276
0.832093711340385
0.671161288751618
0.616886218189291
0.698713357543423
0.726662144028235
0.689509693640734
0.66123290570114
1.09848915544123
1.00403768639879
0.546403419822661
0.761076412811961
0.573370003625023
1.36163253003073
0.736067593614014
0.7699364170054
0.647668296034844
0.584811632737486
0.687488246081052
0.841324863289071
1.18670995854572
0.946343948840507
0.939976499454308
0.65100362666571
0.502878435182522
0.767497818418343
0.729325253551364
0.54141323882687
0.850042587151709
0.639655091297066
0.505985429971486
0.719346849375348
1.14059346682809
0.988259801654246
0.608548062192663
0.43547303446122
0.314293816781037
1.02983722595918
0.79759730427587
1.2285268136775
0.9355996947957
0.955392776438793
1.36859485582909
0.609749584164985
1.16720313662005
0.741406546784271
0.604768317806784
0.56779571514222
1.45179665410322
1.01808978077339
0.887541650989902
0.765976502371191
0.776019823260321
0.594726183345481
0.878819216025468
0.341448748248735
0.467451401072641
1.05387636521087
0.564653219802641
0.803271733016609
0.30984462748698
0.752094430852924
0.776866099835622
0.675002538035884
0.932227723666988
0.598227658922621
1.02095636637383
0.608919047288525
1.89584523824679
0.288747294622161
0.606563802452133
0.558719846936971
0.595216976856396
0.701975505626021
0.524523993416038
0.709641996856161
0.986262090572323
0.892311592620476
1.1686481810457
1.18292988431786
4.31146808471341
0.403007442133238
0.461815428471936
0.220418646504779
1.54076543948283
0.59329487535399
0.467390746156257
1.23762413952241
1.12445045343622
0.889360672977574
0.536744290124673
0.320835824735157
0.860769654840911
0.637380482613597
0.445754826886529
0.465611929430093
0.740613032121059
0.800955772525352
0.866893949604559
0.774385898793558
0.980460446366107
0.884511735582698
1.59348320573915
0.910322378027153
0.983735804286613
0.935284694643424
0.526223147770331
1.03440584131841
1.28922381181399
0.333699426868084
0.605903700151146
0.794797589066617
1.54765560814981
0.535360238298399
0.643595225124719
1.0852510491482
0.884542234209753
1.00941627503774
1.0594448428908
0.955479854481574
1.01580316269338
0.773441787858458
1.14438562079914
0.549270701725859
0.608985449966589
0.85606769708819
0.377765096574111
0.645463080132139
0.873881448493755
1.12424011727031
0.757085646537558
0.743755504656407
0.729239165880967
0.33013829023057
0.718377494581952
1.12495377418634
0.484832427610492
0.713965178157427
0.726312696852518
1.03004753154299
0.738892527007987
0.871342838966866
1.15253451315354
1.31603308717457
0.864183291993482
0.643662558935753
1.22178332401168
0.933983605914356
0.549079344776019
0.937938915650725
0.401932790477741
0.287362075426229
0.505942341922836
1.04531818813088
0.981765801894541
1.21444840276954
0.932091720671015
0.440413498191527
1.0390353977304
0.655257911265924
0.602021019996359
1.18727213404273
0.860938000545871
0.481490728066404
0.849417315444831
0.713050979174964
0.622938442073005
1.70564667427332
1.1243891192324
0.674588918361047
0.625860820056764
0.946343948840507
0.709333428948456
5.99403015264988
0.798709509021135
0.292100668530773
0.615149845677186
0.946343948840507
0.325453974839434
1.01638589208869
1.41333532649003
0.385489926195024
1.25283838675
0.591035576172116
1.01638589208869
0.369326400830057
1.39474891752099
1.27588538081953
0.545723512257527
1.19149730601712
0.749675831942521
0.887153574264573
0.659197222632779
0.387912103315646
0.706899124101406
0.609669055717689
1.07506808370861
0.849352719932575
0.823401736524076
0.424169513963678
1.25813567657549
0.856379009941961
0.554364661234818
0.887726937852737
0.689569682647362
1.28648435128327
0.893591685151049
0.954844719899616
0.728578688360707
0.655473435124551
0.529849558376249
0.800536214530832
0.976361924518302
1.06413884789586
1.41601671405384
1.04520804316648
0.406912271991825
0.577001055878847
1.27175605450926
0.537114133125693
1.40372865383486
1.10714513041256
0.587862793946069
0.609831535253217
1.11806759775542
0.865946738374286
0.895913749701811
0.656883463504284
0.558432878427214
0.895232260524261
0.516407712478301
2.01706526480007
0.705977939135302
0.51451594634659
0.629201384369179
0.882524595688354
0.709992853460834
0.580387621496472
0.836150063879022
1.14196970052965
0.946343948840507
0.732628775959304
0.884026835213227
0.555576733026455
0.894294350184856
1.07726173512378
1.08020178867613
0.336999350100124
0.927367578342779
0.755935284309976
0.49916849786597
0.678353527011559
0.503537810776975
0.766184134923901
0.607645370414506
1.2842751598656
0.416038274815772
1.08425647606567
0.358160710120707
0.455733063608723
0.869468645275422
0.861465956647076
1.61013493348034
0.810825829895349
0.667320240660016
0.645463080132139
0.679380660830904
0.998244956408187
0.720741576120718
0.76959738191761
0.850690090218346
0.783154687131199
0.837462646186024
0.770553882041177
0.224828545571027
0.972609992319615
0.92724160068191
0.775533377871068
0.844370490177692
0.569807567682823
0.598772281056134
0.97126697973242
1.07849595072213
0.741153452750697
1.30157139056759
0.515134222601061
0.951928930466631
1.18584486425579
0.667183563759302
0.841629938355397
0.822263489848236
1.24410297944451
0.749005361235919
0.786656441242177
0.649491869192224
0.487413697069122
0.475691989416973
0.720480417265239
0.495245822996525
0.413726326966233
1.00115938268691
0.61034671565465
1.04775502292096
0.637848312552491
1.00848479390661
1.03013460572919
0.415181730291397
0.604118781099069
0.940706911009026
0.425785198113697
0.722002339782312
0.593197663046817
0.733536619319285
0.433586719492073
0.662999886331515
0.785482254973716
0.57829046443047
0.706370304310834
0.853826366553699
0.597824344982098
1.34109467931826
0.529866956097036
0.634785830747661
0.87235598062059
0.734156523109854
0.610634310654984
1.05667588772158
0.759392607958677
0.241416583472478
0.721371034759006
0.814478443936319
0.756840138282009
0.122943620819637
0.584550196317292
2.61654567385081
0.756291588177495
0.664140931664989
0.425014550858436
2.27795094268579
0.350975832493763
0.560951394664452
0.836203969927642
0.389028887519594
0.951731790628829
0.573809964439863
0.543168258850832
1.16823920980065
1.1234557454654
0.845519467911066
0.711567846337747
1.32024663060416
0.626506845816299
0.558060394701326
0.966355932625703
0.667921207532053
0.616080529171277
0.849613627879205
0.619577509856194
1.13673436102133
0.791909211979525
0.756302732067829
0.250452864965791
0.67296307702132
0.730977886687779
0.643513885211547
0.585221628049967
0.615286496674724
1.01760550187378
0.619752640358681
0.960596177010004
0.315447982946835
2.62890601677696
1.22602003242748
0.279263852453579
0.695976229421314
0.500245417872053
0.542609736175062
1.13006329223397
0.685633703822618
0.86262188781779
0.953871377392672
0.591932996757163
0.886307997484917
0.801070797911494
0.640997223440816
0.885896792338646
0.64608904478758
0.978340552344997
0.614002491874249
1.21991935229558
0.747163721380143
0.633455889861021
0.906727694710707
1.33276766184739
0.655860621982485
0.616705281136064
0.695616703984216
0.907250771213611
0.890024573513257
1.56091924171003
0.653018089990895
0.812731733112987
1.0585147533696
0.871074994902156
0.643942556171515
0.924712940941667
0.877801980118644
0.248598435813625
0.840876799180684
0.929440261984457
0.735460104046329
0.59842818777919
1.10988419064838
0.745557136831744
0.922996634424444
0.605135352259356
0.773021091548322
0.477448453988416
