# Supplementary material for: De novo DNA methyltransferase activity in colorectal cancer is directed towards H3K36me3 marked CpG islands
Source: Nat Commun. 2021 Jan 29;12:694. doi: 10.1038/s41467-020-20716-w (PMC7846778; doi:10.1038/s41467-020-20716-w)
Supplement: Supplementary file 4 — Source Data [file 41467_2020_20716_MOESM4_ESM.zip › source_data_for_figures/figure_3/panel_a/boxplot_t7dnmt3b_non_targets.txt]

1.54687366371585
2.25629209271109
1.26601334591257
2.71377210810426
1.39377024029515
1.2937514352271
1.04329853079232
1.94775351091948
1.35754460911768
1.18169825044677
0.71553922403257
1.34154962399032
1.39632632822889
2.36592663448592
0.678523838126984
1.02590910515451
0.919615816262543
1.36910561312757
1.21778385461879
1.24410180775022
1.39477056105116
0.99103841608312
0.381115126225804
1.38911517414826
0.783380240357896
0.772939933925844
1.1321671466085
0.895277671982555
0.783582474851765
1.00838831907128
1.40107916819968
0.833225292876132
1.4878719798083
0.823239521229572
0.865427606359077
1.4079783634753
1.00159895106516
1.64017076829767
1.18041832174566
1.6332513545119
1.10989815842577
0.575263350491286
1.17874098588414
0.745213236280224
1.06022394183479
0.617783632637337
0.657804902752471
1.47265292175571
1.1426327898669
2.03827176744808
1.87469950159386
0.930195937117543
1.52407805335026
0.861220977564357
1.76203111369496
1.10040217568184
0.933790157314373
1.07605425563738
0.789238003167936
1.43511510641937
1.07089197540133
1.2377648894264
1.19066810125859
1.94980934938747
0.740248680445507
0.938173582705504
1.00963816782622
1.07454943636748
1.23968397836124
1.35151555779179
1.05985254835995
1.04568733000176
0.560076141805592
1.23612482049198
0.801469836347823
1.45159585460786
1.90510584708846
1.39831926922003
0.990691270918947
0.969741928202471
1.28504218788976
1.00040115362692
0.960945004663923
1.03766931744283
0.76703260298642
1.18224708057536
1.48741200419947
1.77495648900763
0.670104330878734
0.850421936058992
1.16571176135787
0.5799095877381
0.863077788836472
0.932147689123696
0.833852276692264
0.912421867282716
1.12988022344516
0.767995846693248
1.10534956299129
0.646760459854777
1.07076794743395
0.531384419589068
1.06860955227347
0.697732311421098
0.992610299762289
0.535730881885093
1.77857609909948
1.02231261500058
0.548690790311265
0.452628505655429
0.867235013901459
0.841596644195621
1.53880720355254
1.07490495176527
0.717335329585755
0.615706211891127
0.567504937957211
2.43002143893418
2.70213973763373
1.27367958188696
0.944827194042564
0.979637560456009
0.727103992217357
0.968180988096319
0.798201207341086
1.28485055665705
1.1915289732269
0.912620009415154
1.24372569710831
0.817708674677996
0.901746942349162
0.92476560932748
1.10388136213816
0.280066007390738
0.672668564562559
0.601333264407762
0.984874481735252
0.84213971267515
0.544190716153532
0.675287506104959
0.827001921743254
1.04405595979885
0.888150158762954
0.540572807280113
0.891240971166541
1.09460732126033
0.600052201158049
1.48155770116829
0.807268689039256
0.723262405174675
1.16624099947346
1.14717129495053
0.804275037940354
1.12851695835902
1.07899352141605
0.855191255295162
0.606561971476437
0.767146972618349
1.08906040530209
0.781120047631438
1.6791961640134
1.35759688625564
1.22554435569976
0.756271693710282
1.22980125063854
1.36878514677156
1.16274344756151
1.04180435484471
0.867132612686819
1.12024022942995
1.00313162828383
0.916123975194989
1.17024939783384
1.30573711267042
0.621091221581442
1.69411861995269
2.11925379550663
0.65736568426232
1.27611237397673
0.915697570570738
1.61233065154229
1.98596170082472
0.77438082868194
0.645719449201841
1.28192503876843
0.846930723033072
0.881699504109728
0.641548687106994
2.08655910066439
0.704525156067962
0.753032185938191
0.745236797725854
0.83451130753566
1.18628266370383
0.78761465885804
1.69174338581674
1.33884280522465
1.35705332093684
1.60787702318634
1.10044594165945
1.29042896370113
0.927813497590219
0.72514040399502
1.55785330767141
1.15918172896663
1.2705916068593
0.649899537768444
0.718926445466396
0.657489768403444
0.882530856346579
0.956821658296833
1.22063186873512
1.01839427822124
2.36843117363565
0.789360970783803
0.823351339216271
1.07068604116317
1.30805060346627
1.07539734274031
0.983267498303393
0.880717545663596
1.18422521356183
0.745746870547227
0.990284253086263
0.694395297243839
0.994984121312899
1.01700735661102
0.973898310663207
1.27491401861885
1.16287401065469
0.579118652241186
1.24093109713256
1.64080545725562
1.58816868643583
1.63828270784313
0.861767692173564
2.04925678785394
0.933564467661525
0.586903406064583
1.53890974459688
1.19352608645998
0.653355693740078
0.801384511253155
0.942786525082538
0.961468864883404
0.624798499368332
0.731420899921537
1.79613385497845
1.18141223727736
0.871689156077628
1.18599301964658
1.07342980061141
0.732753824705441
0.934438027474473
1.58742132603508
2.14441237730673
1.16727690203137
0.825349262528817
0.708527371763355
0.884033206526093
0.489053474325535
3.01123988488287
0.692844910154203
0.873731022856703
0.659996924021397
0.917585650971004
0.802651263411833
0.874151002685267
0.826298038830065
1.08077786011022
1.3550606556442
1.13607551439998
1.0063266517593
0.827006642825048
1.05086309876169
1.01004565478467
1.01102686341818
0.938173582705504
1.14568806301226
0.754643738295679
0.917441341057612
0.711300056316146
1.0456562681207
0.935903149953443
1.56359399398762
0.835677939578286
1.36018538586781
0.712830861920739
1.18024228074261
1.12485052380763
1.09115419546061
1.56616417268143
1.44016399708415
1.76142946930708
1.02867076594849
0.688725960074345
0.512138210861715
0.797800533149127
1.50335616486804
2.16021058267921
1.11304165967589
1.09934057078936
1.65107490270249
1.13861181705769
0.854297890748824
0.67414717253323
1.34247478863889
0.86008076412673
1.09318564110888
0.789153327440527
0.825008249157967
0.857942754578879
1.07273040940991
1.11703009824212
1.43095650552121
0.831584894771331
1.98598335348797
0.948040856059419
1.2138874475935
1.24928255900428
0.726568585597312
0.674204328308965
1.07249290002896
0.812070273178182
1.0412206700947
0.771942445664028
0.687845299476582
0.914149340828224
0.771216011080369
0.940805484745803
1.04036426682008
0.990587967605777
1.75810047941658
1.26329134110088
1.23638671364349
1.321099610066
0.882690815418655
1.19027221894765
0.960225208423805
1.35014117948347
0.70561815463862
1.11064257378042
1.49322556271091
1.74308068294734
0.90234021784244
1.58136982356078
0.710775237467046
0.820327848330532
1.37376018236348
0.863631543571892
1.21677733751883
1.50531157911689
1.07375115012745
1.09435921986305
0.44945406417034
0.876948641967114
0.811686412975362
2.50175697018652
1.23104480266362
1.30639284958835
1.47169643905357
0.915752905531462
1.0553915951987
1.68868468597925
1.84794513239498
1.86000353383724
0.888727484526546
1.09969304597028
1.07167338957985
1.11574785802333
1.0167434896047
1.23059641120446
1.12918370199091
1.27541807285958
1.72447863771135
1.88610629822744
2.35403518605219
1.04159522635275
1.69412100076838
0.700738725621851
1.28293233318018
1.01412914743883
1.06686376441323
0.773276268631899
0.835256480849022
1.19530961887476
0.531378803754635
1.31513070052735
0.767670894836411
1.09704022971735
0.628487379523382
1.2030181273754
0.731130306298288
0.965260058867909
0.747912887456857
1.1028104587343
0.74079694313156
1.03863919286451
0.7755718649845
0.481925634489178
0.866643833053188
1.44515893458099
1.04898096041863
1.23692670313789
0.986221221275034
1.37833666473293
1.4592342636711
1.64819349323151
1.12132535191471
1.86956660629986
1.32171166716663
1.00710009106522
2.159803232564
2.37170957430921
0.796807046529126
1.03051644876167
0.669193057652612
1.23389883351852
1.35029251756709
1.18674424795494
1.50743294880542
2.24020943822599
1.41637629519266
0.843004882675424
0.819897726193016
0.861438720888528
1.03144039180399
1.40610450606507
1.31320615919093
0.672985388613171
0.577256350097387
1.38550904891081
0.642247586900637
1.16808165307853
1.0502892132433
1.02946922705659
2.8266832039883
1.52907888051426
2.35739676857562
2.3796924940606
0.695089010319043
0.80254049159897
1.38477646487183
1.40356618779191
0.992830757936093
1.65250835573467
1.25981516461414
1.22270244817592
1.3785307820558
1.45156997350039
1.32158686418482
1.43071947962945
0.909706430519144
1.21533415172804
1.18597248220577
0.948889943842887
1.45868378291533
1.71284680095035
2.91307767248742
1.00986803502868
0.676961618681559
1.14623210821807
1.3102907655583
1.59222231856703
2.87444317642293
2.37939822785969
2.12176805368154
1.37481511622354
1.48118239954041
6.85861454429738
3.36240915266823
0.665785497725744
1.48568959114455
2.56137281074793
2.35161242141077
2.75280849511908
1.08443254669065
1.08567903192806
1.30587921383015
1.01384563099602
1.57940459119144
0.832603042741491
1.08557440647302
0.8284205883851
0.881119039171792
1.73230211334302
0.927752130656005
3.60209994172711
2.19683579238692
1.01929882373445
1.14362064882937
0.767885583712548
1.05351071468356
1.90595091080362
0.913080871572003
1.5884004563476
2.35382404018116
1.36152435535291
2.07957919957093
1.85111520984288
0.768780292528515
2.44919851121723
1.3405553452637
1.92918165974785
0.905623810779832
1.18595542148741
0.98603407343027
1.89496227069868
1.07508202555852
1.06557502610528
1.39271169060893
1.3157281686857
1.49904618890729
1.18112901828391
1.28444895201688
1.07208204631709
1.34261277109459
0.918395460586156
1.14764508703503
0.871602642501746
1.46848164096208
0.884185559929215
1.11798167978361
0.625050979731299
0.935129980932847
1.04071922377275
0.893593823930058
0.803795531922741
1.75814817778263
1.66655631500853
0.312724527568501
0.777110278417984
0.938173582705504
0.649204513833473
1.53575395244918
0.512178720560033
0.866471430478584
0.46173543415755
1.04556486887391
0.758068597267354
0.859567762599635
0.724343659458209
1.17020527713902
0.781031254273629
1.5767820295216
0.84101745257206
0.842623326141756
1.25167609638085
0.559750388501496
1.01685610213654
1.06385944732474
1.57464169976793
0.601222730111013
1.28423500358095
0.863170785578657
1.08522116358533
1.30417532778257
1.06722557845408
1.26129848689944
1.13400109397657
0.886227564595962
1.31761923019721
0.841038933664193
0.866162719666835
0.597549021751214
0.830077674780761
0.899620446217384
0.797856387625766
0.876034019744687
0.975511040418807
0.930369796594714
1.40590793776283
1.55813312782501
1.14406827537252
1.40648022376856
1.17625812029742
0.507878073292457
0.644462585773066
0.83282085855713
0.806392118692057
0.882743249918548
2.13540947506499
1.04634094186819
0.874151002685267
0.899158013083041
1.0463722026391
0.97031409046961
0.521787698384566
0.840525047137416
1.37375500031804
0.7738956960484
0.941324357877374
0.983060387559158
0.584473014919419
1.18938807285351
0.781673942656039
1.14708464185751
1.04129669687256
0.556475344881609
1.02691335665236
1.11216418865663
0.728927892685608
0.778436750007496
1.45896610376791
1.09042735149059
0.827749983947774
0.782884226312146
0.846289705795046
1.15475666591352
1.56296131567513
1.78384108404109
0.901180364826511
0.855733420501739
1.17627139040795
1.46383171419619
1.49359592724789
0.896077058752582
1.23066535797064
1.12739848926177
2.68115755696125
2.0573411139229
1.82619020788577
1.104709861807
0.654012437965204
0.955239656823716
0.893332462808512
1.08600962909647
1.04657488731282
1.00517019959777
0.744145967746219
1.07400756152913
1.22258296525029
0.639926952996171
1.0100634027772
0.760183506956019
0.931785829086432
1.25054085506946
0.974264642981818
1.19395914166352
0.625252803329554
0.896820334714431
0.473201921630534
0.899970911371906
1.1654511720796
0.418630303778352
0.682475432808766
1.03694289166013
0.622984375819609
1.15809634270882
0.820044712488897
1.83975784300607
1.14584207729777
0.754456613951785
0.592162497669243
1.38911429385048
0.793794064787267
0.928548102133599
0.806964114843028
0.942448368594029
0.874073995960263
0.948805589740511
0.941904862754029
1.16811849563324
1.30281968621811
0.791275200184579
0.938173582705504
0.734804514487043
0.666347565753315
0.965904250180471
1.31410329562803
1.05210431704969
0.785705590279312
0.750481918253125
0.734278694392302
1.55768376721731
1.40731167201637
1.52951595288024
1.16519129745585
1.48339797426001
0.990402218085275
1.03456053255805
1.1640869687438
1.17523915750871
0.806977647493163
0.833600094360613
0.863978388721521
0.77661808949441
0.878175441602299
0.877342210855508
1.66109811571876
1.38475034492587
1.00845864562104
0.945715278925747
0.858095003851068
0.758010594913468
0.982449534110549
1.08503462860577
1.04898096041863
1.03633675678626
1.09638995942589
1.47590992557131
1.05448263523087
1.47712309180719
1.74927539073256
1.29354502129369
0.781747535571859
0.792891200653903
0.791906611428504
0.709988718366445
0.959808149290385
1.17432126013109
1.13387663349031
0.693717755057183
0.841213135566166
0.932739689369
1.23809290321329
0.693910098298395
0.948538945664726
1.03456612401997
0.871460887803966
0.977515509189109
1.73338932407963
0.812039544456681
0.628502117229472
0.889652194042292
0.79246702128014
1.18552248938613
0.873861849758278
0.670968679255463
0.447991324806531
1.06106678599707
0.681985679261694
0.984102824893933
0.920232531253924
0.785200933570896
0.893908166196816
0.940410817995812
1.01975389424511
0.797875675287473
1.08019685318141
0.984798561232992
1.734189034184
0.902522513354324
2.07773582374261
0.680180181406427
0.874601480231197
0.77284504651029
0.551413823628561
0.94380737285922
0.818539333655534
0.87266550754179
0.708678004490485
0.496304488229517
2.82633615501102
0.978283198114604
0.681218092624289
0.515624554571952
0.707265694044009
1.56595766956888
1.20265829762491
1.21996970323754
1.14282939478595
0.679839275611717
0.887440478072828
0.742567686436398
0.722593195728819
1.11210758772186
1.25231888549415
0.918684206096706
1.10548426586717
0.705869653809602
0.945587792864702
0.823366668059563
1.06936951791785
0.99381760447385
1.48553590156743
0.910540748132772
0.825321541257352
1.10533366370112
1.03779059298977
1.31171278086562
1.12520384367966
1.00151989217903
0.957855194333722
1.27347216177507
1.04708048040567
1.34582898666411
0.966859283213282
1.30466534302397
0.798566800096167
1.22415282945256
2.48651423510524
2.36278683184727
1.16579201144492
1.48140502130822
1.34112515194995
1.4329818048288
0.588290984844109
1.19555155831556
0.362419957573175
1.00839349714913
0.914957240640523
1.27939184064449
0.627090531779449
1.28041440242924
0.603965529074974
0.698994887535568
0.683698242423776
0.768688457295718
0.73029973278786
0.5683739461116
0.882575026372141
0.93001024057895
0.735135682608231
0.603553864521309
0.81337699820572
0.615192276547868
0.705399845177067
0.521802209393562
0.639730324238696
0.929624010928444
0.735844843211205
0.757361572787186
0.486098610747073
1.01386222480836
1.23026961046044
1.51328183949413
0.912062567099706
0.72276883637941
0.853401743650379
1.08426636308864
0.798840084530023
1.0684780309692
1.98784804781331
1.54544832521895
0.811684998562711
0.449261927408863
0.725587576574396
0.969885142682426
1.69568301434163
1.53111582724194
0.900842265194677
2.54904577026017
1.17623072321177
1.20522924029009
0.765312616650868
1.04443474278521
1.65993292405822
0.754198582699366
0.763867006199423
0.902018488469988
0.924823970898724
0.807836443733667
0.836827974073486
1.00245390859843
0.694962393840415
1.01285477876675
0.725074991462194
0.60597014297297
1.48482331275692
1.15075958883661
1.0820287748243
0.678713653149813
0.612559212048575
0.781595441933061
1.21149844773121
0.855589002793376
1.94813376512133
1.58654284979616
0.751094411274625
1.52818919619243
1.20586256047587
0.979883711892137
1.50597671314847
1.35632276982178
0.465084476099737
0.833852276692264
0.81202364500133
1.01561891455579
0.673408788350524
0.778950200637911
0.817314736282477
1.09942211008102
1.46167806978601
0.633832384487137
1.21368883237328
0.652667482615266
0.759127384343828
0.769629505296797
0.766205954976732
0.616889778238242
1.09002072994201
0.85568668089816
1.32783586295918
0.685819566597538
1.10057921303898
0.778904826447883
0.683682648428191
0.801504596650103
0.943963028793689
0.74257865100232
0.896645334642392
0.75771254608452
0.737216816754808
1.23236596748273
0.909622972696479
0.87634503469258
0.917538642827456
1.49534633455751
1.35465223019678
0.955645044338925
1.01780647570103
0.885603828976234
0.796010436196191
1.47497445290224
1.88351551872938
1.43832903765288
0.931256773414793
1.47004656769157
0.733583929243474
1.23140329198737
1.32153173944466
1.47706257597142
0.796024918413257
1.84243546442683
1.44663848139758
1.01230756889429
0.938173582705504
1.23458820736842
0.854508410314075
0.739309138830514
1.06686062816738
0.744054343409197
0.898174821970034
0.778243387432691
1.24887139750958
0.678612851399845
1.9177815795231
1.04173808984923
1.50728276742469
1.2865073281442
0.692156536083768
0.929767231063197
1.13425354765187
1.52836126938673
0.920650919211751
0.998171723808708
0.970184872715619
1.36005439345224
1.64991724189405
1.56432903376197
1.26931137970337
0.806591049070744
0.865184300574329
0.767790910071006
1.12346587962747
0.857908220531935
1.12616155250001
0.865596814986079
1.52388044274243
0.827366204992378
1.39109601282449
1.26880466537728
0.887870126975318
0.968264262351216
0.772468081476659
0.456579719687295
0.746120627532848
1.86765147891434
1.38346607545998
0.580368145481948
1.22040917048426
1.24353283981463
1.1729230427797
0.911722789315919
1.79977277562655
0.737310887288128
2.42215379342106
0.828114005824606
1.06551223623916
1.62305000467278
0.692018277494368
0.654361995375353
1.69429061217312
0.914036797703579
0.855044039204943
1.06804176242277
1.01094303063602
1.06432352040968
0.682980373568969
2.52302650373942
1.21597597005136
1.58829900119993
0.593340297646846
0.765547352162951
1.39619000319201
1.69507320893055
3.43678912105661
1.20857411213088
1.09538719925165
0.865320301992822
1.75175190893837
0.951444888906805
0.979064687539481
1.10636978430733
3.20688770281195
2.15407743321818
0.808703909798588
2.00037671458184
1.22143985606629
1.83083470869111
1.15356099696904
2.95001879551564
1.07157947796896
2.03842690764939
0.420522981650066
1.89034960789061
1.2309908136417
0.873846429924815
1.11320435885355
4.75029528035778
1.3374859780757
0.766923350583566
2.45668232361646
0.610450615429455
1.07241749551691
1.02299854081693
3.61297977095521
1.44020772422777
1.48463986671135
1.72627063080907
1.35943870314347
1.42299384511625
1.8968036652748
4.3639937490145
1.17864943898686
0.831908289484335
2.73618008095216
1.87681486835664
0.840466811648407
2.14202482948334
1.04058770881645
2.15820477089782
1.41177549060599
1.46469300137976
3.46185322635752
0.938173582705504
1.10058475807647
0.853561465604249
1.73198641941344
3.08421377106338
1.37250250894994
1.57982619022683
1.19483896950504
1.46225897513606
1.44564473319856
1.33729476526542
1.61746701329723
1.63435450336983
1.87255796526843
1.1164289294614
0.902141613397255
1.3574711280089
1.3590850334054
0.977298492717869
2.46908484098583
1.22016171021051
1.58634537204532
0.978401052861891
1.49089547733684
2.21857435304346
2.62172124941767
1.00996431879266
1.2202798851084
0.834396768844274
1.26656111092355
0.816478521286859
1.06350592155867
0.86508204191225
1.72250054178252
0.770529040105211
1.39339243415185
2.75652567242141
1.26758145755358
1.03862150133596
1.2961337587777
1.23301794103045
1.64052674059179
2.2288246087757
1.17768714779775
0.889977818736586
1.58978130556055
1.92702880318757
2.85115829443059
1.12546591532407
1.22822003221269
0.784343454056073
0.647765622148882
0.938173582705504
1.15070870671114
3.97071763315333
1.19631707933613
1.09563003468853
1.52047973285508
1.29456449323595
1.40704477873297
2.75470682833943
0.721164882577781
2.22787027461667
5.77318804848555
2.12244134152209
1.03567958181336
1.27552102775145
4.2288914533774
1.18501798564952
0.708159519606427
0.834211574922388
0.778117132654915
0.873772229542903
1.27748482458792
3.51971227737516
0.819870388271011
1.13758439588899
1.29409529349499
1.47445285995705
0.729469459230559
1.79092795236221
1.28996806978029
5.72685860676703
1.32514810402839
0.428409784478392
1.75816928834274
2.08500446061305
1.19811634568214
1.89472183833644
1.70861495141774
1.35415533842631
1.97537924279995
0.953933447722621
1.76343277936189
0.900943372130143
0.859609759788854
0.772901112966263
0.81553820155209
1.03432121201294
0.913325867703166
0.546040240496948
0.683039286766618
0.603798313389722
1.01472191278296
0.859374257619916
0.81389445678387
0.800385856140215
0.888405981285999
0.777130787772043
1.26089829613611
1.71664770360875
0.722390794527312
1.19377104785753
0.902319215551361
1.18141059272974
1.39324535121218
0.92088403295716
1.48332292068701
1.00462516181203
1.29423624178163
1.54911207609421
0.857125415113658
0.865370326934081
1.70254962144927
1.67934885269705
1.15591972203404
1.14878869069926
0.777169521486767
1.19599882034838
1.33874340027649
0.737849130572656
1.53933821093827
2.62979957470414
0.991027126087144
1.16651490054329
0.457340477834238
0.90632974992063
1.15870626586184
1.022419625903
2.36291378259999
0.856914154218281
1.10245110432365
0.969479792198755
0.867845513126253
0.760511163038629
0.553853792655953
2.71676274366792
2.34375843287844
1.22435691604838
0.667689247662022
1.39711219568335
1.57607689517202
1.28546857543735
1.01839427822124
1.37274571117875
1.03362577572506
0.949513806053143
1.51289383027998
1.63299607302378
0.42644253759341
0.758894791876525
0.884177993504766
1.16607694576071
0.895773106342225
1.04037346156995
1.35280833093785
0.865320301992822
0.9352715376707
1.66265084023733
1.18490399224913
1.15668244245668
1.68758996180038
1.39491926421787
0.938173582705504
0.856491698242447
0.767749858948385
0.994828819306464
1.15395637088369
1.00859842072776
1.56423066356801
0.962522027452923
2.16111545451391
0.828211679726367
1.40533819936821
1.71782756993291
1.42266306078582
1.11054129953463
0.882031534109603
0.65132850790384
0.916799614183774
0.979839760927936
1.50291157058193
0.862379273848675
0.647214855420072
0.938173582705504
1.04329853079232
0.955263551186776
0.985029273852768
2.30050044030654
4.06719251127348
2.67737809270961
2.55892572793549
1.43295908973644
1.4050094190023
1.0129976387536
1.97779717891273
1.02233579451953
0.653355693740078
1.06704005694775
1.06143731259822
1.33285264916181
1.09841770118041
2.45695478884518
0.669888485477851
0.717403582698137
0.702668243291157
1.17502178243361
0.997223151809688
0.562904149623301
0.457676290233792
0.926305676908889
0.611640927435275
1.00311936334013
1.21190829488847
0.82111285556032
0.478427034729057
0.331057749204282
0.865320301992822
1.15423153995205
1.41550009935282
1.36240881492177
1.04417030358137
0.812170018986065
0.800905274134673
2.38121714938569
2.08031656860495
1.18555154931689
0.901730267368742
0.756040380923799
1.01002170112408
2.41938711672409
1.11636950000684
1.00369652141127
0.938173582705504
0.861748181613692
1.32154098255201
0.774328738513864
0.595548015712676
1.50819670344349
3.47698556689005
1.00056464759944
0.612036642592321
0.824616541189789
0.484505701087889
0.997230439443644
0.882199880519329
0.390705472367057
2.52951236013234
0.515908024050737
1.03207336673518
1.80766903675539
0.799722334386651
1.14426850589691
1.06609885267659
0.902227900781318
2.84970490045252
1.06596608249506
0.700950100243672
1.2562592489418
0.843813187589233
0.549908597521545
1.20350408711375
0.886798890742851
0.959234124353463
1.11685667008345
0.476719446583927
1.25125136352741
2.20658016979289
0.912234182198922
1.19336471268686
0.828466230668916
0.421436840939561
1.32176197706971
0.675394342731996
1.40442794199675
1.3634275753059
0.761400834117794
2.34685495507091
0.802378009910081
1.25787348998725
0.635662453285257
0.993321054981891
0.774178663690078
0.913325867703166
1.56294952239233
1.51534851490195
1.22319872462065
1.91749812132641
1.91699226261146
0.985630251550105
0.697626626732794
0.749960946164743
1.19112825504901
1.46960243922836
0.584031734198674
0.759568307899708
1.78449248991418
0.840298322407533
0.888589107414796
0.818239320450929
0.878230772951465
1.4948324267692
0.620668343498213
0.34167113976066
1.05232403513646
0.680568664387507
0.64003054257548
0.550681112605096
1.34744862381084
0.779052390486728
0.61853301626378
1.0245219781838
0.794153884666603
0.795352445440423
0.62352683337898
0.303494933932558
1.1488113056508
1.10406989596876
2.35235115628547
0.723426339188662
0.748130038803992
0.562762848321939
0.684969585379646
0.66437771334192
0.744259014302604
0.827910053366999
0.659812724651444
0.992024774500406
0.597169417647371
0.993218460274648
1.1729230427797
0.574345655601122
1.4673518511235
0.953960417330578
0.487652441184955
0.787837887413991
0.685513813226602
1.16734811795065
0.743821891627527
1.0251163746794
1.3239918724702
1.10402413206142
3.05354801512279
1.58536470777244
1.13620069887918
0.670186262481627
1.19278323370102
1.2322278557488
1.05890187645795
1.00124855155759
1.55967971540138
1.22395184946677
1.38190619184867
0.72195387144606
1.63741988403019
5.5477693983736
1.01032297000418
1.48890684561827
2.25086913949764
1.53180182546693
0.939598095571949
0.708527371763355
0.573419666811776
0.522007416475004
1.56653003277171
0.938607312095987
1.11798167978361
0.995115935376348
1.05127352685407
1.27888295257724
0.700069352513694
0.306409664677284
1.07338231775375
0.534809156818075
1.14793452563221
0.858379528545284
1.25783688775689
2.76625204395562
2.83440024716646
1.67527177129242
5.45707798454221
1.45917959217783
1.12885951186731
1.89807855361855
1.19215490290578
0.704564510773587
1.16556920554278
0.470765862222804
1.04512679075904
0.735889473492632
2.61394911392096
1.06583994596785
0.767790910071006
0.597383583417183
1.01470962419551
0.696716995200616
1.41266497905263
1.21577662941871
0.691943721010804
0.586520396932083
0.958322433146134
1.15357253502872
0.635595824590135
0.935330749201059
1.08452881571251
0.93080882608256
0.378857413020295
0.501053898429415
1.38717340422864
1.24009524658758
1.08224476691179
1.12040683436973
1.03717457637514
0.804176897508502
0.539664705784819
0.933148890467508
0.883056218420073
0.844748911508125
0.677387132562043
0.802741201893467
0.856368741545644
0.479137884286096
0.992313958884912
0.750130281561828
0.892244340517073
1.03484008277149
0.372535997159064
0.718057584442999
0.752518957405022
0.899018947976892
0.910196263820812
0.874690763193666
0.900943372130143
0.931010007697722
0.382548262375904
1.16654642346168
1.14409363874047
1.65011919915935
1.69113960485356
0.774178663690078
0.720004585198845
1.08834729654568
0.588119048613975
0.803233222573794
1.01271672771251
1.57100801579629
1.05186504599074
0.421429131022829
1.34875488351877
0.82720379734215
1.75346249115179
0.733539580179565
1.30310228882084
1.40437704142122
1.24870108368781
0.812415167012307
0.868445978827424
1.07705183903436
0.879969866799927
0.978172343440973
0.766205954976732
1.44931358074838
1.05435987847422
0.906951251599001
0.569511283199283
0.275933406678089
0.758365485627396
1.13075257501556
1.10772482030025
0.700236496380404
1.18573326308892
1.25416319770183
0.551189076851203
0.668902143208632
1.07443156351705
0.658961705039374
0.621142654983303
1.87388437456678
1.52325978059193
3.37822420725827
3.31331059379794
3.48767484671493
2.21320604505995
3.72427485711569
2.49076735568535
2.3400113864518
1.48592232287862
1.00417151973544
1.64295397815295
0.974123341680459
0.797706559146233
1.06774651615296
0.690380596390448
2.08616240111449
2.88256130314759
0.643388954827471
0.979042625792977
1.34220571128528
0.934608053081297
0.601781494720671
0.614420903263265
1.35004494299688
0.822438921602831
0.718598973803952
2.39008080507466
1.29374687136963
1.10248175958968
0.933916296753529
1.15537963563442
0.921433519662868
0.911907141010307
0.63265245017023
0.610896333485166
0.615514333325849
0.946958396095531
1.01271672771251
0.662866732372557
0.759918235949607
0.885640699315114
0.824484332532537
1.18041832174566
1.24848351158427
1.13881222772066
2.59594357995223
1.08983337393281
0.802092472643331
0.864215141645135
0.559044018493401
2.0262577130163
3.25683204429578
0.653878557643229
1.04512679075904
0.991710852257493
0.650894054656962
0.866187861480262
0.722265555247447
0.928218092434347
0.613621073325878
0.85461432558427
2.30479790783405
1.12837569417107
0.576285014303649
0.924344448808301
1.28755915031462
1.1162871716372
0.979778338887884
0.812647248928843
1.77292834522384
2.01536621907811
1.5223430262129
1.12473501924724
1.21783166754811
0.767852737480796
1.40356699713756
1.59659656411212
1.18985868737796
1.43240211520641
0.565336204940605
0.746700944248221
1.01088457166876
1.11140479266813
1.08701429387629
1.30243998626891
0.923647133080382
0.775221729648484
1.06572346915007
0.780840039862585
1.38637526637863
0.622984728611297
0.684832226878046
0.594632837030695
0.811115877855549
1.46207894633618
0.867748744683244
0.803713699036908
0.91191420743491
0.759729734849343
1.74874955545378
2.19947381767475
0.832782105660057
1.20644618087445
0.516048458476037
2.86817880661741
1.04344696802247
0.885331792707106
0.615634135808315
1.46640633353688
0.892402343731233
0.789974037490814
0.78908729269148
1.15791851633971
1.23957126877649
0.92848633130002
1.2417391737328
0.894933525854835
0.839776631296248
1.35898995834319
1.40011973950741
0.660180801038692
0.634562663134596
1.55510253657155
1.58362469998066
1.56756671919299
0.781665024220166
0.595715035237619
1.05521860970609
0.874720327556034
1.1152530535458
2.97856151081836
1.06086658559411
0.69106006688478
1.33824166397191
0.718033021599519
0.842642248320902
1.0523760227416
0.763705718399561
1.36488086128324
0.633984226756344
0.786701147487378
1.53439891238331
0.977298492717869
1.3437642186348
2.23642230559809
5.81967844455319
0.830508599331333
1.48707390086178
0.877369467680769
0.738826283962673
1.70447231388702
1.68943792912183
0.999284160752097
0.985363965754968
1.51313182610313
1.20387598577302
1.02382541273257
1.21149844773121
1.01733979988223
0.850101244308324
0.424516266230049
1.31381717814422
1.11230027131463
1.36521781326601
0.712481802071064
0.790303740527325
0.899254651945965
2.93219771304156
0.750960862325184
0.875210269749197
1.89721397584267
0.860878028778634
0.881232465577574
0.836579216054617
2.91693066931413
1.65005055117208
0.646585952207771
1.20228995812119
1.24552085913307
1.24548165966633
1.12265321277406
1.54573658471786
0.938673285129735
1.64448064574073
0.815133003131346
1.56840316917426
0.73754702771555
1.34474264764373
3.88596523387704
1.43346672375047
1.01015969307567
1.26958458516319
5.27716607388493
1.0943907746228
1.63390980488921
0.531015806464737
3.68276404735452
0.604267171990315
0.728990771071267
0.743419907724084
2.03138966790624
1.94273289818858
0.525172964788749
2.20477483329786
1.69535321689912
1.2800729319213
1.07296052513097
2.70447141532663
0.893198534248419
2.20053367645529
3.06598347463824
0.688769051803269
0.882575026372141
1.13324862770648
1.55430665303162
0.884370380545581
1.16636894631052
1.07849077778524
1.52135882452614
0.715779357372055
0.881072362687455
0.607063782574671
1.00228285833573
0.622291623691393
2.10413126313322
0.883084667629591
1.25007385268272
0.800237699712476
0.743583714116295
0.770055626274365
1.10329054467393
2.09077747135577
1.48900683864651
0.705259308285473
0.835173960655612
0.991580160430135
0.921498777094694
1.66039967598354
1.00499017512267
1.97076272123098
1.42160458505574
0.888478152700829
1.06079960469572
1.17160482727526
1.69588840874609
0.563589290806682
0.729083717437855
0.685954075517602
0.39255713966706
1.0842517007714
1.64195923422661
1.40469665547173
0.203886602238544
0.371751017848599
0.719549199468555
0.805735810928474
0.963021297707841
1.60787050628822
0.807299528706182
0.879074695900549
1.00711841710432
0.738619296328281
1.03154584187676
0.87998100302963
0.863337522072197
0.839281572063212
0.878174251264587
1.0338688813848
1.72304734711433
1.22458299955609
0.896123603470779
1.31453746209362
0.876034019744687
1.50017622746018
0.65164736020038
0.86834265393821
0.972250117232403
1.17268754061076
1.19554519211326
0.70661494578475
0.930198741679209
0.570215423341806
1.21243203105943
0.808134021843781
0.785211708173629
0.594645137981697
0.626644127040813
0.812466401647875
1.26681814583488
0.688249271458662
0.788913953980694
0.76999380293142
0.950769861299745
1.0015490928743
0.706286920924895
1.34331542302804
0.897789802017982
0.708580696083908
0.795873047766636
0.865941530032668
1.23760088253296
1.33708014247275
1.56099858914242
0.763901501186691
0.649101728410643
0.626182121456047
1.00669523217853
1.06631773367864
0.762934075596117
1.26123983543383
1.07416440558848
0.844661176955561
1.17338194308054
1.27453621855005
1.82139275934091
1.25616400946355
0.761524583730059
0.955953860658537
1.21149844773121
0.661060774670408
0.826273892703435
0.780447026938509
0.632474030467854
1.15002243122828
0.953232391074616
0.877809435829281
0.863630437698492
0.600536984732569
2.22409361523976
0.813448983498233
1.06060082511235
0.82940570472279
1.33585867547274
0.701680389349957
1.16952376731181
1.04393628881873
0.773193252667563
1.10808986819525
0.826042886710558
0.869192795979002
0.732771888497875
0.841408562310293
0.58604939259421
0.988992431771943
0.711240937996722
1.00657490981332
1.50544758177053
0.780269224559958
1.19546355994198
0.481038672499285
0.910307452323082
0.835112844136344
0.847627362391171
1.56930356543929
0.815052115880314
0.810772139305719
0.65680393365298
0.818851164765324
0.827662697642994
0.697996527402218
0.886412078942153
0.849764874655493
0.803317509896923
0.855110889364243
1.46087478785416
0.385922352684763
0.645888285329237
1.58208304157513
1.75814817778263
1.17675799363025
0.502650070374423
1.41834293285726
0.48271551589809
1.0734983014281
2.02355305066459
1.3040726074347
0.762635048519319
1.7976666832879
1.93453273872733
0.98416611770349
0.893066389073285
0.798520261955747
0.964768038187582
1.91209371232206
1.06840678105977
0.937793156124914
0.502681304048442
1.69166779788297
1.48498551639671
0.668116407937936
1.51191252824305
0.794195985151958
1.27270698003974
1.93943512002482
0.623146141146621
1.01947618488983
1.69528203117259
1.0588688735758
0.776640456341341
1.23211359019131
0.818012707727613
0.719299715167665
1.45124334200999
1.05019004613827
1.02751982790444
0.717824242720476
0.886227564595962
2.41560391588531
1.14314185296174
1.18791360071162
0.796351261499551
1.03063221256742
0.482190694476767
0.733728302609882
1.34222881733101
0.734070938848275
0.960495164279459
0.532204228483747
0.796120889734013
1.00705034768311
0.853526009408382
0.767329189232065
0.485285763589943
1.10106554673254
0.870611850012365
0.656235917372397
0.995126030083148
1.01346310381208
0.601061860483683
1.06894067981629
1.07916456005138
0.616667294595802
1.22382092795751
1.26040734103299
1.16393381715566
0.651528586257708
0.954784683738332
0.525133363776963
0.516701242393796
0.944161726992362
1.29423624178163
0.808261898487123
1.09435921986305
0.792961533792061
0.992344480537529
0.93548423148535
1.19692324292831
0.888437601790881
0.52568159840507
1.05224763870334
0.775752454167274
0.823971142669408
0.783045199646544
1.00989849861396
0.733265087744249
0.569315217184473
0.766594298679478
0.797152982675629
0.940968503042497
1.19264845703978
0.550101283767347
0.707026979693444
0.866763014072961
0.776790477019507
1.32831489277996
0.852660277661927
0.572257421399647
0.746931426903017
1.86684914559598
0.817407981347156
1.10698218601128
0.61710055396536
2.66088090191875
0.902522513354324
0.828993711519004
0.741639151015479
1.46841888096369
0.38110980031003
0.795420532660384
0.769806710483427
0.891494144482116
0.865704069381281
0.637317386083624
0.721481773406246
0.948577826583042
0.685318647458454
1.17019325940214
0.947789646346412
1.68766382800218
1.14712052599045
1.30147549671286
0.721229374993415
0.950268525575322
0.987914970408116
1.0072791087362
1.26627006937746
2.045602626959
0.624620904104037
1.52386972204631
0.79760650926371
1.27855285997591
0.499364034135085
0.75301802897841
1.00382089159608
0.647795372730205
1.95828876459094
0.678665268928307
0.890914399713732
1.04153692470079
1.29605019909262
0.941724362150667
0.96841011092973
1.02021315937745
1.00129697262616
0.66671215378829
2.08536754242207
2.19453437849554
1.03913337553453
2.01802894253616
0.815076177694193
1.3285708934861
1.46527298321057
0.693228530250083
0.741768886579724
0.742941536258569
1.68405730730626
1.10596365248714
1.08764380157734
1.1539823112493
0.958734792950461
0.530849349300122
1.82702360627715
2.50763626792346
1.3221878711893
1.13643262700915
1.36854759284153
0.932615004338673
0.945668861671465
0.496062538897196
0.668902143208632
1.64077344774553
1.16929112465219
1.11131234929157
0.680231779226611
0.789737237902584
0.779100559742979
0.808381251822872
0.918834797170852
1.49019228374597
0.749090106950566
0.625174302606575
0.703895126969182
0.856159391554986
1.44795395074087
0.500390424305977
0.794325795074601
0.994860821893526
1.00124060182991
1.68294100605092
1.66874758592932
1.19719784445532
0.250014770536546
0.938173582705504
1.56273463566844
0.659923135991344
2.09323105947862
0.956361890413042
3.9911991388869
2.60560968896451
3.59756845342468
1.60028908111406
1.68007498398581
0.923396069799414
6.42570599682098
0.920085324880484
0.970184872715619
1.12800740248864
1.40767250285389
0.99910776315177
0.991298481293891
0.765455629140165
0.781987945547955
1.0612549257751
0.655596929936368
0.546089230612786
0.940805484745803
0.970184872715619
0.655619898155231
1.82572436360787
3.35233099767499
0.818239320450929
0.851913056179864
1.3454069113428
0.95538639991344
1.08557440647302
0.990970738502397
0.977141491271911
0.522191906895924
0.836525148466094
0.664613215510857
0.813951904299065
0.963883861924455
1.23142810405476
1.0671110222789
1.83157020198357
1.49986310682042
1.25105401125589
0.434856720308729
1.21712178660959
0.364369011978149
0.826976470038778
0.752843153968438
1.28795326406165
0.628966614776637
1.29219015968497
1.00923128200501
0.891937847903513
1.07506465461847
0.826309624804336
1.03644079855051
0.906397028207466
1.19322541892249
0.627488512473118
1.10423629530794
1.10739811753755
0.860601846588698
1.22319872462065
1.2200142360959
1.26076950073953
1.70150062632535
0.686697963536762
1.00031314566632
1.96159781444243
0.950591518824093
0.867748744683244
2.22194177587666
1.49028975129938
1.47106228174473
1.0066999517914
1.0083927526049
2.01923644567811
1.05444575259858
0.606004809508206
2.24282605047049
0.345182977458288
1.43951200544668
0.453402404974355
1.22082797663682
2.94367594142398
0.969105080180372
0.877907109731037
1.48297563921468
0.696529639191426
2.16198183659665
1.10216850172093
1.64384647579453
1.26123983543383
0.885800470955552
0.555618821552033
0.490518949682323
0.402961224516608
0.777967267638319
0.625533290550278
1.09133222200634
1.0292818710474
0.976898852673612
0.434071295789864
1.69072014137834
0.781673942656039
2.10978852567887
0.697228808314621
2.41271464497052
0.947253605814242
1.26616342073636
0.76140940861393
1.01345083251663
0.920738820275719
2.95236179900235
0.50945703208201
1.12188293369914
1.06753333548047
0.911722789315919
1.1080320980801
0.435703293008731
2.34882185804713
0.547132625005593
1.01103126146601
0.869294523783811
1.22546575093321
1.05920798608759
1.25487543378159
1.04760357859831
1.04937069537223
1.16781979364765
2.15653414742055
3.1374593943345
1.51153396938318
1.97660082361797
0.801867444597905
0.479508432631868
0.685873707297156
1.02636255804728
0.816767205045132
1.62904539696686
2.57812277285975
0.695895655929371
1.08908394989606
0.674641329599047
0.975403793280864
0.913441851377508
1.09412371769411
1.31567622203846
0.660180801038692
1.20773225991497
0.728636275342395
1.73655219391819
2.17232271885285
1.27985582936825
0.515177301330779
0.790793232959743
1.58578276447572
0.853096358304239
1.11767154227424
0.797833586085118
1.09419226457987
0.863106992706926
0.652667482615266
0.8688899743734
1.26903558925694
0.832521318189736
1.26441354605596
0.912559760528545
0.887371812545774
1.32291773702436
0.774563900385783
1.87589189080068
0.836229014649009
1.16685408674958
1.49060970253078
1.53055781891552
0.965985109206295
2.00526782896549
0.542668825480751
1.44648340997434
0.540167145871793
1.00160304728646
0.613342027123013
1.92068401311818
1.36176012849342
1.3158407990606
1.13061944582458
1.38744931709643
0.839803108751132
1.21466275411744
0.78908729269148
0.99910776315177
1.50808600558539
0.717426857363032
1.35080177400788
0.866163531959915
1.32454482666448
0.925551490811504
1.70254962144927
0.652667482615266
0.970675582408124
1.41713473000754
1.10100636324724
0.671173968956812
0.449778518312117
0.815339562899238
1.30787594232575
0.91440620313805
1.49462855546078
0.823160393909086
1.41062187108722
0.988477038435688
1.84289500371014
0.902223823730548
1.0292818710474
1.50248237762548
1.27799839656084
1.07008670365912
0.560506366350406
0.95634521543262
2.49848244493608
0.612236657754903
2.63664188832729
1.74998081676089
1.80780461891456
0.497825283557373
1.64995787995271
1.34333475002703
0.804213420653151
1.00965062639013
0.877904831527225
1.16140132670893
1.11290340376628
0.843465015108551
1.291375951174
0.515212922604918
0.926814737863203
2.55148909843004
1.627644450022
1.06432352040968
0.570739645198067
1.41356503865134
1.05539131129664
0.465359385280885
0.86008076412673
0.386659646850002
1.69600861482181
1.6384892794317
1.51005512490232
0.643505298203918
0.573487903313034
0.630883852411326
0.744333831068509
1.78228252986307
1.34474054058651
1.39791485840985
0.547081484027802
1.17388443682248
0.823763795219698
2.01305868097661
0.386471585797326
0.627475767901421
1.41395603066813
0.94278269774948
0.85687227060276
0.353989283740167
1.43015833975178
0.890373512385569
0.938323657529289
1.00621413773659
1.34754327540027
3.29241349287136
1.85553083296235
1.54420586963446
1.4286822777108
1.06945951969705
1.58278588630836
1.68603713567766
0.413336517535589
1.40336109349259
1.15400091941971
1.39337082994581
1.01519656559303
1.08286877602806
0.910100761660224
0.937467076198692
1.33826315617128
1.47133521670827
0.781432237590274
0.44945406417034
0.733773824976597
0.742592318081511
0.707910835346194
1.12057165505656
1.42700756457991
1.64311905790127
0.898891671247179
1.57159925673364
1.26989775404923
1.6384892794317
0.958068643924842
1.02519861039731
1.29029777281679
1.33025294844815
0.861837342050308
1.46525975543621
0.865286952031981
0.952071457198336
0.796607040591478
2.8138142416097
0.631236296382705
0.759918235949607
2.26974457815699
0.900321782165367
0.464577233131813
0.604582244705331
1.08865053423162
1.15531368943955
1.21211022372083
0.779468822367995
1.13781717519962
1.16908358325648
0.759229483778728
1.2616025834667
0.938173582705504
0.963716608949305
1.44624790780541
0.660592537601221
1.52528273505993
0.802690413662204
0.49773373530344
1.15743237891289
1.55034845483177
0.878000591311365
1.47579730278549
1.46236385808914
0.687518731450769
0.717923876273129
0.781907577327506
1.1015152895632
0.759228887572978
1.06497499034921
0.726947729730663
0.650071972614445
1.21402458115959
1.93306524615547
1.30560752021294
1.12459227158795
0.591988545208605
0.840247736637596
1.22492640764719
1.65050877963981
0.712519165048745
1.08519959639981
0.876969425635957
0.878780136551417
0.670225391805584
0.925708773094367
1.33687086136133
1.02778147897749
0.694912230477927
1.12034013444805
0.662416614777753
0.586331995196933
1.49390430632705
1.79139786516946
1.01753334615003
2.51817224526499
1.42889676353728
0.885640699315114
0.946966905924036
1.1426327898669
1.90965700131709
0.379624110629409
0.438968694553891
0.654045602474672
0.890893987654154
0.929016498884754
0.567247322293701
0.927053557652344
1.05804277576909
0.674626082258981
1.21827845373461
1.44785540059442
0.971202608241585
0.556249195309771
0.714544147684469
0.811236320893762
0.762385298506889
0.967720162269545
0.854805494159737
1.14968283228436
1.12289475611787
1.17745233983245
0.869424839927463
1.69272541865827
0.895415278772021
1.00059864568282
0.453948915631398
1.50491289648301
1.5473440456962
1.57593160109883
1.22060347552701
0.87044299918055
0.664808166769847
1.0365816408466
0.870650141383189
0.738856862432853
0.818406742360119
0.684644165825372
0.914652636167301
0.670344067550348
0.555652171512874
0.497860417252433
0.661847933539968
0.855110889364243
0.92821629292064
0.561709382421914
0.294976712646389
0.642334624798198
0.88268520004038
0.454528827227479
1.08947704856514
0.602628052899083
0.846315098328643
0.672154055727566
0.837102060147529
0.974409519176749
0.509914432570146
0.879775688059883
0.422054473578784
0.918083998979411
0.929595808573073
0.43593069823047
1.23887229616193
0.944672682161576
0.561521415110108
0.81389445678387
1.01916979805971
0.503380611444899
0.483513750244672
0.63842250434416
0.888980552489581
0.627310060345962
0.702256276840819
0.874972341956513
0.73868721513009
1.35864842085072
1.04275925821697
0.543041573170531
0.610183744674653
0.984102824893933
1.15411361035133
2.14267015547507
0.89926847471748
0.77489125250059
1.48375076271245
0.558115478663803
0.445595360193506
0.627475767901421
2.01167759466276
1.18195186816717
0.553170643803121
0.603287008901936
0.646760459854777
1.23751751708807
1.41197003204424
0.999924729489435
0.82098429527111
0.729392052428053
0.725123970581754
1.22121059139066
1.57462010903449
1.01817110417644
0.851105202922458
0.610283794557176
1.1729230427797
1.13706063992059
0.559828908596955
0.644477218669695
1.23999431708661
1.70116534187391
0.812418715213652
0.983624418927149
1.33515189640791
0.896804685680291
0.981852236789061
1.73197907413289
0.710328518515843
0.883508609700361
0.822272159369148
0.672234095633585
0.430919292072811
0.572810794896279
1.03657053411476
1.04955406491942
1.0574616040348
1.18917686615726
0.972000398449838
1.79900166728814
0.536353962589535
0.816870683327252
0.48861305454368
1.28544854071482
1.27719695304321
0.664848717679794
2.37170337410887
1.09375644639749
1.41253075585478
0.709885745727226
0.916876204798968
2.02831729236177
2.23832443850104
0.783582474851765
1.64320560293297
1.9218270852089
0.522191906895924
0.828893661636481
1.14062518128401
0.766205954976732
0.944083172550684
0.495996640888456
0.785154555456401
1.73935294390285
1.05890187645795
0.507338941376212
0.938173582705504
1.62867850487571
0.884965792460984
0.681120459177427
1.25233746761297
0.89566077476533
0.84875265231051
0.567421792134036
1.14501454479758
1.24847854563932
1.28926000471203
0.824830500291677
0.839096696375095
2.07220488788189
0.789023064827224
0.862954383891053
0.913325867703166
1.11094617448466
1.38400915511132
0.983133449985709
1.11565659776958
1.68146958867822
0.467390754861532
0.390817346147275
0.944310926894096
0.837622645531196
3.14835358480082
0.587328924795812
1.30289415396558
1.588362028643
0.71448899844694
1.20218389404462
2.53505529727965
0.810947467706644
0.875834525448249
0.788965639961641
1.83974393146163
0.943815831034813
0.860398875513072
0.328060488681532
0.793977954956572
0.891301526617381
0.935252250008993
1.01950365243813
0.461821352798639
1.41168472295533
0.886101191525583
0.833146774650829
1.87585261085624
1.00245366686924
0.709856361798342
0.368303253265679
0.686656304054579
0.796830350299177
0.842548910512398
0.816407586543547
1.55340581958687
0.976905989102976
0.761113859783634
0.642578589448516
0.766264532542774
1.29706677209683
0.646091886767852
0.940803927667722
0.599200781864278
0.842762933343101
1.12991146803272
0.630285513431949
0.756123755825903
0.826186668107532
0.789765126254359
0.657107091893715
0.710895993331406
0.885196595486229
0.928519841873327
0.705397236137236
1.39117985334553
0.948347232845212
0.783743723362058
1.24887139750958
0.752845061594296
0.803917280248507
0.911913065934813
0.898618019180831
1.009174569953
0.627488512473118
0.814231500344434
0.526051251491006
0.380971980300419
0.849527680535003
1.13584187616534
1.16842385060333
0.833730455839393
0.85461432558427
0.629181675845393
0.787871241240459
0.370266604416018
1.17268754061076
0.776387239726105
0.622762179762855
1.10808445946975
1.49447875663414
1.15463621094175
1.09687834304301
0.802059363528369
0.964812796815957
1.18126324931088
1.01461531154425
0.728916843595369
1.07641816841147
0.755602908143477
1.09588882888259
0.834658706362335
0.618243296942109
1.05466245621889
1.32810125074628
1.24090031533045
1.02299854081693
1.37943183571148
0.566130530154087
1.59741914058177
1.28181742423567
1.22388252281274
0.902981335712578
1.13734624295549
2.29498047456295
0.96533987165767
1.49650386750195
0.612266262837478
1.14099420848475
0.721306878670406
1.7691979780382
0.876745495768481
0.70908033968175
0.887328822168218
1.61450700605034
0.623146141146621
1.72272669972039
1.04397675626384
0.746118462140551
0.965172321156903
0.644723507080122
1.80766955835426
0.600749130934554
0.623612097842009
0.825296020047984
0.405726502565222
1.24026948615497
0.917662505471106
1.00022393366443
0.891542555815615
1.56538106116483
1.06203854812531
1.07428238354993
0.632857230742472
0.700195227894769
0.964553552361099
0.919622222000612
1.00301542935221
0.782574743952901
1.21723350764708
0.762032541184511
0.82984471833354
1.58350821919616
0.964650778101362
0.514747253891851
0.501003873488153
1.08059355406496
2.14770543429941
0.799008107293998
0.700915391741022
0.844711219724406
1.03807398765906
0.981330140341142
1.20092740476142
0.614757790904846
0.708527371763355
1.0728338025977
1.02789688005333
1.05531281057366
1.57821510545095
3.80817192660161
0.915309253087692
0.604622456492323
1.06988681352047
0.95689580139267
1.33596218135267
0.42107043221813
0.893068623764347
0.928094900774439
0.831233780502842
0.890513346768405
0.805931225245797
0.659921787081937
0.66793873913172
1.00963197770922
1.09678021006256
1.15776705805429
0.958632082498452
0.819448252801733
1.04037731186531
0.790428793730047
0.856642490897143
0.938173582705504
1.26130424833592
1.28290901636375
2.20210627255328
1.16392870802054
2.18471017570455
0.966724192714528
0.908554349293159
1.29029777281679
1.17836961442904
2.76790055913818
1.57269781289489
1.02630863425356
1.68437387519693
0.788734915074697
1.35169294627335
2.25013293482891
0.883637021932262
2.1602809612904
1.05738349839676
1.29198568679211
1.52661242640583
1.29418481384511
0.91574981283848
0.895051627234098
0.874873840663311
1.68084036643365
4.31120648390346
2.41386728662718
0.886672916086589
1.00859842072776
1.34274180113124
1.28032093651663
0.720393479009152
1.46795286121263
1.57743199316874
1.98168056382901
0.971773862913563
0.849994100948662
0.590461694936359
1.65985895678631
0.878179209170433
1.0448865387986
1.12399425599863
1.32230906282691
2.02474707092757
1.15846185730765
0.997270041473526
0.922095649468697
1.2845233572923
1.00050814901984
0.909825199526813
1.20366079337976
0.69933390556559
0.703424122631307
0.931197309938882
0.978172343440973
0.799579453057278
0.816566299723393
0.351336632768237
1.27737760918705
0.817531582803872
0.455820837241959
0.772385479090216
0.636077679256036
1.00675648936013
0.858176061234564
1.21032871349108
1.31634053421537
1.31618425974795
1.33986383262011
0.891217076803482
1.18849450606167
1.18349356277201
0.6420741105273
1.1335626305984
1.30015881030182
0.79246702128014
0.606019767387035
1.01642340273023
0.907617316441544
0.587916559250651
1.84069644465478
0.748568249568653
0.789562351898489
1.00135788287021
0.851694880762788
0.676363795373011
2.42159172539349
1.66000170626693
1.16917656805666
0.898070593228075
0.648060543627726
1.07789010975048
0.58604939259421
1.39090468427716
0.944772065420694
0.746105842644798
1.0562265632657
1.04285940883811
0.644036441555959
1.2473796950404
1.17659291455073
0.74862399983157
1.8085406928628
1.78437839089608
0.77122074789511
1.13379738207423
0.975599019264023
1.22030980287236
1.12592099416245
1.35292892728792
0.794486698399942
1.10298250136268
3.15539151160763
1.12386881362686
1.08725987271953
0.663861297819886
1.29881842702444
0.95204487424947
1.3184677080257
1.03405416145561
1.20077061971994
0.713306858841712
0.96827606427215
2.94061558598403
3.51184839902538
1.03978844772549
1.76053254144549
1.5625236277208
0.686586936794848
1.5659100490061
0.898278608741137
1.72360954834823
0.835112844136344
1.13555074751878
1.13420289380434
0.973675879416281
0.639872546948945
1.54789582727987
0.898993609189574
0.912408398063214
0.970183644170439
0.888287107790567
1.11799602280984
1.46987957135672
1.21256571626522
1.11251179546969
1.46657223429916
1.50505142330776
0.726946169072514
0.667460531009224
1.44890318458077
1.31576622934137
1.24075468119858
1.08908394989606
0.828434981459782
0.970150786946657
1.72562985630837
1.98851113445632
0.978017256646795
0.927752060721942
2.56693221108651
0.978281307547303
0.649638243223959
0.535497949322794
0.688679924970967
0.623596905668933
0.901746942349162
1.9691525571666
0.571241367210149
0.838349268002556
1.10625923408692
1.20876924528849
1.1593429143249
0.889963338285809
0.835307904386706
1.50053710728786
0.353728795412598
1.62354089918668
0.650381504332025
0.698791420224848
0.903348887325814
0.958846219449162
0.868964796134264
0.743989758974096
0.88637758853721
0.90098172704877
1.02762767904806
1.32432187470098
0.683237125152378
0.650734156658502
0.905699805668609
0.664226566597969
0.988477038435688
1.06752532601169
0.924356098763215
1.16965339207512
0.970030618935552
0.775864867772787
0.739254384472904
0.901237105303532
1.29194471906691
0.896144822547164
1.21875930362852
0.914698636698084
0.989822978071591
1.07164008457009
0.93493525427733
1.21126294556228
1.247103290666
0.75558051194506
0.584800754833067
0.783634582700348
0.896509573836082
1.4264766949408
1.18253666135341
0.689341610459783
1.14155448319233
1.27111317057068
1.12102807996385
0.9442932381048
1.09427579639319
0.714952536176072
0.990448768891256
0.220060267012897
1.09528866362793
1.38429577915695
0.759395649047345
0.896834277844522
1.22119974609151
1.13318911490795
1.38654737761498
1.6768981227769
1.30260673607311
1.94957796491758
1.27177265711092
1.95409281304008
0.983352628858974
0.934699742044316
1.2322278557488
0.837030458166641
1.68529489706995
2.13207995426871
1.14944809677228
0.856214241618731
1.18602532804196
1.58058409391179
1.00113780235851
0.938173582705504
0.883789520741443
0.977219991994891
1.30753231776156
1.5399136375944
1.22933725291466
1.39045769260023
1.10467273618997
1.07723836991322
1.2152269741907
1.57195480831523
1.38791636017438
1.52701426473495
0.969937994260511
0.796024918413257
1.53225294701526
0.666377307924138
1.58869589990942
1.21223347156868
1.79339900877938
1.1793425812576
0.966256910736258
0.610933389989658
0.909898596668361
1.45397965312925
1.36874320873454
0.963872533723557
1.23993679929605
0.910926555705415
0.858813819260982
0.9752915375121
1.11230419760227
0.602641973467074
1.01378976667424
0.6385893424092
1.09098266766475
1.16555650927598
1.14198553667523
0.706897963292494
0.921562481672672
1.05502444453717
0.966572114015452
1.27234102648023
1.13970771164406
0.75898146022067
0.841314128416929
1.12959864899933
0.724153530648892
0.552613589717647
1.13567301107337
1.03963701280079
0.9242827665747
1.09917764392424
1.91980025348264
0.85621708766305
0.792523611575227
1.88414365698463
0.862993588977336
0.43929208988651
1.29942538864219
0.825632454086489
0.498986632007927
1.15781751608673
0.617996675914752
1.38360837557104
0.790529177054865
0.714123752815609
0.809365195042793
0.77466822728004
1.07984057222449
1.03385304772134
0.827954556669655
0.857192278276392
0.532476898292312
0.716234011978798
0.660916974763571
1.20187296715931
0.706286920924895
0.788965471838609
0.964351037746844
1.75814817778263
1.49831140880558
1.1369553027242
0.988110089430623
1.17415793868079
1.23483056302217
0.55293262289441
0.504121488922512
0.542821494829737
0.691112343958944
1.35887072732428
1.13379813276733
1.33339876823022
1.24804048916339
0.849191333435346
0.871595048475984
1.65465198395391
0.67470244937653
1.57167152998636
1.64096490211873
0.960342113485355
2.1269023885232
1.94159946021993
1.90221096794731
0.998667969773795
0.598746514749121
0.619268655812257
1.75105647300807
0.704112506439522
0.663348325609882
1.50582026912405
0.752468701108924
0.831056490542668
1.53483395816492
0.611659806715634
0.843127257787201
0.84213971267515
1.63367594372434
0.71382888896151
0.987159741519866
1.71623187485389
1.41626942024369
0.854098987652925
0.920438742090244
1.56397118532909
0.962764075243457
1.44078504146235
0.88008790754616
0.849151492923021
0.592314592854029
1.07114243596126
0.795057608661901
1.12663577783374
0.774606419384495
1.37894113132956
0.651459982066156
0.700950100243672
0.715779357372055
0.640804429358792
0.761254968557107
0.633795045490656
0.741179456885624
0.887901016395376
0.820543020072001
0.851860467434227
0.837272080607418
1.11963996335435
0.86913057794302
1.59640384687207
1.23377703844387
0.922164732764459
0.868158591840504
1.27733806507652
1.45527673319287
1.38302253620009
0.915680227191966
0.782688709419546
0.616839491757831
0.947402402230066
9.6057699384426
0.865320301992822
1.18086671987104
0.907879702806226
0.913781685618887
0.993772139038863
1.19338121345143
1.22983776295631
1.21760103446282
1.76328729233913
1.1427073261746
1.66999708127157
1.61240771551151
1.1360984849655
1.09756771338702
0.826164771224446
0.489484195217518
0.722835955540299
0.679559443657862
1.15939356638577
1.38961203666291
1.32248403695982
0.907434333030448
0.965962945554092
1.19580980078388
1.05772629850251
1.18253242574412
1.07689608493969
0.82552301422703
1.1646816503372
1.28400485043232
1.12551649530383
1.0507837140129
0.767558425339073
1.57550760229743
1.24460274181917
0.921881976483716
0.982652710829552
0.783582474851765
0.995126030083148
1.03926804373893
1.17765280175361
0.864453712397574
0.734485737397129
0.297414780172358
0.659360796445327
0.831505481622471
0.437338345392337
1.24825295120505
2.30440582045659
1.28255250557884
0.808821839399314
1.20960378332167
0.950230938759615
0.791402527554479
1.54838760623045
0.707692294632656
0.953933447722621
1.07937180623661
0.876034019744687
0.62726817257307
0.920035299939226
0.640349153779221
1.54424176167556
2.00445389873692
2.16286986208034
1.09313053947714
1.22946996880561
1.16342441966123
1.32051135590928
1.39395095052691
0.835112844136344
1.13171508128497
1.08862002587579
1.31102835243748
1.2528653483705
1.03887754028564
1.07246965511255
1.62111064725229
1.10782349892835
0.893850631620253
0.553397042964979
0.762328352345099
0.867748744683244
0.838782722696155
0.828816062076455
1.34651259545699
0.642430311128106
1.06678483195782
1.63387239115103
0.820742007317282
1.14126590242225
1.21520512274893
0.981973890036606
1.12303276292358
1.1854097161879
1.43339608413763
1.37549336674664
1.02090738398408
0.818139482597144
0.848619655850634
1.37584056460626
0.811317296552661
0.575314219815088
1.1155516287813
2.89711474290502
0.765272551833089
1.2778798366982
0.607509155446532
0.975403793280864
0.891417379830533
1.19016101398812
1.08748409688074
1.06921055909342
0.747225264094549
0.407082011113367
0.531876440269396
0.558044507635004
0.932314093470193
0.733215154180074
0.736917872011873
1.56521297894095
0.856399248855147
0.538592723749606
1.12015298834667
1.15935319377659
1.33826315617128
1.35457809870972
2.28907057871437
0.926184666341026
0.76686992265136
0.808124736045624
0.763002521183342
0.708527371763355
0.978783961371441
1.24710595135565
0.806121883614574
0.941125706787469
0.753493810504649
0.776683710645284
0.678143411546394
1.0348041887725
1.02743599618672
0.403832815910404
0.595566262597218
0.486077053599019
1.61966195665289
1.44226621876852
1.18776529187272
0.514991693294706
0.760039151969543
1.56432275821224
0.984102824893933
0.699637841017207
1.00243444299872
0.676682621729103
0.660448828481178
0.763343251427999
0.437208681423421
0.552715614442699
1.05967897266786
1.01943301119272
0.980223561940228
1.06187423895188
1.01996517393195
0.982459529860983
1.21149844773121
1.03605476749606
0.966724192714528
0.825583433257566
1.22779526197007
0.445151332328187
1.12682950687826
1.33235485380825
1.36817370680201
0.669480962473968
1.2076191847775
1.03498517616035
1.29607697281339
1.5478209939737
3.32566876602
1.23666286686584
2.34173477953262
0.546987510024906
1.46516091528842
0.828280830308642
0.940277876579401
0.707777175728397
0.548983688371969
0.809982728856008
0.726690220388033
0.544913931730979
0.927307741397938
1.11315841742051
0.732139840719827
1.00451048955908
0.954684658160466
1.23189567450603
0.646788251488812
1.17779078974281
0.900834620487015
0.894548898039063
0.655516885251969
0.906596022085869
0.779737357443087
0.290210434686905
0.456973839510398
0.714996279113838
0.459579180208633
0.680470930777772
0.999996958078817
1.11075194615741
0.795197058499113
0.202162753515083
1.35584857204324
0.980730676693903
1.11412444981186
0.754908372773328
1.04942295705272
0.718225688977431
1.28863543145631
1.03146106109594
1.31069662414779
0.863630437698492
1.13524809358671
0.793629748260281
0.931756595657566
0.983873630804564
0.711907729120593
1.11777109867263
0.953594490389223
0.48759406387082
0.869287757240059
1.09301645435726
0.647878521519873
0.857460995193682
1.0467945892875
0.869117210453978
0.556081376414525
1.0189413288712
0.751657922341727
0.931791708048434
1.72787087046932
1.51804145921304
0.906854060727868
0.787075859505759
1.75534742779797
0.700029879108351
0.949295802196906
1.57736294084322
1.5983910557666
1.08296172771486
0.774685536348023
0.496636321279418
0.770589597805795
1.50086578037676
0.997445624102393
0.618848376397295
0.90440244338311
0.68636330764469
0.688004546802481
1.27407526311649
2.64484292317872
1.22988839218441
0.975929181466781
0.548422078622147
0.844321333746367
0.97888649992134
1.42649734700702
1.19093723748625
0.56505503631492
0.929968717712534
1.40127403586331
1.32167620154967
0.890071257157396
1.22632514780209
0.895580817464556
0.490109841777697
0.637013350370015
1.09690762060355
1.39906251362163
2.34210976513625
1.35949306936727
0.877809435829281
1.29347704695161
0.184328253259542
0.700737722934805
1.43007278047939
1.21732288835193
0.602069007172564
0.520998210686225
0.821034354837342
0.568393772447601
0.758488073647255
0.757315984858301
1.01765869609422
1.21899563411443
0.753140730682454
0.697023581251129
0.765308796786809
1.21766297474342
1.19490795948845
1.89461324757364
1.14345913649433
1.16168994258907
1.20923706574292
1.2076191847775
0.941016416209949
1.4080022058904
0.908544375451803
1.17545692692852
1.36301454639022
0.844597638224831
1.25085736097531
1.1063734996444
0.578572767420972
0.975248539574963
0.558796907449866
0.739873552836254
1.01555547128386
1.34137532872037
0.842859483280311
0.769088819161272
0.847996874874442
0.599678230442732
1.0111544142466
0.961147628584403
0.775198596756783
0.855691388629134
0.730103501317945
0.952313188523775
1.08345328769074
0.758671703113762
0.827696715181271
1.12398594603176
0.737849130572656
0.926304227982649
1.16141979910501
0.831220374651965
2.81009256199356
1.4466781817981
0.923231361781381
0.731243670910671
0.827800220034267
0.470860614857955
1.81574794221894
0.791672567150072
1.05690870741541
1.60782087122763
0.454323627649779
1.00602044893182
1.42461269911708
0.948451755542754
0.935768254286873
1.21391995589752
1.04935657864816
0.660073272628638
1.63319314340353
3.04872268873515
3.0978661050962
0.985306180078156
0.923878513444574
1.14851273288364
1.17069361511949
0.444570138934396
0.814617367789406
0.65697776363829
0.849148090615109
0.747296884023008
0.785380617673759
1.26644694119631
0.964557458787856
0.801867444597905
0.528559728902571
0.665285769371906
1.34147164969525
0.746105842644798
1.09780698444597
0.913867501772619
1.00162460128928
0.742627533366652
1.71499162014699
0.508114645284492
0.810129958346512
1.1089227295854
1.04000197500902
1.31439148272889
0.75424404820407
0.773488129816042
0.384052972916048
0.67675233045244
0.580774122627216
1.82080624597234
1.1677664693271
1.88637765988644
1.43441529394173
0.805484873183329
0.916682857682162
0.724216053754295
0.98774918233189
1.36420120474448
0.79434805927882
0.523922034910272
0.791906764996652
1.19197497277695
0.938173582705504
0.799175672269262
1.14730739688442
1.40767250285389
0.899174808232484
2.06726522086986
0.769080811691148
0.751159762970332
0.758836137617542
1.24348993466853
1.03166131638616
1.08388014413086
1.02201267558914
0.904736501914766
0.711427849863687
1.06096279255904
0.965260058867909
1.81952389639426
1.72627377437172
1.42556445748576
0.496945407442836
0.618243296942109
1.16603505139389
1.33212055574365
0.768838818967366
1.11435817582673
1.54326704442672
1.4770520612425
1.19222713238869
0.99721841759016
0.877000028418159
0.909622972696479
2.18051878191242
1.06245270862713
1.79356693575476
1.40194888845408
1.03174366369867
0.890036404508219
0.985829699996249
1.09419579300758
0.940992901442525
0.904449544297408
1.27926273634119
0.627475767901421
0.872521133046166
0.474248916027033
0.500390424305977
0.855652247201999
1.15901005766775
0.806776572081512
0.846469352290115
1.28186048517508
1.20121353933487
1.21791841555034
0.727674481168179
0.540772244340598
1.12047353429141
0.797941201165912
0.753266967274901
0.675846188871781
1.00455924410464
1.06708849030764
1.76652266484595
1.04708356463933
0.686501002671068
0.687829390674051
0.339702267888576
0.975245577501969
0.859057899248537
0.625341763521091
0.81372801084544
0.720191941208036
1.23249004629194
0.681810173749071
0.755655345363325
1.03878049416587
1.62935629368272
1.03420745273585
0.78712345743849
0.639684298545167
0.584359528299879
0.722001139891984
0.962634393940708
0.712748835359235
0.558529796917654
1.51654544984005
0.728164791193219
0.822887252755011
0.831619147688374
0.826976470038778
1.16074539695124
1.21870373589646
0.927973116452748
0.567705145999118
0.656286874607279
0.939768112009311
0.96009154215992
0.927323658730279
0.83020146489915
0.593869939448757
0.987926072848117
0.892786000086674
1.45792229369658
1.65523763049491
0.715779357372055
1.93016686448242
0.921492092843904
1.61331806784718
0.847700209295682
0.470601094080011
0.786041371076794
1.50545639162058
0.772774711899266
1.46295732355486
1.06936951791785
1.22139840916685
0.926198574490108
1.09303341347845
1.26102964596383
0.861500278913274
0.62484587259268
1.11277898571766
1.01989757999447
1.21141536407904
0.93662244069518
1.30297188943958
0.833277904856438
1.11151785799556
0.820798852668405
2.13168880844628
1.39716322278182
0.596956974914612
0.885595712719708
0.351535434688951
1.25072057075805
1.33996146244618
2.25112542243769
1.46516287714997
0.876034019744687
1.10863329187115
1.01634490200726
0.715779357372055
0.601174102457962
0.497770727827123
3.05091872337326
1.19540887967758
1.06096635972369
0.870020513651704
1.25062335774357
0.96917825913047
0.859665695758139
0.687555535443401
1.38225379017663
0.597666079216656
0.653439108333897
0.764192035242998
1.24820945983168
0.892193624021085
0.750518361855929
0.69338102736094
1.677448615869
0.900349906664423
0.522476407623763
1.18190732699373
0.490542115775511
0.550099633619255
0.704230525579505
0.648806250059953
1.22495225256367
0.968079232780401
0.400258156094294
1.6557145272379
1.21893564008312
1.16865487077835
0.482024274363892
1.31667922376591
1.26396046898712
0.84213971267515
1.04033313686413
0.929657351991455
1.01825216155994
1.35713354495477
0.985363965754968
0.713776538298918
1.72066907971803
1.58149958282444
1.21234187742816
1.28952520231482
2.37712915142836
1.31029929306805
0.804673775831157
1.6541210387826
1.06432352040968
1.15688440965626
0.578238810381748
2.18492904688949
1.16326930194752
0.776598885429688
1.67372674643139
0.381411872041539
1.25742768991964
1.22707548374905
0.584378700147064
1.212186802609
2.35569711404536
2.98827287984905
2.32298621554159
1.19996488862156
1.09909749153706
1.4822067206008
0.821034354837342
1.06087360691351
1.45859457528021
1.34786818536408
1.39833329910257
1.06417714642494
1.01472141240771
0.836483478219029
1.13311347544303
0.480993398292608
0.689749002184117
0.700024314076141
1.0129976387536
0.721940453582943
1.02217166890128
0.832289151119372
1.15093121326906
0.755102499467373
1.01746013344766
1.07760169775967
1.52752125527863
0.678402827559119
0.920858243335655
0.793050675713227
0.898691784742322
0.93833058415146
1.09643893965372
0.789352044131566
0.788196464302942
0.457221870142778
0.855088099645535
1.08658203915665
1.37899122534253
0.668724012566755
2.08987581653348
1.02268338833221
1.20750283758154
0.827284946964582
2.33058077509705
1.15371793796123
1.19407736475693
0.668580186627076
1.01368331223552
1.43845631154048
1.06737937838352
1.53146677136889
0.918952676037093
0.69877790660378
1.13324862770648
0.621569196973285
0.684038435473638
1.02746519892704
0.933890738990277
1.53689844857391
1.44880641534311
0.767299094617888
0.938173582705504
1.02023590999534
1.0199822023695
0.662598129574925
1.23485721124311
0.842366201929963
0.351414557263001
0.953017983842649
1.26746372018384
0.659872803416416
0.794862114009721
1.14038730644047
1.17163533186955
0.795654106098795
1.00227448059963
1.75532616961688
1.6349120099366
0.97262460305566
1.43787902467051
0.739859681423521
1.39975024256784
1.74059677148642
0.885320736481517
0.956110273396694
0.441347993462952
0.828301115888395
0.71038418107727
0.708840167212394
0.876034019744687
0.873647591336014
0.911966390255368
0.861940573404161
1.01360782241433
1.310080032428
0.675822305923901
0.966669452060899
0.516989100319684
1.43919779285176
1.22808540235282
2.02521722355926
0.954929654733833
1.12085795825042
1.51238240206636
1.46540843697166
0.542133964816723
1.38839211164683
1.1986396412457
1.12093966445016
0.948960896637296
0.751754893823053
1.58528721172799
0.757334971062909
0.940549146867007
0.728212539103521
0.803806484336955
0.65886694120599
1.41834162545276
1.8117374246301
2.54578375528541
1.26895435334092
1.14964172006899
0.443938237554358
1.18075430626553
1.07141008869245
0.826379140649958
0.69252229393813
1.24584115833836
0.578769833912086
1.23408884337754
0.409712047036857
1.01542351705507
0.848125521762564
0.770577330610192
0.599983018817102
1.01187399458926
0.911722789315919
0.673336250060771
1.94315528885313
1.98065687058434
0.965725354451243
1.05531281057366
0.902292335396312
1.40697159883949
1.21149844773121
0.600936954156335
1.4473108951787
0.85864614415687
0.878378908913019
0.615697601225424
0.778779452023987
1.69828104835019
2.09948157148103
1.48054362043832
1.03436702329873
0.964879632287321
0.912892839214202
0.926594657351499
1.08388014413086
1.03657053411476
0.95364138435367
1.4997902198166
1.72263844577408
1.49536195503671
1.41995360871573
1.04378291934574
1.53819750906438
0.605094281632345
1.27649066968153
1.720766115189
0.562658263530003
1.31204857203939
0.884581187957645
1.39530021357608
1.51783721873876
0.687694807901125
0.616091690925602
0.85326813343498
0.976675206909829
0.914321833227784
1.0235674773285
0.971144184994749
0.234631708989727
1.19190082140754
0.654180000808247
0.39492563225506
1.05823707945851
1.01626640128428
0.978346935069293
0.48655116426129
0.997932633659681
0.92821629292064
0.833346266177676
0.893389209694692
1.52588506913192
0.796628332387235
0.681477794799729
0.845862277121287
1.51792760684487
0.846315098328643
0.603603902219139
1.22001467844526
1.40378953696781
2.14167609109687
0.95425151594231
0.762885516778516
0.918309847211582
1.17409239553638
0.665561306490309
1.31777827907796
1.91141381904375
1.03330826263628
1.3797156793998
1.03893321465699
1.39828976907091
0.906351814929016
0.938173582705504
1.56085394124722
0.802418823596717
1.37394018545879
1.3831895777105
0.906462022728575
1.08388014413086
0.586519238402887
0.761981615015943
0.393784301948603
0.851860467434227
0.997968256497989
1.24449086130717
0.909115645322534
1.78481121661334
0.536920472725597
1.27207670866855
0.798177920131359
0.709432759052041
0.931216020386588
0.860525147409977
1.17742191320431
0.969693312739735
1.06688819736725
1.09965454562254
0.664523553921232
1.2350832947508
1.02259962110117
0.726899068638727
1.32323611747575
0.97623663563763
1.22627519279656
1.49756678771481
1.13869519195979
1.18381172101049
2.22980014030786
1.83368806558135
1.33907012938124
0.800385856140214
1.12951477553288
0.863337522072197
0.976178793585878
0.969914126667578
1.17963017021039
1.11170146807034
0.854231020250678
1.03115019513613
0.484493086705083
1.19635733164985
1.35283317942727
1.01673515721634
1.18441408831895
0.766449006985233
1.25212315520925
0.691247999287548
1.01226445318188
0.684273363251141
0.891888132081221
1.19635088835333
1.17324930309373
0.686656304054579
1.03371890350978
0.387789519341204
2.81630541287609
1.49361698108872
1.16353967656839
1.45509493838521
1.00592310753552
1.3046701887397
0.64009197671387
1.74799845204698
2.56914854122753
2.21791867660339
2.88199107641793
1.17534628170736
1.0944395880835
1.19674997651668
1.16816839032845
0.521159353793003
1.26567140005602
1.26123983543383
1.11412500664037
0.889966955162977
0.709988718366445
0.750232713344784
0.756904728376681
1.0999825251176
0.962173782854117
0.914533542376135
0.353751641925033
0.984369334540834
0.813293828933269
1.08550873959616
1.05676607999803
1.35125719452055
1.33559404051397
0.761210294360737
0.718487341356885
0.668902143208632
1.03098626047891
0.881153602305907
1.10092670810907
1.35796858079266
0.892860450482758
0.611892037089189
1.31984435238084
0.739024702679124
0.401089728975213
0.934966568383729
0.719950241824056
1.42712674426548
1.40587024990312
0.825405537265413
0.944004144247968
0.651475598468771
1.23331837586627
0.799614660676926
1.07687014722329
1.16713013797963
1.0906736363068
0.53846504257917
1.14628293479208
0.633415733523657
1.08573205870439
0.994216555801069
1.67279389303636
0.874078155780755
0.966724192714528
1.25423710614423
0.601977010460467
0.91424807346039
1.1338404023874
1.03420745273585
1.70535037143393
2.00363106417698
1.09234889017182
1.52449772783014
3.73216096794822
0.906162292695385
0.924396905938699
0.975266403359575
1.0084571194264
1.30653217263712
0.943227269489558
1.55987821292313
1.07304275410508
1.44017313557169
2.05902855931562
1.39472855064546
0.924731376228829
1.43120082858011
1.23165672163732
1.22519275074049
1.28904942189148
0.779468822367995
0.702786910665767
0.461014730804338
1.18999529977111
0.930547841568188
1.43869513378761
2.31843250504769
1.40672501859385
0.661301101032556
1.18279533219058
1.25500276168105
0.892244340517073
1.32560690058067
0.696529639191426
0.709768702633313
1.86709459924324
1.29802617844408
0.719655049255213
1.46810548922058
1.30624517421226
1.69479274541222
1.74007181418745
2.05293664486435
0.630416322464558
1.56877185563128
0.582110923629372
1.70847189372247
1.04237382792845
1.20268509016673
0.820896597452887
1.15440671182806
0.576178156354354
1.49121385178915
1.3662708553707
0.953199382159866
0.612903563490222
1.01477405447181
1.13100019123185
1.40866059938889
0.656278545467062
1.05113592614384
0.543754745498186
1.0828390461917
0.813583920488898
1.4916221632104
1.78215133897874
0.567477626798216
1.87592646395193
0.742425387854581
1.29490263853145
0.923292528322864
0.864865647386076
1.26850731776027
0.674893310829571
1.15903168551433
1.05063813243635
1.30239271568662
0.706016608331284
1.14570819387806
0.627795247496862
0.718480074938972
0.938173582705504
1.10849849947827
1.61657702863423
0.9827540092172
2.66742687954552
1.51918812442611
2.09108730740425
0.538999844593689
1.08837744338925
0.966394428043027
1.16120003633117
0.836328929678295
1.1773095461802
2.09373560948187
1.13740772005653
0.985973653025434
0.745090052384249
0.532722076185191
1.97463157346965
1.56116771896819
1.12087714136734
1.4420943686298
0.902522513354324
1.07152022173704
0.744909618979877
0.773765029572355
1.24168052116932
1.51331918211232
1.11254371565699
1.01576344043499
1.19470667557506
1.529798361214
1.18577805784073
1.0425619334792
1.57511658998982
2.72533562500137
0.818561756241009
0.791073302170819
1.11359351700229
3.52543659430984
0.931635115673108
0.844651515009005
0.767328824591099
0.974600223061844
0.800673187034852
0.669245743738371
0.581986863407391
0.708527371763355
0.991418822381537
0.943099164393951
1.14119721135361
1.25435438492824
0.907991509267392
0.535834697616952
1.12670220282668
0.792027814244646
0.552025290710025
1.85820475110628
1.1551585773134
1.31056899216681
0.739634874096474
0.78121499446296
0.735216784428127
1.37782755288756
1.88863755808978
1.73124972458058
0.584622739192199
0.8797114993058
1.00031314566632
0.537917458877887
1.01271672771251
0.911722789315919
1.41314748122608
1.01978324792894
0.785147783317226
0.863464805851161
0.965993352565967
1.42957237509679
0.847246790030856
1.23089614637246
0.711776806404862
0.853942580414897
1.17727292523783
0.965830408118679
1.29090778243849
0.871127449516718
0.669922342189313
0.795420532660384
1.11813095030119
0.581542356928483
1.07376609213871
1.22465002027934
1.88008446038884
1.79029220149109
1.27137795986798
1.09558412360058
0.708266309397251
1.04253284297947
1.04952934640049
1.63572823245687
0.899018947976892
0.746262069063205
1.67668223679907
1.08908394989606
0.768523666482649
0.698308168579021
1.58908821287541
1.1808680413078
0.607450657298538
1.12449314714142
1.06369991648216
0.992197432921196
1.60976351711713
1.10908333026379
1.0030562109995
2.40779019801731
1.03100089535575
1.20806385592059
0.388799456527139
1.1104824693398
1.18289808513941
1.0523760227416
0.764239577689143
1.13919954554982
0.825271263015315
0.876514084064171
1.28636502584406
1.28084510739627
1.60125849704993
1.13543143702737
1.00873972202912
0.765234745821906
0.708096998338218
1.52066126387405
0.794862114009721
1.17229503699587
0.665798268412134
0.77718136016592
0.66659088317136
0.668650353960229
1.06004194359804
0.670671509385565
0.517332581512698
1.67419851742613
0.963129593359487
0.902682100807609
1.07817039303181
1.35758290352099
0.339480797974689
1.37500326359292
0.819641625361303
0.688489139545986
1.02189364962054
0.736336539116811
1.1269886421045
0.882078995114461
0.817721471142995
0.780495343881395
0.815480579816892
0.838928662843367
0.797323906660986
1.00824980945833
0.773754759785991
3.78470861541101
1.05030427870045
0.849962759234699
1.09450319737804
1.49765270049823
1.2117876006582
0.833220760050055
0.370396504067933
0.920739217738608
0.800506834595679
0.944152479602567
1.19845698538625
0.781501681251117
0.652667482615266
0.613563473263312
0.471563459568636
1.33176138834252
1.08599128529383
1.10496925170559
1.77016145350658
1.24068760115829
0.590696356110287
0.848902661268837
0.660414642010851
0.581830383409232
0.799193479722621
0.742549032643673
0.896339595558277
0.58604939259421
0.932961102057841
0.641487608189733
0.642011032176832
0.244820956865428
0.975651665159548
0.453859496595961
1.18875638928902
1.95836963738935
1.02295825997919
0.554853981467894
1.01363413339099
0.90923186844978
0.692018277494368
0.971426378875281
0.895017025069865
0.783876165696819
1.5941532587672
1.25611403626036
1.6104104861459
0.673692472232628
0.793974111835654
1.04208439066553
0.822459011076754
0.624116872606241
0.875063441058177
1.23999431708661
0.465154270488585
0.641680205075242
1.00348790818795
1.13999577226621
0.784226224547232
0.523087114669003
1.20295689996576
0.982093023676064
0.883575309622042
0.562574446586791
1.75814817778263
0.659830377193038
0.797805625865403
0.73683986884682
0.741125337544541
1.12189055145922
0.875919299524412
0.863781148174948
0.857697128193223
0.57692177676881
0.886841160362915
0.72780072346101
1.04512679075904
0.891357583775092
0.748592460358797
1.02871980301983
0.26686329795803
0.709875385652214
1.83475449531788
0.700856307240147
1.40437704142122
0.780663806401922
1.2505448570206
0.904663904144382
0.718597573213306
1.02814619603042
0.933411166628548
1.05707123389599
0.88877957365374
0.717098048223889
0.980852389422944
0.86713397394735
0.628697976318758
0.681218092624289
1.49045226183042
0.747680168383
0.452816811655779
0.833657320985575
0.572744245205305
0.863769159982499
1.36198322077792
0.952742547962955
0.195349797531404
0.464821740149991
0.74862399983157
0.646810484796037
0.514030073512026
0.982754653207584
0.521948494700085
0.976276453557085
1.09625607509172
1.13496748552401
0.908851112749821
0.888934620700977
1.4098929175697
0.614364329864506
2.13201800158096
1.04512679075904
0.806771432686036
1.47527526799362
1.05004912658094
1.26002140036862
1.14563831722532
1.03942172224951
3.15152563483363
0.952250736864668
0.593662562651778
0.989168754888628
1.17150938130626
0.603170241596369
1.11161237862197
0.949286479513913
1.27638192848511
1.6469510651159
1.05454520854908
0.971468171532351
0.880631505857985
0.24247364200688
0.618805131209214
1.2448623934476
1.08885387873382
0.934380248326302
1.69385583619678
1.48079012529156
1.54367466713597
1.06679704859995
1.59220763867176
0.800618675599339
1.10560926626277
0.943939386980059
0.938173582705504
0.909002255455673
2.10534371484252
0.813668078049026
1.58997183264395
2.23401593425231
1.38906650079493
1.14944809677228
0.694467951092139
1.09645599408025
0.951581556083527
0.887635225473095
0.716904562611462
0.482089789128451
0.613348906654849
0.719552899422681
2.36726187807444
1.03427675895575
1.87439357996273
0.229757738139852
0.440914264072466
1.05376291971048
1.67363837215592
2.43803883526521
1.50145075105458
0.854437332333056
1.54462539160557
1.00237910605466
0.681037546536239
0.628762342226611
0.657724074532247
1.75543735580677
1.830751333789
0.734389444635842
0.96241327198233
1.53675096988408
0.907804153258203
1.07736401037149
1.34035047468852
0.461875045446779
0.864258509491843
1.07519230962361
0.765644132894563
0.837855279125521
0.859845261957792
0.879713939997433
1.04002893876011
0.922084014651874
1.65456917789331
1.52884579608228
2.67628044038037
0.535745936864025
1.11634518235364
1.29966293230905
0.938173582705504
1.51807478447919
0.613436103519082
0.81202364500133
1.09703224702028
0.696716995200616
0.961889948411633
0.778314184637438
1.62517743605371
0.696897949787988
0.634279795545349
1.1426327898669
1.94485072303471
4.49107024079827
0.738826283962673
2.6208152530939
0.911011403818991
0.985029273852768
1.18119644020991
0.95531930936916
1.69696843126684
1.17543463607051
1.53744538699729
2.09268572145686
1.09995241060574
1.10037656165624
1.02725938252957
0.682320179313218
0.845171139839264
0.693635700667422
1.05578850567435
1.0020105853631
1.27478281740093
0.966221840907299
1.57627314039655
1.18021004003857
0.946670330293625
1.17674475885303
0.746105842644798
1.42816294956834
1.09390249566084
0.530625113997321
1.19480014249981
0.621090830485376
0.610572731980546
1.32067227147791
0.870132555104104
1.34992416038874
0.826980725957902
0.919195804077662
0.658353276663886
0.921439407295766
0.493977219272252
0.944190358626614
0.937938080536566
0.686656304054579
0.568658357308053
0.651083051881708
0.993845281716449
1.36506431595571
0.558587257896781
0.583812157303898
0.952808105060605
1.84628923598745
0.698249198926105
0.901730267368742
0.262421071838316
0.723772967209031
1.41516778181985
0.859452758342897
0.897995934055861
1.01271672771251
1.07530886419715
0.897709294559534
1.03267308776064
1.04148733596709
1.29768115438467
0.830319698736201
0.844462200410975
1.77489715190928
1.63121564332103
0.754456613951785
1.67547828516023
0.597226066928576
1.25117286280443
1.44504426367362
0.827500840703621
0.821176569001586
0.531437924078309
1.40980459246865
0.392484298442169
0.85687227060276
1.86811008076176
1.50839913179531
0.41333143902887
0.83901663206451
1.16651576956154
1.51437680288762
1.36409501900448
1.21894108636686
0.784085661266453
1.38745665288291
1.3362585557221
0.62158169465574
0.766313169744607
0.426392582587878
1.30498431971402
1.09835781455033
0.847065294363601
1.10872092254685
1.14816761153759
1.16039181315859
0.749040235903027
1.42408445386232
1.6563449110275
1.17245203844183
2.23195352992345
2.75654766946322
1.34587562961344
0.582659403402985
2.0157703179689
0.792765841526623
1.02507975884876
0.794891565118823
1.46951210889176
0.967303626765009
0.88111292345064
0.773498984777536
0.788073334301724
1.62183839029281
1.491328121235
0.896456338934775
0.578381412037695
1.61614620328763
0.817827340515567
0.7603788025616
0.665017188506346
0.647401260272831
2.26946135916354
0.58604939259421
1.41494828979747
0.742313530474737
0.798449249323003
1.23357962321595
0.809367105659275
1.17623072321177
0.70158203143895
1.11992207674303
1.79253511087333
0.988477038435688
0.570722739699404
1.33513189193127
1.07726865738982
0.934039055356771
1.19110803057903
0.832370409147164
1.39590710945704
0.896797669121814
1.71146496769057
0.842901149889205
0.940800523635093
1.53560608340842
0.966190137139585
2.08730024314536
1.16320574563522
1.85249346006789
1.60522455027462
1.68509706905439
1.07902325875002
2.9318954781536
1.21497749694397
1.9048550224579
1.0831766472022
1.47413770747234
1.44093832456244
0.495178633855812
1.09075742481014
1.22723054985767
1.08947692906234
1.05621105614897
1.2973123680157
0.746870542283625
1.10878173257167
0.716932408019028
0.993173247612848
0.827939081412145
1.13071773088262
0.885026344107897
0.520765335755616
1.04159083430373
1.30506653590737
1.41135271779437
0.857242168005166
0.913270975947683
0.909126346816499
0.746105842644798
0.822553454028605
0.839817224939324
1.59524239401474
1.27675617227889
0.896515092378469
1.46220682297952
1.34533899693042
1.11758507993886
1.30260673607311
1.13110878154718
0.774406800473522
0.929977007827182
0.964447226719441
0.666534921762506
1.02073541887594
1.01752596287426
0.783070516770366
0.723690575114759
0.996761698604469
1.15542750547771
1.12004862009159
0.681218092624289
0.798764841355178
1.08165889572768
0.594904977353013
0.755206809986741
1.6746213930585
1.05598127920619
0.95510912634275
0.875787162946545
1.2078389420593
1.05154002297931
0.631484771963409
1.37016450470793
1.1050660201486
1.01002170112408
0.975917606751801
0.707614049461962
0.728702378283293
0.772697994604659
0.627945714165973
0.983060387559158
1.34107138117867
0.994394555841638
0.844745659660614
0.905951770422123
1.48830236196968
0.903521746969313
0.773713136279576
0.916123975194989
0.904809636989115
1.02614883606191
0.915659489823907
1.85228682547669
1.13077862078611
4.01949299754505
2.18981954561553
2.75401251673926
1.91764987030525
0.865320301992822
0.990264178371542
1.04819436210702
0.804411002455657
1.12603671219704
1.05523160660459
1.79655744265254
1.23069836920998
1.88268219513822
0.961648528712924
1.13750802239153
1.05127683988934
1.24287687646408
1.27973657546016
1.72487374432699
1.78461633336768
1.0736567517488
1.08021303610438
0.628880977624296
2.33754995726802
2.29255299659301
2.3917703676644
1.2783164612028
2.15455385135889
1.58566445924772
1.00552312626249
0.711003821807013
1.07831675224321
1.75267491589618
1.40551533929664
1.23785271348541
1.39491926421787
0.800618675599339
1.48822267507679
0.965441863092125
0.874633315678472
0.869826438791343
0.944772065420694
1.04397675626384
0.940965078393275
1.18029997975092
0.916071405693
1.39202744239133
1.25824620256357
0.995398413112871
1.16657846277769
0.885018777330581
1.20056545313019
1.36831464619544
0.816915393482812
0.636914916351964
1.69905501865454
1.34721158832819
3.19443141999052
1.1952569831919
1.80963589729783
1.95432223290531
1.00038357619412
0.974053382086443
1.19762036035582
0.880606551655956
1.11645314663081
2.87628606355123
1.99996175902224
1.0655558664731
1.59917878026195
1.21654786308056
2.1379856404919
2.70011645800448
1.84733292564769
1.00219616272574
1.68131137077152
1.13890494159617
1.55794872880198
1.05058841275686
1.24163663073053
1.38597723783263
0.600536984732569
2.63594181030926
1.18999875422201
1.66528799657367
1.02757809086884
1.58299812131525
1.63168333731031
1.60696264152371
2.64207773385926
0.76686992265136
0.959307150646119
1.68866534843611
1.51362654743002
1.04427495408946
0.818007356980629
0.993806946616498
0.684586648034814
0.67906332960474
1.13024132276621
1.13593937423198
0.824662835705089
1.37147239393743
0.9443825507648
1.01616864431841
1.00805332492503
0.918259003135776
0.856882120113677
0.58604939259421
0.991967315060972
0.610939927752166
0.701658247909669
0.738319312642337
1.47566608509597
0.518055857267755
3.44489845630491
1.11234724847844
1.20461561483217
1.31665472709769
0.769500215482395
0.910162298524864
1.44583135835459
1.04827769129439
0.596487882906271
0.790309311462087
1.16924354491785
0.793163084674773
1.1700347546901
0.940794201085827
0.906272722937541
0.871236881066555
0.747624089870024
0.650848663176988
0.446918955850679
1.04214033936458
0.53020891515332
1.03092373161022
0.709956799484705
0.955287350935893
0.502917852706435
0.85384432316684
1.00753067046757
0.84732273101227
0.810955672906279
1.71629080874646
1.89468999934338
1.34235630830184
0.712039100729261
0.851003817284814
1.24496819254786
0.780334741101618
0.702975125869055
1.10719319395892
1.13648956731822
0.99200354005891
0.482048665624224
0.867748744683244
0.837566671245134
1.19093394674741
1.08198539877698
0.699637841017207
0.822557548715226
0.859558984653397
0.662184352618273
1.05531281057366
0.981105399954201
0.826566948620996
0.820484849776488
0.835359357793007
1.20270633111956
0.722874972540274
0.83817668086683
0.515624554571952
0.89280795363966
0.573597438786903
1.0675625532894
2.7948184213627
0.606837490753656
1.14833334460624
3.22747045058172
1.38259370917622
0.846270389645719
1.01444220612275
1.14012405897661
1.1233291364326
0.63593039234856
0.85859330984811
0.983651508636567
1.53784765374443
1.43197071279538
0.864793395670174
1.36449278343965
0.591317888803156
1.65311239289928
1.84997173597842
3.1016090121318
1.89973739334615
2.19154381436344
1.18202772715393
1.08908394989606
0.747680168383
0.951324971975571
1.09122637475802
1.47191546758666
1.4279100676415
0.970677354100393
1.50385843782457
1.18021004003857
0.975591921116383
1.41551530756818
1.66258020104445
0.595415828784923
0.997659180067177
0.782590134953316
1.08287498183676
0.773983565434939
0.756320777964868
1.40032263368372
0.834300095010051
0.630722823334562
0.589523233255396
1.58814221026842
1.13151140608109
1.05866592244298
0.858740259199581
0.40986223518541
0.600973288776686
0.955239656823716
0.728702378283293
0.904167722547815
1.05540496359629
0.731013707983807
0.550643347308656
0.849473773969297
0.611723186984
1.16766201446783
0.962940195887943
2.2257079636929
1.09399078980428
0.525278295404128
1.51792760684487
0.988147501559554
0.76152221222963
1.08092663275062
0.553670688206086
0.952079345955899
1.094467053411
1.33989954846768
1.12367388051494
1.1631026821672
0.713606189110542
0.808304865897338
2.12539167128809
0.636352848324395
2.61880978815439
0.849073838705547
1.14186969648714
2.38217083883787
1.28438507840474
1.06795065705224
2.77009667196433
0.961365926110197
1.17498348355081
1.00739515340136
1.88839658705942
0.727130434899778
1.33559914964908
0.938173582705504
0.58604939259421
0.617589132604948
1.39647054887021
1.18201269471337
0.577622478097109
0.869625760091833
1.56748885079441
0.595427427614786
0.647525184046539
1.08497042915997
0.717890316899379
1.08670693945113
0.841705983284665
0.721524043026311
1.158528635937
1.23161892822348
0.585826636681729
0.908054218603186
1.09083147571456
1.28234497013326
1.02112033412908
1.46389347599003
1.33462072390204
1.89721397584267
2.44774681266549
1.35340730852522
1.01031001734407
1.3890018224756
1.21176176077028
1.87349091159067
0.937176738341141
1.39164951011636
1.25315653657313
0.443948723041113
0.375499888834399
1.24430113377824
0.883508609700361
0.779198231631806
0.577130418529116
1.45184941543403
1.17268754061076
1.29582455647558
0.797730856974847
1.95109758029326
1.06786060330879
1.91561261977582
1.15419946516594
1.14397586524268
1.35793111515128
0.615559850309173
1.25550838452667
0.753203181712073
0.858496505331985
1.13623254929959
0.664848717679794
0.938173582705504
1.01302829610034
0.85015184523231
0.977298492717869
1.47075570410833
1.02448669797678
1.17367994236518
0.702529792138969
0.715779357372055
0.600264220829767
1.26805865213995
1.28959126630998
0.973864932894424
1.22963218277556
1.24034378120701
1.2976550726611
1.10727870461618
0.912635067094166
0.748785536200684
1.64689986822468
1.27784012289067
0.711632913551564
0.912994154861564
0.938173582705504
0.651899947838346
1.18673183454877
0.725761532014805
0.680812788764938
0.895960563507668
1.3405437299415
0.917148593088141
0.54207515660955
1.19820375386461
1.03166975951675
0.73549489794362
0.833186919757843
1.11902201948549
0.952000927837442
1.84098441915324
1.01752596287426
1.77113806025991
1.33330559224048
1.68641379419515
1.19145994716505
1.52990205411552
0.51299265253165
2.33731273613558
2.32146559686733
0.709316670935462
0.814249278904172
0.922131115085663
1.71817637469532
0.918446093869878
1.55195957262587
0.999895405711028
0.938173582705504
0.783707398380427
1.29816041260412
0.575946050807321
1.46433233330282
0.980223561940228
0.801264318055368
1.04681697207361
0.597172613314157
0.665846741727603
0.590898624696185
1.86708788021188
1.61894701692067
2.00916948135109
0.976030921583358
1.17301724364727
1.14588282765142
1.32095737311383
0.697054236017158
1.61205253348079
0.946863310039622
0.936847071238419
2.21395915232066
1.08287498183676
1.04106072060424
0.8267371318081
1.42579682247682
0.578627325431304
0.8567691199801
1.48482331275692
1.82698460669475
0.750783491048679
1.08161560813206
1.75082326753541
1.48910145840069
0.844298773555506
0.963257235782077
2.67623888746316
0.764229710449704
0.797130488868866
2.47568133815961
1.11409116025095
0.486985931052443
0.760881778364503
0.920025993448931
0.787263215514948
1.90343786469748
1.64898240932208
1.32387850840502
2.32951152186676
0.979363567488597
0.938173582705504
0.602474512699298
1.95836963738935
1.42824462747574
0.858125619858776
0.620112131359031
1.3600268009965
1.35289374310501
0.702550271908204
1.52668576614394
0.710328518515843
0.84435269032948
0.683725123187379
1.11204797954304
0.92487750672557
0.467245602197015
0.604582244705331
1.00074579104635
0.999849221646055
1.16430806468174
0.838729694583147
1.05320289465724
0.75069042613554
1.45676721406537
1.03021865109336
1.25925249148015
1.42720621566981
1.10221852666219
0.640349153779221
0.78179421960188
1.2819895971155
0.721752519039549
1.82443098738911
1.17179753368636
0.709876231043367
0.982816745853418
0.574170485836881
0.907876473686274
1.01926523181173
0.617569122628443
0.666160209744125
0.867607443381882
0.841490308667588
1.60672247266073
0.999730967325338
0.940884404681368
1.32630743235788
0.88583477876441
1.142165982487
2.01961548235536
1.63313951982022
1.47613463281128
0.853197931227686
1.20346593604543
0.5864298191748
1.4297933197678
0.610333819498437
1.03941264635446
0.726907178820716
1.16051674147792
0.3520797531775
0.759990373569149
1.21104665483925
0.802199899042934
1.10259406541488
2.14435921579504
1.02268338833221
0.567504937957211
0.769514876530174
0.835910108788249
1.2098122436485
0.58229512096415
0.623268296499523
0.993321054981891
1.55578791980683
1.14128587341611
1.30806958594212
1.58709771312805
0.924286436922958
1.10256284781204
0.9367225601881
1.74076051151007
1.88973847863075
1.94296798665037
1.29582007079673
0.955581459163646
1.09397615619973
2.36597051779066
1.33391294556636
0.920464203719438
0.83229140127814
0.75817915939589
1.50163555855785
1.24171381168233
0.802741201893467
1.1063734996444
0.307463642823016
1.69905501865454
0.641949630877799
0.757081142076838
0.764864680262296
1.07530886419715
0.946948790372577
0.744773142249801
0.997732902416909
1.1793425812576
0.508192076184372
0.661301101032556
0.773768616440196
0.743651592787695
1.46179967493112
0.834545594227786
1.19648304687189
0.809116483799301
1.37315052343122
1.56608043772192
1.73061093826986
0.999731316778359
1.24261411010059
0.998537729581723
1.108950417765
0.707204390564848
1.05957996036587
0.54917443772609
1.34323036150156
1.48538538078449
1.51463592609144
1.38360837557104
1.25935533526671
1.73825853772326
0.360776334040181
1.14387784466982
1.50316789096869
0.319588372543089
1.54278944227628
1.29432942044007
0.893432381478012
1.81035535090835
1.05034293581118
0.965738745778638
3.34624026932997
3.74869962077682
1.7278090692349
1.58535617953372
1.27255117435542
2.37389468652901
1.92683565855964
1.22745170334917
0.679758341967257
1.4454278733382
0.690519905807188
4.04935891495941
0.944772065420694
0.581130876273257
1.51437680288762
1.51360766016239
2.02999554631737
1.17165477378992
0.697180690436017
2.18310282729213
1.73368225632949
0.527894363646549
0.673226610833193
1.38165878576339
0.560570937206776
1.68136709086912
2.13800223883396
1.85498101116497
0.726899068638727
0.984979214286536
0.649327332521922
1.22745170334917
0.995928577162572
1.21856558667551
1.92576784288525
0.678665268928307
1.03427675895575
0.938173582705504
1.61041067291797
1.51809955156862
1.43086727918007
0.850942242803681
1.37985488402159
0.817223552327569
0.597000161968755
0.699636015905009
0.526953494142402
0.758517202809026
1.23956255252298
0.787263215514948
1.4929640312916
1.24401079689705
1.28418466774176
1.14454818399216
1.38303728790337
0.927293962255435
0.701111580724048
1.08991887909218
1.36269238280999
0.938173582705504
1.23326803170232
1.23758068773296
1.12152139874956
1.12012562681659
0.790594492057737
1.53822541777931
1.28273597443326
1.4534026970291
0.851990876052047
1.13234309409457
1.00511028434445
0.913983696965869
0.930675114728732
1.43091194669237
0.750819900178187
0.760082647253877
1.31662339581802
0.711973694408365
1.07653609292715
1.44189485470832
1.18573326308892
0.775132868349146
1.10719319395892
1.12377429744558
1.18854088417616
0.853847727790072
0.727909175522883
0.446815341396734
1.72980868917027
1.17693107552905
1.29136955909416
0.552613589717647
1.13809475801199
0.948912310186202
0.645382737881215
0.682083262624563
0.701868631345775
0.562255159134929
0.965226266738727
0.720977689532221
1.31420583511509
0.702565546565946
0.897523867807493
1.31417059926502
0.935691885742764
1.25032604894591
1.44198203932627
1.79033033429749
1.30720508435948
0.779468822367995
2.19066386653588
1.06523303288814
1.17259333974319
1.51665340828454
1.35615606940425
0.677211748816042
1.0646242319689
1.75782771864438
2.09608984454571
2.48540049967476
0.982496533790753
0.766264532542774
1.05977917713805
1.15997894055
1.40446717589627
1.29423624178163
1.41190336724934
0.938505145753708
1.66679261854885
1.63838832344761
0.972589708962705
1.86324356918594
0.862795422046757
0.909622972696479
0.756040380923799
0.556231360480025
1.57747796210057
0.75428075720933
1.19390261905811
1.03003206708236
0.378748345415942
1.25582269376949
1.00175703824099
1.22913230999094
1.09365836881856
0.7056013121776
1.04283927685072
1.31249035311198
1.27746333588549
1.49113202938186
1.051203912764
2.22765272876311
0.636392158191303
1.05874227915738
1.6705315762675
1.12040683436973
0.769998725783073
1.04329853079232
1.24843531942978
0.979813714782964
0.972962706042914
0.95142611680403
0.592616744918182
1.26011473728372
1.6033036027578
1.18509916612346
1.14963545278147
1.47150946659798
1.01106021337903
1.95021591784333
1.45842938189615
1.53523789409596
1.17681173014057
1.02479291052597
0.81882062564465
0.771561753325103
1.87118120923712
0.80933703791529
2.00770370920391
1.21022424917088
0.92564651589306
1.68819317130622
5.29322379124174
3.84872704909125
1.57616043334919
1.15612088591556
0.997304822037266
1.31834162912544
1.09902363047423
0.912408398063214
1.66139771675914
0.772402861534741
1.57918326864116
1.4487532987846
3.19527760213818
3.76043090767645
0.758250187333491
1.59809172773204
1.75272355976148
1.01920318911634
1.02507975884876
0.620738590138918
0.395131785970713
0.734818251508774
1.48798992266537
0.643628653994718
1.25538790746881
0.999849221646055
0.717734331975742
0.932194685808439
1.79105865789232
1.63621774376029
1.11547333297733
0.780841497762159
1.05186283287847
1.19096257800318
1.1617019664966
0.797518535994543
0.957372840605409
1.68044786281875
4.73660656179605
4.45302888602594
0.799184903786169
1.3153668300607
1.95957352485843
1.15054742812012
0.772468081476659
0.952573702794671
0.975784101622191
1.73414986361177
1.70047543813576
1.82788722750176
0.990054841333877
1.12308337742635
1.19111042383617
0.989168754888628
1.78817306812871
1.14397353112464
2.62872075047803
1.17756051419062
5.56170825343603
0.605159052436656
1.50399932510419
0.908902010960062
1.13434763782818
0.691242648540563
0.662598129574925
1.19072665927369
1.33523445890261
0.925521730286941
1.40474688330674
1.37034429121201
1.85138855573928
0.938173582705503
1.02733443572889
1.58980226403857
0.931569749243327
0.902850728083725
1.28295207596091
2.0690892980464
1.39637903093722
1.14944809677228
0.981330140341142
0.633953215811812
0.742943195068668
0.592406220322434
0.722390794527312
1.25950401344156
0.813068071533506
0.79760650926371
0.992464032261478
0.770837573972791
0.999938898140232
1.08818253969692
0.975687777645647
1.2404644697183
0.892992882270182
0.991908921269032
1.15366907737523
0.997374619342988
0.927289797070213
2.62097924953703
2.13333432219286
0.856914154218281
0.861790566315644
0.887738719042703
0.794824218829427
0.801867444597905
0.987419417660387
1.21328339691783
0.896876585311247
0.957118171379152
1.11089153627084
0.674689602858603
0.724247252304659
0.509026409706684
1.0084571194264
1.01892317414709
1.22644762764256
0.883508609700361
0.809347659494054
0.916614958821139
1.23089476249974
0.581867228307602
2.02118357800436
1.15683347472607
0.573823804239993
1.78335213853398
0.808147000249843
1.82920448061038
0.877598559150736
1.1522523539873
0.663368048594374
1.31723816655392
0.845872761030971
1.16336855802361
0.970119649565302
0.885375776356803
1.03141396066216
1.0141993258807
1.58572481485501
1.35676467486436
0.682083262624563
1.65246234827383
1.10378211245302
0.989723479771591
0.779064743823063
1.33962521315227
0.790449150323113
1.22737335870013
1.07469222074196
0.761179868907369
1.51843008441517
0.938173582705504
0.800237699712476
0.777365721931724
0.921036059783468
1.02322466013836
0.788148227002857
0.77380496218737
1.2544798977779
0.909446013821017
1.01642340273023
0.794540737794649
1.04918180697864
1.56306935277062
0.864473170821744
0.778540180965035
1.47492169504704
1.09382071065376
0.748680069198035
1.41246330816153
1.00342077983588
1.04605266804412
0.742549032643673
0.962497539863622
1.16964058063618
2.32602524466631
1.08569170287788
1.75084449071444
0.929855529047131
0.82430171683735
0.957613539414591
0.897969654761367
0.650071972614445
1.96385929996175
0.695714592475965
1.01002375922467
0.833539980883965
1.62834830199369
0.721415917678214
0.760952178394763
0.489581793173371
1.24934047820987
0.638532713761331
0.929867492919665
0.731041706169448
1.08025248757761
0.534333268584422
0.693002600647747
1.33550216297143
1.10387755425174
0.563382508414444
0.729874766019949
0.780659861926061
1.44729530133368
0.857168647673623
1.22707548374905
1.09790999930821
0.872340439916212
1.05846331018433
0.94692342860054
0.927858731789589
1.58787052833365
1.2832609423496
0.74985677669463
0.98289946970971
1.2867518592146
0.768019133902974
0.491630131056402
0.562762848321939
1.01123032276806
1.20006482119156
1.40854344473341
1.48062120055827
1.35656209301991
1.41540328398879
2.61848678613215
0.685551814934699
1.29711821263329
0.808391610988885
0.851040719457918
0.77291349509547
1.77597452338694
0.927552852819649
1.94641875017986
0.964499205706732
0.97452907718713
0.807828221778147
1.33331409108455
0.947382072315526
0.922741625931284
1.47608758194021
1.2436863709292
1.42044681498576
0.773622319128511
0.874151002685267
0.720584472027078
0.62626998541841
0.959928503136062
0.959732206589869
0.749618581979785
0.944718604353997
0.891584427839834
0.816153344109474
1.27365374080914
0.956298300089502
2.64905017795866
1.82880851797383
1.4935812517573
0.775451178625866
1.36613518756006
1.09806355367998
1.29275557269621
0.672848155736745
1.25334242192048
1.24746618778671
2.32736286148632
0.671447200394987
1.48789696593384
1.0078332516848
0.967478355463514
0.75301802897841
0.664966647280519
0.864315139698716
1.02287715595502
0.92842859465388
0.941707494818069
0.806172564310093
0.806837319360393
1.04751013986052
0.931337117504822
0.823971142669408
0.535105324828393
1.19078647855296
0.654856867274124
1.08725987271953
0.807423281109858
0.763388341673428
1.22367968279574
0.979674056879373
0.531402194362585
0.35409142820779
1.98980207506765
1.06570124883516
1.7639246883505
1.22479452371114
1.24769902214324
0.603029240967775
0.838022377432159
0.958372263254895
0.534066014264672
1.53566052944376
0.954019223242669
0.571892414612354
1.25136156359286
0.979219032757944
1.17770194499195
0.597025284360535
0.679949176623888
1.12189055145922
1.04901878248951
0.402471638289956
1.07165781911341
1.01571689622342
3.17424983000994
1.48957741781634
1.18969086135643
0.810026480286999
0.770305264668256
0.757081142076838
1.18274995867052
1.51444331816747
0.808035560054633
1.56069756862015
1.08791828473689
0.319368967981633
0.865621570872918
0.953594490389223
0.899048672693137
1.13046884132037
1.47635270873168
1.52997701388338
0.81107603383318
0.654997554302895
0.927795700647919
2.30123936820829
0.880426346194255
1.01965435343429
0.785853678088916
0.46226631208244
0.692475652076811
0.567842524503839
0.820428021500439
0.968608506729677
1.0358477776172
1.13820837334342
0.748953485690623
1.14944809677228
0.886464157936973
0.924956274572345
1.08721932180958
0.646760459854777
1.08748121496109
0.762736984404146
1.02049746517782
1.05652917798852
0.690407620991496
1.16437347100264
0.63332898764556
0.93596362265439
1.75580807942498
1.41289571669753
1.01151128579327
1.02843221406704
1.18620666938084
0.748785067817288
1.28985870427427
0.785211708173629
0.696154927173046
1.26011832883684
1.87646491649547
1.00432363483923
1.21190829488847
0.77661808949441
1.20124293162797
0.698855478816673
0.952946463798098
0.812382891996527
1.41590117512022
1.19232821987157
0.871088345807624
0.389474616867778
0.810377330684844
1.35713354495477
2.52575453518856
1.09525128015299
1.43202550640822
0.976477182230041
1.00121644886405
0.81202364500133
0.488591009697412
1.10939268819732
1.28937376734972
0.870724592065409
1.14192455094095
0.820742007317282
0.90826667833575
1.17136840222476
0.773290262238826
0.882550529703914
1.95097136125426
0.624384429533823
0.625565534392601
2.12853717174217
0.847065294363601
2.07138296005049
1.41080133265749
0.940888240625531
1.57700356067321
0.998538635456354
0.753140961924067
1.14203161758258
1.49665721680623
1.13593964104332
1.28360948983618
0.774107338517654
1.83230101646739
0.978274144146001
0.842465444096844
1.15497761136863
1.22049701106101
0.703476456446627
0.926198574490108
1.11794671134261
1.06153377849825
0.567408079686023
3.2383366458707
0.733316055686664
1.25650637467341
1.5611629548648
1.70269630953889
2.04744773981855
3.03318064013708
1.21411821666426
0.744090727248513
2.76908149819041
0.633795045490656
1.12559634729456
1.25958767097814
0.904898811137854
0.845601158798593
0.599232705376378
1.92877581468691
1.12397448973685
1.15120676141599
1.32105814858449
0.796798652519792
1.39740743638956
1.50143769838414
0.939863446999833
1.31234856948178
0.93937782250835
0.667395399732825
0.613958718639874
1.478693265025
0.752815206771996
1.02948454628924
1.36367795985212
0.964541481341677
1.23263948771583
0.949633260461313
1.78632373016093
1.60976859442188
0.804618526469684
0.876034019744687
1.29140033296082
0.97589121757505
1.09728006054035
1.29866902249755
1.63012742829592
1.61676627530156
1.38281062792419
0.942670750085081
1.62569905555912
1.02542541505258
0.999780185661414
1.16510163850922
1.34341156868483
0.894593394836654
1.10204293652549
0.843087323843298
1.21766297474342
0.948475479623739
1.25523061207603
1.64171545642128
0.565457857670446
0.823802281047733
0.982496533790753
1.11492802178816
0.655423722334081
1.81982358371003
1.27294206185938
1.11997285604403
2.00162821018677
0.737551854879477
0.678194575263687
0.820574538502697
1.22632482377256
1.42614536996341
1.20994845516922
0.767531207895566
0.554960991004543
0.589413447940702
0.993772139038863
2.0761245953235
0.897175385454994
1.13379813276733
1.23642480417793
1.61498228835804
1.02448669797678
0.84213971267515
0.659160482169995
0.83137693268278
0.977219991994891
0.85801159286825
1.05044798988677
0.715779357372055
1.55994507695232
1.49563018975027
2.43462924733022
2.88043855047304
1.15890401578255
0.920887570225925
0.550169593213271
0.602067714237144
1.42220580499649
1.03976731347653
0.58604939259421
0.58698479848548
1.99457072780617
1.34051279066189
0.707654987026753
0.955410959336684
0.695831870389872
1.29553338151142
1.16000843841219
0.485584265077952
1.01533336657658
0.450617011782174
0.578627325431304
0.74920954173505
0.757368976950155
1.19397231312864
2.19779532417103
1.26321129665439
1.16370917325573
0.980827919791213
0.784379739503669
0.590324178482738
1.07767156903694
0.718790800592582
0.89203706592762
1.15222877145298
0.944898088961213
0.703056198391157
1.29543246544655
0.654237725473513
0.748965857818736
1.22662499076664
1.20535194501996
0.938886171516015
1.1617570600286
1.07142562340395
2.25541761632953
0.833164435519208
0.706284337243603
1.05531281057366
1.60197600939561
0.716157837099711
0.738124267501508
0.892669789809487
1.04071647177734
0.71052072915269
1.19344363700255
0.864930557902165
0.797182605359623
0.781673942656039
0.343344022360787
0.417310915841321
1.09415873463686
0.980428485518859
0.995663328103054
0.676206258763734
1.15093121326906
0.745351671062739
1.27554149678768
1.52503498766949
1.11678461505245
0.754834821692054
0.811724063041046
1.07659115584798
0.859346465985884
0.533764385606892
1.08091456181372
0.664142211172984
0.735072841285389
1.28112543566671
0.491424257607645
0.662598129574925
1.06997954085055
1.10109276123287
0.59157879622395
0.886996025854708
0.849596739472583
0.926979776905154
1.09528893264874
0.94007580969878
1.20517319645419
1.3326834842956
1.01091891207766
0.973023706829337
1.13431490454115
1.03024460790548
1.91453077650278
1.63330210142137
1.27616239324366
1.13225918136664
0.818194712989817
1.6891733603743
0.65787967414104
0.88432639183474
0.823576657272607
0.796639673775618
1.23995622828622
1.07543813511978
0.68227507090752
1.19047345811385
1.04512679075904
0.896797669121814
0.659780693898027
1.38205272415891
1.96439799961141
0.823971142669408
1.20384616731929
1.0745963577577
0.949372893820458
0.804514629851772
0.796065896108148
0.814864174983557
0.672622799736416
0.947167917464658
1.02299854081693
1.01651667169386
0.741529754710778
0.889622221460308
1.25398218567183
1.11553474328564
0.890691073920345
0.917081630718569
1.11010955426683
1.02899497208819
0.466213535367823
1.35670964105068
0.660592537601221
0.994551916995354
0.880606551655956
1.15131882338524
0.901746942349162
0.514228972461844
1.02851834560005
0.500940638015671
0.575202888369344
0.941068927211617
0.901587276817753
0.837600564922207
1.01753334615003
0.972387669262593
1.05874613480002
0.875210269749197
0.888180559869182
0.890673234875338
0.937897958733621
0.864707343445432
1.05903242912853
0.600246981007859
1.5237541380122
0.958378878008344
1.58824901060327
1.06310617479364
0.661412087481791
0.549382949322647
0.766205954976732
1.69621448867231
0.774178663690078
1.04750352871579
0.713413461357869
0.863897021596505
0.434289184436254
1.00475623610287
0.597637991847713
0.799461774785164
2.86413507630128
0.678402827559119
0.754167349025347
0.908178865276582
0.987770531928876
1.09864173661786
1.0077390746789
1.22498654377987
0.69933390556559
1.07221326692145
1.34335074786389
0.860711914216042
0.619702543167144
1.19271472203526
0.774848047494483
0.851970504734669
0.593856905054646
0.762550137989906
1.02764001048459
0.87717899626799
0.891385547630034
1.97325972327952
0.661346113176312
1.07748635682815
1.83671200069928
0.701375407918657
1.0398239565091
1.26488910120357
0.945605070642997
0.737014764588338
0.371821525900286
1.19190082140754
1.33223851399508
1.15870064138251
1.33853157252721
1.65849649375042
1.66667689810621
0.713413461357869
0.741639151015479
1.00131475900971
1.16836818446839
0.618750245624472
0.855863248468184
0.903957032007569
0.616949965393552
1.06641111220052
0.867583560433999
0.4986032105595
0.592684632963669
0.636281384122592
0.907804153258203
1.17757480287722
0.485908719519881
1.07213580577707
1.52418621192036
0.66529953917216
1.33925920737925
0.640158371469022
1.15284797308626
0.644170735027143
1.01819740231594
1.15183635710684
1.11042692517324
1.12035680942847
0.537992146945859
0.698063306192928
0.74833390541335
0.923355379989975
0.501078829681618
0.931553205433964
1.28974826775594
0.640222344919025
0.748911244846202
0.708066981750485
1.16589239211739
0.932348393927114
0.890062116925731
0.840244490338852
0.663063768493174
1.63855883019766
1.11031247548101
0.793413511549474
1.02769356221499
1.02205677083104
0.681218092624289
0.759918235949607
0.843542573179627
0.680467281395549
1.13100642257839
1.40307186358937
0.34170676991957
1.13034059570652
0.482657485903861
0.63656287216512
0.951849900553229
0.934533803364439
1.23087040598653
2.73009470972084
1.10647163967654
1.16945287253512
0.532241000919663
0.938173582705504
0.774178663690078
0.682181937917012
1.36456037214561
1.1770261204591
1.01798494303555
0.925211000265918
0.909310821258958
0.838811439309679
1.15904817683172
1.1729230427797
0.846331608817425
1.35432035283703
0.708754285108628
1.11455556081155
1.24166902492951
0.765805865876378
0.83163565216686
1.02592522935201
0.938173582705504
1.71944494581561
0.846754099920861
1.35735524089157
1.29955363679801
0.991036609892059
1.02435628935896
0.305551857116855
0.550118352786935
0.621095895080388
0.579248191219032
4.03488823746581
1.01647718902374
0.497601394425328
1.46014411513538
1.21976371777508
1.16184356863648
1.31925108017855
1.19755708680163
0.839158176865572
0.809678827615247
0.74748742129739
1.7792028411699
1.98971928262329
3.45869192785035
3.34775353124224
1.62650575585906
0.503767924946205
3.04811153414913
1.19480658172033
1.47091508772634
1.99980684296382
0.62445302259523
0.718516505382512
1.33323846393328
0.902316232023732
0.91845915072729
0.7160861699951
1.2181876252409
2.12929588084398
2.29939074809932
1.02470683323147
0.789038631599543
0.743612333479216
1.00750759538248
0.811408874265438
0.662803641713979
1.43201123766945
0.490804414188378
1.07094490550378
0.887971450145811
1.12512988465011
2.00572199552241
0.475624013007054
2.43152601296546
0.899127173416116
0.660693744697583
1.44647654999596
1.03361927070278
1.20164958787653
0.292011339914895
0.941683863964746
1.35376053580154
0.62498694104487
1.39240174876836
1.46887005713896
1.00381299954872
0.655698373689193
0.835707481669807
0.633153414389332
1.04506728170288
0.222397186998405
0.888862747573469
0.587724290006874
1.2362378385317
0.876334738162087
0.802236267889071
0.761376705231434
0.857270396367924
0.736972863073733
1.22473704542914
0.635225557626302
1.42139374418793
1.4585755984852
1.35220806072639
1.08328481686419
1.20359496500576
3.24669147116841
0.926964670786577
1.25279544512547
1.57533738422868
0.853183037922637
0.964707501790552
0.879699570857281
0.972513384256344
0.892321967264845
0.73190003855044
1.18546765072616
0.625331304052533
0.683154475249426
0.766205954976732
0.875464945846619
0.883721527309911
1.42988321711816
0.755427224558967
0.638605241864552
1.05255844978585
0.881072362687455
0.826784661755819
0.698624082601584
0.623341240552689
0.762028905911145
0.502218981105337
1.15209689257001
1.4102247506196
0.574912341436201
1.2509655342939
0.732953158806953
0.805258789675629
1.71103875682754
0.796798652519792
1.29095598650116
0.856593271165893
1.82813156485596
1.74544519160068
1.49538395188495
1.59481225394167
1.16894135374281
1.19322588749102
1.23680846306301
0.957587831980975
0.605016064490214
1.20517319645419
1.90056814914209
0.641487608189733
1.25284336674254
1.03694573964833
1.01490102098436
1.00219616272574
1.07417532089466
1.00966877067169
0.761287080264408
1.52855529116104
1.21393226240418
0.67890813835101
1.12304542170956
1.05428936650058
1.28345645685625
0.764678833964735
1.08462952775731
1.00547834816989
0.641753908618024
0.719513690684937
0.58361876492914
0.62931350288842
0.93403427066597
0.87034528466433
0.694887317924166
1.07920332528594
1.0242519624647
0.90319184643322
1.45056965401907
1.43408623917367
1.04498473487503
0.56169714590669
0.808111207256073
0.992343920221314
1.27550009095846
0.471381539596785
1.78221027161459
1.07596130927079
0.979954176243604
1.04108464968972
0.544693092223329
1.00958300995316
1.26737756086314
0.971942155245995
1.42441651523985
1.01618662279987
1.22193942165192
1.1207075589456
0.926482232175055
1.05071911536315
1.27608220200577
0.981274748220743
1.4953883953083
1.16898670382825
1.23634616273355
0.774373985241742
1.31732585872594
0.79390591296473
0.953442766114333
0.563199362031498
0.849087782881434
0.657118421929032
1.03930073741012
0.803317509896923
0.645985424953579
0.72038931157262
0.773917494869353
1.26238506732032
1.3127523133385
0.747579815564373
1.51536125376334
0.774389658357117
1.33176138834252
1.071181644699
1.14334537867741
1.38632631146515
0.938173582705504
0.55334299253465
1.233795034606
1.06102381120687
0.946864345960972
0.868590506064735
0.862067842403116
0.769715573116664
0.417249393699618
0.789388713644393
0.502129427944096
0.844122486200673
1.06764325561242
0.72079332593724
1.32872757358443
0.790930680274009
0.975931394149389
1.0775771596312
1.44942722995002
2.478928874413
0.924361189400694
1.77418604697268
0.805203217653172
1.12776882423586
1.09702414291251
0.761381453310615
1.07302965551408
1.38545851069598
1.53476488723092
0.660180801038692
0.510155558658883
0.997445624102393
0.944366211258458
0.744681896433769
0.627508208629378
1.09703224702028
0.89798072563032
3.11022290876938
1.08911968199696
0.867987057927315
1.30556392790396
1.22175449210338
1.36753916524186
1.28342604379061
0.709725111226203
1.60630103054612
0.742549032643673
0.663754953838308
1.01885605860202
0.783123903475416
1.09271258271066
1.95021591784333
0.409336703452834
0.531581885298891
0.674235918436041
0.752845061594296
1.13450770313917
0.744882938666475
1.53146677136889
1.24557498225811
0.888568810721976
0.999983047366906
0.868339584867923
0.829574060335479
0.776594498643401
0.682980373568969
1.34327172431377
1.82924945230348
1.02448669797678
0.731298270127135
0.824171495224381
0.754456613951785
1.36203826048024
0.473832542684046
1.26145166672518
0.690398592044468
0.245690569452297
0.681270235720649
1.36408712693941
0.725088789411465
0.837699086479095
1.23252343734857
1.20346450161596
1.0239186816962
0.996844413006102
0.67079083288123
0.764129279214088
1.39691387979799
0.95701347698882
0.987869012710177
0.896714766670332
0.913944739069342
1.39716592617581
0.970972566508588
0.861551838125234
1.37496713131943
1.70618419081447
1.00377155031167
0.939748970291437
1.65738121437249
1.23041782353178
0.751253555973857
0.87010244264093
0.480976013625371
0.716103824471874
0.759787659328945
0.956196742852127
1.40145522421115
1.14612070794893
0.848639084840799
0.736715755936086
1.55728548236526
0.851233094253826
1.29443708485632
1.08925481189578
0.722780761653974
0.759875777052352
0.876107179505619
0.897648215518629
0.8284205883851
1.01433269113606
1.91995455045779
1.16819309367975
0.901973741915495
0.926964670786577
0.956115096640308
0.904637945552047
1.11694432537739
0.925134573136426
1.05957341414584
1.27279330088969
0.633395701938928
0.529969266328603
0.813401148404235
1.82767695672971
0.853747544309834
1.61803563081756
0.703568273258242
0.785015772354026
0.708527371763355
0.891172526973369
1.52440888233517
0.459557665190084
1.23264023718443
1.30079972824868
0.504342672579418
1.4215167421038
1.43654244398863
0.935876753085525
1.71480851929462
1.3623880713768
1.30883454261826
1.61207960580981
1.47585573068868
1.07114243596126
1.56025835340929
1.6226491281226
0.910907354107989
0.459037875315161
1.43827409031496
0.937168420411397
0.851860467434227
0.829938083001136
0.701988904730959
1.00024773042785
0.631901008034865
0.697877764926482
1.89421725907561
1.04084810768438
0.84125269333723
0.719848382587138
0.641774492276123
0.890451704866529
1.40061176018774
1.29947766915437
0.982231795163424
1.10906431608476
1.15051082026726
0.782124323270355
0.632649673279619
0.406995086400503
0.800839540562776
0.699637841017207
0.570841221660593
0.780811320566557
1.67120145072942
0.85581333075367
0.599347464960063
0.778896247562477
2.43558061124916
1.10589269036963
0.929824579894545
1.11954119240253
0.394621091751148
1.20460396429133
0.898249543995916
1.03871572684727
0.816214384506494
1.00419943225097
0.901125796685692
1.38172620975472
0.53781559288379
2.29840163898979
1.4301033059381
1.91297813135852
0.721444421804851
1.87417914757777
1.31808573709249
1.70177420023994
0.844423663692422
1.34756687696937
1.20407839456719
1.54303497347564
1.1601515296578
1.21224481383617
0.99844705718629
0.710131520826359
1.15328678701249
1.05039173929
0.614097650796006
1.41412236728595
0.909622972696479
1.07027609781271
0.971709219858959
1.06891251834945
0.988510681602676
0.887425159120977
1.00109409343813
1.26240992918691
1.20385736895871
4.01759621423905
0.908473281862452
1.03464118212634
1.00275006709281
0.665031939007109
0.761199449061591
0.714422494954626
0.771177203410919
0.560355613027893
0.928726517384896
0.617225368278262
1.39371502441502
1.02431705835052
1.11024833780501
1.70014748582118
0.931341165206769
0.932190094144683
0.981909766022937
1.28632250377931
0.69933390556559
0.710053679307835
1.03003206708236
1.51056521908946
1.55704329542271
0.876872729448577
1.1421977457641
0.714544147684469
1.53948828576207
0.846529238550451
0.930038242550204
0.805700096769348
0.429803256880909
0.79246702128014
3.75022155804818
0.91495534809669
0.88731306368692
0.674641827498374
0.626200434155571
0.954381173394404
0.850232098859967
1.10558054268314
0.980925111398838
0.812524903210019
0.686572449208704
0.902270247064487
0.957242759335204
1.07114243596126
2.79648765167084
0.754693361822401
0.739927480474362
0.840345250173455
1.66965166054092
2.0256898450123
0.67645718293182
1.98949852497425
5.0237334882051
0.907929700350048
2.99345629428574
0.859546056258582
1.23156598026027
1.22777884042232
0.760230880180367
1.2807779087455
1.10207923813669
1.17424852959243
1.28983772206817
1.39357279664084
1.70729438391572
2.95787011199258
1.82075073703721
1.45350053223578
0.891584521528185
1.19264845703978
1.32170149601974
3.73645188956566
10.1691686426207
1.12354247024266
1.12531574107776
1.03509447207377
0.729451892334708
1.40726551904203
1.21338075778256
1.44598431575715
1.08546031590598
1.5537506209198
0.702889068119202
1.05036738712306
1.18107894726554
0.943098347241637
1.36075499248932
1.20352859530558
0.935470203279344
1.3414196109584
1.71284680095035
0.938173582705504
1.09372635858581
0.750724334302365
0.51135998410634
0.893696519371534
1.17686744667972
1.57006455096814
1.26916107458044
1.16267905090635
1.80158428173032
2.05029887240826
1.28812199368193
1.28769268247824
0.725144831270854
1.32720833324337
0.666089734220768
1.94649521761004
0.677211748816042
1.19620888041014
0.689173507508436
4.06077621779199
2.81252228088653
2.24874248922971
2.61103585399299
5.42998352005976
1.30093224634505
0.976107399324354
1.06576914769619
0.88748623734539
2.38813395867641
1.01669894636534
0.693037983062126
0.949043923273371
1.00165106692301
1.70413409563773
0.920050638122942
1.28090592202403
1.04669656114838
1.64885535447475
0.801927850228618
0.993604060400094
0.71775019422577
0.91951718246287
1.211919492783
1.52504723289099
1.18029367040503
2.20450613312959
2.02992448857546
1.62666209791097
1.10807895529165
2.23022517079783
1.45540073260138
0.745547756232615
1.51634344055223
2.02162418295365
2.03053945948012
1.25293365623004
0.652454862873157
0.853197931227686
2.32112731690687
0.849138844135265
0.665971372723702
0.874643228123126
1.34326424485842
1.18021004003857
1.19149143391016
1.066082036277
1.8292484224984
1.02624324253513
1.59196199049507
1.20293246478861
1.49828336622283
0.650478007443698
0.820497678530362
1.16944846849649
0.910945805241733
0.958236213866041
0.804538479408127
0.770158965268309
1.0633430759418
0.752561395557791
0.651994998238581
1.03528843717509
0.603509031555786
0.769875701737832
1.23901684153609
0.883001051920787
1.55484743017543
1.20357206827237
1.51712785706029
0.926974271590549
1.03455533910376
1.62127161806715
1.68898220589978
1.63143566253533
1.03121661525608
0.611658424602304
0.574806697871913
0.717439015770065
0.924356445848215
1.23402447949616
0.964685611252931
0.951374831322265
0.981330140341142
0.567546821572732
0.722375970670905
1.06788946471756
0.611397625839772
1.29006227064786
0.8746975216988
1.78754765446332
1.05503020797094
3.36877966026075
1.4385686465499
1.97984421383297
0.835464279265152
0.677580453747735
0.826322369376033
1.24270811470116
0.703573987647903
0.97304908105152
0.926585390502296
0.996252708738599
0.618988569417489
1.05303730798581
0.89118920006235
0.66606816704524
0.978346935069293
0.869624211961009
1.59877975134532
1.19377104785753
0.601371112052113
0.885227467517893
0.678988323498064
0.942340810136052
1.25191322926394
0.768616140860185
1.41763642635045
0.511292552429554
1.008763604977
0.8200951351085
1.01976319816457
0.628172414192961
0.832893795538224
1.11862328159469
1.06449339436724
0.994770873976895
0.604582244705331
1.21134144628525
0.437038481668626
1.28862250232662
1.18969086135643
1.50873125484691
0.880168547093418
0.559849529679531
0.732665004086204
0.91058316439044
0.953610242504219
0.744145967746219
1.09342337883919
0.740219246757696
1.02399488039654
0.853610249877664
0.668809635841598
0.450183963560421
1.29008154687639
0.895133161947801
1.30398709677743
0.665285769371906
0.829669232641642
0.525093748914685
0.781508892406343
0.557204975752222
1.30104543599653
0.971257911677347
0.935038978984941
1.47453619862274
0.942899745463309
1.36536165803336
0.549311939826287
0.971238215521085
1.03420745273585
1.71551520950022
1.11163767373029
0.998820143379022
1.40159580154839
0.854073624236054
0.76392803820149
0.829608026296627
0.948206322236249
1.68942174539426
1.56062846691289
0.936391165427878
1.24699940343427
1.11425705503978
0.869479769023175
0.726899068638727
0.739557890833749
0.687872355505599
1.11143530535101
1.14776502063797
1.99230774066103
1.09076669249123
1.02344027572941
0.901746942349162
0.832736832654935
0.875452190856727
0.954897413517655
1.17245203844183
1.22580053768135
0.492281489779136
0.749124862255547
0.660837702017468
1.06337590924153
0.723076292891184
1.43266777935061
0.59087301163683
1.60817981926782
1.40498315163374
0.947409318207979
0.669236992209746
2.12989508878291
0.906973991509717
0.433702114667735
0.876288707605343
1.17170477563754
0.911220842563604
0.715897220523126
0.891317891558239
1.03246252741134
1.06345520506269
1.05456175598963
0.685099526189723
0.58671950079028
0.567849968233056
1.08647143728219
0.854739095164045
1.14351484911728
1.05635007570185
0.848000928813834
0.86870003058148
0.503103817717492
0.742777670582917
0.696716995200616
0.876632911170703
1.00460587927033
0.644631472403457
0.665910161019513
1.08803154011267
0.718033021599519
1.00219539488499
1.03601682764632
0.958114902760739
1.1125775384273
1.22597568996588
0.489335458302299
0.933551359089273
1.27238768353623
0.697466419237375
0.759402840033615
1.08748409688074
1.13467135170693
0.849830896523172
0.710711371300584
0.644870666931426
0.977455494163824
1.575801192481
0.78953942412085
0.784646305149974
0.713539844525417
0.756140430806322
0.818917814669724
0.978696383110476
0.872648657463359
1.92339409812027
0.853255523629506
1.02861932750425
1.67012991089265
0.73139814942479
0.910872680730513
0.485731424910131
1.41152422594064
1.26924934637009
1.3627627040896
1.61842000253356
0.910384219856915
0.824073967557299
1.0240432125177
0.65526910057853
0.772968225619091
0.910320496998426
1.05898754438414
0.847315540900893
1.39782130925267
0.713247989374041
0.968543012152804
0.899227417923043
1.28342604379061
0.665785497725744
0.935987606102175
0.947455919476992
1.3069400501274
1.41738283251364
0.73534121177385
0.780708412515115
1.57677364557495
1.00503190971045
0.734681673765782
1.04001826317109
1.21220495423802
0.467921536283943
0.702379630384395
0.562718683737972
1.03211442635376
0.667438047901701
0.935810501326598
0.917148422064997
1.28004535570223
1.20240902093567
0.780691738188878
1.22082797663682
0.525174155977208
0.771281145262406
1.16592132471129
1.20189510746478
0.986971512980655
0.752518957405022
0.881623610631219
1.69680433333051
0.79066813348295
0.859982283345431
0.985358729034527
0.809121586956926
0.893178170968936
0.907991509267392
0.592629474765152
0.977219991994891
0.774089049368126
0.752985467635593
0.782697331373134
0.70697252967219
0.729685050441743
1.06074212641372
0.836716264051593
0.736959759784764
1.6748679136277
0.832023509130731
1.3641360701271
0.694936572681264
0.96026888878798
1.03450217151883
0.562809948755727
0.885520936759485
0.45743543616833
0.789332871534714
0.946859574914028
0.713413461357869
1.03021252552643
1.13178668169901
0.478057103180049
2.75757282873547
0.669851552172721
2.23826982606478
0.99788942838911
0.944645207967258
1.76290734497697
1.93240659007856
0.543949388418224
0.690717805108996
0.431066464738029
1.07816924527964
0.849525397765238
0.856428359788355
0.892710186368179
1.01436362088152
1.35627932450329
1.29029777281679
0.986959991372851
0.961836930448069
1.28817059900647
2.01894174647975
0.855677530546578
0.892566887682108
1.71261129878141
1.64527098866098
0.958274931451358
0.746823818532201
0.914058870597282
0.936920991101408
1.0759095781647
0.666664629768867
0.82955433323347
0.857021055344955
0.559598599204625
1.09437498132225
0.852840723533941
0.948684194819898
1.15954569837053
0.53822219989927
0.648647459748
0.586206394040167
0.84213971267515
0.754124801269176
0.513473956363428
1.53161253072218
0.522296951872431
1.26815881091979
0.438968694553891
1.11305398041346
1.07636959910173
1.03887221718866
0.943786263830275
0.763085069778747
1.12930916512301
1.52755324704651
1.02254904185553
1.14778998395869
1.02944862085161
0.656814192904052
1.02498943583419
1.66232230556833
0.755658319892138
1.04644834148042
0.713045002142545
0.885937001961127
1.0219617392112
0.911087106543093
0.826799147389232
1.31410129569431
0.603578894304426
1.41190336724934
0.784897042849508
0.761109973806792
1.37345259333721
0.933904898810328
0.809997891481981
1.02648046291498
1.04755355365705
1.59658950578011
0.753518958233606
1.25831268964143
0.746973301425769
0.952399851611316
0.648788774248695
0.983590847769972
1.01658643539041
1.66957628347167
0.955619850685868
1.12342351439306
0.797772736581946
0.519225531156534
0.702105814226794
0.600134360198662
0.870020513651704
1.02226578440529
0.847065294363601
1.40067078478548
1.11523494950188
2.5149294413956
1.20649379233195
0.635010019764392
0.735049237881228
0.985517368176791
0.97243195546059
0.838763026539894
0.910888455453192
0.726343657846757
1.00124855155759
0.793941327139684
1.30260673607311
1.11025276259811
0.664299212618942
1.00826805222927
0.998325349832696
0.575426633420603
0.584946832450187
1.45733673841125
0.83806800909433
1.20622317776422
1.23959420994595
1.04220509910578
0.953965283183796
0.906162292695385
0.726899068638727
0.603085724579208
0.752845061594296
0.93678088610941
1.11638914073489
0.838763026539894
1.00703924056981
1.00149456933512
0.80372524325412
1.09917764392424
0.576915404319808
0.937514176632481
0.987637923585663
0.896747207398292
0.855012939225497
1.1169121038528
0.938173582705504
0.864102723899943
1.0084571194264
0.67368886778609
0.741639151015479
1.23219508417659
2.30652492373958
1.31057944478646
0.899948504441992
2.03525907025522
1.07340339703559
0.504931753455222
0.916012107162879
2.21017277284749
0.777642295032766
0.606762580247815
1.07042754965343
2.70125395183268
0.753493810504649
1.04931167781209
1.14280326905193
0.819878724815502
0.709913419551115
1.09469391176525
0.539335002748307
3.15559513797223
2.01177532309898
1.02043035040961
1.32064493849912
1.15082659426817
0.891131689629097
1.17132408042455
1.70427061144493
1.34494497104842
1.57576485129461
0.9569131317378
0.700448275249142
1.33507924202205
0.933148890467508
0.669604285162992
0.808443617927658
1.01271672771251
0.595865889668434
0.992328761522427
0.828977036538584
1.87670041866441
1.53560759876954
0.416290465836528
1.44601240563647
0.454465908435763
0.882345456701267
1.14817586467024
0.809553412340232
0.762939764933865
1.30260673607311
1.10880002932474
0.857460995193682
0.468815963858474
0.418070628628643
0.911722789315919
1.45833116470689
1.66139771675914
1.398280069018
0.767790910071006
1.22339470425496
0.868912225226113
1.09762604615213
0.896747207398292
1.06840892903075
1.46220682297952
0.866871444003144
0.691228687335391
1.26432313897782
0.883028136339739
1.04277506243576
1.93761281715586
0.846829792194663
1.20611716816821
1.34339307913545
0.575090985712555
1.94047001604287
0.769753423556632
0.660764863706362
0.823345730798189
1.29840462387447
0.813203292022107
1.0683018584262
1.82986687987811
1.20486135622584
0.766533835515983
1.44107552829024
0.652667482615266
1.6562634215555
1.20777316690353
1.26171018043861
1.51338585096031
1.53653616168009
0.954725729749476
1.84765887094406
1.09359222400747
0.737663699509674
0.868445978827424
0.817945377834712
1.22287865752545
1.13938740562624
1.01626640128428
0.594156604265966
0.697851832749723
1.35109713026715
0.767813891991075
1.31669503550442
1.10782349892835
0.649804389952056
0.683007058615692
0.785077966999882
0.547695209675964
0.974616898042264
1.34838597263876
0.745068063699294
0.977116128568562
0.652848159755622
0.844019776656772
0.631366104588798
1.54753306978887
1.07448397415615
1.09364983403787
0.892793953599222
1.16903559672181
0.833743084541329
1.38162663835929
0.940550602454973
0.849569891092164
1.48669047941337
0.480612642543642
1.00119321829121
0.701325382977396
1.01565409564504
0.600246981007859
2.62309892374878
1.58543022421729
0.755174054675869
0.898689684749435
1.32404398038886
0.958222745757956
1.48142698268538
1.02619017306193
0.758367093939283
1.04750352871579
0.926445531926829
0.810978918910419
0.946554962152682
0.930614571257205
0.742592318081511
0.929261744359716
1.17741983235021
1.45022587228084
0.894509972107979
1.75443066287386
0.786879044425924
0.528111941832036
0.684418591845974
0.797875675287473
0.76127942982997
0.977376993440846
0.663839670253081
0.876248635623925
1.19683775945097
1.13339209793808
1.09983116265227
1.02587587509959
1.2771397877293
0.890171443772441
0.773094820474058
0.845346270055263
0.91280735435045
2.62951689744244
0.705874079021364
0.958989063780727
0.822308553397675
1.01213007317614
1.53813228456138
1.15950173998928
1.15612088591556
1.06512099619128
1.23212673943127
1.04011815076199
2.13735884405633
1.43725868218137
1.24843424030226
0.916839980609722
1.36934070980959
1.48627638174121
0.828466230668916
1.12459227158795
1.11686824006127
1.12419510898121
0.331460332577061
1.27228077616508
1.07598131374742
0.500053091289984
1.21878948200442
1.04221367014157
1.11530808735947
0.376360903543842
0.794410113609495
1.60138446477073
1.79303497559777
1.05985156883554
0.646299961545717
0.823164965617468
1.13276568892563
1.20510027146969
1.24070461647441
0.560063965886439
1.39363164951291
1.56004726877129
0.789132437204216
1.01739571750299
1.3103445226555
0.801867444597905
1.36515383761133
1.18334456476326
1.55899297101584
2.4143197935663
0.789359266754923
0.598526660144358
0.845763678271631
0.92681326736221
0.717830856607655
0.989648193999517
1.3103457129078
0.884518546886296
0.586479440033138
1.12288168937453
1.31998657509109
1.84866819126221
1.48019106796275
0.979898143402441
0.871173755688843
0.968130600245687
0.5068565461528
1.04594755650209
1.16934185691303
1.27587494550237
1.25510069057108
1.61506138529031
0.83597370384105
0.946429120432982
0.686881444681958
0.553015773832664
0.980015261219539
0.613135868756617
0.585876411841886
0.781171238975686
1.09131784642248
0.627475767901421
0.767790910071006
1.1549776812945
0.412465395345876
0.430919292072811
1.03018245173901
1.18667830734764
0.74278453481261
0.51431306250762
0.944692440082634
1.03473832936224
1.12137101298851
0.497852338385211
0.728271837633645
0.947042196765736
0.901224924234489
0.993652336920883
0.666325793270552
0.702975125869055
1.11487201025297
1.14058204973307
1.22474771024053
1.0721702679025
0.645345809856639
1.12346587962747
0.501224434482783
0.978893451505902
1.02412810778687
0.931225901383129
1.04965508593963
1.39298875739558
1.16376740853203
0.648237616646963
2.5411958830908
2.08613801581348
1.34278438472275
1.40071854474609
0.677157680936112
1.33132313415837
0.715222363549513
0.989386771548582
1.4712943504612
1.35373413981595
0.902255646187197
0.777975831353553
1.12531574107776
0.867435361420958
0.759652229489379
0.951258134530375
1.11263239907109
0.973690014579386
0.78109378746319
1.19816552748605
0.846315098328643
1.57906232229942
1.48564169304395
1.01106021337903
1.13755468966518
1.25429715550218
2.33654007101035
2.54648905867193
1.61832001474865
1.90210214854135
1.23666286686584
1.09119938209378
1.62357958705702
1.12630498381476
1.89448957971573
2.55982961991588
0.967328567956521
1.07295778276939
1.58573652956232
0.996516237205163
0.15745264310299
1.1262947253677
0.497687863880758
1.0533985801633
0.782312366356886
1.55397962142713
1.21149844773121
1.48778122855189
1.03360720278207
0.779005534106168
2.25922602094579
1.59809695735005
2.07334224074239
1.99514899494521
0.665832759040448
1.41941971550087
1.59530355935413
1.21204795279206
0.929608989516729
0.351849437580867
1.20944623787548
0.372951659589726
0.873331736058792
0.704501086462413
1.69685791175999
1.20991325857015
1.49262763845478
1.6508094287817
1.55604402113928
1.17357522741698
1.02186766088821
1.20621666020359
2.12117574454338
1.37116367192833
0.588777895064477
0.627184264860468
0.796467550876087
0.750468215513721
0.651699665326824
0.907370281227546
1.02737964405413
1.3388224869712
1.00175708104522
0.99333374477061
1.58750515527622
0.957321689332718
1.51598869694734
1.22696968147763
0.595232783060146
0.646760459854777
0.724466412766937
0.628966614776637
1.2545501788337
0.722911716102786
0.682732011534916
1.01763112147545
0.743041586141091
1.61596629054839
0.844038296506888
1.04348295844668
0.860666875961854
0.86359095686143
0.694208716374093
0.677427624025443
0.479096184540671
0.917653013112883
1.61311719017008
1.14812580934123
0.828893661636481
0.667691774157406
0.686760101718755
0.946940423837545
0.758675623136762
0.853132096320673
0.966098676756096
0.828964479755068
0.900562720161656
1.01239558839124
0.848280488901839
0.738043688670455
0.958331820821865
1.0908699382722
0.658641231449305
0.453080539338459
1.27181209776466
0.74410665787931
0.824167119316952
1.09835781455033
0.62296918231853
0.840829802982918
0.832260746871249
0.947859561833161
0.938173582705504
0.987896755620558
1.06970967470927
1.21149844773121
0.771963625132244
0.397534884802639
0.527696842867311
0.948451755542754
0.730362585262772
1.21777635492029
0.790428793730047
1.18937298740067
2.09885794592455
0.741087921009021
1.40098701250195
1.13024132276621
0.706573144404843
1.21987293479454
0.664299212618942
0.719552899422681
1.02540492260732
1.67837172190304
1.68280450261895
0.865023638992915
0.78895078925952
0.992677518105233
1.01241529011992
1.50265649828836
0.984859712291134
1.24142307779934
0.818633473447656
0.871378309566025
1.31016361156701
0.903488690691072
1.01270639902942
2.07846249320037
0.898345426054745
1.30442157706126
0.756786007835073
0.906315485033901
1.01817110417644
1.17752374717603
0.654656770583687
0.926793579567902
1.03251617598804
0.817157700000269
0.709170396936174
0.725673098427012
0.749342471065553
1.3175552578367
0.984268215786195
0.756118756343613
0.829556225505735
1.04489943359332
0.630154120147678
0.66562117511031
1.04653665965166
0.691943721010804
0.968843594200909
0.804341894389647
0.938173582705504
0.901730267368742
0.696716995200616
1.43883536489
1.02890715902902
0.721906364228072
0.628876471967635
0.888983352349106
0.407682057655875
1.0357306546068
0.774037362388715
1.12106263236215
0.381161437027833
0.659561727028932
0.833038363525417
0.851939087168043
0.452548072064022
0.888576633482125
1.39512464588499
0.837216019459868
0.912708611963451
1.23472411704939
0.770612910357698
1.1884748099054
0.938173582705503
1.4303912636294
0.916644320963606
1.03397381806439
0.656474230616468
0.77565334361773
1.06564077759344
0.86110606475465
1.16301799063872
0.849640442518184
1.4427733335222
0.941027829928268
0.514879632618727
1.11618804719066
0.781830944101997
1.01479712865623
0.871640846525128
1.07545362006215
1.21846749126996
0.938005366870548
0.7864098103711
0.645985424953579
0.786324909840942
0.865941699871187
1.40602398767134
0.931595400469559
1.07516680831314
0.911839464645036
0.711705404113119
0.829753445272119
1.18294783772219
1.12873663127304
0.992328761522427
1.0316494628311
0.666054749703388
1.18578934750254
0.833011898396212
0.890931252900452
0.555126268054616
0.98371803119577
1.15776705805429
0.869373709900539
1.19589510206558
1.10552314673019
0.872305799373259
0.877809435829281
0.636185118196332
0.737262148886796
1.25797734235775
1.10102954333331
1.36457433392579
0.717042486486479
0.58590961748749
1.15395637088369
0.664932092581896
0.656444493282506
0.762123375178594
0.675188246815101
1.0975258297715
0.810562152055517
0.759127384343828
1.1935131032056
0.888219794091829
0.564463028252692
0.835943979124805
0.942604809477779
1.95298002469947
0.723315921789967
1.1061640815668
0.700448275249142
0.864473170821744
0.652667482615266
1.29840462387447
0.957242759335204
1.18045150948164
0.840652110874584
0.712380149745257
1.04243413047393
1.38377088947159
0.79181359729838
0.703192808667733
0.873700439447574
0.611335932276482
0.896088373774988
1.05515580912771
0.696472991351938
1.00607136910321
0.735889473492632
0.918872927056002
0.741358239974395
1.17412055099599
0.725612390329395
0.975805331782551
0.422054473578784
0.559156239816841
1.06375390778519
0.769922454874569
0.845965855510913
0.891375683575292
0.918228614113585
1.0089599086231
0.837997044670272
0.957646700765243
0.623899446588836
0.672725655609469
1.06099007917534
0.984405425765269
0.901330265119981
0.93439927758871
1.19016101398812
1.01882682156555
0.74974562198586
1.83086724561311
0.580702586597831
1.82184307991544
0.741379679886993
0.547002983304823
0.516074672192924
0.58604939259421
0.797323906660986
1.75814817778263
1.35468161141655
0.643117486132472
1.03749117386149
1.43375511375733
0.905671583002884
0.502197408364798
1.20673823014659
0.734364596146422
1.13584187616534
0.962798657172764
1.66315627791327
1.15683347472607
0.81560081159552
1.91171404600713
2.05453481589903
1.60398201455376
1.1925911049833
0.868679243245836
1.19047864826933
1.16601864689516
1.17616620602807
1.58891327130529
1.65324480851238
0.793974111835654
1.5763559037066
2.29163567958188
0.703160967746823
1.47167023281537
1.06522126812803
0.74256972165396
1.16547396449326
1.21331914126055
1.44613622310607
0.914295429651969
0.803441979422186
1.29029777281679
0.839301020445324
1.23416282597762
1.13332712842946
0.983777430381354
0.725673098427012
0.757092143037553
1.02299854081693
0.836973128324122
0.669710608983612
0.942209542377749
1.27998519004207
0.992366837840753
0.843532978433283
0.739468286099388
2.35306661199493
0.562874134658545
1.28502768635664
1.23436342335668
0.688214626796023
2.550531716373
1.03186804634988
1.01676118475549
0.923903708917447
1.22136245389516
0.853348624594076
0.808443617927658
1.4620266172726
0.806977647493163
1.26681247017017
1.11247779496571
0.558262910831496
1.43531039021407
1.13533555943295
0.720264501913676
1.04314680651742
2.05156764614504
1.36810798879285
0.492815548009224
0.844998728845234
1.75421542320745
1.89164823824098
1.24975315568964
1.24186787717851
1.79998216492986
1.07902325875002
0.878233531499063
1.00859842072776
0.92531511438833
0.483849513729757
0.635785429549841
0.692505543092973
1.0864779156971
0.766133879663263
0.795920070333753
0.541970295824376
1.17627251589912
1.81543239090003
1.10423869651284
1.0494716114371
0.770396196555123
0.689615330862237
1.83110971114293
1.31902534170128
0.917551738867091
1.06639679080154
1.37190890146267
1.30667110666632
0.659923135991344
0.662412236841748
0.67079083288123
0.766513359347192
1.03513233981281
0.323733070494101
0.970723354631172
0.90122370621872
0.882575026372141
1.11379167667411
0.76686992265136
1.41301015279413
1.4266099932281
1.29043316324786
1.0356319656023
1.19711292851933
1.26987102806404
1.16084744905691
1.44713884491339
1.75467834265874
0.954049058625311
1.55612735887654
1.40105512602789
0.89075268635279
0.994723554779788
0.802173138762961
0.98511660379032
0.625409804775513
0.754456613951785
1.48847146710998
0.598907860911379
0.701308690433585
1.35720500915657
1.93231482830062
2.92779029347013
1.58008963358298
1.17617473373915
1.95360274229036
0.939768112009311
1.84265798340934
2.60721816547161
0.936531722142686
1.11758706130184
1.2180969304464
0.731041706169448
0.912168635761077
0.681636494304758
1.10675392622499
1.29297112046787
0.73785207321626
1.22676829953773
0.581829430986389
0.838742171786207
1.24460274181917
1.4326780588023
1.13617214996053
0.757470266095925
0.826604057454786
0.677728761908084
0.764712461029476
0.644159517548436
1.78785853153658
1.30563373392982
1.67641009160768
0.92192178354788
1.04092143269385
1.13404211232622
1.18969086135643
0.71409455263468
0.606170774886284
1.43586663072902
0.957299112350133
1.04329853079232
1.27075705299844
1.49602894528664
1.02633365781573
0.786888503496568
0.686217824065847
0.566370151944555
0.797411894916783
0.611446612657399
1.05749878717699
0.931053046724613
0.733502466641603
0.929180199198586
0.922285305456487
0.97214482932011
0.552513755440754
0.747379739693917
0.434706325997346
0.9760627600528
0.986407382415923
0.668570728097713
0.679470096093124
1.00336673127377
1.19005778117924
0.957615092223655
1.15036543761592
0.791137820721319
1.19056816203653
0.708527371763355
1.51611172044956
0.669268411569907
0.913779615557803
0.805803042603755
0.912833197273621
1.2372624938546
1.41467710269096
0.781673942656039
0.387996245983352
0.930614571257205
0.679027715810584
1.07480218718246
1.48591413169584
0.869788629816344
1.40071478325168
1.47875071940594
0.770757499263242
1.81887053977859
1.41495330335809
0.950303929871304
0.879305899125298
0.394114144275719
0.472357929308969
1.75814817778263
0.529255168382711
1.14020130625396
1.40245985353739
1.20266300132799
0.960649594840268
1.14017000238366
1.2304825968571
0.859754684200508
0.893107742413712
0.614213718823716
0.915206235805398
0.889463537878433
1.36973915906189
0.524745381020985
1.18921919272867
0.71332072008569
0.562777013068737
1.40877506299792
0.84453941246006
1.0460274666748
0.901746942349162
0.519142156254431
1.08321529552518
0.969695015784773
0.84434533731672
1.20710392016258
0.81250182529938
1.01595239839236
0.466939253531349
0.838403408702175
1.18753357906263
0.887286963116391
1.01670753865414
1.51672982399284
1.03124535808235
0.531196884674063
1.13947946539594
1.10387908393435
0.891759926380383
0.910213749153077
0.884000630380688
0.571349773587515
0.920965993464919
0.992518240136897
0.763023526238122
0.956829967206093
1.19021133197626
2.33752895221324
2.89578634008209
0.913081805764496
1.28707829644177
1.02681271561887
0.997541145060453
2.04822201693499
1.42768735556092
0.777478876504509
0.477979648183029
1.02206452210631
1.08935911896441
1.25041746058907
1.45607377333327
1.13926989912425
1.27602057780677
1.55320462248454
1.04391020044556
0.51823342461275
1.17198103410395
0.667869261227417
0.625252803329554
0.898739721523968
0.564336971325614
1.10126442717277
1.06711986922136
1.20463460275662
1.67248898710707
0.725018306406389
0.647572214089196
0.29611342653567
0.851623667845997
0.77704742232715
0.946410196675007
0.460563895474748
0.963081581898423
0.666317083575967
1.30575933508659
0.691063618751257
0.910285739075616
0.60234077152555
0.749496713966046
0.82357174274107
0.538343965237914
3.30200095792138
1.19836971924268
1.70861926081068
1.51518923732752
1.23478156379594
1.2447046724131
1.12602025119865
1.25042972025103
1.09886213717323
0.973559120338697
0.981337992104715
0.966448568742646
0.846561853465611
1.05719923082702
0.887019650684161
0.575625330449381
1.19806586061878
0.611175678300899
0.7271628333707
0.504441571631002
1.15896889165069
1.15375982154915
1.11079981324805
0.790998655383968
1.32758927007273
1.40318862628116
1.21561858717389
0.887447078665196
0.792732211428018
1.27399077816785
1.01478078175458
1.85418204781298
1.710558371241
1.98169743308046
0.834286424901889
0.831933658147146
0.717695174356634
1.49960005782227
0.693861845110034
0.861811884921704
1.80959726197383
0.657266353035168
0.724634352435368
0.650071972614445
0.779314918390726
2.08085926831066
0.925279147691498
0.781655550447147
1.35225640075294
1.05427878335482
2.02964698370768
4.0239899786053
2.02403190605722
1.77785434374012
1.38547762937677
0.877996791838471
0.68848038123111
1.14730223356989
1.21374903583608
0.773043332594022
1.63383181164248
1.17032157077473
1.32140987272733
1.16151187080257
0.87949242439004
1.45032831322179
0.944531974522288
0.878008825466996
1.19264845703978
1.52942706960776
1.48606439145337
1.60670980582288
1.09972715809022
1.06050347087863
0.698645220419058
1.47768497674065
2.30512231511362
1.15666204519089
0.810479074450297
0.591388143895194
0.605233994840333
0.955337176139679
0.707692294632656
1.03657053411476
1.05637225324219
1.12039015938931
0.757251110270318
1.01102686341818
0.849902301949067
0.903245566209038
1.11113343168004
1.18484276569947
0.633662873597209
0.746255707661394
0.870003647682186
1.10064525741441
1.12045996541518
0.806333474998662
1.15445180605978
0.806054356175789
0.67141283262119
0.973097165227555
0.967347702584001
0.806219554931725
0.867845513126253
1.28779711936695
0.740407524367684
0.748568249568653
0.950924228949136
1.54209022053608
0.998869562631625
0.778937679015954
0.635227571477298
0.594738958853404
0.909898596668361
0.785483551239788
0.6510052347034
0.814270644592532
0.821901412812428
0.859923762680771
0.606419585276407
0.689254435103564
1.1423450013096
0.79077715698581
1.00124855155759
1.22951165323753
0.812493752717655
0.957969030851078
0.961648528712924
1.08296963598684
0.764592855141738
1.12654815960337
1.01824710635142
1.23897428085799
1.40581557405911
1.15844602774754
1.69833687763283
0.986374623615716
0.952330847889022
1.07800994787066
0.928206922085804
1.06370293634279
1.31456331578157
1.3566091655351
1.04191797921447
1.14074430443351
1.20240736967475
1.15823458918749
0.751898115273479
0.850850285792064
0.662598129574925
0.662598129574925
0.785620169667898
1.06158849632024
1.49467717395263
1.30265269377105
2.31241107789161
0.818652057557442
0.951223022131578
1.00103214372881
1.21905745917951
0.417575328728715
1.28986772537787
0.57007601983285
1.39483916047016
0.853610249877663
0.78381991240314
0.603427220792633
0.960092654394814
1.1770078719923
1.00724812095786
0.55635960023106
0.7026592084921
1.32821377169529
0.809418849530805
0.614726200243454
0.93848269942023
1.1437489229012
0.993580595437819
0.780800091932935
0.95211824508791
1.44189201490775
0.345056500324726
1.42922475642356
0.936802365210914
0.828212202703845
2.09542823356811
1.23643785919495
1.28400772005261
0.607997768071326
0.809347659494054
1.48157290651584
1.18100349163191
1.64100894991447
0.839868029298106
0.602119474067441
1.04235221080517
2.49741018534794
1.1540425421215
1.58693210799115
0.769806710483427
0.751754893823053
1.43435468050076
0.770465463516413
1.15477064555607
0.963890519339845
1.29941528963265
0.648826796457435
1.31756605320342
1.42937235080434
0.366767111688163
0.436963102580187
0.929940483597595
1.02178173350993
1.49889355131546
0.991075169484673
0.951041946506005
0.793446932803434
0.822163744357183
1.06243397915227
0.89200943901485
1.22467126358849
1.30260673607311
1.19233153749178
1.40910156321399
0.923626658847597
0.801974825264739
1.00663949562733
0.720004585198845
1.36515383761133
0.909323924547928
0.85849550151247
1.38547470665392
0.844831677113443
0.914420559954486
0.856209951233689
1.00486805354212
0.180458756664913
0.924964200990515
0.86803134728597
0.675016918442888
1.0219186309883
2.44667030566178
1.49491398550894
1.99240996861495
1.77689125470274
1.57554410513535
0.438146880040808
1.25368812216143
1.06387290366028
0.721374111316804
0.813448983498233
0.619133010938442
1.18389832380902
0.802520168758952
0.853663777078792
1.87667379760979
1.10715769937287
1.30617899730071
0.742706034089631
1.43163729764927
1.17539706516733
1.00255150444626
1.99554538665437
1.67619934502773
1.07954851289122
1.00789191422095
1.2505448570206
1.99454615303938
1.3883252785582
0.942897187178342
0.52448233987361
1.13269912264563
1.04268276869995
0.683540323433919
0.68031000746141
0.938173582705504
0.421584915524331
0.524942618953009
0.884775257694141
0.852014668638832
0.764327500313178
1.29840462387447
0.65200619737106
0.904176424441673
0.717245327806551
0.854786335748507
0.962471792646988
1.36799052775861
1.1881706520401
0.916919051413888
0.775455097860495
0.909313067867257
1.55219780705355
0.568443436369039
1.44774300275037
1.54687609175279
1.16537506220885
1.02027680429075
1.84097962848584
3.01845578266261
2.83265903088278
1.08061773980994
0.70609150028245
2.68464818455135
0.818635455327457
0.642071864301466
1.28959126630998
0.941270386588084
1.52651961150663
0.898938771680966
0.727754327572875
0.888172822029611
1.5625236277208
0.605153809693279
1.14610709602365
1.98329321251504
0.583303854604375
4.99966894502559
0.91192083209388
1.25611952803308
0.888278819914182
1.25291655029578
0.860786861420866
1.13624042984793
1.02676220056464
1.4099764096333
1.1463398949465
2.00171093404306
0.938173582705504
0.938173582705504
1.52515780036385
1.14895337304028
0.927674499608306
1.65973222927565
0.845559490506568
1.36357972803343
1.968770799614
0.63583597745714
0.803705287457624
0.63842250434416
0.770675603088691
0.776843235605795
0.738043688670455
1.15014403621897
0.974446430829787
0.849295045797023
0.800950945972353
1.34303411654471
1.34896860311739
1.83694750286821
0.976311935964905
1.5636226378425
1.08025248757761
1.04123432127466
1.25720452378418
0.794936624016163
0.823604098829126
0.918013517110591
1.41036126956981
0.657377837941757
0.936030540223895
1.31470243770514
1.2129745097722
0.776722887465269
1.3734458711983
1.00737495352883
0.998171723808708
0.701128606161087
0.531914695711963
1.00880048393682
1.88018973423068
1.2101440766984
0.645352740478629
0.72079332593724
0.956078202541669
1.52469053629605
1.04602645312503
1.36709137739603
1.3909229311617
1.12211379522117
1.06200993583852
1.18615653333948
1.43755998565429
0.741562475890708
1.17857015497826
1.33838873357904
1.1660860193363
1.67209535438228
1.61330455087719
1.82751364253524
1.7341956006352
1.28486828724462
1.13864516701853
2.51974218588385
1.18552708856453
1.11251179546969
0.674025104561641
0.973824652056683
1.40602398767134
0.957052286603825
0.855478093486094
0.574305985206221
0.437770791942316
1.4771553322004
0.905316394955682
0.941128931718571
0.898719414895297
0.697081810635922
0.850992149986699
1.29970575354973
0.753119552635982
0.667689247662022
1.05881558260713
1.06245270862713
0.727746562087268
0.833305233275116
0.859815009242762
1.44673544466083
1.15696880561991
1.01817705516369
1.20892736853626
0.979162800805384
1.14454421592542
0.662598129574926
0.581705052621391
0.979350459661986
1.26884028006312
0.903542903965806
2.09697629191399
0.720931256114778
0.735662100728611
1.40880299373966
2.23799039167978
1.0759144536472
2.25914798351518
1.2680457307877
1.03174448549578
1.45276925656689
1.27779437314612
1.75376167438213
0.700607987370562
0.998431736855675
0.731793871338653
2.31467668427109
0.747680168383
0.80522117677466
1.22764397783082
0.822943795427282
0.90803656816473
2.00355177936442
1.88636392586741
1.14107360970895
1.25012574689048
1.76628064371022
0.927536721921556
1.12817736212066
2.39700520629766
1.52077307173187
0.513051197953286
1.62904539696686
0.954599420863587
0.778994154299028
1.24030571007914
1.07521111323583
0.925122037795965
0.742549032643673
0.666792238193949
0.910828603140161
0.911580893666674
0.852051075350482
1.03105785983272
0.724188246662862
1.04723649942451
0.835655733250671
0.72780072346101
0.32711004678038
0.541833730054258
0.904177334465455
1.01865819523999
0.505705187060644
1.06596349009905
1.1286527292604
0.955870876124434
1.45650644014435
1.18649785480859
1.48492444928543
0.800419579986836
0.774745704609994
1.82408071977489
0.924360848290471
0.770953557647134
0.852192981545872
0.663473696460173
1.25434801384184
0.84412750850877
0.890707533870195
0.972250117232403
1.19047345811385
0.814066891629871
1.16301799063872
0.641638371066431
1.12595324754999
1.20218389404462
0.91951718246287
1.16642969013729
0.856914154218281
1.92096760832868
1.85261732299106
1.51799792986478
0.634061081189115
1.65733214015225
2.38776533416042
2.00316890411857
0.81389445678387
0.669727265652523
1.52077244700246
0.756693983282701
1.09372783502161
1.39640261278414
0.711427849863687
0.868698970347845
1.46914800405402
1.87361266745447
0.898615740977021
0.665785497725744
0.898623644358999
1.70836589203891
0.869225420996816
0.950448097141891
0.734937640053763
1.08549488401178
1.10216850172093
1.00154488747736
1.0270893483408
1.08696487704299
0.653112010841753
1.99444036156286
1.22399124177929
0.845002552858825
1.17003571371503
0.740518438883025
1.26456719926228
0.930614571257205
1.88242730370426
0.73861095978379
0.687617157180404
1.13376780161301
1.46301572638213
1.69263431019965
0.681069319983887
1.14842347887912
1.50111024653354
1.49042612902178
0.602540573608441
0.638742299841897
0.82559123245618
1.50385875163554
1.0974230037557
1.01006207427745
1.06386872860682
0.992046491042208
1.1116244207312
1.04504054902425
0.640713591487971
1.08076920672445
1.09077015397877
0.692364418517565
1.53702818236043
1.41291560719252
0.948799025737176
2.14819335356468
0.932103202063229
1.34755876034264
0.845897831298875
0.962219956464546
1.07826586679278
0.898656169078244
1.13803050681897
0.735964779337227
0.71270549046538
1.27994576000608
1.80627558064215
1.72297258138628
0.464821740149991
0.431412080593878
1.0382727186191
0.821034354837342
1.2164683224937
0.958807601604023
1.10216850172093
0.956731973877325
1.39852870870538
1.73374647721039
0.93761151467793
1.02029572233896
1.22503681640923
1.05065725038601
0.672087338797126
1.77689646152914
1.21632881043511
0.840023739237127
1.30026876891195
1.99791708553239
1.65204514280215
1.40718888322244
0.724970148999767
1.51976544395721
1.33691796179513
0.763395229781795
0.582821141215033
0.635512855250197
0.938173582705504
0.986327271391569
1.48853041783652
0.819426083673487
1.14762401959575
1.36831312793514
1.15278107520002
1.20759367293168
0.972250117232403
1.10294165812295
1.15846464499511
0.891759926380383
0.766747974634698
0.668229736174404
1.51929149741832
0.625094696010196
1.00151989217903
0.849120012315976
0.808703909798588
1.09705829882567
0.849662710602079
0.962940195887943
1.76259014021323
1.04702366924155
0.419441846123233
1.56797936004086
0.964624376095088
0.914122886495794
1.14515677257175
1.42167898200596
0.743591926284263
1.72173461071513
1.63605470285988
0.857154287557766
0.755206809986741
0.934525428352441
0.983313270158761
1.36697149607825
1.38293331314068
0.870281839940322
0.684058173005595
1.58548862704456
0.719668417756796
1.56475975929895
1.50554686578052
0.955618545249195
0.747053453812945
0.73692156714308
0.99320337114595
0.898295499688846
0.819722768875346
1.17849533266128
1.92327632166664
0.833711388756335
0.685417725863167
0.649899537768444
0.783391261032
1.85813422345527
0.959140862737279
1.12777354095718
1.23999431708661
0.948260781338621
0.558999224961424
1.56774094482726
1.96117593945225
1.89731704057533
0.933036476861995
1.27014892237617
1.34409748075921
1.23485721124311
1.47492054263096
0.913912888373896
0.784519390656939
1.13670085812624
1.15038487681823
1.07798968302603
1.10216850172093
0.85006690147964
0.966846690010017
1.01440659200684
0.576830450789817
0.95927498018789
0.928972006037684
1.45302834845708
0.652659116146263
0.929463483902212
1.85151750394134
0.995381112594605
0.830449056976441
0.905986110583547
1.17443744908366
0.690937449223106
1.05341595534499
0.868626045363344
1.00766295516967
1.56307313278165
0.846859221157678
0.953238333970482
0.846975850406513
0.841418394331872
0.87603326905158
0.893019860355532
1.01734839552926
0.81594459875707
1.31462850085251
0.925770000659307
1.47325986357375
0.496644884430875
0.701068029844398
0.801867444597905
0.748883651460005
1.41683059480932
0.684362265598344
0.752433325031767
0.715779357372055
1.44621106746671
1.21149844773121
0.691017821329536
0.445595360193506
0.471757882766461
0.610250444596334
0.681218092624289
0.507909473581649
0.832490002708712
0.899666814702151
1.05937202908964
1.07598322052272
0.914698636698084
1.23906084495784
1.35061385889977
1.39090468427716
1.37484559549044
1.15673342484355
1.2302136617614
0.710454773293618
0.71093024624845
0.523914487072953
0.738856862432853
1.21299636751726
1.11061064485605
0.788998080689597
1.42926227088045
0.689341610459783
0.59237531880349
1.1631026821672
0.679234236891674
0.951247191327591
1.0555483127426
0.925376372326039
3.11152687409816
0.645639640151505
1.0807945331992
0.969891710393507
0.781072673456912
1.04466710747858
0.708033102040867
1.30171292085872
2.99692313417253
0.920035299939226
1.35067322636306
1.60028908111406
0.418607589492774
1.20959370293496
0.736748235629704
0.931964614646205
0.647751196066555
1.02795460113941
0.892244340517073
0.689615330862237
0.786330738742864
1.1641044853198
1.14001170850129
1.69060589913784
1.24800312572077
1.10420611553883
1.6224879366452
1.28342604379061
1.39869907742412
0.926616467872725
1.37785405246243
0.87201870555059
1.06881378417987
0.497306182017132
0.59740823743651
1.07902325875002
1.03732478195827
0.528606613936142
0.84361454893638
1.04599643095293
1.36332558925294
1.10679056942502
0.809944204841794
0.614529129355864
0.919195804077662
0.694650679736717
2.34847656191761
1.09231964186625
0.924988963205545
1.34386373570023
1.9943114175273
1.10990563737744
0.429251680575169
1.09317197464629
0.456571579138139
1.10121429706186
1.11208874186562
0.920085324880484
2.34588533592088
0.792984285647478
2.09885140681167
0.537476621281866
1.29889444087076
0.611025563325058
1.75587154888352
1.14944809677228
1.10775208661662
2.61219930738665
2.16969921577464
1.63203652067463
0.961927406540894
0.908412846389576
1.75076786757772
0.942589454723212
1.49279439493605
1.62432204253309
1.08385012916611
0.606170774886284
0.660243175819407
0.749884082040513
0.828893661636481
1.27621280521234
1.7450493331174
1.53180186247336
1.23271201175034
2.07329374976915
1.10075016076602
1.25116053274472
1.31627102360541
1.14920686228608
1.3868917144888
0.992838555710645
0.934766747200439
0.880307740610479
0.737930968939589
1.06808844365257
0.864500056793382
1.44523241646576
1.07519230962361
1.01542614625482
1.0858033018299
0.995126030083148
0.882575026372141
1.50114838297949
1.09504503502753
0.925813164377469
0.964092997436399
1.3454077432235
1.29384855226196
0.845720274990202
1.35459011440265
0.729883332944495
1.62491100179796
1.13553940479003
1.74013647405526
0.685258936561264
0.616668887386496
0.809340728872064
1.39557755998407
2.19048470599313
0.92531511438833
0.389212244587618
1.08725987271953
1.12762674521012
1.03003206708236
1.0126773354
1.03420745273585
1.20929385729724
3.1476129326151
1.6287773950362
1.92651505000471
1.6925331248301
1.18940314164873
1.18349912726199
0.899127173416116
0.408828620452551
0.683246628272054
1.14974772921505
1.26878272757107
1.05173115060762
1.09654650999311
0.86061817932623
1.011789628898
0.71983886786232
0.778117132654915
1.3567334378141
0.636449788067896
0.784315366960942
1.0555483127426
0.696743322133042
2.06092253403101
0.462937393778744
1.72916588201514
1.04534087569714
1.22314589943638
1.08141054139484
2.00730209569485
1.84472972229737
1.63109115563692
1.10019872974999
0.781867897432988
2.68589675852782
0.983480948695549
1.09876233247134
0.840298322407533
0.610119139000687
0.892860450482758
1.30129524400879
0.810638654007259
1.03464118212634
1.01626640128428
1.03533699196889
1.06840678105977
0.840606799872686
1.86428242228209
0.515592172921678
1.03528049169758
1.24444438961513
0.453574203613018
1.29543246544655
0.871851732435348
1.5979915020829
0.489867012480994
0.339321176878078
1.77512379623537
0.719563715626197
1.34217125013416
0.907500763592666
0.748874958852954
0.636352848324395
1.0482161175263
0.529597622271542
1.16518531607408
0.897228331673479
0.729987896049533
1.92128422114436
0.773726958729227
0.993173247612848
1.89161247587336
1.10059311413499
1.08591581585261
1.07114243596126
1.28426275423374
1.13872909342032
0.481932199874598
0.672822162387619
0.837625910786896
0.760917469564596
1.16726682572925
1.50237452285628
0.700737722934805
1.35670964105068
1.26064013174049
0.53848570107986
2.02208339255214
1.02809331726591
0.730750791725467
0.718114807810943
3.04993733372952
1.40297751365241
2.7123840909024
1.10489075639272
0.975399186880962
0.873301161717867
1.08662430092609
1.34495111100511
1.43856058970576
0.734914340366665
2.23300149320553
1.54975770237248
1.43601213194564
1.18555154931689
1.33571047201097
1.20948677487019
1.1188897673194
1.29140894953984
0.978068556669869
1.39814704974166
0.301818595396192
0.876199868661642
0.958277891972691
0.939091052345456
1.05495115060756
1.21977222713625
1.01786093058809
0.659991559903881
1.0815737936653
0.838690807300275
0.846315098328643
0.630373485064343
1.3364457409965
0.601777571476182
1.23395136141206
0.689555870570513
1.83559282568915
0.85687227060276
1.0581802147829
0.893673647080721
0.713556529658419
1.14596583318525
1.11455556081155
0.728516220917585
0.994723554779788
0.931042855658352
0.79171124419448
1.06241215771719
0.796065896108148
1.18659816322689
0.672686372031243
1.0679603830667
0.784656988033309
1.06574186136459
1.01187399458926
0.638605241864552
1.21504978011307
0.645352740478629
0.612828080922346
1.27208663088998
0.895425645662044
0.664581788035003
1.10118446036027
1.35083748168699
0.710328518515843
1.36466702078671
1.08033672921481
0.595569256665506
0.931785829086432
0.857389542133962
1.0176502327761
1.21411821666426
0.836229014649009
0.719503098592922
1.08042165416446
0.387267672575512
0.81482986267514
0.819098648643594
1.34885890995577
0.81121092720946
0.781653253645752
1.3288731777683
0.649124361446296
0.947442601024723
1.16112200446286
1.01862332509485
1.54734466805373
0.860878028778634
0.719613740567459
0.636540204333585
1.90327386931786
1.01683503469727
0.601358863228849
0.818544758917825
0.828100826930371
1.05830705311951
1.07730401944903
0.861488689824873
0.427582495095194
0.764621974837991
1.10525444414247
0.909115645322534
0.807362885919722
0.474370937282026
0.863630437698492
0.788081960816688
0.94175118270339
1.90838685354042
1.19222209345032
0.9661456960925
1.07233459797189
0.84150521564809
1.63199824007846
0.99244638697926
1.29422394920189
0.541812170025407
1.18987583877182
0.646081433222835
0.737310887288128
0.572661736482381
1.72009180578376
0.657688663532451
1.1365030721562
0.416290465836528
0.676667028489701
1.04019478767707
1.14288556331963
0.808119150827838
1.10779970081264
0.716712940700274
0.790644704412222
0.70951013946366
1.28102875449758
0.550799511263559
0.854805494159737
1.58033205359196
1.21843569320225
0.571489841233022
1.53172902884545
1.02898435780766
0.798385747544915
0.786897209741931
1.50713908675806
0.822438921602831
0.551745703599472
1.06058808054065
1.17178983515442
1.1793425812576
0.754561111496866
0.886182325831588
1.13142702393906
1.02412810778687
1.06835819534463
0.847065294363601
1.03665770183966
0.959457861237792
1.31931000290406
0.520461292227478
0.934810155358949
0.902293783324563
1.07508202555852
1.00150776570161
0.782547793379143
0.861720066656189
0.741851966088443
0.930698992749828
1.32969393106515
0.858296079262717
0.701988904730959
0.971052331496592
1.01884646788299
1.10698218601128
1.00622976815733
1.35949097390375
0.933987690870838
0.851099175799755
0.705413524835326
0.764427610046944
1.57674627073128
1.1982018861439
1.38020457959786
1.2178330663387
1.93540285710474
0.888934620700977
0.425502238161705
0.544682491954921
0.666534921762506
2.10420580544976
0.846082855909434
0.997963902387012
0.972962706042914
0.941473094402499
1.53266304526484
1.02455804070673
0.935440615706009
0.758896429842969
1.07447511004567
0.907804153258203
0.938173582705504
0.997662279694101
0.78953942412085
0.682320588511814
1.02065880797929
0.795569305300786
1.20782076623669
1.39975960276313
0.796411137933949
1.19004981200907
0.81997767681631
1.11129278094229
0.4870518348861
1.13379813276733
1.16056780803895
0.761225612951394
2.791181164911
0.951552043803143
1.07808765412973
0.870020513651704
0.951937716425554
1.19844616682719
0.902363589350432
0.946410196675007
0.794170012863617
0.968913424135977
1.21303303917185
1.09401607010818
1.66318563551498
0.817531582803872
1.41898663917271
1.15061034225219
1.33826315617128
0.931201238114764
1.17420659977273
1.95490013925001
1.22023306786638
1.34049121893983
0.424036609365322
1.04002893876011
1.26643317776623
1.16834189009557
0.779394007050521
0.967956871045358
0.77489125250059
1.39500198567874
1.03139283462817
0.888172822029611
0.866072649439027
1.39205719754424
2.00554362423137
1.29280299357495
0.629241214055352
0.719530365665356
0.519916507142416
0.519489702447332
0.95633362892298
1.36823246017513
0.909898596668361
1.41801290403581
1.25449776589921
1.08187393574383
0.981330140341142
1.01965757500568
1.14495696335056
1.75791131668045
1.0042248402591
0.874838989567116
1.63199824007846
1.45527810285474
1.61644382248677
1.21387575835003
0.934466907687783
0.82339698371739
1.14239364367669
1.04458249962391
1.10504508288722
1.24903709196051
1.23213235499585
0.79572494430584
0.58604939259421
1.49437420285923
0.939311388406371
0.638901153055639
0.972250117232403
0.63915581142133
1.25070185846656
1.18112901828391
2.02978683872563
1.52469537637332
0.542732614322246
1.61961025518239
1.18267843127409
0.832521318189736
0.993772139038863
0.783025210676144
0.977756762026725
0.847627362391171
0.564435443711974
1.212772767264
1.58310832433426
1.26773933949351
2.21160506358146
0.754456613951785
1.46972520473453
0.902185090015821
0.758692232661716
1.01696948363644
1.16180301772654
1.05965130049471
0.431282850753986
1.31523934231255
0.708256587421128
0.789332871534714
2.30243722211825
1.15467495396949
1.40770516971224
0.899127173416116
0.793848341021301
0.928112891559463
1.01609645630118
0.581946404842103
1.02367778911376
0.981330140341142
0.677211748816042
1.02794567228766
1.44822992259637
0.961786088020251
1.35337274166888
0.549566611971175
0.881751329113877
0.761577061419837
1.18621770423991
0.851959964373428
1.53814951815325
1.20996926429187
1.05099790288219
0.825073638556934
0.702949285009159
0.543153126829502
0.632422602392318
0.791754544613086
0.984138079054698
0.812446168894851
0.606017483606037
1.41368511181277
0.769550073970798
1.44542810161517
0.851433777854316
1.45295503523609
1.53531849445563
0.953373404493407
0.970972566508588
0.616668887386496
0.902419043702895
0.735205158424563
0.821296089601915
0.870580273249105
0.907282057451303
0.467434102685066
1.31686184666717
0.581931085609457
1.33670860962391
1.02588270914707
0.811945661310584
1.10372447393463
1.19851275447408
0.541242896469148
0.454853457381869
0.661369668467036
0.680375687357755
0.538082811408175
0.993594909655135
0.783266910060123
1.37865817346282
1.00807825087682
0.930832336837464
1.31724530907406
1.20527965289768
1.06703434238554
0.867987057927315
1.42171102051141
0.816859472518281
1.28567518334411
1.13888500895768
0.958886770359108
0.508400957298683
0.895125225313713
1.11755760408295
1.81806994437631
0.716252384672913
0.645126667941502
1.44023927138467
2.22878919690871
0.704948469774646
1.09729600769511
1.12484194049559
1.43516843366219
0.911087874383836
0.82884363669522
0.578334311603907
0.833205153970176
0.848679568053543
0.633832384487137
1.3740207288603
0.808200380741469
0.398660465305464
0.658053121214476
0.589823028531396
0.625219368493767
0.864469250346508
0.579426625089336
1.49940158609661
1.23277381977427
1.34348165710269
0.78972090447341
1.10102954333331
0.913623445128344
0.858843313067453
1.10605125392075
1.36854759284153
0.65281604441575
1.37153911799439
0.751754893823053
0.940977382416263
1.0373986609061
0.628966614776637
0.860187603782177
1.38140552159494
1.05955041648976
1.31784313644244
2.01555690989279
0.470955894482432
1.54504661325872
1.28139821399728
0.712526090104288
0.948851713399975
0.769965302673643
2.18861652015484
1.44184416623246
1.1053136975335
2.42141272178242
1.52471752985448
1.17045169568795
0.872034197160471
0.823971142669408
2.04890780523812
1.03207336673518
0.605796062867904
1.19250757606437
1.10264586438018
1.05628023120229
1.08942338033874
0.70228832930955
0.741734660216726
1.66936074609694
0.77466822728004
0.9585437753877
0.948431220579765
7.52815241676065
0.914465224305098
0.867692497849177
0.962861365122224
0.878583028011911
0.924701834496996
1.01153368686673
1.19144835229683
0.798201207341086
0.627383515116884
0.886892651424791
0.940304050372601
0.636684470035232
1.05111359426846
1.09142143400822
1.17347897696777
0.570064485679087
1.04810302056713
0.87866903931171
1.53225748939693
1.04488324933721
0.520194335633034
1.16432875369203
0.825793522031686
0.939362092580236
1.70358325466001
1.06985852208703
1.02386366270702
0.874159253425731
1.2202798851084
1.2027627169145
1.65776754047141
0.528117348620029
1.17245203844183
1.42471311556776
1.01189608121253
1.06253606477476
0.972294410306441
0.835540185696552
0.645851471442861
0.994230850520584
0.95611463415708
0.975091957249273
0.639737160690049
1.21149844773121
1.50883844662009
3.34329170966179
0.758810346511615
0.931596695590023
1.21342715125229
1.00219616272574
1.00138213835147
0.837579367511931
0.946491248302779
1.19172561292573
0.856324907797689
1.05435987847422
1.14440489808668
0.894924256360405
0.83746574174416
1.11756563285438
1.46394843541266
0.668710376138868
0.840146872604847
1.49730799662301
1.47210826910398
0.841045138966606
0.669469312551446
1.1175725796102
0.910362056204707
0.418903698406914
1.03756444271485
1.17181179845124
1.35190618244176
0.832287781457509
0.636887767838192
1.26897045116943
0.965057625915656
1.43369060706851
1.25140342088912
2.2615633586647
1.40632180615074
0.91962921711244
2.04171544961568
1.28160509977074
0.831220374651965
1.53391540994359
1.01943301119272
1.00348790818795
0.732306117175789
0.950936646104651
0.443445115189492
1.15818204702857
0.814701464095049
1.78795846878301
1.04270539071819
1.3043533277435
0.838919744083791
0.65775376281807
1.20599050992867
1.35525037930946
0.966099026689879
0.948022442560183
0.823160393909086
1.17933827796919
0.850777649374179
0.948213219161596
1.32658400713184
0.662945855878224
0.998944679895585
0.688735693078138
1.10121872888885
0.982495261961885
1.27388621153079
1.61689109737407
0.732250472078946
0.795654106098795
1.01943301119272
0.787207771142936
0.984587239030624
1.2146893422141
1.07668935272721
0.900164572267574
0.867803765761998
1.00175708104522
1.20979221010228
1.00148837845751
0.828350957145054
1.11874829882649
0.945310610973614
1.61205253348079
1.16270339496777
2.30966211363813
0.977227180712765
1.11079981324805
0.905316337993318
0.702254388391173
0.899837771654509
0.859377681774568
1.05602208176398
0.850609737160458
1.21823669677662
0.68784034746513
1.67246056317246
0.580338912053084
1.15177321770671
0.799891722052144
1.17745289532651
0.645779008829717
1.12039015938931
0.815544970809227
0.613871343735458
0.846934459825301
0.771222019723977
0.931840362888606
1.08908394989606
1.52152994113275
1.2164683224937
1.33829817311402
2.10781294932322
0.706300564889772
1.05299532725881
0.989571729421571
0.417721541984548
1.36973915906189
2.21482085885239
0.766486866017816
0.836591955436979
1.16731393142848
0.788695884453773
0.805965693663818
1.2377648894264
0.826568942720413
1.15595785383838
1.42019647234721
0.823366668059563
1.02955048602794
1.89181972205858
0.712708484533666
0.625804607605301
0.774212013650919
1.43965064303002
1.10410739820772
1.70637634130016
1.46084771344694
1.91026578785322
1.02390221602379
2.92995634391549
2.85076333444368
1.08908394989606
1.05127352685407
1.82184505989075
1.61882828673287
1.04563636205934
1.37368501977379
1.18112901828391
1.21500105223469
1.29431253698645
1.98902538592196
0.8718968082514
1.79131901536236
2.447173726285
1.31491569932943
0.653959286988411
0.573356799407872
1.20434466952854
0.849527680535003
1.37549336674664
0.915526881307293
1.07330798688268
1.41892123871125
1.02367910058422
0.664117923581418
0.870838286995055
1.0914953565291
1.10836839460991
0.938016581259545
1.15632390342577
1.19230416891984
1.56141882545742
0.662745539319323
0.828068048126666
1.10275470685024
1.41474957564984
1.00911784455697
1.53986284619907
0.867935837794863
1.94059454295614
2.48402802227703
3.5806230614069
1.00841001899261
0.957930746217051
1.35802103681375
0.527372297868262
1.02205582904529
1.1793425812576
0.738319312642337
2.0824036825006
1.32050521368529
0.870826833816672
1.13856179211643
1.40245226562975
1.28088721268484
3.66033374411583
0.856784927398011
0.627910870615963
2.70098069298819
1.17567223423569
1.40743700068496
1.39895105431511
0.805204729449753
2.83857972110851
1.0456512459919
1.42259013214702
4.04860871892445
6.26542575197421
1.31470243770514
3.1921879644716
0.836720574624894
1.28432769861289
1.11960326415071
2.87423982199135
0.643774669661635
1.12488957304657
1.46928324976414
1.57692778523141
1.2107858589207
1.82294919835131
0.992783406473118
1.23902977932738
0.950847699328284
1.4035638842697
0.602730882455808
1.19687310161942
0.909207560718414
0.696648284654315
0.847200622774922
0.579724141317191
0.952098144723696
1.87595937990843
0.615890425654489
0.66312985986226
1.9640001850058
0.866871444003144
0.831775822460004
1.20572202658278
0.885937001961127
0.890863972689397
1.25582220816211
0.531378803754635
2.45812511140672
0.762643347546236
0.689555870570513
1.4620990728991
2.93616713583804
0.966313584492599
0.991150569924774
0.628797329637668
0.629158308877938
0.785737104000843
0.708840167212394
1.18362704892753
3.9897594527412
0.583166833216737
1.8759939121576
2.90715990288894
0.935869025183514
1.0795148187259
0.573768286732368
0.370266604416018
1.46960243922836
2.09522994493497
0.990380719562037
2.21278214115586
0.918174202337768
1.55480570671264
1.23129389587679
0.997233083279278
0.429863755436662
1.48015539611582
0.766205954976732
1.60919976086242
0.835910108788249
0.626644127040813
0.855089922488222
0.844122486200673
0.848884113801877
1.49868669978878
0.647694153529452
0.941832213294276
1.04627294547533
0.660860866697258
0.826381844043957
1.08699888628469
1.15012815354468
1.41532716231427
0.78860207764147
0.696342283182236
0.992838555710645
0.746212445160954
0.794018163290462
1.01080635598209
0.902878571569752
0.731725939054815
1.04165892459005
0.811049248885353
1.16180301772654
0.683742511003088
0.894793015592046
0.597985805818322
1.4135925085882
1.24596943297127
0.496341808318521
0.750772234795483
1.10411503880287
1.42837283132248
0.813983260882175
0.909542063245484
1.57015342839376
1.28206754513602
0.646614498137855
0.970580828715766
1.40767250285389
1.3185193061797
0.514704719147122
1.01581165930603
1.47912413888584
0.632842567065152
0.713324438497741
1.34259537797793
1.40893290267024
1.15122319482925
1.09435921986305
1.00358562342335
0.829907742366458
1.35720500915657
0.785505178391759
0.726899068638727
1.23375842007655
1.39791485840985
0.668526399174311
0.762787332506395
0.650071972614445
0.525133363776963
1.28363030684606
0.726583916154011
0.628487379523382
1.24630805204771
0.895341997675416
0.696755228915709
1.06163691332364
1.01272517601514
0.689615330862237
0.734284446592518
0.869062215148038
0.902850728083725
0.574032953976972
1.537736392895
0.531364583237015
0.595533571864753
1.2294698588623
0.703188620462372
0.959278940543312
1.06382253382834
0.58175879644557
0.847594359509025
1.35381427042862
1.51989065943839
1.02753925169229
0.578922327406502
0.890066125246245
0.598685788160323
1.15760763730468
1.11551933580458
1.07852890964453
0.615710142350929
1.10591641152739
1.34552960060304
0.690550736753508
1.32149596696969
0.938173582705504
0.328484392585618
1.56458959084671
0.701546725899967
1.38950084617396
0.768432011056239
1.43669342304932
1.6437023319402
0.924542956383957
0.840132446926049
0.886775680669399
1.34233352729384
1.51354006543058
1.33135472496097
2.84382908783246
1.76645426756847
1.83539026920984
3.31249371476226
3.00129932809221
1.28671774574312
0.501224434482783
1.6539499784126
4.64405196269889
3.73535617998996
1.80171682666031
3.92564835521496
2.53734623710453
3.48277991314516
1.29272840048186
2.39815547925022
0.838515793051363
1.12128228412139
1.37105483709566
2.11497814302228
1.49154153280989
1.17996882266177
0.876203271652588
1.19588596907673
1.64873354668407
3.30227098761346
0.726835796964451
1.85729572998522
1.16250152079613
1.8646427818149
1.56697243266783
1.0444074586107
1.20770128006774
1.05816986491191
1.13620333745199
1.33742507364382
1.16394961734992
1.25462070150528
1.0251788832953
1.60375496076752
0.924525251665127
1.1763982174467
0.550873796197862
0.778994433335015
0.836585487231987
1.01750043725503
0.782315334623455
1.30324886940606
1.00200394040612
0.95818455311627
1.09036860488272
1.11166120270035
1.28282377295218
0.704655086624795
0.550735424315369
0.790309311462087
1.16180301772654
0.568321291287635
0.96414683349412
0.8879533935776
0.760195554425515
1.25768475507407
0.838172061353719
1.10803412750579
1.0246776262424
0.854068508068828
0.667987636826377
0.748568249568653
1.18441166028202
0.780800091932935
1.1502498788185
0.534132206774608
0.82694774687167
0.799949904545226
0.613851875696873
0.950007486754813
0.904481228008148
2.29046546126113
0.933060414411
1.17776588059991
1.01465451997144
1.07598804627396
0.874744118124543
0.893779684209502
0.59740823743651
0.975026373495486
0.671139378498941
0.95868805947709
0.564420564567895
1.02283099245726
1.01230499114998
0.510430116130441
0.803726164663009
1.02421152890842
0.876849503262447
0.534829539712026
0.912408398063214
1.00721658746799
1.15502436913543
1.05800943993189
1.09001228163938
1.38628629129342
2.41555901848697
2.3939336702533
0.842049861498872
1.15776705805429
1.02287715595502
0.997994667130757
1.15153105475681
0.769674697474811
0.523104360360392
0.562334344476723
0.977298492717869
0.838093181651802
0.537570014040556
3.4100320890632
0.593235600555665
1.81377123078422
0.774770182826748
0.790772758937985
1.28891593955702
1.03474046531664
1.3814060611587
1.01317536147336
2.0403590317471
0.834394751242793
0.615119166238386
1.77437068748293
1.02909451503822
0.826959355928102
0.663986771666028
0.977602623113923
0.740627072374392
0.917015078442502
0.926111306694034
0.980170886922449
0.935732239074793
1.21643522186013
0.878021815578305
1.37387710708045
0.649616570126768
0.500379164661826
1.54035231582983
1.05813628437327
0.71037180395368
0.600701778973215
1.53998030644239
1.36219729076671
0.723388821724712
0.834581717554812
1.4047412636153
0.499146252289219
1.03042228182465
0.693053422661127
0.738319312642337
1.19698008827943
1.27116405632786
1.28719947235427
1.24186787717851
1.15797243311369
0.773431962817373
0.667913741545754
1.51077021117123
2.60351327386832
0.509290207652192
0.750326914212359
0.924823970898724
1.11365683207173
0.992088359675691
0.47185610033366
0.842573442065634
1.13195561762844
1.17563909668347
0.515249842553571
1.05285896152245
0.759974094705592
0.636337612804237
0.811359889747026
1.12652279625339
1.09110215535891
0.678789174120342
0.802741201893467
0.89118920006235
1.15075958883661
0.600134360198662
0.95205734047427
1.4075456939937
0.985648728861536
1.02462937823445
0.680069591208348
0.588176566404534
1.07376609213871
0.877408380373295
1.40636108874368
0.609759840770566
1.68830549855604
1.14291742307104
0.882694828490125
0.810718876988644
0.468674662557112
1.0028494543586
1.09276469055924
1.75759783964591
1.10239887289412
1.0785304038211
1.67383482783131
0.938803887674933
0.726899068638727
1.07874065614729
0.680942468652407
0.58604939259421
0.59201210049933
0.906162292695385
3.94033503652088
1.48449717084124
1.52842516354926
0.446338900483012
1.25234221556111
1.96556145929409
1.05464032416616
1.03896309090584
0.771220588178163
0.487888674401983
1.23289703323713
0.600134360198662
1.01867215803155
1.05890187645795
0.964262314248812
2.47751586139938
0.290006837883901
1.10283003780734
1.35987480303088
1.03298897612701
0.650788299322246
0.484638704385264
1.40602398767134
0.83597370384105
0.643371935170467
1.08591581585261
0.612113159047568
0.941087704324217
1.14515677257175
0.686656304054579
1.09516103250325
1.17217855205209
1.05589020015676
1.11335328946584
0.673187047627622
0.985851593791674
0.897213327746407
1.14206271881849
0.661301101032556
1.1793425812576
0.959198572322866
0.900876789514103
1.00674653721298
0.756815951928961
0.8045679260445
1.21609593384451
0.789349392784853
1.79924752148536
0.829827678055874
1.57117385933123
0.899127173416116
0.351770936857888
0.917148593088141
0.79434805927882
0.842346256113919
0.62022288055811
0.547382636100696
0.859866278300247
1.06732655148013
0.769361889776982
0.942312894745035
0.744530455058862
0.796568538915774
1.32863767559937
2.42361645470129
1.15575968052826
0.922952427169302
0.883020711773593
0.613135868756617
0.796521813177227
0.896456338934775
0.748965857818736
1.05123030735232
0.507284624437407
2.10701746426644
0.266630574017381
0.689615330862237
0.971468171532351
0.680184678792825
1.10653001899588
1.00850150840143
0.814403832505183
0.848221871087179
2.19353118001205
0.600703942319658
1.06229548556713
0.931639277804104
0.742894879129727
0.877474178014922
0.440587325689905
1.25371146692905
1.67363837215592
0.866095872997982
3.89260918180238
0.732854337625448
1.95709210144111
1.49736346423408
1.42289449782472
0.893673647080721
1.03794653253537
0.794393602150758
2.00175939161764
1.60209259000355
0.843308829465669
2.1603923637127
1.32658260142625
1.06074212641372
1.05529704911447
1.32307898184636
1.65909834527864
1.87646491649547
0.418721708369261
1.59398815732619
0.727008969650897
0.705369451284942
0.878877165443074
1.56135427496412
1.69704134578505
1.71669852403708
1.19491978742634
0.741676966106118
1.25639126047038
0.938173582705504
1.01089265053598
0.709768702633313
1.4316727030025
1.41247920289022
1.16180301772654
1.31327844581105
1.09267301578034
0.3665378000911
0.759187310832383
0.519916507142416
0.806049896167288
1.08911968199696
0.961516647498317
1.90735612052649
0.783582474851765
1.44048063337732
1.98193981644345
0.896023730720386
0.883992044232424
0.913933893428677
0.587724290006874
0.717695174356634
1.03913073090209
1.29728946655456
1.34277728141764
0.685873707297156
1.10699905995428
1.09703224702028
0.855320832091081
0.918415098448664
0.883084705796273
0.674367052068482
1.00488498278017
1.4167856567027
1.17686926979156
0.627220615721486
1.77797687616202
1.20643617518917
1.11560734338055
0.860711914216042
1.07114243596126
1.40870442045561
1.08696841481933
2.51819194142126
0.936338643425598
0.511561441473522
0.902293783324563
0.929220789788195
1.62059695459457
1.05349213436202
1.39188924148811
0.85052369341295
0.815170217381401
1.07981934552821
0.73388704484709
1.64254192763967
0.822958111653675
1.33457925018166
0.918242024774673
0.873727618731303
0.932704586792434
1.91250657636743
1.03507491151683
0.710347720796786
1.279515721558
0.846315098328643
0.648565363762423
1.51279392797113
0.958121069687684
1.09473566733935
0.715188357625894
1.05181652293086
0.752220357844252
0.444437506235181
0.499001515940483
0.471277206422158
0.942897187178342
0.962135994881556
0.70319674889604
0.889939782995084
1.60188217240464
1.13758070741111
0.807893209432601
0.751754893823053
1.14306822395124
0.723969621317624
0.940040749361945
1.19486102801787
1.48952908788528
1.2384661765104
1.53321907832094
1.29029777281679
1.14291594090126
0.870208619934435
0.765704591630584
0.635416068278444
0.859923762680771
0.553390294574533
0.564400799049334
0.836543961536082
0.952399851611316
0.850511128375517
0.644383300459385
0.919150119551414
0.851931432249862
0.381649634865305
1.42806005852711
1.12972773030364
0.915858469311463
0.652562312069057
1.40849176948036
0.707527110383412
0.642389263012016
1.77829214385173
0.821034354837342
1.25139266482877
0.888221241243806
0.592213452021462
1.24304217070777
0.892244340517073
0.85220559692484
0.942286482902261
1.02204062720444
1.25995613500353
1.60760084229567
1.47312303586749
1.00255008047666
0.510741304485791
1.21406039456428
0.818678413428965
0.728744500781619
1.7207502836758
0.763958257899565
0.9585437753877
0.632422602392318
0.942312894745035
0.788196464302942
1.02984393907498
1.91448147711963
0.718239371152151
1.31043971269077
0.829427600984238
0.42362986116472
0.751754893823053
0.834133199502573
1.4937989030351
1.10600740747784
0.679049402538965
0.549010269863023
1.30678251063922
0.930128798678687
1.48847146710998
0.933094492277876
0.972250117232403
1.18980790268574
0.783040825870197
1.5944195882046
1.31916053426335
1.17260479708806
1.3315754614542
1.64505744273507
0.747931405500585
1.65693755475212
2.71434694266236
1.10785140764329
1.24666980108714
0.92324820847514
0.729364316982869
1.02146255185688
1.11616692703467
0.908308869035301
0.939859048952006
1.06863286456747
1.09179477187192
0.84800207440955
1.06241215771719
1.2285517926808
1.26113872849836
1.13581106707303
0.704459643666709
0.896123603470779
1.25298620065131
1.75814817778263
0.93423656994701
0.814090086589881
1.04644847472239
1.38218115775961
1.67367047663782
1.68698614690185
1.92764308447754
1.06764325561242
1.25443442055857
1.00504024426354
1.25949032633411
1.18368092206027
2.08631724445738
0.992555953107922
0.704655086624795
1.41025759872094
1.02726534012471
1.04224342403656
0.729120711806609
1.56613841583195
1.1014965726263
1.23511095304596
1.0187973284199
0.938095081982524
1.02837590213327
0.581815987643842
2.06548776278902
1.76794015683106
2.0649385995344
1.16106245456561
0.912037975548607
0.88164144304392
1.39659599222144
0.900755552388851
1.09443772058603
0.755957006021697
1.09223195922881
0.959787531587739
3.87089331845038
1.19419029495936
0.676682621729103
1.13317843756694
0.750945269318123
0.95849086915518
0.363215339307876
0.728412886532048
1.70191049509776
1.58694646010652
0.595232783060146
1.20502912883785
1.31601290313254
0.837221529848619
0.697872042934378
1.12459227158795
2.20713215917049
0.998537729581723
1.02916218330237
1.13934774435388
0.907969228865188
0.879421289530196
1.3411784680682
1.22287811316163
1.10677299064597
1.04739323024073
0.601081037539168
1.52880287880503
0.995553213630673
1.05095837436936
0.755266825669537
1.81510431970044
1.16737668507487
0.322869828376562
0.763290110136134
0.930759372546306
1.04774316799286
0.940139959993094
0.865677290009697
0.935486371131548
0.747628476656311
0.934332246598929
1.08452881571251
0.593822371194049
0.600313517209299
0.931457299225293
1.41932123108783
1.21204795279206
2.46926828703141
1.44188063734298
1.27939184064449
0.856442316750927
0.828970925857646
1.02519523282821
0.756815951928961
1.39735935594869
0.688056321043453
0.962081645003795
0.953119072992244
1.20495278044684
1.17502618048143
1.27650671448511
0.745285296283759
1.64320965672105
1.08501258439085
0.764239577689143
1.04698148985209
0.766677062609037
0.970566358238254
0.853883181640249
0.651789515023183
0.753485076151481
0.683725123187379
0.95380370945772
1.39176117023287
0.571768739840351
0.918012179538845
0.836699611940373
1.20786080885465
1.07224884498535
0.926649574385783
0.776279484568562
0.930373569804827
0.445199716549693
0.627475767901421
0.765682648341366
1.80543311451523
1.11722784119878
0.951939248503589
1.38600962811898
0.84213971267515
1.12529043074974
0.44108140956494
1.78118420944495
0.842026245847708
1.35907691107254
0.863546077370307
0.900031260955038
0.601528366196536
1.0204883284458
1.12055690919351
1.06432352040968
0.915237230395654
0.75421358110981
1.03372383926925
0.851445793112232
1.34764072786035
1.44496400010983
1.84737122571785
0.708019479958512
0.952241181027093
0.842242118421924
1.30260673607311
1.54042186909028
0.839776631296248
1.42684037907993
0.972465036032815
1.25498289201635
1.59835638417138
0.553796758811288
0.66185420141071
1.83404897357403
1.96073648283011
1.36798514674611
1.18638639618492
1.13171745951602
0.732820447745231
0.580828420869938
1.55091713629228
1.09468214119084
1.22134353917221
0.952655124275241
0.971202608241585
0.999404127474201
0.671365227639022
1.62436149673711
1.47262425163396
1.28821690711588
1.12142474042772
2.87811919243991
0.926295277476711
1.06197011572669
0.486352709371544
0.489581793173371
0.98925963519311
1.30985394990342
1.31811325418695
1.5081666935119
0.81695050086391
1.34681179934001
1.70644377510758
0.837566671245134
1.44050163350054
2.12404541797551
0.774845279396357
0.939569164815611
1.36287320904758
1.08335814432169
0.890893987654154
0.813240128978432
1.94053150427064
1.08241001746409
0.266782589113274
1.68913635277399
0.733714375544107
0.968543012152804
0.576455926421944
0.885137303078023
0.600134360198662
1.05902215340379
0.756090405865059
0.783917810226991
0.678933993794824
0.867061385789649
0.664848717679794
0.753140961924067
0.763175074555018
0.528465774514199
0.791792253102105
0.849154858218587
1.07640331707864
0.910887135660069
0.93603279429968
0.974692196857591
1.04897959075677
0.719613740567459
0.835112844136344
1.22774184326448
0.697004584153407
1.08764797759978
1.42795438484802
1.19527616651687
0.653120666901123
0.743309814582438
1.95114645713848
0.937238176814231
0.893129824008765
0.933344385326051
1.04937069537223
0.836958645519623
0.853741376638818
1.15496630806963
1.18006334374331
1.67347881928
0.494941104252307
2.57812277285975
0.817721471142995
2.85313384196818
0.871717777805018
0.994106707039495
1.48037295584673
1.58912856652921
1.1322071019653
0.640222344919025
1.5969926658626
2.15574032207014
1.22756022730321
0.876745495768481
1.02170779564802
2.07812863419056
1.35430051117549
0.636352848324395
0.66316656571246
1.17832561410595
0.899801749237547
0.524465099480373
0.837585843841986
1.22930923679681
1.14903222671307
1.06769541905954
0.835272632788898
0.476227425903599
0.952705259972695
1.71294503820656
1.46385338139545
0.92243067710743
1.08557440647302
1.03137683402192
1.00405388584625
0.619105482289136
0.837857350040746
0.899460455595442
1.41858257290651
0.77341596457099
2.39197171998295
1.4387760371053
1.06819729767658
0.640302669086458
0.922615751520812
1.02507975884876
0.813631114151123
1.27917774776364
0.598038308958688
1.10358816949037
0.754368450763438
0.704713253403445
0.89793661528929
1.94342056304456
1.04512679075904
2.47146744513453
0.854334489821861
2.31561002580414
1.30194815037358
0.678045683110179
0.805750483023789
0.385330882054839
2.51468788868366
1.19856599448755
0.841705983284665
1.59877975134532
1.35963848988812
2.70291284024672
0.907186725683573
0.777583884580232
1.43959772332849
1.15735532149176
1.33547939281269
0.703370491661234
0.890608952129947
0.76371090290186
2.09850608668637
1.30223639401407
1.87908038468224
1.04813496270716
0.835980847944755
0.635662453285257
1.37111402760997
1.24114514586699
0.856203350641318
1.23984531640757
1.25973002918969
1.31804873431493
1.20141124909809
1.04528724221103
1.02950640205619
0.774294846666119
1.0523760227416
2.40726426157685
2.41295522616661
1.38010316950436
0.94619892564063
1.01433269113606
0.431660607166033
1.33805823259264
0.741401461841815
1.03218941664369
0.822565256973594
1.34742054570136
0.765077343837639
1.11733157792624
1.21710341999737
0.743738800910473
0.674245770663875
0.612567138900018
0.790073817911175
0.916457719353506
1.32315994280759
1.12559634729456
1.43015833975178
0.76235641204383
1.12179086345552
0.914792499570166
0.894854699871784
1.05500636770382
0.984587239030624
0.935193681005704
1.07671150530575
0.944154087350438
1.16139133787241
1.46633277130807
1.03990217430372
1.17256660706455
0.898916941125995
1.09895291507357
0.717297632932994
0.807123732221214
1.60946556499111
1.28440175338515
1.23030358077135
1.17683205765317
1.10285431688541
1.07510022473724
0.556477328777795
1.09697357495313
0.967756637798541
1.19534950120145
0.73654048555539
1.65604678820807
0.771108013956632
0.555674893933087
1.27089827706451
0.755957006021697
1.05827763036846
1.79129897702445
1.10646449668616
1.17813932641579
1.02635062824709
1.455004064182
1.05534981450343
2.21008490414206
1.18338596131343
1.04745935205213
2.53423440904109
1.04937069537223
1.52586445194216
1.68841866114421
1.98651819651756
2.69809410905887
2.17374924298842
2.460250725687
0.546987510024906
1.40964423330946
1.08221793330229
0.569281574017481
1.03115019513613
0.836256589267774
0.819376612528686
1.16056780803895
1.02645738248131
0.827749983947774
1.13617369692884
0.902657150831618
1.15963422471073
0.791935588024669
1.16113852253207
1.18019223823796
0.845320921625087
0.906084421866423
0.751279762551796
1.02408052523377
1.82503711779194
0.88323107978101
1.02775758745311
0.679367077131571
0.833159271709373
0.769593239186015
1.48121537944029
1.06666833779576
0.93271712439067
0.862899512581269
0.810128422665032
0.679658334385966
0.622539808364759
1.0314306249957
1.70179700069477
1.36365881897946
1.14916055961247
1.97954788936051
1.22068361990031
2.33058077509705
0.640349153779221
0.865996025106276
0.890873318362195
0.757268498086028
0.56372835176819
0.829282319411293
0.710492080899521
0.93862839910649
0.758233246263387
0.450617011782174
1.70584508288194
0.77713894957776
1.35227682116991
1.38565240901372
1.29669279298002
0.972853611850859
0.583147137060477
0.86935194327879
0.89896988838931
0.712526728765964
0.791329113995732
0.703424122631307
0.868717160165645
0.596470914577769
1.10483710534293
1.54820839910726
1.01074634564941
1.10892599481588
1.06389625501015
0.893151509013906
1.14782840796941
1.34714914151631
0.71175443376832
0.429072699266582
1.06510279749869
0.950528503659763
0.784732687238495
0.634978477936591
0.842854713486279
1.28791098450232
0.726080885850141
0.845638916705771
1.04253398571532
0.800382809036182
1.07547564210278
0.78271505991043
1.08926739594163
0.925398564470705
1.07730401944903
0.727103992217357
1.07513264437368
0.852098780678298
0.630116585399218
0.637480899181349
0.928475633466896
0.906866351337745
0.994723554779788
0.940805484745803
1.01626640128428
0.701111580724048
0.750066352387328
0.838403408702175
0.978941002355554
1.33193448574005
1.10230190156429
0.920035299939226
1.30339992041071
0.674353544151435
0.869457975649067
1.05075501154594
0.632639383846437
0.694903816274373
1.20725438208253
1.3870628421001
0.329881488117387
0.803995921692882
0.820977070525978
0.924531601697881
0.783030110471892
1.01389276868538
0.867748744683244
0.932409574963245
0.624374585639697
0.596937751884221
0.986845472566795
1.45463828797398
0.766550993038198
0.994723554779788
0.400302041793392
0.597489864704908
1.09545388818241
0.850455283554824
1.43346281194298
2.31319934905182
0.71448899844694
1.82308256739819
2.33365487338754
1.40609656845955
0.876310587755761
1.14166549164523
1.61216767025036
1.2312204974695
1.39969240392776
0.519748923339634
1.26702386899022
1.3952449609151
0.987914970408116
1.20527448701797
1.13654287310995
1.86190894455315
0.870576563407092
0.727939585987232
1.98282542797755
1.41385184840004
1.9360048346607
3.02110312418055
1.3871223170419
0.857084928567049
0.888700039662808
1.73245527152416
1.08748121496109
1.21822912560266
0.715554329326629
1.04403684179726
0.875098613853416
0.918966808699434
2.75016629073652
0.718854950073887
1.05129742121713
1.33249777254044
0.891240971166541
1.52219827413563
1.37618172162443
0.557249152415873
1.64094360405
0.836287667498419
0.895017025069865
0.97651905380099
0.877369467680769
0.715110090421656
0.750013799224961
0.81315537327564
0.988189348900979
1.07865884881138
0.724267166598427
0.882575026372141
0.92270337526619
0.806219554931725
0.920085324880484
1.03939534453571
0.550867677137435
0.382929563566418
1.41289571669753
1.16838119996248
0.788081035389872
0.834671038823918
0.957367819399374
1.46699696715261
0.98255565932918
0.780723619204138
0.719613740567459
0.948266436005121
0.851823036131187
1.47683209245758
1.13890445674999
1.30984730269448
1.11091136690702
1.16437347100264
0.953192585107528
0.812132915908702
0.761492770773885
0.631460678819175
0.710318606071189
0.57914315508885
0.816492567113339
0.893486298251986
0.79377206722263
0.867001370191504
0.746272690641967
0.879609414260128
0.919834267480403
1.37676163287776
1.25419768785568
0.685873707297156
1.41768731071665
1.48566540286049
1.15916885153136
1.76610796123657
0.535741141787429
1.11263948277524
1.1518035397447
1.01591496209855
0.756325709410477
1.65260549238988
1.16056780803895
2.14703228265352
0.984193054115965
0.662042606123534
1.0253325961375
0.776924898345408
0.691440869639655
1.29812072082938
0.786057512198428
0.679949176623888
1.10069243967994
0.908851112749821
0.734650530759436
0.736219496022897
1.61828761084764
1.02262761112556
0.753505897009441
1.02435828574488
0.748568249568653
0.816659540628873
0.779313356319834
0.769622830139594
1.10020762841538
1.19145994716505
0.741260595177208
1.78451799503394
2.32848809439363
1.19908837753942
1.07403330507775
0.870563285124532
0.637725069826748
1.66978827746656
0.608301434623308
0.980996548649363
0.794715579326828
1.42888226365846
0.954655615431822
1.27470798639396
0.885792973483618
1.07712353412633
1.00414222303118
1.41168763013829
2.89903055374322
1.30439772534906
1.90665825156055
0.70852462940178
0.840829802982918
1.11577746628168
0.761767578872091
0.595427427614786
0.694312357824711
1.79556622664506
1.12958124495736
0.882575026372141
1.34560197342374
1.41983565751182
1.92001619894935
1.0835204261296
1.41735582013365
1.21831140847551
1.05580658959518
0.730809463750238
1.16180301772654
0.670487234945543
0.444590215151769
0.628305758250731
0.858134068161402
1.02291513396145
0.730317062334982
0.888321972901962
0.873861849758278
0.703659624800244
0.848397394213678
0.643555405827839
1.05531281057366
0.770801111189118
1.69507320893055
1.78793009748367
2.13924755217064
0.885830033724767
3.63661486271407
1.16056780803895
0.927016733754711
1.15363820520996
1.37969836467011
1.63892159248242
0.49668013202056
1.15032539745238
0.92795317691499
1.03913303442431
1.12006870880246
0.784315366960942
0.642599364668495
0.874722119776779
0.625174302606575
0.811272887669781
0.928322419328604
0.912291408193126
0.892372660353648
0.981691927836402
1.48482331275692
0.941087704324217
0.661280884533371
1.0429697106915
0.998664868975176
1.16465916673301
1.41644771052096
0.50697764473808
0.998995816502206
0.989393435587687
1.23203626537695
0.90122370621872
1.80870966476523
1.38679006944467
0.682140740906563
0.84414286958489
0.763100042693368
1.17180495894014
0.916912295321485
1.0558559277965
0.787090662143273
1.25923409397483
0.645292379776987
0.479914385985969
1.2362378385317
1.79155907495549
0.817701195510061
0.639509465311514
0.788986409939903
1.0040547692314
0.399895739256978
0.585637656031681
0.914196003727503
0.667438047901701
0.712039100729261
0.774178663690078
0.97397526298443
1.19264845703978
0.636352848324395
1.11526475767873
1.40657349273219
0.895606356538018
1.04724006615039
1.12115253393424
0.682140740906563
1.00420049699847
0.640289861082887
0.878361767833802
1.62826942488776
0.894747360141953
1.37115216349856
1.83401486536664
0.850924213372622
0.895498476579194
0.847631711110417
0.58604939259421
1.07114243596126
0.641381531151817
1.06666833779576
0.945087255271471
1.16804422055768
1.05496146506356
0.836975881311586
1.34559500692394
1.93987736519971
0.696755228915709
1.01440659200684
1.09368231009891
0.910100761660224
0.851860467434227
0.816567988272959
0.865320301992822
0.825458222813552
0.610379963637342
0.852853565361041
1.21616636437231
2.1159656663111
0.810480195082726
1.21022989340998
0.508410642444238
0.945265287480061
1.1898318774598
1.09435921986305
1.05856917170213
0.925667478497398
1.00766295516967
0.757723883816318
0.611931567106587
1.27939184064449
0.575528827607434
0.956392260176581
0.818366915661081
0.784844577814669
0.910992563393048
0.636390937124789
1.17507180737487
1.05897144116244
0.959199029803995
0.731322113122094
0.82569876544852
0.518145689460108
1.00156490992897
0.76893844225085
1.11734004472578
1.44194197965298
0.970120644851366
0.837474948222347
0.594794844072295
0.777361177254159
0.618805131209214
1.29543363832998
1.28914298979649
0.451197294597301
0.732709563934319
0.702954281378793
0.634284056671575
1.10561264648322
0.90019580033884
1.09215667050476
0.715976891527117
0.893850631620253
0.545426605630033
0.966397674538376
0.790278266634636
0.998289084403993
0.664948767562317
1.70502327919424
0.742022207649023
0.803169736344449
0.64003054257548
0.974458411314956
0.879375947640217
0.724507866822966
1.02379693334057
0.976775860322275
0.754054713305615
0.665798268412134
0.961271458623169
1.22482411587538
0.938173582705504
1.63197693480828
0.838219935642688
1.11447848154857
0.9152183634174
0.639941914208677
0.910744307036682
0.988383769420929
0.746053228226837
1.06120315062848
0.605563521424394
1.38648476417494
0.810424322994803
0.560506366350406
0.531384419589068
0.540251079433018
0.778077657012047
0.536854467767944
0.766531823601177
1.28959126630998
1.84869439809696
1.50602258190143
0.564877502019748
0.68785265934934
1.55187236084359
0.795420532660384
1.33096070229446
0.617111007360031
0.576449312534765
1.33640439871689
0.952551641894643
0.987869012710177
0.966751477701372
0.84213971267515
1.00608110229518
0.851694880762788
1.40339648604276
0.633639050709849
0.922702363930463
1.06023349771817
0.981005167735587
0.706168489018037
0.554038102584092
0.46189016852075
0.697924936469648
0.838403408702175
1.60498953848179
1.03149335670344
0.841705983284665
1.45485789703767
0.908544375451803
1.81374673411599
0.684644165825372
1.13348412987542
1.22607717550369
0.614122213639489
1.14646383246651
0.724374650259927
0.720254628225594
0.622838487083449
0.463230519781593
1.47195028508711
0.670659290530188
1.49621075007324
0.833929316573623
1.92058325921129
1.03809267661034
0.402500441920737
0.708534739026742
1.08340976215052
0.709907121639747
0.598136022778255
0.932834376949395
1.16271972717135
0.81389445678387
1.1898605953126
0.67991679125957
0.941980167734287
0.776347593643518
1.36391254724957
0.72725284433612
1.03121810780103
0.698284520556355
1.31685713321447
0.719020300342748
0.700242057734334
1.11241403059171
0.902819497454789
1.16186539865175
0.61266053251392
1.19512907278672
0.799175672269262
1.50590483994301
1.07920332528594
1.93460624892171
1.61800500824492
0.511116280460535
1.43332390145787
1.02399919602425
0.975551408616693
1.0404031862862
0.647860015784808
0.826667589590709
0.902371848022791
1.22633063777248
1.30211980857381
1.04788639223948
3.14940041135342
1.35726912711393
0.6971806829698
0.946491636363878
0.785037295370184
1.05269290839865
0.740362043799496
1.37730307340659
0.575988701448173
0.755255264268721
1.11477889434122
0.903988646843391
0.811976293039991
0.845779492016212
1.11091136690702
1.16658155651482
1.44043084915308
0.499477908353153
1.06752532601169
0.482130321097763
0.761164336662796
0.718638124123253
1.27426142425738
0.658966932473582
0.792380179269178
1.19505577546403
0.907991509267392
1.10984428866163
0.976439072203108
0.881272432952839
0.713727997950008
1.86846723290245
1.35506707689647
0.881681997615898
0.799451080471309
1.57270656108148
0.873175163887373
0.69361788182943
1.06612547373121
0.716417040370503
1.03913073090209
1.3015721550347
0.709768702633313
0.770507561527915
1.06905633215884
0.3715842255225
0.865320301992822
1.26550401466333
0.76699613941385
1.39090468427716
1.15371793796123
1.19234426989639
0.627863653826728
0.538453637478764
0.659149543808713
0.796363838514411
0.712556128366018
0.672256183965411
0.76686992265136
0.731013707983807
0.531675240442208
0.628099371828934
1.09467322275497
1.14543512698391
1.3501144581087
0.687285911991645
0.968543012152804
1.17387034577291
0.828327319370342
0.711874829481665
1.71902326777026
0.69334030906536
0.563336489001531
1.07409568067565
1.00420944034147
0.54957372759923
0.613436103519082
0.871432049564528
0.874606405172945
1.43202474954141
0.726899068638727
0.844572472599249
1.18449970927981
1.72229082710086
0.574812401945902
0.954873872853716
0.935546641775914
0.89567831031407
0.834876859516115
1.11945072489019
1.28036410559552
1.03035136888873
0.923313792103329
0.648806250059953
1.02088612713542
1.17722675587041
0.757817290209475
1.30411782660782
7.06829013348012
1.74925553084466
4.45446993827076
0.859867921894478
0.85260118866895
1.4938174895798
1.54137207876837
1.27979112665713
0.970205070561678
0.901679240470006
1.07265516969083
0.855759828318767
0.789332871534714
0.672503039475258
0.783556773682101
0.963076891990374
1.0679603830667
0.668574466676327
0.993884723636644
0.629354304296311
0.948893468356918
0.974616898042264
1.19192474738816
0.965395596688171
0.75746535211002
0.901714461306179
0.923985176604371
0.626927157480373
1.66142456836827
1.01393005538033
1.22703851072399
1.56887466865743
1.56441872462069
1.01943301119272
0.932683376311144
0.861195666691339
1.19231325590534
0.50048358368486
0.767114129056617
1.08497495351435
1.34387601134272
1.37902982808414
1.54960944461467
1.53950496074248
1.09365836881856
0.745047907006474
0.895689731440122
1.41745250653134
0.567504937957211
0.636281384122592
0.954176658012822
1.11553474328564
1.1787180065873
1.2101825626435
1.23443936580554
1.51585293963743
0.945428895812013
0.753706417916827
1.51705462198134
2.31288947680411
1.17447895359913
1.75578749206684
2.17006997246755
0.863049273738381
1.11574785802333
1.12403411904157
0.785275131606432
0.717035860648682
1.07641911907143
1.72010376667224
1.94535588211245
1.21149844773121
0.601859270680323
1.42953182401427
0.834239534069098
1.08287498183676
1.31670695770456
1.41834162545276
0.813270852856357
1.43093734720483
0.564732908453005
0.863386144097795
0.734153867723865
0.725000484806989
0.865684576952513
0.725473730141823
0.849583226355102
1.5203585275483
2.27870492369913
3.48421753460519
1.72701125712014
3.41420428090403
0.820798852668405
3.42027430624102
1.58604911204618
1.89234476051909
4.38248649046866
2.5715099204177
1.10369849235304
1.07068121241465
1.47415976567139
1.06131273243348
2.19585400648646
0.598593878368977
1.21307408434106
0.971395968764135
1.02074450325706
0.81207581811849
0.879379774492393
1.2726985040339
1.09403183078755
2.39694946511854
0.828821219767048
0.900798159448705
2.00221070259038
1.14546216550757
0.813935007693817
1.1336171533075
1.13103392912787
2.46659188542311
2.29935677399776
1.37697403583206
0.863668558182141
0.778117132654915
1.33924770744191
0.999758691176433
1.59087199473193
1.84517269242268
0.829553903171592
1.58726159074337
1.26812832227181
1.83446712395118
0.768606815272316
1.49567149722913
0.790994495563474
0.834607644437475
1.70273064775047
0.779468822367995
0.950485057008563
0.886349518204957
0.650200428342956
1.02538320765032
1.22379108658507
1.36768408488876
0.847574566258824
1.14226996500371
0.980198414356625
0.898261116438184
0.799803426138417
0.67513362607614
1.00039443111572
0.891003888666321
1.33864143535431
1.17174188154548
1.19613310330492
0.931419354841024
0.909920923640305
0.89444160430139
1.25903320686612
1.03204800496314
0.890212921952415
0.63787252558248
1.01450595608015
0.570662551358814
1.38063377056138
0.891491264748884
0.497895882869399
1.45199726483701
0.801442213645738
1.03295660485788
0.744228955243024
0.871689156077628
0.757567490662661
0.777811205948828
0.760528182695632
0.899948504441992
1.18722878350717
0.884373703073524
0.81695050086391
1.32710084901092
0.761403156451936
1.026819484876
1.2401508364381
1.50728276742469
1.92986118596813
0.797465207962347
0.583250972252989
0.937238176814231
1.11509985386273
1.23282801208018
0.560660614351126
0.63895097937338
1.28824735712278
1.15086866768456
1.68321966559008
1.26079984809292
0.978353603746453
0.854068508068828
0.507664676345979
1.03601682764632
0.731949636927669
0.794453234438709
0.656098605178742
0.778521836360477
0.978211155457182
0.814109395181183
1.36531451994281
0.974616898042264
0.80558485117646
0.968917724171182
1.55689603838876
2.13086390281769
1.01344891352852
0.667308821081432
0.717443149628457
0.920189712677752
1.09889459584018
0.525620411846812
1.2610287281066
0.702817015931558
0.938173582705504
0.900250461585345
1.0414395394094
0.758089095636449
1.42023894990711
0.930058286517978
1.01388643526645
0.806213055773491
1.25354842696593
0.975997258746583
1.02946922705659
1.4019713269838
0.948602633496426
0.766550993038198
0.736020068167409
1.18232999122554
0.93223744074845
0.785384397684793
0.991546582691172
0.911197390608187
1.64882179289318
1.20839470461597
1.12706409182128
1.15927481835678
0.88164144304392
0.875098613853416
1.56547205268639
1.52018212298551
1.62634402969128
1.18742456335734
1.36598641491966
1.12736692128754
1.14239323632136
2.19477140749754
0.958819526042146
0.921629892551025
0.728653669998927
1.00822135063801
0.840853476330822
0.699054869015789
1.57105780829438
0.803997912265004
0.834574081027514
0.486851216177627
0.760528182695632
0.73785207321626
0.787359078499212
1.11284310171806
0.691378291923493
0.74734958400311
1.04397675626384
1.52108320330905
0.849148458829336
0.741200096186429
0.685569038338316
0.844462200410975
0.729609890614592
0.862128256494289
0.853348624594076
0.453574203613018
1.50698343939014
1.06370874967378
1.40574832695164
1.2167737176982
1.00592310753552
2.41756533380462
0.426510753422404
1.18969086135643
0.865478747407054
0.633900033474256
2.5931733481073
1.05845417579044
1.02048873942208
1.1310813158404
1.01615474537967
0.723736433026191
0.973195504965765
0.775012959626284
0.537430513844494
0.538149274914768
1.44740557686997
0.529490117614947
0.636093862179005
1.17545692692852
1.32604888070184
1.39457704905944
0.423579486184097
1.32309675661988
1.39757174461542
0.824887770262312
0.660837702017468
0.489971899032372
0.582409613253148
1.40784603076785
0.868388510784045
0.801818255309497
1.13883114564635
0.995381112594605
1.28664961846374
1.21436845345
1.14944809677228
0.740075129266876
0.616668887386496
1.07042754965343
1.17747673067982
0.866556391771564
1.21149844773121
0.817963705103896
1.06955049373346
0.993772139038863
0.905147953928701
0.938173582705504
0.688249271458662
0.63234387130787
0.697028478516463
1.00547834816989
0.73785207321626
1.08673700881637
1.16781979364765
0.492259509576702
0.877943995706124
1.53822541777931
1.42408445386232
1.38879106141786
1.14708848667445
1.81316612345793
4.57601899935308
0.517896730443667
1.34889891126456
0.680900292120877
1.08651538634382
1.27893358140075
1.52271831900943
0.884177778835224
2.24161471354274
0.806024155178361
0.980869253873514
1.12489065825229
1.15183081444047
1.01488228631776
1.1993961003735
0.707829892009026
0.854165636793186
1.10118936594489
0.766014517549017
1.0792672625987
1.21408013176528
1.23568296687286
0.471998032704718
0.971277876793455
1.14717129495053
1.14629147978516
0.727945018839192
1.53426519171011
3.46027710956776
1.04406581308072
0.749742273867381
1.48482331275692
1.10614760319842
1.34209762032021
0.857318676360637
0.800069444650821
0.791506279936643
1.55675583487532
1.74552501027066
1.12468082614567
0.960726108912683
1.11403245030126
1.149763249257
1.16951525060976
1.3532633078711
1.1022722821514
0.720295235176551
1.08392692975878
0.598640129503893
1.1484373504112
1.14464325249864
0.862627539389958
1.87945164944066
1.212599799357
0.613642149320006
0.75501075816458
0.840128048892566
0.870867281559635
1.40356618779191
0.726899068638726
1.63404747586476
1.15317011574949
0.688485520626586
0.552462913695672
1.31285568502815
0.473413838896334
0.964619266966394
1.45394691267974
1.47246839180266
0.731087524052457
1.14944809677228
0.873497711052408
0.903934736599033
0.851422427499989
1.65038012731596
1.05193355765651
0.891830864884654
1.36529702549598
1.40667657740417
0.995990459882879
0.505169969969463
0.47603973045353
0.738339530464607
0.758365485627396
0.903151660445241
0.783900964026079
0.695583807118574
1.13470801439553
0.316552418718518
0.617299365598571
1.05883096165819
2.10201683016644
0.54427194630982
1.74836986592203
1.70291697398198
0.881827171300764
0.525310533699608
1.28996067174445
0.875123387423385
0.765399052984788
0.726439526272866
0.838515793051363
1.24173388832863
1.29783334586586
1.27519985027559
1.22498654377987
1.0358477776172
1.02145591420911
0.881537102824405
0.956078202541669
1.93809405561462
0.661848824258906
1.31896122708506
0.992941678273372
0.668219650172804
0.949092920728686
0.857552550366179
0.697078431314873
0.57979113485466
0.966395116068408
0.769153971452082
0.88113142095125
1.31301911188362
0.954764070948267
0.491604171483472
1.28311156485534
0.801994962429553
0.773520383783473
0.724282158273753
0.624004949849895
0.615225698427789
0.594345634486841
0.808939769000041
0.910985393943297
0.914325734170065
0.686900307903257
0.791744226413877
0.790994495563474
0.6916258817131
1.11581048272855
0.571580926182133
0.908738519503401
0.866534311767261
0.64275876655091
0.908796121906994
1.03318260505978
0.9598894460575
0.566922871611886
0.54482380828437
1.40567544018475
0.759816508144797
0.814066891629871
2.36533271267977
0.970392983736656
0.559461357497394
0.676427609856167
0.602619942717095
2.75702531858808
1.04535233698712
1.21555187326005
0.500921454736166
0.907963557652099
1.90183884645146
0.868879954952507
0.908774106024815
0.748568249568653
0.820641851222447
0.736863445192667
0.501515120831738
1.33623971127202
1.30260673607311
1.6495580526147
1.11752973052735
1.27368667178396
1.06699950591695
1.57650556124122
1.88915407649948
2.01273217037662
0.738319312642337
1.52173560499699
1.0851658183205
1.00433136141481
1.37141541195579
0.979718771469969
0.970842845808849
1.77196566172492
0.971202608241585
0.768523666482649
0.994723554779788
1.15414566353894
0.947386780402999
0.84022569331381
0.386751091750322
0.984865846997299
0.738446044891567
0.357729541572667
0.699141196193624
1.07774177792151
0.535972105644862
0.723837119159499
1.77984052931963
3.30060125699886
1.50964879482174
1.33091524941933
0.826111389147656
1.00881433872228
0.892566887682108
0.892832397759817
1.09373121407922
1.78750076815074
0.844304920290541
0.916938587111714
0.48164472113608
1.38540474701349
1.40910156321399
0.927053557652344
2.19796993601123
0.7091708594194
0.764523297171167
1.18810007793462
1.45729504531682
1.27365869970232
0.959732206589869
1.2415966167751
1.0198135344101
0.89527591876437
4.61033360648733
1.73937340456398
1.01412128291793
0.913081805764496
1.46232995724338
0.914997310621507
0.777404383370857
0.919102708695816
0.804037393371672
1.54896194956226
1.07224447186021
0.831233780502842
1.38845250107346
0.859473439380185
0.678502626881781
1.23416282597762
0.981697713800842
1.03050187008681
1.25307886891148
0.505670261626293
0.811502904791775
1.37987721136797
1.91308246289227
0.716417040370503
1.75814817778263
1.37393422105349
0.613273766126578
1.06874539768609
0.878080662090957
0.980925111398838
0.837214130986699
1.09398552703457
1.04582894986015
1.44339524677823
1.15683347472607
0.862342294986951
0.652014743583921
1.70104695776458
1.36764712837275
0.679949176623888
0.773191806913379
0.947271239820888
1.25589091133506
1.0465414256301
0.90826667833575
0.803093303385763
0.720489222217088
0.855775019946196
1.53151557704872
0.949056552365268
1.01973034769307
1.22145393800237
0.778978230046753
1.22504759928482
0.714017076427374
0.686857689110782
1.12526664425805
0.557033563612489
1.35722774776624
1.34037505976615
0.74316872784406
1.05673312235173
1.53100962009978
1.03595580347937
1.21987293479454
0.799312343150277
0.76002124512652
0.745629434528381
0.578699523424038
0.584294791234009
1.59400318394342
0.562099333754489
1.0827426042497
1.13496748552401
1.41911345612608
0.478394343996591
1.68533918511052
1.1352185797077
0.804291899677484
0.618675395644971
1.22586915796731
0.628335702314848
0.920264829767469
1.46665190394607
0.825793522031686
0.608099000104726
0.968101123605769
0.967291817433999
0.986383827125198
1.60068834206474
1.25483849884069
1.72818311725843
1.75667211574165
0.841705983284665
1.3798817775644
1.02669586418834
1.08507098010769
1.02291963265686
0.787230944594094
0.726394268204711
0.833581976254281
1.39816364360965
1.6080263609465
0.78722260989408
0.795420532660384
0.950918704087688
1.36898029224784
0.884824031028181
0.835173384084675
1.56651084841672
0.667017173939978
0.929231248817515
1.00879408203481
1.21264770259218
0.697438313543892
0.724160061917292
1.16437347100264
0.594094176621024
1.68505793682186
0.923675118740389
1.11098634822762
0.700394680706239
1.52454081668612
0.792430723635256
0.655187126348538
0.948662445633915
0.75431514545888
1.00838113409573
0.572810794896279
1.05089563231454
1.21534809371749
0.931969014664214
1.21074902369446
0.884243428420196
0.752249900942098
1.01339595976562
1.18413844432181
1.8636007103075
0.813951904299065
0.677211748816042
1.39335203308051
3.20339428407866
1.00712228397795
0.528987170653067
0.43207847274254
1.00295428067035
1.63140556823891
1.24688092331022
1.13678457783841
1.08879636094327
0.891129489823089
1.40394886430165
0.820798852668405
0.877903421394313
0.586644887311708
0.617446767430518
0.493721105212902
0.931225901383129
1.00076934633707
0.721446410295113
0.815339562899238
0.811536197909841
0.839969950055658
0.623581335202492
0.959758175796566
0.772371772446166
1.26128456912769
1.59954057436081
1.63305774058488
1.41862330889737
1.15408161016356
0.855944436018594
0.79863737712578
0.994513453123308
1.29384855226196
1.21950296173625
1.30014589821512
1.06580595061686
1.20131171951909
0.939032357063714
1.58085957845038
1.85884611054382
2.32249931499136
0.984793771683832
1.12706409182128
0.877904831527225
0.821245925240723
1.07042754965343
1.28976743070038
1.65485944782575
1.08905591652417
1.22022148228113
1.26028984507222
0.794409785042272
0.703556003845911
0.956511965236825
0.529370945387784
1.29006227064786
0.867277740345371
1.60242436237715
0.870020513651704
1.28631227117698
1.15779833291595
0.990126332066184
2.00405423203726
2.3176235082077
3.44170577902562
3.36345183209548
3.37616485093438
0.944831552075853
2.09469169902205
1.9611860778799
1.11926602333417
0.376504925177627
3.56035770728609
1.47311478673261
1.13024132276621
1.80568822307574
0.927049036477837
0.476728996245771
1.86845131517186
1.37969836467011
1.29728946655456
2.32412559552168
1.95953720918518
1.77010898443242
1.2440705177865
1.50434645864356
1.3064671954146
1.50534388234954
0.59643740615768
0.573499547067156
1.17843011324541
1.03039898322042
1.32606700741093
0.781564041643869
1.26984714142451
1.69857805223021
1.29532934737569
0.567673719330389
1.64199624121773
1.37646886781645
4.17277058618173
2.43056948932122
1.86200672402759
2.86666289339071
1.58454165538487
2.59522966561597
0.623786413975876
1.13424720389301
0.770377691152565
1.22130281425896
0.71962722909564
1.70599429411258
1.51184970632323
1.62932225457118
1.19545332818943
0.544507135624106
1.00553335065742
1.14045769191837
1.10342870332003
0.525282742065573
1.60960016331903
1.61144528199397
1.16944846849649
1.21551725013296
1.92104746133766
1.03682961630856
1.35817570987871
1.09412371769411
0.938347535166142
1.12646308337049
1.94674608271945
0.699741299703762
1.99034426155912
1.04260553876925
0.993425083210957
2.17099954647373
1.65949175524489
1.3880675904044
2.49137174228193
0.934440849734373
1.28245136825651
1.33234440216627
0.757455854095218
0.782598234237313
0.685128530647589
0.697246505260934
0.541954904923321
1.30291276658721
0.882229355931508
0.749848760504952
0.533095001802486
1.39212073572818
1.46383171419619
0.744145967746219
0.625414856498257
1.1353666172093
1.07667825895656
1.73188173608744
1.25923409397483
0.599530933789574
1.75312434854211
1.31898580149669
1.25994736262042
1.06764325561242
1.24430539932749
0.756444395288419
1.98346140654006
1.20666925035176
0.988382447949649
1.25835581541203
1.39596561251988
1.0886769995822
0.863576369818561
0.788167125687006
0.980340247485622
0.802418823596717
1.15669211615579
2.47192327708516
1.1857964286575
1.40361869879359
2.01708133136801
1.69459798954995
1.34375293326038
1.42304830374911
1.57546770943963
1.68360503277562
1.62665934277965
2.64413807548201
1.92763051773753
1.21987293479454
0.906239299420388
4.35811027768417
1.53531849445563
0.978578421418981
1.00703924056981
1.03756047492248
0.892165082939649
2.46164983394578
1.61392609357268
1.26615476356186
0.993173247612848
0.914246548053338
1.33917766587293
0.584624879727765
0.715779357372055
1.18370086663221
1.00803892120346
1.4709583772869
1.01996517393195
1.73523708942116
1.37241466229479
1.54958045180154
0.955578228174772
0.697091707218996
1.01418466334832
1.00907568525865
1.24696366053045
1.02240458499611
0.877348824742689
0.820798852668405
1.22524285680267
0.638466563930954
1.68384225351588
1.00576486675856
1.01498323178297
1.07902325875002
0.860878028778634
1.42613980107964
1.09067305911888
0.957421696914007
0.74159880697907
1.22952473005416
1.04111577509671
1.71001316967194
1.22134730758589
1.22722280396471
0.713702103208341
0.854399132876465
0.959318402701153
1.64878488181151
1.15634145404574
1.0933036832269
0.750001066421556
1.32939830696362
0.941380140085613
0.985176105697238
0.857783916521472
1.69601151035237
1.49552441206773
1.2403887026162
0.846503768607446
0.856214241618731
1.5448127053118
0.635705833726135
1.22797900550192
1.32896409672996
0.79960028322695
0.942244421184847
1.13755737676116
1.57109063838234
1.80423431339572
1.18719316305425
0.760171856173004
0.851750677460195
0.447292249008486
1.09751643610985
1.01370493476242
0.931568456950142
0.689260604614081
0.610896333485166
0.731420899921537
5.47585913934983
1.29246413930215
2.59754706017865
0.991290230553429
1.36996079102818
1.07076978225456
1.38085252888771
1.2234938091786
1.28669274517814
1.19453699166194
1.24006246166924
1.21213272489183
0.694245042793719
0.619105482289136
0.815789314783544
1.35810330727639
1.04350345437094
1.03092587207473
1.56302761695902
1.26188255323884
1.20705199696274
0.652355923631716
0.663228855462461
0.855677530546578
1.00177028272921
1.37667139184876
0.579166411821307
1.46320510033174
1.96906078708529
0.881591330912219
3.78431662160115
1.20898425656374
1.06936951791785
1.09734610961169
0.70313879414463
0.816331638175569
0.880609561214587
0.96841746506096
1.17106395717854
0.993772139038863
1.11581048272855
0.601589455586986
1.08316589628074
1.70855484837988
1.02440807824296
0.534458186840366
0.958436266298937
0.938173582705504
0.828150557548853
0.959234081106485
1.18692289556969
0.549355714713502
1.80149197565375
0.893887635550022
0.995016332096307
1.06651038378274
0.809500030004745
1.12624952948082
1.07979360336737
1.30649754413793
1.22832491887142
1.46876405786419
1.66591000118537
1.04309460546244
0.639757360971716
1.85200816654815
1.21189613791841
3.23371892437178
2.16869319722811
1.87117693524839
1.04377461512315
1.95836963738935
0.837701243913098
0.81977150943053
2.18802162533617
1.88752598261627
1.63681417414302
2.91055889611669
1.3341031075607
0.847709125657252
0.89209738927248
1.20849402814406
0.684287923675728
0.868841117461289
0.989083104167378
1.64256267763452
0.907616797249011
0.679124589842429
0.770596761135804
1.64891243263992
1.6036499438855
1.5962776970202
1.27830885645232
2.71816649151728
1.15395637088369
0.697228808314621
1.0251163746794
1.46558037910537
1.54891931193102
1.62894023604547
1.32026578899648
1.94288028524963
1.25854204639516
1.09764812898016
1.70946897344741
1.2515360929093
0.872463372612612
1.24858753981335
1.17803799535631
1.58347866145881
1.14161907433655
1.24079772589967
0.85656144120551
1.04843711204401
1.37393227358621
1.45519907708546
2.1084556389239
1.1038755754028
1.74533829518059
0.854614040035301
1.19620728794647
2.54767746915023
3.96413369640704
2.11550216327206
1.08692547288951
2.50901674698354
1.89296114366334
1.02259269353772
1.07276531019151
1.73230675629846
1.08245406974271
1.17768714779775
0.979527304274634
1.01402006467949
1.32673990111328
0.73245766517257
1.11564804086935
1.02809572814994
1.2417464115716
1.03286557815315
0.725123970581754
0.960649594840268
0.973824652056683
1.08107536541259
0.631626515614131
0.610283794557176
0.853049006342899
0.758365485627396
1.28112995356379
0.981401480469972
0.985123474720343
0.605838941836382
1.65712570809992
0.897336795765697
0.835985366411039
0.908962863753964
1.14721812183829
1.01769348658634
1.18180139471645
1.53442403604334
1.16774882922359
0.732052105567185
0.815339562899238
0.941713017654781
0.974544195410882
0.938173582705504
0.937495133301864
1.50339050249486
1.01581299210261
0.562574446586791
1.75481910116098
0.82935569239126
0.728135077219495
1.13368823175516
0.841379405759209
0.85460702480521
0.855691388629134
1.06384992123321
1.06657694142591
0.963454326196805
1.02493226532317
1.15902768013495
0.938173582705504
0.959748530361466
0.891223690690663
1.39972452652444
2.07530516039095
0.941011320305359
0.966448568742646
1.3820262826149
1.21717950769567
0.915842240362316
0.996711024027765
0.795565957394325
0.726666868388609
1.39440723186673
1.11087575648344
0.680128288020875
0.606162771865443
0.432525777166306
1.284435103346
0.767790910071006
0.627475767901421
0.971944722027897
0.788748067279097
0.572501595704497
1.13308415627065
0.987419417660387
0.487349568534809
0.65806983470159
0.630653674453314
0.532598825683559
0.870206047236124
0.712280336149405
0.933586234505741
1.00017026729018
1.08338945273513
1.00919952394262
1.14416977207135
1.04595445807042
0.884898144371775
0.946896617255415
1.27034410021647
0.962123641545223
1.11079981324805
1.08908394989606
1.54286938149699
1.78664766695866
0.950451416690766
0.908626567339958
0.78639311352358
0.590499172003967
0.795420532660384
0.731964916383909
1.08216967917531
0.866723796853918
0.83384398194819
0.646375194276726
0.918573931585043
1.36126709784082
2.71675196052421
0.764254690219959
1.34341442066472
0.650505702004929
1.72959142979466
1.08061773980994
0.816555077693383
0.948016541970345
1.05540496359629
1.33377064545531
0.614909907432457
0.994667696023802
0.687297532138218
3.9162512286329
1.29997920265563
1.08134575396002
1.02880948512727
1.03945874468897
1.07410841135312
1.31204485463074
0.702071049792649
1.47191546758666
1.74743263721866
1.05690795789563
0.832521318189736
0.939946398529866
0.575239277411412
0.750960862325184
0.889681690345142
1.08926744393674
0.705117067124957
0.996170451355876
0.876288339391116
0.688902450118719
0.998943313767103
0.635333086036355
0.938112175596792
0.794161900245321
0.829896549506852
0.716799694189855
0.83641808882006
0.768154802741879
0.713473154756316
1.82019852874156
0.796789344396194
0.598450544637898
1.18193959100253
0.662436658196029
1.00990587582312
0.913912888373896
1.20312396066788
1.581388190173
1.02965372482405
0.884406032863583
0.616418822041511
1.0518959354108
1.18160008790851
0.769009676831305
0.417283941110664
0.793839185366194
0.835321451723346
0.889939782995084
0.758166919246802
1.21902061159508
0.813221688480932
0.914934138867018
1.09385659880095
0.743973621198468
0.479331102106427
1.09330245468172
0.983853214211914
0.735475964095327
0.451124247222961
1.02778147897749
0.757470266095925
0.778289790085173
1.16842385060333
1.34015275329259
0.904470235860298
0.820101634801714
0.640824475802515
0.363129781700188
0.807492202186735
1.22165500186151
1.13624042984793
0.842482661495535
0.978548256529522
1.1751718572574
0.573772485413729
0.901746942349162
1.23358752569603
0.919571672868807
0.89566077476533
0.626236247135669
1.00023998590538
0.74504784694296
1.05072080718674
0.996927411668972
1.36072261083905
0.858688469316788
1.13271392136254
1.00275308178166
1.10719319395892
1.2001363278023
0.906162292695385
0.714374202701366
0.772468081476659
0.575190760914103
0.972888571061755
0.748911244846202
0.69412056055425
0.428726488610681
1.79344626028134
1.33497089541626
0.863632760032634
0.890745870832422
1.49893366290044
1.35638175077162
1.56154296102146
0.59367183229824
0.787263215514948
0.847246790030856
0.987445333608439
0.70346392906104
1.30613520268115
1.20477184827747
1.39540122849773
1.41060130707119
2.10387609904966
1.31494605214558
1.52103803064721
0.866555103360833
1.08022901649888
1.34303779730457
2.18603279407897
1.13042502995521
1.62757694736489
1.01626640128428
0.909150789444487
0.759065728995762
1.62926830022468
1.35464408221644
1.06734655366081
1.46778013286356
0.931677025693413
0.808703909798588
1.19520773583637
0.67348793712181
1.30663280684152
2.6647520980069
0.820798852668405
1.11095993354833
1.25304375651269
0.532306044433549
1.62240842319887
1.30985590765428
1.73917242395158
2.23831752793439
1.01910680366573
2.37826850279659
0.830343073971866
0.753182508394795
0.531008168480583
0.89586116210159
0.844774155176217
1.95581035606145
1.82630124683643
1.17201484312116
0.553434977613936
1.10221852666219
0.927290613045737
0.588044682938697
0.662598129574925
1.16826375532813
1.13340562915244
0.557241279092275
1.36146201070551
0.688902450118719
1.66234794242375
1.29062747585331
1.3872565299241
0.734982024945272
1.16303822741412
0.653459133803586
1.05601366161815
1.11619253613288
0.694100084835642
1.64850140714435
1.04476689668849
0.444611053718948
0.990336228011011
0.531384419589068
1.30243998626891
0.95971304229021
0.777032004179996
0.941909022574522
1.57534763680981
1.31239780429277
1.41890650388796
1.1302112518013
0.960981342989885
1.11365100138281
1.85888383470525
0.660180801038692
0.873700439447574
0.937859579813585
1.19047345811385
1.11236533315423
2.16684442033078
1.10339757850176
1.07767156903694
1.11757981925145
1.01884646788299
1.27834112737317
1.68963143227245
1.21354352369702
1.21710341999737
0.715497505374615
1.32251894160896
0.543864558737192
1.33185769642316
0.938352332908286
1.19035665827799
1.19047345811385
0.832208783886599
0.821037672457546
0.779064743823063
1.05157053449232
0.829944891503447
0.673054693184006
1.371749819365
1.69692846214737
1.30108896450241
1.094317770626
1.08725987271953
0.798652677189708
0.93159437243415
0.808465140943816
2.50490562058845
1.55131178611302
0.731526257351906
0.953594490389223
1.492564938543
1.45449179166216
1.03207336673518
1.24874974477974
1.8822488797005
0.766205954976732
1.01199014212437
0.766216375246726
1.01314053009928
1.64795005807596
0.606449411361771
1.11776863981206
1.10648930054492
0.847115319304862
1.56309841018894
0.784795708651117
0.832840624220065
1.00347154367099
0.844273798675825
0.521128369413
0.798652677189708
0.816081339988296
1.18138477157059
0.955269645829272
1.02725420237176
1.09645599408025
0.960649594840268
1.06432352040968
0.355556112598587
1.17568920805887
0.923187880266993
0.751183619091841
2.81205032874134
0.960782739119555
1.07837958692882
1.01035242367291
0.777488874114781
0.368099656462676
0.643036853335175
1.17902490514278
2.78134097853135
1.1792572445931
1.25570280175622
0.964765734665364
0.602567346545845
1.49768709377584
1.16148268153574
1.25665603208596
0.61262715424674
1.38709507527415
1.40671585720779
1.04557043094109
1.02922970760028
0.509427128854782
0.861647889185825
1.18279533219058
0.598526660144358
1.23390256303506
0.955645044338925
1.0187237549284
2.1913400558579
0.985659710410058
1.95185931408763
0.789275028826922
1.00908826951571
0.567164355081053
1.02100271038494
1.22200647926649
0.808430189854102
0.809424691057574
1.29078338039164
1.05085887163255
3.24489475825253
1.11671542557883
1.05334945942333
0.632735738374834
0.748948676149243
0.97304908105152
0.954941401282229
1.44275017561983
0.410294682906509
1.09043369845746
1.51025114476983
1.28775504172551
1.24671233616615
0.990587967605777
0.889039974782996
0.825793522031686
1.06194333290582
1.75178560310368
0.373435594829069
0.724991981237758
0.764192035242998
2.25617502787384
1.26628659111966
0.941747152683142
1.26583006070757
1.65429725374974
1.24919842911407
0.855470833011515
0.589413447940702
1.54307307168837
0.740505289245662
1.01676118475549
1.23188837489228
0.812841243852331
0.997029449222708
0.967925584578173
0.736008272495353
2.0091625026574
1.02204263377074
1.10657842322303
0.907231145155423
0.769647119010777
1.16470277129554
1.15696628007101
1.09997703294276
1.03878049416587
0.90609864587509
0.89688129274944
1.05050018272432
1.1613360081044
0.732052105567185
0.99036294028787
0.601033400684052
1.02513044767225
1.25694558170891
0.630883852411326
1.26733929665195
0.742787345887745
1.39891702228883
1.06576914769619
1.19170240390404
0.944154087350438
0.996572889023523
1.68029565633111
1.308241405223
1.1654942623976
1.15788143034825
0.882451844519029
1.28112290922914
1.0795379207992
0.877462515444935
1.53255410545749
1.15328457797186
1.41930524711477
1.53032897560806
1.57905174701991
1.23714682105508
1.00084679334135
1.67196519809905
1.27120106563446
1.72426604684461
1.3363431058907
0.95592128716234
1.43945324113935
1.13464954933107
0.917495432520061
0.940635375356766
0.921250759716702
0.718804751256644
0.479377016155041
0.826262148431667
0.699427817176481
2.52327437506999
0.753578450590748
1.25938368783265
1.08641759209378
0.933717542801138
1.47316860505348
0.341195014384832
2.50431461624624
1.09098426803989
1.16205359017987
1.55095303781212
1.94838263273299
1.0997000390775
0.260613857187739
1.19876671166327
1.1736063682458
1.00674395676521
1.54915046553761
0.954531409498728
1.12091896719995
1.05835864639728
1.33894529990283
1.32853945492573
2.46873743969471
1.02547263336524
1.18271010253506
1.13340562915244
1.11731335162092
1.24624593300658
0.992017958160224
0.797323906660986
1.51984977793319
2.91606442502116
0.966724192714528
0.644867190405662
1.9581131655599
1.79150825294211
1.36634637910754
0.889939782995084
0.835878755974488
1.78742111111477
0.71745493361179
1.06564407084693
1.46899750285594
1.00712153688966
1.00911784455697
0.52568159840507
0.737406832357083
1.09002072994201
1.72180491232839
1.11071151544967
1.81600596017642
1.17832119024287
0.373463386463103
0.867360437658828
0.996516237205163
3.17047680467648
0.48735306650658
1.192880900955
1.66741131523947
0.64326946704698
1.07052871182767
1.39416615514628
0.720267785730508
0.884189691909874
0.847122352116373
0.276850896408676
0.621095895080388
0.922380961247683
0.725502336226884
0.790998655383968
1.04970447014215
1.15234293777295
0.684644165825372
1.26168409874836
2.81835934472132
0.909359360361704
0.590304622177034
0.767299094617888
1.27616239324366
1.38284222113208
0.938173582705504
1.46787219874704
1.61024898864216
1.61905441076981
1.72757768022357
1.1709371438455
1.10944380876078
0.902285318837833
0.953579915059872
0.744590520449434
0.732703235927435
1.02536218687635
1.19264845703978
0.425474302289607
2.59846279086995
0.72457389170655
0.620689120637546
0.702410776555538
1.03283442789741
0.917177100372346
1.23150038597943
1.19542051449441
0.86885797704748
0.843573054018887
1.05555157942843
1.35924476018082
1.28285399560576
1.08199975237561
1.08150550042184
1.17168968397599
1.09298123719677
0.690456612400882
0.678371667494748
0.804709284614777
0.708817746986208
0.746262069063205
0.812841243852331
1.02448669797678
0.772468081476659
0.857793495140433
0.774385196343285
0.789847252347094
1.44518102473126
0.970972566508588
0.81002749316406
0.78977510340472
0.736020068167409
0.529556914204994
0.959215311551002
0.682960563304662
1.35137599278009
1.01346310381208
2.41669749098573
2.20304220779691
0.687527366110569
0.903779908910417
1.25081159511438
0.884928479129066
5.36522452326041
0.643669868180569
1.0080124667952
0.924088426829159
0.9411273503817
0.916230304356658
0.739064122773157
0.789293129411273
1.01626640128428
0.902136455015853
0.911330597305137
0.694581358690672
0.73548514997713
1.29663649214872
0.718184091954699
0.884465240913477
1.1611442130266
1.72594265944526
0.990178028530969
1.11459007970531
1.22168924199423
1.2296215186731
0.942913777730431
1.13338292074895
0.671176088884192
0.792482096132844
1.04609086231839
1.09135564991771
0.990295150415321
0.98854049899823
0.867748744683244
0.743318342553011
0.639866862880367
0.872679465767169
1.08640174693983
0.792486332658256
0.64567088836144
0.873497711052407
0.875115087000455
1.02242815603445
0.872698599898539
0.856914154218281
0.896217899483601
0.701104986390664
0.842406106050346
1.35642504500781
0.607940598028516
0.694345258702944
0.960750443880486
1.61514320676217
1.0736567517488
0.978441312732738
0.913463113224009
0.552561579838666
0.666046914065149
1.20016655442217
0.723799804308112
0.772456349022753
0.496893103793675
1.00911894626445
0.770319537014692
0.766685904269708
0.974995373499409
0.993131995726555
1.19953240438652
0.976474496615332
0.760954070943189
0.965967193744658
0.722012117006923
1.09849318764058
2.04552435060738
1.83863211647229
0.779916718849967
1.33329459537893
1.16382107530672
1.09427579639319
0.812862457649348
0.841740117950466
0.87599346883474
0.940536664084406
0.802845721553826
0.773943161521141
1.1206080445019
0.989465223881886
1.21648272274369
0.768194038885248
0.80029214489303
1.08078376477572
1.01344860222757
1.07627456713954
1.08794777190813
0.79200311946825
0.946938769520422
1.15994789846386
0.837632187689981
1.14349323180828
3.29062699566453
1.50550990025444
1.31698401355559
0.969336160599058
1.63442518074954
1.20919373254993
0.863806192011174
1.12988022344516
0.771955797709859
0.876662455859611
1.10397853137405
1.1179326143972
0.622467701184442
1.22317830899481
0.663076096093366
0.93614499493648
0.631035943827731
0.815144761353146
1.28304209394572
2.06148285467833
1.61289812574773
0.981167656629661
0.600966150029282
0.803604723479184
0.856593271165893
0.595141521693163
0.879463485851837
1.29016321141942
0.926170383275363
1.10344843042204
0.707962051662529
0.999549082084352
0.853883181640249
0.90560086785173
1.07304385004459
0.7862169253875
0.778088962090999
1.23355527786508
0.749521783644019
0.98424617404024
1.32099954729232
0.582384731564307
0.866034462491046
0.814468795327468
1.01683503469727
1.58972507264426
0.790752754461358
0.766847242585159
0.977889375799296
2.01468580228734
1.05531281057366
2.08613801581348
0.801175629747725
1.07774372654842
1.02367778911376
1.13470801439553
0.227505664005016
2.2748324921148
0.893180766056505
1.06516074704414
1.12693511490337
1.05341595534499
1.26801570346024
0.913519670868758
1.35354447907049
0.947282472403556
1.87179272056197
2.04624978787368
0.863245070512959
0.846315098328643
1.12597315076486
1.07267862422796
0.517290786947862
1.52679374864859
0.479096184540671
1.40849176948036
1.06497499034921
1.72093743164405
0.593775970131327
0.815759084870349
0.664808166769847
1.22028493765479
0.86180636052196
0.837566671245134
0.735139347524083
1.09119491347682
0.678523838126984
0.829725082111117
0.505370573483187
1.27041848718754
1.07198642828282
0.91335344232193
2.17676272972319
1.17681173014057
1.37401269766122
1.55956921231367
0.938173582705503
1.10213515176009
0.746255707661394
1.09747116429045
0.960602820261678
1.06944367538735
2.65847807015904
1.62846448448922
1.4159576548926
0.914652636167301
0.351535434688951
0.962740386666753
0.957299112350133
0.758222801768029
1.19111312761457
0.957764107272448
1.03289652607375
0.888761898039401
1.22893321016099
1.42606948379345
1.12224583301524
1.39864367746642
0.846315098328643
1.61602147732078
1.13617369692884
1.35610053021077
2.16933508598727
2.68615156773103
1.8778458552452
0.889939782995084
1.16293370405314
0.79346501142689
2.81452074811651
2.81452074811651
2.26787101806509
2.08778653099604
1.68614757733679
0.658035502964373
1.69203126791948
2.13275820479181
1.60709063585198
1.10208638530791
1.37148724171
0.832128013695105
2.35028127554601
2.55977921318493
1.11370098187962
1.22399124177929
2.19773488634115
3.46469229751247
2.12697781648035
0.931773939199935
0.925455009812977
3.59693690953272
1.09847959966446
0.991075169484673
0.608099000104726
1.0529253462469
1.00248531565273
1.96669882371579
1.15277654643133
1.61760652863813
1.46383302448041
1.07920332528594
0.886377650130159
1.22423778338395
0.757743393402054
1.28997506732227
1.44751138936294
1.19537337089396
1.2107858589207
1.22768706188374
0.818825739162476
1.71116345440463
0.938173582705504
1.34990700041642
0.714827867166492
0.912548939409136
0.970972566508588
1.60555160650937
1.5028837789479
0.909129500788928
0.938173582705504
1.31492147834131
1.49748975239071
1.05565466856083
0.696755228915709
0.664848717679794
1.75814817778263
0.664848717679794
1.93334199596984
1.98418373741313
1.39929801579057
2.18893381988569
0.74308172871929
2.11310724090836
1.32067227147791
0.55668022452685
1.19351457770346
1.76026769730306
1.21652313996921
0.684438007458976
0.93662244069518
0.938173582705503
1.63609603671881
0.972628101325342
0.714017076427374
0.909622972696479
0.703188620462372
6.29770162292519
0.702744300054793
0.831220374651965
1.51517956280636
1.30720536650024
1.00110274429891
1.69532354970726
1.0555483127426
1.17691934823452
0.694313448747706
0.890807241776054
1.02102556847862
1.53803307803159
0.648770784442988
1.2193479709805
0.835257826523875
1.20725867878543
0.777320028906854
1.3641360701271
3.46625043699069
0.995668155550473
0.929919727651582
0.873280005543495
0.843067025935851
2.16656082854154
0.523354850322713
1.13041297170463
1.03841041932897
0.868538466714344
0.758894791876525
0.957518304588374
1.41713473000754
1.06885979010473
1.20882302015069
0.66210475706256
1.53937312917216
1.02501092990122
0.938173582705504
1.0022264894253
0.999427466130459
1.94426341786352
0.595703133426386
0.716417040370503
0.830380463283678
0.495624182847742
0.660120251399771
0.677247124893199
1.2742378293857
1.7337177771177
1.47261737627126
1.30338217146702
1.14407041132692
1.74948354605998
1.87641258268015
1.16225797937431
0.923692971457238
1.02268338833221
0.82884363669522
0.944500953909903
0.899359330823758
1.49409463945207
0.941774248392161
0.539099500579371
0.717923876273129
1.00325093152115
1.438017766039
0.75817915939589
0.72180811649254
1.04813142546751
1.60255294184739
0.598597249563116
0.974600223061844
0.724224185375746
0.85173042304031
0.932832861573472
1.0316903506531
0.641044068635863
0.535160126307017
0.841705983284665
1.06760864305914
0.948238622570787
0.912408398063214
0.978055516452127
0.71863432962938
0.802741201893467
0.604271050262591
1.48974889444537
0.984179166074029
0.562355647515619
0.674706701860835
0.987770531928876
0.930702472243442
1.17802661350414
0.540107454138982
1.04691956442677
1.17630838019985
0.929098756787252
1.01271672771251
0.894842600269045
1.55676882498186
1.43294426396066
1.33410411414183
1.21697541636687
1.28982676847892
1.1729230427797
0.944515508657207
0.931592456216665
0.941945027584798
0.999187645397388
1.37657562426257
1.16639836958141
1.1118222425531
1.73207146098042
0.762550137989906
2.51128700072178
0.909859052338465
0.782688709419546
1.1157155128906
0.453574203613018
0.697506797131863
0.503805922746334
1.33925215132247
0.976760327690118
1.05890187645795
1.06801448628886
1.10546769849664
0.638582275984599
1.18337299234545
0.880749753549357
0.88111292345064
1.15208475503212
1.18019223823796
0.83937388589571
0.816524066779874
1.75714894416764
0.902714308729396
0.759384869735469
0.928017382302077
1.2208560547463
0.726650500865291
0.68759974531885
0.73900079599254
0.672003917675574
1.17877359109181
0.926297071329992
1.07446091720088
0.475945284005319
0.928081416666023
0.775488930641024
0.643933757252635
1.12473501924724
1.03335262050403
0.894953380776459
1.1663403903918
0.771377913705416
0.791689324796472
1.40580264542977
1.01587389766938
1.43996711584839
1.02234462557637
0.960667844950915
0.550681112605096
0.940973526491563
0.60364866137711
1.25036123384076
1.07032301023264
1.68349470256124
2.52875435643874
1.34334248662309
1.56310289000362
1.22476491144116
1.48927318335918
1.2200787390493
0.958845211152826
1.14603010307602
0.911336570563958
1.36062528865518
1.00557942790989
0.981090804887927
0.872150981318802
0.984597288686363
1.05755406420543
0.480054665694714
0.864473170821744
1.31756504008184
0.897245693943223
1.95353412565603
1.45586906950701
1.01889718036885
0.8836202038001
0.808821839399314
1.38358457116469
1.6588951908671
1.14219895237097
1.39793717095962
0.961154255699759
1.18799010040762
1.33425956536058
0.918053102213239
1.95648254846962
1.82463853961189
0.72048208159079
0.570809183953151
0.592956074672886
0.74103193162123
1.63802291768233
1.49071377386176
2.53250720314516
1.44214311859723
0.983440827920907
0.762083003102034
0.622455941772617
0.99662638626163
0.885010946425981
0.859800107861191
0.93762233476174
0.949788840092868
1.56686149412351
0.940508135672552
0.845468648073884
0.701204212161422
0.628991366998026
0.627475767901421
0.873179608791961
0.72903976852658
1.21368274022075
0.544189969065245
0.534175915276843
1.27195177472976
1.36499129473423
0.895918679892147
1.21339367913481
0.979964733685427
0.92783028895674
0.675533083334632
1.05131884281816
0.812922918983566
0.689927132825994
1.08357140745438
0.745533672004365
0.730637385592634
0.56081984522659
1.01770333143135
0.912635067094166
1.0356319656023
1.64242196292809
1.42446999610655
0.956395240373884
0.859205786793364
1.52500096140656
1.0196257794937
1.08725987271953
0.566354367343989
1.35543562018819
1.7832716389726
0.851860467434227
0.577274184927134
1.49965567382132
1.39680216228816
3.45227876650983
1.16402268565023
1.33176138834252
1.55194254309159
1.33455744589748
1.24654736375647
1.62510805066414
1.36436402762987
0.866249688890051
0.801442213645738
2.32889675113087
1.3856319500404
1.88127159533835
0.859539441869163
0.629120466752509
0.415480456999354
1.0379111978228
1.18803290541059
0.695122514140691
0.673596171172068
0.782361638376433
0.640349153779221
1.10437846177204
0.667135841314588
0.750266810310413
0.950032097043372
2.30545657425832
1.46545145992956
1.4326419269755
1.02448669797678
1.57697407014571
1.18766496223622
0.565296136248697
0.820156110928925
0.829847712401828
1.64932301952258
1.08464716553708
0.961753470579178
0.9079405309806
0.787637927533329
0.979283951584395
0.951497517067939
0.984865846997299
1.0831045731257
1.0555483127426
0.938377050016223
0.744422319881816
2.34392478948678
1.98514386210893
1.81965795311987
1.21881540602547
0.295090665308778
0.659398701318703
0.799955808701286
1.00036180675826
1.54687366371585
0.617569122628443
0.539034857524768
0.640091291702929
1.9508248468598
0.615096949133324
0.819906986492756
1.08525634107432
0.62997919282023
0.683187100211119
0.741321277059721
0.869192795979002
1.55340581958687
0.688318551966445
1.04512679075904
0.725919020752004
0.634562663134596
0.512175999958126
0.742854359814645
1.26380273502056
1.27581018067844
0.93076023267006
1.18856081134556
0.720295235176551
0.456428844967805
1.13367659693834
0.983734485361445
1.00859842072776
1.04754096494556
1.235731855619
0.475025247311599
2.24605450248551
1.85415753166232
0.811408874265438
0.870281839940322
0.883508609700361
0.758367093939283
0.617111007360031
0.917474147538347
1.80752166328866
1.24967065083684
1.13533933930066
1.75347114832628
1.00932694876746
3.05179602405336
1.65403206360186
1.04651948735513
0.566351672884847
0.869363405672761
1.42535520436201
0.639177446948033
0.753153503049572
1.75687974864692
0.860878028778634
0.888847366877475
1.07219709684391
0.572990233302935
1.15746869466776
1.52447529905214
0.50945703208201
1.18167852334476
1.72454402573087
2.61330692519577
0.95611463415708
1.60490032647991
1.38212310642195
1.37801910271213
1.88581454104498
0.747620366474322
0.726235812905183
1.89453008176369
2.05929824607311
1.66442949672366
0.863630437698492
0.746458382903231
1.07767557608958
0.801867444597905
1.38091877175476
0.947885091556659
0.918504857287763
0.855007105899814
0.943976208191549
1.37315052343122
1.53877569695155
0.847627362391171
2.4029016162268
1.48751860506876
0.755307488814622
1.03759596563324
1.98218841565551
0.998611127197998
0.807268689039256
1.12526395219375
1.44715534556759
1.52749892786303
0.860023815875916
1.52661989641813
0.905374598902418
1.92883137977867
1.51851566745427
0.579447158062303
1.55843547107766
0.914123786939276
1.41268996463446
1.89065071502618
1.95640779977998
2.29282452258259
3.34403903654454
0.919951925037123
0.817079185724046
2.20752723086917
1.75066493065247
1.32338365886672
1.34174483221121
0.781593878345454
1.5331596729896
1.19426390278644
1.31909960099235
0.899048672693137
0.607450657298538
0.8074754345473
0.793181269130264
1.56057255472295
1.41963703047153
0.924950708394988
0.94981137156662
1.08479020009097
1.9106666523821
1.29695750422644
0.966021194352127
0.976591986211057
2.04335256517456
1.11020165093092
1.23507772292509
0.908527073086136
0.904153238103463
0.894463029318683
0.909474200056077
2.92267491224288
1.0400867504728
1.37203527017657
1.36530625101281
1.27128604377536
0.859845261957792
0.885271995926334
0.945028416366771
1.20232206084936
1.62923327018049
1.25703523841868
1.88669226907008
0.883352090348877
0.866466415060841
1.03437265753355
0.685532167999438
1.13024132276621
1.18894027496389
0.514199216075047
1.65205875017004
2.13795263357656
0.923377017542913
2.1345705778354
0.938607312095987
2.87829249283071
2.13351684504902
0.802516986623157
1.2307475265683
1.09754204587424
2.1233315271852
1.32049599864069
1.23945939757281
1.17704134976445
0.734701944436774
1.02154167125127
1.789774533908
0.853348624594076
2.19371606895671
2.63026802681438
0.752249900942098
0.779758993217732
0.828822101470565
4.32000582964083
0.964624376095088
1.20033450431269
1.07305910945482
0.692246071964486
1.59485976527401
2.29665892293966
2.12277122372493
0.859506811284044
1.66880193258369
2.00139207906486
1.3237315121063
0.866751087596984
0.848639084840799
0.952661621472531
1.08031066713726
1.37566121284377
1.73657149208555
0.862237641381789
0.994304154263727
1.29570152876339
0.574676594630432
0.995205336520505
1.45107710518485
0.793050675713227
4.34208987759694
1.49109576802634
1.24965204152088
0.669851552172721
0.834211574922388
1.44851400842235
1.87552290781972
1.16678426957038
1.79911120793725
0.682256594137938
1.61704541504101
1.52407682146558
1.00753067046757
1.71712281644106
0.920232328156836
2.55138403171525
1.78972573840226
1.18898435484962
1.01970962015619
0.957242759335204
2.7979337934949
0.954483591481589
1.05833330975706
0.963505095156872
0.72703250277748
0.711678175984717
1.42378387301449
0.78908828797754
1.05856323250368
0.50823917661816
0.78908729269148
0.895311802545204
1.29785116858992
1.18299704559512
0.934168754834185
0.849527680535003
1.62791497942836
1.76166926385685
1.35736171085746
0.625174302606575
1.42215501792912
0.798113302201979
0.970276344380081
1.87892613560006
1.61368978699917
1.66527591329414
1.47103490896037
1.02347924556136
1.42564070894419
0.764046894096376
1.05539131129664
1.63696495798755
1.02287039432974
1.1933162916183
0.768993682748556
0.877907109731037
1.53194828948549
1.17347897696777
0.794421651127253
2.29896501846947
1.55665918579353
1.11987983635679
1.44350236981558
1.15891960664288
1.7276272273635
0.611759132260587
1.01941133719651
0.635317424134852
1.73362272349282
0.862707886595769
0.994999178751671
1.01271672771251
0.60260946671528
1.00571586135029
1.42134049324509
0.948513824064978
1.47427277282293
0.420570060146203
0.662598129574925
0.865679088663479
2.16172145208512
1.49119934058944
0.712883823288161
1.13699469503672
1.27461407422998
1.49640223811092
0.814805487235144
3.19077929030825
0.852096326635676
1.01865613643431
1.2257932168179
0.790190449406005
2.01954447409903
0.736034872707808
0.938173582705504
1.04126507284968
1.33028808164178
1.26830897136723
0.806098856128988
1.04206970794537
1.28856772616661
0.79246702128014
0.90688643033273
1.12091588363948
0.838729694583147
2.08645210177863
6.50740553257208
1.43842026596999
1.01342699418888
1.4417707784309
1.49511932233004
0.995003505136592
1.32146270763595
3.1309162448442
2.22033625893018
1.14388947005002
1.20844978067984
0.95898207046058
1.14486422566995
1.64218646075915
0.938079381837927
0.745285296283759
0.900796374139344
1.06619890108443
1.04671919125302
1.58617612303662
1.17483200445965
0.656278545467062
1.22008388855362
0.838447970614456
0.867340087946006
1.01943301119272
0.865356034093723
1.56924935115258
1.36367795985212
1.37254124266467
0.563428103409911
0.975220940302649
0.824605839695823
0.736959759784764
0.654619766653917
1.36119276347075
1.29116523159776
1.27621280521234
1.1322405075317
0.686289384231763
0.876048616534762
1.29888616769756
1.16671644608472
1.35692197455139
0.926078639835684
1.74719971670409
0.827888499342375
1.04988284980579
1.32448610647304
1.4099367596588
1.24337477682623
1.18195186816717
0.743262485197677
2.56878913608297
2.57468784218633
1.06598065850889
1.10070951639153
1.49390430632705
1.53667794562421
0.597655202410823
0.939041041486474
0.412696866563691
1.00318112549528
0.674803703942438
0.756040380923799
0.832370409147164
1.56005465716613
0.387822368445929
1.03540118135808
1.89893668848774
1.11040168748289
0.710319950577076
0.790772758937985
1.14409363874047
0.985465897321136
1.97255564371317
0.699637841017207
1.56169393432142
2.61999520817638
1.53545503419481
1.15427753698348
0.845024002233544
1.35730330216316
1.13308212577294
1.13287322480651
0.667376917049551
0.546732281745928
1.28388026567678
1.07008655398208
1.20535194501996
0.604589303067361
0.931256773414793
0.680521736282605
0.329303187873375
1.16168244934538
0.654997554302895
1.41386152551292
2.040593428691
1.63151603075578
1.49403065942656
0.853663777078792
0.778912225309801
1.15072762897388
1.19170299958563
1.44775854989414
1.15183858681773
2.0892564135597
1.00859842072776
0.620383170340151
5.52442981516807
0.998537729581723
0.715779357372055
1.05299946488044
2.45127337428603
1.14151437218597
1.46596757942411
1.15375274111678
0.951191869534897
1.52240340232965
0.835497015225368
1.15683347472607
0.829524718904732
0.62791049707182
1.624898711685
1.72824252770773
1.06994453334968
0.797997311250423
0.722711085866466
0.544764492437487
0.907333197061472
0.749903010308273
1.4088015927824
0.851131649168072
1.05213483266406
1.06785727599892
0.878359809592719
0.954855072567099
1.19800020675942
0.938173582705504
0.504461899130721
1.61608274907744
0.83866985900548
0.744176981364054
0.95715658803068
1.59467200543272
1.26238568935931
1.24492704043138
1.13379813276733
1.07297337480452
0.781039444818137
1.15318387124914
0.829896944143108
0.644477218669695
1.18194981367438
1.0047627603592
0.560140824507069
0.964342686355246
1.08073702276594
0.987159741519866
0.689615330862237
0.577678142913461
0.889480802833786
1.43804013375532
1.4344936504488
0.954288537419777
0.697004584153407
1.17608021273657
1.83685577984543
1.78997827331024
1.49472676400823
0.991854040709284
0.951734137112525
0.697872042934378
1.05880293103863
0.692008469372054
0.968373372679575
0.938173582705504
0.851706277063405
1.19533163240023
0.643087868942923
0.997718468924778
0.895303909156254
0.521176971606573
0.436801262545883
1.05226254404166
0.965346072855119
1.22714265157753
0.970822563188247
0.855271269867814
0.641304384559799
0.765213608004434
0.679470096093124
1.29955702044521
0.661952244059338
0.59740823743651
1.13024132276621
0.711632913551564
0.686412300205901
0.644170735027143
0.830130140429413
0.635449240999106
1.63292333980962
0.767434071900632
0.946948790372577
0.546459565070468
0.852390179413701
0.650071972614445
0.793435956990921
0.746212445160954
0.677728761908084
0.739844885944136
1.69618318600912
0.638901153055639
0.668116407937936
0.836999574648555
0.651977063236891
0.981330140341142
0.742587786446359
1.17279966904786
0.736698894198956
0.780506034894476
0.710328518515843
1.32258714097234
1.00467858964676
1.28491243242071
1.08291079020645
0.809313535748526
0.851180412414318
0.837518513949085
1.51557415408795
0.916614958821139
0.662997348373225
1.16478405788531
1.55470268615159
1.00947572140786
0.850988320056152
0.732139840719827
0.466178400083397
1.47904631612941
0.790401543022696
0.680507875038627
0.829645839827685
0.964624376095088
1.07740807223454
0.603170241596369
0.68486495992461
0.643284276005437
0.950440147414215
0.58843742876473
0.551199268470372
0.859982283345431
1.73615714536227
1.45445388330962
1.36174712531887
0.449530578622018
0.683370066089744
0.976455851150353
0.807012826224234
1.29516251980613
0.852096326635676
1.50024422044064
1.60027211094297
1.25308648667156
1.46972520473453
0.881540715877807
1.00373978884763
0.929824579894545
1.04524812180949
0.41211594051455
0.782037970489216
1.63404747586476
0.985762830656979
0.520775561154499
1.11539692162906
1.07896683662921
1.27606828842542
1.06227428462337
1.14936480810031
0.696529639191426
1.37745678624879
1.16143796142143
0.662182345079455
0.524765495132815
2.08231512804838
2.12214171803006
1.1366141226764
2.36537871242913
0.979488311194433
0.507387940602446
1.71748584814465
1.10157698258425
0.818828049543909
1.64576811710881
1.09435921986305
0.603724828315776
1.75814817778263
1.83763329117134
2.23468401751534
1.47577671684597
0.664230498062027
1.27223730662582
2.31324274862867
0.972588761186672
0.571925588349744
1.46940955867016
1.0863085627968
0.558470895751475
1.47106051040895
0.989950345136428
1.69419043259972
0.753420611990753
2.5510565120744
1.43015833975178
1.10777953547462
1.32532953092243
1.45794338246014
1.90759109365877
1.4427733335222
1.09553382911567
1.83259448065249
0.787263215514948
1.01144813397932
1.25923583149015
0.95185818107288
1.16041239524361
0.972271901734472
0.819329488222171
0.969479792198755
2.56197403143871
1.32147438025123
1.0517549783634
2.37850390395444
1.11927605762131
0.977298492717869
0.781142935763295
1.07376609213871
1.15870626586184
0.867654543815669
0.767038765636606
0.575506258578455
0.691154453244025
0.451767068873665
1.54922727199795
1.13048107550531
0.830848375356742
2.16049191061334
0.54690094036959
1.1621499864925
0.491235203409929
0.848506191180337
1.19395607405249
1.25261302107466
0.704737593096102
1.07519230962361
0.814952606264144
1.08783300745031
0.700728517060733
0.869625760091833
0.753915980096642
0.759401918624727
2.22599858274846
0.779710028772713
1.38396205467754
1.71134945040873
2.34302218879761
1.52770193638263
2.63667130373033
2.90921246821016
1.03188620294947
1.03407673173901
1.41243128116596
0.581162492248607
1.00397291066809
0.904500208261087
0.961445962230973
0.479555682894848
1.01876570620653
0.491651449193137
1.5330156787917
0.847065294363601
1.58780352000159
0.972250117232403
1.07638720339037
1.08622023496866
2.35769805625222
1.96499266290868
0.526100269594515
1.07588515583069
1.10539040299509
0.914800192018927
1.00457970594099
0.44343176754322
1.22839501831327
0.597306439035007
0.871050959774236
1.94471284994089
1.89090208870482
0.797650073173355
0.825666599631516
1.31973754023967
0.774125339369525
0.862993588977336
0.888798017872062
0.844025005090309
0.928088019822197
0.603226182355737
2.35060481934367
0.771418280131366
0.784997131870962
0.800910058338415
2.64854761088201
1.02513073713555
2.45312423819245
1.00774162386382
1.33916677627282
0.479395892207083
1.33867300332854
1.54449287056143
0.774602599136134
1.07433639841086
0.722085431713089
1.04288868363505
1.0720469859834
0.615706211891127
1.03657053411476
0.974053382086443
1.11001923281585
1.29840462387447
1.23085508675388
1.2801164815479
2.05654143967981
0.950973743962973
1.17245203844183
1.10542215836318
0.810655328987679
0.833420557922131
0.63314058591041
0.745781938640018
1.42256354372038
0.587468487911534
0.842996920524523
0.763048259803464
0.598463183682374
0.663338394985828
0.610654409285243
0.851890868540454
1.60723781059207
0.652355923631716
1.34092925861028
1.12559150520294
0.856532417603047
0.759127384343828
1.13019713562847
1.37692191282528
1.06493829114557
0.842927406468117
0.852051512344487
0.778957125729111
0.844358804747889
1.07114243596126
0.892244340517073
0.759964551754328
0.993354938387508
1.1631256229836
1.42638060837474
0.629156213571773
0.80550434079242
1.10542750804394
1.30007376059557
0.539031680796078
0.856935828214499
1.16857030800359
0.928533374523458
0.990449079522888
0.694269646397277
1.15006286750817
1.50893090758237
3.59182693241963
0.854073624236054
0.914195749976547
2.25457494208516
1.60656815277258
1.56424624177001
0.609634239613799
1.47853598658344
1.01240529990189
0.679387108596317
2.00983002485293
1.48917409081771
1.48749903450837
1.28093340904204
1.07252736627286
0.906223699804095
0.875098613853416
0.857234411460618
0.635785373508831
0.814895575315872
0.934465400629611
0.747969948899374
1.16910947737422
0.793472183574246
0.812754068641589
0.76068879621943
0.73538301797003
0.664220711895963
1.32119132795774
0.491511755462746
1.41439046577491
1.19073828792235
1.03797104783117
0.829018053550943
1.29614220708033
0.963203867024446
1.73786067642909
2.31405732540795
0.850173201044186
0.921290547806803
0.765327772214886
0.852504595160132
1.00056464759944
1.17907780583052
0.726899068638727
1.35153676240137
1.11089153627084
0.837579107113767
1.53310053214299
0.553170643803121
0.955411199013231
0.830205801114246
1.08686113244791
0.55854697705904
0.706222814241365
0.751754893823053
0.960976610512416
0.88822619357276
1.11503084831038
1.46212069784352
0.740077334210989
0.834379330164095
1.1959575914772
1.72051478150686
0.767214155741908
1.29583214359711
1.73958110980554
1.39254779299014
1.36504186512575
1.52196178547891
1.35281135770324
2.13581931897416
1.51589159864333
1.45446567258455
1.45244565504403
0.81389445678387
0.695360827384762
1.78270470001504
2.35298324655004
0.567095228651665
1.36598641491966
1.22955891392219
1.59763084049668
1.82147158495862
0.847065294363601
0.89439617988018
1.06563700695549
0.634615665954892
0.634528771147862
1.27946112785905
1.4393599164196
1.32792362703597
1.35606362455749
0.314682386123211
1.96748434976144
1.60493666164665
0.928872627787156
0.887870126975318
0.764158475869248
0.705747699980258
1.04561046623407
1.68135774444695
1.13283591720061
1.1729230427797
0.737551854879477
0.799457950771572
2.29648556614746
1.57769847889345
1.10958145429348
1.60613428074192
1.43529008639203
0.838729694583147
1.35400122736675
0.609524338601629
1.0322795488212
1.20667897955453
1.49665721680623
1.31281186569839
0.629205950229848
1.24141575561654
1.36525265438633
0.663986771666028
0.873305651967463
1.21149844773121
0.679150518788015
1.05731116192938
0.362082285341096
1.43425174357552
0.719513690684937
1.1278782413873
0.901791110267314
0.693802960929703
0.563331702909611
0.468618701178939
1.07902325875002
0.660251886423634
1.04113496487907
1.36034580736876
0.961194806730561
0.959198572322866
1.23634616273355
0.562988838875319
0.845876016648125
0.540957286296438
0.811408874265438
1.15996807844663
1.1729230427797
1.15282961210292
0.630171321002412
2.28321286887555
0.69322357646733
1.06944656525698
0.987236269065333
1.19914352677695
2.31413374111625
1.19998337003799
1.21149844773121
1.05738186859181
1.50724708262395
0.403430805235872
0.614182180936031
0.86999796904822
1.41382371563236
0.708527371763355
0.891863456791465
0.619781976475892
1.94230823236001
0.851585667104365
0.575195801419882
0.491430246716295
1.0292818710474
1.1593595574947
1.60375496076752
0.90388634061046
1.34783232026918
0.983135424955274
1.04466236501114
0.463442576059006
0.455432961067403
1.82140743987544
1.20924785962634
0.495686231414126
0.862249246273224
0.577331436551014
0.823795153757749
1.22965093810333
0.902221161882653
0.714463045864574
0.758660149856846
2.44144006489193
0.613896202833704
1.00157126213954
0.713715282629662
0.602474512699298
1.19009781167029
0.825266005083225
0.99286152627616
0.618060682604328
1.50977826238779
0.670757020042827
0.601002832487802
1.07176200793292
1.27706935290866
1.1230208511115
0.651789515023183
0.49214992235102
0.929380259486972
0.79054803863457
0.670625138828222
1.24104776661897
1.29457378830751
1.27954459580716
0.799082571304692
0.790772758937985
0.923086528757684
0.787263215514948
1.19521509381384
1.08725987271953
1.06482111183601
0.910064964400358
0.848175972561197
0.717216545203949
0.974147904523939
0.784925731402784
0.98707718615521
0.852480439642012
1.17245203844183
0.611659806715634
0.816049706842952
1.69788170480817
1.41734106663983
0.938173582705504
1.27891776967919
1.13348412987542
0.602771037560508
1.21506628087764
0.955159388445907
1.40964423330946
0.571490446429656
0.53114322075808
2.11594631624174
1.2586681417704
0.960195341944007
0.617569122628443
0.9743805848995
0.664848717679794
0.675097666634829
1.15715154294576
0.866497751174665
1.33461337857856
1.01264186978303
0.965481401109478
0.318820646765189
1.14591888765532
0.656474230616468
0.907053957223245
1.01104714379978
0.762247754125023
1.12672858343122
0.535865838712199
0.866059457708867
0.938173582705504
0.965860041279187
0.696716995200616
0.628094214205954
0.734103193302152
1.00674674165931
1.53740592398329
0.945668861671465
0.486864747391987
0.735666920831425
0.700324641735919
1.03926634100269
0.698063306192928
1.4870715848672
0.96271226476967
0.723923221256561
1.1736825880603
0.697628404035821
2.3955393466067
0.761305022812853
0.714394677611573
1.06762741337744
0.784699253919803
0.9679179311998
0.98020216014453
0.669918310562785
1.09505694746999
1.15113430085499
1.05114254336488
0.599963338884138
0.700216997668907
0.757268498086028
1.05850320588896
2.34498916110977
1.63281105310085
0.919504904326212
1.20642905742
0.901746942349162
1.4525407558321
1.06745288414226
0.881642703919239
1.00993458507593
0.606762580247815
0.990951060823323
0.852521752678431
1.15708374513565
0.733466420962699
0.983066395444673
0.38435157202047
1.00237526206571
0.641373771672375
0.858565354217307
1.36364830564849
1.43864243820189
0.40982433828466
0.387519427412769
2.17833737609242
0.858899198412908
0.813341779162503
0.737363477788656
1.1293493278203
1.02588163264075
1.05880992334063
1.92242473685935
1.77952210722527
0.897643229168565
0.992204480046219
0.742706034089631
1.6672512973406
1.39685220783392
1.20840842627928
0.48908222103067
1.14068400542793
1.04820174609426
3.07940568421287
1.06936951791785
1.02150593915037
1.84235414497478
0.53846504257917
1.69757895661356
0.76447626898307
1.40850608420522
1.04651948735513
1.48457318805061
1.78973329153423
0.947660394175796
1.42204963277716
0.475927442217656
0.727322972542814
1.25175364818399
1.32818329242839
1.48088348581694
0.817445288953059
1.16056780803895
1.05531281057366
1.4128676834473
1.54134164935959
1.67653851255919
1.57791850401234
0.729874916020892
2.00308805888784
1.27042435607055
0.60991595392193
1.26496202887271
0.92076570624736
0.624844445711459
1.07596130927079
0.851878978653955
0.802651263411833
0.787930060749392
0.77361345848463
1.60264478159139
0.928439507047804
0.93261308608497
1.98648633178127
0.816024709781425
1.05165372071622
0.660180801038692
1.19326011508241
1.14258634189889
0.787263215514948
1.3829620333724
1.19703430878551
1.0707726157335
1.3180085250434
1.35852915974448
1.36637096200051
1.12201363374772
0.848104062182623
1.45036684236313
1.79080154628884
1.63815524250893
1.08089654598816
1.79962414646154
2.14967648183776
0.62834761730256
0.756123755825903
1.58709219972133
0.597429395731812
2.83421309294069
1.25844833974605
1.18783063963259
1.30918274018241
3.85284179153856
1.07252670173793
6.67799574824539
1.56114225892547
2.14981803750489
1.38151722769484
0.625556292520449
1.14441613974049
0.974600223061844
1.54250103133526
1.27453790779968
1.71655337137257
1.69992478095773
2.47895380616333
1.60084154174782
0.508604060743923
0.948280956273611
1.11050191867971
0.912304393501163
0.749962382679114
0.833463772162359
2.16394823178953
1.36072261083905
1.13861181705769
0.743589639938108
1.05673545199517
1.02299854081693
1.13024132276621
0.757081142076838
0.91355410170324
0.664848717679794
1.16781979364765
1.30202999886971
0.744214653580607
0.30832197192705
1.24502683701925
0.399897398357945
0.556941626956397
2.0690892980464
1.4454278733382
4.03274814870013
0.979042625792977
1.15173204778955
0.883730814935785
1.29955587000516
0.67513362607614
1.23424804278174
1.07606606691917
1.36903978249918
1.39146443631015
1.36335451287935
1.28356060799304
1.33753758940993
1.28065756463475
0.941565829723683
1.42191327804193
0.821300109721311
0.9598894460575
1.04018626753823
1.52503004758505
1.11956730950605
2.39749553005247
1.85535572537339
1.84286575560708
1.42311774020349
1.67863707353042
2.29109668738327
2.29636688742049
3.4189509879379
1.22438120890595
1.40128592241019
2.83500447478726
1.50643365150431
1.12465596055969
2.46083136449036
0.755174054675869
1.54303110291874
1.16057043514067
1.51387625889611
1.26123983543383
1.46961812285206
1.12580805644291
0.506168711663687
3.95263140462534
2.53693970301223
1.75658298426778
1.45173898378507
1.23514077913133
0.924261591488605
0.967775402767256
0.488841928132465
0.941876477712191
0.797276806227198
1.07108837573538
0.90440244338311
1.26242908742347
0.440471879653345
1.31662339581802
1.1264996665032
0.627475767901421
0.237573356835979
1.33691796179513
1.0555483127426
0.469157019113023
1.13756332844971
1.21599800738632
0.661340344825095
1.3871505203281
1.12024235142444
1.1640536058314
0.645888285329237
1.04677723322782
1.00148965621893
1.66678976473442
1.00451753094717
0.867115883405998
1.00872496407631
0.82955433323347
0.739376543454158
1.37969836467011
0.628522127205976
1.00859842072776
0.351978732889302
0.779005534106168
0.65680393365298
0.482980403284588
1.06070884067781
1.21767874135873
1.39249765168125
0.883810236059729
1.01690634151108
3.12642101809373
0.732247941822542
0.653862398758213
0.771968703638963
1.61676627530156
0.891494144482116
1.0724174536428
1.48969627443301
0.861563637525929
0.569072512696789
2.28031515102123
1.23416965531781
0.983653383541549
0.608215267219606
1.15690512356971
1.83288993953732
1.68230169580864
0.94911157453164
1.20309422333393
0.987885233074153
0.595234564763303
0.401328219181839
0.618301122052086
0.878583028011911
0.845564902293686
1.74081057779285
1.99454615303938
1.50244958756367
1.16287401065469
1.46841763300894
1.12750811586052
0.710328518515843
0.679125389712342
1.72748146965288
1.39184549939792
0.820798852668405
0.902878571569752
1.24395392179101
1.52216382180734
0.623115096816451
0.949477519275492
1.16201966613024
0.901099312214517
1.12152139874956
1.42585942019678
0.93539652874565
1.10450584078959
0.728723145815258
0.688554469774888
0.773544091224899
0.96303722575164
0.92244760364262
0.595833702612229
1.06521633590939
1.69839665099233
0.855789927272377
0.898133934779185
0.749331679969306
0.774278713572601
2.12323495033351
0.694310526868404
0.772722769337315
1.12873771251133
1.40631302269174
0.696282866497568
0.561309607880633
0.881798027486941
0.751224151061153
0.742658933655844
0.742549032643673
1.27591225360491
2.36795825672902
1.07213857401581
1.00353531830372
0.888871799051569
1.48819578812797
1.44837519341471
1.95654683413801
0.628010328076377
1.14028283669956
0.713413461357869
0.817163541944302
2.03770271067502
1.03999686453687
0.757015136312546
0.932030941497608
0.719104675491772
0.804297733359748
0.691765166895807
0.857345899486079
0.951915352221918
0.858821202536749
0.654756551640316
1.28722391913733
0.975403793280864
0.526195380304941
1.25815590618602
0.735635397788874
0.873817899811817
0.976915143903486
1.23809059969107
1.79568012039091
1.02052639048234
1.32774262271032
1.2074252300136
0.640943817225282
0.49263603960202
0.953875044895349
1.28930866370726
0.984750368608515
0.55708337060712
1.01492243355909
1.86907331725804
1.21521901610677
0.832370409147164
0.789974037490814
0.631484771963409
2.12815566416225
1.17245203844183
0.950057813108376
1.08957776481124
1.22143454787397
0.812941289717838
1.95377272784446
1.10435709600537
1.09823003275609
0.982495261961885
0.806591049070744
1.03716095893115
0.627475767901421
0.733239560446015
0.90122370621872
0.830817188860919
1.14977992982218
1.68525453892023
0.648647459748
0.846696851205759
1.21721526100103
1.45219389051547
2.07781148283402
1.86328998391294
0.97214191926527
0.932461075064823
0.742549032643673
2.10358408491331
1.56311074568262
1.15245014004368
0.576285014303649
1.13980666704138
0.811724026750154
1.10975946278065
0.786248549120131
1.52294038364909
1.18718541045627
1.12188293369914
1.9031161608119
0.591170598542168
0.847118295705639
0.994723554779788
0.784910317907132
0.645227976001243
0.803593184194943
0.764083804991408
2.22353847934683
1.55183408213144
1.18141223727736
0.841705983284665
0.90254035895437
1.13084028562027
1.16896659273432
1.21719147992682
0.912776149837776
0.745318148851829
1.20717581263963
1.14842347887912
0.931596695590023
0.595865889668434
0.756090405865059
1.35711025955461
1.01228780760881
1.41404635556615
0.969121369936345
3.68283517817262
0.653560437564978
0.47338630949299
0.74081471797369
3.75832840910585
0.901115130866404
1.14751765875164
0.632121983928948
0.693247765063995
0.416399476371356
1.22109796436702
0.984102824893933
0.831698609172067
1.64629696445316
0.705463898848226
0.817516203752813
0.910100761660224
0.805541040668948
1.13735161545858
1.42119195859016
1.18191338744312
0.510671231935462
0.646760459854777
0.652386539639424
1.39240174876836
1.0568717881078
0.607053494691795
0.466870765200336
1.06080679041174
1.0084571194264
1.52593740617356
1.01379468282573
0.684776038062116
0.931121519939569
1.00031314566632
0.874483843117524
1.01074634564941
1.04357404043683
0.783580119104329
0.79246702128014
0.705439389506964
1.23450238940076
0.908525374074289
0.898457789611708
1.8327478748602
0.941337889091734
0.909738286496949
0.523930644357788
1.17685527202197
0.76474722984105
0.757817290209475
0.64294043677523
2.03097279339572
1.01834852896395
0.801879719182333
0.833813511457707
1.32848067415341
1.20024971187385
0.760499461590499
0.565196833149917
0.93790665306071
1.00082711429067
0.559336281444426
0.802593792149067
0.670625138828222
0.418391453151066
0.915324442339741
0.640858677147483
0.691547044964932
0.785726479538952
0.848125521762564
0.823415257815645
1.05719370833352
0.39230629642648
0.811276963961773
0.889593578547589
0.718608578273353
0.982496533790753
1.71086858273128
1.28271688347161
0.727507665734628
0.805768150569148
1.05531281057366
0.787263215514948
0.850155315815527
0.706286920924895
0.759229483778728
0.550398323243031
0.84213971267515
1.09661742907487
0.711372098960766
0.696154927173046
0.501997004984756
0.781706057658306
0.599944755238956
1.30920521878831
2.36684825879298
1.68968043571122
1.32366780083688
1.37227778009927
0.781367233371738
0.746138560293413
0.903521746969314
1.22435691604838
0.748145420164957
0.944147418712441
0.616485295018392
1.05550121230881
0.778642969748715
1.78345188261975
0.761989361581249
1.35474934460773
0.629466242100778
0.786264459839558
0.665860752924261
1.23392221759824
0.97127993182628
0.606668324861219
1.60219804279402
1.88301818678569
0.710016716552086
1.12455565575732
0.824146618091421
0.513745008747268
0.915564628863234
1.41533243460667
0.799891722052144
0.792372288017394
0.756040380923799
1.01602048789067
0.999052188117016
1.1500470000261
1.84271151061047
1.74124673871243
3.24107888665373
0.918523762927024
0.702209691185016
0.707265694044009
1.02406984855111
0.789326044573841
1.1317722160079
0.874656382971902
0.661280884533371
3.32245092258947
0.848775194626045
1.41644771052096
0.690407620991496
1.03549257935993
0.917307560320906
0.914745737131871
0.827856967052325
1.5814902996168
1.16689739239085
1.07390429716411
1.180779381462
1.02077454407152
1.21979498780382
1.07008670365912
0.617177636559565
0.915543001783775
1.292052374177
1.05305281777951
1.01778632059551
1.65510488860647
1.30806611269427
0.905135503295728
0.66232899862927
1.16530074652325
1.28430170350263
0.901295458836824
1.01381083565372
1.55463717924195
1.25876177483385
0.496927708897469
0.817025029145741
0.920564659010388
0.71887215082823
0.892353249395377
1.5345187427616
1.13868089911943
0.647610474878218
0.63266810224753
1.11302713340103
0.631720050622024
0.684539370325149
1.32839041513863
1.10560926626277
0.831107273991808
0.725959295726385
1.65582342017255
0.91341684173958
1.8908736384806
2.27014748823769
0.859839511224222
0.902522513354324
1.29609447623935
0.742549032643673
1.4937783573972
1.07712294060619
1.30265269377105
1.18996603042478
0.584433411365195
0.875114513308768
1.46874537952012
0.946670330293625
1.58824901060327
0.660977904786754
1.26659195059048
1.14034287462347
1.0212895912097
0.820798852668405
0.665798268412134
1.18019223823796
1.28122157420498
0.883245296661295
0.904556392812561
1.15128245273976
0.759934976541996
0.537955896915139
0.883730814935785
0.703344946096806
0.761791604599455
0.736059688075312
0.7781061316942
1.00602732058447
0.945370558924146
0.826668493900109
1.09729477492427
0.642334624798198
0.65241111751804
0.657758138312049
2.05435745318917
0.755587431204818
0.499784985607299
1.9951301173284
1.17237353771884
0.989186587818768
0.721481773406246
0.766382966594795
1.0969789887961
0.909313067867257
4.49538401453433
1.29624032219047
0.664948767562317
0.916738745930879
1.08421015709162
0.491163743336746
1.21687357916322
1.26806338668142
1.08473373929114
1.09133222200634
0.813864726638007
0.703424122631307
1.3216025563201
1.00704512560172
0.619797560690635
1.04611123390585
1.07176572231279
0.931014655202393
0.420341310917595
1.17919148460846
0.949023506680726
0.885448724183997
1.07631243677416
1.03938851989138
2.35546103377238
1.14944809677228
1.17884616530612
1.29428738766754
1.21792479039041
1.76418058566727
2.03434197290917
0.937611760623334
0.743433556938895
0.480488881136762
0.713364164978336
1.47895369698956
1.96512149543236
3.49364566714911
1.26575182342248
1.24332989132099
0.987139381839563
1.16754434033939
1.66689693024064
1.00905358593858
1.32307054280509
0.735348675141345
1.11276407092698
1.44226582478989
1.0842550783405
0.830833776229549
1.22694933665873
0.912629912008928
0.688516525778411
2.34180684239008
0.411530866475134
1.41524506608209
0.432004775176886
1.01500067872978
0.564400799049334
1.04085015018564
1.2393835403221
1.53862359120775
2.45651955414438
1.0063266517593
1.06805309871346
1.2081017257802
0.625414856498257
0.840913853887292
4.79973870103457
1.1429343236854
0.831220374651965
1.06056047501119
0.564214257715995
1.79411492687606
1.10914937077928
0.721665247908778
1.0481346788051
0.852032810043271
1.0306754952036
1.66727354848733
1.66273070122935
3.87938112767676
1.14363811231626
2.55292413872419
2.51881858746363
1.8289027188414
1.23668341231643
1.51504303293621
1.64935958864987
0.418759827990982
0.953137085777818
1.53371186461364
0.973309256140692
1.33297616552042
1.69876183334589
1.00778773562199
0.968277410972921
1.20517622376588
0.538967619364766
0.431068328981839
1.03878049416587
1.3389985966477
1.02699339974506
1.35115381576079
0.867198611952013
1.51994067870532
0.551576442748524
1.21284686772213
0.470504390259369
0.787263215514948
0.935099396002092
0.497825283557373
1.68554728688971
1.24321000770814
0.570566059457669
0.821325082943579
1.0358724139445
1.03651419616679
1.04708594457158
0.646458773226599
1.15465951815426
1.03610518097363
0.894699256330349
1.15130442780742
0.984512022731179
1.5231571332358
1.82535946645055
0.84125269333723
0.702535441085706
0.919834267480403
0.792671893408953
0.632270630723478
0.587026866886922
1.1903574077466
1.02336103421232
0.874151002685267
0.936849605564878
1.13455820824679
0.909622972696479
0.375434284600456
1.37945991382096
1.21599748879165
1.11122877708739
1.23679575778334
1.49523736510097
1.45614649549607
1.31341750711032
0.826309624804336
1.28685000823387
0.694011741710926
0.933748342572056
1.33038752953807
1.25578439488669
0.666792238193949
1.14893092916402
1.55265240302296
2.65036463762369
0.797698618679366
1.40443834918054
1.62396587210173
1.52416299294392
1.08366501072634
2.09750085477202
0.640222344919025
0.559593720214506
1.02383675276568
1.26428739306849
1.51551117206274
2.00845164040699
3.13868203310613
1.51952452355328
0.866500013864144
1.79655089284351
0.796778493988348
0.806977647493163
1.18064571964942
0.828212202703845
1.23937334849634
1.09372783502161
1.00293389368893
1.22878799747956
1.01682422112128
0.908851112749821
0.76373873891133
1.21149844773121
0.991434634119045
1.06654668506592
0.68924495415928
0.805803042603755
0.866573898722342
0.798652677189708
0.567947867804298
0.954973474115355
0.40726910736683
1.4455696572823
0.800347767339821
1.41544987757564
0.964553552361099
0.833427359205601
1.2946842762173
0.944152479602567
0.730496710227226
0.921921510235987
0.852436631898141
1.04255579600591
1.08716672563833
0.948122415783969
1.09782532905053
0.883404263466037
2.75637459608331
1.59820956009934
0.832463883245728
1.95759768302877
1.03728353167376
1.22944561824322
1.20576121510335
1.27092581456148
1.05095837436936
3.14160632328861
2.6389202351737
1.07302965551408
1.21074825169625
0.691381898928636
1.34292812736275
1.19820237175128
1.78407646613742
0.789413398278698
0.395920878712661
1.1567858203324
2.04658240455452
0.935196269447445
0.570739645198067
0.442957725922769
0.834620057843649
1.09365836881856
0.781367233371738
1.35742756778837
0.97846784547455
1.04512679075904
1.02679034106218
0.96713279336177
0.544489468987847
0.495030939592652
1.90943162103222
1.06579188630585
1.43979512699373
1.11801128850552
0.720989752725918
0.647543641849398
1.373033263345
1.0585567697146
0.683934624874085
0.806418972519567
1.02082369818406
0.83949185089472
1.14155927687696
0.714274046606531
1.52239076414882
1.41674382821297
0.62466955022761
0.930700974759552
1.27363801069203
2.00087939300828
0.637036341605852
1.00431702095205
1.11217940036888
1.01263400385622
1.08159592938239
0.956110273396694
0.969028105693882
0.887240358358822
1.15075958883661
0.761113859783634
1.05531281057366
0.696716995200616
0.502519586570041
0.876551047381443
0.826976470038778
0.862627753597546
0.619647864332467
0.906519229581233
0.952742547962955
0.738838911794147
0.783677629275447
0.642109648440316
0.649733460018786
0.636390937124789
0.992328761522427
1.09435921986305
1.97798890488125
0.831308132740479
0.62603458435875
0.974319861156576
0.520192456606492
0.727265074411744
0.741900337849553
0.874151002685267
0.672544094145983
0.710777959868224
0.730042791358382
1.4250757419348
0.975421884909625
0.861904959288259
0.779144396368504
1.04886892576906
1.08080532581699
1.15829890910782
0.749449290726151
0.834275336698881
0.830865878923092
0.944170015492487
1.18684563404442
1.44675940509025
0.98461572126911
0.896747207398292
1.63493674055856
1.13873355433107
0.743612333479216
1.30595940601521
1.09290356178819
0.344001964904646
0.943961635887707
1.03059336311174
0.838475514610376
0.6784434832835
0.693076161270791
0.682126788164783
1.57199712490583
0.902314231657763
0.768917153997694
0.585449445735922
0.598206579566031
1.41305295616516
1.23607274109064
0.611911465014058
1.47389048917903
0.79694277692726
0.738319312642337
0.937222166964579
1.43482625639288
1.79449144323687
0.794936624016163
0.655311910220374
0.909446013821017
0.889621472718362
1.05039173929
0.443458507663406
0.89896988838931
0.64772275247952
2.59730767666993
0.657071560840472
0.382390431650174
0.85426720348788
0.889491068614372
0.993425083210957
0.624116872606241
1.06711986922136
0.443160952118027
1.24919073769288
1.00031314566632
1.13970084071403
1.09232946560252
0.798652677189708
0.519213620456234
1.24843424030226
0.601115342516108
0.793872175950828
0.936320684787834
0.995691896200563
0.786533584644336
0.848266775924434
0.754682686488912
0.805525430842923
1.13515302751135
0.484708755476634
1.12873771251133
1.02762767904806
0.799451080471309
0.759620690668802
0.653728692626633
0.7513790911598
1.18749346585213
1.12509360943715
0.738319312642337
0.823272875056041
0.722762972094937
1.62717746545533
0.783375554775621
0.777115451522143
1.39192297560523
1.12220897882759
0.808170161598502
1.23640525120233
1.21614449907955
1.10273651800151
0.690771977239278
0.951258134530375
1.41100992087631
0.8197843390185
1.16330196578524
0.697478139921244
1.54884900564502
1.42211355572497
0.71697285454604
1.77194063612252
0.773747677412593
0.731755954019572
0.663969847107277
1.00306362150671
1.89274288628425
0.758810370383902
0.665561306490309
1.65826316780853
1.00504910103549
1.58258163906876
2.08137122736275
1.52036326229685
0.867987057927315
0.935732239074793
1.01271672771251
2.03692950112317
2.83270520775165
1.48075628976419
0.602756898406323
1.01204425473968
0.733714375544107
0.817722321456424
1.01272517601514
1.13283591720061
0.657843573347735
0.784646305149974
1.11238890751144
1.1890998255013
0.733714375544107
1.10396334804737
0.980384298381119
0.934417117807569
1.55040991075103
1.36389510002857
1.28997506732227
0.978076970572525
0.98041064311848
0.705439389506964
1.7627804225768
1.07367740076806
0.89586116210159
1.48700518525914
1.47094115574321
0.801866487379521
1.7122189355942
0.992542421893562
0.965446816874877
0.797086249384952
0.644280965928071
0.793972057085236
1.7383414741869
1.32892473457963
3.15574156157835
0.882136979371389
0.804261119673337
1.17605365971062
1.2726485634482
0.6839183832142
0.493488233285657
0.945124713984874
0.85821740786912
1.32366945964699
1.33347197055595
1.59316614604359
2.22122755945312
0.997482931687842
1.05531281057366
0.711705404113119
1.23634616273355
0.584603067962023
1.41840716072152
0.985817256157256
0.899553474794456
0.991734516333459
0.836440397588277
1.85789810102706
0.835356711194021
0.73101057160362
1.06257681011335
1.0300517398905
0.665972853734935
0.7356404477932
0.789612232700909
0.794725775612001
1.03031725951925
0.912499783378807
0.692326777644349
1.94550227255634
0.895689731440122
1.32380991687345
1.03687057705864
1.14429067131432
1.29647409920903
1.02227354117495
1.15500224219366
0.572710565983858
0.632999284609049
1.07722373774394
0.562927542946951
0.898108866176922
1.0124501438145
2.92887538636479
0.640001002677458
1.05896165251213
0.745158231476649
0.980740808872988
1.2631932601745
0.75666959483221
0.974842007458496
0.568617616334742
0.942421956499564
0.606896060915546
0.807262595882683
1.52386972204631
1.05111359426846
0.747624089870024
1.09938664446405
0.866686843475575
0.598066311926766
0.821243779185128
0.731902971795841
0.774212013650919
1.08908394989606
1.71185769184082
0.7564736850258
0.627463888781654
1.85021175570007
1.56833443103355
1.23604747660399
1.18769646053517
0.86302241197298
1.03278291611826
0.982886268744353
0.684644165825372
1.92312713815871
1.17828623213091
0.774212013650919
1.18082169630977
1.17036992953517
1.00116963162202
0.829827678055874
0.824198661223571
1.03983100244826
0.746118462140551
1.36905753952519
0.843849588819328
0.755522735038975
0.767790910071006
1.22893281269811
1.39124296423761
0.801348505297375
0.810981545681156
1.33048383761871
0.787263215514948
1.09513539302879
0.749418193220136
1.02404519833301
1.26344446584075
1.28460447439962
0.754456613951785
1.0011949895677
1.07705010827983
0.51033654003326
1.07792143654123
1.37640793690321
1.16011315343221
1.24077691384403
0.987194150595231
0.867419041646734
1.19578276065184
2.13649722272542
2.03672662644414
0.981870840505967
1.1565173170286
0.927937459818876
1.11664911296919
0.409623153108381
0.728653669998927
0.543926370995459
0.761589416188253
2.20019171803266
1.29643835862794
1.25230062087331
1.38867823352959
1.54172163990898
0.415275179980588
1.42851135369547
2.35971452317516
1.35143804497902
2.03227829187615
2.37448896167402
2.19407449102938
1.07595309279851
1.00859842072776
1.61865266111183
1.82596120247546
0.927116636845593
1.09930235043279
0.806240774008111
0.885675986487714
0.833357848595641
0.821034354837342
0.643505298203918
0.919923479482287
0.970986955806271
0.46226631208244
1.58847035284484
0.761048405304733
0.838634988762452
0.6817089411706
0.85061611067121
1.38464949344305
0.928208138768666
1.03709449200942
0.755957006021697
0.730750791725467
0.938595572039581
1.36769293983053
0.909175148380316
0.760995080984182
1.26781585491868
0.751546902671372
1.13339209793808
1.83296706897728
0.775414645141879
0.836052380138617
1.04123107344637
0.555561093547984
0.745810906659267
0.916483037660035
1.29933384606968
1.20627716416363
0.821034354837342
0.6774915516503
1.40356699713756
0.827366204992378
0.845500612683824
0.787263215514948
2.19369283390083
0.693975825512845
0.686346479203322
0.874073995960263
0.738826283962673
0.840567081374819
0.802345518825037
0.729626986947869
0.760585853497114
0.993777671819551
0.895327318384494
1.04096982317167
1.17119785256167
1.21577662941871
0.499373129578951
0.790321545787374
0.684644165825372
1.72860159821859
0.830287898290376
2.47481449412381
0.899277866782507
0.752585107371825
0.896072716907096
1.54076954805706
1.10843770916205
1.31960792810642
1.60535625870585
1.5111702455075
1.27792024428634
0.920669110778403
1.15825168534467
1.50145075105458
0.96159262548234
1.32646984097913
1.30279505671088
1.00417151973544
2.39837397798498
0.898174821970034
1.20471254571109
0.860806294390181
1.32323488622633
0.718580107356715
1.12683655628651
0.666649441388253
2.42084230135674
1.22333502506739
1.01178440740813
1.15369887100551
1.82057677576385
1.30780224474389
2.80054263768106
1.35153676240137
0.764829307415447
1.48061367768818
1.32670715784044
4.56391660914399
2.870839913121
2.70781108148479
2.40148052918796
1.39348157468913
1.71442865879874
1.25405554171961
0.92949266223931
1.39659599222144
0.88184395218986
0.947264660761961
0.58604939259421
0.572964840769339
0.617419083421452
1.5389877449429
0.5672717407955
0.690129461171096
1.60997694352749
0.506697012425456
0.875098613853416
1.08725987271953
0.921045027219724
1.01978818463305
0.649284278821477
1.45050408788398
0.892244340517073
0.560859118935237
0.501325830197248
0.59567311846163
0.753349862028311
1.11433294848027
0.823316890264657
0.563889265960992
1.20517319645419
1.49992377170101
1.04656994538757
0.926793579567902
0.799635660105257
0.386154881665036
1.6090618877686
2.38580751058516
0.891247458225934
0.640564795072148
0.796897569835418
1.53237412413278
0.41333143902887
1.27354879869014
1.08879636094327
0.889939782995084
0.846964972723363
1.33658825875861
1.08110309017101
1.11201567232599
0.791413208634844
1.18875641732207
0.502917852706435
1.26321129665439
0.640231746215374
1.11511247620856
0.767262843790739
0.837566671245134
1.28607753605354
0.986076395591691
0.587724663084384
0.65291480611889
1.07329497117867
0.62352683337898
0.851988879666127
1.04937069537223
1.45040069280078
1.00312942481469
1.15091257296869
1.25045840551401
1.04314201144083
0.69000212633246
1.53877569695155
0.49483864914641
0.678502626881781
0.838765338349502
0.856005133097216
1.41834293285726
0.984840872117616
0.756040380923799
0.692603827611339
0.722367602349946
0.87416128147622
1.1336899348002
3.07649880402615
1.24858753981335
0.450782707925243
1.20985092695134
1.00859842072776
0.887870126975318
1.27644239670349
0.854565431901076
1.01616864431841
0.936588393544435
1.14854644194999
0.762612441438343
0.979540483344792
1.19730947785388
0.532300650125893
0.872761541987654
0.70780658121338
0.729155210716612
1.24104594870415
0.601024974511836
0.727273780657107
0.856723304710515
1.32658260142625
1.3318019819856
1.60035154574614
0.325879036448063
1.02758239746977
1.35234812377572
0.919794451905868
0.712658947562134
0.990512386646597
0.975705525313787
0.972973041093527
1.18429382057929
0.429135096568887
0.943967424875814
1.35337274166888
0.821786713941284
0.613238442206843
0.726899068638727
0.909586942750161
1.17414612272159
1.03657053411476
0.857613661777376
0.902708369906269
1.17300029005705
0.625094696010196
0.735688967680118
0.464507198214047
1.30560752021294
0.650071972614445
1.31088930774056
0.864639184816577
1.06365489373598
0.786620190342129
0.418607402720702
0.881010050890745
0.71409455263468
1.93113727362094
0.591388143895194
1.23765680413521
1.62689388675886
1.89214279776343
1.15328147882017
0.824124376289266
1.77536100364556
0.845779492016212
1.67121994518046
1.61179294477561
0.820060910412494
1.76675008913724
0.983125606975028
0.99878794809967
1.13938740562624
2.11569377211198
0.698830866535644
0.980148263124898
0.569220644363245
0.905374598902418
1.43044328615784
0.531497399326592
0.887371812545774
0.807027561263489
0.77593824033851
0.768567629936387
2.34337331278556
1.00733870762645
0.673662075244279
0.769766361347928
1.06990024944974
0.752740338500693
0.866429432691681
0.681165485978074
0.545104719325455
1.17245203844183
1.35574486570348
1.0334310643978
0.669103469948854
1.39249916533709
0.772311497033636
1.37539631777198
1.14925969503712
0.934467786870161
0.479023089669328
0.690937449223106
1.5751661974224
1.54148509105071
1.02670441572287
1.32611363640863
0.614636984972395
0.891635322657695
0.453749288326749
0.551807328143072
0.774674630503201
0.977511033540985
0.748119675634825
0.87462648901706
0.970972566508588
2.60028904221889
0.694315232933254
0.675917491477595
0.826593048590352
0.894849620743712
0.996030301951093
0.995274802723549
0.974616898042264
0.811317476541908
0.748799728865068
1.17988176540248
1.25354842696593
0.918451532967211
1.3149913842458
0.7826754112782
0.61866041429141
0.964262314248812
0.833056017894459
1.17555494482
0.92055202142276
0.939338139499034
1.14588958914763
0.797323906660986
1.43868044713147
0.80648864332397
0.702579700113055
0.837975490481272
1.23364802049344
1.02477021843674
0.843584992430288
1.37587197887626
0.817375724248564
0.727174263391467
0.700915391741022
0.442328640346544
0.825134775584
0.747090498278044
2.58427048021868
0.643036853335175
1.66355802392468
1.54621436853561
1.11565594275226
1.18177811647191
0.694126461622853
0.932156806784392
1.09861497373699
1.13139304918323
1.04802882513587
1.17182403265799
1.52359696660151
0.699630788252107
1.31679243406924
1.55693435486189
1.06782941860444
1.13845062558029
0.582377434059182
1.41190778123025
0.706518270333929
0.606091794089006
1.02268338833221
1.08908394989606
0.813393801802129
0.977753596484286
1.00336006121298
0.756325709410477
0.522060985874923
0.909858645435206
0.757111782013453
1.06621598450396
0.666707475134179
0.682475432808766
0.600603170738958
1.3752773015748
0.950528503659763
0.903103099146118
1.74666206440956
0.623320469616685
1.87560449209361
0.571649272505041
0.527059102718227
0.569764930751361
0.726097286592508
1.08245316552092
0.828893661636481
0.953767705924156
0.707065505291312
0.671596070576137
0.874718187272824
0.738999730657184
0.957346353870522
1.70164204832618
1.34321870874299
0.555700345892803
1.37698313127592
1.49410306264067
0.985027611736079
1.20630790074593
2.16154905452152
1.38338101020346
1.03923651619983
1.01690180869702
0.954754946404371
2.13592108322509
0.961912292151208
0.542892834958571
0.844603501712338
0.807794888677522
1.21580486463527
1.17293432815412
1.41199406187524
1.20232206084936
0.938173582705504
1.12110274819983
0.569393153503422
1.15750097082841
0.866202856815404
1.19144704383741
0.774684850158072
0.792765013039302
1.18773106816376
0.84412750850877
1.83205285648143
0.962143613222908
1.30794667042328
0.900014127071534
0.901592084167766
1.00790118658358
0.796693150346464
1.56587579023495
1.03356672108552
1.67927135568349
1.55858798710489
1.1756605319658
1.72706805179708
1.04375272817526
2.49256932277189
0.804170406586263
0.65332876785947
1.57571482635336
1.32150680553746
0.477430201023502
0.643739674206437
1.56694358059225
0.845627837046218
0.760954444870325
1.01650795353663
0.723969621317624
1.1152530535458
0.9981768987442
1.18605459997236
2.21531824176762
0.822521848287995
1.05888367219778
0.801867444597905
1.25680581372126
0.900661165127275
0.660592537601221
0.955875223024534
0.977848088266945
0.985054087607766
0.975982574623187
1.06216021953097
1.04423105095875
0.957299112350133
0.844916540415305
0.823971142669408
1.42523882169257
1.07189162958321
0.995623936530235
1.36806111462775
1.96137930635569
0.972160333808413
0.954343903382668
0.821335088358123
0.743821891627527
0.601460408596183
1.07935509179992
0.703752136418192
0.48469305709708
0.840266168367936
0.841705983284665
0.592698014302456
0.766704073734403
0.217451974543905
0.720881826547958
1.02778147897749
1.33483988955776
0.856709532977949
1.4763874364561
0.906779453828035
0.930277271976593
0.603660562515159
0.957388840662702
0.759573267529091
0.800618462067409
0.782901698239991
0.688995448958174
0.852521752678431
0.729784339734075
1.03459962292006
2.29235527115282
1.94332532479654
0.438720159033465
1.0338185304046
2.00090872771833
1.04762500310599
1.03661332921821
1.00248531565273
0.523933000806365
1.0549385395461
0.691242648540563
1.22696317967841
1.16135088629717
1.38872013650668
1.1176771681476
0.551527890212968
0.527067078977762
0.52677735119732
1.41524506608209
1.14656468568862
0.786961137930647
0.990635603961407
1.62786561617574
0.959720164887031
1.00837861870342
1.06099007917534
0.919498676727805
1.54040889462657
0.656481283381569
0.849419271357273
0.70434534480449
0.596527740909529
0.732082139737157
0.905468211171038
0.837214130986699
0.863955410304043
0.671355614294582
0.551991164998778
1.36053525482986
0.976737233048515
0.852521752678431
1.56541677162212
0.75947385266636
1.5440000766491
1.06666327097246
0.903318633560483
1.28769964176781
0.809121586956926
0.891087726175358
1.36895828344909
0.766145514480083
0.516989100319684
1.08810090339934
0.551900560488242
0.618001383940276
1.44136908558339
1.02448669797678
1.07059768040998
1.53901762115147
2.52591677495846
0.892244340517073
0.678194575263687
0.980645378256062
2.30556792974761
1.09996037275664
0.912109816252145
1.28928989551604
0.90388634061046
0.830093241346639
0.816777068885369
1.12680588394328
1.23177686071095
0.650071972614445
0.708324035411422
0.547582160587387
0.573318067669145
0.870020513651704
1.3208283937415
1.30447712112392
0.803317509896923
0.785241393855349
0.956595340138932
1.14583829479306
0.816791032561909
0.932608968711264
0.319588372543089
0.815920030446383
1.10284572222414
1.09084357982527
1.75605393430478
1.05724088449409
0.873137656609498
0.767790910071006
0.974458411314956
1.05613093700793
0.954784683738332
1.12143879263767
0.857613661777376
0.701375407918657
1.43093191299279
1.19508368130674
1.72597590444478
1.00916139055514
0.778721119258879
0.891917613415434
0.774178663690078
0.787443663394285
0.767873384526664
0.81309271227001
1.11784152032374
0.863460824992301
0.555652171512874
1.10306975129458
1.30842524676964
0.976748987657014
0.965785313009104
1.06521567796755
2.20589139122459
1.78319864733471
1.13110878154718
0.901020284812849
1.43108797419339
1.31444064012242
1.18316393298009
1.97385956554186
1.75532345156623
1.22324205931724
0.974449588621794
0.840179978808544
0.730838612580599
0.74259782007507
0.726268763669293
0.938956179462926
0.65616676284826
1.33555781106516
1.63769191267743
1.56765661471436
1.79786397087642
0.507966083484008
1.07782690345526
1.14464805674256
0.666317083575967
1.19741467795832
1.06843593458962
0.705545427999032
0.848280832059924
1.52128898922123
1.43743097667555
0.679604266642653
1.32307898184636
1.03201342072854
1.26796533615332
0.481498398959435
0.66366418241146
1.21841806456731
1.40277259007378
0.575051921402222
0.746243440021167
1.53953831070332
0.830745863688498
1.20589563146635
0.916375842593367
1.05094162814559
1.05937010664503
0.767048688099984
1.3568025632702
0.928133496806572
0.897038710439245
1.09582165396718
1.16082809990988
1.22350294881615
0.912559760528545
0.710595574548957
0.679807371622458
0.924048355364554
1.13498969898769
0.570399984625896
4.12078279584587
0.923396837640151
0.890024115240348
1.41653080049874
1.43208595656561
0.980316071913343
1.53180182546693
0.829169371664986
0.770767263484743
1.01563525119496
1.27798629851373
1.40405590495003
0.960413857461
0.693070155443831
1.34737670066313
0.953933447722621
1.1884748099054
1.15105129536783
0.696651063749051
2.35863027627766
1.50421310467228
1.05333504237436
0.883508609700361
1.16201966613024
2.43312677532539
1.15069433270648
1.39055759346334
1.61545710323958
1.64190137918623
1.78781289991144
0.952850091221162
1.02390697756326
1.14442340453428
1.88736283138183
0.358084897589224
1.7986124659286
0.794824728052349
1.09834242297279
0.775135150185563
1.36346386891517
0.720947373874397
0.918400747900016
0.852321507210113
1.53967878827777
1.16992503495842
0.99962503041062
1.23769281411294
0.703659624800244
1.0241013333799
0.651413885885745
0.752845061594296
2.34215139216742
0.641487608189733
0.92424832677655
1.18348189329713
0.679758341967257
0.572558863624071
3.01874801261353
0.654897213917458
1.33091524941933
1.34182455955011
2.05567504478609
0.745077348008601
1.24297948308494
1.26652784390695
1.4363617205128
2.08954876496342
1.52462180961807
0.808076677091267
1.45841572924793
1.20293837706048
1.30069029701273
2.59331038903263
1.28261048030812
1.60919976086242
1.3553240478208
0.594328016673272
0.721902624044215
1.43548731876202
1.42897972322558
1.36490214014594
1.1308875592758
0.869386753086028
2.29553298266773
1.50420418892387
0.961690709829108
0.582522703429567
0.678729753062088
2.80790999344576
1.0716358844103
4.99268864790862
1.12973013517749
0.497860417252433
0.726567235588826
1.06743200252633
1.22621524678992
0.866860742509179
0.940634892714017
0.840367443499276
0.662425925380799
1.84187451054661
0.921501693647877
0.899127173416116
1.59029443002137
1.49465996762041
1.926735393201
2.18986550797232
1.30858057208005
0.901351791911593
1.33450181305531
1.56884377394961
0.60190320091418
1.16180301772654
1.17868520993219
0.900601796074852
0.744405084319707
1.40673049417815
1.47223590639919
1.30924236149044
0.984793771683832
1.46666395972616
1.41356424450387
0.728990771071267
1.49054527509117
1.80179205162949
1.31415703977511
1.02834509100146
2.75892219178315
1.71050450433088
1.65612697281106
1.92300260743306
1.835390300999
1.37568665990381
1.21149844773121
1.35774433536379
1.31972713893326
1.56810016016265
1.57332169397298
1.93805203972108
1.23610451768155
3.00745594695818
0.69933390556559
1.54428493079311
1.09836855773958
1.94971050536367
1.19794564713038
1.00162683785497
0.730750791725467
0.892231644250275
0.892968547336853
0.739960716479011
0.635744822598884
1.13496748552401
0.815008046655542
0.867042238176433
0.938173582705504
0.837153411627681
1.08931980909751
1.05531281057366
0.608467216432061
1.22768903182019
1.56116771896819
0.934439249392621
1.7832716389726
0.846542019961143
1.23963342132794
1.00280042311521
0.862241561404788
0.858821202536749
0.930508278362618
1.29907298048387
0.669023293987643
1.12459227158795
0.998746858073678
0.707910835346194
0.621427728130288
0.856370726544155
1.0034550345612
0.775926486122013
0.789399537218633
0.992838555710645
0.805475623318411
1.06245270862713
0.859531259065878
1.27461916792844
1.14599469407426
0.99772221738105
1.65149888031181
0.653428962593439
0.779990048973874
0.784311847640324
0.624017363256066
0.464845932735316
0.734960575019276
0.987315407100293
1.75814817778263
0.760532902671422
0.938173582705504
0.938173582705504
0.58604939259421
1.72122128801367
1.54687366371585
0.938173582705504
1.1292693010443
0.947942886233486
1.05506345533597
0.877434723810901
1.18032589785575
0.466953971088558
1.62166822436454
0.880236131943328
0.914685408923723
1.20109890114552
0.386521422944206
0.493048166188713
0.874941579550091
1.42676623945098
1.15052113573401
0.965413652031722
1.08826209857927
0.851137643650413
0.796261911100864
1.54401654652148
0.652562312069057
0.946670330293625
1.08856279907898
0.663063768493174
1.1804818361812
1.1483152534399
0.900264396007162
0.87943734861858
3.72298796748859
1.45208914042933
0.646369271022117
1.02171401342399
0.741200096186429
0.918080155434773
0.904027935930348
0.749224176829824
1.29053616939557
0.839602019456042
0.707954867088636
1.3318019819856
1.14479826234977
0.650071972614445
0.847246790030856
1.28912026197211
0.750800843057707
0.652014116651136
1.665567205899
1.46961949844358
2.03346251295029
1.66192731681381
2.06878516474205
1.4534772755513
1.42882174085377
0.863620463767811
0.947859561833161
1.85602547007644
1.89937974179
1.35061385889977
1.47844664402767
1.70740466243251
1.01642340273023
0.562529987266793
0.770629653642355
0.649087172870261
0.527753900620086
0.859152915378351
0.920035299939226
1.36329298181357
2.91035894869591
0.502813973227991
1.26359136379721
1.06244279618248
0.848707154926414
0.867788985549253
1.58032480340318
0.853348624594076
0.819345013576753
1.20150615386267
0.868327241305273
1.32863435797917
0.564140158204072
0.920232531253924
0.564944034756401
0.822513230789999
0.64673711579953
0.942291889690255
1.00947572140786
2.44086409758444
2.02594462712301
0.589920205487249
1.57732241907674
1.34365042751857
1.18811729554485
1.37618738382309
0.681636494304758
1.1907451913857
0.72903976852658
2.29433790472416
0.634615955703437
1.15134668060402
1.13038542314403
0.748076228888325
0.631991331049437
0.877744477023046
1.02206861759632
1.02382541273257
0.729091237758903
2.00751643846307
1.07966552583507
0.82910046115902
2.81407468810709
0.825666599631516
0.766205954976732
0.921241162533279
0.769040082438385
1.04467297839235
1.00906857335945
0.553269188107114
0.722587343861854
1.05861428750516
0.73295204664403
1.41428950562644
0.781673942656039
0.527060991114506
0.538576068807722
1.01600581883049
0.92970737261939
0.481939933544276
1.33083929238945
0.726899068638727
2.50815844644801
1.04288868363505
1.96512149543236
1.05369859323001
3.0618987147279
0.89167149134795
1.16450935674058
1.45678744853273
1.57576485129461
2.46310306451203
1.78960196293299
0.882800665558128
1.07705102968872
2.73587060653885
0.829574060335479
0.500749888661549
0.835959320782225
0.718625688510869
0.683632443375745
1.0906297436725
1.13642115927261
0.625095801883597
0.767548783536736
0.874972341956513
0.544682491954921
0.949057251924402
1.17856849242222
1.11635186478697
0.640041554173581
1.54753306978887
0.672470739073731
0.590975513846422
1.13021011122309
0.636390937124789
0.58671950079028
0.817445288953059
0.922812679173461
1.27477300170119
0.507027734436352
1.18953805222258
0.704352587028701
0.561426070443944
1.1326191418512
0.910764049474032
0.73785207321626
0.539148525583891
0.745318148851829
1.05943177192819
1.32418260713413
1.51534785137792
0.752459870647256
1.15483700869853
1.10922750394808
0.941780201994634
1.75883253192847
0.973705884767034
1.20056545313019
0.740697947963143
0.920662621575373
1.22639459545675
0.810933173469578
1.3411854683345
1.58778656395258
0.663965041250339
0.80574395039439
0.74700616291048
0.927682959838687
0.623596905668933
1.08619743215741
1.05016961030229
1.34447072514161
0.949696370315452
0.411433825179375
1.06415889819693
0.935922994600632
0.946948790372577
0.675129322802273
1.11391272192677
0.982404969027602
1.45576875387321
1.0812022567225
0.648172622125852
0.595715035237619
1.04228304175543
0.585615663203724
0.912199291506947
1.45491032447145
0.866169953601255
0.857318098706425
1.00947572140786
0.468485459248095
0.850904175155449
0.868181352897633
0.764199026779195
1.45716648734374
0.471326757743032
1.38795566758668
0.747694436150605
0.485197766657551
0.567504937957211
0.800870270276905
0.778516772699171
0.603553864521309
1.28939858271722
1.09577578289899
0.818177300499094
0.693658092825419
1.05568244896262
1.10548136577497
1.10496925170559
0.810424104371385
0.911277786648756
1.09963448983004
0.738043688670455
1.02418922155286
1.07877849767898
0.703345621908328
0.850942242803681
0.583763815723946
0.905858013413767
1.01040563537834
0.823166551155965
0.973824652056683
1.52745878793059
0.522661385039154
1.05927658847633
1.87235061781873
1.26168171467291
0.873232611612255
0.848615036839172
0.77491251165521
0.655258604663842
1.620416862054
0.916233262632374
0.986798019782023
1.25083102730619
1.84256960913386
0.679619473587378
0.876875040960054
0.57686949625664
0.515721876755824
0.593617913511079
1.55887521918834
1.45626892273686
0.85359783647149
1.20369196389685
1.47610027820701
1.60192399104142
0.894172617605481
1.45264755131098
1.5853697643909
1.03245127442035
0.805204729449753
1.02244226999762
1.05864246044522
0.994723554779788
1.22622824569414
1.61712465287596
1.5097115786692
1.56607099596078
0.722665963595671
0.607694189132732
1.01339595976562
0.713413461357869
0.808781020931618
0.98435989004836
1.04100090888168
0.612544430390448
0.701028719977489
1.82914819371047
0.648172622125852
0.999912211708465
1.74337911112467
2.49822849640636
1.56403437440503
2.98108086927212
1.33723159602656
0.752673284896064
0.933273343271889
1.21354352369702
0.949980742059581
1.19180845031853
1.11432798372127
1.19038301124003
1.07059217670111
1.00675427302675
1.07954851289122
1.08060583937973
1.57650539901725
1.02090907323371
0.844748911508125
1.12473501924724
0.580299029726398
1.16828116070212
0.600695203677019
0.992838555710645
0.763416995306609
1.1362413868656
1.11160788529763
1.1450487280703
1.01064384750555
1.52500780998139
1.61129837390729
0.912866741241495
1.57532291473194
1.07213214873944
1.23847463982852
0.810538555556981
0.974600223061844
1.92147648109178
0.862989806550994
1.47778819347765
1.68181740234682
1.0194307076705
1.20378567307474
1.12189792537447
1.45462776146672
1.00859842072776
0.755875851086732
1.21528889240381
0.916012107162879
1.34626421305447
0.66820570765879
0.954971010293582
0.619897149704971
2.09001890947261
1.03857814941925
1.06148068690523
0.605159052436656
0.984607765991748
1.491486146829
0.878335670230131
0.577812778624704
0.836484061630934
0.797890657276642
0.564468325425002
1.53739513136549
0.864473170821744
1.13516530734592
1.16362709490307
0.977464431397744
0.864078867511208
1.1146726031227
1.33435321451466
1.45675648086941
0.748965857818736
1.01526232557767
0.995057820536137
1.1778822276925
0.925693352026627
1.08725987271953
1.0237645715878
1.10189117109148
0.967990840708308
1.11073023671596
0.727689949135432
1.85852271240863
0.52045142498804
1.10743967108076
0.934725818122582
0.909297140989788
0.928319026732002
0.761572098528869
1.13282013321349
0.887905239374113
0.941233949950158
2.0019264632443
1.77468049419042
0.892017318633125
0.653278529994556
2.00157115242548
2.34795456253053
0.916123975194989
0.938173582705504
1.24191063810482
1.00045943583337
1.34264453890879
1.5718965078805
0.563713201617854
1.58604640770952
2.13193694177941
0.782776502800062
0.629107049579311
0.736734098540075
1.29435119834563
0.776643159735337
0.733714375544107
1.01309979137583
0.925712691336548
1.72051478150686
1.03263206514992
1.08721932180958
0.845198127707159
1.25924152464896
1.42305799732219
0.932754444655246
1.39962771882707
3.34309802062817
0.721481773406246
0.949367388505852
2.47748633092662
2.64409038682619
0.769817146415122
1.05127352685407
0.740563832930223
0.765795380928481
0.727820229545139
0.923264953704101
1.25811863670954
0.958964732464869
1.33045523521528
1.18998126919027
1.57347326165564
0.918560345151977
1.09435921986305
1.18904963327279
0.805919615757579
0.626216689225681
0.720767420254503
0.425270060226146
0.974123341680459
0.762314962806786
0.955408127650269
0.941386069252695
0.723566633325138
1.08022901649888
0.911658589792546
1.08848038630812
1.2045408854123
1.06628725441174
0.85514983664782
0.755200885062234
0.940410817995812
0.848775194626045
0.948092972550177
1.19711292851933
1.45429269183222
1.0795379207992
1.08077786011022
0.756309511869452
1.57199712490583
0.889313225778361
0.676009849064267
1.09435921986305
1.68910338832338
0.801959709861683
0.771377913705416
1.24966942847418
0.871484619437078
0.559642178443064
1.37969836467011
0.74862399983157
1.1000863360272
0.820027490815384
3.25922591011143
0.766690900839367
0.916351645782071
0.742446835190718
0.460468687052899
0.668969080994625
1.40476641231657
1.02946939689511
0.951442372353836
1.19743106115256
0.44780480688824
1.58034759493054
0.754826033992174
0.968762606457475
0.664299212618942
0.80556052063049
1.03464118212634
0.966525013581662
0.816275293293295
1.30436079068747
0.786888503496568
0.524090764658063
1.57224027978915
0.588442103183731
1.8651693560382
1.66712326434283
0.898493851434426
1.18011370662877
1.28718582838939
0.920042151183375
0.924795227686124
1.04428687939075
0.628892329842333
0.960770709602972
0.908328750083934
0.618586787840361
1.01626640128428
1.36451977850253
1.10932847011924
0.734405188251789
1.40752058526551
1.13122306060464
1.36451977850253
0.793743807132901
1.25264475175908
1.01988030272029
0.932297870531152
1.27621280521234
1.12150224940833
1.06764325561242
0.678781845611383
1.13938740562624
0.785589740600865
1.62638561436867
0.785584903497307
0.531698422480984
1.90251460922654
0.885128961593785
1.09948006042559
1.03529298339094
1.57771716414465
0.452678648910151
1.0101011787649
0.856914154218281
1.09443772058603
1.11040168748289
0.974700272944366
0.891317891558239
0.851393234690148
2.03452315747187
0.489284323310902
1.19442179571713
1.06679704859995
0.481131748926076
1.42064634118251
1.42371865975558
1.02648263036479
0.774760142675919
0.446372250443853
0.938173582705504
0.872648657463359
1.11975396139146
0.738319312642337
1.47447100847961
1.07378943802007
1.47608758194021
0.490017016740431
1.34533899693042
0.65661553191783
0.899525299181279
1.04114388886125
1.35619845673954
0.859531259065878
0.984424186935988
0.949010691369449
1.09330391150388
0.310471375176061
0.555068154920116
2.53858821819478
1.14536556227941
2.15313365388331
0.834473973115595
0.950583652897289
0.719447807576381
0.622635698481959
0.85607721313408
0.880864982643259
0.732095506225533
0.753074189858672
0.846960192658714
0.672708024478933
0.759082651274204
0.368755706701622
0.626644127040813
0.721110725787583
0.456033307250798
1.49341760184459
1.1634074913055
0.809116175169806
0.775864129936582
1.24679345886696
1.10842945842159
1.28986404342631
1.67650322459819
1.12569054816213
1.11216418865663
0.733925070940364
2.1364740074411
1.82787148969468
2.4726515425456
1.81051947401553
1.17964901466047
2.45838783543591
0.715646150406792
1.60367804641746
1.32709128462576
0.857324632131723
0.756123755825903
0.893387030419805
0.965260058867909
1.04208439066553
1.11079981324805
0.52610609873415
0.801867444597905
0.478701582370463
1.27405905574381
0.672655201514159
1.4187074643615
1.0890565918891
0.886128448850462
0.935926927753885
0.607714050565391
0.927137706762313
1.10069243967994
1.4358940362168
0.847627362391171
0.558825049215877
0.938173582705504
0.906609584222956
1.37895528311387
0.484424189805779
0.667622520872724
1.25842457221078
1.11546457770086
0.60551582803355
0.689415845414266
0.781673942656039
0.743406426776227
0.927548139673831
0.893066389073285
0.951838346996999
1.15252236481136
2.16264547964387
1.17174553193502
1.35839893490681
1.44931358074838
1.30319398129166
1.61090223289386
1.00737477566773
0.772277269442247
0.917148593088141
0.721129671913949
1.20359463835226
1.5435445870942
1.17703196230168
0.803301904616426
0.883650165367498
1.72272994278798
0.81202364500133
1.05127352685407
0.962740386666753
1.07974473185391
0.585637656031681
1.01454080488905
1.09426700094777
2.30992099729982
1.87717142300228
1.77876336486119
0.987718302233721
1.63094675145613
1.15462569283751
3.53238926169648
1.14883332603638
2.83676079822283
2.57977128804231
0.704796891626225
0.940728684153133
0.961266736376931
2.04894044760576
2.24892642939144
2.15115109675745
0.595548015712676
0.800205152611597
1.64147995425234
2.16838824265986
1.1489770924344
2.11121437656966
1.40712299779304
1.51930095858612
1.73898260892874
29.8074116262838
0.717762895387226
2.84587779558986
3.73535617998996
2.49593472124735
2.06983887804014
1.10099914896425
2.92323324533535
3.54840826955277
1.13503904229698
1.99506509529636
0.749496713966046
1.65676037155851
1.95886343979308
2.37901026112183
0.99024071557775
2.58278698535143
2.56333479444297
0.461077030610517
0.58604939259421
1.33548668854424
0.906716818486152
1.23960130632567
2.12360334832432
1.31288177225294
1.74482891874795
1.91733716905224
1.62545852845835
0.792792248653095
0.744681329778353
1.06914472409749
0.975232228565714
1.12531520151399
0.962905314033494
1.18947476423058
0.896148751054381
1.33032527730528
2.21096286739275
0.470955894482432
1.09806355367998
1.93840051094882
1.91408369023387
2.37765907934378
3.97403265370826
4.33945022992303
2.27047868296111
0.937624077644648
0.680389726808701
0.630246803691669
0.877939143835643
1.16913666653273
1.33651272170895
2.80991163307252
0.972117105197119
1.61219149165095
1.16630956133914
1.65644150839782
1.04596670212733
0.537971496103296
1.22168014944511
1.00653984063826
2.08158209209447
1.95432223290531
0.724269679079564
0.833048634618692
1.2858896794781
0.590324178482738
0.945273925135087
4.9480024477851
1.86600618719618
1.40981696670278
2.72760629636914
1.09512467090721
1.22627519279656
1.32624753179175
1.16237882953881
1.33568318665839
1.21697039052043
3.13720818974441
1.33862535198457
1.02592831372762
1.35310982541054
1.26814756647784
4.32223264796125
1.14429505984382
1.55087727948188
1.5345187427616
2.53409321832707
1.54949918441001
1.4779681406608
1.79071216616392
3.79031798901667
1.20345525155383
2.75378188922191
1.44988206741918
1.98785787005877
1.49232941561246
1.25666120616236
0.809872287490889
0.975437495592686
1.72473793105935
1.29041773752838
1.16911887911454
1.30616094352238
0.966960155819255
1.16589239211739
1.14555347316033
2.78196578712488
1.04332515347873
1.76605166050808
1.11248018460978
1.43147603921815
1.98222720785345
0.645597756535985
2.69147510019204
0.838392271244647
0.966448568742646
0.99591220888756
1.60347729656287
1.1322405075317
1.19760944725121
0.924823970898724
0.846887816589554
1.62513155762529
1.24878440264607
1.01879896689174
0.803376884666289
0.904366711282208
0.603798313389722
0.797955758447332
0.79434017672748
0.820987254403555
1.36286879827593
1.37376679086354
1.16174268444473
0.888432195002887
0.779313356319834
1.00304600369314
1.91146392130082
1.6463519601496
1.17426823715585
3.59793534551582
1.98784410569048
1.17097771412606
1.43550181147703
1.65809176418577
1.32567488114307
1.27664386361481
1.50454536249521
0.693551833220419
0.77797860767142
0.788040402708351
0.844196551398477
0.982754653207584
0.644759893354973
0.452549585719864
1.49662956541429
1.95800244784579
0.851970504734669
1.22063186873512
1.01488458948575
0.904370823062886
0.874022546956756
1.14944809677228
0.93778107909061
1.16685096537427
0.955465605932273
0.962475818920463
0.928322419328604
1.13820712039437
1.08839788215604
1.36177846990862
0.890535682905301
1.02567834657196
1.1614556983423
1.38878944272657
1.61779559016732
0.725035935504134
1.73243124114829
0.678452927672577
1.14807532777736
1.07987787423293
1.80447119962188
1.77088371850995
0.781198829823738
1.01054203559437
1.32353062146734
1.01160414345868
0.938173582705504
1.46983779563773
0.981890323261182
0.323791550023328
1.90654255446961
0.812659867774015
2.33232199703262
0.965070532053683
0.896339595558277
0.748236502381821
1.64398715644293
1.04781472315852
1.0338485667074
1.61217508654466
1.21434128123566
0.637958036239741
0.923788063493624
1.43740654162472
0.664534714787878
1.52767287886754
1.16269775003817
0.667491645447503
0.935280527423881
1.24902680468162
1.20948102881271
0.770737899148231
0.591457270779967
0.723969621317624
0.678726272645566
3.01554260678342
2.07038413995413
1.18129093034374
1.27832988148123
1.08097094289444
1.04710872606286
0.690937449223106
1.07374696440146
0.814500543749173
0.995205336520505
0.72240190125915
0.577986097347665
0.717362209708813
0.755377164486237
0.829907742366458
0.698209393880773
1.06214656089939
1.37752911271862
1.18262378042511
0.73147081763605
1.29224367161253
1.91987121749283
1.06981794773056
0.940230408947388
1.0244320180668
0.770761788527215
0.771549690403647
1.06979241590179
0.855892115057499
0.531747567333051
1.08908394989606
1.0795763756801
0.487652441184955
0.976999922846752
1.00947572140786
1.08575267335327
1.21132336301748
0.990587967605777
1.75814817778263
2.14314583213404
0.666522177190808
0.786620190342129
1.80386317389637
0.87779078202633
1.95910596158808
0.895918679892147
1.599590377898
1.34459093121733
1.19351457770346
2.28549016399039
0.903526768829005
0.724753228551028
0.756040380923799
0.586284894763146
1.13371963204436
0.58975606761193
0.767241418219041
1.22081839224869
0.902147764845274
0.681672880621228
0.665561306490309
0.516725333582911
1.16819309367975
0.913606778744249
0.736223106434392
1.84925646612453
0.94411569790694
0.865612129209364
1.99207760338961
0.71409455263468
1.01522245037619
1.1957385827141
1.23999431708661
0.857423991263911
1.06708620152694
0.83901663206451
1.28599828400877
0.677580453747735
1.00812741638989
0.696419538990743
1.3926455265737
0.46239113474288
0.829957798327627
0.953017983842649
0.587370836648502
1.05063103286794
1.38231309917276
0.831153412282394
0.587873469770741
0.937264561584437
0.814166217174823
0.502804374993126
0.867513242514308
0.495230227125713
1.12580929743956
0.476815613987522
2.10139958084385
1.04362077651596
1.1092341099172
0.824246766641289
0.708684507491938
0.616584006290753
0.709277567798312
1.64095543467147
1.32658260142625
1.42398645490869
0.37348561977033
1.30619044317885
0.953876676448692
0.949372893820458
1.41566511376354
0.527527502083419
0.495419259269112
1.10800970085749
0.936418981345301
1.30889010143754
0.871689156077628
0.802506301883729
0.628711350814671
1.34270791415791
1.11887689931508
0.651083051881708
1.46105485195117
0.473087560179581
0.60068391494931
0.766611280556715
0.827888499342375
0.739897062590598
1.24173364615154
0.961787901413658
1.21346939481812
0.785193559495183
0.992938605593165
1.24235877169242
2.28053745769888
3.89303424906512
0.838172061353719
1.3510366317114
0.720701757323553
1.64716709624683
1.51841459739741
1.16650563108222
1.37580863041454
0.731824650327177
1.31118806958585
0.995623936530235
0.726899068638727
1.13206686154363
1.16079283608437
1.23687650490078
1.5981761799492
1.2098122436485
0.946452206784566
1.03003206708236
0.63740875791176
0.655750753938563
1.40539172656933
2.70053727069491
1.16958856445302
1.60852026675935
1.71375262138791
2.18559264376675
0.675018685253468
0.781508892406343
0.935431147716324
0.639663753094577
0.333407977888145
1.36001505944427
0.789435086765669
1.13340562915244
1.21616940357799
1.20175345967959
2.02793935371261
0.675781712280823
1.2646233463196
1.40767250285389
0.943630041020333
1.25432552710463
0.939859786788212
0.557212062741125
1.1745633399911
0.705415203867112
1.29380818164403
0.972100451644983
0.63373593795942
1.39564289370077
1.39273747858117
0.569141798910763
1.00876130145479
0.665598141716555
0.652667482615266
0.814013477213198
1.97090368467308
1.37106518062369
0.886550814983755
1.77823700210745
0.999663796207869
1.23517656371442
1.04641890057351
1.2253868246972
1.28760842159665
0.417887167367799
1.15075958883661
0.966787485524085
0.677423462834378
0.610172210223832
0.848392564271596
0.838621001274407
0.990305267783887
0.85827644369526
1.10124205276209
1.31585619582938
0.938173582705504
1.6778580085598
1.60827490075018
1.38623732363331
1.41347714286124
0.87214773316004
1.02534092008926
1.84532198993153
1.12948235348526
1.06974666112106
0.686656304054579
0.855438092177298
1.32730877246551
0.72038931157262
1.55697401613426
0.692011977804601
0.685099526189723
1.25223540488807
1.28935016164865
0.719432588865042
0.642389263012016
1.47427277282293
0.400514487156189
3.12477250291118
0.775132868349146
1.00159670265935
1.21149844773121
0.705511108198194
0.749154591084347
1.02276287689755
1.02448669797678
1.91678011496677
0.610617503380541
0.386055588916862
0.673370307626476
0.736792300592112
0.889939782995084
0.932199746698566
1.15207999881258
0.707265694044009
0.92224101609783
0.78799986886532
0.739829703868659
1.82341133597048
1.62305000467278
0.742057183377525
0.964903949306648
0.962167317700776
0.848760868931789
0.690596715448963
1.00975760264642
0.342282568608305
2.27782171573673
0.858135436849437
1.21057276307793
0.729930036555289
1.21144842278995
0.783743542796961
0.82884363669522
0.759812744593207
0.780663806401922
0.834575529435209
0.751754893823053
1.090314203614
1.09923157992863
0.551784438356629
0.802649200831901
0.606048157500641
1.36598641491966
1.67308156322513
1.1442123015411
1.0876107169667
0.958296914423447
0.78799986886532
1.52444777282461
0.954964104752825
1.30143482397481
0.856505848788506
1.33063289084928
0.653974459450267
0.938173582705504
1.47349839086126
0.721481773406246
1.06656985701446
1.18226435026652
1.17059247820044
1.23912309358506
0.938173582705504
0.563887917051585
0.989581168955321
0.982430506232491
1.22947301485398
0.887188828904332
0.833657320985575
0.985342879281799
0.668710376138868
1.29170709143293
0.981330140341142
1.04403871306965
0.706349506271974
0.863978388721521
1.00309596801526
0.488841928132465
1.41738408079952
1.79397804474431
1.13745706666905
3.12422299785032
0.859374257619916
1.19699499891861
1.16607016378476
1.05912194093989
1.19661375627882
0.989703951990083
1.61750369357058
1.27140577930552
1.08661044618915
0.833388877677176
0.720909602765813
1.13779803584745
0.65680393365298
1.0518411147474
0.439708640570022
0.996202496417989
1.15215306123913
1.46237040695161
1.30092264712086
1.08590869309452
0.945996333333908
0.888294347871721
0.988240731862166
0.821354786856485
1.06493829114557
1.09644216166948
0.804037393371672
2.37261553957131
1.45879404976421
1.19453699166194
2.21209043336597
1.37546394595726
1.34046147047052
1.81504819347064
1.38996790423121
1.02494952668223
1.3988270114527
1.32864021925711
0.946491636363878
1.18165361510964
0.798574900169563
0.595701584247794
1.26545005781446
1.40152598280645
0.641489954167904
0.698872819563978
1.78115571848595
1.0404031862862
1.19180072802185
1.32547106569092
1.25279544512547
1.64636639672425
1.09119938209378
0.880717114012586
0.356048489530292
0.444398012860501
1.40558119279282
0.918069273438313
1.23284130412388
1.06939129987267
0.92919624953606
0.911159288655789
0.659706559289888
1.32066720226409
1.06453566661166
0.800947813882326
0.869209677176965
1.54563876781476
0.956361890413042
1.54061869617296
1.35150901763153
1.89483038948408
0.705581331051893
1.16674369723355
0.836862336630698
0.726406774026028
1.32658260142625
0.996557374028618
1.50517153987392
0.878318500904966
0.753349862028311
0.887283045146886
1.00014389375842
0.857613661777376
1.21755565864025
0.467582597372473
1.45699457982841
1.02431403364211
0.865266874060617
2.15655859380896
4.08479973455746
1.11263239907109
0.949681047615378
0.987835668076534
0.917680749588803
1.85569667572551
0.908178865276582
0.982003194373159
1.41246330816153
1.77407734571904
1.01054945527839
1.36579630879421
1.1011441543748
1.51748352634172
1.09780698444597
0.996866943685441
1.7226464656347
2.10960575218765
2.12569754100883
0.779394007050521
2.13191085631683
2.41660475815662
1.26643583100218
0.961912292151208
1.31058286487071
4.0697810946951
0.771928075585207
1.1151963202942
2.51037324802975
1.79845059863968
0.928548102133599
1.70659318707632
1.15515161548471
0.652394460350268
2.22874159225624
1.3098882199728
0.71113920362161
0.832490002708712
1.84374635332169
0.884387228201772
2.07601010109827
1.06969414807224
1.41239649632033
1.26616342073636
1.42937727041326
0.648903300253102
1.14607206878623
0.930128798678687
1.4310010175124
1.3167534451965
0.705413524835326
1.04695402365493
1.73572974550838
1.64083449090244
0.820066934208705
1.62040487707689
1.51885657530288
1.35773290648634
0.716979678794051
0.91068784945378
1.24824779358207
0.946863310039622
1.30181615138644
0.938173582705504
1.01957703893851
0.603459952910419
1.17210242724382
1.06002389738263
0.799343691633212
0.898174821970034
1.18310437677732
1.16489302699353
1.01653405272597
1.87857931844032
1.75814817778263
1.17476513397206
1.28397184660751
1.13816738638285
0.95160616981793
2.5592809041567
1.48482331275692
1.03110069048568
1.52616578110469
1.21032871349108
0.768347829126929
0.892669789809487
0.304160225482347
0.681391464562978
0.841418394331872
0.990546694455454
1.20657286604276
0.740690948153699
2.04526893408972
0.648806250059953
0.998365176210049
0.824605839695823
0.651075341964977
0.792451088911998
0.910351571821329
0.869475274975032
1.74505477350866
0.762328352345099
0.753492076192556
1.06245270862713
1.25707850959875
1.99722963572379
0.666728211705232
0.901746942349162
0.862486202047318
0.967594511422984
1.03082298203289
0.898126479428399
0.430099257605599
0.347110210177032
0.580213406633304
0.852762122256509
1.29793881943201
0.474248916027033
0.638092007641041
0.780178371751077
0.528174092516434
1.09961479367378
0.977383770250005
0.689162573392549
0.53674280391938
0.62033586984795
1.14334537867741
1.00048441071305
1.25795611430819
0.856399248855147
1.41698483327222
1.59939187243664
1.28502004292655
1.9425683994351
1.06696546680541
0.580079236083775
0.880707859715698
0.723558175140681
0.889632520531083
0.932116371796463
0.819107541755902
0.971361773201319
0.774674630503201
0.408815875880854
0.701682676119884
1.76997184000271
0.965713336766215
0.676951065037503
1.69044823439628
1.24597482173154
0.708527371763355
0.823701478305314
1.79562655992687
1.25354842696593
0.597429395731812
1.28436097253479
0.669405046864757
0.861056295658881
0.732127510660112
0.71240157784186
0.937843879668993
1.06656985701446
1.06568313643354
0.863470279911617
1.1403777998664
1.19342976429865
0.726947729730663
1.02941527089077
0.670768026805562
1.02449830746499
0.53822219989927
0.440323231680952
1.13354524120418
1.21149844773121
0.670652950305807
1.32610053566659
0.865131773635525
1.24411846528338
1.03905172996838
0.855201965296977
0.872911750480347
0.858176061234564
0.630813881948731
0.813606475673271
1.69378247541828
0.520285603687688
1.05259411534529
1.89709740249795
0.732820447745231
0.930707404287953
0.971930787570177
1.00750759538248
1.26996834745249
0.926667369327957
1.19939813614753
0.894459256775014
0.672648026837538
0.740783388721943
0.979890723237075
0.961125834470703
0.734312209483176
0.779645788886789
2.64854761088201
0.896479959227006
1.2621532750265
1.09077092597697
0.962362484136372
0.914480421753127
1.03756444271485
0.92244760364262
1.86056516665632
2.74793450669906
3.21174334684469
3.74333652193405
4.43505400963194
1.95235571415021
0.747660917384269
1.50808328699845
1.46026096951235
1.51667274582766
2.04158006589866
1.60138733928247
1.1758951582055
0.79349079289021
1.14345810204806
1.21144842278995
0.763322108049191
0.989399625127817
1.909233753455
2.48205671409971
0.71409455263468
0.800961020127867
1.15252667527311
1.12650938645458
0.833166153276452
1.20077270483455
0.876654146310764
0.980258162976765
1.01475613488327
0.938173582705504
1.16600215732646
1.0528488156198
0.707935714144799
0.926606233564088
1.13811861874852
1.35759377006979
1.19768571331618
1.21652313996921
1.12860505280516
0.565365942274565
0.804697540126576
0.59740823743651
0.776092084731744
0.760964173878423
1.33167701484536
0.884000630380688
1.08000228910506
0.859688260511835
0.809829251730358
1.25895665225729
0.832623042246161
1.05049886970237
1.83045110935493
1.12709711528926
0.797856387625766
0.725842711133203
1.08659571788207
0.812108238252108
1.08690153709315
0.952584532161072
1.17432126013109
1.23516625582983
2.07319629461704
1.22463162515281
1.04248280866897
0.698988353662479
0.733565229048883
0.958037834184459
0.692853602638999
1.0950966729297
1.26644806249855
0.900680604691958
1.17589038162212
1.36598641491966
1.08183822876779
2.02360790764198
1.36269606550984
1.26002047182335
1.49675427741187
1.09576797894906
1.26262161587232
0.965331833594202
7.76171840868412
1.79564278029085
1.26119856897146
0.885375776356803
1.03713114590745
0.779671093626611
2.29702142767088
1.37655597843985
1.10030133506449
1.7587455190569
0.85857988013968
0.94974513918426
1.19394803239706
1.05067775343961
0.732714302105932
0.553268183564642
1.71024882445489
0.685645371334473
1.57427636750674
1.16264358300047
1.17200797526592
1.01391396470572
2.16943432687239
2.34716790051333
1.03040600710254
1.35185607819246
1.1312929667108
3.07553664988589
0.572125441957202
2.22301137395409
1.89983078781413
1.15439722771316
1.0905264860464
1.19044165920314
2.6455797810421
1.01472231968622
2.64183787734356
1.22216716460276
0.876849139620955
1.31590566761458
2.00971904086082
1.49968420633044
0.817939049121087
1.42953874179216
1.39637368019023
1.51396961667415
0.603048842544619
0.726899068638727
0.909968877724167
0.481138383099391
1.25606170456255
0.829427600984238
1.15183929858804
0.843431950122873
0.562439629162565
1.00475211693502
0.938173582705504
0.6784434832835
1.13993134242711
0.932839224269729
1.29446523715986
1.27621280521234
0.945606061093083
1.45003418941951
1.10387908393435
1.09415026248989
0.784390909508278
1.27893892797449
0.645738990295909
1.12450053716074
0.893232257760241
0.938173582705504
0.683085595951314
0.790594492057737
2.01541695936822
2.42063025857081
1.23540024607142
1.17612128708823
0.675917491477595
1.10216850172093
0.949052441618779
1.23982610125165
0.638877251706916
1.13929942678103
1.48555649826646
1.41598717559555
0.653778979107044
1.15707498156428
1.09183954938029
0.951877038998467
1.47717246836321
1.25544364930223
0.835467390030313
0.99745059113405
1.026819484876
1.45850807668794
1.61595684819955
4.15899492854144
0.545104719325455
0.852945627321864
1.07235124371813
1.46292400335934
0.912559760528545
0.878006227241692
1.01777819808962
1.4326780588023
0.749040917853997
0.563428103409911
0.563199362031498
2.6323041714327
1.18357775628139
1.88466670196825
1.10759772291136
3.35562201713184
0.758988229477806
0.544735851892266
2.469786953902
0.713473154756316
0.595783075165645
2.266971209853
0.921338477794792
1.55032656186258
1.48294975266502
1.02534340208257
0.581946404842103
0.937558811969609
1.42094530920018
0.832782105660057
1.31991464104946
1.22001467844526
0.933940477662447
0.803158540693005
2.1162510260034
1.78322934550657
0.819272090067176
0.887713607623834
0.670123987646787
1.0106620246042
0.617626953213842
0.653490377134075
1.13502588835129
1.56137933208274
1.60075444944008
0.971913615975806
0.819728023819342
0.716992014195167
0.928946421991043
1.16781979364765
1.18560766677047
0.898310466843847
1.15079197124858
1.57271371589897
0.765822521231311
0.628991366998026
0.645108471166968
0.679509405960033
0.987695747274189
0.79601425487965
1.693202397148
0.505659726410178
0.945813628864596
1.34587649851398
1.83899596416961
1.79248689120116
1.11276946632208
0.428150592775472
1.16382271166643
0.602724198205016
1.1729230427797
0.92826642764624
0.637026788877594
1.12880422402519
0.961841390804121
1.10332721221669
1.35046512828061
0.859927542691804
0.996296141208941
1.31181473721898
1.2351988725715
1.18047580612618
1.29532934737569
0.779654699631955
0.722303855448763
1.53180182546693
1.28959126630998
1.61729850173811
0.925770000659307
0.391044537732767
1.24502683701925
0.505182710517338
1.1276701760848
0.613464749996012
0.678337924409997
0.882742865195814
1.33597639823296
2.22670508925528
0.755142163608563
0.838923957410029
1.0988682889065
0.706286920924895
1.38443305901541
0.782578124533467
1.0555483127426
1.14461900302547
0.827366204992378
1.22532758162841
1.14418025400215
1.2894057776477
0.657781578735497
1.95083182710889
0.981566716493322
0.917658306956975
0.747048191387951
1.30619044317885
0.608165162313852
0.742660714216263
1.19420384072306
1.2616864227067
0.821831619489247
0.992567877271885
0.887901821585073
1.0365816408466
0.444437506235181
1.63128492898176
1.53634281993812
0.722743680422527
1.44120814000735
1.8289027188414
0.544134907733424
1.041899358669
0.964624376095088
1.48684073167543
1.02957323884215
1.14235131429921
1.26616342073636
1.40398923610203
0.988653427671394
1.07831675224321
0.919937802247771
1.10782349892835
0.702254769874626
1.0084571194264
1.45462776146672
0.875098613853416
0.760532902671422
1.09510436966236
1.2327283609272
3.05091872337326
0.735003497914829
0.627475767901421
0.781673942656039
0.816695864916299
1.22241136436088
0.359678968243703
0.546807372153915
0.528706703185737
0.552665961263482
0.711300056316146
0.634950357857095
0.684586648034814
0.537964571232636
0.587375752514814
1.39366095549801
1.16141265497019
0.832418957916074
1.218883825685
0.994106707039495
0.810722028909361
1.36206077963421
0.703534512005037
0.861668193717219
1.10114312831341
1.22465046392622
0.991904972382422
0.983125606975028
1.11608909246993
1.61119549138454
0.994723554779788
1.11842038741837
0.887330496085515
0.902922041109026
0.642854343167375
0.88941792561317
0.496899134939556
0.907668203038285
1.11430866002141
1.19381430773665
1.19047345811385
0.890566536950476
0.781868064230171
0.650081367747153
0.811205943315858
0.719613740567459
0.742787345887745
0.851991079200852
1.11222363808912
1.16754434033939
0.772551101269604
0.910377833719838
0.609759840770566
0.588483187319844
0.697853852833853
1.36424675623753
1.09756771338702
0.62161319411901
1.21652313996921
1.30622384923233
0.610183744674653
0.661847933539968
1.35014684595501
0.966787485524085
1.45911956224831
1.06764325561242
2.1832592463273
1.05557857095316
0.812866519535171
0.776722887465269
1.06955049373346
0.939729554919206
0.906162105923313
1.5005524302204
1.44307466418526
1.6838483382353
1.05603042095333
0.848268282266567
1.12408319038626
1.26835231334819
0.910371099602836
0.970461824899159
0.968068067190824
0.881072362687455
0.656471040072895
1.15043321310997
0.80635806670331
0.709577590542183
0.946707023543813
1.07931644748238
1.1490241928682
1.67364555914524
1.37538505440178
0.720489222217088
1.25491101911479
1.41703305075127
0.463442576059006
0.92040521273125
1.69607236848643
2.54190238959761
1.02625227014911
1.47573223470046
1.79160474510307
1.13030053429657
0.763729091338504
1.44700203237894
0.824198661223571
1.28789376588142
1.68321224696779
1.45399400220844
0.615598889953064
0.649862743875422
0.835943979124805
0.659110730803282
0.904520432132568
0.950485243780635
1.46774021722601
1.72122128801367
0.919176336468571
0.77565472573106
0.304752665039082
0.886227564595962
0.613135868756617
1.74274640626566
0.628880977624296
0.815759084870349
0.596955324766519
1.07666601377747
0.927807409272901
0.960335058248128
0.924053128426099
2.59027904318814
0.908390247013136
0.996134820383208
2.17734869437818
1.2215798661763
0.918979346011632
1.1478907377952
0.489488746593553
0.59509624581311
0.772556636034382
0.696736423125484
0.895960563507669
0.998798595167532
1.1744115850006
0.931964614646205
0.821249415906098
0.664299212618942
2.01538347475471
0.609475800532421
0.670625138828222
0.487014688864333
0.804327532439415
1.12650755029671
1.52476463028826
0.706930670620363
0.748696994479912
2.60240856173932
1.49927594361543
2.1242298463328
1.21149844773121
0.849527680535003
1.85350807525972
0.770024392600346
0.971238215521085
1.16869217838425
0.824822663886009
1.28942047213669
0.689615330862237
0.766897829374196
0.794158744680789
0.690937449223106
0.828842341742188
1.19540887967758
0.986674028698435
0.387443394177545
0.713413461357869
1.11497046017957
0.834432260190021
1.46019693999615
0.704748043912464
0.77988966432329
1.52767287886754
0.664299212618942
1.45928942904887
0.973066118666232
0.726899068638727
1.12459227158795
0.867788985549253
0.934036892641573
0.95119144870792
0.850765678411819
0.80421501667157
0.974600223061844
1.32404398038886
1.86104634616504
0.888172822029611
1.11915098775305
1.02220851648572
0.75428075720933
1.36447010550934
1.72198436175746
0.786406729559242
1.49438977364006
0.844528490993855
1.17574423771474
1.84158275728501
1.07296052513097
0.684547350497063
1.50506570561686
0.725587576574396
1.07355384259429
1.0606826517458
0.920464203719438
0.81389445678387
0.932199833871461
1.81193744440684
1.01480266143692
1.24280465722447
1.95510402580073
1.52216382180734
1.1164289294614
0.67137994085704
0.572856752908436
1.43029206405924
1.24545023308275
1.65737521327457
1.05483905647828
2.51467444005804
1.75396003790266
1.15244535729503
1.58324586076318
0.696154927173046
0.982602432824021
1.3393170026162
0.732877965535791
0.779121538556263
0.815212805378412
0.528125458802019
0.453800622181043
2.08613801581348
0.903767128127022
1.54687366371585
0.981330140341142
1.67062581814713
1.53287179651148
1.15062894640506
1.56457070952155
1.10560926626277
1.1232318436175
0.544692687862594
0.672814504640545
1.56615498111552
0.683085595951314
0.616668887386496
0.762623796596432
0.858447350982191
1.16349288202087
0.74293541719814
0.838716553236009
1.01625869136755
1.53406914771181
0.638901153055639
0.871858941486006
1.68592294391372
0.598618606487735
0.652841150748206
0.896123603470779
0.970018315203474
0.850569010237422
1.29953101583496
0.832775865765885
0.877809435829281
0.81953396276743
1.12454129330116
0.662598129574926
1.03141396066216
0.787474739670008
0.428204906548433
0.79945875114651
1.20372436567459
0.629744458683469
0.733714375544107
0.829827678055874
1.16481900950783
0.827932607569847
0.860994516818765
0.67879954149893
0.499967066984059
0.646693733781226
0.549693898112581
1.18421862982683
1.41935995349702
1.16766975444066
0.764280128599088
1.51437680288762
0.957242759335204
1.26518621582706
0.610183744674653
0.562904149623301
3.39809736793689
1.65170706550557
3.05091872337326
1.23046381295288
1.40602398767134
3.04597317782559
1.01271672771251
0.746564346837771
1.99454615303938
1.57199712490583
1.511417768239
1.60723781059207
0.771377913705416
0.608099000104726
0.841705983284665
0.810394086338202
0.79246702128014
0.309027614831446
1.08090860919879
1.24102974127615
0.636352848324395
0.959122108300986
1.8008208317602
1.37640652302413
0.843431715299974
0.313036329532257
0.963716608949305
2.20029487300327
1.08077786011022
0.916817321316561
1.41602539556572
1.58233785187269
1.02196557515536
1.21577662941871
0.836629891199184
0.864299839308369
1.22205280315181
0.8771274613469
1.36078935854703
1.52339871770843
0.947037918556779
0.633526809467467
1.34865947289528
0.936707054448888
0.977571533170968
1.30132392324234
0.801348345578016
0.751754893823053
0.599333712871357
1.3511494053875
2.34502182796811
1.17085757634988
0.657793542608033
2.27000878449664
0.840501622591927
0.933665308594087
2.03541664806037
0.599197425753071
1.17703802373561
1.78356194430164
0.907586805561831
0.772488115822612
1.92347879315697
1.38286441294735
0.366615337995035
2.51291087974125
2.14329799667073
1.23426266352191
0.91327860810564
0.728990771071267
0.538673825773593
2.47818533831503
1.74161586137484
1.88225486885826
0.866446943674064
1.33113041240876
1.08388014413086
1.53963093610691
1.33950321055914
0.837874564110716
0.963086553837971
0.724282158273753
0.560447344583501
0.646301098073643
1.06163691332364
0.667689247662022
1.14091072898192
1.39254779299014
1.02080517527878
0.694395297243839
0.922384802395687
2.13026164602087
0.876034019744687
0.81587301503304
1.18684948313741
0.938173582705504
1.21126898637748
1.19419983239335
0.946398422731574
1.39164684830802
1.4372161763148
0.641949630877799
0.829394561764999
0.795569305300786
2.5839261677073
1.32455614557189
1.48870257571062
1.16550969274425
1.65222662627535
0.964216344104081
0.962139355470407
1.20931569203561
0.849430372128423
1.1849655203113
1.03485221907039
0.540165856966254
1.09232847202228
1.47699054261115
0.801617597540577
1.65874993394165
0.686656304054579
1.46212069784352
0.469224167617964
1.49151159573753
0.546094216962852
0.835943979124805
0.822133384435447
0.746031557710494
1.01816171361639
1.66796498917189
0.472357929308969
0.853524119175203
1.25563275872064
0.569517076186419
0.895017025069865
1.08128045118439
0.871308169180824
0.666792238193949
0.745727719586425
1.19519161876982
0.571241367210149
1.56414748278393
1.68179745858844
1.42577022232073
0.79246702128014
1.06699950591695
0.665375220971377
1.24887139750958
1.85754820008161
1.53781006932306
1.24718560369178
0.770551007136821
1.64627368601483
1.28080077088013
0.904520432132568
0.800385856140214
0.796105440438044
1.88551635667667
2.00636155993389
0.84213971267515
1.27552959341057
1.57199712490583
1.17843381491563
0.718101796961798
0.923444069459615
1.96387602350993
0.818652719762383
2.32598880524071
1.31529702865886
0.926649574385783
1.26126861912296
0.78761465885804
1.70051423053345
0.994754392431582
0.625186632666288
2.28264533509351
1.87401320709046
1.06574186136459
0.916614958821139
1.11053899601241
1.20312396066788
1.45347700373493
0.998549556343859
1.23512247668992
1.49355701515563
1.86936627825254
2.24621869473716
0.80556052063049
0.656474230616468
1.58684451772849
1.04898096041863
1.75388425659025
0.636498613483284
0.865315903944996
1.77600979171882
0.709432759052041
1.93073738588572
1.01697290779108
0.938173582705504
3.21462637382323
0.642461106079094
1.64362799495168
1.13340562915244
0.680240163295036
0.812072986432077
1.07763056215393
1.2969986817593
1.39411406866392
0.555668846493295
0.938173582705504
0.670898595030666
1.94201904817224
2.02294963925053
1.28404480626418
1.31742293935531
1.02887917796648
1.12334620983527
2.77673554232552
1.08486398828823
1.09221954848056
0.417864385839011
0.53831835339503
1.09231964186625
0.761298978192158
0.726184014155191
1.52813690566406
1.02600898104397
0.713634059297735
0.766712156538871
0.732809766664867
1.75463153473695
1.07550762484823
3.1915836198853
1.33890954671447
0.846289705795046
1.37155889055364
1.5508511247206
2.22870463597266
0.888145296043677
1.83480548885017
1.06473807366055
2.90888114323278
1.54275058901123
1.12830416998354
1.62374140200785
