# Supplementary material for: De novo DNA methyltransferase activity in colorectal cancer is directed towards H3K36me3 marked CpG islands
Source: Nat Commun. 2021 Jan 29;12:694. doi: 10.1038/s41467-020-20716-w (PMC7846778; doi:10.1038/s41467-020-20716-w)
Supplement: Supplementary file 4 — Source Data [file 41467_2020_20716_MOESM4_ESM.zip › source_data_for_figures/figure_4/panel_c/fig_4_panel_c_source_data.txt]

	HCT116	DNMT3BKO	DNMT1KO
other	0.02645485	0.01667173	0.01736364
k36me3	0.02743846	0.01692438	0.02168392
