# Supplementary material for: De novo DNA methyltransferase activity in colorectal cancer is directed towards H3K36me3 marked CpG islands
Source: Nat Commun. 2021 Jan 29;12:694. doi: 10.1038/s41467-020-20716-w (PMC7846778; doi:10.1038/s41467-020-20716-w)
Supplement: Supplementary file 4 — Source Data [file 41467_2020_20716_MOESM4_ESM.zip › source_data_for_figures/figure_4/panel_b/source_data_h3k36me3_cgi.txt]

day_3	day_6	day_13	day_16	day_22	day_28	day_40	day_40_con
-0.460192963087409	-0.464117857568889	-0.208039497439299	-0.020469455461598	0.00626945471857032	0.00124871957465489	0.00864785401553159	0.0123103291828401
-0.43091684434968	-0.374890977212702	-0.124272326077255	-0.0315379623621025	-0.00702989119443431	-0.0234728549495357	-0.00607771951055536	-0.0167055348258707
-0.482703351183312	-0.480526932364262	-0.126741981560836	-0.0225488701057278	-0.00376447853362316	-0.00716598872715446	0.0105406613998851	-2.27577888531894e-05
-0.491315556607765	-0.449861948195658	-0.16786689185094	-0.0528722851324523	-0.0102510571244057	-0.0100919677836899	-0.00322285410528189	-0.00486971515351553
-0.448476354046494	-0.395393700665099	-0.130564019341591	-0.0335318017514344	-0.00317207223019944	0.00159364356811231	0.00350563937743653	0.00249022351848704
-0.519213530932051	-0.499154589371981	-0.180603002070393	-0.0378496798112572	-0.0427022709117882	-0.00839083326405632	-0.000922266139657513	-0.00848712334480251
-0.461878083667449	-0.465541145724697	-0.127593004250914	-0.0291279363508743	-0.0109928257347836	-0.00457472809298931	-0.00452309643005488	-0.00555872361373078
-0.420940170940171	-0.444444444444444	-0.108830237862496	-0.0680479382490351	-0.0317460317460317	-0.0367585630743525	0.00683760683760692	-0.0228174603174602
-0.391594832242314	-0.382076001090245	-0.118042708690191	-0.0174145926457515	0.0025231988322385	0.00242701766188858	0.00544765260177915	0.015774582341655
-0.433947961766699	-0.427357965417667	-0.203360139626119	-0.036468299528001	-0.00338978554448066	0.0117893214040385	-4.73593570609054e-05	-0.000854009603366235
-0.40413831855328	-0.452084521851964	-0.198320183299595	-0.0298246291599255	-0.00934666550809737	-0.0147312105260496	-0.00296854550930947	0.00542422582839075
-0.474343075961574	-0.497069411855169	-0.153355314482535	-0.0914066061923636	-0.0225611866360436	-0.00811166734962299	-0.00955391674473749	0.00724593339040858
-0.445720925856786	-0.416550045754315	-0.148984631463809	-0.0324514884490628	-0.0254325559776557	-0.00414329343792419	-0.003061903461825	0.0103354894711568
-0.449437561502205	-0.42619808021069	-0.203602660148895	-0.0463995167086961	-0.010085160171569	-0.00484502844882795	-0.00790372943465201	-0.00018093480442849
-0.410302032696031	-0.472105645611493	-0.186152524438577	-0.111888362267664	-0.0223354685815597	0.00622965452577307	-0.0158248014153706	0.0209761028102655
-0.472473672991984	-0.482885936038443	-0.151017760030203	-0.0602907016239743	-0.0130662975746606	-0.00690307986536565	0.000904468995438834	0.00163810408811216
-0.419354838709677	-0.735849056603774	-0.272727272727273	-0.0428571428571428	-0.0714285714285714	-0.0405405405405406	-0.0416666666666666	-0.0161290322580645
-0.408441347099147	-0.356710651016986	-0.215231173185633	-0.0467969622213099	-0.00700390614895108	-0.00590464158612758	0.00470841771915564	-0.00666094373763138
-0.499504720089624	-0.509145108503054	-0.226669142910205	-0.091516677820436	-0.0375149749681585	-0.0127965522171332	-0.00432296366239626	-0.000938727359046987
-0.462258917390287	-0.413381703334502	-0.120564605136238	-0.0646588280782012	-0.0133860167671722	0.00619975710429299	-0.00399924458040912	0.000748113780390081
-0.366495515217757	-0.441856104491628	-0.141269358520483	-0.0805430163821325	0.0156950217237565	0.0632692204479521	0.018028631042865	0.0457580337477306
-0.461787294662991	-0.507187154501211	-0.170365797656899	-0.0719248110751254	-0.0443951332910666	-0.0119778614730034	0.000345303867403279	-0.00184162062615101
-0.391446475870534	-0.449946101329501	-0.217252297474709	-0.0457605508096393	-0.00875175315568022	-0.00507835513137744	0.0070996147495872	0.00721903199343721
-0.393403580872025	-0.444707004321567	-0.145801630038781	-0.0657380920185313	-0.0154348411429144	0.00014643172560691	-0.000638935206783264	0.0109281259988502
-0.330618872771779	-0.482586055318861	-0.210936518328935	-0.0764570230607966	-0.0114397220227344	-0.0163895466775308	-0.00576906237283592	0.00432949379313596
-0.392665080814732	-0.420954579716817	-0.206740445570195	-0.0523997786367715	-0.0448320648472106	-0.0166125593779579	-0.00252997395147903	0.00544124692580406
-0.44491186867464	-0.428344324069713	-0.117630914672093	-0.0356059648679388	-0.00255868995074515	0.00502038814115335	0.011846158669938	0.00842366254489968
-0.456853174283614	-0.415089863692964	-0.175621364067529	-0.090120784247387	-0.0404918939619591	-0.0147493524086996	0.00797263444493868	0.0237846745399615
-0.434127760866746	-0.409130573856254	-0.189152055699209	-0.0408083733008699	-0.0138478112126259	8.72991859316441e-05	0.00112241175200478	0.00211780480197243
-0.414920967327197	-0.373519343722475	-0.138953700834023	-0.0617319375578805	0.00428109222154593	0.00809739908418239	0.00214009422713257	0.0149976706312567
-0.350789693941513	-0.372969429263863	-0.129767347706602	-0.0433317754595832	-0.0320539722452181	-0.00540110752822021	-0.00455908226746238	0.016140495026534
-0.432081039804003	-0.462613241604795	-0.173447327044025	-0.0732557863219429	-0.0175024826216484	-0.000581024920719986	0	0.00649971476261912
-0.359125173142815	-0.299708060080389	-0.17759231003967	-0.0284119979056026	-0.00337396519131739	-0.00568965517241382	0.0014532019704433	0.00769931434863125
-0.421178856256752	-0.42095930513617	-0.184358115359132	-0.0760389169054226	-0.0329099557734085	-0.018160989490595	-0.00325296573802514	0.00324465551866193
-0.47227763528704	-0.523509280958226	-0.300150519978106	-0.0788772280526403	-0.0234340194243963	-0.0363175219901786	0.00874672312966329	-0.0203886152162014
-0.420048667166296	-0.419908342916245	-0.16459644101207	-0.0405978342548429	-0.0202927425211797	-0.00743463729854243	0.00505873140172275	0.00111237124846608
-0.44005987099184	-0.394062602731353	-0.212753323372792	-0.0354744118081665	-0.000922676717242998	-0.00378429886978726	0.00122400494129349	0.00243688678948484
-0.331413684354861	-0.304067895815042	-0.224520577461754	-0.143990420595719	0.00381745618601415	0.0133536173089925	0.00350140056022408	-0.012636165577342
-0.52645656711418	-0.496343219118917	-0.237927564428173	-0.078666811421127	-0.00567128236002412	-0.0147809114696532	-0.0561258278145695	0.00504438495138793
-0.404582733597217	-0.434558964703994	-0.182854176369157	-0.0643121150405163	-0.0336421610119079	-0.0161794438489908	-0.0111963405784713	-0.00730283326499137
-0.329826620913852	-0.416066426570628	-0.313332375203603	-0.144867037724181	-0.00469387755102046	-0.037948315420843	0.00030612244897954	0.00877017473656128
-0.37037037037037	-0.320156695156695	-0.178937974118697	0.0655270655270656	0.000544662309368227	0.0185185185185185	0.0130984643179765	0.0205026455026455
-0.486201639031828	-0.440336684760569	-0.215804234327854	-0.0430235344566644	-0.00231807495657044	0.00355305072286205	0.0193191218125239	0.0152353637908563
-0.478562801932367	-0.455867346938776	-0.0607876712328768	-0.0830696202531646	0.0625	0.0174180327868853	0.0470360824742269	0.0389705882352941
-0.413369391607376	-0.49343490851652	-0.177428282066984	-0.0495683304850021	-0.028893951946976	-0.00416133162612031	0.0150780923162739	-0.0126236140245729
-0.549396681749623	-0.59640522875817	-0.193627450980392	-0.0462697274031565	-0.0534759358288771	-0.0334868887313963	-0.00168756027000971	-0.0686274509803922
-0.390566185024476	-0.450009142569466	-0.215075427999124	-0.0760288500958483	-0.0167067031253993	-0.00369813345760472	-0.00792735779986364	0.0012631015416531
-0.48782301041161	-0.501691081354534	-0.212891990792153	-0.0814801361144818	-0.00388529516386149	-0.0290473547250329	-0.00671383030056927	0.00791233288999094
-0.583673469387755	-0.484885204081633	-0.245696539485359	-0.036734693877551	-0.0250728862973761	-0.00449571132800952	0.00332577475434614	0.00856622903938642
-0.417836161879896	-0.349503138075314	-0.189470720720721	-0.11838503649635	0.00403911564625847	0.00162037037037033	0.0105888429752066	0.0121112440191388
-0.446593732715506	-0.456270370945212	-0.1656595996625	-0.0415432014284305	-0.0137435488956373	-0.00395696269454382	0.00526009866074229	0.00438145735367523
-0.483327987683623	-0.533857413933315	-0.224607322735233	-0.0515963233323349	-0.0457059305557788	0.00202195820857076	0.0142840302453646	-0.00476190476190474
-0.512628222313152	-0.450194985691943	-0.209689064728775	-0.104207203144127	-0.0335308570602689	-0.0412058134869544	-0.0119529791475493	-0.012105462849616
-0.418860634488114	-0.482293549478942	-0.155398138923845	-0.0523022209207342	-0.00799943068771147	-0.00917494932767238	-0.00222618729378676	-0.00966261521566336
-0.383409827615262	-0.379124328141551	-0.165775578929863	-0.0335411201557725	0.00492301145156293	-0.00752617554030699	0.00605035632890782	-0.00141255990178091
-0.705392156862745	-0.511642156862745	-0.230392156862745	-0.0593395252837977	-0.100392156862745	0.0196078431372549	0.0196078431372549	-0.0756302521008403
-0.528643495361464	-0.536800618985444	-0.18627301393551	-0.0447787610619469	-0.0756167498887625	-0.0126908489740348	-0.0447787610619469	0.0356732163391831
-0.47408547008547	-0.536075317801206	-0.136752136752137	-0.0299145299145299	-0.0192657979543226	-0.0184126076319385	0.0134671614934773	-0.025157933853586
-0.461273342524126	-0.531973745897796	-0.159202245583923	-0.0775008114248621	-0.017061890811269	-0.0159372041554598	0.0169126820583989	-0.00452276550563968
-0.401490927302847	-0.43500524837584	-0.199434229137199	-0.0275592291371994	-0.0207832587267636	-0.00495049504950495	0.00183065181518149	-0.00688764528626773
-0.358989898989899	-0.408598130841122	-0.127173252279635	-0.0714754098360655	-0.0266666666666666	-0.0117241379310344	0.00888888888888895	0.00585365853658537
-0.434048709910779	-0.433098397665327	-0.120255606462503	-0.0170751578518569	0.0131199076153204	-0.0104476361961392	-0.000349650349650399	0.0172505219898584
-0.486507678929335	-0.48473552366995	-0.181244532678959	-0.0471856733842505	-0.0252931267275529	0.0104444684307102	0.00971597551506964	0.0127792055921843
-0.405746527848968	-0.573077272786314	-0.10904284164859	-0.0615495261405686	-0.0213904026241998	-0.00792850056331862	-0.000735879623273483	-0.00100712736287567
-0.416042780748663	-0.453651266766021	-0.118923933209647	-0.121380471380471	-0.0183712121212121	-0.0280991735537189	-0.0109090909090909	0.0201943095072866
-0.354911478054761	-0.494995115847702	-0.151626733379963	-0.0375889358773711	-0.00148960834091671	-0.00246907024903087	-0.00178934861122548	-0.00101022504018566
-0.551773731371543	-0.572704824163764	-0.300111954474089	-0.160338749243923	-0.0582646632519302	-0.0254806395411336	-0.0201928624412759	0.00609841916915466
-0.427737802737803	-0.476392719249862	-0.198115306589883	-0.0677386247006501	-0.0158812857608038	-0.0128960655276446	-0.0170559845559846	-0.0118039409592543
-0.581799150298627	-0.61503591192747	-0.143301019139945	-0.0242127000516262	-0.00209731543624159	0.027935152096226	0.0131585900755694	0.0253149652655128
-0.502395470383275	-0.493838922764228	-0.166751947239752	-0.0307656313973211	-0.00886917960088685	0.00294774877573334	0.00051756485734622	0.000661430343117053
-0.425015696295674	-0.470963136033229	-0.209759887329981	-0.104349480392856	-0.0479508273173279	-0.0354910842268218	-0.00385943843117931	-0.0658528223702842
-0.483087355404866	-0.409667233422395	-0.0896155228171038	-0.0135955831608006	-0.018555900621118	0.00576175326970652	-0.0212814645308925	-0.00962732919254661
-0.345070958897154	-0.535220799729288	-0.143643422281193	-0.0878929349517585	-0.0350748995250274	-0.04437441643324	-0.0273109243697479	-0.0315966386554623
-0.46269592476489	-0.416202844774273	-0.09263473802676	-0.015277030661646	0.0205948372615039	0.0233733847200182	0.0225332594235034	0.0247648902821317
-0.414043756008063	-0.415259135694167	-0.138180847041497	-0.0489531320593943	-0.00441670703131891	-0.00607204802450789	-0.000180085976530742	0.00103348406174431
-0.51207729468599	-0.401084010840108	-0.152046783625731	-0.247097844112769	0	0.00854700854700863	0.046594982078853	-0.101654846335697
-0.382484956584802	-0.420833180265236	-0.199579796621565	-0.145465548182463	0.0231862541754907	0.0246803727813422	0.022747191458848	0.0176720618103394
-0.437960702776759	-0.440488126302517	-0.162883310770728	-0.061733382436942	-0.0278954934537078	-0.00759262801245975	0.00256261794475887	-0.00470906475420096
-0.439475658489491	-0.417160829283101	-0.121802305916242	-0.0433738472237764	-0.0141913087788021	-0.0064913831790756	-0.000336097692395843	0.00209073150449635
-0.45974655350707	-0.469121197219304	-0.12397481405871	-0.0389740781307046	-0.00635010967201344	0.00384307577168796	0.00453258008108992	0.00803649405103679
-0.431988458033816	-0.415484943977591	-0.151519069166128	-0.0454708573820987	-0.0116670814111521	-0.014514896867838	-0.00299525750894414	0.00245265570342978
-0.483891828336273	-0.421658986175115	-0.154023948760791	-0.0535554131966688	-0.00812324929971997	0.0126684636118598	0.027566622979467	0.0179263949347052
-0.488486694805326	-0.458401627720207	-0.150256911567484	-0.0535550926135592	-0.0186942200611717	-0.00967359374379739	-0.00567642717832484	0.00485073450602103
-0.46701514082044	-0.499611632633004	-0.211283717276422	-0.0430284746266038	-0.0198388039640784	-0.00546473772504419	0.00407646398442663	-0.00524138952356779
-0.473688500852702	-0.505097305726784	-0.165548993205079	-0.0838074236577229	-0.0465664504436609	-0.013330709823405	-0.0108391810213321	-0.0271510007292004
-0.405489058511318	-0.464558904290808	-0.157341589184366	-0.0416548181696788	-0.00467829623925775	-0.00980747166715989	-0.00558025357275427	-0.00324052602698766
-0.345982304360859	-0.420621486004474	-0.200654784206676	-0.0320645469132048	-0.00790836882698287	-0.00328641330859092	-0.0013675086553796	0.00268401675051289
-0.496634250992382	-0.5078136517765	-0.158388175517547	-0.0678755164754221	0.00404882650509353	-0.00591966599772087	-0.00317997456020347	0.00668204692972496
-0.421894078144078	-0.463984186545162	-0.15409994162881	-0.0596760188040842	-0.0407509157509157	0.000484434359144359	0.0109544543506808	0.0142170329670329
-0.402576750827546	-0.351507482394366	-0.155413732394366	0.00333875764547442	0.0070862676056338	0.00831640207996143	0.0112878226295572	0.0300299204553747
-0.479814418966187	-0.460849146110057	-0.146695848427347	-0.0592069892473118	-0.0206653225806451	-0.0286788302993415	-0.0301283507496592	-0.00970192479058984
-0.505747126436782	-0.536842105263158	-0.228571428571429	-0.092436974789916	-0.0560747663551402	-0.0413223140495868	-0.0202020202020202	-0.025
-0.4519650465936	-0.426732488405379	-0.213052912702387	-0.0644432498591475	-0.0208282682510219	-0.00443667287709415	-0.012300224530344	0.00315838055808659
-0.302836827976493	-0.399961471234988	-0.163375626930614	-0.0588389952796733	-0.0090879440194509	-0.0136058059587472	0.0102744299402397	0.0155344655344656
-0.499626284251998	-0.431878217493335	-0.157137752993183	-0.057410641518221	0.00630443128776093	0.0144594310141032	0.0134200225859857	0.0417624408883943
-0.478004033853959	-0.501068689258559	-0.246265377735831	-0.0644027879082967	-0.0137517494524135	-0.0179905063818953	-0.0160229776869619	-0.00523328728073058
-0.383397422203233	-0.470061041549365	-0.186853868305974	-0.0497267897162138	-0.00455111288154164	7.26660170764504e-05	-0.00221296457414255	0.00266922804711589
-0.437514887362846	-0.474139036780607	-0.132087823049598	-0.0574022884584031	-0.0110833392844391	-0.00983652616670783	-0.00738376913294236	-0.00209012803165221
-0.549219307817699	-0.472287005844922	-0.170232850849591	-0.0366488909498416	-0.00374125421093552	-0.0147706659756414	-0.00512746443272916	-0.00556545717456369
-0.403969729404916	-0.427898548183066	-0.171141656823679	-0.0656085142692183	-0.00836679622864234	1.19978621990757e-05	0.00987427569033306	0.00143881781280242
-0.391446856352158	-0.443265205614381	-0.121398117609203	-0.0998008761449621	-0.01475423966212	0.0100047322344033	0.031979097088523	0.0115786192925043
-0.353432568048664	-0.385207930367505	-0.209552036831383	-0.00224921477117457	0.00961699960448392	0.0376829491113225	-0.0110412637008382	0.00531499226859833
-0.446739207886593	-0.513182096873084	-0.189611500544645	-0.0747018452957814	-0.0301077804107253	-0.0228326603829728	-0.0114328063865695	-0.00283037548280285
-0.44538295511298	-0.483543873302225	-0.202760286338319	-0.0630826592850423	-0.0235234115048173	-0.0110670325140048	-0.00501945780944268	-0.00276854329117882
-0.427625570776256	-0.567136659436009	-0.268556701030928	-0.099478563151796	-0.0214285714285714	-0.0111643330876934	-0.00456852791878171	0.00792079207920793
-0.439536260505768	-0.486006996501749	-0.236134222964853	-0.0883499144996192	-0.0464009830232628	-0.0733528908957942	0.0279050791799427	-0.0135849341516292
-0.443285024154589	-0.565864389233955	-0.213230018654039	-0.0266031367877706	-0.0265328874024526	-0.0110546916322861	0.00828157349896474	0.0069739566307071
-0.483240587260241	-0.684508602451	-0.183010903040816	-0.0150012939121433	-0.0167786626845861	0.00715821315779464	-0.0118359000810552	0.0118140243902439
-0.518125578168363	-0.399776035834266	-0.16988075145948	-0.0909305559199307	-0.0327774583093732	0.00263478482590596	0.00121928915442304	0.00704632407585815
-0.431511587685922	-0.449695784441547	-0.0913041760499388	-0.135089695666274	-0.0336514727661675	0.00107344632768358	0.0206022421392019	0.0046184198726571
-0.399180789988921	-0.487730513264416	-0.190308935534675	-0.0382807286935131	-0.0129995540807541	-0.0317459126554366	-0.0099725439549716	-0.0202933999810481
-0.49337723393451	-0.485579962979344	-0.187298116272531	-0.0295653745369115	-0.0405669675277519	-0.012151891473313	-0.014443068063879	0.00348521878871066
-0.434426757589874	-0.507636231395231	-0.186718855677181	-0.0557339554752462	-0.00811466591310583	-0.00204856651031127	0.00538721650741714	0.00683295571047993
-0.434053742525755	-0.463652802893309	-0.185130918464252	-0.0755102040816326	-0.0311849390919158	-0.00274051017852661	0.00394513792572049	0.00021353833013027
-0.460918448822806	-0.574664429530201	-0.358930838796611	-0.0774016558075736	-0.0508549057206775	-0.0728528353273028	-0.0346317497916393	-0.0291623374799922
-0.399948908519434	-0.43554230491228	-0.115645227245802	-0.0313159868174373	-0.00816090159548566	-0.00357431956519461	0.00461073632286724	-0.00832837071836612
-0.562799406923836	-0.533821063603199	-0.431305959846961	-0.238399000048489	-0.165472823100873	-0.054026299233967	-0.0879201353843352	-0.0264012362828171
-0.50594360664828	-0.543972238712376	-0.206440706349015	-0.0929805589972925	-0.0142644599353497	-0.0175448804266112	-0.000164742039815091	-0.00825941352586712
-0.576402046715557	-0.541651172975698	-0.264537151103139	-0.140310176807115	-0.0247144277407202	-0.00562604860036509	-0.00832305837238634	-0.00583548272709677
-0.482872642333772	-0.48471392462024	-0.226642990064516	-0.0559041692928651	-0.0283730799444101	-0.00538613244402186	0.00792038220377445	0.00688999268476786
-0.465963053498476	-0.548381163681652	-0.209793077267478	-0.0884996945494886	-0.0464739780999834	-0.00688522561141558	-0.0327487605322646	-0.00559455430863598
-0.479771813411976	-0.469401041666667	-0.196402309217369	-0.0515457135598142	-0.0154127231127785	-0.00769249667392358	-0.00601461333444964	0.00280462363760225
-0.383141541083375	-0.46863640683814	-0.171469066270987	-0.0638190698759857	-0.00998317595419085	0.00477269801955682	0.00501382137069861	0.0115177825258226
-0.409687750671697	-0.463046593532477	-0.198231781554306	-0.052581692154691	-0.00518008561635219	-0.0060392346640894	0.00484973918459508	0.000365934052558692
-0.488353777418039	-0.560910035278266	-0.226479950258452	-0.079953766019871	-0.0257667113080697	-0.0119559077733983	0.00159788677343942	0.00459542176479533
-0.488463123027724	-0.517776994227735	-0.237641523157879	-0.0789425202365763	-0.0287797785826932	-0.00795836793543669	0.00115129995377927	0.00841589590567515
-0.536585365853659	-0.49119728607358	-0.210737234851102	-0.131015161502966	-0.0188997993876042	-0.00584733709108143	0.0047824007651841	0
-0.410409807781338	-0.41717047391894	-0.180106004676658	-0.0502665534724875	-0.0167478597456715	-0.00792353204214369	-0.0070782340090263	-0.000336947058258485
-0.455125609420302	-0.48992965228533	-0.172464137691117	-0.055562494903916	-0.00530910014790342	-0.000752582951146885	0.0116106007429837	0.0194195503383523
-0.467180464025204	-0.474036587188409	-0.166596597239285	-0.0543743711050994	-0.0154332647147823	-0.000691506572832123	-0.00576349335503124	0.000677230403194007
-0.422237467692013	-0.334912907764713	-0.13714852420307	-0.0736145956316411	-0.0157855612401068	-0.00991735537190086	-0.00754693532521467	-0.000970746425291935
-0.352908805031447	-0.498007246376812	-0.250494350282486	-0.104454022988506	-0.0196138211382114	0.00477642276422763	-0.00600921273031829	-0.00633629191321494
-0.356516031449323	-0.360113078524631	-0.145853048730621	-0.0532896955766805	-0.0104851352711897	0.00708268867113626	0.0634150088332437	0.0259088237763412
-0.37918752406623	-0.317930537195049	-0.0762366139724631	-0.023035354460524	0.0642138364779874	0.0980734856007944	0.0651229273870783	0.107547169811321
-0.453380736651114	-0.454760119270805	-0.213140099430145	-0.0646003891308105	-0.0309159110583908	-0.0122765911436455	0.0025827347255919	-0.00121827474221015
-0.388288406356914	-0.356833367250034	-0.158581002331002	-0.0680147058823529	-0.0209395273401297	-0.0266099153140438	-0.0165738866396761	0.00342843631778056
-0.375094708432525	-0.413531726665767	-0.152071849080597	-0.0424411103930795	-0.00468931737901523	0.0026523635506307	-0.000640274259210205	0.00805282882148484
-0.428969348271893	-0.432146350468174	-0.203111147968881	-0.0612137706515313	-0.0220863427047774	-0.0490264510893709	0.000677677904771579	-0.0165327016134607
-0.436630325443392	-0.424225541286331	-0.132386689138801	-0.0258019036726532	0.00909520149482967	0.0038677586547482	0.0150526023678621	0.0041950200066263
-0.351290985437327	-0.434634764598597	-0.211601845748187	-0.0379659456971928	0.0123217946060481	0.00847882473462802	0.00181545504775438	0.0234090271937202
-0.40553090652415	-0.398884883815796	-0.184777796663096	-0.0391560476703208	-0.0114253115674916	0.00145848131630122	-0.00986824429613864	0.00201946063834257
-0.421817410145866	-0.457090560087749	-0.184541330826411	-0.0372346792914298	-0.0129426340507679	-0.0371778288833627	-0.00519588534114135	-0.0158440320747422
-0.406045751633987	-0.48937908496732	-0.25206024438761	-0.0897242526201801	-0.0607558965615231	0.0126050420168068	-0.0277124183006535	-0.0124606197395025
-0.290753383890371	-0.346449764681809	-0.135816550822789	-7.52211241666911e-05	0.0338040846731641	0.0268210965408595	0.03688097138385	0.0198090340814304
-0.395766345123258	-0.557113862853755	-0.0968941646721305	-0.0498543954377237	-0.0144353675025281	0.00529564013898709	-0.002306429511444	-0.00409967845659165
-0.371875679200174	-0.468241087917623	-0.0460545331920224	-0.133451208217563	-0.0254359764909914	0.0101436061089583	0.0307289719626168	0.0467289719626168
-0.397850039660135	-0.437163273865213	-0.171902965432532	-0.035605175350913	0.0135661104624154	0.0323562489958406	0.0249425948341383	0.0248505582056923
-0.487216756112105	-0.518560606060606	-0.168671039844509	-0.0733447488584474	-0.0338363705391039	-0.0123992950654581	0.000214776632302405	-0.0072278911564625
-0.38916898441588	-0.464945705240978	-0.157713636835693	-0.0575492186092271	-0.0310194057755622	-0.000739284438333376	-0.00394475980646414	0.00422690152297678
-0.465918842111789	-0.481154299175501	-0.242023864392892	-0.0567026338627467	-0.00359818944981483	-0.00970024029949701	-0.00864570811020848	-0.00489010928901967
-0.453850623071683	-0.409513328442162	-0.138246585780435	-0.0337267691670549	0.0121363038054262	-0.00201896004846924	0.00131701026874875	0.011162010045178
-0.414824409677554	-0.459176683081928	-0.147112182103671	-0.0454488483502378	-0.00412830771754003	0.00207924756586741	0.00720785922024314	0.00557743699877911
-0.3939525506283	-0.405208934147457	-0.132587599789665	-0.0322556889314383	-0.0101881668639162	-0.00945163487738421	-0.00424330154405084	-0.00173104664209012
-0.431545776598018	-0.465950281551686	-0.166930114221467	-0.0614919423182529	-0.031846893315719	-0.00562537024987619	-0.000104898146008781	0.00633972282133943
-0.395381962907462	-0.443672022480892	-0.158875974594949	-0.0406176847726575	-0.0108116193187678	-0.0160015664512539	-0.0107852569930975	-0.00778402161151703
-0.39227862791137	-0.403766501150539	-0.180530582166544	-0.0504964987933695	-0.00833588978442146	-0.0107229376514089	0.00560367785159643	0.00941015506232901
-0.396253780164167	-0.392980898873497	-0.166446813702396	-0.0889509872216875	-0.0157666660321931	-0.0406870632714834	-0.0139693978797848	0.00061816509487489
-0.45209553015519	-0.507594587130627	-0.160460950750551	-0.0807507566785104	-0.00924246350522595	0.0104121412228111	0.00623570983163579	0.0155236823258424
-0.381027178828121	-0.539976529414766	-0.223223562361657	-0.0184631615966239	-0.0258684938093521	0.0098991373341567	0.00662966389145858	0.0113475177304965
-0.404629813090285	-0.401256502601041	-0.131766935231006	-0.0660559678416822	0.00776966304916615	0.00530381644183098	0.0195651917612799	0.0190916997271763
-0.45941091954023	-0.384583333333333	-0.0883595571095571	-0.0137546040515654	0.0063844086021505	0.0491222504230118	0.0416666666666666	0.00139604810996563
-0.405799344165653	-0.582873429200674	-0.103911297363366	-0.0324470294972995	-0.00371139731339143	-0.0404631513065248	0.00101226825108658	-0.00535343343818617
-0.438480773505223	-0.453529599359676	-0.155873839972364	-0.0615657393867994	-0.035967227448631	0.000458981614507858	0.000529189134876207	0.000980933012557861
-0.428804172068036	-0.509042077593457	-0.244008374471275	-0.0679073937500904	-0.0229385983324619	-0.0119354716693817	-0.0120036404181979	0.00144073385046439
-0.484324758141198	-0.496650536328798	-0.185533221791845	-0.0751698743203078	-0.0382257606695174	-0.0179738166975379	-0.0134562777498445	0.00174312937159216
-0.435128546821261	-0.460593409110112	-0.159311659740895	-0.0559011140351613	-0.0109905497309838	-0.0115934394019116	-0.00404041243421516	-0.00299895615783274
-0.404334738109573	-0.500912948437701	-0.217824233255398	-0.0641038961038961	-0.0266551383399209	-0.0144142237273786	-0.0147694712164627	-0.00574162679425838
-0.416554380230676	-0.464265744318622	-0.155714365108684	-0.0363327391069651	-0.000263618028757073	-0.00210515864844063	0.00659218899759861	0.00508918541781944
-0.393174933737221	-0.363818199344515	-0.156052631578947	-0.0488828202581927	0.00891190742814485	0.027076620121733	-0.0302533750733711	0.0105047454702329
-0.419906470111637	-0.46958102549153	-0.246665092208486	-0.0761527480175584	-0.0231304319071739	-0.0124541485130059	-0.00984477566472941	0.00297708094780669
-0.399572799397504	-0.450307925978472	-0.132727217408501	-0.058307518243487	-0.0287855297157623	-0.0026198264402324	-0.00407815058090222	0.00732292323479589
-0.440047328001056	-0.452453442812291	-0.174860075052897	-0.0572718160798744	-0.0302004461044848	-0.00858126543191939	-0.00100641002899737	0.00236221993091856
-0.43841642228739	-0.147527910685806	-0.221872187218722	0.0454545454545454	0.0319410319410319	0.00435865504358646	0.0454545454545454	0.0454545454545454
-0.422812995245642	-0.507833699179389	-0.145244187906192	-0.0404392578719044	-0.0411527265316303	0.00198498455233798	0.00740867963120551	0.00852580256856583
-0.409090909090909	-0.5	-0.103448275862069	-0.0833333333333334	-0.0606060606060606	-0.0256410256410257	-0.0344827586206896	0
-0.470188802244345	-0.481415697542074	-0.165136546585504	-0.0478878261977699	5.49218514007688e-05	0.00500516511328319	0.00782809668867834	0.00511559313228482
-0.498873609611865	-0.382742257742258	-0.21520979020979	-0.0317294645652854	0.0103041834490598	0.00302871731443166	0.00688769062263039	0.0126463574739437
-0.42245104779365	-0.48818140710725	-0.164667755816809	-0.053844469187071	-0.0175406995897454	-0.0162044174883396	8.68123561508227e-05	0.00104137219512079
-0.317843488715999	-0.362769730480205	-0.177304093763072	-0.0462113468089478	0.0138792940646112	0.0184478638212234	0.00854721533803704	-0.0421840045729448
-0.425668138799057	-0.433193125992126	-0.18199575664757	-0.0587714742869976	-0.0211980887684066	-0.00592329157977178	-0.00231098590857126	0.00254061997330501
-0.548861068985794	-0.512459199108351	-0.131916691607542	-0.110067665280034	-0.0130639402791302	-0.0070996147495872	-0.0155714817572599	-0.00386980108499102
-0.411258457885685	-0.464497696909226	-0.190855147263343	-0.0446979570791103	-0.0159601250447449	-0.00479806501111324	-0.00141846240532828	-0.00401304200018537
-0.473767002868511	-0.315962001605566	-0.120953728025864	-0.0612479852636427	-0.000665612779765401	-0.00178606095903711	0.0194090837655194	0.016432893289329
-0.34864684263281	-0.292433137638617	-0.214067171963007	-0.0330700058828474	-0.0422166874221669	-0.0121610287950797	0.033757338551859	0.0664954337899543
-0.388231506077437	-0.436241037896893	-0.197093061741704	-0.0535973597359736	0.00938136366828168	-0.0101564995209198	0.000855195008551912	0.00747519546907371
-0.356215599742153	-0.371542288557214	-0.184471581486507	-0.0407574316781741	0.0189339019189766	0.0409271138905903	0.0721159545234119	-0.00234041062294155
-0.414829295119376	-0.48036854126683	-0.144794931972231	-0.0321652483573804	-0.0111412822302306	0.000863699504333848	0.00431538173004797	0.0131056160774751
-0.458482579306449	-0.493346489006863	-0.172252749109539	-0.0578912437956279	-0.0192108649434933	-0.00268670086778289	0.00245752094903051	-0.00608478276096869
-0.391205563713945	-0.601365991521432	-0.227105312441476	-0.0289235514549711	0.00556775270044785	-0.00112029127573166	0.000802133240835112	-0.00625700693876319
-0.466078580845463	-0.510880475242042	-0.164730915645632	-0.0767121529770072	-0.0181992520041664	-0.00847149614637954	-0.00249710069829989	0.00280793324333817
-0.326193369934202	-0.399723608085635	-0.171938956583462	-0.0322334541293153	-0.00144930461637838	-0.0094509140482566	0.0308448449193878	0.0102247756215085
-0.467545815622605	-0.514307358562033	-0.163132662790229	-0.0437935327568222	-0.0419444781185598	0.00415078060326235	0.0130351590528582	0.00681183046110856
-0.462702164112908	-0.458942388250949	-0.209134949470884	-0.102344511807351	-0.0414968583308399	0.00169098662883249	-0.00057816079415296	0.00742847739721197
-0.511655436168275	-0.439204376775945	-0.206911412890515	-0.0661663161505204	-0.00460282032029458	-0.00168780585239192	0.00527152539536446	0.0185478588504022
-0.461839701314162	-0.394664965524574	-0.218235654718531	-0.0530249450890596	-0.0207373946504381	-0.00793465771901491	-0.00234364326176295	0.000648348655973185
-0.387183324569564	-0.333718914831411	-0.158473737753808	-0.0281510269520359	0.00262420029274235	0.00417770900070147	0.00260334194870948	0.0148626238178476
-0.479704909176852	-0.432676181980375	-0.130808459577021	-0.0420517949257817	-0.0174306130451832	-0.00815635559294892	0.00994465582843307	0.00564143616923385
-0.411145855634789	-0.429949177927271	-0.180595516427806	-0.067281410531371	-0.019370456237438	-0.0205011663233721	-0.0115263623468326	-0.00967434523664557
-0.41066446506861	-0.401802465826856	-0.241472812901384	-0.0338071019889201	-0.0324574618929457	-0.00471602319651598	-0.00756743256743253	-0.0164835164835164
-0.23953484686398	-0.34635288671129	-0.123860354743997	-0.0369642465452951	0.0123567718632182	0.000940838495376628	0.0147151681537405	0.00199215499821703
-0.4428524457763	-0.430466068300408	-0.150765866047229	-0.107741679173022	-0.0519530651859174	-0.030377631530256	-0.0275656353999754	0.00708050689399875
-0.470508075461825	-0.439401082003277	-0.174115782576231	-0.0447555808988817	-0.014210211795019	-0.0239668985476662	-0.00498580116443414	-0.00632419353429825
-0.437964040601168	-0.424489867035138	-0.179990703072354	-0.0561282875775626	-0.0318679154170691	-0.00601645259201189	0.000334552677188293	-0.00798332629801612
-0.433827042522695	-0.484304286018419	-0.149165442440534	-0.0273720801622206	-0.0217391304347826	-0.0187385848810456	-0.0104023659334611	-0.00953057526680023
-0.430141287284144	-0.334570191713049	-0.222767450929416	-0.106093839404921	0.0646139574711003	-0.0272876892692561	-0.0739415169052696	0.00581188997338067
-0.490787155331032	-0.414677180159424	-0.194844793479393	-0.0372335883077749	-0.00802119233684595	-0.0073555223563796	-0.0132688822686157	-0.00354913137893598
-0.542264076845407	-0.477061639025329	-0.152048264462497	-0.0674352684010275	-0.0139313021311064	-0.00573881709628554	0.000722595252727221	0.00590829900552936
-0.37358624609264	-0.43811521557517	-0.234310596995081	-0.03378169807535	0.000370110643602928	-8.71557348474106e-05	0.00160854798219523	-0.00533066799933368
-0.335452744033773	-0.565141347338391	-0.135495242369255	-0.087464676757897	-0.00337936009591444	0.00370145981189773	0.0104911012980061	0.00746391242222744
-0.362993550662999	-0.50476817626871	-0.281121180396519	-0.0533952480773189	-0.0292218849931735	-0.0344247171240745	-0.0128771598817321	-0.0115143255578094
-0.397691873344047	-0.490052255085993	-0.224617160446326	-0.0601813644511617	-0.0199270804849148	-0.0156557880660667	-0.000899476551650458	-0.000714593198450353
-0.418212837800839	-0.478856142817135	-0.147436665282365	-0.0261811413903603	-0.0102189263261283	0.00125944877939033	0.00314625479113007	0.0068487697067473
-0.391559244216846	-0.433742559523809	-0.146211440551063	-0.072081794944618	-0.00776098901098898	-0.00116618075801744	0.00549966465459428	0.00509238395673728
-0.398410305698624	-0.319860285737117	-0.148615075009147	-0.0418655354143039	-0.00631903771311015	0.00331474955225608	-0.012204818598891	0.00327137187729942
-0.488533329939313	-0.517499623101637	-0.243693695088679	-0.0717529194551735	-0.017866476635121	-0.00933183438567375	0.00357055262240702	0.00654173691454185
-0.460875939160711	-0.466911764705882	-0.108646737383478	-0.112745098039216	0.0209758321933424	0.0134453781512605	0.0463458110516933	0.0658263305322129
-0.454994416752046	-0.470680246363453	-0.155484275761304	-0.0599676080193058	0.000168701812092942	-0.0026824083808259	0.00643817533653201	0.00267509337779137
-0.404485332837716	-0.405098077935756	-0.185531084471703	-0.0993966306901908	-0.0197733906657042	-0.00648696682464456	0.011301494713817	-0.00172748172979353
-0.343741541792771	-0.522577770789108	-0.143631564806474	-0.0473383997656345	-0.0225442834138487	-0.0215108467368477	-0.0117169237961665	-0.00138026224982757
-0.459452482599234	-0.449552552551698	-0.184327766045946	-0.0558670316934046	-0.0170757797495689	-0.00613190325463953	0.000640094376459732	0.00125408799744642
-0.417709695497852	-0.510341074020319	-0.29847104749512	0	0.0136394635144351	0.0036449399656947	0.0377358490566038	0.0377358490566038
-0.454593084933642	-0.50842950153295	-0.203115189242357	-0.0560968443321384	-0.0338737958206984	-0.0100715376577445	-0.0264827764827764	-0.00991620991620989
-0.430110959112327	-0.39329917225069	-0.163285747179369	-0.0807906976744186	-0.0142812125795676	0.0180246500474039	0.00847367014167333	0.0228414862336274
-0.416711536066375	-0.40057461175672	-0.201734629007356	-0.0665560854240099	-0.0191933066933067	-0.0178275498886186	-0.00458381397607921	0.00182810229213937
-0.46780824839626	-0.432009205034015	-0.172774050291423	-0.0392938835863783	-0.00364812426512251	-0.000941678103178911	0.00118499157958529	0.0013051419283524
-0.454714509269997	-0.470719706270214	-0.174755015647293	-0.0671753828990289	-0.00918012831892068	-0.00974070928464887	0.00218950540998741	-0.00126549104642648
-0.417573365519307	-0.407999422914536	-0.162893317117286	-0.0457246593125855	-0.0185558817686144	-0.0129269244798833	-0.0138108836482351	0.0114271873402051
-0.465389784946237	-0.4765625	-0.254464285714286	-0.10436320754717	-0.03125	0	0.00721153846153844	0.0292338709677419
-0.54355918567708	-0.495120669327689	-0.17501179557407	-0.0634513274336282	-0.0117948857158369	0.00392962494732407	-0.000947709488620996	0.0117181640917955
-0.47781208057405	-0.423275152792689	-0.0991843256192869	-0.0341405809079796	-0.00189564271981257	-0.00192655068679559	0.000707279646519288	0.00606070765373878
-0.454533693184252	-0.457243441931555	-0.162811622279954	-0.0288148318579784	-0.00743691899070387	-0.00792646060174085	-0.00274436235639963	-0.00154595667822677
-0.40625	-0.530612244897959	-0.283018867924528	-0.0925925925925926	-0.05	-0.05	-0.0444444444444444	-0.032258064516129
-0.440138062960037	-0.383228366836339	-0.0579105116677371	0.000783775840109691	0.017035022101326	0.0229173750425026	0.00988869249510338	-0.00305376813174829
-0.453050335921125	-0.459788646524861	-0.211534177126367	-0.0611340998867191	-0.0386682559150558	-0.0265261514441842	-0.0350182149362477	-0.0145777545555483
-0.482450015867978	-0.582892608942699	-0.223102189781022	-0.158953253610809	-0.015696174743428	-0.0064709841072631	-0.0125849484017115	-0.00858999465907073
-0.572832487309645	-0.451625899280576	-0.280296296296296	-0.19701775147929	-0.0727573964497041	-0.0815609756097561	-0.064168776371308	-0.0222165605095541
-0.438643699506673	-0.436629802115495	-0.148223891326442	-0.0819157578260153	-0.0146865577238698	0.000841705061366826	-0.00377555216640924	0.0105771746649606
-0.519099989910201	-0.404419746704575	-0.257298531966023	-0.059104785023355	-0.0187603536929067	-0.0258475226261696	-0.00494159928122195	-0.00094713491687648
-0.437444492193096	-0.495065234391077	-0.173129695163593	-0.0528683205085972	-0.0130137476496268	-0.00784833996679102	0.00296320594828059	-0.00574020574020573
-0.414978276766895	-0.472680906933293	-0.132229451245208	-0.0369760320979833	-0.00696864111498263	-0.0143679285910034	0.000809568785567483	-0.00191993173576055
-0.391621755373115	-0.401930481793858	-0.159414906840911	-0.0350637149996297	-0.0198921294894652	0.00274161536650186	-0.00386742050734479	-0.00446525309248158
-0.557034492629168	-0.499772001823985	-0.150308591403135	-0.0839703112883571	-0.0154798761609907	-0.0100217864923747	-0.0162987995916499	0.00899776356165816
-0.379952239632215	-0.413667074862586	-0.150800089694973	-0.0429136758997862	-0.0088955283190022	0.00213106502086879	0.000245569343348961	0.00542652667800747
-0.37037724161135	-0.474867543366545	-0.197354186235354	-0.064912113678433	-0.0181785508741513	-0.0102729747638983	-0.0109215712313101	-0.00125804493373294
-0.460744147137142	-0.4744967552232	-0.16332936170282	-0.0310342656288631	-0.00527515730078898	-0.004991823262815	0.00170605113907751	-9.72886964486497e-05
-0.424411470452088	-0.350703854109427	-0.160813043165984	-0.0593276165271834	-0.0020682217574074	-0.00152084975122824	0.000681712078770991	0.00176320058275103
-0.418508712230685	-0.423006772700024	-0.12805515044321	-0.0310316914090499	-0.0418317787837621	-0.00818384681465367	-0.000974020659060049	0.0133776853776854
-0.382465235913512	-0.484892950043354	-0.166600347448004	-0.0492513483517981	-0.003423160283899	0.0074179831776281	-0.0166723239422558	0.00716687110989966
-0.40845705263694	-0.4927490793839	-0.0874101221384137	-0.0209985057572295	-0.00860461781155886	0.00345939018944119	-0.00371739976644614	0.00126380324107267
-0.40087788547106	-0.424754459109329	-0.187047343909957	-0.0451122046850728	-0.00677602400582933	0.00542488036452304	0.011696963143397	0.00278629959668131
-0.440227946405924	-0.439237524499707	-0.17275505636511	-0.0613479875145129	-0.00689234923119841	-0.00116027203693647	-0.00473013060687089	0.00202993699380516
-0.473264643791159	-0.400604725950783	-0.118094645305622	-0.0648769574944071	0.00137496548498528	0.00518571522568756	0.0177449055684914	0.00724871291384577
-0.518153436381102	-0.497875092387288	-0.103566149297857	-0.0363779302458548	0.0177432216905901	-0.00743546576879917	0.0126262626262627	0.007996632996633
-0.523742109349149	-0.497357462402437	-0.13173403783624	-0.0529771419437339	-0.0118299384348997	-0.00868337028568789	-0.00317555561449101	-0.0114249902240098
-0.456150027578599	-0.702702702702703	0.0217959895379251	-0.0396959459459459	0.0540540540540541	0.0270270270270271	0.0327774583093732	0.0540540540540541
-0.46239311062415	-0.405736270638909	-0.171551240243772	-0.0598567550395657	-0.0280695512963045	-0.0142521641096992	-0.00362961820410612	-0.00228430886828512
-0.376529537856193	-0.452283578429031	-0.105724385824199	-0.0634446055427345	-0.0246842278255154	0.00505367540029111	-0.0026950235588763	0.00984925610054732
-0.405180118559052	-0.442514402163264	-0.193321449792038	-0.0589150625925428	-0.00948555031768805	-0.00586384406269891	-0.000625854993160146	0.00419133258398896
-0.525953999060836	-0.447594542800953	-0.193146735938817	-0.0795210277606708	-0.00307454510485705	-0.0137826193536315	8.19622924113084e-05	0.0117556568167326
-0.447891543459901	-0.546166093307726	-0.192361068770995	-0.0417927390119134	-0.0192593956693216	-0.00484596746278987	-0.00558561995882945	-0.0011834603828057
-0.535208827437722	-0.500678348764473	-0.115627303553	-0.0461937285962999	-0.0169847696163485	-0.0183079650345376	-0.0106720605862483	-0.0118565644881434
-0.458877619496755	-0.472448242875069	-0.214254439680837	-0.0629689511628708	-0.0219184093370065	-0.0113841887790788	0.000544784694815004	-0.00274157568725497
-0.484487951807229	-0.40241395793499	-0.196222741433022	-0.0888888888888889	-0.0311590436590437	-0.0129777070063695	-0.0222826086956522	-0.0195987654320988
-0.394508670520231	-0.496625911225949	-0.165576513538181	-0.0230192983320778	-0.00129632777966682	0.00381137223464545	0.00257112829367157	0.01100188672443
-0.424334748276964	-0.480624726955002	-0.181885231156683	-0.0957367357688105	-0.0104948568251321	-0.0197443282839058	-0.023354772709959	-0.00376758409785938
-0.507244393264366	-0.50053855225234	-0.303291161253859	-0.0502917750606612	-0.0147265520511636	-0.0113498604206289	-0.00325175243828923	0.00174136090264265
-0.54689497716895	-0.45261701842845	-0.26617033948779	-0.0554366438356164	-0.0148116438356164	-0.0305229698024673	-0.00729045739493839	-0.0070910556003223
-0.463183973950591	-0.495754780050809	-0.180227714523743	-0.0739721024315554	0.00412801413578279	0.00862534858081676	0.0103808736752062	0.00785858941621909
-0.428623410364094	-0.488453985474064	-0.157070794209129	-0.0742349703658041	-0.0166123566416871	-0.00430428620587087	-0.0192134119493677	-0.000425111541170975
-0.419785407725322	-0.518986928637869	-0.209914025088666	-0.0528310930045097	-0.0526839584499595	-0.0374397287129762	-0.0215915751262029	-0.026085985760004
-0.424065372829418	-0.481293649090607	-0.14031425215522	-0.0294935678228302	-0.00532047706324545	-0.0079367395579274	0.0129276565986454	0.0129276565986454
-0.417137642233116	-0.423451920719141	-0.155972616194267	-0.0369446080832536	-0.00763782215395115	-0.000422586471331088	0.000749392680744476	0.00266811510298426
-0.355058638525227	-0.337403714679162	-0.153728851291184	-0.0517311343962071	-0.00662718660628536	0.0064752303414688	0.00840259834026535	0.0185412636513445
-0.394161802572351	-0.46396952866763	-0.192868663293498	-0.0591316588327457	-0.00471388634067438	-0.00225728919078916	-0.00145822725742695	-0.000916420932827844
-0.508714721303578	-0.466045707963494	-0.204256578927595	-0.0564223140891884	-0.015914239740358	-0.0228699131259408	-0.0110716044909214	-0.00939007803256209
-0.433701167763522	-0.466295609152752	-0.184698047345033	-0.0416727260975649	0.00189442865753897	0.00145330859616577	0.00632315589421151	0.00755486469772182
-0.586988304093567	-0.513157894736842	-0.336384439359268	-0.00351745700885875	0.0387624466571835	0.0489827509951348	-0.00738125802310652	0.0514009844755774
-0.352895752895753	-0.595642153781689	-0.152962821976906	-0.045678490990991	-0.0227370227370227	-0.0216658376167579	-0.0206939612880207	-0.00950950950950946
-0.389231053926371	-0.401236479826976	-0.138692822958635	-0.0261631030951874	0.0161260010986787	0.033260060583533	0.0210980450778149	0.0252333399447515
-0.399676375404531	-0.470275988557335	-0.167618959136588	-0.0333973056370889	-0.00751951265943263	0.016438414882445	-0.00630461747945865	0.00650211429798642
-0.475131294408403	-0.366592583927945	-0.059380378657487	-0.373493975903614	-0.033406352683461	-0.00146532074242911	-0.0236660929432013	0.0120481927710844
-0.25	-0.340336134453782	-0.123693379790941	-0.00965250965250963	-0.0665024630541873	0.0314285714285714	0.0714285714285714	-0.0396825396825398
-0.401389938224626	-0.4969183965124	-0.156902864126483	-0.0976386509399381	-0.00805697272170947	-0.0146792173032759	0.00511924315503165	-0.00299629822031222
-0.39649476876117	-0.395975887911372	-0.224886017280032	-0.189925571504519	-0.10270494704457	-0.0393810907509538	0.00557363920535281	0.0189359346893594
-0.415281185344861	-0.46456228567692	-0.269553238447939	-0.0643536671724835	-0.0343049181813616	-0.00723095608035762	-0.012594463192384	-0.00800168055600503
-0.352941176470588	-0.545454545454545	-0.0689655172413793	-0.0370370370370371	0	0	0	-0.0625
-0.377003655793026	-0.434660235744509	-0.15614010989011	-0.0588560914999362	-0.0140221837633732	-0.0177319759679573	-0.00610234403839049	-0.010154890779045
-0.472471573315817	-0.45821688298386	-0.174254468586663	-0.0775989501920146	-0.00963489728397071	0.00972024318111386	-0.00639612054503136	0.00896566223861228
-0.422731451556831	-0.442304293795055	-0.148156420396869	-0.0351269556856918	-0.000940432975341854	-0.00570418515196158	-0.00492543063122552	0.0304679509160022
-0.384130438861474	-0.466335065958692	-0.0421859186896854	0.00889500385016073	-0.00230571299571736	0.0059618259169828	-0.00249684762548963	0.00874003362476794
-0.5203111946533	-0.511995836586	-0.136904761904762	-0.0447330447330446	-0.0156727254519052	0.00158730158730169	0.011888952127996	-0.00107613666935691
-0.463996827914354	-0.416673341190201	-0.172695396787341	-0.0426594515977242	0.000476376606244222	0.00389614867427512	4.71281296023918e-05	-9.15024705666623e-05
-0.376292878934445	-0.473281944081526	-0.206695944789825	-0.0732092696629213	0.0156915924060442	-0.00545876359004682	0.0402048459833372	0.0381759642552073
-0.438604410207207	-0.361243883391782	-0.151961868564931	-0.0474683219046086	-0.00793143716525946	0.00404157674083994	-0.00452802734600555	0.00442833518069574
-0.467996973527947	-0.486508138621846	-0.109213800179556	-0.029352009220731	-0.0114027057267826	0.00471881550617004	0.0141027578602094	0.00671074334914346
-0.427605095255716	-0.538459398597683	-0.189599222269385	-0.0301496089663462	-0.0047950677815688	-0.0164591629986726	-0.000934687474197005	-0.00913191397650825
-0.44318736010204	-0.462766657123624	-0.215699208443272	-0.0547634699990778	-0.0195999176631299	-0.00853886572601348	-0.015406810782453	-0.00994699605389116
-0.421622316392983	-0.331569610961586	-0.153175951923551	-0.0437517527186614	-0.0218118964003512	-0.0280807500956755	-0.000856014047410092	-0.0220439066801913
-0.440061351547389	-0.440367878830019	-0.149254162812211	-0.0446993475232261	-0.0305625494105111	0.000751087367311332	-0.00179610235172034	0.0012401796870084
-0.436734934086629	-0.449705364194156	-0.103061186809941	-0.0386169043468521	-0.000695214460460725	0.0105864944847995	0.0129067856585939	0.0134965473948525
-0.472222222222222	-0.570048309178744	-0.205988455988456	-0.0423976608187134	-0.0293650793650794	0.00736961451247165	0.00736961451247165	0.0277777777777778
-0.447552447552448	-0.516013986013986	-0.105732295873141	-0.061013986013986	-0.0624028749028749	-0.014423076923077	-0.00562182915124099	0.00275005892983415
-0.422912733438353	-0.417126580024924	-0.124220911242209	-0.044437181489148	-0.0198655308483073	-0.0136577453365775	0.000530288851456673	-0.00203381371264588
-0.405488174651304	-0.524594421801327	-0.226714007641843	-0.103640178815801	-0.0242473201005282	-0.00880440047049047	0.000700196650974316	-0.0171346422835829
-0.44438901873234	-0.520329861239456	-0.168358853190952	-0.0460132739033171	-0.0121126468169369	-0.011082593078006	-0.00313826914206183	0.00137408566050012
-0.476183392494409	-0.446023044488518	-0.118833823181649	-0.113783318131144	0.00636031472925158	-0.0013849213075311	0.0100451592875258	0.0108638383653273
-0.44	-0.680851063829787	-0.29	-0.0952380952380952	-0.136363636363636	-0.0208333333333334	-0.0740740740740741	-0.0555555555555556
-0.514626864889234	-0.534611050106918	-0.214326611518945	-0.113852762144688	-0.0378231319242556	-0.00418321370767771	-0.0076549173369983	-0.00272493317864542
-0.404340318227214	-0.411140522010472	-0.212032022623146	-0.0812869462166137	-0.0295609686277499	-0.0160986616179261	-0.0071704698450793	-0.00607478702697239
-0.500351831040104	-0.480455701633416	-0.206230343074393	-0.0761198578483027	-0.0132179764479693	-0.00556046545883049	-0.00372031142209528	-0.00698528946735988
-0.515135135135135	-0.439363957597173	-0.209651162790698	-0.111034482758621	-0.0353359683794466	-0.00191780821917809	-0.00941176470588234	0.00755186721991707
-0.501646684454707	-0.533144387691541	-0.237647136317228	-0.0589589157395414	-0.0109066533477038	-0.00705263224476116	-0.00311782857291032	-0.00622387921292245
-0.387922145567804	-0.592903859514626	-0.163522148540875	-0.080954623657981	-0.0300012672129762	-0.00627873272140755	0.00579495410956088	0.00430201710748546
-0.437549760220362	-0.485354753106676	-0.162759048158029	-0.0527984381974195	-0.0176796830786644	-0.00223973445952508	-0.0143463497453311	-0.00804382873692766
-0.458569616978458	-0.437563062878042	-0.184329869427919	-0.0459121405750799	0.00715028649609861	-0.00772129634202401	-0.0310083085927659	-0.00391760079348857
-0.462705819036008	-0.467149296318021	-0.206638205345939	-0.0697494487254886	-0.00887131503468608	0.00593758945745471	0.0155113183802803	0.00802105763561634
-0.476921545201115	-0.52767003827921	-0.233252567208953	-0.0649531551128666	-0.0462306277909115	-0.00241277892252689	0.00131907087944927	0.0169544141175347
-0.494026739573322	-0.440017369230014	-0.197506073211482	-0.0583441864589943	-0.022863834374624	-0.0101381880891167	-0.0108017869948797	-0.00862294349997317
-0.42775974025974	-0.440504005340454	-0.221040372670807	-0.0699884792626728	-0.00321428571428573	-0.0092798594847775	-0.0170739348370927	0.0211677367576244
-0.418505336698574	-0.469003251961927	-0.150508242415626	-0.0406851379214082	-0.00383862287537318	0.00115476101230083	0.00162767894925542	0.00754859563951982
-0.434594870035686	-0.415895082509346	-0.100305031330616	-0.0376536979289863	-0.028330752253934	-0.00859201559067502	-0.00257655752063302	-0.00249979133973111
-0.398132664437012	-0.474425369884842	-0.244994136298484	-0.117449760903106	-0.051387313936297	-0.0425771088814567	-0.0137543150265086	-0.00860667055322029
-0.417237250566983	-0.397673511630659	-0.148107322285429	-0.0389195016860641	-0.0154438182232807	-0.00547851527703758	-0.00131103485163409	0.00076974729064283
-0.441359713470934	-0.459861287270274	-0.166652584594926	-0.046544977607867	-0.00597052474906223	-0.000552139453928957	0.00317512666290154	0.00186252475827042
-0.468763093880211	-0.463779752887564	-0.206331711277361	-0.0811779027491761	-0.0250866976392075	-0.0122894956689971	-0.00526242220920192	-0.00214576513052966
-0.472033608157751	-0.44486536415401	-0.175686274509804	-0.0267288904304687	-0.0269338504632622	-0.00773450405803355	-0.00737213356093247	-0.0072011663032473
-0.47226173541963	-0.369022869022869	-0.127764127764128	0.00405405405405401	0.00142247510668558	0.0540540540540541	0.0540540540540541	0.00142247510668558
-0.386236614011984	-0.443208673873312	-0.159948503877859	-0.0309265084077117	-0.0106502342552577	-0.000709144417260665	0.00591168573298129	-0.00600586353687393
-0.43603558669922	-0.495244878475417	-0.174124768928544	-0.042367861581542	-0.0244868184976986	-0.00433907126113942	-0.00399311122203083	0.00318590732864077
-0.463691050834086	-0.490457919471931	-0.151942937160861	-0.0573974027988252	0.00469036929457678	0.000998239309726978	0.000806710320230941	0.0115763503158193
-0.459871960639381	-0.509066263009727	-0.185049273373209	-0.0612687115771888	-0.00231641837088192	-0.000636249804671363	0.00350784916333302	0.00413896228372246
-0.454468461486928	-0.460699894060455	-0.232614652330175	-0.0436622926577892	-0.0184931976212553	-0.00913413589178103	-0.0041518891521195	-0.00197471412811157
-0.47143842996719	-0.48798738848905	-0.346147503922977	-0.110866758298971	-0.0352272136567312	-0.0227176588883881	-0.0109375541763462	-0.00474800763273098
-0.489833660791073	-0.511059172272261	-0.241178246929151	-0.0904081175424777	-0.0010301177688129	-0.0171881414318097	-0.0275673462224693	4.08775037470388e-05
-0.466282971097087	-0.531762966220355	-0.177320302947432	-0.0893821937385578	-0.0171491778432056	-0.0145705005957593	-0.00184798884919035	0.00216587164155591
-0.385657579316168	-0.385737497419141	-0.203051967807064	-0.0324772050194096	-0.0115060378218274	0.00310752368505185	0.0092176829018934	0.00506072874493924
-0.818181818181818	-0.354838709677419	-0.0454545454545454	0	-0.0588235294117647	0	0	0
-0.455414438502674	-0.513636363636364	-0.224397031539889	-0.0336007130124777	0.0280335544284042	-0.000565563468789332	-0.00215311004784691	0.0210085933966531
-0.499504027799716	-0.519453527927137	-0.225420465020998	-0.0679732705596476	-0.0148229548229548	0.00515837104072403	1.48643626904921e-05	-0.00481605351170566
-0.479618132299049	-0.506279259293683	-0.215878670006955	-0.0993650218625189	-0.0254418632239944	-0.0112642944547232	-0.00193774843680883	-0.00176264179953556
-0.450271941796684	-0.414870082857373	-0.158298995641124	-0.0489283308316885	-0.00998486745129312	-0.00452089093162467	-0.000768103298878775	0.00311439446496542
-0.443972534633561	-0.482704523200038	-0.160927124055411	-0.0469675278482696	-0.00738527162557234	-0.0043917401463387	0.00103254210747084	0.00380117761986332
-0.416511965436932	-0.427107123338244	-0.149028215923585	-0.0278293178519593	-0.00653120464441215	-0.00826465354100525	-0.0068007464233879	0.000322960968415997
-0.562379385065174	-0.550140284708967	-0.186214500784552	-0.0731794043079698	-0.00585447544792228	0.00173802761897957	0.00283619565313831	0.0214041669458029
-0.408848472415835	-0.418807322297539	-0.178526698435973	-0.0570381231671554	-0.00318572121774718	-0.0155334589216238	-0.00385079552013434	-0.00167450415589376
-0.425477040209374	-0.475643274853801	-0.166222222222222	-0.0431196581196581	-0.0163131313131313	-0.0110619271182651	-0.01	0.00297666769452154
-0.394875383180061	-0.415968427443837	-0.142801382848221	-0.031952832901927	-0.0253458900127892	0.00729177543420001	-0.00491464920739648	0.00267219119678141
-0.491232611971366	-0.491924551339025	-0.12877368351526	-0.0389657675843416	-0.00209940813733689	-0.00293192857192937	0.00638733396703739	-0.0003609495705994
-0.433895320855253	-0.462912199017265	-0.173384225558079	-0.0462814406954087	-0.0166242975302987	-0.00262860800087816	-0.00155931768252915	0.00746415765308339
-0.428300442757053	-0.419380608678104	-0.152003518444756	-0.0393766094779439	-0.0119687731529101	0.000901931845127435	-0.00195601736479512	0.00207882797095227
-0.402450980392157	-0.450680272108844	-0.136972147349506	-0.0732662192393736	-0.0331725616291532	-0.0146348160351455	-0.0174242424242423	-0.0212280701754386
-0.34602077935673	-0.489052656602877	-0.161586572489203	-0.0494126429967283	-0.00780853435802553	-0.00132024004364428	-0.0146492639609035	-0.0250292172966395
-0.460693114691639	-0.486967325245529	-0.206409562619119	-0.0705281054698162	-0.0234598243341246	-0.00639215516119229	0.00400656892174234	0.0121191640900258
-0.377555855295013	-0.408030902581496	-0.1264868754879	-0.0321590512731077	-0.00485268879745515	0.000363051126581415	0.00251800258595469	-0.000683243974729519
-0.417559965749342	-0.392308805682666	-0.106793139562203	-0.0703679811600858	-0.0141130829491281	-0.00101628867586312	-0.00680952825148617	-0.0122983399579144
-0.601558814480566	-0.578859208322313	-0.0439907872696818	0.00468807451893616	0.0210913723547315	0.0251003126463553	0.00705087939698501	0.000210844431949964
-0.508183829605737	-0.410910432406031	-0.0991242901114145	-0.0606185833922508	-0.00887396073065039	0.018778879515893	0.0136703226831982	0.0015375002055481
-0.350266802683721	-0.417270713782342	-0.263852813852814	-0.0392969099865652	-0.0461283999019848	0.0253820764870488	0.025008775008775	0.0313469716124583
-0.465241230264343	-0.499608415672415	-0.160905724145314	-0.0503050303461126	-0.00230984409895263	-0.00608539864180591	-0.00106257904202656	-0.0114385431386647
-0.482131000434179	-0.483304650259434	-0.155361664995576	-0.0441184085377985	-0.0144798978117259	-0.000565947370387176	0.00144659866714736	0.000988852188274159
-0.331203279479142	-0.434198331788693	-0.161350844277674	-0.132533072023518	-0.0694110576923077	-0.0337197049525817	0.0112377334599557	-0.0102785145888594
-0.408455363827898	-0.39564489924586	-0.17183326269307	-0.0410015437072725	-0.0132411067193676	-0.00479954827780915	-0.0110644101764739	-0.029854139704082
-0.345639960650732	-0.367157563284433	-0.182900799757846	-0.0620937656603895	-0.0364348458678077	-0.0357477767618505	-0.0141345604718117	0.00157361986749383
-0.35164196454519	-0.348811428250681	-0.103237383725189	-0.01152275871377	0.0105837544861935	-0.00390574623703455	0.0121332094426265	0.0221614019082373
-0.393571919645218	-0.417073503295149	-0.190854961523702	-0.0495820397013504	-0.0262008414121091	0.00352398225216177	-0.00710267156482303	0.0303424845196997
-0.593940129147848	-0.496358529283143	-0.182400631991913	-0.0781226921999543	-0.0912943234942999	-0.0394744398853927	-0.00714365898213065	-0.0143992338649915
-0.332683873667245	-0.361534372252209	-0.184511386804027	-0.039423525665109	0.00536657948006281	-0.0448236292273868	0.0224834332073629	0.0126136109795866
-0.414908254444971	-0.415785965177496	-0.146100772314365	-0.0589273966399622	-0.0036756583229054	-0.00436158227638683	0.000824092099289131	0.00874194671478123
-0.470058755209401	-0.38823371750201	-0.193930379330747	-0.0524051165727381	-0.0195408121831336	-0.00698188948212131	0.0147897296390841	0.00135766524005754
