# Supplementary material for: De novo DNA methyltransferase activity in colorectal cancer is directed towards H3K36me3 marked CpG islands
Source: Nat Commun. 2021 Jan 29;12:694. doi: 10.1038/s41467-020-20716-w (PMC7846778; doi:10.1038/s41467-020-20716-w)
Supplement: Supplementary file 4 — Source Data [file 41467_2020_20716_MOESM4_ESM.zip › source_data_for_figures/figure_4/panel_b/source_data_other_cgi.txt]

day_3	day_6	day_13	day_16	day_22	day_28	day_40	day_40_con
-0.42196858345582	-0.463138658947839	-0.133997141421935	-0.0539095244977598	-0.0274066663011896	-0.00940100842789804	-0.0107672904583848	-0.00529537451296447
-0.327328317496478	-0.476656011455193	-0.216811984514392	0.0206102542637795	0.0110901133877064	-0.0470948288178543	0.0468821656468246	0.0404352892846064
-0.435506695140669	-0.444550037681279	-0.144282164500617	-0.0502995911716142	-0.00995111419223305	-0.00397314229217283	-0.00614061386717879	0.00460756974088439
-0.377737448352539	-0.386864166542816	-0.124641264845828	-0.0370626936451646	-0.00399058935644303	-0.00233267565033657	-0.0137302037472202	0.00707605754835416
-0.427185291101009	-0.452047624824159	-0.175349984237951	-0.0327882937005224	0.00933211469414075	-0.0480512132849997	0.0078169180329779	0.0124973523157799
-0.292252960113494	-0.341911696441597	-0.1789482182205	-0.0738965873579104	-0.0308007288355466	-0.0794254600475232	-0.0112781554045049	-0.0517923133776793
-0.422344010561423	-0.535338578500707	-0.201985182370821	-0.120588442069741	-0.0684397699757869	-0.00380067567567577	-0.00770530669895086	0.0072787267080745
-0.410286370476833	-0.417100865581404	-0.141365698655267	-0.0486067589761701	-0.0183310030935717	-0.0310929119213973	-0.011489643909415	-0.000313455133042151
-0.393997668997669	-0.483619078762964	-0.147160906186465	-0.0732557140402131	-0.050237103863058	-0.0287253266611065	-0.0134518151481444	-0.0266317016317016
-0.383768183768184	-0.465337678103636	-0.0847373052811119	0.00506667805246008	-0.0167368455411934	-0.00813971866603447	0.00953127040083568	-0.00408842577517277
-0.421519290678169	-0.405749608953953	-0.201203927732509	-0.0718928925672355	-0.0291529364714386	-0.0118979151689432	-0.0137622269155089	-0.00254832167300822
-0.360645870407202	-0.426461248291922	-0.260226663090129	-0.0344768108442659	-0.0252383951720401	0.00336941899942345	0.0162902164719151	0.00923837928275262
-0.453957903900007	-0.472564256715133	-0.236003936253147	-0.120068257134849	-0.0180793699769325	-0.0164794555250575	-0.0297434695790375	0.0192409259346726
-0.420258060280297	-0.420099548556575	-0.207590885771192	-0.0347739788670727	-0.010814526851364	-0.0177116788136579	0.00763637879495804	0.0224151028746893
-0.411202767773001	-0.410065567960305	-0.158841922105787	-0.0715136742420363	0.00416072861893291	0.0138684284927756	-0.00636718457794849	0.0260094681147313
-0.321266746186201	-0.306989525487979	-0.137078646843353	-0.0102887700534758	0.0197097485381986	0.0251760099046962	-0.00022869297344863	0.034713491366696
-0.415275047488766	-0.446743827029685	-0.171411442987833	-0.0633607477505933	-0.0259862446868688	-0.0101314354823882	-0.00334607953953325	-0.00255485227486685
-0.465718004439228	-0.416947554328712	-0.208196518320498	-0.049389704985312	-0.0125679417825864	0.000456790837734533	0.00354809827363289	0.0166778247058272
-0.446049855855591	-0.438900485427017	-0.146350459670191	-0.0652920042142662	-0.0189836086174532	-0.00511248638955719	-0.0042208724062438	-0.00504765350259173
-0.458859215901469	-0.438483567720335	-0.161684859777697	-0.0736091270599627	-0.0101796338150516	-0.00707976727991555	0.000133111902739569	-0.00384461185171725
-0.481368578336757	-0.464543047685148	-0.190586934046128	-0.0619901159573384	-0.0181312814928536	-0.00810902758402876	0.00237405397636825	-0.000168480618752964
-0.330130057803468	-0.292670316301703	-0.19178870292887	-0.0688804412641623	0.0250653082549633	-0.0637172284644195	-0.0098464519976148	-0.0253389154704945
-0.197191697191697	-0.420250896057348	-0.26797385620915	-0.111111111111111	-0.0158730158730158	0.000610500610500608	-0.00385038503850388	-0.0306513409961685
-0.410189075630252	-0.456926289034132	-0.0949897400820793	-0.0644905752356191	5.77456113335373e-05	-0.00214003511852501	-0.00911764705882345	-0.0174232736572889
-0.419336692839564	-0.418339768339768	-0.11937673557544	-0.0505060014120969	-0.0193737769080234	-0.0211846689895471	-0.00437430786267989	-0.021312562147829
-0.423449417904456	-0.453628150016731	-0.174615738610216	-0.0465018164772062	-0.0163445546825716	-0.0141124548829094	0.00524425696859143	0.0120493181393611
-0.12	-0.161176470588235	0.005	0.113333333333333	0.13	0.162352941176471	0.133658536585366	0.102222222222222
-0.391252955082742	-0.300654664484452	-0.057919621749409	0.0216125419932811	0.0246200607902736	-0.0237315875613747	0.0257942290877295	0.0209334248455731
-0.426839245469421	-0.388560878873578	-0.149996541630904	-0.0471955597970063	-0.0184703404140837	-0.00907922031986386	-0.00344740327151583	-0.00233138966937574
-0.417025862068966	-0.359554597701149	-0.0925595238095238	-0.0456730769230769	0.0100859788359788	-0.0209888059701493	0.0149456521739131	0.00284090909090906
-0.425506487593899	-0.476063901194791	-0.18728184991274	-0.0440047537982204	-0.016938712657838	-0.0132332934822937	0.0186290028004383	0.0220172670850526
-0.269092331768388	-0.336770583533173	-0.0700854700854701	0.01509754028838	0.0249282492824928	0.125458468176915	0.0537817196353781	0.0766081871345029
-0.533160924848373	-0.458630597419495	-0.212616104665872	-0.103693538228351	-0.0216497861491523	-0.0211401321258258	-0.0181423463993737	-0.0193329385566184
-0.4796867072552	-0.373235240190686	-0.0758360972913211	-0.0180704898446834	-0.021807992202729	-0.0151972624798712	-0.0271175959352854	-0.00667211328976036
-0.441239214942638	-0.505196791410468	-0.158157453936348	-0.0382704482866308	-0.0109779667568611	-0.0222953849708312	-0.00707764172977565	0.0276001218212274
-0.351135725269674	-0.371812025606992	-0.131055491318899	-0.0432512319919227	-0.00891467516818956	-0.00375702452823945	-0.0350495856541231	-0.000728683061753777
-0.125046382189239	-0.493877551020408	-0.107796964939822	-0.0612244897959183	-0.0118499012508229	0.0204081632653061	-0.0408163265306122	0.00570228091236502
-0.424948301329394	-0.539664902998236	-0.185144230769231	-0.0333093525179856	-0.000441400304413975	0.00120158887785504	0.0055639097744361	0.00887323943661977
-0.5	-0.420408163265306	-0.269230769230769	0.0769230769230769	0.1	0.0734513274336283	0.0596774193548387	0.0801980198019802
-0.43447403555618	-0.527983671715544	-0.153271028037383	-0.109521028037383	0.001857177090822	0.0256763403836695	0.0175318916706461	0.018951194184839
-0.341150442477876	-0.348293299620733	-0.103090740985339	-0.0601159597192554	-0.0194523292703289	-0.0234085069940051	-0.0128895729126587	-0.0601159597192554
-0.438811368183451	-0.410195431307837	-0.131375434840781	-0.046074344276533	-0.0213065424189478	0.00350035003500349	0.0310337485361439	0.043196087901473
-0.273876782351359	-0.410050550104074	0.0338983050847457	0.0587811034980166	0.022804314329738	0.0966970882225119	0.0994841562269712	0.119774011299435
-0.383444576133741	-0.353427714087866	-0.184959349593496	-0.09084717176959	0.0154999806733408	-0.0225296282813574	0.00349746893695357	0.00636977351916379
-0.37232905982906	-0.394551282051282	-0.225756955810147	0.00740950226244341	0.0151533592989289	0.0230957767722473	0.0173208640674394	0.0100464190981432
-0.348015525058287	-0.364070269952844	-0.11438351443865	-0.0672611898841785	0.000275182660073314	0.00224790059805768	0.0240340832799268	0.00999260701174887
-0.626068376068376	-0.365079365079365	-0.0296934865900383	-0.19281045751634	-0.197222222222222	-0.0282969885773624	-0.0462962962962963	-0.0472222222222222
-0.466743997488623	-0.409786788130781	-0.170817954369278	-0.0668387908600131	-0.0268938555227693	0.00740206501780261	-0.0103194864080964	0.0186840911776027
-0.496202063631824	-0.469575563768289	-0.220213060713359	-0.0654761904761906	-0.0205056475291463	0.00132212740360571	0.00941224317068268	0.0105121545121545
-0.589478318291878	-0.581865241713284	-0.0430247718383311	-0.0826936231663753	-0.00957995578481941	-0.0654805769028318	0.0128899017234012	0.00868822105113232
-0.269642857142857	-0.365384615384615	-0.251574803149606	-0.0526143790849672	0.0388888888888889	0.0360759493670886	0.0434426229508197	0.0880530973451328
-0.574548606095623	-0.441314958369222	-0.253518187239117	-0.109578793299724	-0.00921619293712317	-0.0219476744186047	-0.0321914503522146	-0.0163387000596303
-0.494393006411078	-0.448270928224188	-0.201768756992962	-0.0667406018589893	-0.033205928197003	-0.00234641411619729	-0.000758642913041507	0.00752640537200677
-0.472718805941265	-0.446796276013144	-0.233660570199032	-0.0878532704181517	-0.0139189738035606	-0.00552470405411587	0.00951638301738233	-0.000968992248062017
-0.508618091725405	-0.564075795883968	-0.208105646630237	-0.0655555033637611	-0.0319419227137039	-0.0330016244388359	0.00730315840120976	-0.00270255915167761
-0.46817094017094	-0.52659069325736	-0.191452991452991	-0.0960150960150961	-0.0417334401709402	-0.0242417366311172	-0.0057447106627434	0.0168842745529862
-0.427280492218603	-0.432022991394337	-0.1837061384086	-0.0584908440526314	-0.03237620178956	0.00455555874816171	0.00107391581405736	-0.00132108389386953
-0.47239191052528	-0.430771759885684	-0.177905981596177	-0.0961712264335979	-0.0153260291458355	-0.0280217163146598	-0.00184531050252668	0.00116461649513688
-0.455555555555556	-0.636752136752137	-0.312865497076023	-0.116858237547893	-0.0260770975056689	-0.0158730158730158	0.00150150150150152	0.0555555555555556
-0.580052167432617	-0.573024054982818	-0.22244934233914	-0.139223431929858	-0.0574873318189761	-0.0275695095282724	-0.0542068506817427	-0.0137871071916532
-0.450678894081621	-0.407450669541049	-0.17330114202897	-0.0612616415024759	-0.0305023580260507	0.000519253709233558	0.00207865751728042	0.00210944434052007
-0.403703703703704	-0.453703703703704	-0.238768638768639	-0.0724028906955736	-0.0253654247719529	0.0131362131362132	0.00271340859576152	-0.0177102183616842
-0.407577677836725	-0.396448103845174	-0.170762645056269	-0.0642527665240074	-0.0233255665356007	-0.0125886921610164	-0.00727860800237157	-0.00293132130214369
-0.400854502042628	-0.383047188902948	-0.203568204588705	-0.0750949015009517	-0.025558728129131	-0.0337781927719613	-0.00485528293675164	-0.00503358656873298
-0.422848664688427	-0.420887880374702	-0.179666846506609	-0.0398837752215873	-0.00788803476716748	-0.0288845537585741	0.0229641431933461	-0.00367573235760021
-0.614035087719298	-0.494538232373386	-0.0627530364372469	-0.101214574898785	-0.0140350877192982	0.0526315789473685	0.0134158926728587	0.0256045519203415
-0.315159265287143	-0.409527715926403	-0.187620475476547	-0.0557019470062948	0.00611413043478259	-0.0153961480798063	0.0171729203891204	-0.00201896891726927
-0.496460647570175	-0.463990693694046	-0.199973858843079	-0.059190548358681	-0.00316866445310493	0.00269146748060323	0.0081250910103895	0.0125610165306523
-0.335014475555237	-0.402290244439551	-0.161446991894018	-0.0333978642353088	-0.0444817888744083	0.0026220362622037	-0.0344563169914485	-0.00774833410816678
-0.539395959483732	-0.48886157516164	-0.188458065932993	0.000887728459530002	0.0086926065083105	-0.00911227154047001	-0.0178219489598248	0.00728228628265926
-0.389209576419472	-0.427601647430679	-0.235695378941673	-0.0387352672251197	-0.0110336526405537	-0.0116759636560246	-0.00617548587293815	0.00223797566552342
-0.418698391277625	-0.434038503479588	-0.171856943419647	-0.0434723904166693	-0.0705052211853138	0.010979973054321	-0.0695000967784656	0.00356543793423769
-0.468675584296855	-0.413400642219178	-0.209840121718132	-0.0546047879482885	-0.00676622131933124	-0.0140765798879725	0.00123386619512011	0.00219040124256431
-0.400969094935591	-0.342129688727764	-0.152663773988565	-0.0411847933105065	-0.00310049860687056	0.0118156714675964	0.00514034501967009	0.0278171187584759
-0.449655205382859	-0.440398732065399	-0.200240891297802	-0.0620666328428886	-0.017636684303351	-0.0216662578693484	-0.00909956066591056	-0.00373241458512774
-0.448183449203857	-0.463504916136495	-0.191479342819825	-0.0783931538075184	-0.0229977841088952	-0.0118796082315396	-0.00295686971987552	-0.000761973875181399
-0.473017394877414	-0.432925618521901	-0.216304183276984	-0.0420450059218318	-0.0185912514296812	-0.0174095106981013	-0.0272466337427715	-0.00594874923733979
-0.469258464866009	-0.462645886242362	-0.208981280193044	-0.050748974196817	-0.0137945641408124	-0.00194302044189454	7.17213355688751e-05	0.00239093902897025
-0.387456846950518	-0.480861244019139	-0.186571598336304	-0.0497835497835498	0.000158378207158694	-0.0405327156919514	0.000582750582750591	-0.0126367408525085
-0.38039041703638	-0.422902494331066	-0.16923373122834	-0.114260519022424	-0.0117913832199547	0.059123649459784	-0.0617913832199546	-0.0855287569573283
-0.446916959248	-0.477011440286711	-0.190774290217751	-0.0746512164187708	-0.0111688385429974	-0.0052003468031212	-0.006385365072067	0.00958567040088032
-0.506483682248094	-0.489874852105518	-0.170188105117566	-0.0552527817344811	-0.00737533298403881	-0.00163880934291782	-0.00123408212905995	-0.010113570956075
-0.412065254791896	-0.415819602596023	-0.132735948510237	-0.0710230733759544	0.0222908045170793	-0.00121513846355403	0.0240726826499374	-0.016193112031836
-0.390159470040715	-0.389651038998785	-0.171269307266643	-0.0418851690491191	-0.0107613036400499	-0.0292010724430417	-0.00997224105096672	-8.30679904382237e-05
-0.493465676763465	-0.450876533326864	-0.265279940447059	-0.0611611329254482	-0.035763140344619	-0.025262670928861	-0.0137365874680574	-0.0140214581506214
-0.467578533379798	-0.453721963248872	-0.206595031420086	-0.0397112448489521	-0.0246515354542818	0.00370448548812663	-0.00161147542392548	0.00887209377437903
-0.483903567117251	-0.472719817834704	-0.246391473325774	-0.110834355301938	-0.0446676266247775	-0.0299512319285583	-0.0107620748245251	-0.0147107516592954
-0.470439012913484	-0.423332816243515	-0.162326722904642	-0.0848188859140464	-0.036565987429109	-0.0156163584007314	-0.00946701121797877	0.000123928669267026
-0.440858196426064	-0.411397569969171	-0.205387175372913	-0.0737723911422756	-0.0396285369876919	-0.0102145196958409	0.00167202592502058	0.0056630103199844
-0.421668458580115	-0.439876199706818	-0.171987801745879	-0.115086158081349	-0.0349930040477043	-0.0143457229554661	-0.0200184203220274	0.00931809794691307
-0.449801019242713	-0.438480350642328	-0.211630691031922	-0.0905700017981129	-0.0583639772677722	-0.044460076984201	-0.0267121362588768	-0.00191010818998516
-0.250350631136045	-0.378956888754899	-0.183958151700087	-0.0257129499766247	0.0135664757310823	-0.0014972097454744	0.0144009216589861	0.0237834882449426
-0.471109746109746	-0.428477378477378	-0.164077512415463	-0.0669287675584905	-0.0213152776404214	-0.0341567209478019	-0.00264582153351633	-0.00670490634519416
-0.474433630276969	-0.4276292254284	-0.203459927762443	-0.0642808620800368	-0.0107928620144073	-0.00907139043997018	0.00514431823224026	-0.00050562439175561
-0.367862176270957	-0.437104001639265	-0.204756370740909	-0.075237763404556	-0.0278544822285337	-0.0275334549412143	-0.0087816845701445	-0.0217123180781603
-0.410523557242825	-0.434828245289356	-0.224050242135254	-0.0666210295105102	-0.0304588737650212	-0.0356766670736105	-0.0020510988068112	-0.00979523810662186
-0.45126443647949	-0.47232020065984	-0.16310698679236	0.00707556298721912	-0.0252477335020029	-0.00645013181670073	0.0139059026359966	0.00985663082437283
-0.476500476341696	-0.466550741438439	-0.149737596307738	-0.0397719855532831	-0.0362097960899727	0.00216248303934874	0.00373134328358216	0.0123874554353738
-0.413229483918265	-0.351160621179888	-0.118947566029834	-0.0397053791125523	-0.0152860360419278	-0.020733922705032	0.00857787090118156	-0.00647077197055523
-0.405917196696856	-0.398224948431224	-0.182839176134638	-0.00686592850724776	-0.0119892540297389	0.00252706822243243	-0.00283892152838616	0.00503215018255521
-0.377090301003345	-0.475323149236193	-0.189019896831245	0.0108695652173912	0.00707785642062686	0.0175983436853001	0.0153835042611584	0.0181159420289855
-0.449830194504477	-0.370428677800234	-0.107670962101342	-0.055642337732292	-0.0314396331585162	-0.00322975385664714	0.0122787520667877	0.00136141123309097
-0.298693480733302	-0.336885674638337	-0.164126592269777	-0.0527173789679387	-0.0288577541139189	0.0331390636717975	0.0632300152698608	-0.0701471931615735
-0.499287412548025	-0.413225469343225	-0.196539722719419	-0.0459541777691442	-0.00224932911397235	-0.00163829063275822	-0.014604299783609	0.00671135059359529
-0.389951699090544	-0.512590402557109	-0.13073552156728	-0.0603784110805579	-0.0105790387058786	-0.0174461391939277	0.000491610433846268	-0.00160715929284982
-0.359353611059872	-0.40920147466839	-0.0893104868882368	-0.05024805102764	-0.0183795756885139	0.0273069933364744	0.00802767611465816	0.0255445492177271
-0.387220415809318	-0.367757098683151	-0.152736269589118	-0.050013217052886	-0.0130893631610653	-0.00109125241502295	-0.00070016943578799	0.00466291231343741
-0.48188901038819	-0.460912207198629	-0.0720960083917628	-0.0930001214993014	-0.0263053432295706	-0.0492524244504285	-0.0167880860342948	-0.036206962073421
-0.417835621322874	-0.382311466622686	-0.131961086278781	-0.0400657512188576	-0.0143241588472327	-0.0040428007048986	0.00144111187323759	0.00297546844005536
-0.546442687747036	-0.498986258166254	-0.227430304781164	-0.0760869565217391	-0.0666447079490557	-0.0347979720387156	-0.0180931546805214	-0.0128353376503237
-0.5	-0.264705882352941	-0.0851063829787234	0	-0.416666666666667	0	-0.0625	-0.0333333333333333
-0.543498922089061	-0.450183344591334	-0.190791573571657	-0.0111002457911568	-0.0318846909805635	-0.0219881547682377	-0.0106996529136981	-0.0688053508391652
-0.412978269166547	-0.422739530110485	-0.164656777715423	-0.0469117647058823	-0.00204248366013071	-0.00064532674133122	0.00145631581173089	-0.00525373361779946
-0.442956441149212	-0.44330946976311	-0.0930466734975091	-0.0864106833839422	-0.00468964465456756	0.00784876700566184	0.0267534785607075	0.0043140303148077
-0.463585888545947	-0.449383440142654	-0.167107009082191	-0.0910691864555561	-0.0213937648423654	-0.00551074045478894	-0.00213032920638634	0.00940279600028715
-0.375642929556558	-0.361013550758306	-0.1927546331812	-0.0708019635979585	-0.0297135057329413	-0.0113383349349038	0.0251247955004198	0.0158425203106688
-0.455993810937382	-0.481201021041042	-0.206793319534657	-0.0791614894322326	-0.0152930229836949	-0.0021165018957815	0.00581394147077863	-0.00114999641571845
-0.475520088063917	-0.429614133661631	-0.203890584180507	-0.0582819399443567	-0.0301581513290791	-0.00674712368513797	0.00449958467790201	-0.00550036142765153
-0.459956883945812	-0.44934194808418	-0.182979115110295	-0.0754475232982954	-0.0171082356916825	-0.0329402829483479	-0.0250329280284813	-0.0125854901754905
-0.539846634416996	-0.480298451519198	-0.179757673049727	-0.0936445492713497	-0.0417492395997605	-0.0092341069275923	-0.0165745233817458	-0.00736235788306405
-0.450176204061084	-0.511855458885638	-0.233452194611416	-0.0986655187257857	-0.0425742574257426	-0.0246034439509525	-0.025942951438001	-0.00730906645924245
-0.363865546218487	-0.423399014778325	-0.112613981762918	-0.0404211395540875	-0.00543710021321964	-0.00982142857142854	0.00324675324675328	0.075974025974026
-0.260219341974078	-0.663071391884951	-0.0570107858243452	0.0338983050847458	0.0338983050847458	-0.0187332738626227	0.0338983050847458	-0.0115562403697996
-0.406436629064366	-0.45355533824608	-0.187486228089284	-0.0627129599267405	-0.075466784872315	-0.0329634544963012	-0.0262591566155328	0.00947254662794517
-0.466660740251576	-0.462248176092893	-0.216738938562493	-0.0611853211886321	-0.000313817789545867	-0.00654237413686709	0.00549630500170895	0.00119433856625584
-0.383256030133723	-0.477069599596449	-0.176908336652976	-0.044986695701152	-0.000322347342427753	-0.00596969331221309	-0.00150421731822759	0.00202132477235728
-0.342527572390433	-0.404000822476354	-0.262814454273219	-0.0929756351300789	-0.0302916880969684	-0.048841315517419	-0.0337325427506704	0.021650772609773
-0.425903704814759	-0.307909604519774	-0.2098703888335	-0.00818971656459189	-0.0479707665992847	-0.0086671802773497	0.00295181870119976	0.0187123194175862
-0.398634458320729	-0.357887147573331	-0.117887503854116	-0.0375575183794362	-0.00510670021433224	-0.00702295967586342	0.0148323098724611	-0.00769205739758561
-0.411393953332776	-0.364019799219186	-0.101438661097065	-0.0872605404943129	-0.0392860517860518	0.0400513758272378	-0.00257005539263611	0.00903841788673243
-0.477457061068702	-0.39320461008831	-0.340864319133218	-0.111491925014281	0.0250100441944555	-0.0148121935190335	0.0381679389312977	0.00555924327912372
-0.41997011719662	-0.480949783949323	-0.179187342943455	-0.0400979491888583	-0.0645719987198554	0.0278685373822795	-0.00663249293859192	-0.00290320707608338
-0.398406755481657	-0.432963964651389	-0.224189945886756	-0.100281430798364	-0.00296755213216815	-0.00222477191318582	-0.000696961248954575	0.0098422544373199
-0.465730120548679	-0.452407368123873	-0.190147657570933	-0.0725730668926815	-0.0252057181113602	-0.0190070354534868	-0.00504198346348039	-0.00391226939098033
-0.386385774483471	-0.26806426088616	-0.111370484443168	-0.0562830732992788	-0.0685224234132884	-0.0779840461279231	-0.0593739102789471	-0.00363869900065605
-0.347140319289881	-0.449540558872643	-0.116684434968017	-0.0373548440530603	-0.0175194981874924	-0.0173756792076485	0.00859628867515194	0.0176739485839148
-0.444501779359431	-0.350960112692764	-0.161395270483691	-0.0550796688066667	-0.0308259802726726	0.0264073115496604	-0.0117909359859366	-0.00241568664419878
-0.475487434126178	-0.435024743429234	-0.175618911955497	-0.073165924424594	-0.0323320432246965	-0.0133467131836511	-0.00200282598533685	0.00386829775249009
-0.410794835815559	-0.403504387275543	-0.117819946224928	-0.0505383954299581	0.019920128127795	0.0601125079068738	-0.0159896293890123	0.0103106991623761
-0.454995330993839	-0.441963773769698	-0.166545505496647	-0.0911583911224191	-0.0161576052081676	-0.0064783834256058	-0.0117810569625522	0.00903378282245448
-0.467614472160496	-0.365964857012846	-0.158595095546625	-0.0571387762875099	-0.00958930647036027	-0.00466319809597604	0.0102199378436529	0.00260913976106947
-0.352126924595342	-0.388480392156863	-0.153932930788209	-0.0981158088235294	-0.0752435218460374	-0.0330882352941176	-0.0320378151260504	-0.0632115749525617
-0.399187182036138	-0.449387755102041	-0.281648291500508	-0.0670741304233775	0.00602208096353296	0.0022898048108132	0.00145772594752192	0.0170252883762201
-0.415191895756813	-0.426128098516481	-0.154040649954092	-0.0480160627969226	-0.0352876649848496	-0.0112011778866032	-0.0188021377507803	-0.00758672976758734
-0.387061078714731	-0.4076107124911	-0.21347169589374	-0.0612537684597962	-0.0358266763495522	-0.038271866323903	0.00393242905366897	0.0160835851664441
-0.409031650043195	-0.437144796818931	-0.181719399169064	-0.0728288611436849	-0.0247027112731885	-0.0193859426541487	-0.00957411133467467	-0.00195723859163921
-0.398953488372093	-0.443091787439614	-0.150820010314595	-0.0280447889750215	-0.0468407032498668	-0.0101262170934007	-0.00886831275720157	0.00324836988737409
-0.381471972614463	-0.576133730552797	-0.0897129186602871	-0.156641604010025	-0.039420841259776	-0.0778947368421052	-0.0505501040737436	-0.0136999802877982
-0.40225996740813	-0.363573027120798	-0.162511910586902	-0.0473309974913912	-0.0164537324649853	-0.00375114628524076	0.0035490625606851	0.00594257071161586
-0.483982100395065	-0.476999407764232	-0.223043295048364	-0.0891731602364488	-0.0160032721751896	-0.0145462774625765	-0.0139450245507831	-0.00786124269525945
-0.349886145226254	-0.436922421514867	-0.246397297783636	-0.067505592068246	-0.0220588613024695	-0.012807876266301	-0.0119307465231919	-0.0163556270269873
-0.43240621639289	-0.462304980977653	-0.17536647490143	-0.0555019769755312	-0.0193409625340175	0.00597591969305944	0.00634700514489639	0.00176885538801308
-0.371504425559314	-0.398372354176142	-0.171376717656209	-0.072712638073942	-0.0113594916572554	-0.00285047453122134	0.0111133004926108	0.00732047180735196
-0.360324707946593	-0.374948013597287	-0.221788945918711	-0.0787218876303867	-0.0468173862076624	-0.0594199709842184	-0.0275195569336045	-0.0139911948892532
-0.41240110551708	-0.476673427991886	-0.204854464185892	-0.0574034299163203	-0.00678547280981356	-0.0157027279247873	0.00926007584443078	0.00518049609702942
-0.440406885043546	-0.377505896739983	-0.0952595115883872	-0.0480157398849811	-0.00337502345467389	0.00700851864598617	0.0053538857516251	0.014421274601687
-0.42589753257562	-0.45427034349985	-0.192434956611797	-0.0477706665356535	-0.0285342033273117	-0.0135095554114858	-0.00581730302237937	-0.0011474537774343
-0.458380815571883	-0.433286540049546	-0.155788573120839	-0.133326971316392	-0.0150273027446653	-0.0183685072626606	-0.0120979995927127	-0.0148520070400515
-0.436925573140829	-0.410023104442015	-0.193145338093896	-0.065025162902287	-0.0123773100532871	-0.00716239933925245	0.00121412247092834	0.00196726796091595
-0.600040793187538	-0.448310705527942	-0.186437588658103	-0.106274138506495	-0.0200054888705926	-0.0198470039860885	0.010727371649502	0.000249830278343577
-0.260915492957747	-0.398286626978365	-0.265915492957747	-0.126266370150729	-0.0086427656850192	-0.0115565185987722	-0.0249779929577465	-0.00674882629107987
-0.436645290615448	-0.400423745184187	-0.211060987265772	-0.0466987527207705	-0.00644730924898806	-0.0125388610093297	-0.0162297312358189	-0.00576299356467247
-0.487051811046496	-0.431715220999245	-0.231340298428906	-0.0644427024445871	-0.0422546738673852	-0.0143013082191841	-0.00991460834649949	0.00281319468685126
-0.444602119159768	-0.375391637481246	-0.177770089472651	-0.0444741280249109	-0.00238300611032094	0.0137075696148762	0.0284094893352581	0.00153299600103907
-0.43212111428835	-0.4051186275401	-0.1569289640962	-0.0562889261680261	-0.0320704127445395	-0.013450886869538	0.00824481343712846	-0.00594016794611307
-0.416850837965478	-0.446155948851001	-0.180650132680139	-0.0419512572414167	-0.0295608683950839	-0.0117754769178088	-0.00907042253521129	0.00700095062227513
-0.45909357841869	-0.44478023219045	-0.117128990592761	-0.0572003355088989	-0.01774643995015	0.00586648118837552	-0.00720971429043504	0.00108869155547286
-0.476821862348178	-0.429069509216078	-0.239385964912281	-0.0136745024616878	-0.00950407514850116	-0.0189020939445388	0.00107962213225377	0.0215755735492578
-0.4274217585693	-0.512587412587413	-0.156945085371481	-0.0338112494091697	-0.0151515151515151	-0.0103896103896104	-0.00386542591267003	0.000404040404040407
-0.362850791969315	-0.405867653378933	-0.205223760296384	-0.0634289491398672	-0.0208204031714602	-0.0570554067270226	-0.00995395132756471	0.0102358361181487
-0.524983491085186	-0.443963443963444	-0.195104237867396	-0.043952922077922	-0.0470779220779221	-0.0175835400554502	-0.02897447380206	-0.011700563587356
-0.427604674262812	-0.425404175463995	-0.153218137190412	-0.060450962704399	-0.0400305872588608	0.00292906243267088	-0.00591575129019162	0.00360925559463421
-0.402833286416071	-0.454315100602316	-0.204919805291251	-0.0564582921998912	-0.0171939555202404	-0.00933454036490311	-0.00347255980438743	-0.000387314995750065
-0.416543845327155	-0.415202882065907	-0.127692208202253	-0.068999013230102	-0.00813833765906058	-0.00948756349870883	0.00849331500200379	0.000510782520231956
-0.407471910574671	-0.442227350802761	-0.18786742740387	-0.0685453458218019	-0.0204789481643582	-0.00644795502112006	-0.000804436718153334	0.00474001254097367
-0.45	-0.577479338842975	-0.0877659574468085	0.0492424242424242	0.0367647058823529	0.037621359223301	0.0398936170212766	0.0235507246376812
-0.411304593862015	-0.416208588471189	-0.141322905201973	-0.093489950945476	0.00864979928791787	-0.0104937678233843	-0.00379922528379117	0.024616126144736
-0.479417302470985	-0.454943264094842	-0.166145330252267	-0.0672760513665334	-0.00280275156545662	0.00295911906977864	-0.00181538597301789	0.010786518942633
-0.347947420973017	-0.480853193674479	-0.145183876800586	-0.030122828195287	-0.0060886794293461	0.0165784879757347	0.0158629441624366	0.0166337977813915
-0.447482173649625	-0.458443156014305	-0.197275601666773	-0.0452254683583194	-0.0111199017616334	-0.0110288837059784	0.00214906955266292	-0.000581030046892361
-0.4327097762469	-0.425672610135656	-0.216675655383184	-0.094983107863181	-0.0468979773572732	-0.0715441532722766	-0.0460466202413815	-0.007390915205995
-0.423753564141795	-0.421399874014082	-0.222697928376425	-0.0500663494290567	-0.00800356024455706	-0.0147023443909721	0.000177351683320892	-0.00412496385682792
-0.430606052174343	-0.440081436649728	-0.213219720530199	-0.0721247322376918	-0.023461908030199	-0.023961908030199	-0.00167008073644415	-0.00486379320586305
-0.371460800902425	-0.504961470246468	-0.104827702547272	-0.0355943645178541	-0.0024083128315322	-0.00436874713349555	0.00140127506751175	0.0122998828582586
-0.451009664650686	-0.392824560375637	-0.123820765222039	-0.0290579868090706	-0.0208902327195222	0.0143793443537644	-0.00332740929080133	-0.0109783271320762
-0.488787381049113	-0.425466044561015	-0.176206608154167	-0.0718173813619691	-0.0361574865428649	-0.0101954849914315	0.00147416297216019	-0.00835451105441598
-0.407711373643422	-0.390754235305451	-0.165988011730478	-0.0461948358364052	-0.00654241196142735	0.00614975263415263	0.00447024422429343	0.00344496417947893
-0.42904826005565	-0.46234852486423	-0.147107687274437	-0.044115142118606	-0.00567043296719438	-0.00399205200335695	-0.00991329459510615	0.00246522977574481
-0.424588561556647	-0.45248798264226	-0.19390474931712	-0.0300224921277553	-0.0116943187531423	0.00236985236985232	0.00648354869990753	0.00880016394825989
-0.522475912881548	-0.603450122262481	-0.181564245810056	-0.0640048788567815	-0.0213274305189558	-0.00143929378651542	-0.000678141247134056	-0.0108523327797071
-0.359419719909987	-0.400670397102154	-0.196725392040269	-0.0358079950609662	-0.0366184991945372	-0.0182402228362198	0.00558674668805492	-0.00141234795641898
-0.44638920848319	-0.420796548715773	-0.239949962657441	-0.036921190951589	-0.0169244588422293	-0.0216977817664472	-0.00504928303078689	-0.0100068606722711
-0.406549545444013	-0.390782406707601	-0.141463995019876	-0.0715321114441552	0.00557251043039697	-0.0158583525789069	-0.0112071897882092	-0.00187872490064911
-0.409219461073546	-0.432425810221179	-0.156234547358644	-0.0626823405196423	-0.027940663564787	-0.0169206618697281	-0.00362633680768865	0.00329927202297475
-0.455791026416642	-0.450328451715709	-0.19015815910481	-0.0733938210383308	-0.0237952801988756	-0.0137071015957638	-0.00522034443576913	0.00360362129296621
-0.316144278606965	-0.354477611940299	-0.206684348293376	-0.135630259915376	-0.0248207491952005	0.0297215222588356	-0.0195102916788606	0.032683472589207
-0.518518518518518	-0.407823331352743	-0.169827419042079	-0.0331018518518519	-0.0429204323941166	-0.00651851851851848	-0.0116359274254011	0.0262667575551011
-0.468536142001711	-0.424248847437868	-0.11597059046464	-0.111258003473572	-0.0439197650326724	-0.014431568517641	-0.0131284600610101	0.000752264315589835
-0.377599550986648	-0.44564103074519	-0.228121316043297	-0.0515853910172639	0.00697721762626546	-0.0401453385324353	-0.00479578444626449	-0.0231631458076683
-0.400804685164808	-0.531946210729593	-0.172455051396662	-0.00892011903397394	-0.0298158849150572	-0.0171118653583354	-0.00337698063681768	0.00531323582188847
-0.383247201842232	-0.413544414351627	-0.0508739872899004	-0.064525039810211	-0.0141738508451605	-0.0380568843097974	-0.0180846465490084	-0.0286992554814326
-0.37494778277635	-0.421702590468657	-0.22991937368544	-0.0910962904785318	-0.00322596905085937	-0.0117025904686573	-0.0227059349502626	0.00598971722365038
-0.505976594993106	-0.518495988715507	-0.160097517289417	-0.0944828308207706	-0.00517422276216251	-0.0124529054223304	-0.0143365835801524	0.00465648706854738
-0.386645962732919	-0.515864640495286	-0.162836438923395	-0.0786582515194016	-0.0167099286177806	0.00780666367847005	-0.0221139430284858	-0.00271739130434789
-0.467891836353447	-0.494738751814224	-0.164978348283328	-0.0806125554299627	-0.0635333592686248	-0.0141083713643485	0.00712938005390829	0.0242637590280499
-0.41013417740916	-0.467806041335453	-0.208262862361736	-0.0974110220138558	0.00578719342680634	0.0206916752482835	0.0349761526232115	0.0128542753076155
-0.49130386617924	-0.457264957264957	-0.186313161180104	-0.0866994497131484	-0.0397097039994929	-0.0138224348750664	0.0107706410004583	-0.000171998624010961
-0.503562181373731	-0.439488288118932	-0.231880181324838	-0.0897977141420523	-0.0310050980459551	-0.0105775846086283	-0.0101598846910814	-0.00449352526130364
-0.393819665511639	-0.458717062719318	-0.159660514923673	-0.0330194088472234	0.0109498344792462	-0.00321808434391224	0.012008658008658	0.0140559849148806
-0.520804955693394	-0.442018249705489	-0.170520637088822	-0.0877339831248658	0.00118841529031966	0.00555306762203323	0.00440796348237371	0.0116176543762752
-0.423117297854623	-0.477424926625652	-0.204075678172198	-0.0663579880075913	-0.0251107326815346	-0.0319101472035517	-0.00477535430852505	-0.00641750464164825
-0.413250612884705	-0.438269177739422	-0.149101224418908	-0.0428998220682045	-0.0153096682793831	-0.00629503683912236	0.0129278405448384	0.0176890495490561
-0.41147726237882	-0.324042191130799	-0.114947471597666	-0.0447310553840194	0.0146567846796944	0.0184425186105482	0.0162873752261649	0.0256257060690912
-0.389439828464219	-0.443690175818014	-0.106705150207152	-0.0290185830429732	-0.00459550611989634	-0.00488814826036454	0.00518083471539643	-0.0027142352168863
-0.413976952461606	-0.512443571283403	-0.215627209156772	-0.0565070015559013	0.0108532203817854	-0.0101720302209299	0.00383899573039448	0.0129781341614619
-0.452459534605475	-0.427783208176139	-0.158164126138535	-0.0503873595247574	-0.0172174526368339	-0.00606272099290717	-0.00720596633856285	-0.00635480436518499
-0.421719404374127	-0.37536563071298	-0.189074074074074	-0.0486052508204406	-0.0148757120662869	-0.0264216575922565	-0.000641025641025639	-0.0175531914893616
-0.423307071847103	-0.380518127314286	-0.157023143365774	-0.0293363330886501	-0.0118134630884932	-0.00949757467164569	0.00211519511690339	0.00805864561133041
-0.316579309036012	-0.341519537727093	-0.0724834576457258	0.00411235987399827	0.0474420400922048	0.0348108919413007	0.0418912431623581	0.0140584901999612
-0.319442863746661	-0.443149848629301	-0.219978987420848	-0.0302503052503053	-0.0356257318714657	-0.0372958723627371	-0.00399028234079779	-0.00249801167232355
-0.610832934209953	-0.518767507002801	-0.294939715016441	-0.147456877487837	-0.032057267351385	-0.0145869668622166	-0.000993945965482967	0.042016806722689
-0.623707985107657	-0.430917853972012	-0.118953954516504	-0.0122571143522258	-0.0400921658986175	-0.0150921658986175	0.00435227854582687	-0.001820560960346
-0.548268518763972	-0.467606397397669	-0.195426534250064	-0.115722624927834	-0.0553957176090776	-0.040401436648279	-0.0255602240896359	0.041558260314802
-0.375564152159897	-0.446107887384483	-0.183644273610965	-0.0519664732430689	-0.00849550400874099	0.0226963131575223	0.015045417819455	0.0175770633890753
-0.531634313842245	-0.495348913976365	-0.204282137615471	-0.0765432098765432	-0.0420604512558536	-0.0308592789336481	-0.0027182853401051	-0.00608412804021585
-0.550716351209253	-0.395163937936252	-0.232231955458921	-0.0943319426071029	-0.029585398828301	-0.0119098540341122	0.00915287020193878	-0.00233672157962383
-0.426377142434403	-0.421492548565075	-0.161560175181959	-0.0460220788465667	-0.0166401132943884	-0.00525294973331181	0.013492595526845	0.0132484378707586
-0.449503158361346	-0.423207227555054	-0.232755738084419	-0.0781886709333203	-0.00618275800651058	-0.0214462199034429	-0.0134025225558406	0.00127004474830561
-0.450428600759676	-0.431251082424097	-0.195736724008975	0.00126889046388801	-0.032318833488281	0.0290843467038789	0.018548990276739	0.0270702935348843
-0.464266992835925	-0.462663694622458	-0.13514526710403	-0.109093706724111	-0.00635738831615129	-0.0184677000667508	0.00413643884434256	-0.00581975390754907
-0.38226865553148	-0.381853354129597	-0.186184171692264	-0.0581927614131549	-0.00481105615659883	-0.0608491792877103	-0.00551229896975192	-0.0132660966530429
-0.384238444051528	-0.422692868057283	-0.131221473592697	-0.0752928787679347	-0.000273726195596957	0.00156228204770537	0.0138141540010699	0.0140368740681479
-0.461688155165505	-0.521764190221874	-0.162001748421564	-0.0734892789839111	-0.0461891443787577	-0.0105934839587539	-0.00705272881372077	-0.00626051619407575
-0.386135128161395	-0.459482971005259	-0.179083764064081	-0.053778618114404	-0.00459526334393778	-0.0169147659955357	-0.0109469202839958	0.00398333505739634
-0.303699240872394	-0.328343023255814	-0.222093023255814	-0.0712993724621631	0.00239677266255345	-0.0183893195521102	-0.0369078380706287	-0.0256644518272425
-0.445493027252596	-0.448197197539303	-0.199266685995618	-0.0742357609289089	-0.0177927705637132	-0.0184330465959066	-0.00728104847097988	-0.0120318997980298
-0.425013166978942	-0.486815505294224	-0.204190843432056	-0.0695463702875967	-0.0224378008164142	-0.00676421177345221	-0.00505524413322966	0.00613489469374606
-0.424900083650897	-0.425401816911251	-0.180917971363576	-0.0567210039858337	-0.0124220951079996	-0.00571171864972408	0.00196373895897783	0.0034927264871093
-0.420398142313361	-0.454280892470623	-0.197789951310456	-0.0752115882954417	-0.0191887404743206	-0.00387552514479927	-0.00227311497031646	-0.00554051427679159
-0.400308988436128	-0.437093795333559	-0.152887125982075	-0.0365431786645464	0.00343363525174289	0.00104950919877311	0.00105323422248915	0.00867292644998263
-0.47030552300422	-0.426186886805382	-0.169584340556249	-0.0352676371931672	-0.0384798482766034	-0.00628419830873816	-0.00273486584374305	-0.0103860493559268
-0.479233192136418	-0.488743759433415	-0.210588838981323	-0.103700719653452	-0.0612912066400438	-0.000694227498351241	0.0165360772837408	-0.00402837902837905
-0.415461653813196	-0.41754498714653	-0.203213776955447	-0.0478995767947995	-0.012681446208811	-0.00848832157168522	-0.00438709240968749	0.0103057101463334
-0.426659191439393	-0.392421770364057	-0.215190184180049	-0.0832136212193327	-0.0460137465571574	-0.0138879327524049	-0.00383085294966401	0.0159457671618525
-0.414538961395465	-0.478526256973781	-0.197590321695761	-0.0653203298639697	-0.0225158040121086	0.00436790223151962	-0.00712321423048246	0.00351152232009566
-0.3874081766857	-0.432490993353568	-0.204183925446742	-0.0437435835068577	-0.0182257144111321	-0.00117757102161886	-0.017018150045673	0.00140462701834376
-0.451343974230251	-0.427906150017775	-0.190766278395144	-0.0372102200074608	0.000946770460761637	-0.00438609591511785	0.00498588610702011	0.00975814514444429
-0.461941112322792	-0.453609831029186	-0.210714285714286	-0.0487893462469734	-0.0259475218658892	-0.00144024912417284	0.0108843537414967	0.0142065690542145
-0.451407159371761	-0.432315441956021	-0.224326575603279	-0.0620577861321732	-0.0182786666406194	-0.0164585671197981	0.00190772725242605	0.000630626260386236
-0.481047214953992	-0.430880774895855	-0.184235043945191	-0.0742872692607103	-0.016563384968709	-0.0129419395376649	-0.00247236322384503	0.00269229930871062
-0.429601173900923	-0.524435776887643	-0.20526329862496	-0.0579080382076921	-0.0225596608621658	-0.00661338667058897	-0.00447872119832227	-0.00719259967972896
-0.456566768012373	-0.487682342977159	-0.161412382703293	-0.0617750291374159	-0.0153472977238944	-0.00239876916478221	0.000199886977486741	0.000674348413888137
-0.45588469501513	-0.439900679031114	-0.142284316898623	-0.0412469931125944	-0.0479061456662423	-0.0187134985846742	0.00740422845078481	-0.00754486280432987
-0.471946842879122	-0.443077914756298	-0.205724686405899	-0.0849045381549991	-0.032215584083237	-0.0129096532445132	0.00762384356456602	-0.00385944194159793
-0.578059499661934	-0.629693486590038	-0.283348457350272	0.00214665394575442	-0.0644993768176153	-0.00342663396335308	-0.00910296599951776	-0.030875519686965
-0.454314941056065	-0.482646662382465	-0.187024488383987	-0.0131027837259101	-0.0248460705143096	0.000195416788228764	0.00451774133375582	0.023669656223521
-0.36525974025974	-0.502306903622693	-0.164363366269779	-0.0807958519822927	-0.0852930852930853	-0.01585179526356	0.017877866814037	-0.00463821892393323
-0.408407698265635	-0.445054585002547	-0.185983784401051	-0.0437659836604825	-0.0142174000401848	-0.00533282130056323	0.0046179714823783	0.00288324278257168
-0.450308641975309	-0.495253164556962	-0.168255131964809	-0.12565963060686	-0.00712435233160624	-0.0302511415525114	-0.0392651296829971	-0.026219512195122
-0.427571374748828	-0.46759924790556	-0.138149578651685	-0.069411109904431	-0.0282363921001927	-0.0246509879725086	0.0023276483924155	0.000378319081908218
-0.400746785079326	-0.407980356520408	-0.194817798914601	-0.0529941160565991	-0.0227634280131754	-0.0134838558823167	-0.00954597891782882	0.00508935186466108
-0.422222222222222	-0.581597222222222	-0.000793650793650791	0.0277777777777778	0.00694444444444442	-0.0948637316561844	0.0277777777777778	-0.057936507936508
-0.430003639874029	-0.465050430976784	-0.132869141322404	-0.0548354935194416	0.00531743685749009	0.0175101572160397	0.0191993464052288	0.00697609917275643
-0.461016960222718	-0.46231289212523	-0.191890686299637	-0.0454348695515541	-0.0277295665302294	-0.00790482884734711	0.00901563440139019	0.00414290044583809
-0.257598769946185	-0.58872811550628	-0.117044443182033	-0.0264814589171846	-0.00181769580326119	0.0037141293298929	0.00610538886400958	0.00768238329814686
-0.396312405458671	-0.480809362136079	-0.182334027946459	-0.0547116503240818	-0.0269283756970979	-0.0240032283113119	-0.00562001015885893	0.00130160725167583
-0.466785389067581	-0.458280854921044	-0.245819407043513	-0.107128294449341	-0.0179018805352076	-0.00598266291696947	-0.0199882651578659	-0.0127551978497047
-0.417802693561565	-0.416481032637022	-0.15975690975691	-0.0587981622464382	-0.00509696532423809	-0.021658174001924	-0.00112013810643952	-0.00698658230038984
-0.327727921955426	-0.466606340517222	-0.158409155379802	-0.104105139509114	-0.0357202754146267	-0.00445183556458573	-0.00573652815074688	0.00353501800316591
-0.428546636834498	-0.442867450118898	-0.190052295125975	-0.0447759532214659	-0.0195454957342284	-0.00168941251777266	-0.00800490474124993	-0.00147960418685944
-0.421015593762495	-0.450203918432627	-0.200529438612506	-0.0470052277819267	-0.0183132530120481	0.00538311940879044	0.00390374331550802	-0.000365984930032259
-0.440503891101221	-0.477502502502502	-0.194554631406839	-0.0581363278171788	-0.0275132275132275	0.000312504138031522	0.00293558445509168	0.00410857475936166
-0.415543057083695	-0.433769829223022	-0.165520874545146	-0.041410593583495	-0.00749387753948783	-0.00576676945655574	-0.00279453334235713	-0.00397972957318149
-0.463182756454727	-0.391891089945061	-0.172180007159167	-0.0412960990759459	-0.00308133339336902	0.000708862139945809	-0.00450908140671102	-0.0031270870976593
-0.454677605144847	-0.444954298286771	-0.165928075278922	-0.0653371753429827	-0.0276669641418197	-0.00133867109197483	0.00206603138006878	-0.00639162817067362
-0.469843137254902	-0.434871046228711	-0.179540029112082	-0.0386666666666667	-0.0145089605734767	0.0134281949934124	0.0070984578884935	0.00529055258467026
-0.469842953940275	-0.431157013577892	-0.195550217207914	-0.0440627794394252	-0.019482795308608	-0.0222933069073182	-0.00239887608213185	-0.0283075908316385
-0.405540239232526	-0.343677850244187	-0.18292461716525	-0.0733445498902311	-0.0333005954761615	-0.0138668412339008	-0.0225484237665471	-0.0263847077985367
-0.379473395567142	-0.414556529799129	-0.16710372500079	-0.0545882853661707	-0.0298933660730298	-0.0164821671723084	-3.83887514733283e-05	0.00482304047436266
-0.403309761890745	-0.425753340503603	-0.233314921471673	-0.0648483502336734	-0.0612632873497325	-0.029471466397838	-0.0174530790898746	-0.0605158079691211
-0.418221915371713	-0.431631105391743	-0.148070708465681	-0.0681402771399013	-0.00897666068222625	-0.0115869670279994	0.00116006076508768	0.00939680119360897
-0.480216596656101	-0.476306129940047	-0.200805844062402	-0.0377286452485722	-0.0308662946943861	-0.0229546427175915	-0.0310649090670567	-0.0342981379320545
-0.487193665037833	-0.465520194781142	-0.195319427806182	-0.093166788758969	-0.030689735872822	0.00357663763310578	0.00328941715405717	0.00353594534538793
-0.326230498730352	-0.394192583198261	-0.185287647081816	-0.0414909612079574	-0.00721138589319803	0.00926049184787325	0.00169712934237753	0.0308057861052304
-0.361452616882236	-0.396162307442182	-0.181377974543442	-0.0474628700401024	-0.0380055277811649	-0.0258668190322867	-0.00253916893457584	-0.00269994383175087
-0.477287644888769	-0.425534085052996	-0.182623195010711	-0.0701466973070393	-0.00411514487934139	-0.00225473080331251	0.013723284470444	0.0102992307131778
-0.365298690369857	-0.422930493866775	-0.184697173557983	-0.0496841609117039	0.00901919936038764	0.0187817770907792	-0.00405497667926691	0.00531199854894604
-0.672307692307692	-0.48	-0.158217821782178	-0.0157142857142857	0.00214285714285711	-0.0127868852459017	-0.0287804878048781	0.00750000000000006
-0.375067458175931	-0.516298143998647	-0.110472563614333	-0.0716360856269113	-0.00585594378293963	-0.0664773554681811	-0.0225132786093675	0.00354807643570376
-0.45804188091923	-0.437738554923712	-0.155012707789532	-0.0759635593945414	-0.0279849144888511	0.000766197928948831	0.0033582408563172	0.00513396650365361
-0.383310898415241	-0.382137316898199	-0.1882093638149	-0.0049602976178571	0.00655320951910177	-0.0054957225658564	-0.00510107970375073	-0.0304156520996198
-0.413558681899726	-0.415490489105367	-0.145758318511128	-0.0426120499718459	-0.0173799401327491	-0.0303303905831995	0.00617951040689946	0.0321696094168005
-0.457761544685088	-0.45068623488287	-0.216424684811313	-0.0795830888367296	-0.0235313771406945	-0.00601605138502737	-0.00207291069190407	0.00299959261004434
-0.415191811901673	-0.398071098165371	-0.221829304532273	-0.0999670394409482	-0.0163615930438877	-0.0639297045891339	-0.00568710542948692	-0.0160313379730963
-0.391040066216601	-0.386718156382132	-0.106012799856785	-0.0430406334259635	-0.00883562727416543	-0.00327692052430728	-0.00104998521147581	0.00839368005266627
-0.423509491829688	-0.475015422578655	-0.140619156848102	-0.091406325018842	-0.0219175484247336	-0.00784591214278896	0.0022490503044722	-0.0106297507456521
-0.471354093338965	-0.410123099609571	-0.137048303874812	-0.095986566212281	-0.010345811074253	-0.0130139691108633	-0.00481484447736991	0.00557834510065525
-0.415836726880619	-0.442884834904428	-0.197713335755414	-0.0501865865709679	-0.0152830482315263	-0.00981586846467453	-0.00540948188007007	-0.00591674999581449
-0.40713097877732	-0.358208009462656	-0.184826203208556	-0.0513010540184453	-0.0393875192604006	0.0139163372859026	-0.00661036434382734	0.00260263929618776
-0.428162269581676	-0.44117263067321	-0.123238109513367	-0.039452242940615	-0.0177260633196986	-0.00445786410163473	0.00859321631174081	-0.00715531186319618
-0.373379132674968	-0.413399043078153	-0.185143838557321	-0.031672971537527	-0.00427101110047845	-0.000707632396105495	-0.00371230025328706	0.0060447356377894
-0.468931706760917	-0.374332541127813	-0.184181586240267	-0.0865811380749443	-0.0283144842621611	-0.0430700758014789	0.0102289715949327	-0.0104283054003724
-0.64	-0.597402597402597	-0.169811320754717	-0.3	0	-0.0192307692307693	0	-0.0238095238095238
-0.472829771135923	-0.450835999460646	-0.134065003112184	-0.104273423669908	-0.0452925693886883	-0.0141470130833654	-0.0150268604102972	-0.0307971399941843
-0.361812820657963	-0.394751997594234	-0.206529013148515	-0.0526774410041537	-0.0122757451285701	0.00225944517306298	-0.000317265045809201	0.00353654556907268
-0.440861410023582	-0.432923802432365	-0.219970110317221	-0.079743817775482	-0.0389217474619056	-0.0233743281924076	-0.00790547734532121	-0.00589681155415867
-0.491754272273426	-0.499687999201278	-0.245516192244224	-0.10145628776435	-0.0516873573059361	-0.023063880282809	-0.0471423151214129	-0.0059252106741573
-0.202479338842975	-0.354653251886453	-0.17405124519749	-0.0769085625872674	0.0231304172545858	0.0298736023334953	0.00719808051186355	0.10412443474193
-0.39885237908061	-0.433219057870966	-0.205893810582277	-0.0766237457937032	-0.0235470378574079	-0.0419826071556734	-0.0384010764805467	-0.0252339673353753
-0.451127819548872	-0.452266483516483	-0.220725785842065	-0.086080586080586	-0.0308702439621659	-0.00203500203500195	-0.0289710289710289	-0.0168498168498168
-0.419628842367033	-0.428198318371729	-0.174737701929711	-0.106572159203738	-0.0261479707131882	-0.0137655394798253	-0.0261782509621127	9.36295716233992e-05
-0.468367997664287	-0.497418259023355	-0.227751592356688	-0.107444661663619	-0.0304552960603917	-0.0104169310021063	0.00861645073128336	-0.0154215430956042
-0.49933244712012	-0.419999907882636	-0.189585525043598	-0.0746036383674125	-0.0312093628088427	-9.09942193854096e-05	-0.00847086340667302	-0.0115600856727607
-0.49699995620374	-0.478451864245128	-0.342048624385823	-0.112203939681361	-0.0592990675669469	-0.029119732509563	-0.0158141192039497	-0.00995256144365775
-0.512930693069307	-0.469816567718512	-0.232055226070552	-0.0988113092438898	-0.0402392984105533	0.00206569029416503	-0.00740239118251451	0.00917206382292357
-0.386967715473115	-0.369058429411965	-0.209681154057479	-0.0321456893884229	0.00126421148078393	0.0473381231327304	0.006059864453412	0.0296410302900437
-0.391154698477062	-0.683435945011386	-0.220429511347675	-0.0465192064849892	-0.0906805174182023	-0.0298541672635591	-0.0859033812075098	-0.0237772629922637
-0.442854196123439	-0.439209411179274	-0.234322126582008	-0.0754247582514185	-0.025079751076088	-0.0263115778944736	-0.00510118680112503	-0.00889413535303052
-0.433770463252836	-0.432025381464839	-0.200199738100391	-0.0736742851321532	-0.0305462511282396	-0.0186645976051696	-0.00397261821234318	-0.00408588519805109
-0.323752929007198	-0.413458307906447	-0.176477299036664	-0.0534809503898468	-0.00868422435998528	0.00135652752292237	0.0019708903990967	-0.00286385960842739
-0.448977284192874	-0.330701498468911	-0.174078521697476	-0.0862764503511004	-0.0131884272630773	0.00898076506466539	0.0196259805513305	0.0182716670265424
-0.445164830069703	-0.36559593909452	-0.17504567461405	-0.031042708946141	-0.0185613302728002	-0.00518108414820295	-0.00442573233574051	-0.00188310928303914
-0.346906733322918	-0.622799244745516	-0.232697216947337	-0.0410849846813263	-0.0345039195502415	0.0148836284674435	-0.00096078737697225	-0.00246411441221428
-0.428418136413298	-0.376023886275961	-0.251410731577014	-0.0966115567195941	-0.00823491924402053	0.00441540091840331	0.00570223658948821	-0.0284231056043137
-0.423632758522895	-0.455869495705217	-0.227467899881107	-0.0814348694715549	-0.0508059421352881	-0.0262275910810594	-0.0118022836584353	-0.00136263286144178
-0.472014199791978	-0.42403373613338	-0.188000330911247	-0.0957939753325912	-0.0425924860479834	-0.0204519618312722	0.0042285469063712	-0.0167141284788344
-0.531471468719453	-0.518904598943324	-0.336738782051282	-0.0196300287356321	-0.00572916666666667	-0.00969282481363154	0.00748181216931221	0.00497719428007892
-0.449376969658568	-0.417932591228231	-0.156889022062519	-0.0798758415984943	-0.00946051490620459	-0.0150272140654469	0.00664233292277627	0.00752100417447477
-0.392793296089386	-0.50198738170347	-0.181021671826625	-0.0767881548974944	-0.0627272727272727	0.0249722735674677	-0.0301869158878505	-0.0114953271028038
-0.471107046200913	-0.426382613545446	-0.207697329302824	-0.0367757384592011	-0.015148862970003	-0.0011014546999949	0.000772936776849975	0.00525631511820002
-0.374009345366256	-0.413257055065901	-0.114124879982656	-0.0205620168535413	0.00590534179729674	0.00653032297256251	0.0144725242433147	0.0300776565979558
-0.435749915722051	-0.416007885172491	-0.219359453807772	-0.0779007706910685	-0.00687954869282303	-0.00766977218138143	-0.00207151014929585	0.00178222442014786
-0.345718181515847	-0.323290598290598	-0.0699100182971151	-0.0257578170621648	-0.0118625595135662	0.00726495726495724	0.00767146132999796	0.0105982905982906
-0.439594310164793	-0.411434879915863	-0.180021592293212	-0.0450745381082399	-0.0230166109731624	-0.0189550444619585	-0.00187724560047853	-0.00715402775898111
-0.378441017129597	-0.348515465195562	-0.182372732798959	-0.0337062689514795	-0.00974325132413667	0.00416849950886322	0.0247941205045119	0.0272203989666246
-0.475966562173459	-0.413262599469496	-0.0963250768981707	-0.109695152423788	-0.0338178018428802	-0.0600574712643679	-0.0517241379310345	-0.00270453008789728
-0.47414408120514	-0.490075400602744	-0.208351142361357	-0.0744231901741101	-0.0316152667861069	-0.00876874191478461	0.00392881191715255	0.00231592732114638
-0.465545931438331	-0.441901307511022	-0.211547498427101	-0.0420407767991559	-0.03631005103966	-0.0279072065268789	-0.00261360061126348	-0.0133132539361925
-0.495434095302375	-0.438388447568528	-0.242153281181264	-0.0786763303452223	-0.0111317254174397	-0.0141927483915691	0.00396043022319781	-0.00220686032819106
-0.400759251068849	-0.496365955853093	-0.187166287426499	-0.0531488457451946	-0.00602240896358541	-0.013784966041211	0.0139329979483432	-0.010153052575497
-0.426083995108283	-0.477345568412063	-0.196871757626063	-0.0854257317641014	-0.0408293153326904	0.00483150534365429	-0.00154826958105647	-0.00629081700653067
-0.461900147159111	-0.435339103356688	-0.0905115171497916	-0.045683930942895	-0.0279968561129631	0.0209827357237716	-0.0051341027642009	0.0129367587122774
-0.480406911928651	-0.440006178560395	-0.344494720965309	-0.0689714779602421	-0.0141025641025642	-0.0280003276808389	-0.00331825037707389	0.0203935599284436
-0.430436684664167	-0.448689591191514	-0.19217866135947	-0.0870107251162083	-0.0325122960635886	-0.0137233866974749	-0.0108117864717296	0.0038835143529784
-0.463997647991206	-0.49376730287539	-0.161746595827029	-0.0964435555748788	-0.00524038590739306	-0.0225504691105554	-0.0242644677511772	-0.00190634320327154
-0.410809837312149	-0.390014530923622	-0.172552875484509	-0.0401695348226397	0.00667336062408275	-0.00409522634760084	0.0100532095550775	-0.00722064120470045
-0.462440707561072	-0.447531455260453	-0.180034125488167	-0.0587846438559234	-0.0203618622742696	0.00492711623413977	0.00784306440405746	0.00785440613026822
-0.444989998181487	-0.56494630348495	-0.208653814137782	-0.0971146999344896	-0.0166411718351642	-0.0278465826893899	-0.0128078522907502	-0.0111727137268529
-0.397576903953497	-0.352823430002195	-0.2265816651897	-0.0882208041026232	-0.0439570200077286	-0.0660364990344969	-0.0664362319914993	0.0356898019684049
-0.418429073471935	-0.483446081105656	-0.171137958645377	-0.0665160556976414	-0.0279817293392819	-0.0223025435073628	-0.0132309267793139	-0.00905282331511836
-0.36890756302521	-0.379370068638142	-0.123274764451235	-0.0630252100840336	-0.00739861161856048	0.0159508247743542	0.0109920745549404	0.0088835534213686
-0.39201148636815	-0.483519611669127	-0.191456665561881	-0.0860303335490625	-0.033500183742508	-0.00965350923857144	-0.00168850891688332	0.00135343520587294
-0.491540230364164	-0.544118915833765	-0.203687339962612	-0.0901246879884293	-0.0221015795941611	-0.0111886188618862	0.00123402770628145	0.0123028070037173
-0.382851340480806	-0.391641083501701	-0.18331791551033	-0.0687787249675731	-0.0158661420570306	-0.0253692113993732	0.00335079628054147	-0.00157218210682641
-0.411176985516473	-0.425474178929111	-0.238018759138839	-0.0930780409453636	-0.0141055307499267	-0.0233801265125467	-0.0311225128269303	-0.0031319187044454
-0.368403216553444	-0.426163554728492	-0.163821911534532	-0.070557138556388	-0.038576592319806	-0.0190275618599448	0.00880410037389523	0.00577183706807038
-0.547899159663866	-0.457557921954207	-0.365933607485547	-0.286439755758419	-0.0862870287779917	0.00728291316526608	0.00823359646889055	0.02270523594053
-0.439947634442101	-0.408637642846283	-0.219045490429809	-0.0879295980440179	-0.0330328799499501	-0.0207977120111191	-0.00409812700169354	-0.00431550890835519
-0.432333084964664	-0.475637521476648	-0.206056808688388	-0.0504516499582289	-0.00689718299564668	-0.00804816821316146	0.00243722253291634	-0.00228738164129882
-0.439719298245614	-0.454385964912281	-0.1591103743611	-0.144330098990493	-0.0110661268556005	-0.000718011244327021	0.020922677063028	0.0207177695275533
-0.490651836491291	-0.483935511220506	-0.156212366596072	-0.074409144701043	-0.00534976187784753	0.00823654773679761	-0.00795442485986897	0.00914995224450821
-0.366782588630857	-0.337350129558331	-0.226380644529337	-0.0651961352977246	-0.0439796185716577	-0.093805826755297	-0.0300231109442639	-0.0317645133787473
-0.41576418789073	-0.483229373050745	-0.199526532070752	-0.0509899756067161	-0.033953754769798	-0.0123633909522358	-0.00289891740490766	0.00342495828576439
-0.464204795198477	-0.448213932629823	-0.200308129242283	-0.0591369965423792	-0.0201953419842523	-0.00841654640361178	-0.0115336243154492	0.00596635016423797
-0.445301718164591	-0.44869806298292	-0.196568584216158	-0.0759671838499052	-0.0124599354798997	-0.0141810391927844	-0.00622798517476175	-0.0136242101829787
-0.425135207954865	-0.485371953512385	-0.185001520438233	-0.0541966956311472	-0.0319065442720224	-0.00620763795115176	-0.000735823261333035	0.00667155861802859
-0.442783207344723	-0.42837038025944	-0.180543667159495	-0.0753164038261155	-0.0191924076648734	-0.00612678081720119	-0.000456351160576518	-0.0016218523260777
-0.417349594675176	-0.424061521395545	-0.199249673234852	-0.0564602335850923	-0.024917473624214	0.00338243304375119	0.0129038569950796	0.0172827800606563
-0.431145169160825	-0.413139517417385	-0.17495187523866	-0.0793959894787685	-0.0233554879213566	-0.0137926171046328	-0.00745215399359578	-0.000619518533601537
-0.425879752431477	-0.365907901622187	-0.0994940563906082	-0.0618654735517062	-0.0213648670170409	-0.0102817377041272	0.00506264568764569	0.00595238095238093
-0.371599274511896	-0.362418581786899	-0.276483279395901	-0.124895977808599	-0.0185772964899179	-0.15784528656436	0.0244829041789785	0.00192342919948707
-0.429035246493506	-0.442521266436309	-0.167007028137094	-0.0678545746210865	-0.00473873523199908	-0.017336290716681	-0.00153887053283208	-0.0025343631052227
-0.437386980108499	-0.37443515916925	-0.154513556923783	-0.0513408978598852	-0.0369740858539501	-0.00539203637704311	-0.000741347260334591	-0.00210561606646387
-0.472412366653992	-0.419501115555466	-0.183012355024912	-0.0798308744833012	-0.0337356654697093	-0.0153503475846449	-0.000770268992374756	-0.00317344537647202
-0.444298170963981	-0.433901255894709	-0.239382664198698	-0.0433746705421898	-0.0400927781071362	-0.0142391482943128	-0.00057966256457076	0.00881375513149718
-0.308702791461412	-0.356619458128079	-0.0353694581280789	-0.0344603672189879	-0.00478122283396121	0.011472647135079	0.0164338205604457	-0.0042156119742327
-0.402257917394935	-0.45500053317735	-0.230206547760649	-0.0743416981473497	-0.0417584725494182	-0.0181922031604496	-0.0103194190565775	0.00108426253398419
-0.378697849820158	-0.48319763138416	-0.235456034745504	-0.116347814534343	0.00564279028068926	0.0137570603712251	0.0169538072831799	0.00934895246677181
-0.458662792494822	-0.469683758459136	-0.237567968363816	-0.093797914471533	-0.0324919520046825	-0.0120719735437336	-0.00619459498259345	9.43440728329303e-06
-0.380275347400926	-0.286480819045269	-0.148152679226817	-0.0992027812743511	-0.0160815640109312	0.00782146957520091	0.030292979546711	0.0249134555360082
-0.406335282651072	-0.3985312899106	-0.207275132275132	-0.0512004098960621	0.00603655603655606	0.0117659095559648	0.0323102823102823	0.0273569023569024
-0.458065328676819	-0.429500281736752	-0.193465860960479	-0.071503473622338	-0.0227748936504437	-0.00966709623827477	-0.000109832503492169	0.0017819137235543
-0.425051902392205	-0.395408517131364	-0.117824105410406	-0.0175348995573715	-0.00524122952817863	-0.00687905940359368	0.00341945915623088	0.00446689344741091
-0.483662009344239	-0.455855985410287	-0.198335574304497	-0.0695039450042966	-0.0429710259979544	-0.00878045249243131	-0.00261562445868702	-0.0125463596668987
-0.448913067378096	-0.531807277463852	-0.213981128651787	-0.0793413173652694	-0.0306873210101536	-0.0307086719418306	0.001492759162526	-0.00191101776211489
-0.456409015076546	-0.432942043553751	-0.215513647322779	-0.0794594345815559	-0.0174244721579925	-0.0212754542876632	-0.00408290478416706	0.0021911715230718
-0.434069405265632	-0.408166166062975	-0.226500147751052	-0.0967881181956441	-0.0238316016865953	-0.00518830093710843	-0.0131193524115097	0.00392435110541767
-0.487393288119497	-0.500294700814046	-0.174013340039986	-0.0659881743498508	-0.0281592528197275	-0.017265802163372	0.00603956889427659	0.0183391649291196
-0.427442297369834	-0.460054871408227	-0.309870332803334	-0.10762187088274	-0.0396625905797101	-0.00967112597547382	0.00370680044593086	-0.000502920181700173
-0.435608599678514	-0.516895354144754	-0.234885598047193	-0.0827130961689059	-0.0244194008640942	-0.0101317518933467	-0.00974088260003836	-0.000400286175965436
-0.415663892271279	-0.444546455436938	-0.202932126696833	-0.0742716519806303	-0.030552068855022	-0.00843057870921649	0.00157917727830936	0.00132426716505996
-0.445382012007517	-0.426280651318175	-0.18540927482104	-0.0699154299885173	-0.0238925199709513	-0.00282779273898992	0.00387727881334021	0.00045925253849044
-0.492748686003504	-0.486309059250417	-0.105778089834095	-0.0302702672382483	0.00454851940888468	0.00250605925124125	0.00370121446099503	0.0168206919869266
-0.420468302007009	-0.490279077682294	-0.206164383561644	-0.0929954337899543	0.00466793254667941	-0.00389920592236381	-0.0059334182860783	0.0147704695179337
-0.444118430215886	-0.480530991692948	-0.267155195514604	-0.0761663373142023	-0.0116974233553201	-0.00499050908638288	-0.00635391190493839	-0.00152589835169448
-0.48873473917869	-0.491675915649279	-0.229091074020319	-0.0821379679780966	-0.0862951586953342	0.00805548375980014	-0.0267802799756544	-0.0010991023997069
-0.420756498775736	-0.46233909326565	-0.2958991506207	-0.0647812683125685	-0.0103920356021197	-0.00366406725291746	-0.025312326188337	-0.00708332385351018
-0.451020253137084	-0.427430588195079	-0.190658278606846	-0.039775376499617	-0.00673189823874754	-0.00454702428916764	0.00795164606504994	-0.0024461839530332
-0.412807763586644	-0.465190328234898	-0.225132936367189	-0.0608549003905654	-0.00639732428610096	-0.0122790470201914	-0.00959959279832079	0.00176246702132266
-0.438001802568747	-0.477397266259985	-0.204781523224395	-0.0310451281217671	-0.0291649430276618	0.00529866556843894	-0.0233929372556561	0.00676579290307411
-0.455308008762088	-0.51869996348212	-0.311517159088885	-0.129653271342645	-0.071403367769	-0.0295881712775445	-0.00635064804002128	-0.0569247000068309
-0.405727155727156	-0.449315654405475	-0.417701863354037	-0.236024844720497	-0.067989417989418	-0.0160098522167488	-0.0192307692307693	-0.011455525606469
-0.512686507619884	-0.46980911569926	-0.216491627087654	-0.117612540866795	-0.0486447736737898	0.0140000431434303	0.0122342279539909	-0.00131105657713382
-0.481417428849993	-0.445903860365274	-0.135128913443831	-0.0973838154046148	-0.00956585038076752	-0.00438178700704894	0.032421385631754	0.0133374575835161
-0.336607142857143	-0.52390289449113	-0.244927536231884	-0.0780020703933747	-0.0119334480780264	-0.0345238095238095	0.00613884107860008	0.00405643738977068
-0.672727272727273	-0.281986531986532	-0.397727272727273	-0.139393939393939	0.0303030303030303	0.0376175548589341	0.0322372662798194	0.0356060606060605
-0.478641813504199	-0.435522592814885	-0.196322400283498	-0.0813680263999033	-0.0495412844036697	0.00172577212654468	0.0337123041130767	0.00742074091278599
-0.378337485530223	-0.497335472879274	-0.231378026070764	-0.0587365166368012	-0.0210439968432061	-0.0064227487899049	-0.00529106954902436	-0.00880944751714752
-0.437772673427523	-0.453233988585923	-0.203391254260068	-0.0568524096385542	-0.0190234622701332	-0.0344606773550896	-0.0106502565285064	-0.0466079192804275
-0.427302582474996	-0.474498572751848	-0.103366657323492	-0.100928872452051	-0.0151515151515151	-0.0404807957999447	0.00387410895494034	-0.0145736140881771
-0.467457148202386	-0.459273630296446	-0.234709157667245	-0.0429372283616665	-0.0699431731488476	-0.0390485032085736	-0.0158830156236103	-0.0156289362379177
-0.393108487755044	-0.383977958817791	-0.203846360397883	-0.0645901804158877	-0.024933778975251	-0.00673375864003267	-0.0119638999462667	0.00212861955285149
-0.402741310327582	-0.438546222016276	-0.238142594859241	-0.0992317061463509	-0.020439812464033	-0.019406626154026	-0.012515503875969	-0.025767912353811
-0.539190025892154	-0.480408869520636	-0.229749539286313	-0.0667788391952525	-0.12322695035461	-0.0774066968957098	-0.0518963062564265	-0.0366617290600593
-0.415512803652282	-0.397707562507642	-0.190880340405957	-0.0956687909491246	-0.0320834159373908	-0.0158542171039717	-0.000204349729966413	0.00223528183587873
-0.477501256913022	-0.352852852852853	-0.216497031382528	-0.0846075433231397	-0.05103995621237	-0.0137870143982614	-0.0353385930309007	-0.00266718709341662
-0.348866604282183	-0.448348932449433	-0.217196703021078	-0.0306146067015632	-0.00461133069828723	-0.0159749670619236	-0.00739653568937459	0.0107663264704146
-0.377160393366345	-0.381888341119686	-0.168322003797384	-0.0634778561455014	-0.0106527071831015	0.00158501974296232	0.00215861285198748	0.00971910163052803
-0.420250928540324	-0.437427724325604	-0.184915312116555	-0.0585717979764757	-0.0236992044023933	-0.0110803375694034	0.0027774116982392	0.00957417121690685
-0.480819949825246	-0.445975116762824	-0.180728667305849	-0.0579922487947822	0.00150576492858367	0.0109089633561723	-0.00712091912182922	0.0228043588078227
-0.482122280446651	-0.487457495964543	-0.202865669543327	-0.0681340000201822	-0.0111740567760287	-0.00933413120617066	-0.00506158196435225	0.0017016039159814
-0.320670835640966	-0.344599912056194	-0.11590619718962	-0.0762951315244156	-0.0640975921986484	-0.0279744922918408	0.0144294854705411	0.109212811555829
-0.416249120471017	-0.427138478386882	-0.17798945196273	-0.0691738721500691	-0.0145916619074815	-0.00767189884878461	-0.00799914969912552	0.00564221477572191
-0.417681927752185	-0.492494718685195	-0.203349882792392	-0.0787699695262721	-0.0238692690886168	-0.00824175824175832	0.000790232933089996	0.0250470847215873
-0.465827601371607	-0.424847186085924	-0.217384812835296	-0.0583016896556302	-0.0197363658828199	-0.00731797509597953	-0.00212539593163652	0.000562566431989819
-0.432661614160451	-0.433814106611644	-0.181208338541403	-0.0728917071720807	-0.025974433395348	-0.0071513570014522	0.0097570404373567	-0.00120886512885432
-0.407230046919648	-0.442593438071587	-0.183679291206868	-0.0621702551165522	-0.0226184536421544	-0.00729585174849856	-0.00231640972108693	0.00448787574017007
-0.396284829721362	-0.364006421281963	-0.164270971546513	-0.0464197683424947	-0.00972683681945175	0.00223973754061502	0.00830248336736716	0.0135324078697694
-0.444457412973068	-0.448148812013304	-0.220207457354392	-0.0694186532831451	-0.0499750367903483	-0.0236715268463635	-0.0159854863391629	-0.00645845427817004
-0.380335893440702	-0.437439856573791	-0.202677534517614	-0.0723287742865111	-0.024142693927664	-0.00977642218692443	-0.00581186287582258	0.00322006083893689
-0.503032567889144	-0.477206298133975	-0.260680446219671	-0.0579506294394824	-0.0244705501966913	0.0325299835161712	0.00465746464560923	0.0164609321141014
-0.407409492996969	-0.435482768744811	-0.180587581975883	-0.0643338159164693	-0.0312528889710642	-0.00712801805928165	-0.0115234557517989	0.000373563218390771
-0.350747670915692	-0.500356147960083	-0.0949961673529779	-0.0773468181976158	-0.0397678872595261	-0.010182088442958	-0.0144927536231884	-0.0052031632585533
-0.525163360785678	-0.460553248462568	-0.190926255596914	-0.0536864014098415	-0.0167627342982793	-0.0340081526393313	-0.00863033934627466	-0.0145671094823637
-0.377601166474654	-0.509244791666667	-0.202632106106613	-0.0391780819614805	-0.0289864372718338	-0.017973873530077	-0.00631408774993159	0.000738287859559983
-0.386370305164319	-0.334094101123595	-0.250093562874252	-0.0562817405355495	-0.0350650212314225	-0.00987251243781095	0.00729166666666659	0.00286989795918369
-0.414551342193941	-0.423221206045581	-0.171183164894863	-0.0501483522463958	-0.0310823475994453	-0.00231110691517733	-4.94847372141116e-05	-0.0019642991496428
-0.424863991515577	-0.416104586328513	-0.172774691523042	-0.0452929481653039	-0.0119934073410878	-0.00214293814255084	-0.00414673335796867	0.00735645651105321
-0.337787596314457	-0.319721373825851	-0.145876071937542	-0.0654456773050357	0.006428394727232	-0.00361598978568478	0.0407335616290839	0.0234470928515615
-0.366561428641964	-0.367435550211345	-0.235138989143633	-0.082480040087795	0.00289354038702183	-0.0187022515821588	-0.0212631299481036	0.000216105741502881
-0.355930366217633	-0.435263424846758	-0.132088795928929	-0.073183418693982	-0.0192355052068673	-0.0168783422459893	0.00866779497098646	0.00952963176064447
-0.372073639196927	-0.391470664254329	-0.26491043203372	-0.0679974765681327	-0.0732738806656247	-0.0127813111545988	0.00541923829595059	-0.0113958431743033
-0.450398038106018	-0.464345341725816	-0.266046194176866	-0.0814690058479531	-0.0280992335912243	-0.00823928185644573	-0.00652707036408218	-0.00800394560698936
-0.571833295816317	-0.517893489169666	-0.195715795014891	-0.0867930588913791	-0.0238973759368232	-0.0147753915993216	0.00143977984125965	0.00567787743778436
-0.285502451608725	-0.368118576511573	-0.21250229491479	-0.148429575704059	-0.00374512299442931	-0.0824339613213478	-0.0332407823578026	-0.0451867119069628
-0.455927967892686	-0.493690562281786	-0.203651964926116	-0.058757453814042	-0.0200114767900735	-0.0163805085011443	-0.0203429961897408	0.00249132381476236
-0.475787071989788	-0.460245281901984	-0.263822714088758	-0.0727623665131109	-0.0105247602091441	-0.00738242846084947	-0.0145098360208453	-0.0034146293850088
-0.451627133598018	-0.351675858626441	-0.182858754424865	-0.0541173273457896	-0.00301606719315139	-0.0330940988835725	-0.01149243284798	-0.0166860468810563
-0.447952344124038	-0.470107192864791	-0.202592715353736	-0.0560874100236495	-0.0385728562343444	-0.00526815702633099	-0.00236137028589856	0.00543024227234756
-0.41499612036845	-0.398348206059649	-0.20252006081902	-0.0733003468432415	-0.0260718652624936	-0.0220034380371934	0.00207252502186694	-0.00568527755688897
-0.388125011277721	-0.373899159978498	-0.182751673535084	-0.0660204746314941	-0.0303856209346512	-0.0439449886129967	-0.0132585075217246	-0.0122453226279067
-0.439987515376283	-0.417642118837338	-0.186428887624107	-0.0890943563273113	-0.00882100932247232	-0.000792191631155625	-0.00472033835908936	-0.0022439576764649
-0.515253671562083	-0.491791323859387	-0.170305299539171	-0.0751066098081024	-0.0216622162883846	-0.0299906425452278	-0.0136675824175825	0.00300930412870704
-0.397494553376906	-0.350490196078431	-0.169294888712941	-0.0446688155732525	0.00787968041167308	-0.000330687830687904	0.0274074074074073	-0.000925925925925997
-0.517705551149214	-0.413509399970492	-0.0923006142597796	-0.0515314973747401	0.0101935947764636	0.0263610903162799	0.00300406634075023	0.0125707917629371
-0.440131292167362	-0.434328235312867	-0.201084846214108	-0.0962909601557478	-0.0435618370104266	-0.0234744524631118	-0.00906905133504876	-0.00129743323461928
-0.423651842050125	-0.433220768125991	-0.189228454525477	-0.0718658231542619	-0.0329017386171929	-0.0193092562232036	0.00403053011638899	0.0012621562308327
-0.450199428405203	-0.427413357751325	-0.16701310680653	-0.0567268316700892	-0.0185009308049096	-0.00940194139620254	0.000886312141809897	-0.00368206415183125
-0.480926839733963	-0.422959986021317	-0.266177870881737	-0.0791085307613072	0.00182046453232898	0.00811404417554185	-0.00238828967642524	0.00866583129987475
-0.403828921974083	-0.412631065104585	-0.174797208073948	-0.0317982011226077	-0.0140067312465558	-0.0136516972380349	0.0020506492743404	-0.00909448973965099
-0.423841441971058	-0.508634704622043	-0.143072246045332	-0.0588340116069064	-0.0347563469695357	-0.0149550181095923	0.00582185632581877	0.00311650168606548
-0.423706247589185	-0.462540120502281	-0.186854628715094	-0.123239993671887	0.0116708672241952	0.00264155160677459	-0.0151645054120673	-0.00523894709941219
-0.430286408411942	-0.374000836006579	-0.180692153315119	-0.0471217007791495	-0.021266399150652	-0.0139573389041429	-0.0101548508352003	-0.0174953121302044
-0.407516382988081	-0.393718350614902	-0.209551021118185	-0.0839082617606107	-0.0309584984628312	-0.0160135003885004	-0.00231924279009477	-0.00227173955987514
-0.52447523609221	-0.493981727655049	-0.147273507943323	-0.144136253041363	-0.0606232789894664	-0.0720687424928393	-0.0651425423495386	-0.0179727310287839
-0.417840141149839	-0.484652842048887	-0.202061740027819	-0.0786856582845179	-0.0107014356240362	-0.0134817224349654	-0.00422491301848138	-0.00909882094240255
-0.491466815393196	-0.574722838137472	-0.287105217239574	-0.157889778615167	-0.0303966303966304	-0.0409861325115563	-0.0413449564134496	-0.0077851687607785
-0.577455224514048	-0.479911804079061	-0.156428274585364	-0.158320402501528	0.0261811391223156	0.00699866967435936	0.000223069887795857	0.00751774243316783
-0.375	-0.611111111111111	-0.158620689655172	-0.15	-0.0428571428571429	0	0.0285714285714286	0.1
-0.462881440765393	-0.494383536989165	-0.190484307114309	-0.0601354769360338	-0.0129337571571205	-0.0189035181424225	0.00155436471355175	0.00629591798653317
-0.405826475667987	-0.368395370287721	-0.205330711671855	-0.0945420149806989	0.0563902669501536	0.0288515406162465	-0.00310899134428544	0.0129214275638313
-0.453986666938493	-0.464725410689567	-0.212450563052864	-0.082336059973059	-0.0510151372231955	-0.0460641261746234	-0.0174707941461769	-0.0110350299753145
-0.309124674914149	-0.326474012819827	-0.148076801417094	-0.0344776318866726	-0.0163325143325143	-0.0358931310367698	0.0131262616731573	0.0188264312067322
-0.461109556376054	-0.429137224350826	-0.170285726301555	-0.100575659998238	-0.0241408393875829	-0.0120106689547986	-0.0105402746034567	0.00424263792350821
-0.478644997730775	-0.406749038614695	-0.215730738782911	-0.0409091712160563	-0.0108868178283082	-0.0172670260937416	0.00271497033799895	0.00374394560582569
-0.484014695701606	-0.470122241744462	-0.25407240141874	-0.0601143037117133	-0.021257337713034	-0.020771109858385	-0.00500765057727093	-0.000377399233909337
-0.432556367845056	-0.442469784694562	-0.232068295298415	-0.0539141370834048	-0.0207355924040247	-0.00320425660192802	-0.00406249731245212	-0.00603937427505563
-0.474868336640458	-0.441446666791401	-0.20752853813643	-0.082787128223708	-0.0108137749506471	-0.0156343673958786	0.00549828178694156	-0.00141995720676913
-0.39378196557798	-0.431309838016871	-0.21631752858285	-0.0477913720792625	-0.0288453434471133	-0.0154613237816866	-0.0102396975959584	-0.00275261896729206
-0.446997409787067	-0.476896140955949	-0.150294249354494	-0.0458696576599508	-7.63788977582447e-05	-0.00794025297221579	0.00637606283549119	0.0104165279423972
-0.395146517869428	-0.405946604517687	-0.174716460341189	-0.0510042175278227	-0.0439526345726252	0.00471261465959771	-0.00590293247910001	0.00565793835672823
-0.441750539912799	-0.411277756721473	-0.155265580161351	-0.0854684956986747	-0.0547081018698462	-0.0207664059652959	-0.0130256517436178	-0.0163609873754801
-0.47070422608057	-0.415774490377045	-0.215424013179505	-0.0792440085249349	-0.0186695175279651	-0.0124126537628647	-0.0179949413570724	-0.0101272267938934
-0.459222078482104	-0.477639453364068	-0.173203299139381	-0.0489954558198381	-0.00895060081887411	-0.0147525949140292	-0.00980752687465936	-7.05633305891906e-05
-0.508153959455109	-0.417168465129224	-0.252583216522066	-0.0899365275798445	-0.0176304288996241	0.0135988069807746	0.0345897068796625	0.0290856457234273
-0.378215429369055	-0.335994492411275	-0.145916371866142	-0.0852854075775316	-0.0173298082365773	-0.000552522100884079	-0.00719171624007819	-0.0039779488753674
-0.392621828181961	-0.468056906140168	-0.209814813350369	-0.0549994389039243	-0.00534372735949074	-0.0120493712928197	0.00141232194975005	0.00804559465299826
-0.283851617456234	-0.309855917133758	-0.163224965302603	-0.0911910669975186	0.00920263378988306	0.001401525595074	-0.0522463433794281	0.00215096955600624
-0.359685606033373	-0.391701286155526	-0.208997536262625	-0.0566283615685345	-0.0241761491365445	0.0247683554991833	0.0468498993010307	0.00437719125887459
-0.35550949231731	-0.333809938641012	-0.227503771391235	-0.0322771690849867	-0.020387151745378	0.00320467009200265	-0.0120202520889392	-0.0063031431109607
-0.382922631485031	-0.353827655132787	-0.216792359615579	-0.0848286696121748	-0.0359695287530339	-0.0468696661432376	-0.017069844366624	-0.0208762886597939
-0.389181208053691	-0.356529837251356	-0.173185383244207	-0.0536666666666668	-0.0261783567134269	-0.020536090835361	-0.00264364876385337	-0.00143914081145591
-0.385460468095035	-0.432697635734107	-0.189374728108056	-0.0522297435319475	-0.00309409513482617	0.00447530240555649	0.00103968924116171	0.0100846051700555
-0.399254729036023	-0.415465430596453	-0.180474661774822	-0.078085027114294	-0.0366024187452759	-0.0278970977037103	-0.00807070128267295	-0.0170503084954913
-0.431302808232453	-0.466349849744916	-0.165291618744972	-0.0444773084388576	4.37454887465272e-05	0.0209076163459546	0.0175051912346438	0.012288225226438
-0.4488893728223	-0.434513732129421	-0.212080638641876	-0.0832728215767635	-0.0156119246861924	0.0109454314720813	-0.000602472757753603	-0.00124767873723308
-0.459109968361837	-0.464209997943697	-0.200639871421493	-0.0748563165711456	-0.0251758595450479	-0.0131285547781711	-0.00357328549790403	-0.00559939657759423
-0.376136363636364	-0.488636363636364	-0.219405594405594	-0.0761363636363637	-0.00334224598930477	-0.0358804581245526	-0.0227272727272727	-0.0194055944055944
-0.451815015210667	-0.501834799575531	-0.211034998409755	-0.0419614708987446	-0.0131050841920827	-0.00662653538701496	0.00174302983037633	0.0116379401950992
-0.422695815379473	-0.405351058696352	-0.171092477856815	-0.072847012718245	-0.0136197225098471	-0.00903212528444375	0.00278845085877821	0.0051755564082886
-0.461926576654997	-0.448511965222979	-0.209937165029877	-0.0783915241633584	-0.0274639647906878	-0.0027192518524386	-0.00791543419202201	0.00152820181125346
-0.461666068866571	-0.342106875842628	-0.214595635430038	-0.0224286843865944	0.00616744706129013	0.00818544177659686	0.0250677506775068	0.0289346525540728
-0.435914954990191	-0.453937557127051	-0.217505597132036	-0.0443606783734215	-0.0241403679990576	0.000616790285465463	0.00213113764427053	0.0113446700366073
-0.418786187386467	-0.413614513270871	-0.2199243571394	-0.0582174609580414	-0.0211600541497449	-0.0225422976372515	-0.00321978186164651	-0.0201499531396439
-0.382603824451045	-0.464251353317756	-0.152708823587249	-0.0620505580540115	-0.0235960939730443	-0.0219304044378483	-0.0156327648239808	-0.0087134132230573
-0.403853955375253	-0.401485442661913	-0.242189183365654	-0.0963055954088953	-0.00973745430375539	-0.0270865868471282	0.0176059952776922	-0.00123164843826973
-0.453868695696879	-0.533295672805333	-0.239007843968624	-0.0792643415284925	-0.00712042727931506	-0.0259682224428998	-0.0227304158846192	0.020396591172862
-0.280963603037444	-0.438658977838082	-0.142456507272554	0.066226836830341	-0.136969001148106	-0.00157259678618404	0.00149253731343291	0.0747319739331511
-0.34431519180169	-0.383636312570654	-0.200595006779105	-0.0811021684018804	-0.0331854180148532	-0.00958598370717556	-0.00529778307390583	-0.000632680777766792
-0.492699946652277	-0.473830656925213	-0.222227598560889	-0.0420914524144612	0.00536047417762764	-0.00850937359233583	0.00409851713464537	0.00866531125735348
-0.336745373912732	-0.389567941556748	-0.203911949419551	-0.0217830950166297	-0.0178578850389992	-0.00648265034096285	0.0062695659250841	0.0390733377805741
-0.443432344730196	-0.387920521841469	-0.256171294628959	-0.0671789954214558	-0.000236755006885248	-0.0171948373309339	-0.00457450790866076	-0.00176571486227428
-0.439716164420632	-0.473649416032411	-0.201777038560861	-0.0826343975692261	-0.0304964239751894	-0.00595135414869763	-0.00438181682100558	-0.00528210441287513
-0.529122021429714	-0.51346698696522	-0.227811834919436	-0.0910927293906018	-0.0134838134838136	-0.00563673098884376	-0.00691566898463458	0.00185486324100181
-0.414094067578959	-0.446880906080134	-0.18353456126904	-0.0510363420428128	-0.0260264949771959	0.00135894281108828	-0.00579068837780372	0.00886962728562501
-0.46288722413444	-0.43715587244999	-0.250274557657108	-0.0988913525498891	-0.0571428571428572	-0.0113022113022113	-0.0297415045018878	0.00117501546072973
-0.43023569023569	-0.461716080169945	-0.232992636553467	-0.0500276395798783	-0.0291881285258768	0.00292189844428659	0.00703703703703706	0.0125381506227832
-0.464137832369352	-0.535700978108989	-0.159634824582882	-0.0180545580698958	-0.000260518081834915	0.00347905351513533	0.00134416879761157	0.0152614774533102
-0.393010108458537	-0.410028932891883	-0.22294785605333	-0.02980779888714	-0.0493141005428691	-0.0128777967724003	-0.0178704656294911	-0.0025149410360642
-0.424178496157978	-0.429375453885258	-0.185221365625843	-0.0884355892894791	-0.0112784951378925	-0.013697928970785	-0.00563989036474799	-0.0169107803764076
-0.454624027657736	-0.393259037782006	-0.202564102564103	-0.0697742474916387	-0.0661165823795582	0.000466200466200495	-0.0144435351882161	0.00435413642960814
-0.426637317228557	-0.384486364558478	-0.202200680106145	-0.0720313465656754	-0.0181686874894059	-0.0107465974411829	0.000143273204634808	0.0147134793134968
-0.458846045161456	-0.579811315243742	-0.215200495219754	-0.0860165717524494	-0.0632995735607677	-0.0222682734002539	-0.00584319406240341	-0.0301865251918138
-0.445755933952528	-0.471424667899781	-0.168304953560372	0.0110279290179471	-0.0151740237691003	0.00951909641360038	0.030474180734856	0.0388157894736841
-0.47139471431001	-0.463808368883036	-0.214185599925474	-0.0686117713388054	-0.0109562301453932	-0.00787865400191445	-0.00388854360070023	-0.00356145336569536
-0.359311740890688	-0.326127819548872	-0.103777589134126	-0.0659787959106398	-0.0483805668016194	-0.00711237553342814	-0.0170145190562613	0.00354251012145756
-0.432433476229097	-0.441846182917611	-0.149466795795648	-0.0471850850399747	-0.0310401551700855	-0.00101534238467704	-0.0233794086800768	0.00566014519502889
-0.444910828653069	-0.45196790580639	-0.205882352941176	-0.0823294587295996	-0.00460030165912517	-0.0148025407346037	0.00531818361147274	0.00194077631052425
-0.485839970808072	-0.519736564551027	-0.232253681093579	-0.0879261443042965	-0.0284921247920189	-0.00721712576034816	-0.0103109602409133	-0.00214915488859002
-0.399996317572544	-0.601111746160512	-0.193860613938606	-0.0508897394574268	-0.0336400089560137	0.00551130933418287	0.00184922288390277	0.000518535717049851
-0.388777792164404	-0.379577374491854	-0.138455479601912	-0.0477435586405194	-0.00788390951771234	0.019219244787488	0.00944942381562097	0.0108247819818101
-0.441120998786746	-0.48277119347982	-0.187235667316898	-0.0418385037802651	-0.0131735368764683	-9.07094824432741e-05	0.00599273772347897	0.00712698261855471
-0.489165446985326	-0.489045316348349	-0.190263556511312	-0.0277973587690409	-0.0191153225828093	-0.00395337810181107	-0.00297861922637499	0.00381944996107475
-0.428349426501487	-0.447892053623058	-0.188599922166569	-0.0926296163961819	-0.0326714306793988	-0.00535739395359736	-0.000868628490330536	-0.00367154570125294
-0.425286532951289	-0.40703125	-0.24022491349481	-0.0654526166902404	-0.0119158878504673	-0.0725247524752475	-0.020357833655706	-0.0535714285714285
-0.428365460071055	-0.405338461091199	-0.190386790537601	-0.0514750063978293	-0.0194321592325906	-0.0533131625837795	-0.0116167975854971	-0.00365311132852164
-0.319792072368663	-0.349414994077915	-0.161784715308396	-0.0127006151948619	0.00429490311024261	0.0359265318150563	0.029231761532191	0.0333697247791124
-0.383503713465778	-0.479685657909433	-0.187868852459016	-0.0765816440921619	-0.00564663023679413	0.0014859862506611	0.0108030225409836	0.0302230556328917
-0.408831908831909	-0.423941798941799	-0.17037037037037	-0.00925925925925919	-0.0566821574426137	-0.0243933588761175	-0.00905650175723172	-0.0496156533892382
-0.342140129509328	-0.379151260219139	-0.216335274437038	-0.0374677718223385	-0.0112274420920689	0.015267363562377	0.01706473897789	-0.027980528511822
-0.449353413089784	-0.45366277190588	-0.168796612794604	-0.0482804288358211	-0.0109255949395846	0.00591952237280358	0.0108525296259965	0.00668202199528123
-0.543363213429512	-0.533352310465889	-0.194413965592826	-0.0993074281451441	-0.029054008295246	-0.00304928016285833	-0.011514589870404	-0.00847160153609994
-0.32856583583453	-0.457570593962999	-0.176295838907756	-0.0718284726481905	-0.0333966731955447	0.00427444505595298	0.00702418625678114	0.00767050821840165
-0.397957393593626	-0.45389686970452	-0.157464455698362	-0.0303722947650936	-0.000305105767928193	0.000441894979072543	-0.00244437537707731	0.0218439729849241
-0.463865595154903	-0.424756697272946	-0.297215655371684	-0.0458589493677213	-0.0129962124497643	-0.0269008245638013	-0.0444524611191278	-0.0257556406981695
-0.401063748995711	-0.406404023986429	-0.199206333654548	-0.0734254098724804	-0.00951436935494288	-0.0114684666548545	-0.00106052338646156	0.00321391962923501
-0.39380443156954	-0.378788031337507	-0.246766273315569	-0.0371083823394984	-0.0306517898043321	-0.0719032787434274	-0.0436171144149549	-0.0388587673038893
-0.446460895799489	-0.4446746186113	-0.172021273411229	-0.0239106827745351	0.00542353995591405	0.0211763057086798	0.00579609523695523	0.0186209278923417
-0.452697637559168	-0.507964135021097	-0.201714135021097	-0.102739267296229	-0.0234053114916853	-0.00819998407770084	-0.0107325913969361	0.00912770171359678
-0.320950527954859	-0.302420751978274	-0.187758705626087	-0.055548238263781	0.0257372164225391	-0.0426786771418596	0.0262586496357761	0.0249104037768321
-0.473716575246478	-0.39294169230475	-0.165578026891895	-0.0501309231848154	-0.000390217679937299	0.000708469458469474	0.00920660011569097	0.00355370755370754
-0.444121403146483	-0.452773516846743	-0.158343370955156	-0.0465125633848141	-0.0255823505251423	-0.0100026403802148	-0.00484537858558021	-0.00613097349462433
-0.370693126258269	-0.490775246452371	-0.166076746599444	-0.0910555602480921	-0.0121823006993881	-0.00501683876534276	0.0105221069466951	0.00580051333900644
-0.490909090909091	-0.316950757575758	-0.297853535353535	-0.136383704595625	-0.0226164079822616	-0.00213021302130212	0.0081776670817767	0.0424242424242425
-0.381878767583827	-0.459599336495318	-0.166888199771503	-0.0512960727731551	-0.021981121130758	-0.0174472242064732	-0.00512130000460342	0.00102324629538331
-0.361024400312372	-0.3578723669913	-0.173259310235956	-0.0503701093134897	-0.0336679414633335	-0.0160057796824459	0.00257288010893009	0.015692478338743
-0.357250697526402	-0.481625345874365	-0.167891404669349	-0.0883969357283728	-0.03904798513678	-0.00773130248910792	-0.0144749823819591	0.00544497187761783
-0.388236873696847	-0.42563434464695	-0.150930110524907	-0.0230767768848964	-0.00892368278756261	0.0183227496606119	0.00478822707790338	0.0319448880469619
-0.519914726555079	-0.454195265443339	-0.175948071660189	-0.0737720865638998	-0.0110750682561566	0.00454082660467048	-0.000709198559425972	0.00503338469440162
-0.438742797366635	-0.371177336867754	-0.18589184826473	-0.0659186197388696	-0.0205616829345643	-0.0127804984616505	0.00128624878054007	-0.0124732270849145
-0.382651280607937	-0.47564639726556	-0.200553327391563	-0.0661108312882449	-0.051037864195369	-0.00771543352754944	-0.00386949468244902	0.0042374602315034
-0.431181987399771	-0.529978822025094	-0.177150678548547	-0.0628398892336436	0.012102522546857	-0.0103661400776286	0.00981278171999822	-0.00637630442321635
-0.428113943775829	-0.479214136614433	-0.1933394948907	-0.0654405117978708	-0.0198059575955926	-0.00482313032174575	0.00252126880086834	0.00656891694330664
-0.428766475160527	-0.459178554430738	-0.28046689908893	-0.0793709492204986	-0.0651301115241635	-0.0243457977986733	-0.0203865217805738	-0.0233814776443821
-0.345333539699737	-0.314257627356669	-0.100143672581835	-0.00436071864643295	0.0179340659340659	0.0380270891898798	0.0357225855715282	0.0515248440320486
-0.38233291264516	-0.474906926016433	-0.17596910610901	-0.0196199769406645	-0.0188012467986262	-0.00717166066941066	0.0179035818721899	0.00409761820550203
-0.44575981766415	-0.506184779259284	-0.214561264559153	-0.0894566241950049	-0.0242657527674859	-0.0173753748818011	0.0017947684748667	0.00414664605713655
-0.359747561675273	-0.409295532646048	-0.163534136546185	-0.13865561694291	-0.0392592592592592	-0.019901650860555	0.00326281147155616	-0.00563472563472567
-0.491025641025641	-0.510764933390632	-0.375874125874126	-0.129567307692308	-0.0209106984969054	-0.036180679785331	-0.0061771561771562	-0.00638144626908677
-0.462264312348096	-0.432700222226698	-0.2191816504468	-0.0956703886030124	-0.0368728782753883	-0.0159723977554218	0.00239601885204133	0.00518871503801621
-0.458424087123639	-0.453367197110996	-0.189450872837924	-0.0528491742316527	-0.0321395925360491	-0.00336188206143362	-0.00817455499637731	-0.0380371823617339
-0.423879870556973	-0.467460454984281	-0.194039484293428	-0.0685770587992719	-0.0203585578569354	-0.0345555904522613	-0.010738450407267	-0.0193697244391894
-0.535533453887884	-0.451571189736941	-0.179011714757449	-0.0101639957598054	-0.0166861018629622	0.000550045118079989	-0.00400311087996874	-0.00737811408205902
-0.505229241165087	-0.416743576043134	-0.100477534742893	-0.00285680921519071	0.000181088559549125	-5.27617863969043e-05	0.00404624277456644	0.00506328321194394
-0.405304608803439	-0.410683027116909	-0.22208680061071	-0.0749851115870607	-0.024400779485675	-0.0226855200115319	-0.000817536225693027	0.000229719258578176
-0.388023587748928	-0.404761904761905	-0.179050969836439	-0.103744775636804	-0.0520931928418586	-0.0232292830000795	-0.0177501832984882	-0.031213315817098
-0.381712826868786	-0.39132601245637	-0.203848013688439	-0.14556464811784	-0.0627663858921517	-0.0304994028398283	-0.0298484021888277	-0.0213972523134049
-0.271428571428571	-0.268571428571429	-0.0691244239631337	-0.142857142857143	0.167293233082707	0.0634920634920635	0.0801068090787717	0.208791208791209
-0.32582338540405	-0.335335137080788	-0.190428056393891	-0.0596477256135601	-0.0575842850245547	-0.0388819281035765	-0.0262452072795349	0.0121024354056523
-0.445077682590388	-0.420356818546018	-0.141625823897245	-0.0471340206185568	0.0125869096140014	0.0288659793814433	0.00833026509572898	0.0163118668273308
-0.35707256404219	-0.391177626967982	-0.162453773597972	-0.0583735411769558	-0.0300134460238187	-0.0308830265171081	0.00550039782751577	0.00866922105443413
-0.509271942069447	-0.427106121886203	-0.209503555104114	-0.102834928229665	-0.0531698564593301	-0.0218658704244715	-0.0131838697911918	-0.00293062200956939
-0.45776618676173	-0.464792841913716	-0.206130200316697	-0.0636678256935176	-0.0442767420140942	-0.0144184480446119	-0.00474295534462077	-0.00477031113712789
-0.457849189226164	-0.444698721868105	-0.223745541390568	-0.0723123359799267	-0.023758397430741	-0.00719498823907394	0.00513132153591633	0.00565440048496657
-0.511110683077476	-0.399471411504809	-0.381977695167286	-0.101428675559443	-0.023043115728034	-0.0383666570595333	-0.00925106377398821	-0.00816572935532045
-0.240896358543417	-0.560639070442992	-0.391850490196078	-0.109180035650624	-0.0151143790849673	0.00245098039215685	0.00265869059488211	-0.00741918388977203
-0.509967320261438	-0.491477885652643	-0.233209483368719	-0.123412698412698	-0.042947236664741	-0.0202380952380952	-0.00881301238444088	-0.0221397139713971
-0.434727101236295	-0.497377710465219	-0.177285271927332	-0.0656671905211639	-0.0296548685358948	-0.00798049693699798	0.00118111302911872	-0.000127889422016247
-0.455333047863736	-0.47862420695821	-0.257472734161457	-0.0452113775418165	-0.0353703181374796	-0.0756029955020331	-0.0305118709492802	-0.0352754205205551
-0.393674769884352	-0.415086067214396	-0.200739221791853	-0.0707295340356867	-0.022316679648381	-0.00971373610987913	-0.000444940228290114	-0.00300428357353144
-0.403451900078637	-0.401185142561355	-0.1504483631978	-0.0540505116669179	-0.0135172127190806	-0.00201694834607946	-0.00245791524404249	0.00169071519106467
-0.423740305129558	-0.523865203573784	-0.194241232773343	-0.0707122477918439	-0.00820227173438182	0.00315842639102215	-0.00265956061245443	-0.0107933081489477
-0.412526169853729	-0.377819797084651	-0.147901984706281	-0.0688683227314847	-0.0195687583578833	-0.0145595046472943	-0.00490662111861295	-0.010580565805658
-0.413622267024851	-0.443590746017373	-0.165460239740331	-0.0800824003543131	-0.0200543308142914	-0.00714705595049481	-0.00571744733514856	-0.00591244466305951
-0.435722716654603	-0.46462123030691	-0.211241392341283	-0.0654902948119259	-0.0309832718651212	-0.0437889092614703	-0.00411210373821158	0.0164820691760347
-0.448333479263345	-0.522790045306565	-0.116377866780443	-0.0622794434646287	-0.0285467528423674	-0.0014885642848903	0.00147954304273568	0.00304459834721804
-0.355532069328559	-0.348354231268368	-0.172843994981433	-0.0792347703827339	-0.0596645091921285	-0.00267904830504984	0.00266373759143923	0.0475075402170667
-0.47466164775422	-0.462288597032158	-0.203762359286051	-0.0375824075150721	-0.00161299680881932	-0.0153328035721043	0.00936990917408664	-0.00222380653355314
-0.445434654186738	-0.460515896625493	-0.200871232456477	-0.103227015349344	-0.0164654009596129	-0.00964635347745368	-0.00109968843596231	-0.00287096688749522
-0.387240549157395	-0.517737003058104	-0.125356050677152	-0.0387415692681496	-0.0181844303511689	-0.00248421813950928	0.0118926265715256	0.00811333707795037
-0.377777777777778	-0.452136752136752	-0.295143047238856	-0.0712357217030114	-0.0333333333333333	-0.0119658119658119	-0.0411580594679186	-0.00409356725146193
-0.410305533793889	-0.426291556943049	-0.192429345525862	-0.0839569009012052	-0.0178482884203591	-0.0174516496746077	-0.00511666585857873	0.00535136664360236
-0.410915796040527	-0.428302412089059	-0.119617754121109	-0.0317750380003378	-0.0040447386920438	-0.0113294111297025	0.00013310852781967	-0.00558823773450268
-0.440599966085143	-0.435907840551392	-0.231243638621975	-0.0604256661527738	-0.0129838979106405	-0.0079097862395392	-0.00238450003228763	0.0035305192506293
-0.434110539165797	-0.432747581655639	-0.184657838735921	-0.0736892450668984	-0.0311939200574807	0.00307898621702229	-0.0187695500556257	0.0136526625427846
-0.358632193494579	-0.542424242424242	-0.159090909090909	-0.117882117882118	-0.136363636363636	-0.0340909090909091	-0.0402384500745157	0.0253353204172877
-0.395600793126239	-0.422789442758985	-0.15767347607509	-0.0590566227699246	-0.00329191997067779	-0.0038363469504179	0.00470396008866769	0.00506574983163788
-0.443876699971064	-0.444397986522692	-0.182299341755051	-0.043762789093944	-0.0201932254231676	0.00146180315235045	0.00525104852219072	0.0138332748324695
-0.387094379661622	-0.382563218017232	-0.170664846215478	-0.0320852070265047	-0.0281334819863126	0.0106051726348076	0.00869856347752473	0.00652156058112352
-0.541926048892314	-0.455836263727128	-0.205994387985054	-0.0391062915815391	-0.0401406922699191	-0.0223131008753049	0.00492960688473909	0.023820320963394
-0.419203581942217	-0.443944874411462	-0.142699231572983	-0.080092135868048	-0.0297601198845282	0.00116222619514816	0.0136219749794497	0.00154424633425332
-0.444874274661509	-0.368034447821682	-0.248986828774063	-0.137922403003755	-0.0835106382978723	-0.0438047559449312	-0.01140918902251	-0.0665751544269045
-0.336957908262475	-0.498660768026965	-0.121993360290193	-0.0585152188777597	-0.0131681904291244	-0.0177731535894191	-0.00442999879619588	-0.00268174704794422
-0.450517207081758	-0.450231586060051	-0.20288287115746	-0.0239437805083319	-0.00644161974774415	0.0371469520410261	0.00587099930644785	0.0123022315441318
-0.458309606843079	-0.420615679084311	-0.206987167936467	-0.066633595716371	-0.0408710819541969	-0.010937017192282	-0.000799586096608906	0.00434340837587377
-0.446592003057093	-0.493161792352585	-0.237378231850876	-0.0761516059477472	-0.0188339825797698	-0.00965437395105051	0.00304877557109107	0.00778202918869442
-0.421850659499663	-0.426947576077321	-0.17826723239514	-0.0627273091498095	-0.00362921996908927	0.00479251875925757	0.00406334584568724	0.00954240429221687
-0.493564807318653	-0.408679312415219	-0.181718412141487	-0.0387369208131024	-0.00731823678867427	0.00771223595057791	-0.00212676226051334	0.00865889828964539
-0.445049190139528	-0.304712393090726	-0.107936878109453	-0.0566058595909342	-0.0240754270605017	-0.0211494827119632	0.00265339966832501	0.00517118839301034
-0.423393014284391	-0.515633569820336	-0.196733248241245	-0.10942081202238	0.000715722027197496	-0.021926125117961	-0.0129179879216332	-0.00453700884759123
-0.371785494865569	-0.471580436765774	-0.0901450300672091	-0.0421730020951812	-0.0425641363846205	-0.0133964861320356	-0.0099484698706489	0.00316251345310037
-0.441241511233938	-0.469835885057994	-0.198657089255129	-0.0641213238679975	-0.0164174085983565	-0.0102471497235627	-0.00229927067879465	0.00132535342594953
-0.493436073059361	-0.51563304275633	-0.256363423486711	-0.0628723763028152	-0.0529240248665896	-0.0291798260060839	0.00466998754669989	-0.00365864034714536
-0.475524475524476	-0.570558937465412	-0.189452468928451	-0.0465337132003799	-0.0272435897435898	-0.0438316400580552	-0.014626218851571	0.00912646675358531
-0.472354628899329	-0.541597425414853	-0.227168059214369	-0.0902976019922672	-0.0225119649067981	-0.0121216041795661	-0.0031380769902668	-0.00135597025193168
-0.457132079538718	-0.407745407745408	-0.161860198624905	-0.0359824957651045	-0.0265305002782371	-0.00712527191965506	-0.00458624567283306	0.0101781572012435
-0.403711986823335	-0.420909598875701	-0.168752912031092	-0.0567921523216893	-0.0157929384632595	-0.00727476494624513	-0.00184152372934865	-0.0041038027114606
-0.479095833759296	-0.476380069731794	-0.205907173272181	-0.0649886831865476	-0.0242377853922363	-0.00231058720249333	-0.0024621789891337	0.00233399554000968
-0.411823568136932	-0.465485875956567	-0.147399150087701	-0.0463671748670862	-0.0184712066742794	0.00514763228315596	-0.00111527991858251	0.00289872324076335
-0.450195051197421	-0.433431650579599	-0.190632410538971	-0.0732195162698307	-0.0255957339364407	-0.015243097788758	0.00463987313386516	-0.00630077271239948
-0.31552074971531	-0.330607804604155	-0.162290736100519	-0.0272777899321784	0.0307512310969861	-0.0198394852457882	0.0720020855057352	-0.0124516960068699
-0.374336621502273	-0.419251270691251	-0.18572378164064	-0.0646179597140161	-0.0303258550857839	-0.0317635148662426	-0.00255222169774461	0.000489374950667809
-0.444994535664513	-0.415139296460692	-0.237777643844826	-0.0886837604789702	-0.0462931463951118	-0.0313322070644246	-0.00973727355443021	-0.00587715881098572
-0.403855442861598	-0.424569293689865	-0.175845702821727	-0.0760893584890627	-0.0383220558328712	-0.0224104557012118	-0.0227444617098225	0.000158639932389293
-0.37375380178259	-0.404979019572541	-0.21193115700976	-0.0801968850412395	-0.0395645359427289	-0.0290169724014768	0.0045842470651134	0.00977646063364634
-0.292539682539683	-0.337237237237237	-0.161111111111111	-0.0635076252723312	-0.038034188034188	-0.00836720867208673	0.0089263420724095	0.00283119658119657
-0.319480519480519	-0.434533342305363	-0.168242222893386	-0.0659489123231289	-0.0374650665789906	-0.0302018048286705	-0.000952520823280123	0.00486882595316329
-0.394035098114449	-0.396387812551747	-0.178443595483383	-0.0607964953033672	-0.020029029187377	-0.00247582135262703	-0.0041943303859785	0.0114602527659668
-0.388161400557858	-0.352419854317374	-0.151226305194245	-0.0493094383751178	-0.0413554937142936	0.0239657070945414	0.0071173873851863	0.0338509972429895
-0.31451158673962	-0.570192307692308	-0.253314040328603	-0.0164969834087481	-0.00817991250455707	-0.00240384615384615	0.0127435337588176	0.0437271062271062
-0.522239665096808	-0.491655923220169	-0.178994082840237	-0.108366086468276	-0.118646978021978	-0.0399821109123435	-0.0334008097165992	-0.0144726407613005
-0.384815020152695	-0.415190471593528	-0.205029557967685	-0.060047692531587	-0.0373240725215449	-0.0118587400039623	-0.0103029192187352	0.00399502085645898
-0.385625658594191	-0.324671057061668	-0.147023121517176	-0.0859415717429224	-0.03506999010211	-0.0282936291399165	-0.0320177551748752	-0.0179205329526528
-0.401898747394757	-0.393224609785119	-0.172292155029516	-0.122020256166598	-0.0194258022184679	-0.00756699440909969	-0.0207555960181398	-0.0293917659187121
-0.374060606060606	-0.394262626262626	-0.160857142857143	-0.0466885245901639	-0.101333333333333	-0.112086021505376	-0.00570491803278694	-0.00896385542168676
-0.458261602684479	-0.400332552785376	-0.21325215095122	-0.0753572951734527	-0.0237603575816191	-0.00146763112702442	-0.000377881210418818	0.00307317808930863
-0.477084786328366	-0.490382033977283	-0.218467694221017	-0.0825178810708422	-0.0273997586463224	-0.00688922263811587	-0.00144998008143438	-0.00155630097754678
-0.412297975783087	-0.39167735468782	-0.153063141985748	-0.0825252152124251	-0.0241269956596019	-0.0162608807930927	-0.00946731732414763	-0.00335303278823518
-0.481757629324915	-0.417896697210001	-0.228849401783486	-0.0546093318275451	-0.0126295127823295	-0.0140604907033592	-0.00163553949438466	0.00146772828397468
-0.329304252305539	-0.338188894087353	-0.141262655206003	-0.054641199008339	-0.0245033677903475	-0.0133247822455554	0.0220262087519701	0.0288537796549908
-0.415220651242502	-0.484188312934044	-0.136746439208118	-0.0613355161073671	-0.0227160598742745	0.000141944177345144	-0.00491363369864251	0.00142532691042729
-0.458163265306123	-0.372983181002462	-0.200887672142028	-0.0751480143179467	-0.0482146445075921	-0.0116939733639935	-0.00942268799411661	0.00250100040015999
-0.497673168484104	-0.432559339525284	-0.237647058823529	-0.0890190904857986	-0.0310273405136703	-0.0162300547749464	-0.0268575851393189	0.010031512605042
-0.438664467446271	-0.450238894628099	-0.21034930019305	-0.0734012831125829	-0.0227022396983076	-0.0268582087083113	-0.00487169715447155	-0.00769855459307012
-0.406615436017374	-0.41581695782564	-0.1664568797378	-0.0799684825042083	-0.0226707944609463	-0.0268325957475127	0.00409818486674085	-0.0180824957855877
-0.314875730994152	-0.382208368301163	-0.207725887488675	-0.0792794288560518	0.00128762272654115	-0.00640686222598752	0.0243452834986015	0.0229962474742615
-0.430067969817165	-0.424306188082628	-0.229833970026447	-0.0748799746880717	-0.0260160443961127	-0.036449114491145	-0.0123963009449288	-0.00466093803966405
-0.502686808334742	-0.45946394787016	-0.199809744395732	-0.122231043587569	-0.0180467091295117	-0.014880090716078	0.0111126665266792	-0.00711158709580451
-0.354676616915423	-0.329800995024876	-0.224640522875817	-0.0748484848484848	-0.0832098765432099	-0.0294366197183099	-0.00811361200428729	-0.0142424242424243
-0.394140224629356	-0.384392073764389	-0.185676257248147	-0.0449183895538628	-0.0117167263521997	-0.00946264318662371	-0.0103532840469148	0.0127034428048116
-0.441597276975443	-0.455254214699807	-0.160020738912596	-0.0826766953199618	-0.0270121684535805	-0.00497088863124451	-0.00205401874003619	-0.00697537518794866
-0.48288955731329	-0.453247084929038	-0.153686483622363	-0.0465593233969438	-0.00839366182465717	-0.000571792381047653	0.00180079341208006	0.00251564445979013
-0.409454978543643	-0.420539149171888	-0.205173865454239	-0.0524261965944863	-0.0158294042964926	0.00488720232494932	0.00149744285641329	0.0122585669781932
-0.527777777777778	-0.4	0.00774647887323943	0.0222222222222223	-0.00882352941176467	0.0226027397260274	0.05	0.05
-0.711219013544595	-0.236263736263736	-0.178571428571429	-0.0439560439560439	-0.00549450549450547	0.021978021978022	0.017342032967033	0.0137362637362637
-0.391699935229347	-0.362500924898261	-0.0899418872026423	-0.00825924262834909	-0.00287103313420523	-0.0108321164239089	0.00366359806522076	0.00299923321283813
-0.440225028367077	-0.465042110642723	-0.210626275663001	-0.0480426714770367	-0.0105365512191306	-0.0095518801524922	-0.00556358449752992	-0.0109151449277742
-0.503227883188183	-0.454992619730058	-0.206434925116743	-0.0699739297993728	0.0171762035986384	0.0102840546111949	0.00921556937228518	0.0141195893009717
-0.435485840775513	-0.434584027351626	-0.206945454545455	-0.0765107724645298	-0.0229536901000262	-0.00950968417379172	-0.0021546451892136	-0.00624412515106754
-0.403615488485553	-0.428951324474114	-0.184437040543438	-0.0545070747647054	-0.0111573136311764	-0.038375784023104	0.0201509496396577	-0.00567013148096263
-0.410532117720095	-0.41696922695604	-0.142949227812921	-0.0591494902010669	-0.0177747216621372	-0.0684154373294487	-0.0271323283411725	-0.0316797028465302
-0.353104559673903	-0.348175182481752	-0.163671690384918	-0.0747776234522297	-0.0406997231311351	-0.00301637625238593	-0.0389342447983693	0.00311209189158601
-0.343933316080055	-0.318339049195837	-0.112218494085532	-0.0687905844155844	-0.0970383618747183	0.0123916078777191	-0.0111929473955646	-0.0415178571428571
-0.478618421052632	-0.569590643274854	-0.176876617773943	-0.280701754385965	-0.188747731397459	-0.0403916768665851	-0.101214574898785	-0.00619195046439625
-0.452683526623526	-0.46435233511173	-0.188055980434227	-0.0469615016776427	0.00704772874523074	-0.0144704595290532	0.00741939919742973	0.0132040255968049
-0.529562897545077	-0.409087784422905	-0.246954607080602	-0.082479966011808	-0.0185236818588025	-0.0198570151921358	-0.0209230454228438	-0.0125346108205511
-0.469022859493157	-0.43403869088289	-0.204552266451135	-0.0339120477468308	-0.00212983406354572	-0.00062390498309095	0.00136544947244377	0.00689958701752524
-0.464743272841838	-0.462035192164582	-0.230711853124201	-0.0643100195364341	-0.00508473521412522	-0.00383091387662182	0.000225861388606252	0.00685638137815414
-0.432232263524181	-0.514237601657789	-0.194116831006958	-0.0580653571475718	-0.0326295607933692	-0.00954115144533818	-0.00781261508094333	-0.000528315551664216
-0.386904761904762	-0.286904761904762	-0.0507936507936507	-0.451559934318555	0.032967032967033	-0.0385005065856129	0.0538847117794486	-0.0683563748079876
-0.428768050541516	-0.418351383874849	-0.240340179393057	-0.038157063994431	-0.0391847172081828	-0.00622058218708588	-0.0219745722806467	0.0283965836048252
-0.420284328743334	-0.392694978911814	-0.189364862043382	-0.0554716941524531	-0.0180127387620336	-0.00885802418061632	0.00427918884382672	0.0114354769512524
-0.410784562312039	-0.397999415619447	-0.210902576679742	-0.104082982637154	-0.0324202988334551	-0.0304161694113138	-0.00387140484444959	-0.00043252891216794
-0.384581606255696	-0.384001489010947	-0.200221944904007	-0.0701140469889714	-0.00491790730605846	0.0792871538087165	0.0117302613953845	0.0364798537550397
-0.398698785118977	-0.429465126921317	-0.276403007287565	-0.0276809103753771	0.00927911394442826	-0.00564231562030537	0.00489853219518921	0.0113193069686786
-0.476692988699563	-0.400505762271918	-0.201623787676404	-0.0628120611848946	-0.012999747103896	-0.0156652685835565	0.00416811477262513	0.0177312618932659
-0.431565044415273	-0.445530058245823	-0.237006748474064	-0.0441359754286362	0.012426047478025	-0.0196265141604198	0.0102814106470414	0.00213149762987164
-0.503598484848485	-0.401913875598086	-0.116784076931678	-0.059878787878788	-0.00156926406926416	-0.0282828282828284	0.0187878787878787	0.0280066287878787
-0.0630965005302228	-0.25629290617849	-0.155942028985507	0.00117508813160982	0.0259019426456983	0.171414292853573	0.149209486166008	0.164759725400458
-0.475351795570175	-0.462935141874222	-0.254551576348184	-0.0737905093718534	-0.0305552723436338	-0.00888954919605411	-0.00849906593618199	0.00138584544853315
-0.408119083372073	-0.393817391651027	-0.2439432895321	-0.0355994748974087	-0.0315769174836604	-0.0578641541697756	-0.0219159750918911	-0.0140959217432779
-0.423304739408506	-0.423451786850655	-0.219264658393689	-0.0558520250877007	-0.0491065007910255	-0.0083679019807148	-0.00129308408576068	0.00536636285299941
-0.325681492109039	-0.348039215686274	-0.306372549019608	-0.0211161387631975	-0.00915032679738559	-0.00470588235294112	0.0552941176470588	-0.0723981900452488
-0.381060905385026	-0.369951506992776	-0.133472437689229	-0.0165199302849187	0.0377443866433032	0.00831881378690513	0.0509190725445667	-0.00438735799353662
-0.420559087490083	-0.481457194899818	-0.215795256365539	-0.0921046991495474	-0.0411404566300849	-0.0118163091280145	-0.0204553458495573	-0.0185080620477723
-0.400769622440061	-0.437325989747341	-0.185361257995243	-0.0744465989507352	-0.00343034973626355	-0.00904731122614844	0.00961879443835989	0.01061566306429
-0.458970376761576	-0.448949720144866	-0.202218514586177	-0.065301011865764	-0.0276923076923077	-0.0062522686025408	-0.0054467775656758	0.0080721667961049
-0.404066000518329	-0.550760215394362	-0.321561448060001	0.00378523915109275	0.00700493612078978	0.0113240418118467	-0.000960750153720102	0.00700493612078978
-0.490597018253995	-0.444820150935999	-0.172087188923358	-0.0872716033079363	-0.0216299030880588	-0.00159721107983135	-0.00314218553068268	0.00189534330121188
-0.431987735574241	-0.525854772757401	-0.157156571827544	-0.134279761528956	-0.0458562622300208	-0.025056635078651	-0.00386421010673632	-0.00754613162497297
-0.493041826869145	-0.457264643477769	-0.225811461972669	-0.0759149333440368	-0.025245619962859	-0.0198363312301412	-0.0129572291252956	0.00986551932639435
-0.527777777777778	-0.471966205837174	-0.222137791286728	-0.0667469234884965	-0.056797528171574	-0.0359994297120046	-0.0511583011583012	-0.0469187675070029
-0.424997005888093	-0.477851520296342	-0.177644595712963	-0.0849074997478794	-0.0362283167255558	-0.00256894473119096	-0.00176355580008447	0.00506915631094584
-0.455549396035455	-0.474647421207239	-0.2280353200883	-0.0695125470670167	-0.0260070820035326	-0.0107665412136355	-0.00543593089852201	-0.0011755849661812
-0.380562464294522	-0.419837113808114	-0.16757544799167	-0.0736926695830805	-0.0338371818231713	-0.0316890863765863	-0.00783810616294223	-0.0137777163200892
-0.586524061755305	-0.423054061056835	-0.178717491477547	-0.0505261933833362	-0.0699635696909415	-0.0108317904602337	-0.00770211930926212	0.00884199833779675
-0.432275529136303	-0.51484485645065	-0.149407657617445	-0.0668493807570053	-0.00825914198970656	0.00046149921315819	0.00308164913184317	-0.00733243672449035
-0.423654636940884	-0.491326449524501	-0.176934823225065	-0.0603346794743956	-0.00405363364858136	-0.00997850013367785	0.000957896368587119	0.00364024819011399
-0.417269693924572	-0.467214195652928	-0.204451062410024	-0.0659304258257836	-0.00812807881773392	-0.00750944003822751	0.000172379039264925	0.000907877572256965
-0.509247648902821	-0.457662551545405	-0.167303569382845	-0.0754892823858341	-0.0156541765218474	-0.00566532619824156	0.00461206896551725	-0.00230044257649564
-0.47967448853011	-0.450207076889759	-0.192582893559095	-0.0604521115027234	-0.0236825557139861	-0.00920452825181672	-0.00014052169298473	-0.000654104656013677
-0.424421629741439	-0.444186340159995	-0.167243585796839	-0.0596145133277958	-0.0158492545201223	0.000776861267154927	0.000173081808943154	0.00125794889056685
-0.411101035163124	-0.49445484995116	-0.242989061632674	-0.0820734633800559	-0.0432291182203033	-0.0788692535239739	-0.0469840328305379	-0.0564922702674118
-0.446474019779754	-0.45234745395506	-0.161668313549243	-0.0765807002561913	-0.0157631820080162	-0.00127551116208402	-0.00730079184176657	0.0021660808596885
-0.472046177743594	-0.455997275589167	-0.190935188735481	-0.0490030388914747	-0.00929055899530928	-0.00494117196427546	0.000864863812627736	0.0097157665799672
-0.503875432525952	-0.366384143327345	-0.105125432525952	-0.0417205503710695	-0.0147845234350426	0.0176139291761761	0.0267059628228856	0.00520258165844556
-0.432746546382212	-0.384083878373855	-0.229574764793337	-0.0816465543895744	-0.035175987159544	-0.0240806589006418	-0.000981996921548212	-0.0157395084042735
-0.450591755193244	-0.409608813057089	-0.149254691389099	-0.0218952413044292	-0.0211390375539147	0.00452570690896448	0.0132708774848647	0.0153445135355819
-0.421909932928777	-0.285681645087586	-0.283729865523866	-0.0717463050652891	-0.0982040064471563	-0.0432136963696369	0.012896247607954	0.00338718082334555
-0.358935012601532	-0.370266460983402	-0.18845907315995	-0.0584787615833735	-0.0229897913568645	-0.0297932030386996	0.0121670769475106	-0.021316253119953
-0.406379740097255	-0.460009119353829	-0.113338527528316	-0.0339819659976771	-0.0166000033017233	-0.000964129833126104	-0.000812904333757358	0.0172462605241669
-0.349442403384579	-0.369686576530546	-0.192147070499486	-0.0804812563923269	-0.0366562978348972	-0.0956479908265871	-0.0542378224352362	-0.0304308147165913
-0.425831061569839	-0.375943701029445	-0.215198269251835	-0.0767759154478489	0.00659842247113218	-0.00304743126300799	0.00142643033208223	0.012464337920258
-0.353095470837406	-0.506354117087101	-0.215268065268065	-0.0551948051948052	-0.014983164983165	-0.00957861880608668	0.00664335664335669	0.0302447552447552
-0.4794040187687	-0.441137380716994	-0.255811919331905	-0.135619795818052	-0.0293980655215343	-0.0271992409007815	-0.0154219176044181	-0.0199944599733072
-0.427080191605724	-0.40411243076981	-0.16634503881009	-0.0840858493022631	-0.0131247315278201	-0.0106152804861226	-0.0102346201824778	-0.000611090070930742
-0.467122739397063	-0.507056219915023	-0.171520720651569	-0.0859440546957282	-0.038179026296897	-0.00815876980062569	0.000320208398432054	0.0051333982969346
-0.530202709275743	-0.469773779692137	-0.250715605865663	-0.0536057091234665	-0.0245127099302361	-0.0150847676067064	-0.016969571445831	-0.0155246789727127
-0.500584872398965	-0.444288634712531	-0.336893815941288	-0.0495976764518471	0.00963704463964388	0.00238131461796443	-0.00394398001716789	-0.0144757674829847
-0.386865979381443	-0.408277744087326	-0.153375783303012	-0.0339047390713658	0.0165062540189591	0.0270520782816827	0.0421319416164777	0.00837437670164276
-0.442499744498522	-0.429057132640893	-0.201945233205538	-0.056812782896654	-0.0150796827583639	-0.0142324106679882	-0.00444344576389266	-0.0081991359239223
-0.29807393600497	-0.392282430213465	-0.204980842911877	-0.00359195402298851	0.00839182178822095	0.0172413793103449	0.00425436632333187	-0.0268762677484786
-0.491881685938861	-0.447338582427429	-0.23547012087902	-0.0504846072544919	-0.0287174832883684	-0.0157393531403379	-0.011709144238006	-0.00785538743190473
-0.41517094017094	-0.484615384615385	-0.170426195426196	-0.0522144522144523	-0.0251138269829859	-0.027653359298929	-0.0236778846153847	-0.0181974741676235
-0.411624649859944	-0.444155844155844	-0.198127600554785	-0.143650793650794	-0.0379334257975034	0.0326998689384012	0.0062030075187971	-0.00161725067385443
-0.426403985507246	-0.4829094886519	-0.180945241664882	-0.111440750213129	-0.0281400966183575	-0.0304128238910847	-0.00646812631870219	-0.00967604433077573
-0.467567567567568	-0.406456456456456	-0.030333525014376	-0.0202702702702703	-0.125259875259875	-0.0647585788035226	-0.0195877695877695	-0.0544096728307254
-0.616029098206447	-0.517243456522394	-0.13249883286648	-0.00939415067336968	-0.0172841864018334	-0.0261732200043341	0.000277797069241026	-0.000892392355172134
-0.444445172435633	-0.462038824216017	-0.187958839682547	-0.0824920175031673	-0.0197011722539921	0.00317368190555434	-0.00388597786691114	0.00906037395272319
-0.473005368824222	-0.455781162341305	-0.170900561750298	-0.0683133682422575	-0.0196689775240102	0.000377655756571005	-0.00834135013108939	-0.00598040223535112
-0.448019334617273	-0.449484536082474	-0.235919606388512	-0.0402891337836236	-0.0122296341216899	-0.00673091289406835	-0.00750922744049887	0.00115648955855141
-0.406879641897563	-0.430418158013641	-0.244000728855795	-0.070559438930731	-0.0244302724351069	-0.01947965605886	0.000294922671192466	-0.00207663881748066
-0.532255213856486	-0.357354028085735	-0.204268292682927	-0.0991289198606271	-0.0358445406883975	-0.0140098722415796	0.00723999339316195	0.0154437168050328
-0.376333384432155	-0.29989707645005	-0.140926159662529	-0.10543138528499	-0.0266310850375207	-0.0273133532291679	-0.00503421486546229	-0.00291259657239795
-0.25	-0.596264367816092	-0.31547619047619	-0.0452898550724639	0.0138888888888888	0.0416666666666666	-0.0171568627450981	-0.158333333333333
-0.486687306501548	-0.489371486969852	-0.171401622335408	-0.119914651493599	-0.0681938659598637	-0.0641888225718936	-0.022782307882382	-0.0188182720953327
-0.431903796001159	-0.454647676161919	-0.249301025163094	-0.102269378131447	-0.100020165355919	-0.000536696632228661	-0.0316329438586492	-0.04394861392833
-0.416666666666667	-0.527777777777778	-0.150709219858156	-0.184959349593496	-0.111111111111111	0	0.0416666666666667	0.0277777777777778
-0.343256123979337	-0.367789039807265	-0.212312003131868	-0.0823037430269559	-0.0577775518952769	0.00578758288888537	-0.00714752669426888	0.0198300283286119
-0.457486220294569	-0.44045244383326	-0.192260396679847	-0.100987236694948	-0.0356077915036982	-0.0333277842300554	-0.015181912818891	-0.00959456931341363
-0.362645274092358	-0.4446655024207	-0.229385960004029	-0.0696782411253254	0.00798262308421138	-0.0178084629634124	-0.0175009171369778	-0.0063527570855556
-0.395734800577196	-0.388813615296398	-0.170292407903519	-0.0205714941967714	0.004003666370331	0.00807173694755892	0.0296850365376568	-0.00735256232412507
-0.524054738495707	-0.469731734949713	-0.272065169220722	-0.0778386681612488	-0.0279741630172406	-0.0397738192779615	-0.00690168163757232	-0.00501184618188444
-0.536418149662872	-0.408038587096926	-0.216030789825971	-0.0705431969699567	-0.0681965148730516	0.0120825584216059	-0.0146419009370816	0.00619143239625164
-0.438736184328245	-0.4203013481364	-0.177624096562351	-0.0488809723654957	-0.0194160747783425	0.00922687012421286	0.00547370212283216	0.0111367789539013
-0.334908874127065	-0.45598016938649	-0.248651564185545	-0.0571682026514219	0.0114791547687035	-0.002123786407767	0.015140199606219	0.00160327781241654
-0.446123321123321	-0.46578681996606	-0.228448925034828	-0.0827157363416906	-0.0351707424760624	-0.0329550202168264	0.00732279264973379	0.00249432222048851
-0.452436254115725	-0.557789291882556	-0.250190224283488	-0.111359511848715	-0.044565248166709	-0.0274007438252963	-0.00150141309467733	-0.0247244149250617
-0.476063829787234	-0.4375	-0.132070135746606	-0.0393675721561969	-0.0182600950118765	0.0298758865248226	0.0238601236476044	0.0242021276595744
-0.453400425826896	-0.4581227539903	-0.126532909814644	-0.0795821997060387	-0.0237235303450272	-0.0110252855350895	0.00268306150659092	-0.000740286179051863
-0.442726431839204	-0.474631588841659	-0.273415021060117	-0.0510005107015182	-0.0309319569642338	-0.00175290468236633	0.00678299874186306	-0.00100385421398952
-0.47489773727541	-0.459318820224719	-0.25143570536829	-0.103145805046669	-0.0261049576654774	-0.0146078518452725	-0.0116968986433841	-0.00137239165329051
-0.480633642889838	-0.505717458952783	-0.190635020685446	-0.0624332268927884	-0.0154392225028251	-0.0208644722020264	0.00283035076062821	0.00546064353102338
-0.521289557423477	-0.519889357511591	-0.208346877003593	-0.0697205818327956	-0.0153303045349662	-0.0125603798045005	-0.00324269128008037	-0.00710827711088857
-0.451959879129424	-0.398303900852571	-0.20034831490058	-0.0856224520854579	-0.0163504395057111	-0.00649824857430881	-0.0146523631546868	0.000729027599497667
-0.47941775815387	-0.488625420248147	-0.224595596731161	-0.0830914706996532	-0.0242573994367394	-0.0156708306790903	-0.00647462306844793	-0.000932172442291823
-0.437561272775996	-0.369209055209489	-0.190761050182785	-0.0944165644330948	-0.0425789542463352	-0.0433573650906577	0.0110680258184764	-0.0293789363616468
-0.371676269335957	-0.396587729965793	-0.172028068244359	-0.0591337800943162	-0.0177288741458822	0.016265256216714	0.0140890069628935	0.0176270042194092
-0.44285944551902	-0.394677731328383	-0.220628472482299	-0.0588632068169485	0.000378340138978417	0.00206306057369887	0.0123590708697092	0.00217962412309824
-0.414078465053868	-0.415181186908851	-0.214034292764617	-0.0661014957697258	-0.0137006900017396	-0.0225673873278022	-0.0168032681234538	-0.00583886391804089
-0.436017341478635	-0.428303577059783	-0.190643603325844	-0.0510805808401438	-0.00941664085233629	-0.0139107055916945	0.000950523473265408	0.0146303831576655
-0.391172249839347	-0.349243551480644	-0.161873623945111	-0.0421050809912779	-0.0058307119539146	0.0159193985328585	-0.00462790509352984	-0.00143535230082714
-0.358188047145554	-0.38777915188013	-0.224263745717665	-0.0663943479585619	-0.0227521065792515	-0.00225145086683931	0.0277064724214036	0.023121539331606
-0.427590404017782	-0.40024911331678	-0.238608396866321	-0.0682006330160123	-0.00753221450825559	-0.0162479878429329	-8.45843060528484e-05	0.0108635619464663
-0.425431778929188	-0.436493184634449	-0.236274509803922	-0.100307503075031	-0.056641952425085	-0.0146868456120312	-0.00887445887445881	-0.0266283524904214
-0.448673789291313	-0.378126668191871	-0.178629032258064	-0.0337519830777366	-0.00453109411373465	-0.0258358468380961	-0.00694194985271934	0.00117866004962786
-0.425939942410531	-0.485411096256684	-0.203326898469686	-0.0619307346606746	-0.0727711708835502	-0.0109541874247757	-0.00281192651498707	-0.00789182312893122
-0.382328738374533	-0.383540251930952	-0.206476007557114	-0.100011899095669	-0.0107603371933355	-0.0402292904000165	-0.0380694936750025	-0.0182646895982818
-0.355066872427984	-0.349552166545631	-0.18789029900141	-0.195279136578927	-0.0042318521850685	-0.0340441451552562	0.0395881049475821	0.0534979423868313
-0.416991944975515	-0.390218076772021	-0.194023579505108	-0.0681525213650314	-0.0236960161431203	-0.0105971978508622	-0.00777859516134438	-0.00547467809419611
-0.407650590253254	-0.42762458564695	-0.174785258057411	-0.0568985849056604	-0.0278978907578603	-0.0318921592716644	-0.0216690272649097	-0.00626173656442808
-0.418935580167099	-0.490034596252042	-0.178733185187698	-0.0899405377726223	-0.00497054671145514	-0.0374263321697836	-0.0052055357723092	-0.0139106957874486
-0.436076209246941	-0.443097643097643	-0.212616359675183	-0.0926279726629989	-0.0308889689195292	-0.0314056884884375	0.00442450983967224	-0.0124258457591792
-0.459487489736831	-0.403671882017871	-0.24604533612926	-0.0721307109028407	-0.0120210713301276	-0.0110410094637223	-0.00354025140838699	-0.00036003291729525
-0.519620905898293	-0.50383473007539	-0.166664283910199	-0.038226212142901	-0.0501721727359409	0.00306744165395711	0.00094415624826838	0.0144767400758792
-0.48904108261114	-0.453043953043953	-0.16962973387122	-0.134108946608947	-0.0284770784770785	-0.0130249867091973	0.00058275058275048	-0.00500754234213596
-0.48102406209317	-0.382419576735064	-0.185580471945744	-0.0330642948030239	-0.0228456689584862	-0.0135374611930554	-0.00769516728624542	-0.0066526962437744
-0.456427574191855	-0.463569818696771	-0.227743596182823	-0.0432959645264532	-0.0171181367366086	-0.0283233735483144	-0.00861433124121525	-0.00526628799958628
-0.366386217948718	-0.409387759836674	-0.104287389624724	-0.0324620775729647	-0.0323027482269503	-0.029389880952381	-0.000594362745098054	-0.00846986245954695
-0.427123417545034	-0.609483858306349	-0.197128772484383	-0.0665326378323553	-0.003726893261777	0.00386816502783416	-0.00766767778901245	-0.00238906709435971
-0.426944593618966	-0.433884025283	-0.204729370257329	-0.0991673051672984	-0.0145885251869068	-0.0133352427806045	-0.029203933824988	-0.0089497977171934
-0.432646585153317	-0.437176947725931	-0.18734542477448	-0.0921531833301182	-0.0414166955889401	-0.0278968983277744	-0.0037467064425124	0.0052270485450574
-0.451234613219783	-0.409560687130386	-0.229991664772297	-0.0730535675558447	-0.0170510132774284	0.00983654265897072	0.00205230056272754	0.0376697906775112
-0.267517274424426	-0.3957175880321	-0.128658935302716	-0.0454241513228985	-0.00518208203464177	-0.0140047402913777	-0.0106935673373476	0.00917866242294185
-0.415527977101941	-0.437574778655181	-0.0887476760339846	-0.0500661520161193	-0.031405375623162	0.00437921853137468	-0.00115310853785844	0.0136663560965924
-0.412326250940928	-0.426996384689513	-0.155867852745179	-0.0712653910506671	-0.0278127097113878	-0.0172052008051196	-0.00778657663200311	-0.00130849011638334
-0.44834253749447	-0.553248171197729	-0.1803472349247	-0.0731883047459675	-0.00218960823766123	0.00447512662179983	-0.00327893285639758	3.36306280857013e-05
-0.464142969767775	-0.451868173177306	-0.19547507538765	-0.0531299402907823	-0.027197137573017	-0.017562565092296	-0.00208939948468256	-0.00269486817130871
-0.480885376049827	-0.496878993906226	-0.184646381435823	-0.0375960693598394	-0.0028754590465504	-0.000927518642250824	0.00570084795065595	0.00673098511221959
-0.443149793988608	-0.459615429384818	-0.187134533489637	-0.0655523256512213	-0.0204079814024458	-0.00212100430525397	-0.00496090542492822	0.000590855653279543
-0.397382982825312	-0.41297406957893	-0.114940395861448	-0.0680474978087566	-0.00989316563410292	-0.0227475042120351	-0.00119518513347916	-0.000785023843941746
-0.446114958651121	-0.471132897603486	-0.189907252928619	-0.0805848350901054	-0.0236311505734369	-0.00873223783440502	-0.0113027667207234	0.00243695188623283
-0.371459694989107	-0.370035193564605	-0.13179770289993	-0.0278997171007707	0.0517681686361079	0.0639170610773044	0.0179738562091504	0.056720659278204
-0.454095004095004	-0.528413308300223	-0.15485257985258	-0.0694009295920124	-0.00763633455941148	-0.0119200553387026	0.00799013299013296	-0.00200568990042671
-0.477499167709854	-0.43874464150913	-0.200364124375112	-0.0502733656186862	-0.0178792389982514	-0.00911929111715615	-0.00445147652914724	0.00120099283305275
-0.45029702970297	-0.38761986434864	-0.152778781527788	-0.0713071307130713	-0.0159875800664179	-0.0108010801080107	-0.00379786722390829	0.00705291367188821
-0.508537389445922	-0.562498821488507	-0.159540113609836	-0.113833506819334	-0.0458152110027037	0.0105558813543628	0.0319928048310419	0.0304038982876359
-0.466100959324925	-0.54131500453897	-0.194087008222696	-0.0815629384232678	-0.0527077863819567	-0.0294848294370273	-0.01639909819622	-0.0149400202999084
-0.4454407025463	-0.427835990862152	-0.224459123676631	-0.0622750181906652	-0.0204535252861127	-0.0141035126250975	-0.000141270727009202	0.00439380726988003
-0.368131868131868	-0.549084249084249	-0.0490842490842491	-0.0905982905982906	-0.00790020790020796	0.0261538461538461	0.00561330561330553	0.0272859216255442
-0.481689048645554	-0.461011590172255	-0.19661998514239	-0.0633508065520669	-0.0231640019404923	-0.0159986296613458	-0.00227244881303057	-0.00436433852757945
-0.418724409448819	-0.555703056768559	-0.160304849884527	-0.0647326007326007	0.00962110311750608	-0.00928985507246372	0.0219154929577465	0.0136119402985075
-0.455598652332188	-0.480875303731976	-0.178915214033539	-0.0694637280195533	-0.0332808492639598	-0.0216271895580148	-0.0168609428736647	-0.00371031294845259
-0.510577275569836	-0.430044037204526	-0.198732005992574	-0.0564697609001407	-0.00260973204011183	0.0151783309607172	0.0225221449129572	0.0098969297646061
-0.316776036338174	-0.368339297377867	-0.0945375658840162	-0.0315284428627326	-0.0110553036671265	0.0224164033412259	0.00802999869570897	0.0677020000156231
-0.408943185925234	-0.403098373483389	-0.200836254536373	-0.0769964323785574	-0.0337661568943871	-0.0140657621300007	-0.00207815993065197	0.00142879667028384
-0.45055925749643	-0.425661741219604	-0.249069690153204	-0.0893152383576743	-0.0167362499029309	-0.014529126969146	0.0141233079724111	-0.00464388254879722
-0.376230041735268	-0.456958737911119	-0.207343176049323	-0.0849329242186385	-0.018703448848194	-0.0184381444885647	-0.000924767226086254	-0.00141492616437411
-0.465396412305976	-0.452545363603523	-0.236610805109575	-0.0583858679913568	-0.0199401349198076	-0.0118858182054363	-0.00537086952181298	0.00875488413882441
-0.447573696856286	-0.484163702970418	-0.195011889536764	-0.0680424143815735	-0.0109010350739517	-0.0043623631380314	0.00143812314197711	0.00208080241721964
-0.535894530847667	-0.482370891240174	-0.232352169790385	-0.066436213521505	-0.0362791039714997	-0.0084589205453155	-0.0065198119992641	0.00109479561534354
-0.381361214436513	-0.442364532019704	-0.197089776995702	-0.0398572101440294	-0.0213513169614455	-0.0141230819996701	0.00576287198866321	0.0147717715421668
-0.473474450348805	-0.467240534295916	-0.275940084941091	-0.0545810606367392	-0.0225995190330266	-0.0189411237917445	0.000717942274877093	-0.00129664414477559
-0.419691325396226	-0.413288480099926	-0.2670523507167	-0.0830608626341003	-0.0226105977411722	-0.0167620856125235	0.00305688463583209	0.0104173034211545
-0.536182321434553	-0.476319951808217	-0.183774599671934	-0.0677796124520421	-0.0177356135233204	-0.0158998249036457	-0.00300038326063545	-0.00387254944652982
-0.447921460346679	-0.430085734047516	-0.190124756379891	-0.059277735312655	-0.0213413667353733	-0.00172880260859909	-0.00693088990096147	-0.00490181184739569
-0.276190476190476	-0.305747126436782	-0.283848797250859	-0.037984496124031	0.0197916666666667	0.032183908045977	0.0245614035087719	-0.0347826086956522
-0.428559532485824	-0.412672608036889	-0.183452401254368	-0.059536217836278	-0.00981196640885518	-0.0197802771727276	0.00340929899618791	0.00226038408249529
-0.469026701153973	-0.43417403047066	-0.185474081216914	-0.0556361456438079	-0.0104878886566342	-0.00586298261140161	0.000116357592409355	0.000547144515503528
-0.435866119709118	-0.407106424041908	-0.159275200773549	-0.0639051808406647	-0.016395915525644	0.00850957444701872	0.0137892655507748	0.0126563528637261
-0.484251968503937	-0.439767982738812	-0.148147455439804	-0.0622180701988523	-0.0231624743405129	-0.0187347271246266	-0.00697924123120974	-0.0115557227701486
-0.497836333238475	-0.451706717470012	-0.198306711840559	-0.0859908202579455	-0.0459025978787423	-0.0175547988603149	-0.00443139269487325	-0.00742342850622058
-0.434264705882353	-0.459123093681917	-0.16448466719209	-0.044933521353747	-0.021335509763987	-0.00964914756689628	-0.00582527531560573	0.00485365679118366
-0.481395348837209	-0.419539678734116	-0.180153112812365	-0.0907070897278975	-0.0216638052130482	-0.0222116753678215	-0.0123231838887556	0.0186046511627908
-0.352913228307077	-0.374771219400595	-0.111827956989247	-0.103299615855602	-0.0116072064373709	-0.0258431085043989	-0.0179377791083501	-0.00381107935211655
-0.484007685352622	-0.513470328478463	-0.2301162745705	-0.068050193050193	-0.0135901736385161	-0.00341060337178345	-0.00444516671765061	0.00345350404312672
-0.430660243334591	-0.427735127470752	-0.15451122111209	-0.070285058768903	-0.0455379304004985	-0.00610059507354754	-0.00137334285941093	0.00116491768556848
-0.509803921568627	-0.597826086956522	-0.325	-0.146739130434783	-0.027027027027027	-0.02	-0.00877192982456143	-0.0485436893203883
-0.479781267591223	-0.458586668862401	-0.205224458050768	-0.0605187941774721	-0.0166171189238856	-0.0128596767609671	0.000232695435845254	0.000252778618844318
-0.470025264848424	-0.469506653447254	-0.161062474042014	-0.0506799069601002	-0.00610794329611153	-0.00611673843894112	0.00268186984938901	-0.0100586611456177
-0.428585023986511	-0.445085518940629	-0.221415160771215	-0.0695112473979033	-0.0302948442373918	-0.00752516867892417	0.00250247796166814	-0.00253225803116597
-0.484733886901084	-0.552349701160202	-0.264150943396226	-0.06783374707903	-0.0264164556617387	-0.0253850144894524	-0.000800874934336782	0.00223967082047483
-0.488248688248688	-0.447305075876504	-0.182533256217467	-0.0320214166972517	-0.00882738660516436	-0.0176641035288972	0.00073260073260073	0.00193193902871325
-0.462027035617895	-0.375866501400174	-0.234070647331219	-0.0682418330046931	0.00320725503207264	0.0114178526281451	0.00592675775157536	0.0174929693177869
-0.403279467680608	-0.412609390525291	-0.184830914625946	-0.0412614117479448	-0.00737451752591611	-0.00342025013466885	0.0063026043005554	0.0106077814339134
-0.306429548563611	-0.578488372093023	-0.16244359597362	-0.0187057633973711	-0.07593735168486	-0.0319197446420429	0.0465116279069767	0.0465116279069767
-0.375958980044346	-0.450643252940909	-0.181892421602788	-0.080084007559204	-0.0410548365687738	-0.00832823241359826	0.0052075990413083	-0.00844179135068668
-0.398812094043064	-0.460957669519953	-0.21580685051565	-0.0616164310482795	0.00337529454221241	-0.00256750146559681	-0.00548652916432613	0.00874518635597443
-0.452020982131824	-0.411802809031848	-0.13465874992274	-0.0820241697582897	-0.00812400928526047	0.00186528532876085	-0.0160784286126496	0.00507378968142991
-0.392066003616637	-0.419759708217121	-0.101343007100957	-0.00917262887543568	0.0353191112684783	0.0357049323439546	0.02381745502998	0.0278929091520107
-0.542781456953642	-0.487027027027027	-0.158198198198198	-0.173235294117647	0.04	0.00551724137931042	-0.0122875816993464	-0.0166037735849056
-0.443551239865154	-0.437810993382972	-0.148693262948379	-0.0879081389814373	-0.0162459951551144	-0.0220892324672253	-0.00147600946711601	0.00316852166475967
-0.41827458536528	-0.405697274112535	-0.217237794824002	-0.0564002389787259	-0.0248145014962426	-0.0378558934393246	0.000175066312997352	-0.013577894769913
-0.451474490669406	-0.449042081537623	-0.204283275029152	-0.0672361453483064	-0.0134375435661508	-0.00611078418551936	-0.0030938697318007	-0.00656111575751939
-0.398212893607158	-0.483002043470184	-0.188634403941254	-0.0684304467326071	-0.0129372759487263	-0.0331042929589365	-0.0040195152070801	-0.00506407929368757
-0.398758613247122	-0.445388026350827	-0.205398167714306	-0.0799680726075203	-0.01753148808663	-0.0295803395162455	-0.0163255381029918	-0.0165719163803362
-0.54172366621067	-0.50688643034545	-0.171310154271241	-0.0281152377646651	-0.0547541948778334	-0.0453251067869008	-0.0103065539112051	-0.0354555852077774
-0.4775991884058	-0.432750202769891	-0.205110561305364	-0.0872434118246836	-0.00514064243039847	-0.00557430828204719	-0.00196765608427762	0.0021890688369447
-0.470840913685062	-0.619213245464161	-0.239190548014077	-0.130802553579571	-0.00764431646784591	-0.0356678583035425	-0.0119290490762779	0.00684119801766858
-0.458051571310435	-0.448783980748336	-0.185830542119045	-0.0724708775464795	-0.0110279010496676	-0.012332704977712	0.00396612005335362	-0.00253627556608516
-0.477999617893423	-0.476449170528795	-0.171131363804387	-0.0618002397530888	-0.0127294432419982	-0.00550441681340197	-0.00799445521608144	-0.00257773540469997
-0.487359339834959	-0.478963657264126	-0.171992309100897	-0.0612577956519206	-0.0181171930537219	-0.00373651105083961	-0.0180640178494809	-0.00239666903625468
-0.432330510457119	-0.504226805994343	-0.196698326549073	-0.0752218164819587	-0.0312320292268198	-0.0142393970313197	-0.00726743224012971	-0.0168303397503929
-0.457871001666622	-0.422633577091556	-0.174730394996604	-0.0807436690868534	-0.0224335424494382	-0.0210488328390209	-0.00399700569059791	-0.00138386422375736
-0.424481926480164	-0.440137098000193	-0.137878681239128	-0.043510578990682	-0.00598384362221993	-0.0030182845469352	-0.00350176971157468	0.0076559644101114
-0.429169487122881	-0.428217754175111	-0.167298946454282	-0.0530588211184668	-0.0132971729281747	-0.00438094305664072	-0.0092693921722341	0.00819240894915529
-0.456043027447455	-0.499625594420666	-0.207669382517841	-0.0600426358935044	-0.0248495547601166	0.00610051624563412	-0.000896356698207756	-0.00196568402584962
-0.537150265937854	-0.547332354380813	-0.227693157988849	-0.0526821486194956	-0.0129762409452011	0.00268770177642774	-0.0156273735379007	0.0106696843551712
-0.41704403593865	-0.437377187434113	-0.1977546275934	-0.0535483870967742	-0.0101980356693148	-0.00834661439468187	0.0112460132285891	0.00972099005223237
-0.462068900989914	-0.430596282562834	-0.216019380024379	-0.0601242658949698	-0.00498893033694237	-0.00735377662193382	-0.00189432379405996	-0.00403107593081209
-0.407180577913422	-0.44340111510829	-0.171749714491795	-0.0453325233958408	-0.0171093282761142	-0.0026761219617939	0.000558602446888101	0.00773383802406702
-0.342038995474148	-0.434319644063922	-0.212938626134583	-0.0645211733264015	-0.0357600682290277	-0.11346521248248	-0.0249462606199251	-0.0150384935186126
-0.440486925335721	-0.51719316503519	-0.18469998478322	-0.0567710609494578	-0.00519977503307745	-0.033382749368132	-0.00686812738604103	-0.00734031689596049
-0.454858380761716	-0.509818331180625	-0.28521098512198	-0.116144748105134	-0.0190374266410862	-0.0127497170428332	0.000216961408311178	-0.00925761366380939
-0.309454005390992	-0.375509002600206	-0.18423923164924	-0.0304224446948528	-0.00419760414110337	-0.0120320855614973	0.019323422754121	0.0195848215166644
-0.431641457401914	-0.452614217754241	-0.170229909755049	-0.0786773208751561	-0.0189039221647918	-0.0169924337957125	-0.000644165999340585	-0.00386901737628298
-0.459988743538381	-0.446005367992482	-0.195114890253328	-0.0746641246731427	-0.0138741412881421	-0.00540803920127486	0.00272935300146326	0.0100633812335583
-0.477882388018533	-0.452660222873908	-0.210476402246829	-0.0789551627630581	-0.0286446386287029	-0.0210849857460194	0.000668837034519143	-0.00124240064936143
-0.47667823890193	-0.455133096459006	-0.212642582268962	-0.074297219563651	-0.0147421790351461	-0.0130926872789402	-0.00241370991176815	-0.0015498534549393
-0.466297143827593	-0.417383973307138	-0.214785601825309	-0.0685318762855256	-0.0193146777889918	0.00398343198846385	0.000184084307235044	-0.00121104979401698
-0.541339868812947	-0.501596284426537	-0.274943521274197	-0.0601009724627198	-0.0127596776795647	-0.0134682681965446	0.000559366703309583	0.0024264116973961
-0.481161732345	-0.431076878909438	-0.190208763168212	-0.0857701880400117	-0.0141124388624693	-0.00673420351970899	-0.0169237033643813	0.0069039472238327
-0.450532944734975	-0.414287365779685	-0.210109562027311	-0.0535433289680735	-0.0135363076107441	0.00233736863988243	0.00835605641003789	0.00805942613001887
-0.450873583378305	-0.502696174116728	-0.144244326412361	-0.0439747944509697	-0.0586708689592045	-0.00594271202727126	0.00679617807466282	0.00492478927024642
-0.428721978259406	-0.525864969404453	-0.206965294333973	-0.080045455760097	-0.0156762528342242	-0.0101952684941795	0.00359552274408603	3.80294909743117e-05
-0.411256457394215	-0.415602135534951	-0.193671667786054	-0.0580950204216726	-0.0204527038991573	-0.0106711941400595	-0.000463533088040591	0.000530466293660936
-0.497453239102671	-0.497237040183531	-0.211849500645108	-0.066379888618043	-0.0257568600924074	-0.00954430578686283	0.00280915557139105	0.00825731336288094
-0.575	-0.577739726027397	-0.297222222222222	-0.175	-0.0375	0.00201149425287361	0.025	-0.00725806451612898
-0.340903024454346	-0.382759511659454	-0.195961089673976	-0.0218441664123691	-0.0175499651983694	-0.0185541447565303	-0.0265855457227139	-0.0155006400623365
-0.48217370303968	-0.480832771091977	-0.192243775177828	-0.069257875218762	-0.0182881368514827	-0.00595234285008761	-0.00397934965906011	-0.00218113146850962
-0.456178457427066	-0.46956967506076	-0.166046951912154	-0.066909305951293	-0.0229355195360578	-0.0120841280478375	-0.00740228587554681	0.00444619010212099
-0.441550251741597	-0.446611159317573	-0.194596583712731	-0.0692802161726347	-0.0120470635733133	-0.0231349549692058	0.00208465202804109	0.00902270624243717
-0.478152757296019	-0.434049692548853	-0.16497041016515	-0.0632747905187515	-0.0213867425631561	-0.0101944161231855	-0.0103517243923322	0.000414564457499433
-0.513836094105987	-0.496125118950633	-0.213954647069236	-0.0544836116264688	-0.0363377614331408	-0.00619613920106532	-0.0146639734704166	-0.0263657799229796
-0.409262082899882	-0.484426024597836	-0.232305922180426	-0.065848570033805	-0.0202638961710244	-0.00664396380488053	-0.00701484627487936	0.00158500916433013
-0.458408247439651	-0.430294323788106	-0.169175676516975	-0.0526344035083418	-0.00356627227492901	-0.00650848370800927	0.000161915239094812	-0.00518937243829032
-0.424190771764268	-0.442264936855739	-0.182842429170642	-0.0670247287862358	-0.0340510132998875	-0.0133703476256993	-0.00479311619145273	0.0102943353932873
-0.443175513285139	-0.449181842931436	-0.193532790162993	-0.0661787186948167	-0.0281596880999947	-0.0187414336343277	-0.000259262653253489	-0.000117649969983313
-0.428379508764115	-0.459757723230969	-0.201605138697487	-0.0352038427967021	-0.00382822469335142	-0.0160404906023587	-0.00515019845070941	0.00465621680754058
-0.37053619592189	-0.399388304236927	-0.267558528428094	-0.0654118379093102	-0.105383124214473	-0.121528088280006	-0.0197455570857106	-0.0213718792563699
-0.398113562785572	-0.412500214442203	-0.170227634281086	-0.0537870081376428	-0.0165389700041868	-0.00278983618648909	0.00392197949591444	0.00317405424362016
-0.449653943729537	-0.458475940449762	-0.1943070753927	-0.0678737032653922	-0.0146983291157859	-0.016716296789496	-0.00759689234243954	-0.00365147517456044
-0.438375910785479	-0.424100403943296	-0.146271156942088	-0.0579055322708384	-0.0383532231183777	-0.00642947356733425	0.0029412375523088	-0.0165813565580555
-0.509866734484189	-0.531841762271938	-0.223469255549077	-0.0801707820746652	-0.0435437933375035	-0.00106075450471421	-0.00149583383449958	-0.00633944504425998
-0.403320499008718	-0.456120614328782	-0.203957346420992	-0.075287641808619	-0.0209085537144749	-0.0113898599308974	-0.00894038690546606	0.00504139731570252
-0.375	-0.393939393939394	-0.333333333333333	-0.117647058823529	-0.0416666666666666	0	0	0
-0.501191184804222	-0.477226863094017	-0.207640471969664	-0.0475782972554847	-0.0278689682962555	-0.0268208631089571	-0.0120420018266254	-0.0149702759148724
-0.349788700280361	-0.3968292224926	-0.164693198666784	-0.0665996642846528	0.00357818989186143	-0.00349159223475826	0.0313965701454157	0.0556296639987628
-0.417683609738218	-0.43073910263242	-0.169055363836005	-0.0720964477094885	0.00210120520788759	-0.00586672878596439	0.0102066989962007	0.00601546932623331
-0.384692962750205	-0.405786792667564	-0.159449131707484	-0.0504462872644198	-0.0105415437987857	-0.00991630108033914	-0.00208629976970998	0.00164342999271105
-0.488463933046096	-0.404656459572314	-0.119068261362757	-0.0411474195926861	-0.00211734697934174	0.00452785205102169	-0.00515479844274624	-0.000589115014888009
-0.554945054945055	-0.372811059907834	-0.257558945908461	-0.0588850174216028	-0.0120300751879699	-0.0157142857142858	0.0019400352733685	0.00408163265306116
-0.463818877588425	-0.454597395001839	-0.192063496493637	-0.0646407620670111	-0.0171567569801555	-0.0155667474837986	-0.00356632444265692	0.000402664057630342
-0.416171557488383	-0.453422748605376	-0.195901728217773	-0.068380588896281	-0.0178684771045976	-0.010980954263726	0.000706878124845711	-0.00233641261859063
-0.430436793513974	-0.446540835578965	-0.195332196025021	-0.0608331378105347	-0.0180543704703469	-0.00880719368448279	-0.0026374919751766	2.02183051972726e-05
-0.395669326006939	-0.454981799399872	-0.13600720774833	-0.0808361941609486	-0.0162074365812814	-0.014545663143266	0.0178618868770247	-0.0125207846843
-0.607142857142857	-0.604166666666667	-0.55	0	-0.0625	0	-0.0535714285714286	-0.0625
-0.465169232610765	-0.418278475160702	-0.174770229919989	-0.0674384848108398	-0.0132055939946037	-0.00785432333628366	0.0101678310951205	0.00112717692016018
-0.402699148799486	-0.383489192089529	-0.159494205104086	-0.150039480796391	-0.0139684689102696	-0.0470245456248829	-0.0375801011804384	0.0346198988195616
-0.392547240493809	-0.385477984568174	-0.252398975292022	-0.0845547432928005	-0.0364425869550004	-0.0337413597421629	-0.0133515285467642	-0.0169746616651956
-0.344406473488351	-0.37152910947283	-0.156505224247964	-0.0247284234262065	0.0113258374855632	0.0135674710419027	0.0120893527973174	0.0046095781591079
-0.428329749297474	-0.416521524553606	-0.191532543262657	-0.0654779850511902	-0.0167203970191629	-0.0153941664967095	-0.00703851893535024	0.00481872097577352
-0.487569188765259	-0.425170782448665	-0.217457638470297	-0.0856970572545307	-0.0282186948853616	-0.0125515125515125	-0.0081731663201311	-0.0104984683932052
-0.362214452214452	-0.422632164718976	-0.308920377867746	-0.0708614232209738	-0.00974079834110941	-0.0769934640522876	0.00955307262569827	-0.00845679012345679
-0.368003712280331	-0.409217999100117	-0.168136749963532	-0.0834397305814408	-0.0317328681190957	-0.0269254017606003	-0.014082288013989	-0.00304354540112073
-0.396807409075836	-0.383910287133458	-0.203815346264843	-0.0569282861908355	-0.0299636803874092	-0.0170283334418679	-0.0236992510839574	-0.0134894466806288
-0.421044515266783	-0.300799880630739	-0.184820817703541	-0.0886906923873709	-0.00244838204856379	0.00980439526812105	0.00839587402762076	0.0312243007193197
-0.326641521224836	-0.299685918687838	-0.189702152454072	-0.0422616762635956	-0.065063094703312	-0.0133014316152775	-0.00380255676674024	-0.00763813074682629
-0.353451002983552	-0.335660575033008	-0.159857178632047	-0.0516817302233252	-0.00478141859227377	-0.0281772945387118	0.0051848074942763	0.0089150230355155
-0.406413850707015	-0.43592767638911	-0.203022181283922	-0.0723914460356593	-0.0101986653953225	-0.0241094059985271	0.00335807766664176	0.00751290321535492
-0.386039379062732	-0.373183696886672	-0.116655924107954	-0.0536452704814812	-0.0142874128091313	-0.0078232145227175	-0.00881757116963422	0.0090093708165998
-0.469652215236306	-0.536638680886468	-0.21639494883648	-0.0696897062941818	-0.0143524909717844	-0.00898737998149113	-0.00149439722733336	-0.00382720583508434
-0.411902488633321	-0.538221415607985	-0.255999193385763	-0.0571687840290381	-0.0244990816039613	-0.00183252671909662	-0.0137052865757274	-0.0240435180338615
-0.414471790495079	-0.39029382405382	-0.181008460887925	-0.0458380493052296	-0.011125328440779	0.0169071050577878	0.00933659664818842	0.0067372639556611
-0.36879648745889	-0.39927463909307	-0.183619893745649	-0.0449128689410302	-0.0406131500518344	-0.00672333063299391	-0.0157858945615025	-0.00475878523405493
-0.417967405547237	-0.418137118822562	-0.20547691101292	-0.0726230738305154	-0.0274899978039673	-0.0271222167659209	-0.00244935447793981	-4.62966131606901e-05
-0.397469934872041	-0.362253992506093	-0.210072329326988	-0.0374396272731067	-0.0278583024118738	-0.045836035125687	-0.0132552473344212	-0.0125687689684387
-0.467749534269829	-0.48159742856151	-0.19285826975054	-0.0760811285521474	-0.0135697217565626	0.00101126338180424	0.00397325839196128	0.00458339584406886
-0.452082136183089	-0.473095284740625	-0.143737252135507	-0.0720009222950617	-0.0464453509194713	-0.0288407533997996	0.00345274061286149	-0.000807568161811156
-0.513882639215795	-0.541207137018403	-0.215828318069296	-0.0768723721460041	-0.0292298233217111	-0.0140962792623843	0.00195111465457132	-0.00874606292462865
-0.489194366671579	-0.374391074425684	-0.190977119573735	-0.041636989970447	-0.0160576348716411	-0.0325862157165094	-0.0140876666690531	-0.0149003137799476
-0.476415856960132	-0.471530179207946	-0.181340616862534	-0.0696849339130222	-0.0267164696517279	-0.0101638791859046	-0.0012585279301558	0.000467697255357113
-0.436560344382709	-0.375181869323089	-0.164265146751507	-0.0485907923943106	-0.00792466029156524	0.0069311828716897	0.0151162777563797	0.0207514721730088
-0.397504744523368	-0.403764176637475	-0.183252433342174	-0.0820999627598776	-0.00302413898804232	-0.0276339770529292	-0.00656908496778097	0.0167580779119892
-0.443049890692907	-0.46429804201208	-0.208288911197232	-0.0651414573031888	-0.0171374507883112	-0.0132503508444163	-0.004048422955784	0.00025927462368136
-0.469826606305699	-0.437985892490813	-0.216198242261868	-0.0510574923970597	-0.022184657338403	-0.0108387975838311	-0.00258039404783861	0.00920781536782422
-0.50933991482772	-0.421717540528699	-0.143700924188729	-0.0892461197339246	-0.0218525306640349	-0.00778133786699797	-0.00486507524649715	-0.00149972373510143
-0.485485430859111	-0.511082306105137	-0.219780621572212	-0.124951178125174	-0.0228874176887169	-0.0403591339689063	-0.00801809838111744	-0.00433507701775671
-0.414412423057536	-0.450415644146723	-0.200403241304121	-0.0677160695886803	-0.0178960296149131	-0.0062844269318818	-0.00921998343886687	0.000265887718474023
-0.452244674632628	-0.455670284393528	-0.229037398550987	-0.0847797222584998	-0.0192876554296534	-0.019701751030643	-0.00058507273877284	0.00653734379540838
-0.484602463605823	-0.455711023944734	-0.234602463605823	-0.0897171755010301	-0.0236736419361656	-0.0120605488780408	-0.00917311820961542	0.00782025819265153
-0.359382292421899	-0.429915774107638	-0.217205092160753	-0.0595008612994596	-0.0136449820661085	-0.0331085478660271	-0.0195361272904369	0.00069677235822363
-0.419632538958961	-0.477616343709382	-0.150054368759056	-0.0494198768689534	0.0162392347956377	0.0244267259582239	-0.0101869279397936	0.0107425790530545
-0.437809791129231	-0.500523633356059	-0.219316908071494	-0.0657787390973718	-0.0281781847440136	-0.0156826459333498	0.00137900041580818	0.00865682305310789
-0.454510262455258	-0.461835053585298	-0.220422079055973	-0.067789993057973	-0.021736414352161	-0.0170369212265268	-0.00803160661044933	-0.00621616491247434
-0.381671054420065	-0.507959403857237	-0.147447626895694	-0.0764081658915015	-0.00540140955637358	0.00407268170426056	0.0305878332194122	0.0238643483709272
-0.483070897847252	-0.424739930299753	-0.22021757676802	-0.0714841181347742	-0.0511383712790426	-0.0298626932341062	-0.00861731801983334	-0.000829890048322679
-0.422464885908516	-0.431581145695562	-0.181043797548652	-0.0782521189264486	-0.0238559466230319	-0.00791605914114313	0.00311378421985131	0.00129582284406582
-0.447904020567021	-0.453386476707372	-0.185879473906252	-0.0656885875253141	-0.0325157741662661	-0.0238738596947552	-0.00402858394396766	-0.00139929722019272
-0.419638535980423	-0.460761839316184	-0.187003360212544	-0.0736413809876766	-0.00747291674248773	0.0147044824806543	0.00681413044558821	0.0163283711080791
-0.359187479187479	-0.366156442427629	-0.159362814988172	-0.0460944985484862	-0.0219340942745198	-0.0263415186688843	0.00483136238284976	-0.0258501188733746
-0.414826103901392	-0.442247767075687	-0.154941895204951	-0.0724211333884414	0.000688752611135768	0.018273792402011	0.00559213779523493	0.000379242531463375
-0.416091550637736	-0.417530080213904	-0.204011272590704	-0.0566477272727273	-0.00877887481371087	-0.000988989852782174	0.00771160420359585	0.0130358170310702
-0.428017939947752	-0.396003948974135	-0.16379365287182	-0.0480636887093683	-0.0346985064883281	-0.0226855716174592	-0.0167637211921888	0.00381575135537804
-0.457163446730278	-0.485001800842852	-0.24119352201543	-0.0931923905506394	-0.0327131135917721	-0.0506121353029066	-0.0139479473919522	-0.00815765855680284
-0.454641040688576	-0.49316116624249	-0.19676835193665	-0.0509952073552425	-0.0154373802524388	0.00586128026633126	0.00719874804381848	0.000255501261537505
-0.511540100280979	-0.518285503104389	-0.211956298398495	-0.0674395017810875	-0.030093732749471	-0.00977733321533536	-0.00148319720989609	0.00286682178122777
-0.3711246792619	-0.351196134347275	-0.132071602512069	-0.0543403532894645	-0.0140250817156962	-0.0206879535375135	0.00222053231939157	0.0155538656527249
-0.408165380910074	-0.428182919626651	-0.192599677630763	-0.0447898045045995	-0.0120599081383395	-0.00900600168656662	0.0191231548799295	0.00767442223813242
-0.412477841723125	-0.475631305933991	-0.213016133442713	-0.0591784079813666	-0.00826635721551272	0.00772563728156817	0.00462972855545341	0.0125117878119593
-0.440802978483479	-0.412246570816142	-0.199876851796797	-0.0740637563767483	-0.0208149305418222	-0.0238902495317227	-0.0169585452056038	-0.005693465570762
-0.513191489361702	-0.380382165605096	-0.243464566929134	-0.1475	-0.0336842105263158	0.0139583333333334	0.0126027397260274	-0.00938271604938268
-0.464002478983882	-0.459767713816924	-0.198013936926099	-0.0604350176153589	-0.0276210645389007	-0.0135823404732253	-0.00791660832125418	-0.00333072982152671
-0.507659640588846	-0.455851069285604	-0.213823479488624	-0.0967910584015198	-0.04052424056754	-0.0136263537863256	-0.0163984549065194	-0.0145676468257113
-0.541666666666667	-0.375	-0.15625	-0.075	-0.075	-0.0818965517241379	-0.061046511627907	-0.075
-0.480756766820667	-0.474842507705865	-0.201789989671669	-0.0570044351376715	-0.0227899823944074	-0.0110904371947824	-0.00709298330787611	0.00775311830729508
-0.469426072167102	-0.485048938894882	-0.245121048445343	-0.0893998187231271	-0.0181464728218939	-0.0127808805627102	0.00173753712011115	0.00168187819798593
-0.411498066138736	-0.422605438806791	-0.171055677532434	-0.0753866406869267	-0.0212190443238989	-0.0143526206111756	-0.00307244773464799	0.00204328525194553
-0.488831537506081	-0.464131668429727	-0.173614938018647	-0.102520607490259	-0.017510396639442	-0.00861957485620635	0.00677279696463851	0.00896050373036539
-0.458828759760862	-0.477283149338165	-0.218088645343647	-0.0691582993226827	-0.0125446465053857	-0.000873001169112486	0.00407060679078652	-0.00181682950713391
-0.394959173835578	-0.394436276397891	-0.210487276178749	-0.0652518517253911	-0.023744480473234	-0.00873591804710516	-0.00300398630398324	0.00504730162426503
-0.452498298625289	-0.439435865043236	-0.222166928065788	-0.0687844079762665	-0.0169680074339572	-0.0148527640208808	0.00441327723235152	0.00337315494615131
-0.424242795075471	-0.410865442595192	-0.161958444807581	-0.0718602094060221	-0.0180836838825703	-0.00299118380447683	0.00259807619319841	0.0115938340861715
-0.428571428571429	-0.525	-0.177777777777778	-0.0333333333333333	-0.0652173913043478	-0.0140845070422535	0	-0.0333333333333333
-0.450786774939654	-0.415973958598531	-0.211750984290053	-0.0602709992927251	-0.0173526729948509	-0.00913633125597446	-0.00400150527893173	-0.00179447155034529
-0.399359040628554	-0.421671413853706	-0.150522815491017	-0.083386011100537	-0.0011599995807231	-0.0102278370449159	-0.0206601068799015	0.0115693117550537
-0.437031525432389	-0.428285082184074	-0.198333796167731	-0.0596486735634539	-0.024450771405932	-0.0119552860932172	-0.00244313849606537	-0.003283506886127
-0.400328016382931	-0.39297087870284	-0.23380966560602	-0.0607749754545152	-0.0117291681652076	-0.00781914057096944	0.00024980475434766	-0.00577408981743166
-0.429673463010702	-0.410130718954248	-0.126433592304846	-0.0458419548724012	0.0195593088720637	-0.00681549728325059	-0.00602454722346957	-0.00196078431372548
-0.46166703664569	-0.459163035473015	-0.20006665533174	-0.0935999295280234	-0.027058886664861	-0.0311451215980852	-0.00860563730964414	0.0022735310479598
-0.402710375381989	-0.399630813714268	-0.197376641185315	-0.0645329660307047	-0.0294480277089449	-0.0149855618837945	0.00623874869234609	0.000235913573399804
-0.401385588185368	-0.429030013913735	-0.163905110750199	-0.066887279334755	-0.0341611970936985	0.00405479588781321	0.00118158869971541	0.0100868136671239
-0.447632566978771	-0.456926985785686	-0.169673228541677	-0.0579905629591201	0.00800890478082872	-0.0197548815121859	0.0146092799154901	0.00495060896081512
-0.421034610065287	-0.493728025057192	-0.196937362470597	-0.0776207952640043	-0.0070693558587257	-0.0167117825361062	-0.00294649355527898	-0.00773060405673087
-0.514528807706289	-0.5262477262392	-0.26853813559322	-0.108965355805243	-0.0258078231292518	-0.0493659420289856	-0.0446959036898061	-0.00720894111291193
-0.368871574178935	-0.30590341786108	-0.0778004514672685	-0.0627981308411215	-0.0463253071253071	-0.00603937823834189	0.0367237187127533	0.0473168539325843
-0.430220870875059	-0.436203027019928	-0.168750339213026	-0.0943703411555906	-0.020493012534217	-0.0170052459421095	-0.00490246930611116	-0.00489897777292736
-0.312187775492213	-0.359718145936646	-0.180437824870052	-0.0491211824725697	0.000364319680932645	-0.0340343454454953	0.01698606271777	-0.00040115532734275
-0.279904306220096	-0.505050505050505	-0.214386129334583	-0.0620184899845917	-0.0281201848998459	0.0138777152051488	-0.0281201848998459	-0.0572727272727273
-0.421372448230284	-0.486871138570168	-0.300757575757576	-0.0722140762463344	-0.0593108504398827	-0.0460485972711943	-0.0113083388630835	-0.00748337028824841
-0.496971114107974	-0.493300450129155	-0.217568221629827	-0.0596397709104892	-0.0354928451718679	-0.0274242119692665	0.00115369544188959	-0.00267380720734933
-0.454824995513204	-0.453316462729351	-0.207793671126889	-0.0669209162333856	-0.0226340025690854	-0.00056320790054476	-0.00179433653868888	0.00845540263658551
-0.398383960730564	-0.481924822330679	-0.181419871186342	-0.0153578565613204	0.0101266219029285	0.00900655021834063	-0.0061366215878268	0.0160187453402918
-0.591685198912775	-0.254699598157405	-0.229475797928556	-0.040988283858435	-0.0188747731397459	-0.0195752539242844	-0.0055211558307533	0.000379930718516053
-0.36147518950594	-0.276396030385747	-0.105714482663542	-0.0325474304660158	0.0397359671900406	0.0360059119876676	0.0517777435739573	0.0220973782771536
-0.379522266961339	-0.38580121703854	-0.191371508815728	-0.0649838479453084	-0.0255646431355983	-0.0350569579316505	0.0149049145373107	0.0117357287742683
-0.404446335927367	-0.360993122977346	-0.219466743119266	-0.028468851132686	0.0484708681522749	-0.0137465846994536	0.0379679951690821	-0.00453629032258063
-0.421638399494095	-0.435802061480317	-0.189627387623216	-0.0554382507376525	-0.0253408624784773	-0.0144404733355445	-0.00925045604169716	0.00446914209357729
-0.48931475029036	-0.567525035765379	-0.325	-0.15997521685254	-0.0978883861236802	-0.0435897435897435	-0.0140974967061923	-0.0410468319559228
-0.427720694799179	-0.475766406537604	-0.205198393905076	-0.0547285001624547	0.000388044833211976	-0.0163910726635519	-0.00997319095899751	0.0141747932190842
-0.453672185259683	-0.487011135939382	-0.192589491312539	-0.110669606794315	-0.0491588907258479	-0.0138991472503861	-0.00548814474981785	0.0143134591420905
-0.463057008404289	-0.412447114570993	-0.113017529679804	-0.0469520832864885	0.00301613031808878	-0.00658245291685811	0.029839101952634	0.0153935150404183
-0.373389355742297	-0.428868807797091	-0.25686513921808	-0.0784172887031908	-0.0173453996983408	-0.0140673218439918	-0.0168676166118621	0.0029139617932481
-0.470858985979823	-0.434790874524715	-0.16846434391247	-0.0788407785554249	-0.0123138103045313	-0.00854897387676667	0.00156390130374517	-0.0189060131174653
-0.57555481208877	-0.433253301320528	-0.138465512787393	-0.0512925170068027	-0.0179591836734694	-0.032574568288854	-0.0457852706299912	0.0209597352454496
-0.453855033720153	-0.477132685197864	-0.156320081549439	-0.0476087074534499	0.00292278964033443	-0.00643642826264479	0.0102796507129435	0.00879831553617083
-0.36481078163102	-0.389842484128881	-0.152398457865867	-0.0388593380614657	-0.0257420541108484	-0.00162249595620256	0.0115194498173222	-0.00651009183030993
-0.635	-0.54639175257732	-0.364672364672365	-0.211111111111111	-0.0333333333333333	-0.0254545454545455	-0.0422535211267606	-0.00450450450450446
-0.489768307119905	-0.467753667111165	-0.237750263435195	-0.0830651834145444	0.00392116922136787	-0.00577910958904104	0.00166936711346788	-0.00652315720808871
-0.441212874507725	-0.439948871465288	-0.178906137617504	-0.060707744690526	-0.0195168373083739	-0.00538409257378258	-0.00137495116218467	0.00306746791359969
-0.46906157497086	-0.466032655009033	-0.184328303583566	-0.144214473190851	-0.0236220472440944	0.00236912576597303	0.00234512106105089	0.0248764359000579
-0.487980769230769	-0.0557065217391305	-0.10875	0.00852272727272729	-0.0716911764705882	-0.0290948275862069	0.03125	0.00267857142857142
-0.307312661498708	-0.497378020975832	-0.167312661498708	-0.110963455149502	-0.0824282847361587	-0.0348340290200756	0.0361407919547454	-0.00795593635250924
-0.384526558891455	-0.436945913730165	-0.221179945345638	-0.0219587469565544	-0.0380037771168746	0.0223502319394906	0.00488520581442742	0.0268953525304565
-0.43189347409909	-0.420077666835322	-0.131829645426679	-0.086120231461305	-0.006156032932638	-0.0225303425789889	-0.0021543879487308	0.0127108630844179
-0.378344509923457	-0.406496138996139	-0.206411869333218	-0.100553316611711	-0.0372269202706028	-0.0417103811431351	0.00455295831781954	0.00475032393538333
-0.62819332566168	-0.555741626794258	-0.466560340244551	-0.112890094979647	-0.033201581027668	-0.018281172379533	-0.0670846394984326	-0.0530672579453068
-0.454294064041731	-0.511791977423906	-0.142466398047116	-0.0780637544273908	-0.00678555893866895	0.00153757447626368	-0.00152240104393209	0.00492583876087793
-0.429058638013862	-0.479560326446585	-0.311674504191372	-0.0317022482524089	0.023445763309437	0.00406725496604565	0.00739997491533928	0.017946703728322
-0.472815165912181	-0.492151131714238	-0.208398710128814	-0.077988702988703	-0.0139861346757898	-0.0136796460325872	-0.00637861836600007	0.00569864470279413
-0.433507843594752	-0.467575555978763	-0.148669032830523	-0.0710433996730381	-0.0172832295640692	-0.0227305092729524	-0.0109139307897071	-0.02273304692537
-0.419655458642206	-0.407151895839368	-0.163139724572252	-0.0585846601863211	0.0138894342491817	0.00255487368048546	0.0220620038347973	0.022131593257205
-0.512764643933617	-0.459891255772382	-0.173084744311493	-0.103482640665823	-0.0835832780358328	-0.0236667659764636	-0.0133734878260426	-0.0202851807842471
-0.081357239251976	-0.586352244246981	-0.296324753489563	-0.0283276999839046	-0.00518341307814985	-0.0289677682578539	-0.0110275689223057	0.00914049830458508
-0.435336303595556	-0.424580748986671	-0.187270673707989	-0.0629740015553153	-0.0246803203180209	-0.00561325367424004	-0.00102223816355818	0.0025493402538288
-0.422598118407298	-0.460845207648277	-0.235654998195597	-0.0849817803227485	0.000953159041394369	-0.00311195445920298	-0.015098441840802	0.00108680885749224
-0.479216934499525	-0.421558273114693	-0.156601868017443	-0.0536028456556822	-0.0175683398492257	-0.00280491275315475	0.00260351281179849	0.00537565911378168
-0.444782356276834	-0.435213390759593	-0.212652243064391	-0.0834908613884802	-0.0292542712627375	-0.000522755308087763	-0.00704449443852262	-0.0123475371010563
-0.376004514269994	-0.437318834566243	-0.205721599885628	-0.0779524709406763	-0.0413323320968899	-0.0186846118674031	-0.00927181201121108	-0.00335788521938452
-0.401066014785334	-0.466916960280329	-0.186823854954929	-0.074679781630888	-0.0326646257207622	0.00143799704985914	-0.0195738483744737	0.00710002796290676
-0.566636730042154	-0.403571185762513	-0.247358132930272	-0.0429191645451807	-0.0110653752298078	0.00273714554489102	-0.00149857884559523	-0.00347418401079158
-0.373977546110666	-0.367689970476109	-0.128529325081049	-0.0479520576081965	-0.0300479521089765	-0.0117247903957198	0.0106355759725534	-0.00969245107176142
-0.431189452416723	-0.419805730130198	-0.17838005191836	-0.0368135319454415	-0.0306988443941868	0.00778124258408863	-0.000720249538763262	-0.00132878453126073
-0.381333152922013	-0.348254697516644	-0.124336425479283	-0.0548731014310003	-0.00932526120496036	0.0256972969591092	0.0291813050171713	0.00977732542064547
-0.46382028745499	-0.520045187053384	-0.1767790132663	-0.0473089263875338	-0.0279837893316087	-0.00321535022354691	0.00390798395861081	0.0136930045795447
-0.44150685781667	-0.418271287976038	-0.224734085285517	-0.0855937998632322	0.0080301212848195	0.00813008130081305	-0.0134300710095708	-0.00612982320299393
-0.425494147740485	-0.491848833531174	-0.17633727497605	-0.0547307781906051	-0.018210231142708	0.0109464770634794	0.00967331637434732	0.0141421621353279
-0.433464082899128	-0.351870540325549	-0.218986434140472	-0.0507208425656815	-0.0255416125296283	-0.0339490252209351	-0.0168003817259784	-0.00478429323930174
-0.447374876891396	-0.528040113817753	-0.202088122605364	-0.0984219799581545	-0.0653535353535354	-0.0204499957944319	-0.00318674875403113	-0.00505154639175265
-0.467465384891312	-0.425094234029595	-0.147987027510624	-0.0821742507870314	-0.0357152222367904	0.0189954977170402	0.00766072642108162	0.00137704244168124
-0.399945174053745	-0.413752562597577	-0.170465579545588	-0.0555086456949866	-0.0157286862239765	-0.0137854990280607	0.000646389768937827	0.00609749284783911
-0.444685529695649	-0.446019602768972	-0.193965517241379	-0.0741001511196593	-0.00708857656479811	-0.0171023359288098	-0.00899646330680814	0.00463304444034673
-0.392370022483331	-0.390990897088458	-0.15868325080666	-0.0446238669283244	-0.00581289426339637	-0.00225393643368921	-0.00743541587372898	-0.0177084721666888
-0.424017025464927	-0.405145485034891	-0.187338243511035	-0.0674476462294054	-0.0199823471429063	-0.0143367071266598	-0.00687864777220815	-0.00205074416465434
-0.438029938354544	-0.460232915584404	-0.182413116980202	-0.0595792974242383	-0.0190646500366435	-0.00228046104334767	-0.00581921142668806	-0.00229816928846061
-0.404884497436718	-0.366275777234051	-0.165930680242085	-0.0623253037008318	-0.0170495442954478	-0.00201346164380312	0.000226690436929133	0.00200343551001314
-0.405376577632746	-0.38090221616266	-0.179854454997245	-0.0499032194770139	-0.0210221462990515	-0.00849711274291709	0.00144069100419797	0.00648354529959361
-0.275	-0.327272727272727	-0.666666666666667	0	-0.0333333333333333	-0.0571428571428572	-0.0333333333333333	0
-0.615384615384615	-0.363636363636364	-0.24	0	0	-0.0769230769230769	-0.0714285714285714	0
-0.342728769875611	-0.393608639099405	-0.204903034689378	-0.0279822765996338	-0.0166112975271846	-0.0655761939655208	0.014953289412648	0.000883897253301624
-0.424743894166495	-0.454701215189018	-0.142209703733838	-0.0770541902714499	-0.0162737574360603	-0.0204512862799805	-0.0044176498431896	0.00240473763127158
-0.434291979445677	-0.436251338770802	-0.211084493065266	-0.0607513460398195	-0.0273900041067849	-0.0135408763155638	0.00184797678826754	0.00238306769448637
-0.390227327406424	-0.437513424763945	-0.201431272674634	-0.0422246709645527	-0.0433137299167013	-0.0124707311478295	-0.0067338676863018	-0.00467837803012527
-0.462168655297312	-0.395681450792733	-0.142868098982899	-0.0584102910906382	-0.0053844581107183	0.00483829675845626	-0.00363829332355992	-0.00531121612757646
-0.447497952109418	-0.454088617948353	-0.183262860442719	-0.0515571366954103	-0.0117335177501152	-0.00124764912564879	0.00296735141186721	0.00470350751043946
-0.430104733425566	-0.485107766629506	-0.2147557997558	-0.0863050348344466	-0.0111257810216412	-0.0161854922187122	-0.00780441531562615	0.00462483185998186
-0.441809392541761	-0.429380531115925	-0.185259096749001	-0.0580096122029636	-0.0294530539290183	-0.0152510775028102	-0.0029698935133794	0.0025975654078908
-0.419428708405491	-0.421218519944931	-0.165055374732794	-0.0493111189885383	-0.0282126712005065	-0.0179121160226773	-0.0176568273342467	-0.00431128498568312
-0.473169749357127	-0.46483441447593	-0.201487491548343	-0.044579774333017	-0.00159642401021709	0.00160701639701477	0.01559934318555	0.00592672413793105
-0.332958935931665	-0.301926298157454	-0.132399517086211	-0.057902843037923	-0.0319987619255698	-0.0113802508876902	0.00564945941830364	0.00631742944111235
-0.428884846254999	-0.405458791959649	-0.170244628765871	-0.0638398400823817	-0.0331033555570494	-0.0329181589399742	0.00262203131841787	0.007259909566387
-0.438302995620742	-0.442198267588803	-0.245324703300887	-0.114104398118425	-0.0234730170476632	-0.0136925410921178	-0.0106071557299047	-0.00738230410671536
-0.454459203036053	-0.453542780748663	-0.158707047175306	-0.0255882352941177	-0.0304960693955001	-0.0203966644128916	-0.00537084398976984	0.014027149321267
-0.455865065167391	-0.453214774281806	-0.129028450005902	-0.0494714587737843	-0.0392441860465116	-0.0230599755201958	-0.00889852688252446	0.00841901870126294
-0.334176872760896	-0.344864627373885	-0.254653763807835	-0.0388862316857265	-0.0324645871333448	-0.0788413915172405	-0.00537876217922562	-0.0150477371265308
-0.503680228992026	-0.697365648050579	-0.279891763910029	0.012926876326452	-0.0405367626502655	-0.0129581636430951	-0.0177276390008058	0.041095890410959
-0.307692307692308	-0.481481481481482	-0.354838709677419	-0.181818181818182	0	0	0	0
-0.376746333157127	-0.418074680627819	-0.221667935932887	-0.0950151459331123	-0.0661215219752156	-0.0805480270776179	-0.0159659998972068	0.00827617059349828
-0.40305300128098	-0.484004244782455	-0.164909849245106	-0.044049249282905	-0.00826044312956231	0.0205723341307859	-0.00609121619146025	0.0184036176254074
-0.427386192180985	-0.468704409753058	-0.212000949953059	-0.0364991442925231	-0.00667065429303204	-0.00661950012716461	-0.0129766215746155	-0.0114726631118155
-0.447219510509447	-0.548202204035808	-0.175718772357428	-0.0707919531448943	-0.000201253521936562	0.00201081175596329	0.01849376114082	0.00331242017207745
-0.444470509707564	-0.442825358457397	-0.170621914066604	-0.0562800778810477	-0.0109346524342619	-0.00816275757939711	-0.000997239823568807	0.00784005112305031
-0.430874083153598	-0.412664145889952	-0.177632979386959	-0.0592802282203203	-0.0213805432302415	-0.0103204347569513	0.00102887050388134	0.0028956131124297
-0.481570350912642	-0.34554696345547	-0.173740629876941	-0.0753759939752364	0.00369956350473755	0.00942168905687246	0.0404214733399946	0.00965062023443719
-0.445201604650892	-0.441587877811031	-0.180629016716166	-0.0581364645811111	-0.0278791884500187	-0.0195601479592682	0.00495046571956959	0.0142885517476062
-0.382441909017901	-0.354319017407081	-0.125811398405524	-0.00985800376605117	-0.0204596533656793	0.00530710760943565	0.034221034558663	0.0283498304239392
-0.389646464646465	-0.620896464646465	-0.242424242424242	-0.183396464646465	-0.00505050505050508	-0.0340909090909091	0.00360750360750361	0.0353535353535354
-0.678544766834221	-0.532055075551347	-0.481802495887003	-0.0379466883948318	-0.107700551132884	0.00594679186228475	-0.0247721623860813	0.00677863975295623
-0.407388612605298	-0.399813016466614	-0.149040725047081	-0.062355177172017	-0.02114239402375	0.000753916175690428	-0.00559117121864117	0.0525277615429574
-0.458821033106962	-0.49951932412897	-0.232224194671305	-0.0193853921909284	0.000818278789531779	-0.00342806605687218	0.000214200692491784	0.0083385133188798
-0.441210400886474	-0.413739622297236	-0.136820247439716	-0.0444394253605185	-0.00999348596304472	-0.00916591047211512	0.0142460360488101	0.0264241658046968
-0.304007177033493	-0.316287878787879	-0.162954545454545	-0.0222803881511746	-0.056846171070309	-0.00138772517804775	-0.0019418872266973	0.00223063973063975
-0.479558365785911	-0.406520292747838	-0.257741482978316	-0.0938012657430963	-0.0452167259015457	-0.0126710863986313	0.00124461501707007	0.00459081836327346
-0.426194939081537	-0.453898005246142	-0.15045743155595	-0.0810244845360825	-0.0196720834061389	-0.000403478146306147	-0.00829869919576831	-0.00757762824865726
-0.394896956239728	-0.333387503047046	-0.144712057031985	-0.0654423606788224	-0.042668931052773	-0.0210379262911553	-0.0441700849604271	-0.01738793459306
-0.514216598908267	-0.413478186033797	-0.286122601575031	-0.120546376346038	0.0313364560221328	0.00978284803556639	0.0541077738515902	0.0572857399532851
-0.506617526617527	-0.597741935483871	-0.179318568994889	-0.0779020979020979	-0.0143839541547278	-0.0201960784313725	-0.0084552845528455	-0.0110077519379845
-0.495720650655531	-0.455938460829432	-0.20686043667054	-0.0662122636737463	-0.0191041965863441	-0.00960630386022898	-0.0140990748903009	-0.00161890981545609
-0.450566543551926	-0.438894779088884	-0.174280806975589	-0.045794060540595	-0.0102372950471116	-0.001946400994849	0.00477510329515207	0.00188554345177805
-0.547944559312573	-0.605953943821864	-0.202658615010587	-0.0897983045893014	-0.00343466822566496	-0.0255990363652653	-0.00634842113941791	0.00668756248480107
-0.38607372937834	-0.396328793759542	-0.200369731193454	-0.0639180990819418	-0.0121978675089601	-0.00857734769340646	-0.00499209297341252	0.00336676215315479
-0.438057645052093	-0.429603800612294	-0.162196991817815	-0.0462032506753334	-0.0124976630257401	-0.00126981111200308	0.0040332264867553	-0.000106942298817803
-0.442490260417002	-0.419123772402461	-0.227423975361835	-0.0749945656501743	-0.0056557953876859	-0.0132704746911256	-0.00182149362477235	-0.00323228134318465
-0.409388447800323	-0.40495530219682	-0.211181879088136	-0.0840795733334375	-0.0409087773053392	-0.0195402897617625	-0.00146742950698986	-0.000713231763418531
-0.372462996403821	-0.34768554155387	-0.153562001274311	-0.0240885895080628	0.0182363722881163	0.00806670878281668	0.00292892475917728	0.0261938702779758
-0.47808533798598	-0.472719834272958	-0.207872667953313	-0.074174368034792	-0.0195056449574521	-0.0147717049032838	-0.0131849315068493	-0.0148210629674508
-0.543054771315641	-0.709431701472099	-0.151682324666812	-0.172372821686323	0.0390806505144374	0.030056328111248	-0.0158276125095347	0.0187747035573123
-0.443477853789775	-0.444536328742862	-0.178335673445425	-0.04588835011129	-0.00775986306537657	-0.0147653451240934	-0.00108822991864399	0.00286295733566966
-0.435828406634163	-0.436244622815707	-0.196428569826879	-0.0795243357535996	-0.013526637580675	-0.00369215577338444	-0.00420786003858953	0.000441080875812849
-0.453474135292317	-0.431011412829595	-0.176117232935415	-0.0765896441221117	-0.040299484493904	-0.00559975283849545	0.000886825917959078	-0.0102449997554893
-0.504162523639625	-0.483911771681556	-0.208649824326585	-0.0888339328537171	-0.0252922661870504	-0.00663596107241193	-0.00436066241346544	-0.0101632979330821
-0.448777050589978	-0.455100058621363	-0.222000519801932	-0.0642951497087116	-0.0131489769880172	-0.00497336342003496	-0.00661992407729051	-0.00240820736889047
-0.448111349458587	-0.430426525622555	-0.211111430148384	-0.0586855112593591	-0.0152642916442659	-0.0121843366984892	0.000767466317526444	0.000185794346978629
-0.335978315211441	-0.384910828547473	-0.166386446963854	-0.0471215511960017	-0.020589270540384	0.00164379330126652	2.70516177857116e-05	0.00597843855177171
-0.405235969345435	-0.454895845136078	-0.172052158140908	-0.0448206357582334	-0.0104017018632424	-0.00233263709020382	-0.000203793298727772	0.00506424405128447
-0.408765837499788	-0.468941638474857	-0.183095281827231	-0.0713945868068913	-0.0155586138299743	-0.00420712396980882	-0.00171775488981685	-0.00631161885529929
-0.494202409096026	-0.355683890577508	-0.231060234663529	-0.0464108060981363	-0.0234225840448443	-0.023876661661845	-0.00738417876194564	0.000569407575526704
-0.474353622220367	-0.464555222388806	-0.20319480719851	-0.0616936429744311	-0.0353746203821166	-0.00855149209821904	-0.000133165124754697	0.006743594934431
-0.407257153421112	-0.457885310212758	-0.183141832759302	-0.055708336607213	-0.018532868397262	0.000766305545178536	0.00712737840241506	0.00573277655803817
-0.453284395065291	-0.408862018991586	-0.170107334323182	-0.0742356322694983	-0.0291749390337874	-0.00897551102309302	-0.0134939759036145	0.000737936881321177
-0.402311165531492	-0.46098696461825	-0.125582625367756	-0.0419811166650332	-0.00692192396784308	-0.0180576716889567	-0.0018082206568969	-0.00265363128491625
-0.395883529239623	-0.372006853715999	-0.228161708980675	-0.0747703368393023	-0.0166397282679495	-0.00879106276754271	-0.00257972517500649	0.0104767599684881
-0.424242424242424	-0.636363636363636	-0.37594696969697	-0.185913185913186	0.00466200466200462	0.00757575757575757	-0.0496969696969697	0.0303030303030303
-0.396388723277404	-0.392902542372881	-0.118551449476706	-0.0303491235694626	0.0106175725696473	-0.00279238911617641	0.00709745762711866	0.033802003081664
-0.478678964747076	-0.446072359458186	-0.173444341186277	-0.0556136455417031	-0.0226199839543282	-0.0031323826123546	0.00333083459193573	-0.00133233240687258
-0.403658980701898	-0.404578285528433	-0.171215397154406	-0.0664939895297725	-0.0238969558360363	-0.00226558651949982	0.0033645891317986	0.0119324247840138
-0.471204550526095	-0.402089120345525	-0.135689345838571	-0.0318274648753722	-0.0160238021441275	-0.00622817514468266	0.0144575068414906	0.00743256127981529
-0.440660270879029	-0.452998048619194	-0.1724560772836	-0.0817858705922642	-0.0267868937259017	0.000741929514916917	-0.00561726480383617	0.00622367793717737
-0.453281183757128	-0.513082108196961	-0.238543034760529	-0.0532179672993754	-0.0224532131283569	-0.00666603838783653	-0.0024691358024691	-0.0134053826634586
-0.428856857428286	-0.428928869295842	-0.178655541349842	-0.0517687440764364	-0.0397191640846463	-0.00469800469800463	-0.0177650550422025	0.00954927425515661
-0.359038901601831	-0.348448043184885	-0.259743954480797	-0.0386540120793788	-0.0485014619883041	-0.00544812510509496	-0.0246174541785774	-0.00923653006032865
-0.311111111111111	-0.588235294117647	-0.154929577464789	-0.0384615384615384	-0.0600000000000001	-0.142857142857143	-0.0701754385964912	-0.0736842105263158
-0.485405012052576	-0.513585434173669	-0.189377289377289	-0.109700176366843	0.000965472099492715	-0.0110335767052184	-0.0203040329928547	-0.0149470899470899
-0.346611721611722	-0.442694342694343	-0.155241583813012	-0.059469941822883	-0.102936886122727	-0.0289377289377289	0.0201637984656853	-0.00830280830280827
-0.410083408728744	-0.42203203677113	-0.180202570399728	-0.0458618589379159	-0.0177255218969524	0.00102448782513076	0.00144702783339001	0.00693855239369867
-0.395274163753855	-0.392336459275157	-0.195682993112311	-0.059802501655207	-0.0104830084449424	-0.0182774412453865	0.00280683376805557	0.00719150000702584
-0.487425748191988	-0.456814883229978	-0.245887680935869	-0.0832656254701934	-0.0101200686106346	0.0102274269778002	0.0119698204384471	-0.0171803242405799
-0.37052326789797	-0.382822082102658	-0.153785235534285	-0.0304632729474501	-0.0107508595880689	-0.0150275754399465	0.0392019461212213	0.00159754637366583
-0.391278940358043	-0.428946020735388	-0.205855385880047	-0.0680497806325812	-0.0214245639170912	-0.0112965200883043	-0.00509251238990061	0.00261878531050252
-0.401237810683915	-0.566380047719804	-0.275934394663549	-0.0589047051929148	0.0273523213626192	-0.0444175421909003	-0.000741156203677762	0.032684024621071
-0.411107802797398	-0.499424529878037	-0.210071023751249	-0.0435698974520691	-0.0165913436467929	-0.0168363082630151	0.0180240409685917	0.000454110898661542
-0.396189260947262	-0.436734899805987	-0.161060425909239	-0.0464596063314494	0.00664809321639792	-0.0166541013268998	0.0236868077640092	0.0166093214918921
-0.545495003438929	-0.498165117454458	-0.209064005674175	-0.0926073926073926	-0.0363559744090718	-0.0045086988483215	0.00350224488155515	-0.00859674916278697
-0.447417905962129	-0.405315303132747	-0.147703069147077	-0.0600112095654959	-0.0276222961780351	-0.0283656067271275	-0.0123466421640863	-0.019616845468284
-0.425312606084071	-0.430029830794102	-0.199501174233471	-0.0495106127868951	-0.0344223014435159	-0.0451007512271852	-0.0143214340503218	-0.00619563587974703
-0.416823862010775	-0.403016595752984	-0.173428609421695	-0.0765894335933387	-0.0155594742379562	-0.0109892400197836	-0.00417102669554426	0.00886989136494953
-0.373037512251626	-0.400643836376755	-0.133319613089113	-0.0779550259465693	-0.0968767804423266	-0.0769404627371677	-0.0336062888961677	0.00917729432358083
-0.352431082640112	-0.29477143396336	-0.13454375246354	-0.0552172582619339	0.00458285677976866	0.0391664445480997	0.0245229576624925	0.0563819320214669
-0.429279811097993	-0.469671124895005	-0.196453358906425	-0.0460581194262656	-0.0532922897579279	-0.0416179808729952	0.00856830856830859	0.00762987012987015
-0.418853569253413	-0.337539513468939	-0.183380448793063	-0.0729707001421876	-0.0179031405555853	-0.0125743116395495	-0.0114539953149402	0.00425396928682975
-0.44613136798214	-0.356306552901905	-0.239308794477622	-0.0916847814585153	-0.0371175939384867	-0.0408157533642003	-0.00511955749394721	-0.010006047037994
-0.396034647462983	-0.356635722135462	-0.130229177678774	-0.0593017237499438	-0.0190253231337378	-0.0149594320486816	0.0164822809857887	0.00672227955509686
-0.379866491643722	-0.473278985507246	-0.167015222776721	-0.0901312957382695	-0.0404600797992679	-0.0148333767248113	-0.0136684042175098	0.00103717225356781
-0.377203738691958	-0.440406838839447	-0.132758061634363	-0.103720256633861	0.0423620635804397	0.0458721346704871	0.0336125192858717	0.0477923153933787
-0.367027080547049	-0.398246278943635	-0.196380012214483	-0.0617966869969883	-0.0439550932154049	-0.0759620041712382	-0.0201231444108099	0.00180403614161861
-0.422816998821928	-0.354399485090168	-0.151115694574972	-0.098945746388443	-0.053692859982484	-0.0296233452171399	-0.0141883580722918	0.00559533244973132
-0.391242651842347	-0.342929039333394	-0.212623805971141	-0.088052234788178	-0.041685754531978	-0.0260821386075555	-0.0201970036721413	-0.00322397482500314
-0.553012966000057	-0.409701813857488	-0.194634441135036	-0.0897356702536831	-0.0288583805455171	-0.0178446410386965	-0.00837646443319195	-0.0138755137751151
-0.436416824725802	-0.376086722142178	-0.168928839136926	-0.0648861855895289	0.00904337307084468	0.005541954280331	-0.00319016678004269	0.00539001708104003
-0.496873496873497	-0.466571528967995	-0.21046229612763	-0.079466243235172	-0.0175042348955392	-0.00557473119614615	0.00656262960583565	-0.00108782969607712
-0.501860631298305	-0.440046858400364	-0.18258197443596	-0.0448253083676632	-0.0159177780212839	-0.00647765080964757	0.0114544746728572	0.0162572541537482
-0.422486815489091	-0.450568806089964	-0.231557197220516	-0.11404451780499	-0.00762679655797127	-0.0054148736734585	0.0173699778327281	0.0327909622886866
-0.486013911584777	-0.481414584411461	-0.201337985202245	-0.0824173076346033	-0.0195594168587779	-0.0234526829581581	0.00280923167093439	-0.000149084980162195
-0.498075569911069	-0.539579258653236	-0.292668933864189	-0.121528651732528	0.025167093473628	-0.00419268131374728	0.00540250634434769	0.0164960858986566
-0.40246178057554	-0.442573233452594	-0.184483292079208	-0.0857622008227374	-0.0583063692098093	-0.00237432348043298	-0.00699360735418431	-0.0105131172839507
-0.456755198510961	-0.446484053521726	-0.210101029288605	-0.0672495416432527	-0.0214874662580579	-0.0114091884709379	-0.0015126029240522	0.00549562488197919
-0.529483745383156	-0.483478146201365	-0.281690827719791	-0.0661891164262285	-0.0134244655147541	-0.014390459988151	0.00404921856563678	-0.00306761317960791
-0.447160821682418	-0.490593855045114	-0.225757202659444	-0.0898793400640236	-0.0483870967741936	-0.00931496919173613	-0.0140678140781202	-0.00792740689036253
-0.474581704572376	-0.493004593773442	-0.154957716449491	-0.0674630722357206	-0.0112292818102954	-0.00891083179288465	0.00110281923714761	0.000910003600591902
-0.447625556054441	-0.470967353113116	-0.248504078843844	-0.110019150234643	-0.0193787425392544	-0.00970625744722287	-0.00252875034568034	-0.0138442868466648
-0.425282767797738	-0.44456997953778	-0.227817277867889	-0.107855867212942	-0.0166106810768706	0.0221217796068096	-0.00132761998937903	0.00752856702701987
-0.446730305549451	-0.434911290616161	-0.167786064097411	-0.0743798278827891	-0.0273675688071733	-0.0104401406534069	0.0115906360094689	-0.00421476197061277
-0.446329891114899	-0.444283099580712	-0.157595800081611	-0.0707765319351511	-0.0312107472486393	-0.00809289291075643	0.000392951957871923	-0.00142407822146384
-0.924434389140272	-0.506477732793522	-0.690688259109312	-0.179652605459057	-0.223076923076923	-0.0270168855534709	-0.287179487179487	0.0461538461538461
-0.361697364100421	-0.385359168601774	-0.0938965671440011	-0.00887632422902129	-0.0626929657233879	0.0416981013454043	0.0122626857368043	0.0119122353049257
-0.46024596024596	-0.518521245840833	-0.200742830545344	-0.137104870438204	-0.0528111898354112	-0.0268795999956896	0.000101151571739844	-0.0157618850927401
-0.469969383412416	-0.477859975861452	-0.183323226640755	-0.0368636741619665	0.00416338460873611	-0.000370203534278746	0.00820471863949057	0.00156160367136216
-0.439206526739898	-0.427929286004129	-0.205367580096212	-0.0557617533969595	-0.0168365846598193	-0.0184868231370118	0.000971590227007657	-0.0013664867889488
-0.424664268028031	-0.461986816506367	-0.190313480094239	-0.0842061835700203	-0.0228556967111458	-0.0032117716341421	-0.00392442275308957	0.00411812984320625
-0.375338273715447	-0.400970277412559	-0.213802995194541	-0.093465653231448	-0.0723271453689793	-0.0356531963145519	-0.0206542998116345	-0.0378448895504481
-0.399374569092879	-0.343404828387161	-0.175007507829594	-0.102862544018036	-0.0318344446251424	-0.0547905702544879	-0.046919296919297	-0.0303604845858367
-0.436024405340879	-0.379742681557579	-0.212421430805897	-0.0750212814255719	-0.0236239058871565	-0.0101570778532694	-0.00285988211838284	0.0368971813380627
-0.328328604262534	-0.298833537439555	-0.119576856862794	-0.0112995987393683	0.0092390049461033	0.0121882784484411	0.0646985239411427	0.0013845846508902
-0.483169550451157	-0.493552256710151	-0.121009901626574	-0.0674680528481698	-0.0226773039074878	-0.00755144991288448	0.00205036932725722	0.00410749094959628
-0.411150235246683	-0.414998903046232	-0.175877620041921	-0.0652663968564707	-0.0144756479400768	-0.00947432577809837	0.00528505419943981	-0.00199777423537051
-0.609078689303688	-0.534329175281293	-0.230178254198248	-0.0431519699812383	-0.0100229512377275	-0.00371227162607701	-0.00467120843970104	-0.0150710391177584
-0.459264087993519	-0.482997297846392	-0.193350608678783	-0.0583978761173908	-0.0325024206467368	-0.0251569690383208	-0.00341972879834163	0.0141679294345708
-0.458574645846154	-0.450053192037233	-0.219115250752878	-0.0914480301909765	-0.0405601875285968	-0.0175609116186852	-0.00831293929868748	0.0126603053048784
-0.672727272727273	-0.645161290322581	-0.347826086956522	-0.241379310344828	-0.05	0	-0.0238095238095238	0
-0.544624346172135	-0.474550561797753	-0.163286604361371	-0.0879493891797557	-0.0285572139303483	0.00288617886178855	-0.0148832457676591	-0.00186131386861321
-0.54817164963097	-0.495341695337204	-0.22564450432413	-0.0807495185970964	-0.0154978785496837	-0.0150735942803003	-0.00454305160906632	0.000221111049833134
-0.451636884453586	-0.484780909017393	-0.230184991395706	-0.0792669316172279	-0.0252088765056095	-0.00441952015446256	0.00187788566292257	0.0116170581021909
-0.443565290295535	-0.385628004651243	-0.196035297352699	-0.12186796588082	-0.0415042711459087	-0.0256029335033915	-0.00949095484505325	0.0232782110307245
-0.417014020462296	-0.471897339390559	-0.14630911561105	-0.0600682756241748	-0.0424403183023873	-0.00053050397877985	-0.0149610346883803	0.0198864622325788
-0.392100278742951	-0.487036507611878	-0.232505095816755	-0.0910751546671682	-0.00243736559711116	0.00112734696002592	0.00550991233985165	0.00595648134524873
-0.366899138385488	-0.401942012956033	-0.179055502735372	-0.0128508198119269	0.00525178616940847	-0.0770450526691107	-0.00916910323871656	0.0208254142566056
-0.39737564584088	-0.385657060947182	-0.177245249407115	-0.0411775733915614	0.00698968326782456	-0.0261170811095421	-0.00805278313315971	0.0117696177548359
-0.354039298049591	-0.325019932283108	-0.12223047536716	-0.051254133156366	0.00927385017814697	0.0678229827522651	0.0361128474337151	0.0223126196542441
-0.529755455891949	-0.50006564093278	-0.268311479601154	-0.0908112747466365	-0.0404223672726826	0.000421272686959573	0.00975792161592204	0.0120143210930036
-0.597979797979798	-0.409090909090909	-0.0995670995670995	-0.134897360703812	0.00395256916996045	0.0909090909090909	-0.123376623376623	0.010909090909091
-0.367508995235395	-0.457904612810475	-0.207546651379997	-0.0590558070975963	-0.0179018765427441	-0.00378186956559423	-0.00730655668403135	0.00918959610857406
-0.466183338870107	-0.500173529591899	-0.168022587054272	-0.0664242500235103	-0.00899087988775249	-0.0115770987003864	0.0016520028213981	0.0161793115560239
-0.547725284339458	-0.637000439174352	-0.25981240981241	-0.0972613458528951	-0.00111111111111117	-0.0270451770451771	-0.00691263782866836	-0.0229667812142039
-0.458792843330996	-0.412696355040415	-0.18561576623235	-0.0421188887782535	-0.00835824114873818	0.0180917217256121	0.0202422593600208	0.0192969680921489
-0.448922932833824	-0.435839784896389	-0.139086013387689	-0.0486237771513846	-0.0564086814086814	-0.0550396425599019	-0.0447731581499934	-0.0189619327550362
-0.439512013289575	-0.413640444415236	-0.164815085095484	-0.0716913870241352	0.00525309207345304	-0.00469859156044494	0.00135647319266741	-0.00234395540750687
-0.390761264229877	-0.375635537846248	-0.140239012070159	-0.0537577439688857	-0.0389897339766003	0.0181046864540616	-0.00177666012430489	0.0217576424222553
-0.385354936729617	-0.4475557042219	-0.234491549954354	-0.0479199759257355	-0.020538310745764	-0.0183785297176225	-0.00432513622260478	0.00308800408074972
-0.368042309693081	-0.297925094610466	-0.162395801173202	-0.0721518987341773	0.0342997141690485	0.0878481012658228	0.0278481012658228	0.0249495505411851
-0.352879981432687	-0.380823611633783	-0.204354083767734	-0.096826242078918	-0.0562088998574429	-0.0723340731083489	-0.0333679663960341	-0.0164861551554696
-0.385915891486577	-0.400585145926761	-0.240732639747418	-0.0922794034187646	-0.0136818772452801	-0.0155838621802189	0.00997040037388996	0.00113865288604709
-0.322958991891456	-0.339550296679274	-0.191049968090174	-0.0988014607197478	0.0136094566698414	0.0192524929533241	0.00945847011312373	0.0431752086611765
-0.394840423009437	-0.41771041473756	-0.156737032363674	-0.0792069955276683	-0.0123642619073218	-0.0245162815182475	0.0128597672994489	0.00622909570714048
-0.457539766254588	-0.475857828065429	-0.184853078480535	-0.0574181117533719	-0.0476760886712265	-0.0348433488066177	-0.00747441805967819	-0.0266655310007911
-0.408520983898941	-0.507935010413609	-0.224226537448047	-0.0535598938526241	-0.0316324651807334	-0.00680890178913207	-0.00324444225876341	0.000539247324528036
-0.49971553678633	-0.495442270175409	-0.261293639226337	-0.0746501399440224	-0.0413093004556419	-0.019521407166971	-0.0130930561989352	0.00350882515618767
-0.669102990033223	-0.529761904761905	-0.247547974413646	-0.00368663594470042	-0.0547619047619048	-0.0455026455026455	-0.0507936507936508	0.0285714285714286
-0.470243445923481	-0.349582078820833	-0.126081314878893	-0.0466720259107802	-0.00587776988473609	-0.0105735263976465	-0.00790904597132969	0.00829202905327475
-0.43968253968254	-0.392314118629908	-0.175637595862315	-0.119457820581416	0.0206062689817202	-0.00963072621103711	0.0339148200534339	0.0346031746031746
-0.37708163410752	-0.394799974651687	-0.22428083861531	-0.0506113708281948	-0.0106977004420075	0.010800535706571	-0.00645167039449646	0.00737939304492208
-0.480436542060802	-0.513806398687449	-0.224822737651724	-0.0872295135652568	-0.0295124394723659	-0.0169745348990632	-0.0033329947433911	0.00748472676950085
-0.388665175242357	-0.357747300846221	-0.189743923893921	-0.0202891068662882	-0.0157387276680216	-0.000689528362600056	0.00813331816630636	0.0267543258914303
-0.445447980997191	-0.502579854417081	-0.217544985463213	-0.0793697463833472	-0.0196064483016299	-0.00341423679028396	0.00388166738970919	0.00173020674963409
-0.464260271880914	-0.490404376598197	-0.21652956221241	-0.0906354914634583	-0.0130066686733452	-0.0189969236092941	-0.0248221924908903	-0.00669631506197033
-0.45469390139147	-0.462532564770559	-0.218512682819643	-0.0800810065169328	-0.0473226905990101	-0.0229838206241141	-0.0110239440809042	-0.00627824207517358
-0.440120421887603	-0.448288920056101	-0.192997017984538	-0.0942352412037178	-0.0277019754592825	-0.0163669981341791	-0.0123264323956864	-0.00216438972867206
-0.442284396819958	-0.452602130905542	-0.178730134057055	-0.0549023106943153	-0.00793596666567487	0.0018364766741743	-0.00151677070241774	0.0158102680615577
-0.371304511396056	-0.471445169362767	-0.207590181567161	-0.0379778903731	-0.00856539348487495	-0.00812276791708066	-0.0128718940072611	0.0194765108957343
-0.427181081221979	-0.397136565840265	-0.193054148566588	-0.144360448763118	-0.00015055220397675	-0.0258019354185979	-0.0171667950757614	-0.0027076261839194
-0.434406964251937	-0.451661481354564	-0.19341746011664	-0.0860765639339361	-0.0211737130856837	-0.0102751680468021	-0.00263704396222386	0.00338625002102921
-0.515625	-0.550164473684211	-0.342865566037736	-0.0885416666666666	0.015625	-0.015625	0.015625	-0.0305288461538461
-0.43656552547471	-0.33637044022333	-0.135748839601729	-0.0708005647360991	-0.015932818712747	-0.0014435968219102	0.017540525062043	0.0130416183745324
-0.433572899592317	-0.434552289815448	-0.256077256077256	-0.0164502164502165	-0.0207549459885908	0.00939944033866691	0.00158378207158694	-0.00708382526564344
-0.450700040582063	-0.459871979805265	-0.221962806561637	-0.0972933765486956	-0.0249091852620653	-0.0123788570792024	-0.00776736649288434	0.0158010012515645
-0.384134916720289	-0.373184600856412	-0.221561176415759	-0.0832355422151617	-0.0028818443804034	-0.0135298403058494	0.00635044266168194	-0.00310235989456897
-0.402803490555617	-0.491110085921036	-0.227125288708504	-0.0343901647509868	-0.0312720689570812	0.000315616788038486	-0.0070999201985813	0.00439930664718025
-0.424966165424178	-0.455331647918265	-0.188787882518033	-0.0470236335131697	-0.0244654327398439	-0.0154507283526878	-0.00718282398373005	-0.00396576645673241
-0.513453215483084	-0.480659208468664	-0.136494058970221	-0.0687025448477263	-0.00817145462836288	-0.00240145542753178	0.000605871978420991	-0.006818248496406
-0.467756125329345	-0.478639294429519	-0.213207526203453	-0.0620582711762229	-0.019356397662057	-0.0177238564282204	0.000699672677394347	0.00165724813891255
-0.536363636363636	-0.440637140637141	-0.110606060606061	-0.0501847745750185	0.0342245989304812	-0.0375541125541126	0.00256766134628728	0.0201581027667984
-0.410192659229334	-0.501276812688903	-0.212351945585986	-0.0768394079156318	-0.0292390027556324	-0.0198684002135417	-0.00353944713835708	0.00588338066954008
-0.405824318456755	-0.407385225873307	-0.192251017884071	-0.0665379150804939	-0.0285524117082645	-0.000692140166644428	-0.0232647916443549	0.000219010854814572
-0.522325197729147	-0.371720922200155	-0.178545269111307	-0.0727336192280842	-0.0285657191387321	-0.0202762059277433	-0.00393120393120394	-0.000777899670888593
-0.369257268843875	-0.424005276476606	-0.245297863432132	-0.0529013973031642	-0.036572126639105	-0.00145686691766245	0.00217360493731722	0.00842462898999097
-0.35583789297969	-0.400212930700736	-0.137148217636022	-0.0283735751930383	-0.000972074938140666	-0.000679393980569265	0.00389844062375055	0.00236381218437742
-0.312667911171182	-0.339652651368207	-0.160179389171205	-0.0767693379472596	0.0116406505466919	0.0436559921000635	0.0116071419153472	0.0096504151391601
-0.405529209464649	-0.414387028678221	-0.203649175854329	-0.0785957928004534	-0.024915694575205	0.00425298152489861	-0.00423275189221839	-0.00162903867234798
-0.420503892406398	-0.38851636656197	-0.17322805899611	-0.0509591514330852	-0.021110787506509	-0.0202907372784324	-0.0154178760994222	0.0134373048238362
-0.540246507462478	-0.435975090082412	-0.20674253419999	-0.0753231231867995	-0.0249316045130284	0.00658067095955761	0.0132128932264548	-0.000194646149520694
-0.420317204223628	-0.438094600122969	-0.191271817587184	-0.0769134803594592	-0.0183954761971532	0.0046776745556949	0.00422137871856421	0.0150038398529653
-0.297700213696957	-0.450286474382051	-0.180209497902885	-0.030419107706174	-0.00729107295023224	-0.00859053627760253	0.000324238882997041	0.00157284400408764
-0.417472144019261	-0.446983971865111	-0.202569326746241	-0.0451518685825139	-0.010234738257806	0.00375755010940759	0.00467646209540684	0.020072223123032
-0.414342817151624	-0.441791848634219	-0.165331378089345	-0.110756621661245	0.0103001413275206	0.0138023682870546	0.00583516143103702	0.0336045318910855
-0.368925290750962	-0.375850690305382	-0.15397516863716	-0.0633440591681875	-0.0486636762919354	-0.00325264425144034	-0.0093923993774091	0.0169955877415952
-0.415428076962231	-0.449593653250774	-0.174052065647991	-0.0806385084969476	-0.0515394216767214	-0.0111789473684211	-0.0340541948931735	-0.0551900584795322
-0.392337833565234	-0.353729487528942	-0.22565640549512	-0.0836562106729893	-0.0207124700336342	-0.0223144143614866	-0.00967894858981211	0.0257340256389674
-0.451111111111111	-0.612106135986733	-0.17008547008547	-0.15264116575592	-0.0656156156156156	-0.0315412186379928	-0.0611111111111111	-0.0200312989045384
-0.468004142851663	-0.457940325513485	-0.141541038525963	-0.0551893324892178	-0.0150350144295777	-0.00968449844157493	-0.00132939831432299	-0.00321445283095645
-0.390562778356459	-0.455040990755276	-0.169982052852737	-0.0598494165019173	-0.0503596978697582	-0.0149358500828749	-0.00271551406632309	0.00600105362010128
-0.451259777981449	-0.412804475582311	-0.155357265929219	-0.0843585237258349	-0.00781077310528511	-0.00619705325480735	-0.0144258933801992	0.00685572232384002
-0.462594669595884	-0.444569054441847	-0.192253231585273	-0.064975399810896	-0.0248438370452903	-0.0119480040273463	-0.00736478181710631	0.000249701294826044
-0.414489337593721	-0.36820199546359	-0.225959883641237	-0.0828503479559738	-0.0344718793432671	-0.045548898429023	-0.015836149108054	-0.0216989447396126
-0.40848342841383	-0.429542061987575	-0.151732602910964	-0.0538057119081332	-0.0354782831847053	-0.00634179406383195	0.0017923590171296	0.00902191261765095
-0.483010538004079	-0.417103862237104	-0.209585747540482	-0.0669032396904674	-0.0211807698741873	-0.000939730296443009	-0.00426875506628654	0.00605483672594687
-0.420404745552221	-0.475796178343949	-0.216892068754908	-0.135382860318691	-0.0184191291636212	-0.0409302779608073	-0.00360907341348127	0.00332699493371269
-0.421084094999471	-0.461791488973346	-0.212623661813371	-0.0904660350790852	-0.0166654903483079	-0.00729042249170786	-0.000793110923402396	0.00946419127483134
-0.487492363379582	-0.452364573473635	-0.177853593256757	-0.0519824840671553	-0.0060884586491331	-0.00595566150318638	-0.00171837844541745	0.00424932316474147
-0.475887722389448	-0.494114889646254	-0.227920148412749	-0.0710261058319575	-0.019216941222105	-0.0159800433325747	-0.0034237976594268	-0.00112366918706119
-0.531896236755572	-0.569448161430177	-0.216179914588786	-0.0872935381048972	-0.00378471999486818	0.0289449112978525	-0.0185892538833715	0.0268652915711739
-0.469652763867237	-0.484015955952582	-0.132283783262878	-0.0263104424881511	-0.0255672412313152	-0.00703735677551343	-0.00627616264046726	0.00803648632610499
-0.46184335142149	-0.468803561880681	-0.195471269367158	-0.0667024555968009	-0.0199345267117086	-0.0160919085833762	-0.0155668281835893	-0.0105592823610947
-0.365023628177121	-0.44791533379235	-0.147078067945737	-0.0660414118408351	-0.00895424570465719	-0.00276495822066802	-0.00177432946276812	0.00315440047123339
-0.385870913006591	-0.397502195895359	-0.196709273730536	-0.0734781462350059	-0.0373809543985889	-0.00578222121058247	0.0102308816388925	0.0140200832872825
-0.349796484985713	-0.427673787893914	-0.21256428815215	-0.060345518678852	-0.0091029848413815	-0.00617283950617287	-0.000248482946223039	0.00764517479024496
-0.297059887391798	-0.32021359114093	-0.194441025514788	-0.0526683892858071	-0.00398514383382931	-0.0413911444873153	0.0120472980983619	-0.014867644922967
-0.471815286624204	-0.566463414634146	-0.139179104477612	-0.10065445026178	-0.00258620689655176	-0.0104609929078014	-0.000510204081632604	0.0108156028368794
-0.429172098704532	-0.473029650006124	-0.172223177652753	-0.0503729906204265	-0.0218425932174522	-0.00255096712202862	0.00481065055658103	-0.00458572173006777
-0.410668327954573	-0.426747836681141	-0.188769915887985	-0.0632550874920983	-0.0164070336932791	-0.00607935469607213	-0.00283422657208487	-0.00228259603942971
-0.23953823953824	-0.310584839996605	-0.0531522117729014	-0.00677100677100684	0.0267624700614391	0.0751545303784109	-0.0451708092157531	0.107902554961378
-0.411381512803832	-0.48385296559358	-0.160997883129031	-0.0312823461759633	-0.0197620697620697	-0.0100848782666965	-0.00862043362043363	0.000679979342399717
-0.313439435749986	-0.338635675564826	-0.175430304259261	-0.0807519782059414	-0.0192209902630378	-0.0112388658461957	0.0299704840613931	0.0327130403842733
-0.330435438347015	-0.244664847725094	-0.041793142787296	-0.04344939172378	0.0409396885836677	0.0168132995088249	0.00239295923939231	0.0689401063964179
-0.393479568866251	-0.37699857731518	-0.183088750522869	-0.06649013767226	-0.0319304670680471	-0.0135830189808993	-0.0203141324789301	-0.00191431233055261
-0.225967812092214	-0.276242753176267	-0.210597527974841	-0.0313813459268005	-0.11095806550352	0.0205234159779614	-0.00346032385943695	0.0233011937557392
-0.488240676717724	-0.435675002653163	-0.163839292353912	-0.0769913304528366	-0.0129358345751415	-0.00389790759914577	0.00132042253521125	0.0078587256653595
-0.252985937198998	-0.664468353290718	-0.240643108197967	-0.045987460815047	-0.00817860300618922	-0.000457157784743978	0.0184880636604775	0.00288897106406583
-0.495337995337995	-0.424178762414056	-0.172077922077922	-0.106627953544253	-0.00965130759651311	-0.0421013412816691	0.00466200466200473	-0.0336504580690627
-0.422171904272252	-0.443142006114656	-0.225262681718175	-0.0453324221288685	-0.0145566061845132	-0.0107545814376065	0.00923803667262968	0.0067300978735535
-0.483642995554542	-0.335771675260823	-0.178585308977847	-0.0604571672719505	-0.0222873900293256	0.000679117147707964	-0.0223867442270403	0.00395617772367618
-0.434518318437994	-0.436595370915445	-0.187333925028431	-0.0684462314551106	-0.0436445204631382	-0.0200221478020424	0.0171804414484001	0.0078370413549661
-0.467523722069177	-0.528163852898835	-0.0804713804713805	-0.0763478668541959	-0.00598823122187608	0.0131816856226306	0.0135914194737724	0.0195543000627746
-0.390355443528133	-0.486831504743732	-0.176375260184359	-0.0851957207609426	-0.00841151551444985	-0.00258579426026517	-0.00394618622026766	0.00582077871258069
-0.361901377269232	-0.386663047362864	-0.145943646159952	-0.0501251754720765	-0.0284652934016678	-0.00698474102729418	0.00434980256531392	0.00763514201364146
-0.404405103764728	-0.409103687893294	-0.143203275874401	-0.0882736322670989	-0.0134415238061653	-0.0112162218696964	0.0108331934256917	0.0103513413206703
-0.476853672643146	-0.49162585896324	-0.158369963369963	-0.0821410847217299	-0.0355428119438402	-0.0177118152580797	-0.00882908899973744	-0.00202650811346461
-0.447211294469313	-0.405887422642357	-0.19222238860062	-0.0858341374036986	-0.0208085461484031	-0.0141255064813491	-0.00492402008739323	-0.000734652195301111
-0.344405594405594	-0.547933409873708	-0.434550743374273	-0.0152519893899203	-0.0557692307692307	-0.00934065934065931	0.0192307692307693	0.0192307692307693
-0.475245646325924	-0.433084276067702	-0.220386337694266	-0.0632306255835667	-0.0027325322652425	-0.00257155606553194	-0.00839339210819134	0.0134494773519164
-0.309268719080505	-0.391668998218204	-0.16762354355916	-0.0673368254664191	-0.0080117580836826	0.00230729448270994	-0.00528612863760713	-0.000707733430532875
-0.394823814178653	-0.41850695015252	-0.142584878433935	-0.0564607110061656	-0.0151665180020568	-0.00418519168519171	0.000301949641156707	0.00341778076902832
-0.472090894622414	-0.42418930762489	-0.162290483553389	-0.0350431853477411	-0.0136023103310163	-0.0170382804260313	-0.00599747824415409	-0.00646532077035067
-0.460326942085948	-0.470023110392325	-0.20984696042421	-0.0580046949709638	-0.017891029753118	-0.0215844043686582	-0.00231552718982753	-0.00321251395400046
-0.72507355344884	-0.41304347826087	-0.347826086956522	-0.0752056404230317	0.0512422360248448	0.0431609013011743	0.0142292490118577	0.0484949832775921
-0.449396233506674	-0.494764596754167	-0.212579194978122	-0.0946101474254274	-0.029130449974731	-0.0217758798105278	0.00154328360246236	0.0021810806924617
-0.369200691781337	-0.481985756179305	-0.232343296303252	-0.113652801704299	-0.0118410069657328	-0.0101839509464143	3.00774494322864e-05	0.00550016291951771
-0.406628357973866	-0.452470337833563	-0.216725870106576	-0.0687281371250588	-0.0272002219624324	-0.00145700806627724	-0.000487115992565457	0.0163539744284362
-0.449618049387102	-0.409651299464542	-0.234111961337092	-0.0955934476482422	-0.0514929514929514	-0.0366515837104072	-0.0205920484010371	-0.0199102784008444
-0.354865411346244	-0.409740321899897	-0.227595921674964	-0.0356829252422487	-0.0386897725990666	0.00398861095299463	0.00380104411140736	0.00429776340074228
-0.447716284068179	-0.466429310215706	-0.189503963960502	-0.0907609660664068	-0.022463093903363	-0.0195983366587726	-0.00102817695453405	0.00650294168214738
-0.42956506834898	-0.376278492386756	-0.196120158143938	-0.0436394060506957	-0.00410942471257691	0.00348553197263601	0.0147203518541109	0.0316413191219992
-0.482391191901278	-0.389247379192248	-0.11179189872134	-0.0631604226705091	-0.0440728993930417	-0.00923885404305813	-0.0231604226705091	-0.0185175655276519
-0.466561308375984	-0.443894660105704	-0.212477122622742	-0.0536209553158706	-0.00825266137072656	-0.00718537650619111	0.00100906582577842	0.00594334287330123
-0.39403331043956	-0.402670636136772	-0.217053317053317	-0.0480847557933092	-0.01630548222727	0.00279573367808661	0.00759113009752388	0.0249191511270574
-0.461726304871725	-0.498304012878004	-0.299524129315512	-0.0665662329910373	-0.0321501667241577	-0.0152099059336999	-0.0196137841877753	-0.0116229723994951
-0.464513019321668	-0.3937740798158	-0.263506593934834	-0.061993069365626	-0.00190758218499909	-0.0257784910076814	-0.00834225240815012	-0.0292124328114045
-0.464233442882978	-0.500484661056905	-0.233035155250848	-0.0852921965368209	-0.0288686669103203	-0.0148310454292273	-0.0103316457553746	-0.00245535195315483
-0.402403708169427	-0.403956420905959	-0.189441040661305	-0.0652592242359521	-0.0258515855770358	-0.00804760039868502	-0.00690994045962356	-0.00678785190991027
-0.516820974383963	-0.558650162098438	-0.35292691207139	-0.0547018157587873	0.00987077082927468	-0.0358063392546151	-0.00134909071285949	0.00276494055377807
-0.445055045202683	-0.473868398029194	-0.240823771502615	-0.0929089372303038	-0.0318825942481655	-0.0104709047110082	-0.0283819840199533	-0.0200470630826318
-0.430963495170693	-0.440295473688363	-0.229998588875205	-0.0605831769752502	-0.02954075957413	-0.0135394820270205	-0.014491167884258	-0.00254168374787467
-0.406938524469279	-0.423554102133221	-0.214535990530632	-0.0591753111317177	-0.0118533715390973	-0.0110330604778914	-0.00283648630111355	0.000909500484784997
-0.379867902730391	-0.442158611367462	-0.23199215638052	-0.0767775136654735	-0.0225035924298378	-0.0790309210249369	-0.00331758368046575	0.00977160372064823
-0.403161412618699	-0.461941229669273	-0.144857664118344	-0.0770479887927432	-0.027266419361054	-0.0173531493415563	-0.00486196242051451	-0.00417803018184448
-0.426428352613366	-0.464041772513165	-0.189429895503461	-0.0643936174525424	-0.0283434842392886	-0.00275936582022596	-0.00220309634487892	0.00401695410942127
-0.448768826159963	-0.459391135988185	-0.25267546802943	-0.078794907308651	-0.0150285324952526	-0.010986014314456	0.00435031817687481	0.00667183752881895
-0.427368927368927	-0.43991303892294	-0.248914942613892	-0.0710551380654473	-0.031147501735737	-0.039963229618402	-0.0246817823323252	-0.00586243386243379
-0.52453784566089	-0.508401574049221	-0.197023841046387	-0.13106811463619	-0.0204976629804667	-0.0101535652821205	-0.00934772735819311	0.00449716415278856
-0.425173693022052	-0.408906871144135	-0.175658815983233	-0.0862922404734251	-0.0459223068425887	-0.0344153237619035	-3.14338609885834e-05	-0.0153577718131093
-0.404397668720018	-0.439226578129656	-0.155738386104878	-0.0628536275620259	-0.0287211213005572	-0.00740022947942887	-0.00323533360182582	0.0129539164786376
-0.381217883874288	-0.402824313357972	-0.162818137286222	-0.0768062240779493	-0.00993490385824192	-0.0408132572371783	0.000991070694764673	-0.00064210387842234
-0.397744523964433	-0.314929374162285	-0.194552731430948	-0.104383741669013	-0.0174894460239511	-0.00550314465408808	-0.0013085137816049	0.0234968553459119
-0.433340004536418	-0.407981023734795	-0.252730923694779	-0.0633386091282018	-0.029107735288982	-0.0359185375381307	-0.01478654188343	-0.00871962425975081
-0.408205877532207	-0.416552767299036	-0.196836999196171	-0.0827604522855481	-0.0344648987664588	-0.0244160151622838	-0.00499051283647933	-0.00374522632960628
-0.304233767487157	-0.389713434158326	-0.146449408567775	-0.105602369094091	0.00574200856314433	-0.00552046404327922	-0.0288789428815004	-0.0180778543852654
-0.32609061240187	-0.369931112453516	-0.184549575360107	-0.0697336220826154	-0.0458002520818296	-0.00836497161262639	-0.00152547296378325	0.0125394446564708
-0.434175546868653	-0.452891090471359	-0.223134579843456	-0.0859578507353344	-0.0266312123351415	-0.0163082156777311	-0.00269519617972369	0.00107390140088881
-0.39276631976759	-0.387562950766001	-0.240542865926891	-0.0814312747241457	-0.0242918635096742	-0.0320375175069697	0.00934732849721909	0.00486985183629285
-0.340313735192418	-0.335966697256248	-0.168751640276441	-0.0363208992079418	0.0234307077030081	-0.00152332434322244	0.025213699193835	0.0113766589035526
-0.587786259541985	-0.278750686025046	-0.289356186086706	-0.168720322173469	-0.139398427708784	-0.0649359383932475	-0.0518599297225252	-0.114686657219911
-0.403800591978833	-0.444237866594253	-0.200424382313473	-0.0729296145498959	-0.02975353300849	-0.0125449446518143	-0.000650007318403811	-0.00176449566693471
-0.377872343107795	-0.388363153647846	-0.181776976666932	-0.0539145928252901	-0.0482672882532836	-0.035614339961532	0.00794704536972668	-0.0207256306204143
-0.429241079122167	-0.379931057079107	-0.209646038890008	-0.0682580263258861	-0.034868440577164	-0.0200449516714173	-0.000602943860057326	-0.00293994826363686
-0.368988372305877	-0.385156232756575	-0.183962224025382	-0.0936488642386482	-0.0308746259348719	-0.0246460185816226	-0.00210504627135211	0.00425986045845361
-0.428708720420073	-0.356916921169258	-0.215672475088299	-0.046271485523822	-0.0555873658074442	-0.0431185409074627	-0.0248928641452006	-0.0181604818030622
-0.383604885435046	-0.387034591541029	-0.195349215133388	-0.0566185628999699	-0.0109401709401709	-0.0257538355364442	-0.00909689400339442	0.000918329587812239
-0.419848197798508	-0.344919048700561	-0.173142994571566	-0.0441867656153371	-0.00823212720671096	-0.015074211502783	-0.0151630076995736	-0.0134508348794063
-0.360257781598739	-0.460975197401222	-0.268441139698625	-0.0580117542692393	-0.0390941965441501	-0.0174306559295202	0.000687684132694377	0.00256108212326922
-0.463064325083282	-0.474338436469532	-0.207890726776124	-0.0672479599732033	-0.00753932538989555	-0.00926888622682298	-0.00907635456699785	0.00565237597304524
-0.415267700092664	-0.370020054727075	-0.1970654054348	-0.066718964552392	-0.0184456346975211	-0.0119749174349636	-0.00147383855699668	-0.00296088038895626
-0.377049180327869	-0.525974025974026	-0.362962962962963	-0.0357142857142857	0	-0.0267857142857143	-0.0260869565217391	-0.0330578512396694
-0.546579634464752	-0.333741496598639	-0.33799522673031	-0.0774025974025974	-0.0430372492836676	-0.00386634844868738	-0.000527859237536621	-0.012258064516129
-0.410291959271452	-0.468782830649338	-0.262004612992838	-0.0658794956593634	-0.0239441120826303	-0.00653906902748047	-0.0150364335593564	-0.00289096126255373
-0.455855448190129	-0.389769404140819	-0.179862981882856	-0.0333330198443736	-0.0113599696794318	-0.00399019596382333	0.00330091193797166	0.000741763740056967
-0.416060936810571	-0.431652386131522	-0.119651177702732	-0.0654620547237997	-0.0107719172750416	-0.00477491577579126	0.0049706375838926	0.00785829581174069
-0.352926446113885	-0.315872835514604	-0.225914951861011	-0.04427440849633	-0.0107439229176517	-0.0711693920222477	0.0169827041144943	0.0051195308976093
-0.394122253011314	-0.406248416438634	-0.137949475211322	-0.0570346525824027	-0.00480258404522083	0.0166855216786082	0.0255424489459816	0.0179209797216983
-0.446913828212241	-0.468856578829458	-0.2294018526635	-0.103214539426948	-0.0515601683098075	-0.0284049293195634	-0.0104507656721224	0.00043641202177791
-0.372218969555035	-0.345187651331719	-0.157954545454545	-0.0175113895216401	0.0272435897435898	-0.0598118279569892	0.0510294117647059	0.0571883852691218
-0.409667938959696	-0.445675293689609	-0.172921279327218	-0.077294203600428	-0.0192406512040736	-0.0186350432096876	-0.000662556744361775	-0.0151631319564767
-0.422472320797794	-0.417620317693895	-0.149539496841749	-0.0476194972455879	-0.00765583162828565	-0.00154080822863745	0.00218208306742218	0.0016401440392747
-0.414396863595666	-0.345668551678832	-0.225611148210932	-0.0933217651855645	-0.0290292540046718	-0.0426912410623871	-0.00130064043535039	-0.00921451225768277
-0.496945795203635	-0.388782901915509	-0.247804319232891	-0.0537337583980546	-0.0187141130104225	-0.0190320472080235	0.00447773217306557	0.0153819203481986
-0.468779316297047	-0.434598209483652	-0.2334313615322	-0.0993950934991694	-0.0386114293947731	-0.0255728314238953	-0.00953401412608523	-0.00495031068356122
-0.443796159637543	-0.440776528554478	-0.197853876185164	-0.0581055040814393	-0.0157984733050942	-0.00824171744607083	-0.00227699762293887	0.00856023144633444
-0.450626604257889	-0.50649978513107	-0.277653631284916	-0.0851302667989349	-0.0237062628638636	-0.0345256691996082	-0.00777411321262711	-0.00939966303094797
-0.415680798004987	-0.440797272296698	-0.21527029681167	-0.0587618790860686	-0.0214307980049875	-0.015720665114622	-0.0054972904556263	0.00174503931558667
-0.449268580195539	-0.405071486716263	-0.158647815338463	-0.0838808545000734	-0.00747136338827115	0.00438821288403546	0.0151635732472726	0.0283516598648959
-0.43930721159332	-0.428367945203863	-0.209104011227829	-0.0648006356105275	-0.00562686025155523	0.00325494655795788	-0.000822032640380499	0.00735858335502959
-0.580869744152548	-0.472380024887735	-0.229931847485725	-0.125189281717032	-0.0176618684296505	-0.0318761384335156	-0.0296069523997631	-0.00510685778044806
-0.466099914979206	-0.431876883812709	-0.247701939982204	-0.102296447271322	-0.0291532736763808	-0.0125727272504754	-0.000142732441550386	-0.0074347871922702
-0.498018104879747	-0.484051002599993	-0.176941963225968	-0.0907901622187336	-0.0121630930853354	-0.0102785445687266	-0.0169328601005619	0.0017006802721089
-0.404126840088728	-0.390800180249775	-0.193275922981805	-0.052455521987244	-0.0274891371818746	-0.0107122102204535	-0.0109920634920635	0.000447280226862579
-0.460161480891269	-0.485989413547648	-0.19833658421307	-0.0409734234109533	-0.00745395305538932	-0.00250856988419967	0.0136078114910019	0.00731028006999712
-0.397798196948682	-0.384577922077922	-0.154570092070092	-0.0607911825017088	-0.00911654135338336	-0.00358983799705448	-0.00047426591883859	0.0290178571428572
-0.454842716031184	-0.456993703811951	-0.195358676291877	-0.0647298507581706	-0.0157779317760677	-0.00948687434864659	0.00318795082617862	-0.000913070884234757
-0.343257459386492	-0.369072093896778	-0.193980368221839	-0.0474707783306888	-0.0113278958944282	-0.0529465656519175	0.006095786624852	0.00453601697841333
-0.372763676643128	-0.413140912029263	-0.182059263419973	-0.0467153737357002	-0.00795307042765336	-0.0151610832648977	0.0127285513361463	0.00328410689170178
-0.466370904541073	-0.424181228047347	-0.233095649323586	-0.0650082443577223	-0.020895428135547	-0.0123178072675576	0.00356292054025509	0.00149217894273157
-0.418820224719101	-0.379436663075265	-0.183820224719101	-0.117733268197362	-0.0466571041517252	0.0261368568259632	0.0143970454758849	0.0266231250345935
-0.343644128587528	-0.395312456751758	-0.187177771143683	-0.0675494077440464	-0.0360004710863792	-0.0306516951175037	-0.0235784836743226	-0.00309425526565987
-0.4204694828581	-0.352814674762462	-0.204097093567899	-0.0740691977492246	-0.0270867069628524	-0.019641136890938	-0.00584144573665379	0.00528259709319867
-0.354848108880367	-0.303447419450361	-0.186701029788215	-0.0590866184623879	-0.0360367290034133	-0.0336023310245447	-0.0212343542139807	-0.0094280527460251
-0.433099659147558	-0.392697593190554	-0.164208908284955	-0.103270937278406	-0.0239925972921938	-0.0170935236695707	-0.00228955791923269	0.00518710043134774
-0.336970118725662	-0.422332907334953	-0.256884395853215	-0.110993036320571	-0.0500776490442734	-0.0264656844900133	-0.0161949790608571	-0.00338108758317257
-0.361272198725991	-0.384448157230028	-0.181672696085059	-0.0942257294515528	-0.0258530746852847	-0.0267142560148276	0.0154061005798244	-0.000653157415820393
-0.490238377737029	-0.468229080706387	-0.238932948810382	-0.107796696965817	-0.0947351048027727	-0.00400048490726146	-0.0350818576678917	-0.0297796307325788
-0.349565112614112	-0.556259592382684	-0.234413510317311	-0.0834425419468494	-0.049277930637815	-0.0133638559007374	-0.0221911759797447	0.00903263172092061
-0.380202364647679	-0.347095403696915	-0.162707407743222	-0.0850831673369958	-0.064702075463179	0.00744750326534716	0.0052654031324274	-0.00623779219960929
-0.483991426740615	-0.437147499915366	-0.224179923918445	-0.0843941846990853	0.00391303799012899	0.00693981422572842	0.00787554354416775	0.0083101891089582
-0.427882129999488	-0.429018983627634	-0.177452269927959	-0.050522820841557	-0.0171442968418576	-0.0156399747989294	-0.000441436812564699	0.000987510741202957
-0.373796340180563	-0.414459890497531	-0.193715313713369	-0.0620034392983063	-0.061981038868218	-0.0028447330807766	-0.00182604725984215	-0.00956902196559317
-0.459762022367538	-0.436738507326394	-0.21029602960296	-0.0578989569238919	-0.00298974250943917	0.000299936302187387	0.00441747714594476	0.00300163547512022
-0.447367672797811	-0.48044395167282	-0.207830695254837	-0.0451417107588785	0.00653426689475278	0.00135558462109842	0.00873198489026672	0.00689375461709973
-0.413961058576465	-0.436052933467348	-0.224150337454628	-0.0958244841744861	-0.0254310818439808	0.00418400947650976	0.00150688197967863	-0.00258913698985308
-0.360292943086955	-0.33639292332173	-0.157164116414351	-0.0697505714021084	-0.0470278984656333	-0.0429938479677671	-0.0315750048217185	-0.0361640516642865
-0.554076216603053	-0.604183069181529	-0.247197740314997	-0.124566273421235	-0.0055753167339434	-0.0096696977216002	0.0119185750636133	0.0191047694323689
-0.34351226502828	-0.451755962740835	-0.235734202026337	-0.0851963861303267	-0.0265694038917157	-0.00171186684017	-0.00586589611240362	0.00184428555215066
-0.41731739768968	-0.401916417308274	-0.171144602409475	-0.0679441797646081	-0.0167866870242008	-0.0126568837075999	0.00961482095390176	-0.0109985842064471
-0.532016618728028	-0.517306547619048	-0.224064095108871	-0.0725914233096553	-0.028021732182806	-0.0151981128303547	-0.00412067392913074	-0.0013269127875869
-0.456017668531438	-0.404456941652768	-0.229156694660807	-0.0634328358208955	-0.0391864208369915	-0.0307016251418132	-0.00504428631682063	-0.0049991975605842
-0.465632631187923	-0.455315102965708	-0.172065517126815	-0.0344908079548625	-0.0482725116091257	-0.00983575506669909	0.0125167420434003	0.00606734696279565
-0.377289883089386	-0.503114080350515	-0.159931067818338	-0.0327326612156333	-0.00883075380130371	-0.0148420479302832	-0.02191736529712	-0.0446653268879111
-0.497677119628339	-0.369130869130869	-0.131696428571429	0.00857142857142856	-0.0535714285714286	-0.0217086834733894	0.00324675324675316	0
-0.427083435269301	-0.43132703223354	-0.185629210641282	-0.08397571215104	-0.0249277038750723	-0.0378576964499603	0.00460682091970255	0.0123240147348236
-0.392509136481582	-0.473402319985916	-0.135499344060065	-0.110342020960219	-0.0472992181947406	-0.0135179829283568	3.82114007535517e-05	0.0151013893278181
-0.359538230066619	-0.38814253264014	-0.159248327430146	-0.0477168449405793	-0.00144178518651727	0.0305888195498585	0.00352687770430882	0.0167288039989227
-0.385822867420153	-0.461889238883598	-0.216822897398354	-0.0710220676699664	0.00220392872776143	-0.00986343141938895	0.021044692111357	0.0176897282092423
-0.425569971224161	-0.450540425003279	-0.231597602203629	-0.0662862450150616	-0.0256051665332238	-0.00178151691358475	-9.80013369393795e-05	0.000578808566489175
-0.544415626519695	-0.561717679305619	-0.143164803609886	-0.0583308700364569	-0.026708008125735	-0.00252393187657751	-0.00945614773374259	0.0019186843307446
-0.417461819164752	-0.423670190967953	-0.19368405680698	-0.0914021399344296	-0.0394082523839231	-0.0476098959763278	-0.0380910646467176	-0.00163840183960917
-0.345137880986938	-0.526454033771107	-0.222404779686333	-0.190815154994259	-0.0613217768147346	-0.0653846153846155	0.0391991570073761	0.0317429406037001
-0.28035880511128	-0.378906327506498	-0.18021943625311	-0.0369111733026034	-0.0446005065622841	-0.0274957064973086	-0.0333226871074204	-0.0213766227881369
-0.417303946324219	-0.432427657845458	-0.226746558426218	-0.0769830109079853	-0.0469018932874354	0.0144076305220884	-0.0204955800539268	0.018574297188755
-0.498232925199552	-0.513207803516399	-0.254486906453533	-0.0912400861461944	-0.0146041665707936	0.00530758191238356	0.00158421168655021	0.00693335857683997
-0.478705455906365	-0.550944400106411	-0.161738050900062	-0.0720748123439016	-0.0186462634604485	-0.00593590793807763	-0.0024603793470559	-0.000830215889207508
-0.42840530796634	-0.46005128529747	-0.203636011476945	-0.0648136108960543	-0.0215037978459343	-0.0150371051059018	-0.00876641635515563	-0.000620834088983724
-0.426573426573427	-0.458444433264577	-0.135545305758072	-0.0655749313977162	-0.00565014695449484	-0.018822299196131	0.00308061982070795	-0.0111700380156756
-0.461023433763749	-0.541477391851282	-0.214377406931964	-0.00294365012615638	-0.00703346568349406	0.0271588661832565	0.0189297415362214	0.0020878808009871
-0.487442356434715	-0.38516599216925	-0.183339308618022	-0.0403473605085125	-0.0118476350969492	-0.0109847576431874	-0.00362121367565205	-0.000913986230060337
-0.413545883974248	-0.410731725253387	-0.196584590296263	-0.0624802403254839	-0.0408260262086615	-0.0181971050764995	-0.0056364223310571	0.00863263417214111
-0.369732026915358	-0.607334525939177	-0.192377260981912	0.0052745145049149	0.0114239086087311	0.0324271208647232	-0.0106312292358804	-0.00510127531882976
-0.378499980689762	-0.396861075956673	-0.213636817410402	-0.0951827431827432	-0.06013620369868	-0.0182539682539683	-0.0503137734075348	-0.0438587892269603
-0.390829375228352	-0.430155277932325	-0.195846017872925	-0.0278898417683294	-7.9223608635326e-05	0.0130557323393037	0.0116529513359749	0.0142918332381496
-0.416469963413195	-0.520524017467249	-0.219556275531765	-0.0533085894333825	-0.0394895347086283	-0.00860016977185818	0.0029192059759745	0.00613445919122768
-0.438833581160314	-0.514414253491923	-0.239894316966856	-0.0893094762855241	-0.0584457610319679	-0.0561799311799311	-0.055843497853807	-0.0323328862061256
-0.377279999048452	-0.378532381232961	-0.195894326571914	-0.0971452410751535	-0.0209181977875896	-0.0193592761409624	-0.01673962998373	-0.00730405369695053
-0.429658340511054	-0.417868217054263	-0.203171247357294	-0.121991024071807	-0.0187865844012023	0.00692976274371626	0.0052738594484687	0.0161427719567255
-0.59	-0.540357142857143	-0.175686274509804	-0.126666666666667	-0.0509090909090909	-0.0447457627118644	0.04	0.0211320754716982
-0.387661963979624	-0.427927291156843	-0.205626443933212	-0.0726233421143501	-0.0211200461484656	-0.00585825220918734	0.00360499458521624	0.0110965878021749
-0.479900732222714	-0.514447884416925	-0.257585139318885	-0.155402379422474	-0.130694383016364	-0.127947130269112	-0.0808381989319925	0.00135448916408665
-0.424449146359259	-0.452948815889992	-0.302336323470344	-0.114375723286614	-0.0314748469920884	0.00636568156253203	0.0177247224075019	0.000857950339815727
-0.37720647476745	-0.335715025370198	-0.280638397017707	-0.0457101396698713	-0.0470977306420345	0.0091891891891891	-0.0137958854376765	0.0555859503227923
-0.434804007944326	-0.451278301144126	-0.174098751967978	-0.0639801834633733	-0.0118002430942271	-0.0121012695410226	0.000459605010184272	0.00567645874074818
-0.430678791218885	-0.400974363070042	-0.183333653126619	-0.0619427442646993	-0.0257726801729374	-0.0100015900779138	0.00465132221631903	-0.00270467836257304
-0.43548458899917	-0.422484392637472	-0.165011372595217	-0.0529828296502871	-0.0181943561876483	-0.015047396416539	0.00672826217759304	-0.0106177479766363
-0.444118993135011	-0.466185490823993	-0.382199488491049	-0.119615110477548	-0.0263958531683064	-0.0157748329865294	-0.021981174361273	-0.00606423629040587
-0.448604104244275	-0.485741861026601	-0.195339759719934	-0.0947704185900634	-0.0215626739537473	-0.00683862533848534	0.00138920250018915	0.00985391784020295
-0.430709141426075	-0.454704400300404	-0.215358279442192	-0.0633107912533221	-0.0253329133184546	-0.0124981582004738	-0.0123612952753157	0.000462241636580152
-0.388689183945296	-0.399652867836441	-0.176293692501828	-0.043951419615501	-0.0145598629309907	-0.00159296730362457	0.00142194794784312	-0.000308155858385284
-0.429362929889207	-0.392018693636131	-0.220495056796682	-0.104837750717483	-0.0136111994909323	-0.00500871501888256	-0.00572311770454537	-0.000177486674185934
-0.468029375115989	-0.426308025365442	-0.193533500620115	-0.0472376654081742	-0.0133717694679214	-0.00564555582217707	0.00794918534944467	-4.7446821817787e-05
-0.422296812338868	-0.470783532536521	-0.169196230949219	-0.0332835325365206	-0.0167775978184197	-0.0108887264878684	-0.0019361805115985	0.00503684742893706
-0.514417651428541	-0.507672835681741	-0.213420163601879	-0.092091958132333	-0.0347335130751947	-0.0135230138971362	-0.0101921202761613	-2.90508506088916e-05
-0.401770337523562	-0.386045969871098	-0.120210069303994	-0.0614834161464305	-0.0624574953852133	-0.0225003947738803	-0.0207983389324374	-0.0189969604863222
-0.400103103412723	-0.423768037695102	-0.197933901418371	-0.0488783433994823	-0.0478538355650105	-0.0377812775908559	-0.0172425993631324	0.00211984171848512
-0.388606434796469	-0.399069753097669	-0.220478048557467	-0.0836063780247648	-0.034374857732522	-0.01786913710309	-0.00452370729313634	-0.00420437956204389
-0.377845071978204	-0.335285331885014	-0.170767511134743	-0.0552185070759418	-0.0267619310810707	-0.0209218376395757	0.00386047282784818	0.00485290311448539
-0.352797879855358	-0.405863020144265	-0.184921491395974	-0.0725671231691223	-0.0227159326929318	-0.0165999369729932	-0.00030878795707856	0.00147688837488924
-0.256936657764368	-0.311227014100767	-0.171783104615933	-0.0749179578781207	0.0578747863141986	0.000522166823878178	-0.0050373740656483	-0.0391362725892012
-0.395646856575866	-0.396010071914505	-0.18380617013266	-0.0999584905426587	-0.0344794854357928	-0.0102441603909483	-0.013167912025941	-0.0142180475272961
-0.372252803153168	-0.368469375307491	-0.138489422880436	-0.0472247082516005	-0.0446904403271891	-0.0015519712410228	-0.00846210288645566	0.0243676381757777
-0.426036371485619	-0.350806653982854	-0.17760167475284	-0.0739562824978545	-0.0246204191202454	-0.0134643308526285	0.00748686689519096	-0.00373455704231651
-0.487508505881209	-0.152469135802469	-0.0343531937734837	0.0210602759622367	0.117530864197531	-0.000582343349638914	-0.0278212484785255	0.0623957290623958
-0.395444327995956	-0.353694317721767	-0.14930600741399	-0.108869156234921	-0.0164641604099524	-0.00788609431018905	-0.00836925321235327	-0.0080056477479955
-0.460209569475428	-0.523157156269022	-0.182441240371321	-0.134893596830443	-0.028359905220384	-0.0383799421407908	-0.0125583427218173	-0.00621237716814582
-0.396333287094835	-0.387277994368638	-0.127715570868026	-0.115131126556434	0.00886560014820115	0.0108039181591607	0.0387088477366255	0.0326025258975451
-0.497959152445765	-0.525588392677	-0.214550733115592	-0.0647221493680089	-0.0228219786202636	-0.0175329677278424	0.000553661766940938	-0.00905709325096404
-0.38989898989899	-0.439659755449229	-0.172102379729498	-0.103021161844691	-0.0221570544151189	-0.0146339722311454	-0.0110854305769561	0.00573419787393581
-0.315619967793881	-0.422461679822913	-0.220322423058134	-0.0707856598016781	-0.00863991081382387	0.0337443218689163	0.0157064324980367	0.087226908933593
-0.35009262725449	-0.469540094485846	-0.204744036451354	-0.0873232219717155	-0.0336817653890824	0.00418398332003977	-0.00449589749353707	0.0468653470729237
-0.455907640080441	-0.422097777706768	-0.235549855484614	-0.0927313511330387	-0.00648797613550578	0.0103163251517632	-0.0275011108995112	0.0139378162933324
-0.379060871377945	-0.498341847449965	-0.214774428972236	-0.0736455798487916	-0.0223395436101052	-0.0150720538666431	0.00140675452133598	0.00943745293244469
-0.457747349190428	-0.468494897959184	-0.234521728271728	-0.0823261072988147	-0.0128126783336504	-0.0144079126643504	-0.000227591036414565	-0.0063032254630615
-0.443533333333333	-0.48739387755102	-0.228208130081301	-0.0542441288746374	-0.026527857631759	-0.0152	-0.00722397418165055	-0.00443611111111109
-0.470847082440527	-0.472455539299544	-0.23030161890095	-0.0352937115102612	-0.0236945275909681	-0.0157327844100038	-0.002171092852989	-0.00575254929587488
-0.380227767492014	-0.387209673605919	-0.20703456884788	-0.0373425798576946	0.000345118710624259	-0.00519706792564567	0.0323333894135849	0.0267187592446173
-0.378103707494962	-0.416263530164684	-0.195922527551605	-0.0688392475536536	-0.0235368617363046	-0.022877832060586	-0.0215503707912207	0.00619347299485085
-0.441415781037845	-0.501784084308356	-0.254219857152292	-0.142675126774202	-0.18177828972629	-0.139960722484994	-0.0632760558421687	-0.0647718212091365
-0.377002635862252	-0.422409044464577	-0.22643722260492	-0.0972466871130143	0.0018148174201883	-0.0206634329687846	-0.00194588497397685	0.0159953471585431
-0.470513559508125	-0.459831414583836	-0.207225670176394	-0.0639314195708934	-0.00761858012116012	-0.00512367939861846	-0.00018877749203039	0.014649717093508
-0.456866392920144	-0.457016037227138	-0.222345128898497	-0.0388816623849632	-0.0289804705137823	-0.0249165260474635	-0.0199459646558853	-0.0143612556656035
-0.409525509701566	-0.404323257825002	-0.218322233282554	-0.0986171511428315	-0.0375006124882267	-0.04921802307055	-0.0344977935153133	-0.014000342778094
-0.327368421052632	-0.334868421052631	-0.291118421052632	-0.1413982717989	-0.0764006791171477	-0.000465766185374861	0.0326315789473685	0.0109649122807018
-0.379768786127168	-0.292021750554045	-0.0955323329251972	-0.0280642406726223	0.0166597853014038	-0.000344917814410484	-0.00435895006159392	-0.00227682471237667
-0.460747136368527	-0.435532755421918	-0.192319940187744	-0.0446344545723427	-0.0179087321944464	-0.0112768317077974	-0.00886793416282272	-0.0235845682044726
-0.427108806444642	-0.44075652049273	-0.185779408073934	-0.0662043993487881	-0.0218474942180499	-0.00319751072068253	-0.00187114514614872	-0.00181782066151792
-0.385779880368849	-0.421371208312769	-0.17017712763985	-0.0785424224691855	-0.0275109630458219	-0.0170070860800305	0.0027643862586656	0.00188880065437613
-0.477494692144374	-0.60648019939075	-0.209583212199699	-0.250571615221297	-0.0536851683348499	-0.0454434100930916	-0.00173711638679797	-0.0149946921443737
-0.407992753495425	-0.419685513483634	-0.187726197728169	-0.0696357281726302	-0.0310102429206273	-0.0459273292105797	-0.0287748567576677	-0.0133369235503583
-0.467882745464044	-0.418795463695173	-0.181639115002971	-0.0638963738425685	-0.00853035069268404	-0.00314114440183033	-0.000650976823170946	0.00355675680219414
-0.360528943763878	-0.363988383806021	-0.177773406394687	-0.017852063965509	-0.0286952552309688	-0.0413825832141191	0.0195408417952788	0.0398052637996654
-0.43772409682756	-0.44399793205459	-0.154654550372664	-0.0655641076912516	-0.014828808056001	0.0133257133389166	-0.00548040421322782	0.0156242726755157
-0.45653039930661	-0.480324909203098	-0.219556788140859	-0.0912656529689898	-0.0188306323519999	-0.0136273387776098	-0.00958897439273132	-0.00155637476229431
-0.390747944757085	-0.377186173733181	-0.172947512257857	-0.0399048328959595	-0.0257271252828688	-0.0131327720242687	-0.00971360330966242	0.00659721144528247
-0.386862502038855	-0.39219079870097	-0.161396257040554	-0.0760061210299788	-0.0077563325855291	-0.0281068274639454	0.00638712098918803	-0.00206999224445725
-0.45127751398433	-0.524245827798795	-0.187170615489602	-0.0524830087978985	-0.0111135226008261	-0.0113759307579711	0.000180738693435267	0.000502337852243628
-0.482959727791541	-0.450120008634637	-0.189607349284769	-0.0603331742598854	-0.0107887518469243	-0.00985871953613893	0.00654103498547143	0.0144359513102561
-0.489152155482496	-0.350635503698654	-0.247744342906633	-0.0968223827132569	-0.0139099630547489	0.0315799688263799	0.0124884387717351	0.027338134357732
-0.3756411426262	-0.39097787396927	-0.0925531245773217	-0.0712026216851842	-0.00657903311528729	0.0434167240616913	-0.0469648736271561	0.00621932322792684
-0.374466151749205	-0.374963415410066	-0.153609324901242	-0.0510896919419495	0.00129250864177288	-0.00277438416816134	0.0476668280303364	0.0276509202206918
-0.460598709768145	-0.446365046322902	-0.20361526071189	-0.116907234593503	0.00153768600880377	-0.0570549283480453	-0.0228539942273226	-0.0155235097729394
-0.444916906396832	-0.485684423632428	-0.217038534121525	-0.0651133796563534	-0.00534389390987933	-0.0198216191739173	0.00116722817415948	0.0148862348358485
-0.398350006605595	-0.465968028721887	-0.206757726828659	-0.0883598261136848	-0.039294002903227	-0.0187652315190902	0.00659448071112567	0.00934635646374249
-0.384089116627232	-0.422466697852624	-0.167300921611266	-0.0711075744179193	-0.0986247415431735	-0.0235240802537798	-0.0218561921644435	-0.0268994066331214
-0.413859858758842	-0.419556261951736	-0.214445659208513	-0.0870637265541724	-0.0219008659490736	-0.0335996817420016	-0.00589875311236854	-0.0113454508358967
-0.410554561717352	-0.443760486227625	-0.214598495816204	-0.0921415403541784	-0.0421775399660975	-0.0279850036158794	-0.0231919243547151	-0.00559829349577801
-0.386840021517695	-0.429055661239569	-0.263554264028431	-0.0730021833433591	-0.0347487516041926	-0.00417664688317854	-0.00936911633047244	-0.00827727257594235
-0.412413824343124	-0.432099381605374	-0.217322922253759	-0.08181268819759	-0.0235878332083169	-0.02028940828001	-0.0103084547876998	-0.00138745006639407
-0.415868007935551	-0.382587661775259	-0.13245320923437	-0.0548112470423228	-0.0186525786255898	-0.00774810496730416	0.0153875666384086	0.0243131621791739
-0.492156499680135	-0.432313681749903	-0.199861584280523	-0.0984832623012604	-0.0375638706855763	7.63760368474031e-05	-0.00731716304340657	-0.00354249735268619
-0.336045454545455	-0.440551724137931	-0.114212765957447	-0.0698741258741258	-0.063205298013245	-0.0335522388059701	-0.0324955752212389	0.028027972027972
-0.443217004879428	-0.447081882918944	-0.197375035421876	-0.0631653389510235	-0.0155548939970654	-0.011598069577322	-0.00406118244187026	0.000772801889208141
-0.476955602536998	-0.546979731085691	-0.23030303030303	-0.138971106412967	-0.0334378265412748	-0.0640396359027537	-0.0252086078173034	0.00931165964278557
-0.385460291476252	-0.457497431910936	-0.137737615881637	-0.0674467417790537	-0.014461642275737	-0.00550348393648081	-0.00500676279773504	0.000658733531661682
-0.494372920584406	-0.501013471758744	-0.189105829088851	-0.0642950712297364	-0.00148399673017674	9.7900044054855e-06	0.00885729907053034	-0.000417324610873071
-0.37334273767816	-0.455750085287819	-0.166013087640215	-0.0638586160178368	-0.00445024722050735	-0.00287053832585715	-0.00103216544957541	0.00424235393784722
-0.417175521510406	-0.396922795181862	-0.178181810818582	-0.0833321955656581	-0.0141492220182297	-0.0104324940126614	-0.0116508654708072	-0.00354868712885459
-0.430404155643321	-0.305387451950135	-0.190842313266593	-0.086231155132217	-0.00789274135425544	-0.0117399796344431	-0.00437762276964471	0.00561853478007568
-0.406790894736893	-0.39716922325618	-0.252835270456416	-0.0477947466897743	-0.0220076835278736	-0.0186135560200399	-0.00972767853796797	-0.0036731716121029
-0.339400991656631	-0.414549554952224	-0.207590019055128	-0.0555725554195566	-0.0252600940468102	-0.008370954530735	-0.00998940440532226	-0.0062635962844404
-0.415206386292835	-0.430059523809524	-0.138392857142857	-0.00914115646258495	-0.0120192307692307	0.002787558685446	0.0520833333333334	0.0520833333333334
-0.499114497184769	-0.480548296002666	-0.286228635278862	-0.0642112960975564	-0.0237882812891584	-0.000977412008484002	-0.00784631158599103	-0.0147699172132029
-0.405708588854261	-0.540024042420051	-0.253584979354983	-0.0916401043175891	-0.0389959919175858	-0.0433908045977011	-0.0189323208431885	-0.00722575605401177
-0.45006751256907	-0.45677948077252	-0.230840706177029	-0.0565241482397815	-0.0277786769073374	-0.0105801486948386	-0.00214881561463498	0.00441454907822614
-0.421231851258661	-0.360732945215704	-0.167506178032494	-0.116803853423572	-0.0276776986454407	-0.0415584415584416	0.00309396485867064	0.00362759603265927
-0.446003973809743	-0.504530827080927	-0.255636407014195	-0.0816397711199691	-0.0410617611930303	-0.068821221744816	-0.0540486606800216	-0.0464919153785882
-0.47359585761877	-0.460061326985452	-0.213584009607917	-0.0766722553351038	-0.0221285082501159	-0.0163314968344096	-0.000297878062828327	0.00207464239196564
-0.500050506830168	-0.549087779396852	-0.179432855280313	-0.120932927712589	-0.0427649604141866	-0.0187466372728208	-0.00926741604707704	0.00290959612993513
-0.452218389129257	-0.401900206420252	-0.230239451622207	-0.0671618975988657	-0.0210542145861417	-0.016692033475405	-0.000647149562355009	0.00289506977017595
-0.425882414185383	-0.477634959370587	-0.169424912546423	-0.0655489507895779	0.0044209727614839	0.008254694506312	0.0137034711981069	0.0177416585789715
-0.349438248276851	-0.506022518984027	-0.190058479532164	-0.0473980021389401	0.04027050248053	0.0462628052131263	0.0625766011835978	0.0422941572219635
-0.4052025549852	-0.390363798969973	-0.157930811396798	-0.0335130114099103	-0.0301968892885002	-0.00476518705557161	-0.00115038080918639	-0.0102239828874887
-0.436407705763968	-0.440156306929342	-0.257292433019727	-0.0971464812538174	-0.0420691552190023	-0.0147106455909891	-0.0105733182968087	-0.00197909091461546
-0.442170233947237	-0.487518146472088	-0.204028215794541	-0.0854834028630123	-0.0293497211267246	-0.00171587971921894	-0.0019828803172609	0.00127062626781638
-0.40147272082756	-0.44110048579502	-0.282027649769585	-0.028231454409465	-0.0422817084995788	-0.00461000987316784	-0.0374528697109342	0.00660980810234535
-0.391136680765709	-0.463695479327578	-0.216779450286625	-0.0999539093953173	-0.0233549454351493	-0.0141494209918366	-0.00487132116280864	-0.00848933180117084
-0.426869866554345	-0.439210067052448	-0.216218555924973	-0.0870468643030516	-0.0479624911919345	-0.0311506607205244	-0.0117631331385849	-0.0144031332153013
-0.403342641112582	-0.4215360253365	-0.178116591142158	-0.0313618959832666	0.00293654850316205	0.0105684293485995	0.00318803647365418	0.00666910286862787
-0.389409315638824	-0.434495599187542	-0.178930108628817	-0.0725661200113755	-0.0332599321038628	-0.0178571428571429	-0.0251093779722276	0.00525706568920614
-0.375790725062099	-0.371661504756051	-0.22387239321088	-0.0844009933951645	-0.031807146925104	0.00642462948179512	-0.00661793767988184	0.0148590944507199
-0.422046133831751	-0.48527490247467	-0.169362634367215	-0.0850177731120514	-0.0339871668497543	-0.0232159814179944	-0.00801766589881092	0.00442016853619065
-0.415555667430979	-0.500959111212131	-0.222714011558898	-0.0746909272839783	-0.031384617874927	-0.0113032011245237	-0.013380110985902	-0.00791628507763653
-0.49167485003002	-0.476740632595015	-0.228493400995064	-0.0864910808720439	-0.0152428331765899	-0.0203320241097124	-0.00848426663846569	-0.0134499358642376
-0.437938840236301	-0.398301489386185	-0.279887308458737	-0.0790456554236082	-0.0292643532495931	-0.0257446257446257	-0.00533429864925383	0.00384117307194232
-0.478672592743174	-0.515684647658511	-0.227138172380412	-0.0533543472578196	-0.0257704231525613	-0.0189605741326779	-0.00314339132085173	-0.0118258749149961
-0.708333333333333	-0.684210526315789	-0.278688524590164	0	-0.0952380952380952	-0.0392156862745098	-0.0425531914893617	0
-0.4402512399123	-0.441398090227413	-0.239752595027314	-0.0545166299724692	-0.015482784160288	-0.0105311023807074	-0.00337223940621245	-0.000498101435467802
-0.426498292812655	-0.382458974944036	-0.211113885525566	-0.0843612210607034	-0.0321367022053454	-0.0285022547497598	-0.00292533644983672	0.00807668330959854
-0.433723188225613	-0.432581399327137	-0.239895336343591	-0.0986785479803545	-0.0232753909433455	-0.0268509296551992	0.0067178402732806	-0.00950102116217866
-0.501365709052191	-0.526225820962663	-0.189545574936623	-0.0385059876801582	-0.0121681168497103	-0.0121043824509807	-0.00290813708159887	0.0048989513506339
-0.448497854805355	-0.442250944413853	-0.212462063681576	-0.0739094543538713	-0.0161980880058356	-0.00953818930387917	-0.00042444165337896	0.00571139263229792
-0.541887592788971	-0.456521739130435	-0.0617848970251716	-0.00833521063302545	0.000925069380203536	0.0192358366271409	0.0231736923416465	0.0375611011062515
-0.214285714285714	-0.35	-0.111111111111111	-0.214285714285714	0	-0.0416666666666666	-0.1875	0
-0.381303007990401	-0.515992635136596	-0.133246627868836	-0.0307762301150714	0.0039365695231014	0.012771153932433	0.0111716479984131	-0.00162674330035661
-0.488888888888889	-0.570940170940171	-0.226984126984127	0.0111111111111111	-0.111111111111111	0.00694444444444442	0.0126984126984127	0.00808080808080802
-0.419259688916704	-0.414785820769474	-0.231211847885143	-0.067766361108886	-0.0301633954074241	-0.0329278669772762	-0.00660890317560336	-0.00164753963944242
-0.378968795050368	-0.39576014120067	-0.216880539143279	-0.0882759676435283	-0.0288987109494466	-0.0480478857949393	-0.0118033526944565	0.000102641526335434
-0.346270819915538	-0.370799140340561	-0.177871575633391	-0.0554332029530714	-0.0158406865459797	-0.00786044923023277	0.0193350568589067	0.00423300757041989
-0.416714624309201	-0.454413261391934	-0.145427316388042	-0.0830116618671242	-0.0415136861586222	-0.0266473468241978	-0.0452844252234789	0.00321477378722912
-0.453353347546325	-0.508359638386051	-0.235422988883588	-0.066571673409195	-0.0188149420853934	-0.0270307347315657	-0.0283312979676128	0.00847598077514977
-0.502614379084967	-0.459076227390181	-0.185879935417584	-0.0672086720867209	-0.0544132917964694	-0.0201811455542799	0.0171465755653164	0.0176814585483316
-0.445208529164399	-0.420578773865209	-0.196924609199451	-0.0696950016467264	-0.0122559717907241	-0.0176446149710403	-0.00749309655390129	-0.0193938631873968
-0.394410786378563	-0.436413086203753	-0.236748027835538	-0.0477041894870694	0.0131194516237779	-0.0147667725814647	0.00363195925037951	0.0140126632156794
-0.449480412350601	-0.472018427659701	-0.220196175837449	-0.104528734518326	-0.0194207158551899	-0.0097352675418948	-0.00879226478278095	-0.000946232085746512
-0.457066845975062	-0.428822212270488	-0.265435139573071	-0.0926867965912768	-0.0493513867184332	-0.016493431041806	-0.0158654982413375	0.00281198686371098
-0.311725465923939	-0.4283324140467	-0.273264631538013	-0.0589741444230608	-0.0894759711479969	-0.0197272801502408	-0.0228063680118474	-0.0215138726766634
-0.4207784459457	-0.444053002678959	-0.209763451192511	-0.0826242790711195	-0.049551818992529	-0.0153585081100004	0.00714218968478741	0.013694382698403
-0.496689961088388	-0.504652519197194	-0.246947656870444	-0.0555611083514133	-0.0303233768731832	-0.00904572486158628	0.00496680830417273	0.00606006137096049
-0.386633459763287	-0.457436708860759	-0.222209436133487	-0.0449367088607595	-0.0405988093173805	-0.0233457997698504	-0.0218666909074381	-0.0114461428230236
-0.429551164460371	-0.436293101722101	-0.189514865262031	-0.0765878736909553	-0.012283968767356	0.000396529870187678	0.00389255046913872	-0.0028229489141135
-0.447621960544426	-0.471860304257605	-0.144133720571695	-0.101769773515768	-0.0202298404693789	-0.0223738215866094	-0.0158074905133953	-0.0112231638104335
-0.399125989906114	-0.424664446866342	-0.186592467899446	-0.063031063499806	-0.00986753555952624	-0.0176330839778487	0.0107350964925578	-0.013396247752101
-0.432068367306707	-0.428714349974942	-0.153998901445588	-0.0749590806150533	-0.0110955166279736	-0.0100040425872673	0.00126333533306011	0.00147580021226845
-0.429011029057117	-0.430987685894691	-0.190858381963399	-0.058602430402181	-0.0211010685782813	-0.00964576908596926	0.00828284364530563	-0.00638371761804601
-0.488498865948272	-0.503932370644482	-0.20824929678214	-0.0914398418640451	-0.0179613678185575	-0.0463295472524944	0.00028102020743459	0.000694586087330418
-0.453913618537853	-0.430209214054557	-0.187306964460176	-0.079938303456489	-0.0188052889173331	-0.0119886101012311	-0.00600801021912367	0.0143802108064841
-0.365775549986076	-0.37153216374269	-0.163261597015085	-0.0703241791966501	-0.0196229353009351	-0.0284992639722234	-0.0100350491507691	-0.00678237018364791
-0.380246530605211	-0.412725163083843	-0.17913840546006	-0.0516147463998159	-0.0114323382616066	-0.0146192365685669	-0.000972164541407028	-0.0120519021839228
-0.471308103661045	-0.549171880750828	-0.241966366966367	-0.0253840647541436	-0.0318155127315433	-0.014423076923077	-0.0111712187183886	-0.0196274313921373
-0.436481524880869	-0.497133263644715	-0.248152734778122	-0.0575804964112434	-0.0369579186856319	-0.0116724558282266	0.010769296777792	0.00094781114862863
-0.363925761640501	-0.445657948284221	-0.182989704909889	-0.0583215177660945	-0.0117712035748019	0.00274633183003914	0.0025295329307583	0.00207984648611004
-0.488614159449976	-0.382706799400107	-0.242082507323623	-0.0571264178859116	-0.0182397720985423	-0.00510683592686889	0.00491093163165945	0.0165463421816693
-0.465152807528901	-0.500121905892985	-0.166836237469726	-0.0565130230085807	-0.0267457740801574	-0.0137543198144188	-0.0134492679334134	-0.00536520530903895
-0.411269847415265	-0.493533477504982	-0.238729801648675	-0.065774222995279	-0.0261755665986844	-0.00577298037173835	0.00372737373816967	-0.00351619399583403
-0.439184639184639	-0.509545291098689	-0.218294051627385	-0.0763633686098895	-0.0260303456505988	-0.0254740796909472	0.00328389134359286	-0.000458427457268651
-0.389240564058595	-0.405156794425087	-0.162761584844249	-0.0127758420441347	0.000696864111498274	-0.0146073438756366	0.0115873916214245	0.00359320557491294
-0.36859816888026	-0.36638130449952	-0.185670435802826	-0.0346364280542251	0.0105394539705971	0.0119578777417769	0.0416345122408398	0.0225463303802699
-0.394573327906661	-0.469227705786846	-0.183175423485501	-0.0455400212574606	-0.0411345253299277	-0.00293712600392426	0.0143687104471418	0.0208520455786266
-0.397681483457823	-0.418892470686838	-0.205688772180709	-0.0891929672312197	-0.0353843306143198	-0.0391582071547476	-0.0286550207440778	-0.0270312614699422
-0.480193962107698	-0.464080947558813	-0.195855681340846	-0.0997434820028399	-0.0246347772074078	-0.00762382113498061	-0.00163208064721643	0.00234345285828852
-0.473333568608075	-0.514018033248802	-0.259202623939011	-0.102824820331452	-0.0380975619675065	-0.0304079559513505	-0.0252962287375242	-0.00362020323071932
-0.404524416657489	-0.423245247484857	-0.209990355528047	-0.059529639720497	-0.00567219806475006	-0.0213800477988345	-0.000886120108611776	-0.00479162392514598
-0.416083916083916	-0.43475653633965	-0.173617619493908	-0.11034255599473	-0.0347593582887701	-0.0280148423005566	-0.0133689839572193	0.00314685314685315
-0.445472446854635	-0.458262790729703	-0.193291041816728	-0.0591918593038634	-0.015045714195573	-0.0101953364028969	-0.00550434811280331	0.00248502722023991
-0.367802159526297	-0.553650793650794	-0.228658067436072	-0.0564796479647964	-0.0278362573099415	-0.0151679586563307	-0.0210281923714759	-0.0133227006911217
-0.346275567744275	-0.418921047822498	-0.12822142892073	-0.0343100780687146	0.0084219386177069	0.00692764353241815	0.0159331854043393	0.0239245976180797
-0.529076587900117	-0.480492899847739	-0.113035703461235	-0.0478803239055605	-0.00637276953066424	-0.00960701363656369	-0.00611561197880417	-0.0065409983218202
-0.440965905218013	-0.43581624211409	-0.204670938142699	-0.0780084980187205	-0.0336036933534095	-0.017138010077856	-0.0107567171062368	-0.00869646587956696
-0.453720655112387	-0.481284354052803	-0.181234825783591	-0.108757406887046	-0.0325387665684918	-0.0271044142104314	-0.0119316005604604	-0.00656118931938043
-0.432892750025856	-0.438200895150048	-0.167323232323232	-0.0863504611330699	-0.0309536119488727	0.00143401225368434	0.0081731204119263	-0.00510218463706835
-0.44064889181002	-0.433431882487169	-0.159577009973878	-0.059181259751806	-0.0150689538206662	-0.000664549832322781	-0.00548314393663119	0.00991217503011632
-0.39343960644133	-0.412758996728462	-0.165961387847164	-0.067366765197617	-0.0330091169785827	-0.014799813054993	-0.00526485152939915	0.0134032639825676
-0.47574411203188	-0.471617998554202	-0.241090708454031	-0.068883142200976	-0.0246598369405371	-0.0210712377236185	-0.00155408540994395	-0.00807037019647594
-0.386760225568383	-0.408428699003974	-0.167011545958914	-0.033457226229098	-0.0175600216570907	-0.00423013128245597	-0.00116303935740825	0.0056118131051226
-0.472672447628673	-0.486988513998564	-0.251334375237917	-0.0752302524117209	-0.00993137114142129	0.00185838995072884	0.00114463735114767	0.0115075446378623
-0.363951685646634	-0.38666770598457	-0.227618060380161	-0.0699236048336831	-0.0186519861944069	0.000281671451663468	0.000496027745291783	0.00614316437391083
-0.294117647058823	-0.352941176470588	-0.454545454545455	-0.0833333333333334	-0.0666666666666667	-0.0512820512820513	-0.0384615384615384	-0.0882352941176471
-0.430781713390409	-0.525481764612199	-0.232269247436083	-0.0995022473959172	-0.0211475894705709	-0.016357463813321	-0.0171063690219955	-0.0117091619849791
-0.404060290662874	-0.404894543508405	-0.163511051038891	-0.0539476110668163	-0.00401557451715284	-0.00449344500439386	0.00334823715195753	0.00301476440664517
-0.415067678119887	-0.560807957980781	-0.17463862522489	-0.0562512649261283	-0.0346753965927229	-0.0119578566349945	-0.0124557445013116	0.00408913932421595
-0.341666559709762	-0.393026935811695	-0.195120902637789	-0.0700068520993727	-0.0261238779906094	-0.00100709146408662	-0.00737009142508127	0.00418360864040668
-0.611111111111111	-0.363636363636364	-0.375	-0.333333333333333	-0.0909090909090909	-0.121212121212121	-0.166666666666667	-0.05
-0.371833273116475	-0.455881934363704	-0.238693625743673	-0.0370744113545	-0.00962343096234308	0.000481098654381618	-0.000345080446879198	0.00246807230563073
-0.457389643613167	-0.474971615574701	-0.228999911900109	-0.0855893761924618	-0.0289583265381563	-0.00913289525167593	-0.00446627057956028	-0.0102310327744168
-0.381895409661427	-0.432473997970573	-0.206616267833797	-0.0464078842616741	-0.0298828988068935	0.0048904898377724	-0.0203159360058103	0.00940444962595943
-0.412894056245486	-0.382118839244588	-0.205579132996144	-0.0612015405808102	-0.0142842069165634	-0.0197395905862693	-0.00290826461635207	0.00662116626961129
-0.345438478996912	-0.350105526129377	-0.109234939923167	-0.00379211574446725	-0.00169343755601781	0.00391777454015663	0.0178293494544539	0.0679413202465279
-0.876910016977929	-0.941426146010187	-0.240350877192983	-0.146098003629764	-0.084795321637427	-0.0114200595829196	-0.0403508771929825	-0.000711237553342792
-0.433092457940459	-0.396184969231018	-0.155666503617994	-0.0585502007389753	-0.0270364272961254	-0.0172350568390173	-0.003003036905743	-0.0013160322243404
-0.424390312607835	-0.488288321402645	-0.163810116264104	-0.053434800493624	-0.0168081109828683	-0.00626915457423938	0.00260139860139852	0.00907603035262605
-0.316042780748663	-0.398495212038304	-0.144501278772379	0.00492196878751505	-0.0288406624785836	-0.0598739495798319	-0.0172203596464493	-0.000350140056022408
-0.367650793650794	-0.341911322031646	-0.137129054520359	-0.0620766353250429	-0.022566456301396	-0.0602367500672585	0.013027164249037	-0.00611370166266301
-0.510672757475083	-0.514583333333333	-0.149692118226601	-0.00981861198738176	0.0101775956284152	-0.00786082474226801	8.50340136053784e-05	0.010472972972973
-0.418419803365523	-0.395710470679871	-0.180658257213281	-0.0662194022605922	-0.0198187291136301	-0.00721140625859318	0.00582081002762991	0.0103032259958318
-0.491065661187967	-0.461971152034057	-0.234238566713814	-0.0891089108910891	-0.0323705657607525	-0.0131396656149131	-0.00612137170901117	-0.0120238204284203
-0.407189181591202	-0.437797866491866	-0.180980807301022	-0.0572995448978467	-0.000134071013056403	0.00397360775170952	-0.000214282887932238	0.0119817254989092
-0.312303459119497	-0.434655154034751	-0.107442348008386	0.0103939093015558	-0.0359691894565756	-0.0135985041645419	0.0230431795359654	0.012398921832884
-0.407060777453191	-0.436995923468206	-0.143485705615883	-0.0783479448259484	-0.0528073659748879	0.0101247638099106	0.0123088544339961	0.0223385540298868
-0.45013901212659	-0.526921268429825	-0.174755479403156	-0.13119708034509	-0.0279959504931188	-0.0389667292599547	0.00512162655128512	-0.00755612070230349
-0.363818649824951	-0.333844639156882	-0.0798242675859103	-0.0630551358592319	-0.0111172865876746	0.0759251703217395	0.0305493211299359	0.0381632346198602
-0.45106858683501	-0.511622529207134	-0.155880252630859	-0.0611698575568059	-0.00377128953771289	0.00239754163111838	0.0173825566161333	0.0193630388204961
-0.472325404572716	-0.502600537437864	-0.182793365819675	-0.0821875657978564	-0.0345518523454338	-0.00981189596935128	0.00360257326661895	0.00470799803632216
-0.395922818584016	-0.490382249452523	-0.250176737454424	-0.0566806939166457	-0.0174416599278726	-0.00265761177136392	-0.0230933202070723	0.00497709142498304
-0.503899245020341	-0.436048359060187	-0.185386256481223	-0.0504115897421157	-0.0195971598410624	0.00245924379428863	0.00807896319588541	0.0011079678302649
-0.360150897966024	-0.465423702097476	-0.186182849642643	-0.093614080967127	-0.0209586578562222	-0.0274792747162784	-0.0194480467772393	-0.00266899169621271
-0.475291533787562	-0.472938723952091	-0.190582295812119	-0.0716602699623322	-0.0104756697648989	-0.00729960532301166	-0.00288580529819293	0.00712984272433459
-0.448854044333529	-0.490204992194153	-0.185030775731644	-0.0450532370116794	-0.0364401223776224	-0.0185726569973552	-0.0101686862548852	-0.00746909340659341
-0.406528042368631	-0.397006033862903	-0.161616035614988	-0.0795849256648231	-0.0303943938728812	0.000627240143369123	-0.00397569175314072	-0.0078469949613007
-0.546429917267604	-0.519967981093598	-0.182671345817783	-0.0800217116113471	-0.0304946482052729	-0.00445846956802953	-0.0107242489057496	0.00774868385962479
-0.378367793168903	-0.416099817242391	-0.23918970106602	-0.0595039232258966	-0.00423511222259498	-0.00143385753931535	-0.0116345264356364	0.0061457468190893
-0.480595292845674	-0.378646352150933	-0.168212786337767	-0.103526734926052	0.00758437618505881	-0.0112786729105484	-0.0124067879412941	-0.0033962717818905
-0.433333333333333	-0.633333333333333	-0.478787878787879	-0.107246376811594	0.0666666666666667	-0.0083333333333333	-0.0242424242424243	-0.0912280701754387
-0.37929472946126	-0.362209302325581	-0.24446736684171	-0.0485880398671097	-0.023360381462272	-0.0188894642689013	0.00758935539253935	0.00763994390557432
-0.427925407925408	-0.524115500555291	-0.316965273169653	-0.128953288341935	-0.0377119209718328	-0.0328189645532819	-0.0150208986415883	-0.00546704154951583
-0.386700089465067	-0.404846814718755	-0.211376932378991	-0.0348509700614676	0.0065946289528046	-0.0174676021946664	0.0100399486123576	-0.00643398554556673
-0.370475778269819	-0.394200329078513	-0.153524053117985	-0.0472524803621255	-0.0134862964775204	-0.000102867079471269	0.0126981854818208	0.000286088937713869
-0.366721676113941	-0.456578295994354	-0.192191165875376	-0.086038961038961	-0.0411576554009788	-0.0183523938747819	-0.0261183261183261	-0.0111094829007382
-0.521354299253921	-0.450307781343716	-0.136847637041579	-0.0375284589258389	-0.0479985443959243	0.0150966936993138	-0.00522076661814652	0.0239830829006636
-0.456371523743125	-0.457771778334869	-0.19887523940978	-0.112079952622286	-0.0309510660646029	-0.0262550685757533	-0.0116983565347465	0.000750983379382175
-0.430885844748858	-0.409191489361702	-0.168859560067682	-0.0922387744321183	-0.028938443670151	-0.00374774774774767	0.000997455470737929	0.00552948044366608
-0.37158437746673	-0.4221098250949	-0.187878513965471	-0.0724998502776281	-0.0317911006956944	-0.0245135368730874	-0.0127361830011486	-0.0110708942484643
-0.363022023077374	-0.438920973976325	-0.20313692475944	-0.054695682262046	-0.0120875632719462	0.00440313263892134	-0.00458491801864702	0.0112265915558564
-0.408446047385097	-0.423706940324379	-0.190097406326817	-0.090923994778662	-0.0326975653269528	-0.0218826869160819	-0.00936230731904775	-0.00591121202566069
-0.349722371926319	-0.389158602383845	-0.141580513784461	-0.0612030102335561	0.00127715931224393	-0.00334591199056977	-0.0303955821459019	0.0186743293725808
-0.378247462919594	-0.567179086851218	-0.204940235659358	-0.0436278718592041	-0.0203054926092027	-0.00510932478145587	0.00424987467359017	0.00451561206465301
-0.346390977443609	-0.326320139190953	-0.159348852901484	-0.0445182561973378	-0.0397139588100687	0.00199177188253652	-0.0515967885816235	-0.00157428970656726
-0.454267445093133	-0.48886688998116	-0.208462784945844	-0.0664338856177826	-0.0216021338335728	-0.0195442735278564	-0.0205772614029495	-0.0128972211142135
-0.445916169486465	-0.436597529452526	-0.203013761622182	-0.0545554889438302	-0.0251393786763564	-0.00984284978428185	-0.00540430836916472	0.000715723872456664
-0.542292292292292	-0.537477477477478	-0.291202967673556	-0.0847945506482092	-0.0339746526187205	-0.0260211667978658	-0.0149106325576914	-0.00356443399921658
-0.521480257164424	-0.536298857062227	-0.237176050044683	-0.0991267467220676	-0.0323373403672633	-0.0419379548065875	-0.0451847080533407	-0.0129336258022585
-0.432397582949173	-0.472166053355437	-0.236750772749535	-0.109618206087081	-0.0226380061415411	0.0226594301221167	0.013268332512818	-0.00683337733381628
-0.435862562857098	-0.399498274099277	-0.257605248398641	-0.0365450405611047	-0.0119414286080952	-0.0178688361600515	-0.00473319531785743	0.000918205219280543
-0.435656494685044	-0.454766860770499	-0.209749243621735	-0.0677985234204825	-0.023050672532572	-0.00740452023042093	-0.00173545849503653	-0.00439261434362137
-0.478395061728395	-0.465005727376861	-0.24685534591195	-0.0538548752834467	-0.00419380303927375	-0.00225755791126814	0.00707384403036582	0.00301587301587303
-0.419444444444444	-0.494795732500651	-0.234885620915033	-0.052023906547134	-0.0020813320525136	0.0285285285285286	0.0191919191919192	0.024196670538134
-0.432978942828749	-0.436921735542659	-0.222186792997161	-0.0584616308033972	-0.0289958244347583	0.000334998846466261	0.00299391083297451	0.0109624220819978
-0.430051583066524	-0.426607498787756	-0.213951259441929	-0.117986906449609	-0.0278500374086028	-0.0163575482584999	-0.0038106759206108	0.000485588784347013
-0.437626082790589	-0.496675851761904	-0.18761412839985	-0.0648731461594775	-0.0215328284374009	0.0186468263194606	0.00956330927210369	0.0114988506027476
-0.431570894253655	-0.438140019365629	-0.218377246750601	-0.0511398136328213	-0.0276493256262043	0.00390680788051445	-0.00663588868270415	0.00956707926035771
-0.470130839452041	-0.519007754065738	-0.176059772758759	-0.0875989645333787	-0.0320332423146622	-0.0180730402319732	-0.0113298109209871	-0.00076091746203355
-0.439799141011511	-0.455759003513996	-0.160169482665975	-0.0497657699644394	-0.0162909558328451	-0.0021271631602805	0.0191954005381697	0.0274107925704132
-0.426279878686614	-0.434955740369342	-0.19882892979981	-0.0722387804003178	-0.0309632315021806	-0.0149699588991191	-0.00714784513777034	-0.00546524012256722
-0.528304119014918	-0.448079918010365	-0.259440757000314	-0.0804850034096147	-0.0247768966235746	-0.00844341946326888	-0.000597878538847518	0.00757781009962732
-0.417645239908294	-0.514870549022687	-0.21328658122222	-0.0788836364718668	-0.0101563554049801	-0.00554325457443394	-0.0114673545938582	-0.00272937258644412
-0.438316212772735	-0.334948205915948	-0.23563079077785	-0.0599400599400599	0.00228937728937728	0.00586080586080584	-0.0199113949113949	0.0318735990377782
-0.340547541995998	-0.464217850356464	-0.100752532149767	-0.0746755268518766	0.00546866280830982	-0.00754797701992427	-0.0110167145746833	0.00397273372197027
-0.442249843918497	-0.472950572634117	-0.171018945212494	-0.0867299828518665	-0.00667959491488901	-0.0102088790382161	-0.00447936048514919	0.0131362889983581
-0.445396246503416	-0.425143227230392	-0.229215656411819	-0.0807828592722998	-0.00445190539993146	-0.0125745287093282	-0.00825475968049127	-0.00332420630659658
-0.550584336298622	-0.623436863574742	-0.240210860976693	-0.03741009994842	-0.00011628583057155	-0.00947316320775349	0.00230536659108083	-0.0447399933756275
-0.453992316906935	-0.404444049943784	-0.145210683859084	-0.0779306194385935	-0.0168293189368771	-0.0107382172419619	0.0136482211244935	-0.0114556416881999
-0.400292503524101	-0.333409878501941	-0.176914544477352	-0.054031882909604	-0.00829809133653725	-0.00177785545193121	0.0100871068555091	0.00130463034915196
-0.370627801776005	-0.386564543847286	-0.194781004944865	-0.144729438740328	-0.032205453188096	-0.00729864665897995	0.00504755621946373	0.0182309778585933
-0.457414251747923	-0.322791679228218	-0.200506527787686	-0.041007371765214	-0.0403702827398558	-0.00957374059721916	-0.027963210206201	-0.0420237363774537
-0.387715821133703	-0.379447807237742	-0.20592686446345	-0.090795850885537	-0.0186806497247982	-0.0259350259350259	-0.0118139532829663	-0.0231117686813889
-0.410952151597706	-0.540042837001102	-0.22998926162073	-0.0494710264774343	-0.0371450043115878	-0.0236054313112541	-0.0164015584920617	-0.0122784889700915
-0.383522727272727	-0.443939393939394	-0.182512901945216	-0.0760381593714927	-0.0932147562582345	-0.0378787878787878	-0.00625823451910412	0.000505050505050453
-0.415686912341032	-0.426853509649951	-0.193242645532257	-0.0659904036800389	-0.0155509006230994	-0.0207113967882353	6.21700747170939e-05	-0.00125822465381231
-0.471572921079133	-0.439966046624056	-0.283366814718007	-0.0842970420904027	-0.0491569131555983	-0.0543964562569214	-0.0139181290355469	0.00845262020972615
-0.402564102564103	-0.529166666666667	-0.26969696969697	-0.0619047619047619	-0.0121212121212121	0.0106060606060606	0.00516431924882632	-0.00512820512820511
-0.44047619047619	-0.409180166912126	-0.297868797868798	-0.0159067882472137	-0.0384800384800384	-0.00645682001614201	-0.00678628939498505	0.00653505164061785
-0.495093109756836	-0.411034911034911	-0.182811016144349	-0.0704212454212454	-0.0151787526457711	-0.0167943537327896	-0.00429570429570425	-0.00639230050994755
-0.621118176301417	-0.592801208957274	-0.125620325714685	-0.0483578880957111	-0.0177736542414816	-0.0127365537848606	0.00329828228071316	0.00349820231270037
-0.403044133122676	-0.28905210710053	-0.132321434535937	-0.0824927034780606	-0.0312524355077547	-0.0349726736029927	-0.00074365404840282	-0.0187211071869526
-0.485497994370668	-0.502216871859637	-0.213433578531851	-0.101739856888598	-0.0101219231654015	-0.00239216854399493	0.00605891189578489	0.000994240747488218
-0.422337244893367	-0.46972785285076	-0.212063279866811	-0.0760275023198117	-0.020827413442654	-0.00486345591010351	0.00394301809574182	0.00623221583475797
-0.485178473741794	-0.49106455338809	-0.170666273584906	-0.0898344714964371	-0.0185401119402985	0.00944236787204455	-0.0164883760107817	-0.0107475828729282
-0.387416646059834	-0.376717103099021	-0.1576576105141	-0.0453625188765218	-0.0178183237938626	-0.0131462909206356	-0.00584657511280151	-0.00112811160316106
-0.42928492532296	-0.436702045839102	-0.136363636363636	-0.0708774081455363	0.00586694007746635	-0.00372063833602299	0.000563253351357429	0.00554112554112551
-0.391442312642021	-0.415829489663156	-0.168554164993639	-0.102289908880119	-0.0252885145996785	-0.022360685584893	0.00889543011058203	-0.0182016243352181
-0.40728202685538	-0.356364194687548	-0.207664962046709	-0.0779437219311377	-0.0550186755202466	-0.0818499719311377	-0.0328570694645028	-0.0454866664187153
-0.470442792501616	-0.3525729172788	-0.174394308799454	-0.0548749855325431	-0.03419645488611	0.00411772135910071	-0.000303980833281425	0.0107127844832763
-0.493413274784665	-0.398359511343805	-0.194396455088557	-0.078629416876868	-0.00838705955317087	-0.00993490012000464	-0.0164547494390426	-0.00729724028153345
-0.432029506665364	-0.45657938703846	-0.198133485493977	-0.0609980560434281	-0.0318649257802497	-0.0205546491387547	-0.00968551910765914	-0.011893666242114
-0.669607843137255	-0.31922024623803	-0.159462915601023	0.0334533813525411	0.00463458110516934	-0.000151476899772685	-0.0140098787606645	0.0109142452161588
-0.454741179903632	-0.501327800829875	-0.340609237955624	-0.0328545183871274	0.00325794098129983	-0.0269340299733682	0.00101569836755633	-0.00779282918526303
-0.292011019283747	-0.482841254723647	-0.191306084741954	-0.123757051029778	-0.0715809117568649	-0.052218888623019	-0.0121536217792902	-0.0126195946641062
-0.298137958188086	-0.315044512777989	-0.161931912574842	-0.0491327755655974	0.00746686915803363	-0.0658684424912367	0.0183986575572336	0.0146433792153582
-0.457007023125845	-0.462409833643669	-0.237797348361035	-0.0607104420212792	-0.0242580222464817	-0.00823527370583366	0.00647438483259377	0.0102779574534262
-0.375755680633729	-0.442711487987079	-0.200201545179711	-0.0867103453854243	-0.0875638681854404	-0.0479334098737084	-0.0304948823467343	-0.0240181759169101
-0.463255813953488	-0.415474588836111	-0.155673364184875	-0.0525501547060585	-0.0339758736475563	-0.0119816075691926	0.0130664109326301	0.00762705060614988
-0.399823854551533	-0.458542894398158	-0.231083429016913	-0.064896303425974	-0.0307295520800983	0.000485124904511691	0.00493113157586833	0.00891328390088741
-0.466165102029175	-0.427903009625929	-0.258981730899998	-0.126854894668502	-0.00601536190049612	-0.0849244160040005	-0.00551249471236881	-0.0130444276809466
-0.429503167744454	-0.42057265311499	-0.171338841943463	-0.0822806179634219	-0.0134444791243392	-0.00555657398009757	-0.00384720481418543	0.000987739541273069
-0.466953556976493	-0.522844404866877	-0.16243892559682	-0.0755170755170755	-0.0355270315969006	-0.0342573016991622	-0.00696023160986059	0.0074691464105453
-0.468964415772359	-0.482847342911832	-0.218795266944993	-0.0533116339924036	-0.0265180296140048	0.00103581110655337	-0.00168235666726979	-0.00103664979752605
-0.400915818020117	-0.436292270531401	-0.198005020147376	-0.0687736876566061	-0.0441557310068017	-0.0149555407885577	0.00211407010266251	0.00273693768613492
-0.440731807193184	-0.428974600931621	-0.169913701827437	-0.071840154346307	-0.00761188224950893	0.00581026559035835	0.00219688269073004	-0.00122323565246518
-0.411271496590882	-0.450812578033492	-0.197822258503595	-0.0846154676103751	-0.0408992461017982	-0.0142040479105303	-0.00250840954051035	0.00176746301704245
-0.409287847023696	-0.407015886587755	-0.199505559063811	-0.0954157931516422	-0.0217134561282719	-0.010412092189392	-2.92278791452771e-05	0.00741945589050341
-0.456153846153846	-0.313800904977376	-0.325320512820513	-0.0614316239316239	-0.045616211745244	-0.0499691071980229	-0.0279327753421018	-0.0170784203630919
-0.398990779313591	-0.529241944176499	-0.222180395487861	-0.0784570894118406	-0.0315130029013173	0.000975100521392047	-0.0101802352988375	0.0151088650988911
-0.468122977346278	-0.41205744796637	-0.2085044035486	-0.104687973715196	-0.00634481839830803	-0.00501407655566366	-0.0237667163233507	0.00999136831330727
-0.430390267050222	-0.518501723852504	-0.297454370418301	-0.0930579170133488	-0.0782766456531301	-0.125095957712807	-0.0474014926543541	-0.0597051626765134
-0.432900432900433	-0.596590909090909	-0.192672998643148	-0.0111317254174397	0.0139860139860141	0.0320855614973262	0.015909090909091	0.0652680652680653
-0.470669706630843	-0.492557503657688	-0.253315580957329	-0.103678348404303	-0.0198634758552438	-0.0118397135274657	-0.00990719204108415	-0.00261568766751696
-0.447416744131144	-0.47694772061289	-0.260454011166618	-0.11948879590376	-0.0465150436175894	-0.0148033456774358	-0.0028030747035751	-0.00303646218280362
-0.430029679837156	-0.408819313197589	-0.184144011254652	-0.0757728317919319	-0.0349737142074273	-0.0181575407061484	-0.0163328459477814	0.00156159292882418
-0.443401024555524	-0.436554840436612	-0.214659955621664	-0.0539090018157474	-0.0075119092686271	-0.00514920545264086	-0.00165396627966419	0.00692103896872998
-0.440066754915257	-0.492344587604627	-0.221783246481945	-0.061112010941943	-0.0026391177589048	-0.0100970925722845	0.005790077857455	-0.0222690900068234
-0.432898622137056	-0.450288343526778	-0.166778964017398	-0.0770813526226796	-0.0375121642835325	-0.014383475656467	0.00422103598260182	0.000153575665141514
-0.465512751074594	-0.45711931754245	-0.17058575576242	-0.0547976575714134	-0.0179823416951904	-0.0041889769099539	-0.0014653320671475	0.000368054824058661
-0.556891537206498	-0.509726725335804	-0.0999578177727785	-0.0716498552435044	-0.00525827128751766	-0.0100691650283689	0.00728834515520271	0.00648371923806546
-0.38616282762016	-0.387334267329407	-0.177514026137329	-0.0459075540457229	0.000742687061107139	0.00300001193638699	0.000905644141485529	0.00774845090393872
-0.480936909421491	-0.451943646666658	-0.175364038131932	-0.0734424911226569	-0.0316597549859262	-0.0199789441692318	-0.00673285492543796	0.00107750799638795
-0.413937180339487	-0.428973500334109	-0.274622977022977	-0.0843228890722294	-0.00662128569105314	-0.0224775224775224	-0.000425317257000457	-0.0135678275213159
-0.433533575079733	-0.550014741290354	-0.185235072065889	-0.0374288690418781	-0.00349544072948338	-0.038695851829175	-0.0203434575775002	-0.0127120305912345
-0.376524390243902	-0.348458904109589	-0.086436170212766	0.0625	0	-0.00201612903225812	0.0199468085106383	0.0625
-0.443202155786048	-0.423371663472488	-0.159173931091739	-0.048977873977874	-0.0112211811267673	0.00121383755744986	0.00312383090160873	0.00221612232871193
-0.514654239620476	-0.520533676216081	-0.169759441733638	-0.0950303070183556	-0.0275638550957042	-0.00832873254988564	-0.00312367022235682	0.00703950402563291
-0.448459500138937	-0.43782038528325	-0.185610371692197	-0.0583819834840914	-0.00922025117481895	0.00833197562020349	0.00802420354630673	0.00435116010494352
-0.453532666417163	-0.436342111446491	-0.175049202612598	-0.0697514033313966	-0.0343180449322882	-0.00432317144967409	0.00495816467392085	0.00689357030337623
-0.417523518806119	-0.346349809885932	-0.170081153169514	-0.0425753000820099	0.00389558888707464	0.00745971392359235	0.0243616525646614	0.0107135298453545
-0.424979463592884	-0.473220858644632	-0.227964448776631	-0.0883729521416566	-0.0341652281815158	-0.0269053701431822	-0.00553876202228742	-0.0132508438191241
-0.420236747115861	-0.415639392212804	-0.220607856236868	-0.0690674088111513	-0.00956125921085249	-0.000832009023294611	0.00561325736965079	0.00126969366404972
-0.361157211658037	-0.467195646987993	-0.191053389658472	-0.0691769192096451	-0.0644382254094776	-0.0140439375978818	-0.00117003673234672	-0.0086367316600523
-0.353176866501697	-0.395247535434451	-0.16498734423676	-0.0686485640792023	0.0354105267581808	-0.0102132286277157	0.0422015975164117	0.0458312779696117
-0.646825940436724	-0.460951327433628	-0.252388708837803	-0.0645404363445193	-0.0262194935235937	-0.0281005933390116	-0.00168824203417928	0.000338995147016852
-0.431937476197573	-0.450702512012651	-0.191996678031296	-0.0762058894047386	-0.0133493927531868	-0.0320113898444848	-0.00513733900379243	0.00181837308206723
-0.351769481045907	-0.350277983691623	-0.196975083584212	-0.0843623384140458	-0.0515552401402385	-0.00937965283493469	-0.00671645531552301	-0.00498225327028956
-0.432291036984118	-0.428751294502659	-0.278918164618045	-0.140067534679971	-0.0393400214524576	-0.0673458598031236	0.00524159720323514	-0.018891533262034
-0.458569628412318	-0.43790527119655	-0.243371897566079	-0.151996666017438	-0.0627568585360782	-0.0159986373456928	-0.00729279161031571	-0.0015892973897299
-0.563085612444142	-0.449031503776029	-0.248226107621796	-0.0729144434484427	-0.036946525611756	-0.0304859848587632	-0.00504065507005291	-0.0106058942977882
-0.4414319146462	-0.469250630524813	-0.193747728612236	-0.100184214602659	-0.0192814083849633	-0.0233939248023756	0.0104846588996445	0.0226592302863489
-0.443796763935653	-0.486132418378434	-0.227754246468498	-0.0864584819941963	-0.0341721758929061	-0.0371280248528449	-0.0122400068194932	0.00030984060516015
-0.369991799793476	-0.374914792092706	-0.232354049531964	-0.0958711915301184	-0.0256394297738657	0.0274811348315226	-0.0243150446179587	0.0419554813220698
-0.370283248063566	-0.439967195188628	-0.144556933227164	-0.0127703097603741	-0.0165701911464623	0.0164844177145982	0.0169321467037016	0.0578377294153044
-0.417293595493053	-0.465083335527528	-0.210423169375381	-0.0948408409322717	-0.0137183376086298	-0.0213278684797682	-0.00141112898923579	0.0024178737684919
-0.390620614377047	-0.393242317702388	-0.240756129857084	-0.123223347625261	-0.0514833038742655	-0.0338468505342727	-0.0021949702301608	0.0258780991735538
-0.522814973819391	-0.410103493132341	-0.224117595666608	-0.0770133865918169	-0.0298864046159394	-0.0112438595920491	0.00504950665245651	-0.0164959102791129
-0.461259734829164	-0.443059289693779	-0.246937517774979	-0.10819025935305	-0.0444909617087983	-0.0213075984160471	-0.00904443391412113	-0.0102788352472273
-0.479114688128773	-0.564215042320036	-0.330236452270671	-0.15127126394732	-0.0452888564262286	-0.0402787092927938	-0.0122556531240423	0.00198565572868281
-0.574175035868006	-0.529030156366344	-0.272903011698332	-0.133359652585866	-0.0539125742039934	-0.038235294117647	-0.0078727899477371	-0.008515731874145
-0.492637358677625	-0.520191535992931	-0.186984468744197	-0.0421313701740311	-0.0179577776135836	-0.00914349148088833	0.00607163333840377	0.00323056875164951
-0.391027152944602	-0.352532865277382	-0.148054366648152	-0.0833225051037055	-0.0259817808937854	-0.0117896514459809	-0.000414501442028703	-0.0245902642627205
-0.548692240627724	-0.50384024577573	-0.222996089931574	-0.102191894127378	-0.0445670628183362	-0.0603115522470361	-0.0166268418956591	-0.00860215053763447
-0.479787714543812	-0.522214441332088	-0.209225245653817	-0.118859967899216	-0.0376683501683501	-0.0262084118016321	-0.0188507472990231	-0.00135624701165904
-0.487776659959759	-0.515717836430347	-0.15306537387052	-0.0533648952538762	-0.040752036156749	-0.0358898675069284	-0.0070141454079542	-0.0113035230446806
-0.292540792540793	-0.406562364189483	-0.0618589743589744	-0.0749506903353057	-0.0395763656633221	-0.0355834641548927	-0.00580551523947748	-0.0133200133200133
-0.5133707971281	-0.522197757068973	-0.219432350650511	-0.0634182377973794	-0.0165615949299445	-0.0138202348418871	-0.000168579821921977	0.00672298199629695
-0.449688604929057	-0.43735386651996	-0.136235690574829	-0.0617286535991513	-0.0169529257062526	-0.00978091741696852	-0.00400712200300812	-0.00113587997446274
-0.477015887513361	-0.443440068233812	-0.177580050568412	-0.0187321011607944	-0.0488478629346282	0.0212096514954233	-0.00415165567120701	0.00672605729502684
-0.43771574114414	-0.515901865635185	-0.179945255317871	-0.116025424599621	-0.0176707350856323	-0.00984120477903783	-0.000151094427301768	0.00286684740269849
-0.371028168138291	-0.363446988484187	-0.126922607953457	-0.0861511247962918	-0.0843514579023381	-0.0419451871657753	-0.0178804417737104	0.0204380631455571
-0.375802920586042	-0.403312253636957	-0.46102973168963	-0.0583846029667628	-0.0347562187257258	-0.00932012981609387	-0.0325843535383696	-0.0269329194109996
-0.434570914064729	-0.36072509006168	-0.226353517552246	-0.105392885237304	-0.0264066926895458	-0.0154438347509681	-0.00058835472944907	0.00416434329402138
-0.453069918932226	-0.438938509785241	-0.204895783354496	-0.0813911234894035	-0.0396274123157639	-0.0388184946068506	0.00597073790651681	-0.00334087926982252
-0.44896332540239	-0.438704344365184	-0.183256020677215	-0.0686947466421609	-0.0283878900287068	-0.00811135784033279	0.00355804086879419	0.0153218728632806
-0.417128435124418	-0.438276687961254	-0.138173503307626	-0.0454120883161966	-0.0343206288719575	-0.0189143924636621	-0.0121076212598352	-0.0039093345789819
-0.440823249649523	-0.482671353823369	-0.186607896585278	-0.0708221027428513	-0.0202733391139188	-0.00906597015226995	-0.00531533683707597	-0.00228235949224376
-0.505366376662683	-0.252967760269138	-0.133958841372747	-0.088093208297812	-0.0100946799681577	-0.00513223123495821	-0.00941452961913325	-0.0307011054511637
-0.526360544217687	-0.372789115646258	-0.133628276485419	-0.0270526815377313	-0.0126297530964576	-0.016906762705082	0.000425170068027225	0.00373670594998565
-0.387277980547851	-0.37651181006605	-0.142332633988175	-0.0454867434863303	-0.00816044968492879	-0.00732713478250446	-0.0145954694706264	-0.00200267022696932
-0.417309818108733	-0.457356591031278	-0.123025441755811	-0.0483051816285118	-0.0048134507736558	-0.00101662267246916	0.00408364074437118	0.00238254892921497
-0.423587499684047	-0.400202915238572	-0.179117004895525	-0.054928460401762	-0.021037222520645	-0.00816794267479726	-0.00142584248967725	-0.00772944652593743
-0.396572104018913	-0.483924349881797	-0.212287624987352	-0.0669317700433184	-0.0307800370073333	-0.016548463356974	0.00648015772900135	-0.000382939647930014
-0.431993232232592	-0.43128206869301	-0.201040983206196	-0.0739064478414848	-0.0160506125769958	-0.0182227872233268	-0.00146022149371894	0.00433621355938596
-0.447039054036152	-0.3778372193704	-0.106090197623378	-0.0603192244863011	-0.0226311729878832	-0.0227289991169517	0.00625210515898511	0.00591585188267107
-0.312797464707577	-0.40371864929242	-0.212839864537978	-0.0255178863689501	-0.046710475454194	-0.00827238335435054	-0.000821105676596989	0.00860998650472333
-0.436233780137855	-0.487372933070249	-0.209032748045027	-0.0690289444898212	-0.022761698222575	-0.0340202762338253	-0.0166014885015344	-0.0174346539858568
-0.446784660766962	-0.433160706561766	-0.136022215902437	-0.0542857472510989	-0.0127262519049274	-0.00597165263688026	0.00204637547601949	0.0126597836774829
-0.423123275736896	-0.51290488523078	-0.179329279642613	-0.114328830123599	-0.0228060671722644	-0.00104033290653016	0.0022517076709182	0.00491596924542415
-0.441705069124424	-0.423033389926429	-0.232077739931877	-0.0539066069633556	-0.00297846027001958	-0.0239309827456864	-0.00536966539771588	0.00035842293906807
-0.467689821300633	-0.494138806425079	-0.227482643483654	-0.0783252804223729	-0.0290886392009988	-0.00805640745885272	-0.00151917150766101	-0.00138465438126445
-0.297856992832773	-0.329379803922384	-0.144915395994044	-0.0384008078507695	-0.0208192553508988	-0.00840551662808231	0.0242297808383825	0.0432432346510848
-0.436886367294383	-0.397179387077884	-0.143895080352195	-0.0752948885976409	0.00513078054134652	0.0122612659396457	0.00893618087933024	0.0224162400527144
-0.43826884952266	-0.455602372034956	-0.193839333486203	-0.120759376865874	-0.0114357053682896	-0.027124214390132	0.0110642946317104	0.0462326884140938
-0.473402147453437	-0.499626175579428	-0.212874942316567	-0.0484449278865522	-0.00329263273425706	-0.0286036580452824	0.0152058657642414	0.0027264868219804
-0.470151045256145	-0.47586495031617	-0.295043395116211	-0.138773996509599	-0.00476154868727152	-0.0334242072699149	-0.00992816091954019	-0.011334422657952
-0.452241847826087	-0.569429347826087	-0.167470150934895	-0.0403239556692243	-0.00293225480283121	-0.0193417310036571	-0.0160977362558391	-0.0180900621118013
-0.420352941176471	-0.493010224948875	-0.201857677902622	-0.0676758650897942	-0.056018018018018	-0.00542808798646366	0.00469729093050653	0.00968270944741534
-0.448038756055634	-0.531414369111612	-0.0814670561506005	-0.0180333883691066	-0.0230206006453214	-0.000408329930583928	0.00470360379055124	-0.0128012586712437
-0.534680610514415	-0.523978242804261	-0.202235469448584	-0.0967006257433934	-0.0154456967213115	-0.00337183308494782	-0.0145828235869832	0.00759872151768226
-0.568041725936463	-0.408198714608303	-0.162231421249754	-0.0580863924517174	-0.0666666666666667	-0.00168690958164641	-0.0279106858054226	0.005639097744361
-0.381362786935542	-0.233780543133061	-0.103194103194103	-0.0686156453483185	-0.0146617205440734	0.00239301801801806	0.00301801801801804	-0.0125375375375375
-0.453961615644708	-0.423360353721444	-0.122292965159104	-0.065711452898921	-0.0298031686191426	-0.0173849991527394	-0.0085273255543189	0.00710007181621364
-0.433099077449169	-0.523422158811978	-0.203709741868457	-0.0562214557488677	-0.0404798462486552	-0.00670561642579315	-0.00727163520712093	-0.0190729218705058
-0.499576271186441	-0.542758089368259	-0.132056586147071	-0.0597893037678943	0.0078798691644365	0.00961345213371745	0.00742887020173422	-0.00563217180755859
-0.39825310215079	-0.442200605374431	-0.143500992677804	-0.0322101408144833	-0.0144212572411005	-0.00366412883691336	0.0136020031284012	-0.00914382071366404
-0.405108961288737	-0.395846650813538	-0.174168045596617	-0.083987383167711	-0.00200284815669427	0.0157165075731851	-0.0109248156123156	-0.0011402379823432
-0.228790983606557	-0.392824002474482	-0.312982160077146	-0.130874316939891	-0.0966150576806315	-0.0726151675828186	-0.0381032326025413	-0.0888767236787597
-0.358088859628613	-0.393007574653524	-0.184719992149215	-0.0668642453758108	-0.0254584424863062	-0.0219064926766509	-0.00796221322537105	-0.0114991907173325
-0.376344086021505	-0.492286115007013	-0.180265654648956	-0.30058651026393	-0.0430107526881721	-0.130730050933786	-0.0733137829912024	-0.117084826762246
-0.367183302867245	-0.398816315690505	-0.1930957038325	-0.0641599483569608	-0.0210385088614885	-0.0183371847264752	-0.0110106439720621	-0.006184180033183
-0.368377943542489	-0.326575256845971	-0.228461615254068	-0.13019087064186	-0.0228702115494568	-0.0316986735022622	-0.0167977407994959	0.000546896363139204
-0.396208405490754	-0.396332119937034	-0.197324683823098	-0.0949913979414894	-0.0189308438103319	-0.038293761307113	-0.00540060775374429	-0.00245285973958265
-0.420207003984264	-0.407994086586951	-0.187645607908845	-0.103103311976143	-0.0296384643643025	-0.0160478517499593	-0.00226649231163256	0.00569630260669773
-0.412675724405913	-0.415160187433844	-0.227473573734484	-0.0884455793169486	-0.0435498897426316	-0.0287721207651467	-0.0213835136567522	-0.00518949048059292
-0.38850444852422	-0.395381329393438	-0.195545615506477	-0.107968945494209	-0.0237453024609043	-0.0363708929858894	-0.0140128189015961	-0.0110656945058183
-0.40883614368597	-0.433793394885274	-0.214527011784728	-0.083413180078992	-0.0334803554987662	-0.0208306428940502	-0.00184604789381193	-0.00255768553518843
-0.311013531340696	-0.356422639622823	-0.107437511707647	-0.0798399865094013	-0.0730991532486853	0.0218394311903816	0.0316639430071443	0.0505631835927546
-0.35125883592884	-0.308472379244474	-0.229915587553956	-0.06483748536613	-0.0310425884955752	0.0112194881018074	-0.0544092268175707	0.0397283467122488
-0.429030460624071	-0.419508799974252	-0.193781264482592	-0.0838659631548017	-0.00972067299710921	-0.0232558780637745	0.00181424927353957	-0.0230521997545061
-0.428825341903547	-0.438523422764541	-0.227769641825022	-0.0785632997295145	-0.00176007979992188	-0.0210198083067092	-0.0101018226951984	0.0241486395304409
-0.343936540757425	-0.477043451398342	-0.256425309849967	-0.114561447740707	-0.0708363374188897	-0.0233114631088661	0.00692872741711337	-0.0278538812785388
-0.445418368731252	-0.357093641097669	-0.17303759635048	-0.0792949475619594	-0.0112088590500443	0.0421515493319394	0.0337249517718418	0.025195775748983
-0.484927120141343	-0.528613454706927	-0.182602611940298	-0.0801375223613596	-0.00981434240362811	-0.0143832781456954	-0.00288803317535546	0.00227406103286387
-0.484993167621031	-0.471850142901415	-0.226348783303147	-0.0803692988427502	-0.00230834183197903	-0.00814747085523959	0.00937114244484238	-0.00198883784033799
-0.450973681508607	-0.469408665105386	-0.243752185449534	-0.0520870329177338	-0.0196645532850035	-0.0243158642054989	-0.0116837243003352	0.00901511470294869
-0.404697226938314	-0.422977346278317	-0.210778015703069	-0.0814423922603342	-0.03003300330033	0.000847457627118686	0.0111490329920364	0.00398322851153043
-0.371183636637088	-0.509660010793308	-0.141675439915777	-0.0241620492324461	0.0165843330980946	0.035045871559633	0.0317900576061446	0.0396612561750177
-0.429771687841778	-0.480326359429915	-0.178688930846611	-0.0607376326789467	-0.0232122596075841	-0.0059002141098905	0.0026131049250826	0.00182213756594563
-0.511624892662141	-0.664609413245681	-0.25964658423222	-0.0994691799371682	-0.00480638208260031	0.000670876085240746	-0.00253109435810894	-0.0151345950393793
-0.3745541975556	-0.406345880416074	-0.155035081665516	-0.0700101528905878	-0.0290313124095348	-0.0253064477362716	-0.0154182121458201	-0.00560860294799304
-0.477209902729451	-0.436203690782849	-0.157537637507162	-0.0355303734525548	-0.00824760694527593	-0.00180681234407021	-0.00113590070437342	0.0062439450234747
-0.391102949866557	-0.434067582195443	-0.184898238207745	-0.0820920966256342	-0.00467525125771329	-0.0198775999897112	0.00290505522017881	-0.0121681158611192
-0.485216192258446	-0.518290598290598	-0.226360773729195	-0.0399705557600295	-0.0054220850782456	-0.00686940966010741	-0.00350368809272927	0.00973928032751559
-0.456184381315413	-0.532163540496154	-0.205069835440285	-0.089890219881634	0.0028893993551643	-0.0204266628210015	0.00216616964877403	-0.0106195743246258
-0.433877574240528	-0.494582043343653	-0.18405572755418	-0.0556189640035119	-0.00987173298393218	-0.0154320165212177	-2.71076172404516e-05	0.00447645333793345
-0.271861671469741	-0.537707825315894	-0.138216025824095	-0.064760547874235	0.0534264641234797	0.0386491510410819	0.0721694569349286	0.0607985227050166
-0.393204876210306	-0.477989820142162	-0.211478946260225	-0.0691020506913275	-0.0431850552772584	-0.00182376536584417	-0.00286696023960109	0.0103934977320347
-0.436145504338304	-0.405982667039418	-0.204526979869446	-0.0429208440697614	-0.0294226603206815	-0.0396024307343701	-0.000368562345292922	0.00643996920014733
-0.385074172459284	-0.387333002507212	-0.197233906894485	-0.0355925440231396	-0.018031502341647	-0.00597263162015482	-0.00055456897031736	0.0108862118254784
-0.393260195654136	-0.392359763822596	-0.193252401371242	-0.0577283892266598	-0.0251932690902854	-0.043954718464645	-3.90213446754828e-05	-0.00845241455711365
-0.347159376571141	-0.544444444444444	-0.193236714975845	-0.0437672435415098	-0.0444444444444444	-0.0174058178350024	-0.00227576974564925	0.0107794361525705
-0.440548258397276	-0.42088665397473	-0.14332924081219	-0.0198382951381453	-0.00586171002896341	-0.0180803380693073	0.00414733461671524	0.00775910745925734
-0.330286281179138	-0.478706492637215	-0.130694444444444	-0.0538194444444444	-0.0158835697399526	-0.0214959711620016	0.00696451509312779	-0.0154497961264016
-0.403747326520912	-0.498315375554324	-0.221899470707657	-0.047234987745098	-0.0199429898648649	-0.0178311614372469	-0.0112579002808989	0.00811205904907975
-0.428855058592234	-0.365025489382905	-0.166545162936502	-0.0707314308266541	-0.024570664104591	0.0054069159923209	0.0148821561992685	-0.00584292143777398
-0.449565880751668	-0.445465539632853	-0.185379930855911	-0.0529392276334932	-0.0166904053733261	0.00135016712956748	0.000316679032228873	0.00604700060865238
-0.325585825871595	-0.402986113145636	-0.144332218219249	-0.0470564924771977	-0.0257579890321284	0.0079525207001363	-0.002849968706226	0.0115211086045762
-0.368575025371042	-0.454409756645031	-0.157926322950807	-0.0653153954943962	-0.00296762343394463	-0.0123207204405205	-0.006365963698164	-0.00532948641527664
-0.507616487455197	-0.442469736931088	-0.14618971977843	-0.0776183455005335	0.00627240143369168	-0.00536633227208105	0.0280672732285635	-0.0215053763440861
-0.390897236318515	-0.445492439940643	-0.175171546645057	-0.0511680105756275	-0.015777436381787	-0.0170902559497081	-0.00491039206087185	-0.00670442419765249
-0.418971951366318	-0.343239190816803	-0.177557476475448	-0.0119480426215675	0.0325306678782372	0.0135308707591461	0.0193864335437915	0.019410581133862
-0.454467645644116	-0.4199074999075	-0.207982034068991	-0.0592481592481592	-0.0383796557709601	-0.0119074684991084	0.00146168107333156	-0.00448058579741195
-0.409109726723695	-0.418155659773646	-0.229362669889563	-0.0869613678212583	-0.0330991674100506	-0.0302637961536267	-0.0142976834133204	0.00390091573620366
-0.455835349551343	-0.416555673510623	-0.150288650227528	-0.0678494298290415	-0.0170119375857438	0.000127715161722164	0.00159193361746601	-0.000434569392275153
-0.406587747656665	-0.421926753883108	-0.134676984865553	-0.0928026079961615	0.00135711883973921	-0.00284876061810779	-0.0037722371796769	-0.00536537372847645
-0.425711369299166	-0.451970987070325	-0.24309120564956	-0.0444126758804813	-0.00759470895171543	0.0203662634426393	-0.00547975900014941	0.0324549581256516
-0.448437898805847	-0.474220628646877	-0.229381685051111	-0.0936997334200995	-0.0388249298083778	-0.021566637757592	-0.00208460696883062	-0.0174397083934711
-0.374156373185963	-0.40306258000628	-0.218653681311667	-0.0605396561915965	-0.0545631930453543	-0.0280146597455935	0.0119665667875729	-0.0098786984503052
-0.391123188405797	-0.491123188405797	-0.188522517264857	-0.0387966899830842	-0.0372885270512154	0.0188078892884385	-0.0181393174380552	0.00605423094904167
-0.33749366581927	-0.427757125154895	-0.203307785947846	-0.0421397574479747	-0.0345422624731498	-0.0201330116797174	0.00163266313900323	-0.0255242702904608
-0.413536873523194	-0.420015278838808	-0.176059234882764	-0.0136660724896019	-0.0649481237716533	-0.0163242330424993	0.0451574569221628	0.0210561497326203
-0.397304792563792	-0.430368964790217	-0.127610519273326	-0.0543770398207087	-0.0150601715132005	0.0305198120915033	0.0137152408208961	0.0277385620915033
-0.454953243431609	-0.502181640407615	-0.214929186834852	-0.0575402719252859	-0.0391106755873348	-0.0226812127392078	-0.00222682475208236	0.00823760106730653
-0.465573495961852	-0.443015264035114	-0.266073590325355	-0.0843757675572238	-0.012701482099687	-0.0135786914420951	0.00111124830225962	-0.00400213729873888
-0.486409839722143	-0.365151515151515	-0.146409146409146	-0.0524229638153688	0.0170395544227321	0.000930356193514115	0.0154040404040404	0.00725486913332218
-0.476467967644438	-0.424463690373756	-0.229432416409559	-0.0816854774074025	-0.0198794641234193	-0.0178288080618824	-0.00925686824155803	-0.00941481082750184
-0.434895470603877	-0.478640586426615	-0.211467094914711	-0.0723526067266258	-0.00401378742447212	-0.00298158079276756	0.000967062470469182	-0.0038051873696946
-0.39665898941181	-0.416970049781157	-0.176024205352661	-0.0244126514725116	0.0284942921644853	-0.0198992836796674	0.00920644434637707	-0.00346601087529519
-0.37517040370471	-0.438073534383888	-0.214097805815245	-0.0471220714192538	-0.00993292053663564	-0.0155968104773148	-0.00217792579425924	0.00319994454969741
-0.38349492448443	-0.443684460723251	-0.209174479795651	-0.06788055560159	-0.00252448198892197	-0.00287565639983034	-0.00400731694447209	-0.00414299565728016
-0.366123128382323	-0.486785362370297	-0.0898571767725598	-0.0492899086079265	-0.039687317571512	-0.00344751570671009	-0.00170871396790839	0.00461676044267245
-0.471965246581429	-0.570677923141414	-0.202250765991823	-0.0662231291756352	-0.0391445177000298	0.00374731865341682	0.0175219635548373	0.0226057379300671
-0.479861667580448	-0.481269764908135	-0.181099236641221	-0.0540223135642982	-0.0042076703761611	0.00274300700470331	0.00711544370605566	0.0100167197512464
-0.38896649734727	-0.399910388037542	-0.169026630565399	-0.0956877981006667	-0.041599137027254	-0.0593593751914379	-0.0125852741351327	0.016124588076752
-0.535974632297017	-0.391943184817294	-0.245935741967746	-0.124430642917224	-0.0127600491124192	0.00667218233739897	-0.0222649640949898	-0.00577379864790784
-0.440452665181069	-0.44161382689082	-0.137248903754687	-0.0157773136223428	-0.0107524877443474	-0.00325474355915645	0.00487868556746907	0.00640236796560034
-0.463960990853864	-0.604490468638244	-0.249124846605955	-0.0287703040291901	-0.00857997481108308	0.00277612598467292	0.00188000439889613	-0.00809920558031385
-0.423404084485755	-0.3881468909878	-0.141569086110804	-0.076114875669625	-0.00846260221260231	-0.0118321371610846	-0.00293268588973439	-0.00738828641747424
-0.448936375569454	-0.489015039081824	-0.19197034655234	-0.0847523717639491	-0.0178689883913764	-0.0175028602193956	-0.00181330577699046	-0.00666521612996807
-0.39786036036036	-0.359544820621333	-0.140308277027027	-0.0357671325679241	-0.0235489494553575	-0.00208571247303635	-0.00267416599160464	0.002262640869652
-0.471332629927314	-0.39316700561039	-0.212036194520271	-0.0774250421448205	-0.0224588903020828	-0.000823766286566108	0.000294889218146799	-0.00118906413600384
-0.432334889576667	-0.523866528669282	-0.275397090533605	-0.0925891471924021	-0.039651476498517	-0.0148327655324867	0.00749764630850058	0.0015231252000758
-0.4903354661908	-0.530763533255479	-0.238121086640134	-0.141348394432979	-0.0513669473086747	0.00110654009401023	-0.00322945605741098	0.0123840446673416
-0.588235294117647	0	-0.0595238095238095	-0.208955223880597	-0.00961538461538458	-0.153846153846154	-0.0263157894736842	-0.0434782608695652
-0.433045241143833	-0.420111198219387	-0.239011150234742	-0.0723993081294786	-0.0667032498018413	-0.00835090077704115	-0.00627509348327404	0.00363629235398477
-0.443105268587558	-0.444660825261817	-0.265873614699278	-0.1008922607119	-0.0138874510779462	-0.0137048677691113	-0.012929297748937	-0.00694950226136948
-0.455698946409022	-0.458141320124536	-0.190414173728217	-0.0790521824419023	-0.0345275206835086	-0.00335670305789826	0.0032809350049734	-0.00959501207398505
-0.367581555772802	-0.434365551229114	-0.158750763035709	-0.0620534764985323	-0.0111065157188346	-0.00502474339025427	-0.00312958272766095	-0.00137989809064309
-0.488368982839757	-0.402779181972388	-0.217716264464232	-0.0523182178663163	-0.00639668973002305	-0.00772901753293909	0.0113962649788195	0.0162282872115006
-0.553234579623335	-0.564619131375998	-0.299265908747233	-0.090684294283266	-0.00653863601996063	-0.0328979364969082	0.0161331089370149	0.0108492004705678
-0.502962009373659	-0.514591740792787	-0.239643817271464	-0.0736714721666841	-0.020798305017907	-0.018561117877669	-0.0071946031866863	-0.00310269875161095
-0.425025034984786	-0.451877129330561	-0.209483805326648	-0.0614108302454416	-0.0209209147705959	-0.00568932211074102	0.0105855470476679	-0.0152633902478455
-0.417645293071222	-0.423987960395768	-0.168007569837986	-0.0461127213999878	0.00290521848996417	-0.000247931869497786	0.00966106874231443	0.00586956142688821
-0.512872265740467	-0.461799502305702	-0.233925082270671	-0.0737753728251864	-0.0099405266078626	-0.0111006477260092	0.00244096132428873	-0.00221085055643877
-0.434148867086719	-0.475473568281938	-0.20534198933457	-0.0623357081996339	-0.0239254282381747	-0.026706511751724	-0.00507383928464844	0.00854328565064588
-0.471697509636762	-0.415136081489734	-0.0806542255295235	-0.0907424235177834	-0.00767378640776706	0.00896492326965237	-0.00529061241159112	0.0168884513544708
-0.43574267116657	-0.470502538376066	-0.1832085643197	-0.0506792220298938	-0.0341856935226353	-0.0338394340624518	-0.00176246373098443	-0.00723589748886977
-0.344879363061181	-0.408490908490908	-0.122998859064433	-0.0585321414336958	-0.0374578754578755	-0.0306078102688272	0.00583708857090148	-0.0133134553265845
-0.46202959837504	-0.489856274800206	-0.228918179199078	-0.0248180340611971	-0.0167207073322675	-0.00700434536935635	0.0122571089274296	0.00383666758015899
-0.437394401006359	-0.465422274408167	-0.206290980468009	-0.0616924846637216	-0.0215967131349337	-0.00255678541799587	-0.000842975509284472	0.00569176167702323
-0.407376743800969	-0.483564556293591	-0.239450646102521	-0.0985353202992232	-0.0378555627651119	-0.00354014681803583	0.00348408146755519	0.000660069687472675
-0.320504742089762	-0.291877577951164	-0.119679426306957	-0.00338393352058075	0.0024101553179644	0.054713988566731	0.0867448254319267	0.0581667506037009
-0.460002543962858	-0.461291004719676	-0.200820640853289	-0.0694011475395705	-0.0849560478404593	-0.0264674350040203	-0.00845113757595817	0.00414480989393884
-0.44180923252114	-0.492337123930481	-0.174438841832468	-0.0848725491716686	-0.0113815979499666	-0.0145247416931615	-0.0108531736787338	-0.00515384391121021
-0.457489320655918	-0.442487769872317	-0.184640362500204	-0.0922263914946841	-0.0101574033643149	-0.015993345261638	0.00321484445128362	0.00479938831864635
-0.477187369592433	-0.464367547346271	-0.274596295723056	-0.039072039072039	-0.0898994622398878	-0.0213316095669036	-0.0281593406593406	-0.0249366018596787
-0.517808089419343	-0.497245630058534	-0.198619387429805	-0.0797042101389928	-0.0420761164133381	-0.00875603864734309	-0.013401276189	-0.004613797969929
-0.486033146217589	-0.429781903919835	-0.173838500917608	-0.0555798050341918	-0.0190739535892431	-0.00916990310305599	-0.00762783060297101	-0.00173308287490503
-0.455302910634568	-0.437106713740295	-0.193502515149706	-0.0547360150839645	-0.00885305703748995	0.000107590859474205	0.00154224492527499	0.0113073544528548
-0.455462873102515	-0.420506502168876	-0.243509205070747	-0.0806170390915614	-0.0120761964948398	-0.00695035878099359	0.000305730806376747	-0.0147445691551881
-0.448471198471199	-0.546191486852965	-0.189393939393939	-0.0751748251748252	-0.00300417972831768	-0.00593196112064043	-0.00552825552825553	0.00992685475444088
-0.437296037296037	-0.4820905285191	-0.257070322416857	-0.0390586582367405	-0.0339424847712141	-0.013695685551973	-0.020607787274454	-0.0248313090418354
-0.558823529411765	-0.529411764705882	-0.107142857142857	-0.0303030303030303	-0.0370370370370371	0	0	0
-0.455450806494702	-0.479803903572967	-0.233569425231141	-0.0680100691141536	-0.0177745738497909	-0.0176991786145538	-0.00386224698056659	-0.000306981237404247
-0.456487591518494	-0.536745959105106	-0.198403920803244	-0.0862757743501549	-0.046070070750342	-0.0172698600973725	-0.0115269271828294	0.00398407164979853
-0.446144530903609	-0.439190623483746	-0.138695987654321	-0.0633199873326096	0.00266104248717025	-0.0028720992142176	0.00889533218785787	-0.00307266915591764
-0.406173278507137	-0.432640734784456	-0.15572006773221	-0.0437872049691812	-0.0193429257823126	-0.0122750657644807	0.0298461356482982	0.0127881167915995
-0.491200158223002	-0.480484917920026	-0.179431516674919	-0.119992259439008	-0.0318182333206638	-0.00958972210585118	0.0108148660067661	0.00473294368101784
-0.488111374675251	-0.608510655591137	-0.204159564341531	-0.0682819383259912	-0.0238823883223712	0.000810962856766961	0.00657687272449281	0.00636155979768316
-0.632363353157746	-0.597688670140899	-0.199571805006588	-0.0082338832338833	0.00100494743351887	0.00610698824984535	0.0157043407043407	0.00638092332723206
-0.487148895914989	-0.513374271525729	-0.224780339280829	-0.11896667121614	-0.0209691238418716	-0.00640941279859564	0.00153864224610112	0.000519417559776358
-0.474369673777344	-0.49507523828176	-0.208907451036387	-0.0452893307542871	-0.0315607680216951	-0.0101610035772568	-0.00270894564372826	0.000557766666347437
-0.481299124463565	-0.453316161656366	-0.169988118220678	-0.0461329523262743	-0.00374247801417604	-0.0210761205348187	0.00157257812782374	-0.00186344303872299
-0.454571151049023	-0.443618601911809	-0.203572856287285	-0.0653747937967225	-0.0138810382533153	-0.0026397961514264	0.000148840462805278	0.00638424172926821
-0.433712263164976	-0.418975865665571	-0.158961200622052	-0.0607478961748144	-0.016888771623828	-0.0107260222498873	-0.00397257041852206	0.006588999504761
-0.505627705627706	-0.473621460506706	-0.170497427101201	-0.0748414376321354	-0.0245011086474501	-0.0373737373737374	0.0120089786756453	0.011332503113325
-0.461099103247083	-0.437614668511966	-0.2303964934408	-0.0618698492629524	-0.0143657048533005	-0.0170296392795301	-0.00378093443246452	-0.00691484633414896
-0.455140186915888	-0.383078102658682	-0.245250077025778	-0.0552919319841731	-0.012635053445662	0.000935947783965774	-0.0178104866434083	0.00653228695170793
-0.449687408242915	-0.455504635471189	-0.230682154897611	-0.0726276113969136	-0.023461716492953	-0.0127646492410196	-0.00572946454435386	-0.00322784590343028
-0.527377625313358	-0.59109008712314	-0.331592221326062	-0.058434285377428	-0.0320011749538993	-0.0337419234757638	-0.0278530754816526	-0.00127439100823135
-0.416666666666667	-0.4	-0.2	-0.205128205128205	-0.125	-0.0851063829787234	-0.0833333333333334	-0.0333333333333333
-0.465189623707292	-0.457879195910987	-0.229363740591542	-0.0682578970858365	-0.025709045238466	-0.0138460253005935	0.00253573318137501	0.00571337217904866
-0.409394573011021	-0.425094609259409	-0.170848462724073	-0.0554029216316196	-0.00663291719856929	0.00193303169951753	0.00832800420645752	0.0112132567353944
-0.451326539860937	-0.336811337807434	-0.170049324077457	-0.0517169167986683	-0.0447174289563154	-0.00636254501800715	0.00780057606081308	-0.00440195734313376
-0.398049300728392	-0.455063753607833	-0.195745191259214	-0.101766336633663	-0.0470619888075764	-0.0132858213357567	0.00671525901456871	0.021977519059685
-0.481150565156128	-0.406414187198724	-0.221195495539363	-0.0743468108514644	-0.0486445740177084	-0.0191095823095824	-0.00619169613072057	-0.00454415707333999
-0.454550127779573	-0.461994496575932	-0.236798515360194	-0.0512962699500763	-0.0472402487940269	-0.00622816771080592	-0.00471072664078098	-0.0142741178646536
-0.455662720283051	-0.431264741064647	-0.198505843396273	-0.109434555007389	-0.0335828504269227	-0.0126773131480968	-0.0310113760324139	-0.00164385399892641
-0.402873607162469	-0.403309578621888	-0.192302544455939	-0.0585805321549857	-0.0283940400158733	-0.00889780800219131	-0.018427457544988	-0.000900829292848959
-0.522010437939641	-0.397960434388253	-0.254780919490611	-0.0780953399459936	-0.094660010589214	-0.0552402873129886	-0.0122263623660922	-0.0332789939450395
-0.381629224270353	-0.361206814730448	-0.20203373015873	-0.0879250171291538	-0.0425758964955175	-0.036208078296353	-0.02000234082397	-0.053314393939394
-0.43526405451448	-0.416962443972753	-0.202085400222137	-0.045539743737538	-0.0331057811331854	-0.0364939504463631	0.0108437299166574	0.0202615519545223
-0.428665556473195	-0.439987160787732	-0.226605290437755	-0.0735371745683793	-0.0278383467702239	-0.0131917841727368	-0.00194230015722052	0.00278783355103562
-0.451671170145518	-0.385842695898676	-0.243905466461447	-0.0826352298487444	-0.0406871519292636	-0.00899529890879214	-0.0217688460197416	-0.00824427843716802
-0.406355248523583	-0.426556564822461	-0.152866088631985	-0.114804543259118	0.00316624967647317	0.00442557803468213	-0.00703275529865122	-0.030716965824967
-0.369848374910153	-0.418257076978637	-0.22208344187662	-0.104176760127329	-0.0468113083497699	-0.0274060915363458	0.0060106572200711	-0.00177431267756545
-0.391474496608946	-0.397436552435257	-0.170816855029537	-0.0656595137379945	-0.0320571724976879	-0.023066672974422	-0.0114053265025208	-0.00167606594551717
-0.542317742356938	-0.517547568710359	-0.212093023255814	-0.028431051424828	-0.0748327492832112	-0.0122268025200279	0.00290697674418605	-0.0150114781914362
-0.462840556764958	-0.482446927521354	-0.131771955573598	-0.0882970473511812	0.00528696405839491	-0.0073052169009703	0.000929962220284852	-0.0010790153984489
-0.387880410121497	-0.42076329300438	-0.21362782989622	-0.0837592034877273	-0.0202133347621137	-0.0144289231638707	-0.014027550489856	-0.0025730439317776
-0.337289457267623	-0.412218384062222	-0.131048476026642	-0.0388767588549248	-0.0443221822518901	-0.026036087995386	0.00317042531554701	0.00132791950764821
-0.303166419791086	-0.459543017886524	-0.210862063821959	-0.0825550660792952	0.00803316921482244	0.0187398979494818	0.0166836882459643	-0.00690990478897258
-0.503771005160323	-0.53947237431558	-0.190074153488788	-0.0907025106388839	-0.0342169388080436	-0.0102933744713674	-0.0266708900855243	-0.0264240780740064
-0.404257726712732	-0.457250266898871	-0.181026020182507	-0.0384709721643797	-0.0126235708188961	-0.00765667304205275	0.000110393926081143	0.000208844862134128
-0.393324219640009	-0.413976116762494	-0.248808641321614	-0.0549209562367456	-0.021203007518797	0.00768588137009196	0.0018478399388302	0.00177571588545833
-0.471581759354892	-0.480926465517824	-0.153578481650738	-0.0971817176186646	-0.0058797350267884	-0.0169700721496662	-0.00595187890898718	0.00663346643041518
-0.67738791423002	-0.708059210526316	-0.200099304865938	-0.251461988304094	0.0106907894736842	0.0104427736006683	0.00877192982456132	0.00409356725146193
-0.448959945363529	-0.398259855029292	-0.21266801318745	-0.0638798228231728	6.11838519128938e-05	0.0136942632681099	0.0159139341444972	0.0284925504966984
-0.363650444191218	-0.415329549620572	-0.225876558789249	-0.0634152154148977	-0.00939494988848777	-0.00423257037032898	-0.0101059494702527	0.000308204128460665
-0.370590705487122	-0.46385415068283	-0.204893912130754	-0.0506731061758442	0.00171484037963765	-0.000116193345727322	-0.00218376824413979	-0.00319091267494576
-0.449279333589083	-0.499125183821214	-0.166827899840392	-0.06444660563379	-0.0306701961721876	-0.00105633259337901	0.0035917390002993	-0.000517195543417781
-0.395110556408224	-0.405431979477828	-0.0997204437553723	-0.0588711058671285	0.00322468748795557	0.00523824624455327	0.00869039145907469	0.00839770853224542
-0.42583909428213	-0.479247135164334	-0.183278012881266	-0.0635578873437949	-0.0185617610457522	-0.00564662954375283	-0.00545424480415868	0.00226829301498965
-0.413227194890545	-0.44412428318478	-0.179999126593162	-0.0490952006294256	-0.0138294481484234	-0.0113661114741274	-0.00649095200629424	-0.0072939124866741
-0.296416809898054	-0.467782700484672	-0.163353532367721	-0.105600819632141	0.00670612850730523	0.00564832034186691	0.00414139663836433	0.0228807974297719
-0.458762211111216	-0.430803126434259	-0.212350116407025	-0.0347530262369452	-0.0221876623773342	-0.0100090951043248	-0.00611580839330217	-0.00718423634726273
-0.411008245846471	-0.477982739806341	-0.195933442897294	-0.0431494913338357	-0.00827670372321632	0.00600324324366552	0.00533612454947052	0.0125169070102304
-0.427542398552736	-0.433276943120631	-0.141131736376247	-0.0521740886377572	-0.00790565174132873	-0.00587511449037426	0.00392165289611379	-0.00235803587195482
-0.446310824230387	-0.499162679425837	-0.251967862133209	-0.0836432143707685	-0.00845864661654139	-0.00898808883148561	-0.00187400318979269	0.00744304791830319
-0.44736917934532	-0.485008557135334	-0.217590345199568	-0.098982379193598	-0.0270175871137409	-0.00745278467052657	-0.0149839023659778	0.0104166666666667
-0.466811328998201	-0.521085883426037	-0.207565576451895	-0.0371024987154357	-0.0186482625509335	-0.0102177234530175	-0.00759843012164985	0.00146023805416595
-0.450274118880345	-0.399898136538678	-0.236296660899134	-0.0524511751099538	-0.032388387660801	-0.00298143384306204	-0.00770346021506041	0.00198124321099091
-0.456231176843132	-0.492496407832902	-0.209712780995877	-0.129676674413861	-0.0289060080440887	-0.0353738179245193	-0.0222753198357879	-0.00152470555116413
-0.473667354879154	-0.478420872456964	-0.216848463238194	-0.0507673153526832	-0.00927098169541596	-0.014950357885015	0.010711951031081	0.0047358187274309
-0.437934873610152	-0.453758091679722	-0.217130896133228	-0.101607361652884	-0.0355209764891904	-0.0158904465958918	-0.00457934301486618	0.00027158590427101
-0.50339401419315	-0.461177013950058	-0.235040113335589	-0.108371175950907	-0.0468041524419982	-0.0560618283067476	0.00545861555862892	-0.000162164076054183
-0.429829347607125	-0.461261285221599	-0.212174042301581	-0.079218450925768	-0.028876577967487	-0.00491203024744358	-0.0146394781688899	-0.00133957856302991
-0.354231995573006	-0.34149617629652	-0.189030119976508	-0.0448526185632803	-0.0326590198123045	-0.0398257528007645	0.00168116644670102	0.00283548568220104
-0.380728359929397	-0.415049619752413	-0.224049276501923	-0.0560142463979277	-0.0256185205072075	-0.0131482150261493	0.00976187455060695	-0.00977977692746068
-0.398666460714654	-0.394552361219028	-0.163675213675214	-0.0737891737891737	-0.0286713286713286	-0.0167693632809911	-0.00971891796634061	0.00897128451085294
-0.407873591614344	-0.455809537028163	-0.214432096185493	-0.100061900704988	-0.0562678666196913	-0.0378055911139232	-0.0269424368820061	-0.0122760344381087
-0.402146627258717	-0.372068693130084	-0.167958767253048	-0.100953810623557	-0.051554397995069	-0.0501615793679107	-0.0279972888844261	-0.0155551851940032
-0.707236842105263	-0.356275303643725	-0.265107212475634	-0.0947368421052631	-0.130030959752322	-0.0509868421052632	-0.0428849902534113	-0.0852130325814536
-0.315756272835544	-0.35991531576306	-0.209807671172656	-0.0596264827900291	-0.023741982842817	-0.0328217197039463	-0.023093879846539	-0.00799491630655302
-0.363963029674508	-0.390480677767209	-0.220580595492186	-0.0819653289914759	-0.0118433905693297	-0.0353648250774875	0.0033104263308007	0.000979255765618081
-0.360648254920049	-0.32516178709856	-0.181777871621622	-0.0679188070776255	0.00487642973856217	-0.0418021122283865	-0.00592739427860689	-0.0140067277965149
-0.448113099988599	-0.514228194675122	-0.156600207406416	-0.10688159305918	-0.0408047712516987	-0.0470774618527475	-0.0113854555629529	-0.00245166994895707
-0.341504820777783	-0.355235984213656	-0.178301886792453	-0.0891059068929554	-0.0228964813870475	-0.0665371809100999	-0.0293657165796869	-0.0278043743546419
-0.402877185290733	-0.53480432505238	-0.120436814422306	-0.0916768697235238	-0.00725789995848602	-0.00717570367375808	-0.0103013915452087	0.00131922605404833
-0.380168926019336	-0.467473539057841	-0.232811499588402	-0.0665943558474047	-0.091591322234979	0.00458096036823219	-0.0224892405752888	-0.00832073156813518
-0.365499133272153	-0.438320337225432	-0.138917713931326	-0.0695920695403154	-0.0116153102393933	0.00335007307705382	0.00035371358450631	-0.00381564946970958
-0.404310101146656	-0.391956258027687	-0.172324160900611	-0.109850084054255	-0.02838904215051	-0.0133658115663257	-0.00403503631136704	-0.00224434139456897
-0.399090129459975	-0.499818361918215	-0.189917362897535	-0.0838043343602144	-0.033623797697291	-0.0230442931833876	-0.00253969414206101	-0.00409211717612445
-0.368801324803775	-0.384536610343062	-0.116367050217601	-0.0911501905218778	-0.0613142174432496	-0.035393620587401	-0.0238193000915304	-0.00168753505794661
-0.47225167289476	-0.571351351351351	-0.280298719772404	-0.150718439958946	-0.0600470035252645	-0.0558711253626508	-0.0549782943565328	-0.00514881970578174
-0.430327594971962	-0.422076122660652	-0.216679153382442	-0.0930806499458834	-0.0437201590927947	-0.0348937581216113	-0.0129907884685079	-0.00832211448059639
-0.330051047690723	-0.449969528710726	-0.221800514626219	-0.182380083996463	-0.0511279585798817	-0.00589559896625114	-0.0308563439984674	-0.00969890192888689
-0.43358918128655	-0.441211685823755	-0.179654840484048	-0.0741400402993667	-0.0241084678167316	0.0141532712915962	0.0107462335216573	0.00203834907782274
-0.311895562611039	-0.372406747421118	-0.156562250112992	-0.045159993737191	-0.0129654825469055	0.0447582780982921	0.00269151744422869	0.0246967323532336
-0.446194113714278	-0.37400304414003	-0.179082409219396	-0.0597647852625963	-0.0194872730194091	-0.0038375595064607	-0.00259544848847038	-0.00464631899383161
-0.428944602638344	-0.461358489756056	-0.174664109886508	-0.0915071734641506	-0.0148633412762218	-0.018305661983823	-0.00517595505566637	0.00030085139579572
-0.409824974260921	-0.395742397594825	-0.165127438786686	-0.0624946575188393	-0.0298475986953098	0.00156065997239563	-0.0128514559759271	-0.000616940914956343
-0.328141678239811	-0.345893868718291	-0.162605360784559	-0.0758754624678885	-0.00568355591803449	-0.0428113700066329	0.00800812765194525	0.0219222232357322
-0.434499075643936	-0.408649111255954	-0.205447012998272	-0.0928331326769879	-0.0215825460619031	-0.0331885601126946	-0.0069569767814649	0.00203553894971864
-0.439059143094137	-0.462167437066169	-0.238095547406657	-0.0907633239938769	-0.0491810308380135	-0.0252289650067988	-0.011936509578604	-0.00577292000982776
-0.400307243788505	-0.374719693821161	-0.190619302476034	-0.0639267407644302	-0.0207653710557498	-0.0239972502889371	-0.00501889491212704	0.0051099796521531
[truncated: 6,286 more rows]
