# Supplementary material for: De novo DNA methyltransferase activity in colorectal cancer is directed towards H3K36me3 marked CpG islands
Source: Nat Commun. 2021 Jan 29;12:694. doi: 10.1038/s41467-020-20716-w (PMC7846778; doi:10.1038/s41467-020-20716-w)
Supplement: Supplementary file 4 — Source Data [file 41467_2020_20716_MOESM4_ESM.zip › source_data_for_figures/figure_s2/panel_c/fig_s2_panel_c_source_data.txt]

x_value	y_value
1.17014763502173	1.00304626509504
0.730385751677999	0.421042264377011
0.679113343360877	0.491091080843692
-0.304363803438848	-0.04387034332823
0.266198037415586	0.289912397708314
-0.477400239384296	0.61571094184012
0.160776615928283	0.104822469270519
0.666354844530162	0.541641638373413
0.0318457125213073	0.860707441255966
-0.50950109936274	-0.581081032860119
0.805646093215087	1.50833058543566
1.19014637124179	0.306041628677773
1.06264177755497	1.34555605354496
-0.440598156694824	0.0121063861434263
-1.92523701642018	0.423512908137199
-0.759649191647873	-0.374114159622385
-0.512133260410484	0.0360552962146458
0.469929109944333	0.86060744809835
1.04758361754686	1.04084508084454
0.600293413485196	1.18932327206778
0.618087953896981	0.843524788493091
0.771012614981346	1.19960989915884
-0.579234142583731	0.270907889958553
0.267867104896201	0.347117230790034
0.138219848247103	0.372076666658588
-0.775616443214574	-0.67218770113276
-0.130020998261109	0.470735849891578
0.211205758259065	0.664159137013079
-0.226907031396929	-0.305159945782266
0.429250252818421	-0.203211754094092
-1.85075393946692	-1.80661538612166
-0.698653338981738	-0.915654412945813
-0.724957851855487	-0.111293750885767
1.08768234833376	-0.544997633312389
0.590150250818188	-0.336792755620459
0.106478595168489	0.124816525963968
-0.508161890682309	1.87445519388176
0.553696337083774	0.714359782346289
-1.20384415035553	-1.0256007779358
0.332904113982662	-0.140473506655236
0.505257491971511	0.536809133556909
0.0321793669802369	0.0603743299015953
-1.0653307235984	0.187773141829221
-0.308030291443103	-0.081013961618663
0.116173230046006	0.732449237278344
0.710857423924107	0.8394755981738
0.320553095956833	0.770008338177772
-0.00240315187875684	0.226446409506921
-0.104052356411445	-0.0271131177181503
0.828444077847391	0.528422808762105
-0.0177183537205771	0.714273596420972
-0.176514706252418	0.270444288344162
-0.190332240503003	-0.373498945431531
0.265811634207023	0.0722391206629283
-0.140272529385168	-0.538836400219186
-1.07569570696624	-0.84077690924397
-0.654930463357899	-0.0241999689186556
-1.00607471739124	-0.323728094464343
0.587323050470494	0.33563026983617
0.215797507694797	0.0109845620830536
-0.661367943595705	-0.172234225852756
0.455301115360291	0.454913852094658
-0.166130646989547	0.534593415363002
1.26027310399472	0.663113855532688
-0.055305468719171	0.047548469910275
-1.35944083537223	-0.11222272176139
0.302190902241643	0.433756360338951
0.608961400877092	0.0132286859398366
0.335721918513798	-0.0421984409530216
-0.0243081628565052	-0.124892491539777
-0.147006555726899	0.424561104233613
-0.13069847625859	-0.623418680301465
1.63300108163741	1.03913753470072
-0.594969057854258	-0.369688883645911
-0.294670403192953	1.14746665399879
-0.421945651464491	-0.490089804077562
0.493378139709971	0.0978498731729029
0.108964415364222	0.420478694112997
-0.674264000859277	0.424844804566351
-1.30547274468202	-0.529972628777907
0.115352783375425	-0.060604130759206
-0.749276589748641	0.150965775545609
-0.559363373375887	0.0390005978443041
-0.135214064823247	0.862356329931243
-0.417410983032787	0.452159907190136
-1.11349180639948	-1.39246519685921
-0.698295324317154	0.112651232464671
-0.98061678593981	0.127014587534542
0.740647702319007	0.697319761846645
-0.411880899704428	0.228841307943724
0.863287400650623	0.576561028297894
-0.173246728609256	-0.115848285215598
0.548310192344386	0.265601117403582
0.0239172755605802	-0.248200719586024
-0.345048922109595	-0.570690943541357
-0.135696960860718	0.705318480898356
-0.293024975801871	0.327575851913723
0.369885895326814	0.0969336657033548
-0.812284591234455	-0.148200961060967
-0.950089657424526	-0.234854768309467
0.22624299253039	0.117048093092572
-0.477687749931273	-0.362082387672305
1.27742361775796	-0.223505857401364
0.283613187079862	0.0988571222778523
-0.428007117189917	-0.41378591266675
-0.811157576717184	-0.342971341079589
-0.555689261219135	-1.0230844810738
-0.459669337589099	-0.0595685805603158
-0.236742608908909	-0.223254512483878
0.752606619006228	0.783761816324177
1.35628514664588	1.27444866147185
-0.00842808748708078	-0.11705328493406
-0.222777355414209	-0.686013519891511
0.63955425637239	1.00347199330344
-0.37550370715498	0.819053337368673
-0.654475678883942	-0.660210823650389
0.0298431034101357	0.352951067740466
0.01969141897157	-0.138441666536711
-0.0815856010202887	-0.032784613637473
-0.055305468719171	0.104126720914839
-0.562903363132275	-0.518941998461476
0.322153296930106	0.121030027662586
0.673799635719656	0.625673884762118
-0.208091335258191	-0.0918024883985278
0.298785774600068	0.918524753630683
1.76934401651561	1.20786455000657
0.270111261802879	0.0384519047953057
-0.430933971041556	-0.317917139497564
0.141397590781233	0.1573318224929
-0.118016905903267	-0.477707039475657
-1.13476267290341	-1.36578499913908
-0.937716147311265	-0.209479098541588
0.774391459019962	1.37204955467778
-0.300967990430801	0.0377796251375843
-0.527171599015423	-0.955915753543419
0.0307499070675302	0.22903275050186
-0.394709470707129	0.264195345920869
-0.927088174697979	-0.295711829545773
-0.383426791837126	-0.137630555861183
-0.174971544869565	0.0912030091820768
1.09998059678189	1.3644284113531
-0.168926583315634	0.191588173474287
-0.507244851038297	-0.167112779735773
-0.261415721357986	0.0242779661540196
-0.282773958615358	1.00068549481539
0.131196922492969	0.0932746570582966
-1.33450646251424	-0.485768833688936
0.282885917217495	0.383587390843994
0.300912630184629	0.127984286859908
-0.131291687180808	0.936474541215707
0.539579673458096	0.688179076788743
-0.50645647379986	0.5797567116067
-0.754101994373904	-0.64009809511477
1.5677404591761	1.35391751629665
-0.361649722006719	0.345610493216678
-1.05969915302216	-1.50633755253627
-0.299709621923295	0.504702091417387
-1.02878492599282	-0.673277083039775
-0.0514519599629764	0.287168926129764
-0.855345875900686	0.308887017365527
0.616262067928689	0.820623514141168
-0.388598540405143	-0.859684059189474
-1.70143221062337	-1.36560160842224
-0.569286673154249	-0.233515254659903
-0.772238595160158	0.0105270404968206
-0.315205990851576	-0.164541047520071
-2.11309486456135	-0.894951339316958
-1.23229187173332	0.864324133235412
-0.920100689140311	-0.341060066801715
0.253582379088514	0.373254068375463
-0.843850030636917	-0.842380537834944
0.120376058809869	-0.323709828634147
-0.570542038913187	-0.882100234000437
0.975431954335239	0.218144106890611
-0.448269215364377	-0.0523364866382607
0.333642147173824	0.341718901348293
0.374583989697553	0.890079186246995
-0.00888532333513888	-0.0531623258898848
-0.575260184817843	0.0120501143630304
-0.366490025363468	-0.293487953032924
0.809722658410389	0.962438109514793
-0.115316046630303	-0.132527467572517
-0.557569587619789	-0.0994243846605567
-0.5096600861201	-0.255597845827612
0.0560273390585856	-1.46127697243751
0.324219842255904	0.502259456790493
0.51387416875463	1.27501468757271
-0.105860597023715	-0.243745905807186
0.159321554077599	0.386516198265499
-1.30386401249975	-0.938532935295762
0.416453741904309	0.684622200959201
0.54244460046331	1.3027017204544
0.215897733162937	1.17046509798614
0.13415253780741	0.910539319824161
0.224789373196145	1.36058851302918
-0.744906324323634	-0.0564192413389608
-0.309940123204407	-0.704441847679077
0.768876846748321	0.937175445808036
0.801720411467003	0.0783946393563534
-0.245599801265307	0.144756794687234
0.459979936223444	-0.33563429254779
-0.220761955354725	0.592741190656524
0.351607969363773	0.23095826268024
-0.239347776625229	-0.0017911623937307
1.0937499378959	0.126772040297266
0.694419529771143	1.02549008750775
-0.573964111324913	-0.541126000869347
0.12175354217461	0.760378704660068
-0.452729082024529	0.0933574743075637
1.2815360672448	0.633845812982561
-0.549110025552001	-0.396536615370513
-0.0417821203261945	-0.637159224716146
-0.502467957956553	-0.339742642232712
-0.551269411947688	-0.465202819587469
0.326972407400285	0.411753806640675
-0.133807317832523	0.0108097497913561
-0.498977313808696	-0.108813493152027
-0.30328322687412	-0.222421894653476
0.478191975987452	0.271119250840426
-0.620849248061814	-0.794133373309545
-0.721136816270711	-1.16709680411483
-0.742122996568516	-0.284836180017478
-0.839333637614818	-0.217138960073831
-0.541617666163541	0.165666929150654
-0.458881097649729	0.495387372206966
0.327277730858166	-1.02746046661714
0.500975416282362	0.080613607655402
0.0584148087754791	-0.492920372184426
-0.120650572327538	0.0730189854460263
0.270551958746143	0.0197822831808443
-0.581150383484163	0.131694609570007
0.0444136998297847	-0.125906652029573
-0.30711749126027	-0.46148367048559
-0.426700063436634	-0.488510549290431
0.634038218032449	-0.0808197434629485
-0.306431781587608	0.247473185902605
-0.7349208235138	-0.647851321185486
-0.794881970886255	-0.484139791170054
0.328473901075019	-0.610602874238546
-0.692464153250404	-0.229065619688341
-0.705904570974179	0.216161128118899
-0.880896657424608	-0.406807324095362
-0.7490648691457	-0.428838606096048
-0.958200733932877	-1.23736349182929
1.50905665521732	1.11548651843733
-0.269480022683608	-0.149793742531003
-0.635614856957063	-1.25792001716455
-0.0444644411830614	0.372986650237169
-0.17064545173803	0.0090518788541041
0.382981593407648	1.3096807595231
0.216719855945604	0.341785001247736
-0.42036204858226	0.391131089807161
0.92115529334942	1.67806932516664
-0.796659742758449	-1.24693673884241
0.0145127996525018	-0.153261640254969
-0.976989765788754	-0.932471205016881
-0.478064999225425	-0.656779463190181
-0.560673596835778	-0.826405107086781
-0.319692229799618	-0.458289391408475
0.216702532409885	0.81986196194364
-0.896223869060146	-0.697412078333459
-1.25049104225124	-0.443006620592207
-0.678616887643851	-0.521074580679032
0.609273997702292	1.25780108636458
0.644340525247526	0.694825686622591
0.623403014305622	0.650740966410979
0.267628114639258	0.642562434286442
-0.472177225855215	-0.466319543893176
1.60423723784025	1.3626518516029
-0.427525746955192	-0.0776389701767234
0.0662442974880192	-0.17949927859101
-0.314042612662596	-0.337419829468326
-0.845960123465644	-0.174614838135817
-0.355676790433621	-0.439666060667139
-0.745676970387258	-0.426790347778572
0.192119163917922	0.752276137984838
-0.211600565966742	-0.322442364273874
0.379647428045652	0.0662610753578422
0.432991559214141	-0.0778397735145874
0.405416816625504	0.501148615355424
-0.935559872899383	0.0352724032422981
-0.151027084498089	-0.654899017712536
-0.041705116043888	0.302726059804212
1.09989329055705	1.67470276061111
1.19417281691068	1.28439831024809
-0.140007403835539	0.436804551062643
-0.115384100721738	-0.219050751440265
-0.814519280770993	-0.333918884745315
-0.0693138070893726	0.187061986490836
0.444718960651121	1.14828738625852
0.590376241324627	0.135525701394053
0.137390944401823	-0.246325245779019
-0.286813935861539	-0.234995578007042
-0.569147503199719	-0.118541632634633
0.083588489688824	-0.589595127829976
2.43380648161512	1.02515634768854
-0.388873678104939	-0.0455867676393804
0.470929277047832	0.651202929708535
0.560057119200729	0.147531671129692
0.172741517207468	0.353818236024832
0.601188596559338	0.885236686963469
0.0909223517176847	1.38719895856159
-1.17446325437905	-1.05467621100004
-1.38586414231578	-0.123192262911081
0.391951264074551	0.450048840964113
-0.241455381301295	0.567928042363184
-0.236812906003002	0.268212054250044
0.573937241891493	-0.04387034332823
0.387717660253783	-0.0906465764255867
0.385805410053727	0.769001252314276
0.852201359783499	0.19990219108035
-0.0126361088130909	0.687472590120959
0.0684746549762357	-0.395830918574085
-0.709215125018585	-0.616823769194688
0.0718145600017302	0.134114116949677
-0.263714986297268	0.265077851900614
0.0304350130785978	0.330329576522438
-1.08431824545376	-0.700201908327461
0.959352139685812	0.622197237553935
0.294984665991764	1.09337356238305
0.918485688535053	0.986054863991869
-0.821208079164497	-0.345824617611048
0.0588352357484642	0.562621514787706
0.89339485959594	-0.065297947080147
1.27316895256526	-0.608002865380393
-0.125930141193433	0.081960562106553
0.271855361868326	0.20865747201121
0.801023278166059	0.402496583977844
0.0898618935409105	0.0195249174397573
-0.390375715436316	-0.29044290253756
-0.335401584592326	0.295280537695878
1.57886179869916	1.50060626128904
-0.397294857829714	0.0282471119883281
-1.67229497222004	-0.2291642939963
-0.751803633693993	-1.08769841502278
0.789895197342918	0.712818880640241
0.897139594108755	2.12134140216609
-0.022020422352164	0.367914492886439
0.122017638007964	0.0308742017639079
-0.362595121967708	-0.826054966442208
-0.354609961315829	-0.00226407839222609
1.21870740677649	1.27338208547704
1.29993226677788	1.06906131821764
-0.455918027611673	0.112093054408392
-0.307267814340568	0.231921280529481
-0.924861136013454	0.0416838499779243
-1.3697147659417	-0.429980123850222
0.00455731660330821	0.141128685044132
-0.0114771129590576	-0.0133743963702938
-0.365087753404286	-0.166763761546876
-0.655205909719212	-0.629785837713632
-0.708770867137838	0.209877988952531
0.33068029197017	0.533529171852947
-0.137149964583928	-0.284023769741133
0.0876052598388732	-0.203881944502327
0.26161682586198	0.327096974930729
-1.10678919337796	-0.572760406176896
-0.112364904766207	0.128551725811077
-1.09855885508644	0.143188994277927
1.76638193557444	0.590123420079896
-0.272773450587626	-0.199053144077357
0.691572829314409	0.476217943910413
-0.727462179895981	-0.162096997131772
1.1884556108548	0.0883431134935023
-0.0205076297228281	0.699231417494745
1.45468509833407	1.18019398038342
0.236116621251831	0.597149417390313
-0.761866853490136	-0.189602047909551
-0.521979716074328	0.160557970232754
0.0636701758401966	0.078547270634729
-0.516218962716498	0.315511780756096
-1.0742783807552	-0.421118433899449
0.565723795193521	1.2480360435877
0.967218244196672	0.584589089693518
-0.215109426047517	-0.898194058972253
-1.27382416627121	-1.10418041861455
1.20674516519928	1.34189316378756
1.42466352104897	1.31161411815748
1.26440165502248	0.604973366735351
1.37485807393318	0.722378906704454
0.293778243685129	1.27129107110907
-0.725255322385775	-0.967537653314187
0.418996903108175	0.322218252304691
0.176226550492837	1.18561976853714
-0.230137230655331	-0.913505403970923
0.278214165805014	-0.113000137106029
0.423962085635375	0.539071544750778
-0.478219207234492	-0.101192498218823
0.81562733351679	0.0195980000225781
-1.00371219054328	-0.424875805337674
0.0966067906039121	1.39138495392779
-0.677152405865777	-0.24682373933141
1.13802191585704	0.902786322283225
-0.724685620913451	-0.382124920844857
-0.0506537675798287	0.322546144329957
-0.100810427839022	-0.0833570112153921
-0.501933474539646	-0.297464611824502
-1.84462601450601	-0.147864978777146
0.436920329560211	0.47320490458266
-0.643979787360917	-0.362521172893152
-0.647866880154067	0.296584664492222
-1.0908390161188	-0.677403127943775
-0.691290346328396	-0.311767811045335
-0.0995220014444589	0.724210884378315
-0.978534915101469	-0.358909989878643
-0.0415995908174387	0.236179377613326
-0.0890934115869626	0.160950785010341
0.923584246096583	1.24492691280899
0.502294563335261	-0.0675475180725836
-1.2080623683031	-0.201021321785867
-0.750433013369532	-0.0291662943115923
0.0267565281053345	0.127784185514734
1.2720595326853	1.85785088463515
-0.381590844452985	0.0331046682928889
-0.487129302173778	-0.234752883228847
0.949241645837802	0.342391746975199
0.19991922628915	1.00707592221368
0.787649191649906	0.636625806226515
0.726058822047802	0.614075773020586
0.386349408948435	-0.0196628004282783
0.493211818198851	1.96080885313778
-0.131528942768991	1.51907634020398
0.556988942777379	0.966185790474483
1.07048223581837	0.881430235199729
0.647144866029321	0.184653807206686
0.123189083072736	0.135131202766788
0.985193301249891	1.62841295403546
1.43997949975522	0.809564246204079
-0.861236506599632	-0.280423588777216
0.191349379248691	0.43318307266776
-0.26231932353121	0.849874186354619
-0.134281869199882	0.48780725852091
-0.525643441456856	-0.592523959290979
-0.614910431660192	-0.385008990608724
0.102071440935354	-0.14343954084211
-1.52177731097234	-0.756402902531674
-0.301587373129725	-0.338778894275209
0.182115861889934	0.579866293884775
0.208600030033852	-0.693219642641216
-1.35353627646627	-0.41308945265372
0.0924192073226528	-1.22225794553193
-1.62015988736703	-0.565385802216845
0.814755076846234	0.154586805775477
1.25902532098184	1.41265936249686
-0.0753125447980496	-0.038587960025042
0.976699757339348	0.671187124480832
-0.0796961207195001	-0.195855731768419
0.155660001815385	0.654694892263326
-0.0477311247257439	0.0338389569699344
0.710803460313297	1.30278748406642
-0.447915781766075	-0.251827363262462
-0.0685453919292006	0.440794970259613
-0.117046906827178	0.378695841332972
0.430248770668142	0.987705996281369
1.08536404338942	1.25532156614489
1.09256980834037	1.63591457499585
0.963218364448715	1.22237054656942
-0.528009212330916	-0.385189041971491
0.45195802337951	0.160284721691868
0.638344421530166	0.69098606854828
-0.0791728118803786	-0.102897343938864
1.222358038642	0.906443017772445
1.1853427988027	0.476939220025496
0.34478307022387	1.27917672885371
0.910266449671496	1.24929175149789
0.809125145385351	-0.144432495442009
0.361207717156069	1.21239303490499
0.92985511955945	0.732565619459027
0.558840328321676	0.827445127498703
-0.496563166540353	0.446909168715474
-0.388729123021269	0.689618563804422
0.658251778000446	1.28181198150139
0.154142052030948	0.299323762096776
0.132142249147008	1.49150538721836
0.0849277039182705	-0.253667288720176
0.807481936922961	0.724632689980431
0.230357970488377	0.609961044225816
-0.772828858377126	-0.774999716223431
-0.377830020918091	0.0561915890635805
0.412914711600974	0.651966082459053
0.745945880395946	1.20095716521107
0.764730933223926	0.989987375578267
-0.186492292266387	0.819130672651074
0.693914747156655	0.83366407781484
-0.0577491973041354	-0.654587114307445
0.477737009877074	0.719553558669301
0.127264137955878	0.0702322489362628
0.280029986367868	0.370515226710491
-0.438745664142558	-0.00103019645985774
0.54050317482111	0.00716788111657804
-0.220147196978348	-0.0236321295282786
-0.465448154477326	0.0333866579907011
0.154731321210341	0.992103355940963
-0.143496589978708	0.830938325391798
-0.222052004298942	-0.370831748801433
-0.60190359753521	0.644737193565116
0.312621084069622	0.33011496211568
1.0542024072782	0.639934817223365
1.00295155870661	1.2484199487908
-1.7087786409392	0.348099245935535
-0.242634601626714	0.371225249389041
-0.221388036267347	0.0742863480343811
0.463227028141057	0.352227834315891
0.775700289352909	0.550967457305173
0.608571457622396	0.645157566797883
1.17492603068039	0.706499725636229
0.678017504783667	1.26235377273678
0.520402307860645	-0.125516486588982
0.777829553164295	1.03981758968789
-0.0434175699364889	0.209817964793845
-0.376620512445206	0.781187710342857
0.301328272141868	0.797135596558332
-0.303115905437493	-0.243692168493653
0.99849388611527	0.79240488531238
0.264679697047601	0.55759709801447
0.489983919114535	0.27751508395146
0.157739261680241	0.671205788209967
-0.399074488626709	-0.200630985060368
-0.744776480126435	-0.232469757537062
0.113824682693771	1.46595315743694
-0.638661463089254	-0.505696263498113
-0.363884564277625	-0.92923759772402
0.321594302684549	1.51641213089046
0.00440989450213433	1.71619334772629
0.655791404011817	0.200501809141083
0.760645210576519	0.520721549180793
-0.282784234849147	-0.348016016280712
0.537739334320655	0.773922228660001
0.569046268931992	1.14857160019645
-0.727037301940517	0.0683542577796894
0.532798156650313	0.653705616639664
0.785623507369233	0.977190274259377
0.0971688647387243	0.873874294479252
0.733766246705983	-0.0467108166253644
-0.347437188089197	0.40550470614913
-0.102974468093276	0.962181052440992
0.00179919844741017	0.363850963830024
0.672066875117481	1.10587405140743
-0.411299000742273	0.179394315419028
1.25820542511179	1.01430648611165
-0.538368999248147	-0.110730850616674
1.03160076086092	0.680569128601125
-0.439130494636561	0.112764509655126
0.475504209601171	0.137512824767331
0.800907456791663	0.124711425698915
-0.596786935498842	1.42776503255685
0.613344591576106	0.956825366169974
-0.637907427692004	-0.403613789190783
0.54299623591806	0.0638681163296885
1.04958736020879	0.769493534444823
1.64518644245096	1.49057645822639
-1.03644786360306	-0.63223878817572
0.3118078651454	0.481980458819764
-0.386488666093563	0.0993752271454181
1.40188877377494	-1.49702102620919
0.126555768672036	0.778811119954024
1.6067788040349	1.41139529728863
0.94753818241264	0.742941449799355
-0.344711467557445	0.0588310826080032
1.01444789266516	1.46828789720962
0.491996355716369	0.80307082348858
-0.413958909340243	-0.193365412677701
-0.555560337989743	0.20750845572574
-0.476046694983197	-0.0668267099518049
-0.150705301558903	0.159675132210322
-0.900920365781055	-0.171534559127884
-0.620094821633103	-0.0774118143187358
-0.346962868426394	-0.216794485947572
-0.420984564279015	-0.00132836153654042
0.513312924014924	0.0751703813879939
1.46471132583175	1.63555337360471
0.889041878126273	0.2629260971844
-0.293156257717243	-0.366430153936126
-0.0463938608126676	-0.277078700394566
-0.112374936149236	0.574739592950071
1.35084501294757	1.23261050067346
0.361378785282652	0.814218275632003
-0.629072721173607	0.0638681163296885
-0.86002895591175	-0.527345145477654
-0.284591596750583	0.0448271343067591
1.2950087998171	0.432380962541959
0.769461319721002	0.982703684264639
-0.181924509778669	-0.119656186143455
-0.344018703002883	-0.667051558990864
0.768670462083029	0.611412426937799
-0.693264264571303	-0.508086824828283
-0.875307031579576	0.233313704359849
0.0734987623854467	0.513409417353547
-0.666453296432613	-0.378496875044723
-0.302769881479196	0.62001051065629
-0.306680815766203	-0.173851366760447
0.535585708045636	0.513642265983336
-0.334052546629177	-0.297061362061242
0.225141152228691	0.13836953746019
0.231255413527756	0.0414985794575506
0.744447959515292	0.606559274162394
0.468250162466396	0.165270773160257
-0.0122980538068196	0.396820232201694
-0.278235691187827	0.231952310419879
0.518948035293199	-0.300947742743428
-0.265404289666191	-0.378964753919136
0.6254881100274	0.380583465788208
-0.297488886986458	-0.46845770669443
0.160290526587174	2.2503419398402
-0.260111400821232	-0.578895788720014
-0.643389671829527	-0.0555035620730401
0.200232726977853	0.274781441966204
-0.175039551101365	-0.363726244617949
-0.172909532907817	-0.0924644079878098
0.300077836639865	0.0486521822924254
0.0896535383933352	-0.108251263586631
1.61373464059692	1.30936114960075
1.7623807180486	1.14487512351102
0.884046033468192	1.43894140464054
0.266199453326141	0.399062370259279
0.718648960594264	1.26998472355995
-0.0928278979503552	0.122604257072086
0.173236821631232	0.42258152245986
1.29421486684454	0.735120102506488
1.59725897359661	0.788824020106628
0.811265515563893	0.273751681436012
-0.171998548696427	-0.464117621692725
1.24012615045616	1.40505294284984
0.150785581927095	-0.58752853948088
-0.488947603181396	-0.257604364094525
0.818145649500293	0.417119394325139
-0.889587290620902	0.292064748285343
-0.242211931030624	-0.633898832244249
0.415050907501282	0.559904021783527
0.825305522259046	1.10113043415911
-0.250474278394538	0.533967205887855
0.62428453512764	1.22027912216833
-0.84623126418993	-0.159140295596374
0.593397098378794	0.76530091481673
0.784212601770312	0.964990543490803
1.19920546162852	1.53028744023829
0.229106808573183	-0.0469251672159551
-0.315023456486833	-0.326499760227052
0.830105884141627	1.15589192545679
0.195865834004121	0.173933276513167
-0.726525061839462	-0.282107627600924
0.343829619454737	0.411779950061631
-0.125630163618315	0.41520714785194
-0.644208383525791	-0.26136098957971
0.78567735602581	0.782490567598653
1.82483205640715	1.31469520115014
-0.0309044276430983	0.260468693769586
0.529589836078828	-0.661834449578427
0.181635087665147	0.408362270978344
-0.758970404923707	0.110595960526285
0.723314030016581	1.5582198034318
-0.348021155135583	0.481284428999062
0.418713987809056	0.722632071556472
1.89649351584166	0.968659080644307
-0.479900343009313	-0.00587054793208525
0.855643972499827	0.776128372732997
-0.273198440415471	0.933411154098819
1.16766141249254	0.594599360258334
1.90711322918793	-0.255303700251423
-0.712271838815284	-2.78633761059832
0.806977797303898	-0.144819832283924
1.44969148120491	0.383587390843994
0.611555905586187	0.327009367930028
0.557871721670487	-0.110434019933766
-0.294013843811861	1.07757258905252
0.6541619736519	0.2894926931606
0.435863696734342	0.147911217881663
-0.594334047210678	-0.837858267319451
0.622780693569517	0.435333034210158
0.33084833404337	-0.531379808028271
0.294408080435653	0.731117401460787
0.141804530408886	0.0122624407058244
-0.665935818479578	-0.0194955226817242
-0.679520450637029	-0.466571049319029
-0.178358160388576	-0.271844192139464
0.377103747835113	1.38716573887853
-0.23012195173102	1.09784697004756
0.460049112355423	0.557617229916933
0.66342317225574	0.675348209168926
0.633241950630906	1.75918164798843
-0.539127597066164	-0.227363336523536
-0.515540827543477	-0.0717302056555804
-0.0293718820000339	-0.212056693513934
0.0364469602732792	0.0267799551218099
0.0200172752193365	0.667623434723187
-1.2646391566744	0.286522084298545
0.573439305187152	0.503819913551439
-1.24695110630006	-0.508901901110268
0.0562534131691091	-0.676807638519625
0.767689600466035	0.820585445766534
-0.993730655009626	-0.763890112280505
0.396748062100785	0.233500918783449
0.444495038473623	0.478230737963113
0.253003412175139	1.01747159900193
-0.7682526774582	0.202761021816784
0.110165820559677	-0.137848923379826
0.988264540948264	1.05976354961022
0.431315306654339	0.361155364037266
0.708640794588356	0.064654727262393
0.733305812418448	0.960164554364575
0.763264205826109	0.297996314480802
-0.745134841149861	0.471506740894818
0.652223998120925	0.676562118908638
1.14196612195909	1.00130089644435
0.512132373757442	1.02013915199286
1.13473874044417	1.05592000005826
0.814761116481139	1.70099035958954
0.98019997070821	1.84159433312723
0.198755997732645	1.55510784632786
0.711184000977049	1.28950955009022
1.08066556875637	0.820966346919029
1.13872670661124	1.00609995188996
0.43927658979402	0.890979013614462
-0.163541284925795	0.388660480986309
0.137211817514745	0.171960805499578
-0.103219210103426	0.914434413001525
-0.575207656351926	0.00763712745049088
-0.228280724890794	0.783416739083702
-0.598648323025794	-0.796851866852217
-0.691774476496659	-0.253835040402081
-0.473704989179667	0.184462986036129
-0.33546788712652	-0.219012494655896
-1.1462592543754	-0.301159673438143
0.88838104137839	1.37470533577975
-0.0270486190813776	-0.368009989305113
-0.555834283805343	0.110787732979975
-1.04493388192606	-0.327582010368101
0.501468535749943	0.384226246709635
-0.92131205085449	0.00742711055875841
0.215241642847103	0.509800256526334
-0.156065220396003	0.386391318686551
-0.340997904062189	-0.0770379793923391
-0.497096038480218	0.382704303644274
0.63485008286202	0.869037165386305
0.418065828442803	1.41409855735162
1.25930214244626	0.821672625020358
-0.603622477607161	0.834998175141534
-0.439248838878363	0.522598495157465
0.438902108661532	0.554979279966724
-0.0339368104816498	1.43709752194401
0.824421109870768	1.0013783289063
-0.19115495686696	-0.39766420386922
-0.122466954618063	-0.143171799459347
-0.298172276735308	0.0831761322101883
-0.307677324914141	-0.130286966937504
0.0630016491843089	0.322934059750774
-0.0231499274428334	-0.283466264276075
-0.734683948735777	0.595850056657058
1.09397344082985	-0.555270262734153
0.481889264684597	0.225893435966448
1.17975608455209	1.06122141761428
-0.101401429868118	0.00958999303057982
0.454442295987263	0.420332222387977
-0.266801612207959	0.293466773072226
2.13881574784383	1.70512722627474
-0.902575488272904	-0.487891871825224
-0.885806086577612	-0.242311586791989
-0.051362843624285	-0.129661483165018
1.39898764611467	1.48008389862388
1.38191522196714	1.16571988013194
2.24153352167129	1.59849659696481
1.68156929132507	0.631201630194628
-0.100612844538333	0.0581954441425954
-0.415045112959141	-0.184470420512716
0.46769427777657	0.495349302539198
0.533450915704331	0.0120672352669806
-0.480607457082587	0.193695787788754
-0.360066874788959	0.146900780533934
0.00983645513720098	0.866053752920478
-0.822982968606823	-0.177495988873103
-0.322005938356782	-0.354494279339858
0.256266761892174	0.957366237541073
0.097307722796596	0.371679559317955
-0.509627298601624	1.19489584915111
0.438425969314244	0.663214872166824
0.107510659513626	0.226835340053864
0.589761757577777	0.348895951333055
1.04129390365609	1.15825124077808
0.167262068109601	0.122520010736827
0.498479456766212	0.890287358206343
1.01006117590998	0.617011362173766
1.24799108946055	0.439875089443612
0.715585785842288	0.434753490574862
-0.172873473787823	-0.0541196978120553
1.88108420479335	0.23552411046283
0.441053898734663	-0.120967043293098
-0.392182523942331	0.60320611677801
-0.220495878664118	0.994547580178479
0.967806647592761	0.962028712981375
-0.234189510171411	-1.34950428654332
-0.665613936821156	0.0349469704746438
0.294161979602853	-0.478812328371969
1.21749321096544	0.424633084938157
1.12697803489113	0.961684179115085
0.518456834854367	1.18286400162287
-1.33806403633999	-1.23874498251365
0.590681957587267	1.34086181761299
-0.315809903318207	0.264195345920869
2.26322750945286	0.857215751100334
0.758194398130512	0.906951932527784
-0.396344172416083	0.356621153278606
-0.0923284512056246	0.263966447234113
-0.504508471435537	0.208012699257555
-1.03880895552176	-0.112856886002357
-0.66322383159502	0.343775290567756
-0.798122896312451	-0.648726842174534
-0.860269818478521	-0.0543278574964657
0.517467598491568	-0.120038017936801
0.314447053999658	0.367654834653109
-0.139118438066519	-0.10762855607358
1.08424162305689	0.246812395083097
1.32529898693631	0.311399362418194
0.220047507233664	-0.0363682933954708
-0.746804748969665	-0.355485507151272
-0.183665013447628	-0.163314837263967
-0.632030639900151	0.377485798830257
-0.501658075734409	0.223998119779015
-0.151656512747781	0.384042731844004
-1.42064048513116	0.209348427236524
-0.697967344437931	-0.132116409401709
0.00509405277260808	-0.279953025901185
-1.11097756729949	0.215027836891594
0.726924833942027	-0.177843784873867
-0.489648768928418	-0.22566097979722
-0.11578856820089	-0.0228348948386617
-0.244192012403645	0.0905065614270714
0.632113146274019	-0.353431748609862
0.141134015754682	0.669353908187285
-0.446860554393033	0.655992725676787
1.55093141436921	1.8588791792118
-0.362884180559394	-1.01203766934166
-0.454968167102703	-0.115547669276612
0.0543769095227137	0.836464065966336
0.000610418065745745	0.561616368848463
-0.487330790799457	-0.498450538667925
-0.00827978566482027	-0.136661458046752
-0.527218151819233	-0.457162722811464
0.425293318026982	0.479204836483811
0.296311338246898	-0.107023870616799
-0.860200768839598	-0.115823261613909
0.378354905695682	0.831044029307063
-0.672274190482416	-0.170789916584295
0.979138601539201	0.23552411046283
0.411264065989221	0.00978232905752228
0.9282822434129	0.697674009953571
0.496444104553797	0.465453090176679
1.47764037883319	0.5467549121851
-0.142400740307699	0.618745624253523
0.296704549995235	0.485726900995653
0.202706698669386	-0.306246991255344
-0.124945352243214	0.0203263291034838
-0.693586580292166	0.325048861740237
0.233584609285278	0.100374665211214
0.211540160807409	0.721076331155473
0.328710271675829	0.541365876663863
-0.273606793977288	-0.156785823349788
-0.183602052730985	-0.313642839211454
-0.244359658669115	-0.0761137515042779
0.0992109451415874	-0.298660458453447
1.16234196580937	0.435490676693567
-0.125023547205126	0.0234473481113191
0.0329239131898176	0.120311984811385
1.37399466015997	1.50737232745943
0.355163621464884	0.331867080004155
1.39154333113122	-0.0177982552683276
0.44295175035435	1.3576517607046
1.50284251475828	1.06405511746293
0.715063790480153	0.00942110830588842
1.2909486569093	0.278225602041643
0.591746681739129	1.63312342003718
0.518118004758015	0.161393059114931
0.357783708049872	0.0121063861434263
0.0856291396469862	0.081926134288209
0.209507975066082	-0.169778868382411
-0.461478037491852	-0.44989049477476
-1.00119544222356	-0.746517352393448
0.608713441745262	1.26360084759935
1.28942491532795	1.29289066042096
-0.305006324613459	-0.122766454101107
-0.661367943595705	0.42367539521486
-0.140084535566179	-0.441003860415807
-0.990790200713603	-0.613522685785295
-0.0691419428056751	-0.0954752965459739
1.29266331962356	0.489401458061851
-0.083784903438956	0.32252617006059
-0.161582951568652	0.24143252675469
-0.433417928227232	-0.13951318268704
-0.213510180006468	-0.244209273483059
-0.61181246875395	-0.478200047603654
-0.0981224729872024	-0.0181038678743996
-0.00585044247891613	0.0619792518714362
0.407351723973559	0.526164945200628
0.160417023984206	0.828863015021298
-0.838922291602427	-0.322166238680313
1.06886326975495	0.352158483103936
-0.247415464407817	-0.0954263858001172
0.198790106941086	0.211656240076174
0.742432404494326	0.687361330016384
-0.241569981655402	-0.278607196641718
0.133822852593136	0.509324847275631
0.731256546976559	0.263865000099503
-0.228686196912685	0.402579866356672
0.772631876457187	0.888990744813637
0.915042589801711	-0.0401321875184951
-0.0691419428056751	-1.42081124170174
-0.737068432460206	-0.704813966643537
0.974367849741451	1.30728973719123
0.951535978223335	1.07638712508246
0.400908076238202	2.69133048607503
-0.215038231569253	0.132457463270465
0.445904096314525	0.529673465704707
-0.47796603616548	0.137726899935974
-0.0488257590292734	0.596492087510974
-0.47018923057989	-0.0384946090058606
0.55299012996123	0.498749953513675
0.31477987395962	-0.485470909262091
-0.191072641782519	-0.944648192739532
-0.162305336430863	-0.861018083691091
-0.928724173902328	0.65361177305611
-0.144165905064232	0.594087374409651
1.18472321928282	0.982703684264639
0.866704772126041	0.686755371480605
1.20505637694459	1.71210127362063
-0.360606823926678	0.746264092940386
-0.553907486337356	0.390702303400753
0.345189196023771	0.404052902758152
-0.31869461911399	0.415907226072705
-0.347897700404552	1.49123546197299
0.0298431034101357	-0.430404776175789
0.419188943070986	0.517859409273154
-0.211607666463299	-0.0825176575364326
-0.106889600900755	1.49118261923331
0.143159177899885	0.230592584064822
0.426768199596564	0.931187735216439
0.679113343360877	0.589405419438575
0.326161339911005	-0.495654997312399
-0.567582026868407	-0.625481695516184
-0.63225571129455	0.1275185630001
0.573286008720702	1.17818957194549
0.330987625701876	1.0483649565844
0.120725249556373	0.21354278041402
0.207610235993736	-0.567944484706674
0.0236679082478125	0.00783699145575848
-0.254046485173791	-0.0125610557884269
0.066344148211117	0.397634276311592
-0.115358639980862	0.74674152430529
0.0731385796566539	0.558384571740684
-0.0529442114959952	0.526164945200628
-0.325542020386597	0.0456663229022002
-0.685816574283806	-0.566639114231764
-0.174138061181277	-0.0824407927083992
-0.184503684891825	0.00595970159532247
-0.166962858659859	-0.636015007109966
-0.743155088067269	-0.197143373809268
-0.00366922031775093	0.0590620103888662
0.224934364711052	0.957595956138821
-0.0515217829072832	0.0539503891207778
1.09678915378342	0.629604621821394
0.0922507255313348	0.453594825226414
0.199357690425033	0.650683005980612
-1.07165565954097	-0.501590235363948
0.415334846793245	0.881896714452202
1.3092833755136	1.78213676733426
0.571400203591159	0.114230927237509
1.23306844672399	1.55182060178794
-0.801190333250108	-0.665999846980103
0.526763834206273	-0.00238352658455756
0.19442898486212	0.845123087960741
-0.925481455209897	-0.210449143453185
-0.674099482891834	0.00777027293189764
-0.753043859695187	-0.293932569338002
-0.201759348323606	-0.229657916750842
-0.937974540690798	-0.216641627942435
3.65421149761878	1.50984463632049
0.264693818246943	-0.120385261537274
0.184295100226271	-0.0943860424947582
-1.05796196926262	-0.225703453041713
0.14627307015449	-0.458203682947923
-0.644672697168382	-0.342897372174704
-1.5611546568418	-0.674306888774827
-0.319852381728378	-0.0302800654908618
1.31478645219833	1.49174891708478
0.237321648636299	0.276905491324225
0.73588286537716	-1.47808281358259
0.942825588911577	1.18026467463416
1.84977715103529	1.50082454256899
-0.697073542252463	-0.50512492358653
-1.04796679879423	-0.00848633626737429
0.971102641807731	0.795699397318206
0.326200166752718	1.19676448063494
0.444047417997623	0.58342474688299
1.09530451579375	-0.101156815840904
0.493094403233704	0.625403322433174
0.459014030403054	0.285518612069055
0.225170679116364	0.131025940693811
0.770126220447311	0.577375108753638
0.105425034667818	0.360749462075823
0.265624734986088	0.830789608620139
0.555838425074522	1.03614729891201
0.661281076592801	1.34282854259325
-0.567981559162603	0.166682254918269
-0.80922495005913	0.0902140458675966
0.148754684225924	-0.141051221146009
-0.573304417936489	1.09879094305186
-0.716733851482026	-0.505435706156922
0.404575180231504	0.375814029908048
-0.415199857032961	0.158725457933559
-0.313845049444521	0.391429683774952
1.40090757411298	2.10088905057893
1.04385719516875	0.661330811048287
-0.383380467934795	-0.352581824554306
-0.172947759672629	0.458512257518777
0.315012243907114	0.344918810531302
0.923004168392245	-0.0731723512929836
-0.690820019894735	0.75221587810884
-0.770429489106054	-0.920253572557937
0.00444568784011762	0.649600719667833
0.182721704166815	-0.0954998250486161
0.810374234487685	0.729933733473986
0.236326985452638	0.696689629393851
0.840367752864251	0.666788368473985
-0.0538902163123229	0.62886864711171
-0.48482732954012	-0.134285462344104
0.155157006444448	0.214088169801591
-1.05711188138115	-1.13206935091419
-0.539446568323413	-0.358703183030474
1.11363648910936	0.7627195401683
0.694742464642551	0.63115221585681
0.227182139905362	-0.22103756492918
0.424959870279362	0.939972549580903
0.147074741127524	0.791409047759318
-0.220385798257841	-0.30821056087588
-0.686189062937392	-0.72574802327965
-0.381496020081987	-0.0715078727194493
-0.496638805254483	0.283736093159538
0.292730372784648	1.25095751826425
1.28431928799729	0.992336873843346
0.334226741300203	0.668134730435576
-0.242372630748055	0.0459142011902374
0.0291724907059519	0.516489334902254
0.748072134994754	0.647754304777443
-0.53957618398127	-0.207573855797166
0.208976871374992	0.439830800332367
0.0686926384236758	-0.097443598141839
-0.322447098664931	-0.131419161701587
-1.04628751745832	-0.584527251407153
-1.05178669278285	-0.805544265459656
0.275842019378204	0.542666851180362
-0.176548896882018	-0.658518290972894
0.222112667883609	0.111741381911193
0.998465354349258	0.894172480755419
0.684118041377796	1.71683217527996
0.953336093821389	0.586885271854645
-0.278114987033748	0.244411488352464
-0.178034304499549	0.0162965423813752
0.449714059486765	0.772451193923796
0.616529189795252	0.505857375525358
0.162171091954498	0.776008202286676
-0.358163974229058	-0.00701878780945172
-0.297261453561861	0.0128098844911866
0.545714297551121	0.530587634445521
1.46863214263568	-0.0875073386424113
1.10908907553393	1.29292232306651
0.66868648840867	0.62886864711171
1.03515395214444	0.375073236209456
1.00900250261778	0.761708776954063
1.16213948314824	0.891803095287841
0.0291724907059519	1.023995403768
-1.10046555073425	-0.323427361434528
0.582981827016786	0.38117557529329
0.48263397536212	0.437846464002029
-0.0653606132497039	-0.79935845129675
-0.510084487200032	0.573123338400952
-0.260579857186001	0.755301078683947
-1.20137447463982	0.524797361494253
0.252030238421826	0.91343398418843
0.482323608025742	0.905612791419891
0.0850472336792601	-0.0437792416732158
0.513800562764075	1.60894203068217
-0.0512706428791037	1.2055820319358
-0.0441504267556482	0.879061644149508
0.230146440242998	1.75489826955641
0.617438953905351	1.13258856509743
-0.0984890053583117	0.749486755957969
0.199849418428224	-0.794740051066886
1.55391885137121	0.57779311862924
0.211000145926329	-0.0270388912723138
-0.153530452388632	0.161494970849987
0.329069440786615	-0.171958760202336
-0.436576355089695	-0.368841692829736
0.0362779868476332	-0.0658861605171697
-1.07410517082625	0.999829424572432
1.47888851565785	0.972160071820604
-0.344967032535724	-0.149389965731514
-0.263588804897628	-0.176617824967411
0.84090199276766	0.471919050062455
-1.33570106090279	0.42593882008577
-0.0456890395258327	0.782183061595957
-0.0735464602745485	0.502695267507345
1.08567143644149	1.70300505093928
-0.041673729037634	0.180333590417458
-0.432423943464359	-0.381051786960132
-0.4636975976352	0.788152886974453
1.54042713499139	1.12680490092357
0.128817410082894	1.02234744845138
0.404962632578058	0.406880635081554
0.536577934960651	0.665179518843393
0.465942218216809	0.440628686210784
0.18978276519357	0.170279223809718
0.781852815771326	1.03276742138158
1.29366694333823	1.8155173175908
1.05156537547578	1.228512089548
-0.113735428447958	0.702862266720725
0.37673247382101	0.609589992435893
3.50614007677557	1.68448050522085
0.519498674284576	0.667976351614647
1.11056914326726	1.09667014782437
0.832653559916858	1.64029137032287
1.3429954022085	1.07447620463461
0.0298431034101357	0.509324847275631
0.769889507356023	2.28018448949822
1.14386973630528	1.01634639996316
0.512640132589712	0.50140943030998
0.450189918153143	1.58415341809202
0.0393557248314906	0.367986855932558
-0.000939523160469642	1.16608385405255
0.0801537738863949	1.47561373231877
0.727933552213827	1.10792844445778
0.945243009202893	0.314891291644474
-0.969622777391359	0.304356103636233
0.998518078884082	0.407731796662509
0.379317612166893	0.826662622233627
-0.264217680268108	-0.353639995461297
0.274667980193873	0.416046807144696
-0.405767831134598	0.363857115384902
0.221126639494399	0.554437458402221
1.13732986532421	1.41716787025665
1.43709080289444	0.747758168644734
0.458693033706766	0.938972445121861
0.750851319795154	0.94565066751457
0.792128282696421	0.281419670502201
0.56393597975865	-0.435672243126958
1.73384899999057	1.3256989305593
0.200682917952605	0.840557513869629
-0.0561747890658752	1.48339265719601
0.587341659689518	1.1331358744079
0.0298431034101357	1.43557253498964
0.956643008073113	0.743855112179259
0.0149201087969378	0.697918807798766
0.361024989859334	0.532864991483799
0.718141589859878	0.890044922373479
0.410697887164812	0.435267565118893
-0.590022886522639	1.34251600621898
-0.166840560962302	-0.27390467769987
-0.0166292770176413	0.352855270400477
0.33516968748889	1.12909361539395
-0.461519734149293	1.24125702450315
1.3332168024843	0.684220850625453
1.21477886290085	1.12639221363694
0.656059007005078	0.141208915095419
0.0448512924722145	0.316138782091002
0.196339811381823	-0.934230438684586
-0.307858495919592	-0.285133206236215
-0.427525746955192	-0.247090439061513
-0.560526695862996	-0.242934327217197
0.6121832550143	0.273736463072053
0.15979825732551	-0.255844336617292
1.28046877413711	1.43492219917441
-0.0143100906298062	-0.212603704554552
-0.498041745346751	-0.0919900519973987
0.69708405348266	0.158874417846839
-0.402907238650255	-0.473610736152597
0.178856208399033	0.341303512874904
-0.201468989512934	0.786740985217922
0.961187540464343	0.502695267507345
-0.69847652164205	-0.502625525755952
0.276411273988569	1.1470444553013
-0.427581239623777	0.550349994580026
0.462202340781693	0.697449340845544
0.182249827838696	1.31654772999566
-0.566008055091051	0.415585658534511
0.668242147706324	0.460649876414775
0.232803122222281	0.539267301207679
0.404640045269068	1.23226205104209
-0.174330257679428	0.0535108864117084
-0.823642961777399	0.136148848805925
0.593495639167384	0.680752318356906
0.137053729107117	1.49432548075926
-0.500194357661067	-0.109682231163806
-0.693611832776711	-0.334418056818695
0.125560897152885	1.45264379111508
1.49688148222529	1.44448899406592
-0.719470958535171	0.0339593455304028
0.579928775592832	0.530643704270006
1.53734320045388	1.94870612579225
0.344509567895099	0.057412460680378
-1.1994568988545	-0.145856469397949
-1.60547013044399	-0.378214612176687
0.25376839452178	0.824851599430557
-0.278647741975193	-0.105728750288719
0.654241400923366	-0.102324830357519
-0.0356602572789285	-1.0476233352943
0.476273680067321	0.998343175332093
0.120297732046016	1.28185087929188
-0.486446342425593	0.102191468382153
1.61017938428101	0.968936645205163
1.71041669311875	1.11442593145234
1.5385248775107	1.04684637023838
2.22253819779967	1.54179239083461
-0.817884151696172	0.0660372673660624
1.68731220599626	1.23627224356496
1.59353029500444	1.9499017662845
-0.2306630072891	0.0977943745180114
-0.3433934243857	0.0684851295389342
1.16848126657631	1.94060325227792
0.988334119850045	0.383587390843994
-0.204014115664468	1.76717503374954
0.252782366211295	0.904498592643165
-0.632133524041002	1.03539290752925
0.119700456917148	-0.197419312456904
-0.239803719133889	0.0591954424057079
-0.229398747508805	-0.00238352658455756
0.103458120638563	0.70212034698381
0.0729397062575138	0.715806496579208
1.2220795080476	1.41694206680393
1.24422268196287	1.63488134321304
0.328921413897215	-0.198365999314108
-0.010017162059373	0.107688613138754
1.61910926633319	1.42051143792822
1.59630572733965	0.831167673438724
-0.701991456690812	1.63591457499585
-0.0285759761527914	0.15537447141823
0.0298431034101357	1.43557253498964
-0.558979684267347	-1.20137510987717
0.0298431034101357	-0.686013519891512
0.57251692195382	1.07757258905252
1.90711322918793	2.40981410015171
-1.06717713038974	-0.18923412403906
0.761100237419979	1.4604530998793
-0.743509493488885	-0.0346057556239581
-0.33838391632576	-0.349988385792167
1.07956988426182	0.431233950494424
-2.74117370562717	-0.0706411665370747
0.109452821284237	0.0139979737379003
1.13227176614631	-0.058338575036025
-0.744694173204587	0.119166759719898
-0.333281678434962	-0.173193187896259
1.16820887730316	1.5211717624084
0.26318027142349	0.347707396135501
-0.71703348791139	-1.13480716173862
0.345580640580094	0.499804359657618
0.789587673254222	0.294828053587416
2.01444604878418	1.23985186622786
0.879072831367699	1.11311606458485
0.656966952037299	0.0578499736608027
-1.0238755351696	-0.641074663390278
-0.132358549331262	0.49356364164689
-0.177794454890526	-0.0225552323405886
-1.10539142381633	-0.217600645699315
-0.0655910578181508	0.663242845832088
0.403533048402685	1.65738333999928
-0.230756444561333	1.18084197143103
1.28372710175766	1.70853986020787
-0.366897406976824	-0.038587960025042
-0.260111400821232	1.76811358156766
0.656732058987562	0.961006616253831
0.946046378219596	0.895658547729693
0.724708072010457	0.411288834834673
1.26399495112897	1.1442130256038
-0.0216621234835939	0.495607121048795
-0.432321406359909	0.194340382401939
0.56336071228461	0.791798214412936
-0.218998644081334	0.594533738849256
-0.440058093228988	-0.159726464371309
-1.34461633288476	0.795009918987712
0.264526577459453	0.0446977358151053
2.19029293613589	0.913731987584249
1.01899314903885	0.0454512346630111
0.404461441473413	1.82746860509178
0.810920365526477	1.30387289987458
2.12772791734839	1.19928976720861
0.565769252612302	0.52132047246689
-0.931659815634552	0.239516730647333
0.193373493580828	-0.000343799479231021
1.02450510529957	1.11551336308841
0.359941825951688	0.686348838438186
1.88202096196881	2.58087192528637
-0.139957170612082	-0.086969902179999
0.236779719727804	0.154502367079981
1.03171719959046	0.130172022410818
-0.173495567130072	0.0034305112948865
0.803574449080315	0.721481364668342
0.910827684423123	0.228010409955374
0.333963188097115	0.730390977450756
1.24981678597294	1.37132005362561
0.523008785240051	0.921723152416009
0.184295100226271	-0.0818168533140491
-0.692741329577193	0.24627781212666
0.720723849149209	0.637208275231984
0.833149001270059	0.407180900596002
0.213749484756386	0.165584150534691
1.03455627732623	0.46287159482966
0.334783197523148	0.248518583020656
1.24698268048474	1.46584537513095
0.464547297007567	1.03903187403102
-0.590637231542587	-0.308544456199663
1.30448857011073	0.387519556376473
-0.0421589140684943	0.697371765125474
-0.0477311247257439	1.67734833736122
0.121425230298694	0.000416641580250118
0.747150300569375	0.873078632275057
1.2761476372462	0.908833597138386
-0.215145481330114	-0.29412044177877
1.26565702091436	0.55815291732996
1.9263090842923	1.32700386247762
2.53695074813951	1.12183333718769
0.178936220389319	-0.150447747132967
0.368470621615735	0.135865483097085
0.638412098762909	0.104366553463614
0.0966067906039121	0.0100921912479156
-1.0798181145753	-0.207268586112945
0.88607055999358	-0.101192498218823
0.803952208655337	0.472141174673969
-0.69300682900143	0.266858236772005
-0.22447236066969	-0.317901242295849
0.224106587986069	0.448279007100746
-0.344633699476961	-0.443972688889214
-0.357684460413527	-0.214200478775933
-0.695435717566669	-1.15019704465598
0.784382511772514	1.3108106617956
0.728087279134427	0.353731331577058
-0.21663946125912	-0.229006109808013
1.28839201218986	1.68648244836736
0.334499526542611	0.239600821804513
-0.359202822966831	0.258888245908228
2.50572671501598	1.06560900248981
-0.365812202787327	-0.248759727087659
-0.191059036690933	0.266503596032463
-0.203781757193202	0.700004437527776
0.0679913276595024	-0.957739259313012
0.0158287778954985	0.0210918003729009
-0.103541811730444	-0.355966605615318
0.544232152109729	0.921619401372891
0.29814850912596	0.283748772251812
-0.419333532070007	0.0573239209505589
-0.318501335469549	0.200368050029454
0.0833885005374079	0.0334991597223341
0.613073826286638	0.561527411837946
1.02258549570415	1.64831918744073
1.38840137290977	0.500047556187386
1.17644337319635	0.501116063167537
1.22365563746852	0.789160865403254
0.827243982985479	1.42257982587089
0.32897493697358	0.921616757911192
0.174300480453521	0.762705527071412
0.294161979602853	1.36110890846414
-0.810228186948046	-0.431166494763752
-0.191264847567386	-0.988187572678259
-0.553551330048813	-0.508809594055236
1.04493971489433	0.703023406856801
-0.605895920818698	-1.51460147446452
1.21995866306306	0.264328853385254
-0.36045719959126	0.383868737310316
-0.290158714533945	0.0470557216117384
0.33107237263189	0.410951885501719
-0.369325861616689	-0.419891735940319
-1.67464617411259	-0.549429910426054
-0.00583765412134814	-0.818264265497936
1.31805117762569	1.38949308310204
1.51471909300942	1.45353765080966
-0.855746145681086	-0.0467588004822893
-0.270008902144135	-0.0572460423137093
-0.0570643893900904	1.65581625172136
1.42177070123138	1.6243526696826
2.07515121024448	1.67932098891441
0.692865104452011	1.3574983652552
0.530243212567014	1.00713387910348
1.24628311297698	1.83397220690942
-1.45444769433766	-0.0191913978856519
-0.0619265748909011	0.383587390843994
1.58590562513467	1.74957433659889
0.635795256304223	1.07142329046789
0.085605575622566	0.0639266133566764
-1.39465472511777	-0.0719972818734159
-0.108990319277973	-0.218787104425659
0.373312785992449	-0.0941195491172989
1.23659256642922	1.01284488128662
1.66276152582086	0.259260906242591
-0.791556840416188	-1.02410831334525
-1.22043430460907	-0.0410267280126747
-0.7263129822173	-0.857608045248315
-0.311015957084588	-0.242637701643928
0.929350418470013	0.536626733245249
1.7475466519715	1.65177835730223
-0.564056282146577	0.0332560488514007
0.927502377351843	0.725478143861776
0.724032542058209	0.916440073949526
0.75039349510652	1.25711381792979
1.14795056763519	0.294654779733771
0.816026314563844	0.924181606243029
-0.132442148332119	0.0382039878395796
-0.555890628812372	-0.0952988277366333
-0.651336454519218	0.771912564640853
0.496504208267667	0.558443966410858
0.610742699295292	0.548407375532615
1.13245958674073	1.16228987701367
0.917267832603209	0.582776047553541
0.0634514759324821	-0.0307259685896651
2.28096173367427	2.43934493275249
1.74922212347527	1.0680328798011
-0.328613546345718	0.209299218806259
1.68164098989655	1.23824250496321
0.226600973291185	0.555249074462032
0.053769840755428	1.45763599471973
1.12589150330346	1.60516065636891
0.208381381520177	0.700911769122511
0.0180230374227005	-0.23490961266687
0.0574412244371421	0.257312725864442
0.423619112220345	0.348031606635874
0.687379270215885	-0.20296066078347
0.918207267166786	0.124625860325921
-1.65650051713729	-0.346475797650568
-0.0831858508740342	-0.627216738489205
-0.157764047357576	0.26164493600628
-0.571860814282124	0.917288190532567
1.29803495453057	0.445535998120857
0.615017759525265	0.862829915859048
-0.423648172319005	-0.248576800926031
-0.847332813542547	0.207009431111644
1.80841414203934	1.37936406398057
-0.49415543755402	-0.419856677970463
-0.624672978717344	-0.786105245775726
1.58985539999581	2.44489603084547
1.0006507847781	4.26287929287989
0.0306764036762944	0.0978498731729029
-0.800692056027152	-0.403716657198252
0.245578241750612	1.17835057336286
0.414743312165303	1.4819193472212
-1.57412759459607	-0.321288199498843
-0.080267313795018	1.21464103893069
-1.11989516718156	-0.182958908323893
-2.81682602500866	-1.04393556183906
-0.953562016775637	-0.19497724253892
0.748852799998946	1.76150210254519
0.236659064406576	0.700582276360389
-0.804667355979262	-0.355966323296263
-2.12308268175951	-0.244570021056277
-0.638488931488872	-0.0770107890618143
0.690634257516385	0.882184248304785
0.166755455164019	-0.396949345969289
0.722573745727681	0.608023524972168
-0.578332384474252	-0.233330803916151
-0.330333802957782	0.109326900601852
0.263922792831802	1.2248871111499
0.670024061547991	0.982703684264639
-0.115353936479024	0.944927644304437
-0.475912195838499	-0.0420535279459691
-0.548866595423387	-0.625362666632187
0.487146704173866	0.320275853192766
1.99140236844133	1.46308093275763
-0.305431749154495	-0.32108454287679
0.639382390248585	1.14938846525473
0.29007698208334	1.4483010426744
0.762484481297865	0.984225413964366
-1.03977540504222	0.0901894286704286
-0.408979847212428	0.441252327892162
0.628533942325058	0.60408515377902
-0.811780446927405	-0.306019263439738
-0.172947759672629	0.294702400754624
-0.042803075414743	0.0213537230780786
1.69091449782158	0.517900177646066
0.446559704941276	0.457510760617067
0.739093431792927	0.294817575124516
1.66328679356713	2.37817598794141
1.04208575959017	1.91816814893339
1.23391909191052	0.0625304775205332
-0.300864852971877	0.185905420473562
1.48541196996886	1.27144201583752
-0.107542037167338	-0.765436327727587
1.04026522595573	1.51171363394451
1.05890007925361	2.12795702201531
0.797143519241261	0.648408742074878
1.88837171064417	1.6654199998886
-0.987854573563863	-0.19793187288476
-0.739332909375241	-0.258109853357708
1.53287611527418	0.651979132394851
-0.276615347670455	-0.754441779402634
-0.958199816183912	-0.484385809696345
1.20746429461384	1.86965896737049
-0.305963233043128	-0.324452001556417
0.95877557093081	0.736220893593229
-0.942099144390445	-0.0492472496759072
0.744320406799303	1.63458599816623
0.89961938493908	0.797993417566696
-0.496670167132675	-0.0595756226635061
1.26452389342145	1.78822498065775
-0.366737491680067	-0.372732619596129
1.35056189717208	1.64648684383574
1.31759632508499	0.774919520330841
1.02598281645381	0.332887491123017
0.176213566021293	-0.194997165722403
1.714965005626	1.06600931070806
0.741657141792911	1.32752996635323
0.240521333831886	-0.225179962329958
0.943923937357053	0.697428708914203
0.105231181186863	-0.820152481964263
0.247089909842219	-0.944270670736769
-1.18449196564	-1.01967163325932
0.286060284849926	1.36719837757628
0.345091438275736	0.381882934138684
0.260492156445062	0.523517585875567
0.863273079641607	0.593758315704575
0.724804397751552	0.145809896121195
-0.784198952767066	0.0173779986205345
0.65515049020729	1.25503088252344
0.881592907118637	0.999447458459359
0.170148873805089	0.960808576169908
0.171989732995276	0.346218421881963
1.51805844920155	1.29138304536089
-0.39338370938087	-0.0111762840587339
1.42152862797089	0.579967169354993
-0.188049764224839	0.335387983155882
0.587341659689518	-0.303376472790635
-0.646774449403891	-0.217600645699315
-0.670942697488363	0.294336882731775
-0.404642278088365	0.0325279402786162
1.23049379978183	0.963624830045548
1.80389662977085	1.2157773238586
1.79531487392066	1.25732562964542
0.928986316395451	1.58177357883687
0.96510452769178	0.917037162858043
0.217213946993388	0.384566611372965
1.63469667595527	0.841250819463732
2.22614651497666	2.43061425967462
-0.141598219779335	0.493963587957174
-0.529532700348807	-0.480372416647293
0.274502057152057	0.482993509126871
-0.417323111429226	-1.47806366308654
-0.643297222541927	-0.461770152912578
0.172630369414879	0.443177580440412
-3.04256372694071	-1.08957512851419
-0.305923611613182	0.578738624372273
-0.287479778946808	0.050585739811455
0.0574717357447271	0.22570599497952
-0.494567370223701	0.215813293797977
-0.322301111854061	0.952860515209225
-0.0255210402710864	0.408091905883891
1.26967655528671	1.56529970029287
-0.303734843636247	0.235392314882842
-0.383464694318142	-0.0290828065368605
0.831919095227947	0.291341100442068
-0.373067263410455	-0.302472687778137
-1.46331007659971	-2.50432844052838
1.62840780094966	1.62641091850672
-0.185965698199235	0.506075165409921
-1.5866966288602	1.08551252161694
0.498306066762044	0.363646786665487
1.15603285368648	1.4263171245368
1.24636652236235	1.22311899682167
0.345377037151226	0.338232855995895
-0.129764761099878	0.0854659436667249
-0.200462984355497	0.0239795299610145
0.807616842248274	0.0354618597570594
-0.756564951242853	-0.159962298215335
-0.632056906389171	0.097840345540171
1.15488055614427	1.68546395526607
-0.0784779061953546	0.697153066894297
-1.05172121118203	-0.737393959563057
-0.354287414779609	-0.201468226427944
-0.559385239993275	0.389925971069862
-0.793279134505785	0.334605994363408
-0.825199071162737	0.0823127701371504
-0.415808386073283	0.96433525938155
0.787926685630908	0.117416837865134
-0.876364019402118	0.0438761164373183
1.01053452922595	1.47070740696272
0.997001402645185	1.49805318634185
-0.579348418370006	-0.834537688210968
0.966127382138807	0.607559648281938
-0.0599887076466088	0.655019674988446
1.38315655152393	0.702862266720725
1.13372609470718	1.54852766310295
1.75136902562018	1.71393241982386
0.291591894267194	0.565965869453394
0.744778343891636	1.64565168995119
1.36904976820032	1.54266288227315
-0.905849157360282	-0.792625952377581
0.0940738467246017	-0.155774775930481
0.30231359949271	0.914484467154881
-0.165337670927014	-0.573010117259383
0.082968876069368	0.746427063029805
-0.147479987282286	0.430312184361124
0.33084833404337	0.917625471237632
-0.41543189085131	0.945095283094463
1.43377553881989	1.03658837516023
-0.0458581323539307	0.231370437254652
1.9169948135253	1.07854685809312
-0.807603178264596	0.0199875974134435
-0.0565205379331503	0.344136848098228
0.324456761109712	0.0631439039136416
-0.64008245520153	-0.34148793642107
1.15338735514503	0.77750992531748
1.02879132183982	1.65093987153334
-0.912403612145217	-0.688293082418046
2.34510195397245	0.888010016092129
-1.29980896029765	-0.55531215553915
-0.775584037967882	0.633631555924325
0.579928775592832	-0.61580609618232
-1.03269804753198	-0.826501504832422
-1.31444121922656	-1.3847819723131
-0.703741295030753	-0.729583366987476
0.0589712257891323	0.393147608204643
0.44148175612748	0.805561876080002
-0.19290240117873	-0.494068649664384
-0.488192354193585	0.222479226093822
0.674918614963172	0.869466083022205
0.126086901202857	0.457435433828991
0.446806879632257	0.973761701116661
-0.354365866504494	-0.326814079664437
-0.62725910747624	0.034881376401941
-1.87897634453302	-1.86285816615983
-0.117824620164202	-0.649006139945518
-1.45104207522139	0.130944662786243
0.721432828659794	1.66802000538538
-0.154933263433858	-0.759800489004865
-2.66784860036948	-0.671028663516719
-0.858053690660282	-1.01449254798742
-0.85883868701928	0.440684220675335
0.103031237461767	0.365666019494891
0.501468535749943	0.379873722680449
1.55406355568581	0.975886335932369
1.46310751284451	0.794180020032972
0.0679913276595024	-0.526436486959207
1.32224004532239	0.445881443864201
0.288670290723257	0.962910597733775
-1.19235413657084	-0.832636748051417
-0.222431509115732	-0.275224131500319
1.6426716985661	2.08273851309843
0.896254345784714	0.840792330544525
-0.13611219599874	-0.0794083691192761
0.926482096623076	0.181948082267512
0.569929513401009	1.48929134683594
0.335788958378677	-0.0922449658962658
-2.19163449717442	-0.847255845610646
-0.515168350398057	-0.412058009247279
-0.458671126550831	-0.0786466341340488
0.117952408185455	0.895030127824668
1.14621402829659	0.0312408550801662
0.145944613989825	-0.429811645658609
1.39023042790518	1.3354483952476
-1.54628931476787	-0.229393864028239
0.565724552738228	1.43709752194401
-0.414923140611166	-0.407107267853945
-0.759017436497278	-0.800867315978908
0.100308646148025	-1.03450051044052
0.0664272761837265	-0.130254928854633
-0.295925960206396	0.343657057124441
0.196705842563933	0.0718895802861449
0.433198797641343	1.10375994216952
1.26932564782004	1.74258478604164
-0.170608417093708	-0.860734318279062
-0.668312150583729	0.27238920933108
0.13761305497438	0.190509314914976
1.00158894713578	2.05419294006435
0.050776531228814	-0.840066898494488
-0.828619863089266	-0.370321461790466
-0.454556470622709	-0.165225344315516
1.15050916960548	1.54535043156104
0.770575331691738	1.17347465924492
0.838160897859836	1.43620193483697
1.24021053764388	1.30797082169004
1.76184763543564	2.15023714048851
0.00907354045568756	1.06913749870638
0.858807635455858	1.43535050257519
0.969044995625705	0.735656136025782
-0.592641618883583	-0.799917944210431
-0.374735767158252	0.115835232033866
-0.162983440486837	1.22413284518104
-0.557493121705645	-0.707873810650733
0.801573433714844	1.00590119346953
0.487249174653371	0.634032730378125
0.035026427402993	1.12915548877345
0.640682800003016	1.48479999431745
-2.09471521195529	-0.280269481122993
-0.974205020372684	-0.509684315136208
0.888110495483528	0.987681659178377
-1.14052770241106	-0.0970278170065267
-0.113441598170038	-0.0956711538852086
-0.0927944973926415	0.0433613719358461
-1.25996858299042	0.48221123652365
-1.1849040154442	-0.357602460651735
-0.567029462900435	-0.296346713389741
-0.151497119133176	-0.0852913794835413
-0.0911217430117646	-0.0813179136957721
-0.28234866590934	-0.839336529068163
-0.406744244288813	0.32796432376075
-0.938041814224981	-0.609723221972931
0.174967135834097	0.268678032853185
-0.486918329556583	-0.50364131738283
0.990215782958917	0.766337381564182
-0.12032969694283	-0.746781953500617
0.448637069347638	0.695289963652346
0.530838503305626	0.406832431483678
-0.0293718820000339	-0.152430809277154
-0.661561429004906	-0.0496065175932993
-0.0293718820000339	0.256631832406075
0.993985414342571	0.580582483537826
0.100544311129361	0.752316285029058
-0.25795114064701	-0.231811496185592
-0.146550092739871	-0.60129905568628
-2.04328677758508	-1.10728705595667
-0.908776031003212	-0.162512152980975
-0.518405657893786	-0.504367070777531
-0.161620878553106	-0.16344340836027
-0.413485781404013	0.254748788234174
0.960802439385939	0.778614109660231
0.629030719373075	0.824851599430557
-2.10266634168284	-0.777553090093167
-0.21741437658708	-0.730021209966804
0.315751331790207	0.714443678693599
-0.135253219926594	0.569471985599007
0.317534467167952	0.35163281420311
-0.652968074592634	-0.119944507473035
-0.752873521907096	0.84704276222445
0.684406702368639	0.74674152430529
0.255334853780987	0.307831509618779
-0.0434318096084183	0.59012955386671
-0.0483623588306424	0.484833602385766
-0.399516194706727	-0.520805494029033
1.68005122710079	1.66490074031783
0.959052678193902	2.21868368865129
-0.153913759385287	-0.574968526364106
0.135087182368832	-0.139485631603361
-0.195554022142503	0.663153998989907
0.962463972648573	1.45060329969806
0.999843841026638	-0.0156945083970874
-0.157082357117933	0.966663952425678
1.11747212475321	0.489850382175735
0.745164925647509	0.116753455583004
-1.10753680069967	-0.380582442142849
-0.471346114845128	0.465145339480654
-0.758652791396152	-0.452332583304385
1.08314504670836	0.391137485160589
0.00412055808853533	1.17581051380352
0.880588213672453	1.04927670947768
-0.683350861831167	-0.143244652682231
1.02539430853297	0.318954405892058
-1.75497514626659	-0.272507385636699
0.0218506694751681	-0.130362609762561
-0.842119394700795	-1.03520170734228
1.27258104686788	1.3178527815386
0.13103744771668	0.698524081048183
-0.202522446648087	0.361583684734198
0.75698286938554	0.593306719790337
0.0303724967183458	0.464960737890829
-0.945881177892529	-0.628097166618683
-0.755405292727878	-0.0833702211985684
0.44295175035435	0.167064468534033
-0.186134074336629	0.369654839570773
1.48818907740036	0.541056871830839
-0.45256877036616	-0.310948761917726
-0.322680597922805	-0.346630810756977
1.39740733253521	0.691819613291948
-0.261377921799426	-0.00236108989202142
-0.862762287293815	-1.1176390442235
-0.0496065518888139	0.479192757910499
-0.179369336900305	0.00794514732577637
1.32110098770298	1.17019284402863
-0.203854262147563	0.31737771754093
0.630085394734632	0.896620236994872
-0.502868360772907	-0.26180736519026
0.949144426309016	0.553448451016453
0.95310444040467	1.03543279832008
0.442751952276519	1.55250887576459
-0.349546547003133	-0.266230772005726
-0.568262808197002	-0.715799493242003
-0.178868766001529	-0.220044751956103
1.15905424058451	0.601048515321801
-0.374036289639219	-0.954380089501623
1.41846737033434	0.852699951426286
1.04165550826688	0.795000159642423
-0.64223910044025	-0.956093853609445
1.64466952831496	1.68090467885522
-0.805375383483339	-0.464499517037831
-0.781011962565511	-0.058703017992065
-0.763380726940438	-0.0638121198743125
-0.383622555702855	-0.25588377711799
-0.736352769111232	0.0151222574847677
-0.227182780719206	0.12872937819824
0.49875313672698	0.530902300097564
0.217153040000995	-0.390388275112701
0.311469668405631	-0.404868079488726
-0.953562016775637	0.483298305446032
1.07546651280557	1.38284288201845
-0.579327246377578	-0.128504571079166
0.889316910991132	0.60964413655806
0.105801920537753	1.19407588978305
-0.519363637651894	-0.0972435054314684
0.0867231495322369	0.296060376940204
-1.30895881004162	-0.156479338685507
0.446806879632257	0.284437421847776
-0.175872694255916	0.391726529786965
-0.160526479985242	-0.639346507165135
0.00983474850823703	0.154300796668305
-0.517751345485595	-1.03729946973635
-0.339558431788681	-0.301368293446415
0.425034222416111	0.293157130030511
-0.773457195390611	-0.634588451263038
-1.71467726584687	-1.43670569503174
-0.244782588802888	-0.236383774340155
0.0644249324146306	-0.261826507369885
0.183688828044072	1.38711195503611
0.0878609324866372	0.321328585497178
-0.21718665553493	-0.113680695451665
-1.76203646917065	0.47635921914028
-0.0659848947145125	-0.557073221906494
-0.0371804176868063	0.15537447141823
-0.833412196174558	-0.583286811489579
1.14756417675271	1.48742827339648
-0.295838584109964	-0.508092994734754
1.13265075415827	0.452284928237023
-0.529855661698264	-0.170434726990783
0.419095645433643	0.626236272097456
-1.11268876891438	-0.23104498442451
-0.144538170489557	0.147055187249709
-1.47910153821782	-0.869680656719411
-0.564380830595733	0.216796311587024
0.206702996680683	0.539186878798341
-1.10971795456829	-1.59564852629361
-1.17429372017758	-0.282785280257326
-0.636833795326548	-0.076255685592449
0.579466850900951	1.38604768411078
-0.405280215635248	-0.187402536402258
0.218076442749705	0.478895730679223
0.0409930685102398	0.769493534444823
0.685381854090792	0.906995481463569
0.110547066389431	0.170903988505946
-1.41537015030787	-1.06709092806469
0.912765729423752	0.914867050478645
0.233765031821303	-0.111577822997264
0.763133004489114	1.73615541705313
-0.0714796563004831	-1.0578893553642
-2.22035263893451	-1.8431345838424
-0.436401410816815	0.0326138963734517
0.648101357804537	0.766517806392187
-0.254224673156453	0.168633970116578
1.41229540703589	0.902969982196474
-0.789365849442356	0.107449428146274
1.09731685518166	0.0180524922525851
-0.882918996076594	-0.292008515703976
0.36097843688397	0.745483267739203
-0.0828092503037153	0.602084672986744
0.384495655498897	1.72674071925861
0.778779894043995	1.16844436699283
-0.620921825775875	0.406773913294635
0.586411267534184	0.555467960245849
0.498625253297162	0.318481685494485
0.741973949879487	1.20854557731632
1.37636760030019	1.72373502884708
-0.617834447640659	1.38105668988087
0.125674144204373	1.0888639428262
0.43420580335467	1.60295049073597
0.732367553671369	1.04986896567886
0.730625121107901	1.0010299418663
1.40875007013007	1.77230096458027
0.480871804488076	1.52188729336184
0.122470536429792	0.710039187875728
-0.11028920938965	0.756819921921503
0.569206181749572	1.89277814311144
0.237334009703719	1.39806028783498
1.35720777931306	0.715532912192934
-0.621208121066512	0.612439443292073
0.897679041776431	1.12621817441066
0.623143733658099	0.685869540517645
-0.106889600900755	-0.0900739170916366
-0.812145531436911	0.49025581207614
0.421195926915023	0.517757860476632
1.26527181701281	0.798231633328098
0.455782621638256	0.308349443257567
0.625232687755056	1.91379875541172
-0.212695112087659	-0.167286097215045
0.787729426074883	0.942921677557072
-0.594783934529031	-0.670860393178385
0.164322015589992	-0.322877447935849
1.18193133535921	0.98681733461248
-1.27292302307195	-0.389540808013389
-0.367384868068788	-0.302312648296136
0.370068187189378	0.695753829184841
-1.0678796205496	-0.902458899479818
0.357887713425655	0.888356924370603
0.610725165421664	0.379902960796197
0.267489818899078	0.253695680004982
-0.592527362774987	-0.578895788720014
-0.636643847505057	0.165330081156017
-0.570555200240923	-1.02705043772658
0.572500419156052	0.0418280539620745
-0.253744356949381	-0.411690206615227
-0.325937179739316	-0.153792426702526
1.4167998953893	0.0924830430381831
-0.645400721273916	-0.526143348735356
0.86960518557152	1.37556737950529
-0.609682574425753	0.200368050029454
-0.110073213602346	0.468227950002861
0.118235946884376	0.0620556607634379
-1.01849101168226	-0.52995789627687
-0.538879258070448	-0.390227642842497
-0.601032887612467	-0.772214846566933
-0.00392066271655244	0.251853014968316
-0.0444143394701096	0.293067986081387
-0.807209001877944	0.708467334573923
-0.728052984515053	0.64615348773642
-0.307679151661529	-0.118480666263167
0.00112721232142503	0.299967955818874
0.198845413127849	0.623644178679759
-0.523611186306642	-0.556711647578274
0.736823695219255	0.12130444420228
0.25409639602514	0.316138782091002
0.844802864484952	1.79340562261553
1.12794164774645	1.0141525543865
1.18782586986133	1.82105796143404
-0.578479536981714	0.3352545511605
0.841155969263323	-0.313683892350682
-0.506819153923204	-0.73848756660061
0.070212519413036	0.0498517401352416
-0.19383493290305	-0.280729544038404
-0.319503866834481	-0.36904553313263
-0.122465059240484	0.196772088874772
-0.737364704487013	-0.210094211224942
0.376507016656626	-0.206943168176514
-1.11848005536117	-0.75222311304567
-2.03033620062017	0.37812671879645
0.20076139976195	0.789478200122858
0.849357008654115	0.8891002763632
1.8657524120809	0.111741381911193
0.7567358586457	1.07816995395517
0.732642970075925	0.804702811342602
0.888904325592226	1.06631290086915
0.411187466102316	0.456709062233155
-0.284119537488141	-0.108806018466715
0.02763849010422	1.59650527230151
0.210522685544547	0.989381913778763
-0.785915042987402	0.0590161812646161
0.209507975066082	0.952547065506011
-0.706094822997331	-0.574489451003504
0.288572591282758	0.504745121223028
0.559737631796573	0.486824721011768
0.865717292021017	1.06975740955973
-0.123002405425267	0.168218487504755
-0.579618401362204	-0.681384660722152
2.10626323544078	1.52719564134797
-0.81242325438387	-0.135827384419423
-0.781862996514687	0.798392087476043
0.382126953382142	0.927071009065087
-0.0858827788214771	0.249231181879963
-0.575731471021616	-1.20211777086057
-1.76038456924081	-0.75523321114067
0.317283895225298	0.917130200645659
0.0820351308083071	0.862941963071664
1.17115384020119	0.567953014936278
-1.17945475400397	-0.297047677818566
-0.515898527348735	-0.767848102737966
0.692421803981279	1.34391522936848
0.184380805757329	-0.585890420876437
-0.0989770987311287	-0.95960041727545
-1.24068680407385	-0.910088487594924
1.15246887645144	1.00859289836529
0.0441338034601636	0.0497500722367882
0.112733547467499	0.445881443864201
1.04674425519427	1.39688016021807
1.09332762173039	1.48070304082273
0.517496732378404	0.666345209013966
1.93044303534013	0.51168406459021
1.17889459738339	0.736535671217454
0.515098597812546	0.383587390843994
-0.118883483954732	1.86860256933656
-1.92780253895468	-0.933356437254493
0.656763996576947	0.908578647723701
0.15660482231987	0.422914250862021
-1.76813714885345	-0.196360554580399
-0.1845522138679	-0.329904401440826
-0.904445246625287	-1.18023084515566
1.18584752439984	0.716656821531544
0.759631910853207	1.02855943348146
-1.31400572479919	-1.15171341695923
-0.695993097590206	-0.355173358551073
-0.0452189714495784	0.163114719855315
-0.486082087107906	0.190646637473659
0.57814227618971	1.51081046681326
-1.29786406938193	-0.0534993651997023
1.11618570158641	0.823860684538486
0.00922414757199977	-0.16443753902698
-0.657297614852095	0.640791347240418
-0.811047870769014	-0.433608155979557
-0.504119136260475	-0.699412186950861
1.15403672463262	1.93995336187511
0.656782725429273	0.0140396165354589
-1.2908005211183	-0.648695429516323
-0.656583923196568	-0.278591587335719
1.56065433786465	1.26170767736605
[truncated: 21,716 more rows]
