# Supplementary material for: De novo DNA methyltransferase activity in colorectal cancer is directed towards H3K36me3 marked CpG islands
Source: Nat Commun. 2021 Jan 29;12:694. doi: 10.1038/s41467-020-20716-w (PMC7846778; doi:10.1038/s41467-020-20716-w)
Supplement: Supplementary file 4 — Source Data [file 41467_2020_20716_MOESM4_ESM.zip › source_data_for_figures/figure_s2/panel_b/fig_s2_panel_b_source_data.txt]

term	fold.change
embryo development ending in birth or egg hatching	1.40765651052794
chordate embryonic development	1.40551892900684
single-multicellular organism process	1.10943004768696
anatomical structure development	1.11702948373034
cellular response to transforming growth factor beta stimulus	1.88538449726151
kinase activity	1.4285733294745
phosphotransferase activity, alcohol group as acceptor	1.4363838265991
protein kinase activity	1.54410204262092
developmental process	1.12654723825034
single-organism developmental process	1.12993927611108
