# Supplementary material for: De novo DNA methyltransferase activity in colorectal cancer is directed towards H3K36me3 marked CpG islands
Source: Nat Commun. 2021 Jan 29;12:694. doi: 10.1038/s41467-020-20716-w (PMC7846778; doi:10.1038/s41467-020-20716-w)
Supplement: Supplementary file 4 — Source Data [file 41467_2020_20716_MOESM4_ESM.zip › source_data_for_figures/figure_s2/panel_k/fig_s2_panel_k_rep_2_source_data.txt]

HCT116_neg HCT116_3A 3BKO_3A
BRCA2 0.033054961 0.388638353 0.055778238
TNFRSF1A 0.030225787 0.462953808 0.086297799
VWA1 0.027746385 0.91158472 0.140175309
MIDN1 0.060539362 0.80344862 0.168833858
MAP1S 0.058219302 0.914900525 0.196043111
