# Supplementary material for: De novo DNA methyltransferase activity in colorectal cancer is directed towards H3K36me3 marked CpG islands
Source: Nat Commun. 2021 Jan 29;12:694. doi: 10.1038/s41467-020-20716-w (PMC7846778; doi:10.1038/s41467-020-20716-w)
Supplement: Supplementary file 4 — Source Data [file 41467_2020_20716_MOESM4_ESM.zip › source_data_for_figures/figure_s2/panel_k/fig_s2_panel_k_rep_3_source_data.txt]

HCT116_neg HCT116_3A 3BKO_3A
BRCA2 0.038205867 0.116561715 0.078392864
TNFRSF1A 0.001819517 0.376262765 0.187374142
VWA1 0.000797824 0.558658819 0.188899755
MIDN1 0.00559165 0.30266409 0.177936292
MAP1S 0.003377246 0.409383491 0.270518237
