# Supplementary material for: De novo DNA methyltransferase activity in colorectal cancer is directed towards H3K36me3 marked CpG islands
Source: Nat Commun. 2021 Jan 29;12:694. doi: 10.1038/s41467-020-20716-w (PMC7846778; doi:10.1038/s41467-020-20716-w)
Supplement: Supplementary file 4 — Source Data [file 41467_2020_20716_MOESM4_ESM.zip › source_data_for_figures/figure_s2/panel_k/fig_s2_panel_k_rep_1_source_data.txt]

HCT116_neg HCT116_3A 3BKO_3A
BRCA2 0.006347339 0.052859019 0.031330485
TNFRSF1A 0.001302154 0.126955434 0.087501789
VWA1 0.002823435 0.321671306 0.068152135
MIDN1 0.007512767 0.166599044 0.064774524
MAP1S 0.008741408 0.474722461 0.104022958
