# Supplementary material for: De novo DNA methyltransferase activity in colorectal cancer is directed towards H3K36me3 marked CpG islands
Source: Nat Commun. 2021 Jan 29;12:694. doi: 10.1038/s41467-020-20716-w (PMC7846778; doi:10.1038/s41467-020-20716-w)
Supplement: Supplementary file 4 — Source Data [file 41467_2020_20716_MOESM4_ESM.zip › source_data_for_figures/figure_s2/panel_i/fig_s2_panel_i_source_data.txt]

DKO8 DKO8_3A DKO8_3ACD DKO8_GFP
BRCA2 0 0.015625 0.015625 0.0277777777777778
TNFRSF1A 0.563186813186813 0.747752247752248 0.666416916416916 0.695970695970696
VWA1 0.856481481481482 0.91037037037037 0.826666666666667 0.797979797979798
MIDN1 0.121727537168714 0.700798027544351 0.156923114073215 0.193534080298786
