# Supplementary material for: De novo DNA methyltransferase activity in colorectal cancer is directed towards H3K36me3 marked CpG islands
Source: Nat Commun. 2021 Jan 29;12:694. doi: 10.1038/s41467-020-20716-w (PMC7846778; doi:10.1038/s41467-020-20716-w)
Supplement: Supplementary file 4 — Source Data [file 41467_2020_20716_MOESM4_ESM.zip › source_data_for_figures/figure_s2/panel_g/ef1a_expt_k36me3_cgi.txt]

HCT116	plus3B	plus3Bcd
0.953271028037383	0	0
0.951162639466205	0.000655209867215036	0.00315827268840693
0.899741933143583	0.00197234106765609	0.000523691485411225
0.955016177225683	0.0118263395404326	-0.00230186558777254
0.96234559126381	0.0309077300645029	0.0083289949134437
0.951994022503625	0.0419281042052613	0.0223371398764379
0.960189193522527	0.0443311521927874	0.000749650876877339
0.607226383183341	0.0477848069275202	0.00750619254385942
0.0943020221001262	0.0659694121779617	0.0522321004704156
0.0692618669089258	0.067611865258924	0.00927067925816361
0.136363636363636	0.0738636363636364	0.136363636363636
0.103948635634029	0.0750056242969629	0.0374917491749175
0.0841990379562634	0.0750854984431627	0.0588811188811188
0.0882199925678187	0.0757059113080055	0.0643789234795659
0.100311092040335	0.0771440762338217	0.0653131318726976
0.127803709100004	0.0814157023480797	0.0619567145644846
0.0545454545454546	0.0821428571428571	0.1
0.981226053639847	0.0883391637514576	0.0115329975461707
0.795078879208853	0.0890969921209754	0.0364168139897253
0.970584774859158	0.0899671117075464	0.0116711258340884
0.942351645121404	0.101909444861984	0.0478932580314169
0.708572602844948	0.109249379526978	0.0419498511604951
0.152747849327654	0.114006809235025	0.0662538026944807
0.163349219699094	0.117564025005041	0.0766283524904214
0.116185897435897	0.120857824346197	0.0146925346040391
0.20157967032967	0.125109649122807	0.0468788156288156
0.159356166709108	0.125451941048503	0.0567878180603631
0.198465112431976	0.12733858709128	0.058370215219788
0.158164703229807	0.127918243950336	0.101910828025478
0.712134992336016	0.132336275339512	0.0709835754461463
0.158575055782104	0.137510754229997	0.0900691248211546
0.169274234360716	0.143840018506598	0.0882123420933905
0.161059311584816	0.145762948485271	0.102679456381138
0.355729732804166	0.148715058236805	0.0625191043242436
0.164287391696639	0.150093504231173	0.103508414593783
0.188568412840458	0.150869798310317	0.130640843961581
0.163544303797468	0.158227848101266	0.086628004237997
0.215793821563052	0.171102219305661	0.135911354632393
0.232156665635633	0.172163692025928	0.134693493967066
0.208332265783931	0.179877959838576	0.10796178343949
0.204206385444986	0.184334556931573	0.1219925634765
0.202147695619144	0.185722140762463	0.0290675797712222
0.236722960833633	0.188485593031048	0.132809917355372
0.232812066253354	0.190606494344812	0.162123836534252
0.292946927374302	0.194236526946108	0.0479740061162079
0.214882365726681	0.198171834785715	0.14300489516327
0.195941923333941	0.200024028353457	0.17667493796526
0.251032746219912	0.205959452479339	0.125490702479339
0.243621082640015	0.206690733577313	0.111476044113422
0.249826058030399	0.208024764852959	0.109016896224837
0.238646410682513	0.214509387700017	0.165899569761424
0.229245647625079	0.214684852284362	0.154413563106361
0.931571339388347	0.216310520652451	0.0634511180499501
0.258358480920814	0.217491948470209	0.143881221986318
0.241498581253306	0.217549368736828	0.153881215237519
0.244251570018224	0.217684884983558	0.167094454960666
0.25357729298616	0.218288177339901	0.123238943204234
0.246000574767698	0.219178082191781	0.175611947002021
0.246901191295123	0.220587548808052	0.131212286842048
0.957493691028207	0.225199703314751	0.0245789214423551
0.225806451612903	0.225806451612903	0.0776583034647551
0.261776061776062	0.226305908996096	0.134413312394964
0.236388390370691	0.226320901320901	0.178757091964639
0.249332653853621	0.227163865546218	0.178174318507891
0.206576305220884	0.227409638554217	0.167627029858565
0.652760364004044	0.229063000087578	0.143934188856324
0.236795482711072	0.236101554974542	0.16500722173042
0.253162260004517	0.237983080619214	0.184221651261704
0.296967571485352	0.241575348715368	0.104350589398905
0.252877816660647	0.24859985593373	0.170802094143162
0.261132560271397	0.24935698057745	0.179197018685157
0.3180586897525	0.251447710318865	0.176901655588935
0.275156549634427	0.252883980502904	0.191042096037577
0.262751194582763	0.257032422739724	0.216158047380328
0.280832744761712	0.257190797787318	0.177498971616619
0.306665683282168	0.257311220174505	0.179792422863361
0.343803987088562	0.25919544782425	0.110673960831335
0.283070078337875	0.262133907004831	0.155258861940298
0.322834645669291	0.264501312335958	0.204413593037712
0.272238971595885	0.265586618909147	0.155581333324765
0.541850116173749	0.268350641072192	0.0787231281629828
0.331286173508456	0.269197824393442	0.197030270543917
0.239103513375421	0.269960450679395	0.154451964885587
0.318228408639098	0.270559891693862	0.169472837901655
0.290465505694908	0.272740220896946	0.198329689862935
0.284446025090966	0.273181285419574	0.217666386064226
0.290427015800583	0.273765699505258	0.189666637754069
0.306048193144967	0.274129284564067	0.195200999629044
0.319198997163581	0.276175929849423	0.173030927053378
0.327918525310011	0.277051053000662	0.167858546845903
0.324569811471314	0.278090597922503	0.211260487312765
0.919609784721458	0.278245750448174	0.16359614884205
0.322227650219834	0.279474027031428	0.232929991356958
0.317830352714074	0.280030274176616	0.189286230382121
0.309555238682396	0.288074121166012	0.182067623046299
0.344569049743002	0.288466563311094	0.19512649401033
0.402041443656878	0.290539256669454	0.146865839690952
0.308632419341098	0.292089656601233	0.179271273434012
0.31333087815833	0.296093531609637	0.281604914625409
0.959370099165559	0.297214091647481	0.0583748730525266
0.381866120727092	0.29812541531144	0.169105416568194
0.522635162823341	0.298621863845335	0.170099552509346
0.338603111122954	0.307529911168135	0.195008454468596
0.37778344382118	0.309411500449236	0.179000245037981
0.622378835037795	0.310585418597467	0.203059774620284
0.355530114261342	0.311401971898726	0.130432608152038
0.350734319044073	0.314128384634911	0.266756150457051
0.339840723804729	0.314671749716857	0.184953083751921
0.335645246087273	0.315168701038874	0.271074636376945
0.391535340954271	0.315341488056265	0.201694255557845
0.326185423904674	0.317218999602841	0.254976797321391
0.339641385571618	0.318192596344215	0.277637924209163
0.336416136934859	0.31888606066083	0.22143728557161
0.356725079394092	0.320326211216127	0.248363651819109
0.35570587933613	0.321242750942366	0.255391331303728
0.330810275108476	0.323163893893047	0.234971288224713
0.356320471639502	0.324503655411071	0.237266298698447
0.375714887725002	0.324989269130214	0.191058002148228
0.34824486915999	0.325533113433517	0.22365077793727
0.430808950086058	0.326785714285714	0.202857142857143
0.356194637537239	0.327676939426142	0.256983870967742
0.374722719878591	0.332839487673395	0.253944854940769
0.358704213133654	0.333204398938187	0.237201365187713
0.355762693426885	0.334617278739271	0.28155557100764
0.387981662698182	0.335649007500568	0.273384384348355
0.35649082553638	0.336081021829382	0.267682598827064
0.342155687214934	0.337856687390403	0.26434947580822
0.432630712270022	0.340027400114562	0.236133222662855
0.346764346764347	0.34089823220258	0.332425882274825
0.34284332688588	0.34201504092015	0.210802564898128
0.42425431711146	0.347074890427492	0.27162150826273
0.370529040039198	0.349024072480398	0.27299726024035
0.392686321036294	0.350701847300117	0.228550249163515
0.396609768674683	0.351556462346921	0.254784664029971
0.359597264846821	0.352263074869555	0.272036301758366
0.400914382241155	0.35276413749406	0.212507056388384
0.379713397075432	0.355311719647734	0.244351261919943
0.401960784313726	0.356060606060606	0.118794326241135
0.390159442276191	0.357928887682573	0.293472990813703
0.374120746935502	0.359699614478475	0.195841833772868
0.363636363636364	0.363636363636364	0.363636363636364
0.358949316335972	0.363940803721826	0.336908675544659
0.919575145812926	0.364870112492667	0.11629886892222
0.366666666666667	0.366666666666667	0.311111111111111
0.371138481063774	0.367615653329939	0.289049457620886
0.953347193347193	0.372525909368015	0.20981829286914
0.387287708693149	0.373294195067886	0.282759661835749
0.432188547060615	0.373398196487898	0.278766825879288
0.803654055325278	0.374571605146357	0.113186964926816
0.404924768156332	0.374817405049964	0.296589663334847
0.588734619406804	0.375640509725017	0.115420729505237
0.376488740476284	0.377721922807357	0.305843712399597
0.433477251834773	0.378465234045316	0.228038166517094
0.447617072954	0.379126472441708	0.255102040816326
0.424334211296459	0.380974970633415	0.363667249077849
0.4790986188282	0.381658210959514	0.214030435110361
0.38487388098283	0.384313942700472	0.340296785074936
0.442577354577397	0.385173904355608	0.22110806699252
0.56393011995836	0.387032368444897	0.225412833492245
0.869770656613258	0.387168505299589	0.198159751622918
0.487854843429909	0.387281280671473	0.285240464344942
0.407193272528	0.390646127100638	0.323281550107333
0.41555888840214	0.390813522564917	0.312795890272974
0.422875713935317	0.392111592111592	0.309608150089801
0.623029503724557	0.395677055264851	0.210091463414634
0.436850649350649	0.396328671328671	0.265568730786122
0.436818181818182	0.400491803278689	0.220579710144928
0.413673975786179	0.402086945323173	0.31545719848773
0.915640178627435	0.402462309268176	0.162280990003762
0.422977231836276	0.402694296690307	0.308172557368655
0.449958200943464	0.403489525945114	0.284153404803502
0.427327450494681	0.404052399349758	0.305392125659656
0.465239893410463	0.405755115157431	0.248444534592542
0.694056227017672	0.406884689442638	0.273777569400895
0.457213343616129	0.407558314522197	0.325533767607767
0.417398237334885	0.408534671184849	0.26154290250415
0.483870967741935	0.408870967741936	0.19815668202765
0.373015873015873	0.411111111111111	0.361111111111111
0.432507024956115	0.413847583471939	0.288228539710989
0.872372093023256	0.415715843023256	0.172214887783081
0.431014150943396	0.416118421052632	0.284539473684211
0.443290221505598	0.416290650123793	0.326431047494787
0.462082367539978	0.416954524957204	0.374385340141269
0.585354441111256	0.417430293348824	0.204365890741323
0.551709157285214	0.417778453077226	0.276721129861712
0.543454246902523	0.419827726312368	0.215071659731854
0.576170025255183	0.420059378655406	0.257010427300267
0.41547642025349	0.421586746312003	0.260214849320278
0.515094300234504	0.425405868481357	0.244099255156683
0.555603810159541	0.425848729388306	0.246805686358595
0.43191631442475	0.426480083322299	0.326252391455345
0.545879039487809	0.427956115400244	0.354903901448618
0.461774731179116	0.42894843656598	0.359242879661006
0.457240350550065	0.42945778997941	0.27915571485464
0.318440356176205	0.431344668844669	0.252695600521687
0.453036249852644	0.431815454249319	0.358788133471513
0.475593065693431	0.432088163732646	0.199480051994801
0.475231930960086	0.432698412698413	0.332379376895506
0.493921959242293	0.437922778243112	0.335740260038922
0.849778761061947	0.438196480938416	0.143623481781377
0.486300670729906	0.440106658047834	0.333756563817914
0.485096676152122	0.44546767057742	0.357846506300114
0.72365395021645	0.446934767759563	0.238745082260372
0.489663211963352	0.447586093106948	0.24037490968592
0.903877101974387	0.447759116153648	0.244416181003383
0.478977327301917	0.448198833069771	0.33042064621012
0.514829019178778	0.448325604430237	0.286230140318216
0.977321882951654	0.449562142691914	0.0732559821052211
0.472222222222222	0.45	0.338709677419355
0.611438977987803	0.450409681418791	0.0951319994594951
0.419837805676801	0.451198671236691	0.349071367407801
0.839844958043832	0.45387902695595	0.305730878807802
0.453875072296125	0.454969595302999	0.341914569031274
0.517998820411725	0.455055634044709	0.357603152860885
0.842136385883951	0.455726005223853	0.214635935712886
0.506835282337237	0.456914388637085	0.309213601367826
0.572208428826076	0.45712325962326	0.321072567783094
0.523015707610293	0.458544303797468	0.364738994062955
0.518072289156627	0.458548479632817	0.330572289156627
0.486952444003089	0.459973612894024	0.323269447641636
0.508846700360047	0.460081361470361	0.34522565718875
0.481645173406786	0.460130126710141	0.27514081727837
0.502996254681648	0.460287256716458	0.33484868052865
0.457710148697273	0.460659223817119	0.352038907594463
0.476795421378811	0.461869575788328	0.27036150081978
0.747980955739728	0.462190492379172	0.311656499739916
0.502366525434454	0.462230197374766	0.302706468601658
0.862631281761717	0.46452105017101	0.198225660744481
0.488855127509495	0.469623123812021	0.417165991902834
0.617044228694714	0.471210895361381	0.244578697470059
0.494733391608392	0.471373354455251	0.310119844839786
0.491581204051705	0.471441674563258	0.312325289089995
0.498485661902495	0.47263206355194	0.301907840966015
0.552276549947659	0.47350026237364	0.315116817025214
0.499765968452547	0.4807832187522	0.391020473748343
0.518853695324283	0.481318681318681	0.0813186813186813
0.471153846153846	0.482142857142857	0.025
0.527235474231825	0.482248504113687	0.325839352920053
0.512266021170976	0.482614962570326	0.449113050642362
0.542692150068924	0.483616925776309	0.387597389756773
0.565092724492597	0.485464509570264	0.282952689975911
0.543056045636321	0.485945395845031	0.391826923076923
0.465246279234585	0.486261609907121	0.371716434665469
0.57870192101998	0.494144769589479	0.276327585297685
0.517566168627945	0.495593227093795	0.411408441624064
0.592173838405631	0.50342498851934	0.248769774286701
0.714685314685315	0.504170528266914	0.255612092187968
0.53130623642569	0.505804465469374	0.391433343361308
0.621011845030321	0.506033024169147	0.32752774179012
0.595893501805054	0.510440503432494	0.279166666666667
0.549888505949612	0.511013853334749	0.408282280700264
0.855069126389138	0.513596374300187	0.164414026629936
0.514207650273224	0.515747640337804	0.475920800510964
0.520427608438187	0.517681981121417	0.451305220883534
0.544729325657161	0.518544518544519	0.387471757989686
0.523966566213681	0.519024251475713	0.36780905752754
0.9495670995671	0.519080139031674	0.110720772392697
0.579163008486977	0.521973466003317	0.224614631759237
0.68184250764526	0.522603377210477	0.24118158810503
0.560495903953175	0.523151268850398	0.42904219707412
0.573918173891952	0.525069066224643	0.406634199202384
0.963951246384795	0.525933444789427	0.192370795734208
0.570275064874838	0.52598129579648	0.366009982803905
0.554981930820857	0.527884615384615	0.448717948717949
0.560960960960961	0.528802588996764	0.407407407407407
0.616563743561761	0.529599907353211	0.307521394751008
0.736625436444338	0.533590034191889	0.237226188405977
0.602899291947173	0.535939101156492	0.368378736385299
0.546936274509804	0.538706532336692	0.355555555555556
0.77914140289651	0.540151134271694	0.408772689812565
0.632873087801466	0.54047558574043	0.299182792549067
0.576723800892796	0.549748551843611	0.383951069495554
0.794399573066226	0.552424253800108	0.266532211782839
0.595676737902235	0.55383146335641	0.506943685073811
0.645852391772656	0.556602671727863	0.382182750958197
0.750759878419453	0.557048487844336	0.125979875979876
0.599001708665761	0.558039830352204	0.478946030670169
0.746031746031746	0.559591068065644	0.286572286572287
0.589250023349211	0.560181075803302	0.467112990368804
0.596800263895761	0.560490532469183	0.502862464732791
0.650009227336404	0.56189331036188	0.353679238120031
0.720202485043718	0.563757211913301	0.422438257401442
0.552380952380952	0.56551724137931	0.433333333333333
0.698846278843029	0.56842357196043	0.241785903550609
0.627617964319213	0.573990799670465	0.412241297723089
0.709373340714213	0.576978025186367	0.294751598819744
0.64891975308642	0.577431927975406	0.462618203309693
0.787824191467592	0.583864378371772	0.351792374637381
0.591043624969872	0.58537908319182	0.511027285100591
0.91585586419396	0.586115393813573	0.302739630621561
0.695822827419324	0.58801713294246	0.351054278869285
0.594555492590112	0.588563641891463	0.476438630094082
0.704580936681536	0.590299011259759	0.396571532845409
0.862021193052363	0.590958546050371	0.177347280150766
0.640769230769231	0.591383755908896	0.380769230769231
0.621041135784492	0.592039800995025	0.536691542288557
0.581497548095058	0.592103608701119	0.282957097719746
0.665000724322758	0.598671122781889	0.445935662400553
0.59270528639792	0.599172816867297	0.448433651244826
0.752338939435714	0.600127935666636	0.273438816948893
0.753629858998795	0.605711565239491	0.295891267693467
0.87764947705701	0.608793410953688	0.230314378634079
0.597800925925926	0.610899390243902	0.342761075949367
0.678424045336985	0.613264327603738	0.466927772455309
0.916844381861547	0.614701566696996	0.361301645313746
0.817170747834492	0.61589152130269	0.288819118967848
0.653399948163255	0.616802115085294	0.444401589919959
0.862317023564746	0.623757005260775	0.312241656876822
0.832031495074973	0.626023539067017	0.364650039321425
0.651070090957731	0.627636506997832	0.514201404089045
0.696776629221685	0.632714345529073	0.455070030300441
0.728761837136221	0.633331774823171	0.432703305430578
0.713043078257593	0.636738512973757	0.427732368626111
0.727340320396366	0.637323221560904	0.506311205601126
0.70746736774134	0.638611606258665	0.616872084761993
0.650877192982456	0.64190031152648	0.379317269076305
0.751309715865264	0.644812396009705	0.450633443933351
0.793805290235868	0.646725267235633	0.408828966208159
0.729364155962859	0.647215463042073	0.291846127599225
0.691249210370153	0.647336136641062	0.514784634054152
0.680175529168818	0.648345290442027	0.435701612281108
0.955401731379408	0.655023735296335	0.170266774330367
0.739163606803574	0.658453445118644	0.479023069902118
0.517662088789524	0.662037543284126	0.549916860658464
0.767286391540865	0.662349752687377	0.371980462901603
0.845680368299411	0.670057548929058	0.206529530717882
0.633125778331258	0.673579545454545	0.483645500228415
0.709483682068128	0.673687119955777	0.534525899912204
0.795252565793246	0.680550855179236	0.512674647579158
0.847894189610705	0.68056123701219	0.260716065514196
0.709283298789135	0.681110793832096	0.611481637821866
0.723844094498755	0.687921139458153	0.603804330341344
0.721456150027579	0.690144350423096	0.575510204081633
0.796768364673021	0.692103950083807	0.451123765369885
0.769798307871206	0.699783731297171	0.501573069057732
0.749539582962908	0.702470471203335	0.489111769769847
0.955615075009147	0.704877017250974	0.290908757450711
0.79584176766291	0.705058729935888	0.549621090962773
0.784700086931324	0.714936332372897	0.536186452228431
0.761829489505053	0.717153336154606	0.608253894443153
0.757154424685898	0.71943408782544	0.563530039044332
0.782991824401645	0.721626524847851	0.468034101093803
0.800151655892779	0.725659229208925	0.49911077357892
0.842138652812397	0.730688919932358	0.680800039008994
0.740641067237814	0.733476005443894	0.517683776282681
0.767640301936331	0.738181818181818	0.572517078297425
0.917873493545307	0.738806961859529	0.235695395078976
0.872002720934187	0.739220933690158	0.535774818401937
0.819838617067123	0.748058780501529	0.522813000171003
0.767863800115776	0.751137319924345	0.56828489955534
0.706351634901206	0.761146460949378	0.454743447766704
0.853658536585366	0.767451640033642	0.471305595408895
0.807772362676414	0.76775581551701	0.173418621179815
0.810571625344353	0.768603026310536	0.581993193971804
0.861825433663635	0.76995886082152	0.487304394472949
0.892433600043508	0.771867951753219	0.492828820702005
0.935644715636848	0.778621795442366	0.559353156019958
0.885294561553554	0.781303047449681	0.49782072152497
0.887241948802642	0.784153318543018	0.517623420192288
0.885710836570409	0.786456368139826	0.408043511426909
0.850557449328671	0.79201903275848	0.610742107826281
0.833701935159588	0.79272673613938	0.504262556488268
0.837018140589569	0.799728884636099	0.59961589198417
0.82790585975024	0.807472660996355	0.782253313696613
0.953839869281046	0.817055555555556	0.628893705844573
0.910036159835138	0.820745419615605	0.731953084499741
0.906410314884371	0.831152530275439	0.610535576099317
0.944100936305043	0.831401727861771	0.61447767722886
0.859967127346806	0.84153481315961	0.711702902838068
0.854238352722705	0.848689243853057	0.701810078960884
0.96800735289644	0.940939390987788	0.777979067870658
