# Supplementary material for: De novo DNA methyltransferase activity in colorectal cancer is directed towards H3K36me3 marked CpG islands
Source: Nat Commun. 2021 Jan 29;12:694. doi: 10.1038/s41467-020-20716-w (PMC7846778; doi:10.1038/s41467-020-20716-w)
Supplement: Supplementary file 4 — Source Data [file 41467_2020_20716_MOESM4_ESM.zip › source_data_for_figures/figure_s2/panel_g/cag_expt_k36me3_cgi.txt]

HCT116	plus3B	plus3Bcd	plusGFP
0.984356369533076	0.0204120259154109	-0.000665057035869707	-0.004149377593361
0.952758817563895	0.0509056462898642	0.00429629627178801	-0.00257553569981745
0.919925193615431	0.0295016841443027	-0.000644787332512558	-0.0021158684445523
0.97264442722902	0.106181220306191	0.0316512783393512	0.0177274628811157
0.955207329594819	0.112167832167832	0.00339365044966952	-0.00720289144817447
0.950525302950625	0.328619320575554	0.0284665607699316	0.00402196964417642
0.949656063701171	0.0470885694881724	-0.00499609331398594	0.00657724130613132
0.650510658009868	0.130667412397745	0.0594830367717795	0.00164729443750672
0.148968256850379	0.133535419441952	0.0936199313888075	0.0152898430520667
0.224389269786328	0.178463855421687	0.108610914245216	-0.011753535882661
0.174069627851141	0.187675070028011	0.204991087344029	0.161220043572985
0.0850072139256872	0.0726957831325302	0.0375541575167666	-0.0297489414601774
0.181818181818182	0.147335423197492	0.111505681818182	-0.0086580086580087
0.0865714366692175	0.0878570772480941	0.0220810647307925	-0.0419055063401077
0.193749315418599	0.196264578745616	0.126591889559965	-0.00157487566771053
0.201256795368185	0.169479988963575	0.126959163175816	0.0206277329313427
0.222222222222222	0.204040404040404	0.0185185185185185	-0.0641627543035994
0.980392156862745	0.666666666666667	0	0.00701754385964912
0.803958247259656	0.418210586375301	0.0469472103300143	-0.00198752671387354
0.958042177008987	0.276711043700492	0.00281596906636966	0.00181645949240062
0.929617455144387	0.503533972676581	0.0433945602836186	0.00132824629985293
0.688923989270594	0.564783906202081	0.0618816346164358	0.00425467027052886
0.237214576165155	0.222721822541966	0.160998658700159	0.0242138167195501
0.268078773221357	0.239038985283024	0.11744110373552	-0.0158110442923536
0.234886837403216	0.210490962383977	0.169873285282492	-0.00110972000910536
0.194469150292038	0.147985989492119	0.0820782253356684	0.0120966415419299
0.283014368798731	0.278200028150025	0.150304512138619	0.0616533408178784
0.23071442528309	0.197817962767595	0.107474290825006	0.00551407908485946
0.168907482515249	0.170345212529446	0.138947522244593	-0.027194322742167
0.646539366990857	0.304887774118615	0.0460022083960887	0.00167835309829144
0.171000301830513	0.165052194410147	0.0935901577558822	-0.0229037136048498
0.254477145358024	0.25680849533498	0.170214489081178	0.0406296615343789
0.290109480852674	0.290226272784412	0.222147599442581	-0.00323208353108684
0.374781317654505	0.322321950404943	0.0870669409601486	0.0181661914102759
0.285843373493976	0.293144258449728	0.188036355950116	0.0151189079357812
0.262507626601586	0.237157976251936	0.124140674404847	0.0519510954655604
0.177099236641221	0.136675461741425	0.100677200902935	-0.00851688693098385
0.253910461311494	0.253290767977016	0.158063245200558	0.0391392439860794
0.320892854609678	0.285218385581201	0.209385975355676	0.0465225577734956
0.241749190840797	0.231102534167938	0.160503013959005	0.0128678814922656
0.228782335393413	0.220498380306978	0.158768200977105	0.00529785969866525
0.268347928084616	0.256380538452252	0.121173201929126	0.0430795900367993
0.278325156080801	0.259341102685653	0.142735353401844	-0.0076849716495293
0.410137701804368	0.401119546047082	0.285995124636314	0.0896749614197531
0.284472724450997	0.252014690042695	0.183767715174559	-0.0248847453497393
0.271014609809666	0.264477168688007	0.183416507518753	0.0232275570282938
0.255209407881164	0.250667676066705	0.192485029367311	-0.0387491922742773
0.341174883579078	0.303553665018633	0.189210143371741	0.0115319098549675
0.258688353270779	0.247329267002785	0.123250461063377	0.0249371097434976
0.357056927260612	0.352415065668078	0.175202212028657	0.0587137758453714
0.233446142962304	0.220699260716945	0.157981248954927	-0.0311338328434823
0.255588162540197	0.249777754228557	0.154641491324309	0.00605381285594575
0.93903474346858	0.660122699386503	0.0538753772863314	0.00185181117608595
0.392339049984872	0.391051293452361	0.195380328397393	0.00695301393489345
0.265768477689007	0.266368466368466	0.169085268115179	-0.00485747878385911
0.263711245267574	0.263516486970735	0.171134511044254	-0.0252696415814326
0.338869803144176	0.331979740934965	0.209902866619284	0.0507140568944675
0.37619806546854	0.353200065294642	0.252552943027753	0.0563705722070845
0.234060320472055	0.227769538058482	0.137719506519902	-0.0129162165846906
0.904252436318271	0.621410140551307	0.020449740492674	0.000269319343027638
0.145652173913043	0.178108314263921	0.100414078674948	-0.0543478260869565
0.211318337543187	0.21163793823686	0.116662994785929	-0.0215465881972006
0.277255653298601	0.267178848000654	0.210384384127406	0.0189127554648911
0.32159293491676	0.295339933993399	0.225855085508551	0.0427469774004428
0.26913967196766	0.271743947145792	0.16725943489429	0.0111647389513964
0.552840623428859	0.269661941534973	0.0455609299422687	-0.0077428650875907
0.272593923065409	0.279586153920015	0.185246531278506	-0.0246859911781924
0.292622190429053	0.286200296190408	0.208610313311794	0.0160132135484394
0.348145194636423	0.324704875191493	0.183892947157076	0.00819798761401946
0.322168932779985	0.318447764968206	0.229034656704983	0.0277766586928343
0.333664276521419	0.319760937407996	0.207756310029037	-0.0194973571357335
0.375551393178146	0.366095770773304	0.202997182299495	0.00515313788434091
0.310058635685788	0.304367171240236	0.206566604799233	-0.00115682985968768
0.305692460187712	0.303811089786891	0.236539763471723	0.00472403088254914
0.337092980887078	0.33049001814882	0.22712578369906	0.0347203225109782
0.349214640152222	0.349685851868837	0.191868693786239	0.0131704894347119
0.304515050167224	0.311193750528235	0.0836120401337792	0.0514847471369211
0.33863443596268	0.331255963740458	0.230048577376822	-0.012978886962118
0.366892808683853	0.332490827558092	0.208633824276282	0.0392255892255893
0.362093443123557	0.359454989818567	0.238189845969624	0.0436484513499796
0.639987779577685	0.56069354068935	0.232054335929956	-0.00249165638001189
0.332482472261929	0.299352605314031	0.170646538988423	0.0248701132782557
0.268048946076302	0.256683869436906	0.191453500718829	0.0280921132779682
0.319995560241967	0.32070679779531	0.180970926752389	-0.000718080707430513
0.375804653636095	0.359057194741808	0.255975810286644	0.0164008514566596
0.343283031169473	0.339774943727702	0.227412443824067	0.0312128628722642
0.370407093109993	0.35391393080092	0.254062892953342	0.0105044646669137
0.39410170572294	0.400644562470995	0.185204150384045	-0.0327718837726493
0.366841934783016	0.345006770653376	0.223564200835504	0.0216005512565759
0.416050479914682	0.404529692590562	0.246660528958822	0.028508585213566
0.38225625354493	0.359642401021711	0.223912553527158	0.0253831417624522
0.858878127522195	0.636889332003988	0.147548629279945	0.0123253960001386
0.334290500119646	0.360930526759673	0.204303370132516	0.0207301865593322
0.332502143940893	0.300546857198659	0.218862878462707	2.79425005432765e-05
0.310750529720085	0.323819105106832	0.212263283691855	-0.00983681816284787
0.390573505178908	0.367983670167722	0.238055963034313	-0.0277383086933478
0.499337506282268	0.452251114912562	0.157434191257532	0.0174579327474277
0.35942258803393	0.424302529823889	0.250002842155764	-0.0403267853996541
0.279970062878496	0.287806834887701	0.226043848254288	-0.00523131121805975
0.952717393395751	0.822208911690409	0.0431318536797655	0.00499793184288602
0.400982986195413	0.364931185352412	0.174415724417992	0.00212760887920072
0.553740779768177	0.451299946314902	0.242900326147482	0.0281997835411071
0.381140227294073	0.387479114452799	0.268599033816425	0.0274635133695537
0.321248703895719	0.293500289519398	0.161294081093677	-0.0949940286624203
0.693271658936736	0.641755426970847	0.165824730274196	-0.00446998945773669
0.41124183006536	0.412751264027624	0.222438883472358	0.0493370681605976
0.389284988814288	0.370734015199896	0.228128933152535	0.014569995014082
0.361618231261827	0.357537818521605	0.25230695835889	-0.0173979113554593
0.309589814672211	0.30420483908856	0.204747836843022	-0.00398579875611405
0.471684752885639	0.425899482255648	0.218473803434089	0.0624613681002533
0.411070943795907	0.407552530914468	0.292130024951137	0.025809011831825
0.337248317127898	0.336047097615703	0.232548470267255	0.00129851703904893
0.353070471293518	0.341000325469038	0.232443222819931	0.0242404944042615
0.344822102961638	0.344441738706928	0.242399507161559	-0.00275624461670976
0.450455730793104	0.437750728028707	0.280364707679647	0.0188373021296645
0.423702219853156	0.422801670239371	0.314795614248655	0.0369060214971368
0.476964307973574	0.448182099516569	0.27452528358333	0.00787511708166488
0.443281445696905	0.412104809393026	0.226394763689719	-0.00144283850245908
0.402728584546766	0.392505704986882	0.278364266420006	0.0282072928700494
0.539743144741409	0.525040088812138	0.318376865671642	0.141791044776119
0.434898121562251	0.423725922586776	0.283440695242799	0.038695739312914
0.443598249184586	0.440563590803183	0.27486778519047	0.0178638941398866
0.426698113207547	0.382272727272727	0.274796954314721	-0.0165639810426541
0.413848280421293	0.404792080154953	0.334960140053225	-0.0390755369019052
0.467036286234489	0.44615853463818	0.298097049613675	0.0161154313234697
0.39200535597108	0.394989161152663	0.29352048809398	0.010848373663021
0.387797420307173	0.36157985498811	0.32508085759061	0.0559364945119593
0.492095696474745	0.525048585922188	0.246125694704938	0.00178308689750312
0.278718535469108	0.303665431858062	0.274584810598992	-0.0243403939056113
0.445610491496151	0.397308516537038	0.29163571701893	0.0456651627850262
0.498061294124946	0.443346160012827	0.330447983271002	0.0611221340388007
0.361906886806485	0.362533503343829	0.283396084337349	-0.0253080117078484
0.425780093398231	0.410809749692667	0.248090966366876	0.0113826094866231
0.455035095456959	0.452272147402995	0.29680040956473	0.0133676053378263
0.407767654381789	0.384487285457286	0.313619529891921	0.0493065852137876
0.467415533198553	0.485286648940938	0.264018520706397	0.0497431251621195
0.478516221117076	0.448610960870891	0.358119600443644	0.0342291025999441
0.435294117647059	0.339460784313726	0.230748663101604	-0.0147058823529411
0.463715255677283	0.455171255433023	0.342450385988806	0.0512985112990709
0.291752870066123	0.274955140224601	0.167803464195217	0.0492100492100492
0.0980392156862745	0.0723981900452488	-0.0196078431372549	-0.126098715348208
0.430940772842181	0.437470862470863	0.335635608522933	-0.00261546070151408
0.923322142399305	0.847559680617465	0.0942285870194008	0.000884078105728513
0.285714285714286	0.239202657807309	0.197478991596639	-0.0892857142857143
0.437026476352116	0.427405190137408	0.287005894554374	0.0124185986224897
0.971160986422832	0.691868686868687	0.100430107526882	0.0122041120698839
0.393686595848432	0.373264281623164	0.257108935840279	0.0134708824438614
0.541375595743292	0.511775867842393	0.310758100031456	-0.0354094579008074
0.714103469524818	0.790811879729623	0.102028879275314	0.00490460387433987
0.428227876116372	0.423660295189512	0.299844913046563	0.0167565420911836
0.660267868225714	0.589740372637409	0.298541621257455	0.0281416135072446
0.424214382109119	0.486033329939246	0.311630036630037	0.0123375859344797
0.519713007329249	0.501072235107112	0.271683620985256	0.00454620731533406
0.550391316401169	0.538989028213166	0.282845273593802	0.0454545454545455
0.450595238095238	0.462406890130354	0.351733038348083	-0.0270500296033156
0.538979599485884	0.52609528790609	0.221739668298896	0.0297932836260392
0.337159065540833	0.326906849616612	0.282849951021117	-0.0178858787497764
0.394381554444771	0.401734296855498	0.236057111580855	-0.0217448542923033
0.565224898558232	0.550351278702406	0.267425033879386	-0.0218109988776655
0.8636139644217	0.780234321928414	0.14903085726721	-0.00283141695716527
0.596580412541885	0.58977055854786	0.389614639180448	-0.0242370632463512
0.497220323536113	0.490378015101448	0.360094482642451	0.044010889292196
0.488961175868197	0.450370718462824	0.350432793226255	0.0279959433005496
0.4498502401573	0.449331270552464	0.325172425899152	0.0179223797531325
0.615939641840759	0.540300232366574	0.266784700622965	-0.00610689464034453
0.569387755102041	0.564980544747082	0.385714285714286	0.0545454545454545
0.513099870298314	0.534311991510435	0.294678817666735	0.0120582036316472
0.473887404621825	0.465290459099285	0.320371504317358	0.0036025507748334
0.915897297475955	0.787891414889207	0.108352277591242	-0.0214849219544316
0.459385211633372	0.459794272448656	0.287532291487456	0.00622690569049666
0.487595674181645	0.465811405032252	0.286812106080698	0.0292132760019098
0.433826412792471	0.429371827829411	0.356490685982752	0.0461687883036411
0.518946108510219	0.493001071404468	0.351961493547893	0.0350065075652387
0.768349929640252	0.544291545276524	0.265731560355216	0.00212431851668193
0.541828580970186	0.523981029556188	0.351087885797079	0.0199545742082676
0.486885384161255	0.458817941040995	0.317084721112498	0.0161189249408161
0.387692307692308	0.365714285714286	0.129382716049383	-0.0764625850340136
0.431034482758621	0.46551724137931	0.375	0.0961538461538461
0.452069049701951	0.446457795735434	0.34013656006231	-0.0151894161147879
0.882807118254879	0.768269230769231	0.142234664070107	0.051342086916105
0.405355832721937	0.398081002417246	0.291880655416972	0.0715870135107884
0.396947885605736	0.387167527029247	0.294397604128392	0.0287184628281987
0.505444351977574	0.489740675953472	0.320693428688127	-0.0178797699692967
0.644733226589536	0.557372166596897	0.269911835763072	0.010750436390137
0.581358810925314	0.62806355908652	0.204543047431457	0.0151992380540032
0.606325467361324	0.5262868125488	0.289305066837274	0.049402390438247
0.618147538118516	0.600962986765208	0.26872336745444	0.0481037859252719
0.376711882092083	0.527158572772671	0.324951435355062	0.0134776876558425
0.547347192435173	0.493281587797262	0.25897970809213	0.0401599080267558
0.569419860816194	0.54819900288117	0.228060445038173	0.0147948398194913
0.5208019422598	0.563960678016913	0.335716468380739	-0.00147517642393347
0.56445501936909	0.527153414499917	0.32229672434911	0.000801459576533936
0.523026844289731	0.510544397463002	0.341652637485971	-0.0018626991565136
0.556030516222875	0.55249195085091	0.304435501547472	0.0283194180229691
0.47311945657205	0.50845507527385	0.25162959212733	0.0279307516550472
0.513865038427342	0.499603071238531	0.38346379996573	0.0273528614609929
0.465277777777778	0.488562091503268	0.23816029143898	-0.034019975031211
0.466033942680817	0.473256408798954	0.271896491000426	0.0138723053209735
0.540327567619589	0.526738828487508	0.347892537806448	0.00187317792422359
0.875335803612784	0.696513345667857	0.138504107810819	0.0219169488390049
0.526796745966399	0.518715082777833	0.326570219745989	0.0406703668949294
0.561752392344498	0.552130472208559	0.353447221678732	-0.00872040794757978
0.660793301188563	0.761064430219568	0.215303257115462	-0.0416394306533096
0.471167725481421	0.50594421646567	0.246890667425991	0.0169107222162024
0.906821779163211	0.838075755139135	0.157642593839566	0.00243660362234066
0.504276315789474	0.495779929947001	0.290418100241771	0.01400342846553
0.584358288770053	0.576899304661344	0.250600343053173	0.0391085665364653
0.959103781442612	0.870413464024634	0.0375805005298769	-0.0024206864489652
0.531300332868034	0.545022046878626	0.447115991417392	0.0285423834845168
0.713307723755968	0.677927361813508	0.212026639984329	-0.0224178278906499
0.481067826273479	0.539145859181141	0.356740869988058	0.00498806260181101
0.876249109829776	0.855632109105314	0.308781583260606	-0.00627010885946404
0.455450717323386	0.439795140023973	0.225543684045898	-0.0341446846621204
0.576290128909903	0.561546283204221	0.373395915120826	0.0288207576669103
0.859661327493165	0.796820032963247	0.208804997025339	-0.00852890508062921
0.551156869959131	0.551692391587674	0.338423624321286	0.026247053032462
0.605951219512195	0.575615012615643	0.26961079398028	0.0689601691118183
0.555392005067708	0.519186469656098	0.345968880898822	-0.00755326731577016
0.50209991158267	0.52724358974359	0.395695970695971	-0.0270526106018334
0.549113082039911	0.560872412889704	0.342518682762585	0.0192500223473675
0.544472746440113	0.526645442229973	0.362198036863606	0.0279722501714811
0.636406926406926	0.633833523988964	0.407508116883117	0.0671894696725396
0.570494509982167	0.556495568779872	0.344748006304683	-0.00986535353480755
0.523659998311809	0.521212121212121	0.357318722943723	0.01875866202195
0.452103847292479	0.459357335882277	0.226317807168871	-0.0101756570354365
0.790505889232823	0.807831645014653	0.275507563153144	0.0079186235961769
0.573867409579034	0.559119137610442	0.333778371161549	-0.00431761248675211
0.874927862005197	0.862317727910089	0.125989698484412	0.00135780891668266
0.508868521337349	0.48871381265805	0.396600186575127	0.0396606962207473
0.505463286713287	0.496645573813941	0.268420619235837	-0.0130608622456448
0.528371446266023	0.516637691720988	0.306709623318882	-0.0313094390890858
0.542382283840883	0.551554936022243	0.31529584758495	-0.0236751126210396
0.54667764399163	0.550243184551051	0.346087516819224	0.0486830486282391
0.568992698706633	0.571929741354395	0.283387069404378	0.00480253381795859
0.567335428866741	0.566649036609094	0.43689855415722	0.0373161654686329
0.666666666666667	0.591666666666667	0.254166666666667	0.0182291666666667
0.529985007496252	0.494581280788177	0.30727969348659	0.0417241379310345
0.599498753746052	0.596190122508577	0.334390754330456	-0.00233559435663644
0.521223428312981	0.506636363636364	0.379153605015674	-0.00444753659039371
0.555955556858491	0.557881217404842	0.379687220877925	-0.0434605512269715
0.654948530707709	0.617014927813476	0.339987900786449	0.00774389207185194
0.580543669770954	0.575372434628607	0.423630831643002	0.0432018900826912
0.548346201288318	0.525281790097687	0.41302125369922	-0.0389103334315062
0.591912065230719	0.577484104495663	0.32387224452693	0.0261805661904658
0.554983585905618	0.575692042893003	0.370906950559636	0.00319758441472562
0.611757312093366	0.614754239217759	0.25616886666361	0.0503355087572498
0.733706816059757	0.643790849673203	0.147493029845971	-0.0698468442103209
0.50398960049343	0.487460439483642	0.352777584993208	-0.0195972365197284
0.707371968607857	0.697579356017356	0.342066971364611	0.0566049568533012
0.732220335785701	0.749018067556952	0.312107059457517	0.00848129359543437
0.606410431148062	0.595089263878699	0.391695378955526	0.0149184570018656
0.86690692247861	0.79355614555677	0.351383054047675	-0.0151127819548872
0.425299246342545	0.481143619979976	0.403740374037404	-0.0558006887645286
0.558886924593731	0.558428709798573	0.439296909986565	0.0386325220136622
0.535565178769709	0.488484791233705	0.357228031553843	-0.0861756685253775
0.489734316316595	0.539002727463459	0.341972870601185	-0.01224707824792
0.971714339947727	0.836386067306022	0.09949707644909	-0.000374577690928553
0.557945306725794	0.507792207792208	0.283957219251337	0.00813397129186605
0.713587487781036	0.615777706802938	0.299193548387097	-0.000454338936846876
0.604024718370243	0.595341160841185	0.449964591879355	0.0297101099698595
0.612967732161794	0.612221570589115	0.338756462345438	-0.0122117722532511
0.960254960820241	0.87660962385632	0.144070396914108	0.00510612735282339
0.601412948064394	0.6102055001386	0.328430997277499	0.00912080021669059
0.630626616341651	0.572309549040386	0.445175438596491	0.0680048716339401
0.561883967560823	0.597784064120698	0.356103896103896	-0.00764245206589254
0.59543816902549	0.66274459900276	0.235046290453506	0.0263800650895054
0.667996319219967	0.749754591006369	0.192504199768528	0.00820801115059464
0.644826640980054	0.643538476195013	0.346365462764257	0.0254976137818647
0.614053604554468	0.612905169297506	0.24904504368216	0.0231414884851194
0.764466546112116	0.635232744783307	0.331454726616017	-0.0118288317604946
0.670601731592079	0.660608781237247	0.314398886578786	-0.0115133519487159
0.649734784747111	0.636751803795045	0.458716373822971	0.0197373056881099
0.869438854262324	0.825073023179615	0.269920044113592	0.0446199785043918
0.554834054834055	0.569094304388422	0.436002426448286	-0.0256149853306252
0.652195828870267	0.618751280625238	0.407560527003073	-0.00085501858736059
0.733561106754789	0.809770931206526	0.195516872508023	0.037123541700899
0.603672050774035	0.609981845295987	0.381827155077868	0.0665581927600053
0.630555555555556	0.532295850066934	0.202777777777778	0.00992063492063494
0.586515716243464	0.547102157344232	0.412535786540444	-0.0523085828366893
0.624245423057892	0.612808665742595	0.435878745805854	-0.0566585676269814
0.687153745654513	0.713843152428572	0.364023577582061	-0.0154151775715496
0.721766225870193	0.70786835903115	0.409280129324606	-0.0183719097623105
0.588967136150235	0.605633802816901	0.355633802816901	0.115837884449555
0.801763202481119	0.827378921604984	0.286218746296955	0.000485142510612491
0.701139279036396	0.692793611057137	0.416734733976113	0.041546712577371
0.761489916312251	0.775003429825765	0.315275489965375	0.0383318267158056
0.622028017805708	0.589128923735647	0.408525219298246	-0.0594341005717637
0.798416217928413	0.769702743902439	0.413751946030099	0.0103939271436913
0.664494740585461	0.654523743963399	0.487189094531489	0.0276588003507091
0.936326066505624	0.869061621099741	0.176293701210101	-0.00015582304485709
0.705148027675268	0.692265728184809	0.362380124157568	-0.0102210735607368
0.700962781520038	0.687981578686739	0.522013993003498	0.00951022102313998
0.741732074112731	0.722179840385423	0.34122691942538	0.0109567771812239
0.886288043167932	0.875438234240895	0.114685486130569	-0.00162359113874854
0.597900991063384	0.584631485730387	0.291945816421341	0.0185912082332493
0.682405606066622	0.660422901021964	0.444524286502337	0.0378059402491072
0.513524011299435	0.493630220449762	0.25387805754221	-0.0934664068190319
0.712500796838146	0.712524105231499	0.402987443846532	0.0167336010709505
0.656252106504887	0.675129610428085	0.374418604651163	-0.00885059394344989
0.819044704704148	0.817151753214185	0.322081534094731	0.0162310661387665
0.716858732251168	0.712669510338796	0.283113484764165	-0.0124741800198378
0.921590969035185	0.911935637318773	0.401234684915234	0.0478084340958363
0.714089347079038	0.685475777757504	0.387816769082322	0.0511861212725862
0.670527088174147	0.672093395170318	0.50298719772404	-0.0266966106507654
0.898121675104726	0.827862963453139	0.351869629727516	-0.00191757152155052
0.812258301625735	0.78984126984127	0.288433488356615	-0.00133857147761773
0.684704721717557	0.678918381414861	0.378189495485396	0.0122546461941133
0.856328115519961	0.846512891016175	0.328522907157238	-0.0174171596344885
0.850210093594042	0.831983875367823	0.24585848190298	-0.0275040672451193
0.696787606083044	0.694911516621644	0.474590661006671	0.0232119845360825
0.735166238202868	0.709413850747177	0.402433826949495	-0.0341144199893275
0.80291330970029	0.791368258178603	0.398099027409372	0.0222003447845956
0.743882735168367	0.72317842683515	0.443121004989663	0.0575539734907681
0.735964716028623	0.711084411870154	0.418084955490442	-0.000717022418679797
0.729175740418119	0.731260927250859	0.588348110735121	0.0253405131453912
0.521863536316948	0.494068343004513	0.243942080378251	0.00901660612350808
0.764638405417784	0.788565836342948	0.354127426832802	0.000821720988820662
0.859227772314816	0.852845521551578	0.372334301432238	0.00495483010083815
0.750654612633451	0.731682431896565	0.223881637471566	0.000158050372183138
0.71625243807149	0.704419178022973	0.444543982927474	0.0119632173813917
0.652313298583883	0.799498746867168	0.356664967503505	-0.0518703300306842
0.954068611774739	0.907984326321283	0.104406875116349	-0.0050807105518911
0.716714882032389	0.69280526885405	0.461854349368311	-0.030098481816784
0.498737083811711	0.652692307692308	0.434642662302237	0.00166821130676553
0.774336767706933	0.744683721154309	0.242447355330791	-0.021295397765986
0.87538022068296	0.86444936776839	0.19088178893359	0.00988756065977561
0.673201411591504	0.767610178867785	0.379679144385027	0.0281939958701753
0.736487534847871	0.716951186466922	0.560951444798103	0.0291709006872926
0.864033805326984	0.870749283929551	0.442396079756675	0.0289167944631344
0.876681866590667	0.861602524920068	0.20483989748726	0.00186027064656343
0.700233297406442	0.700499573534787	0.56765165486464	0.0955883927615376
0.661504947221763	0.64463239737265	0.509310107021532	0.0508761730494376
0.752405498281787	0.742792792792793	0.566352201257862	0.0536036036036036
0.878692189218922	0.861992022829571	0.40288981392201	0.0132502139102799
0.763888888888889	0.821092278719397	0.4155161078238	0.017415534656914
0.777547133702913	0.75587137208231	0.482875308718005	0.0236173973016078
0.95393332793041	0.919394785144955	0.136844196368006	0.00854050397429393
0.854393533255152	0.814217304905198	0.482625167137127	0.00914359855159748
0.813315641944674	0.790836827393431	0.513067502986858	0.0588525680376509
0.765597334251426	0.744391025641026	0.525188127090301	0.0218089876444799
0.768766848934539	0.78860167695134	0.501232861359136	0.0041551290388557
0.761060246765749	0.759962027833207	0.3359152577513	-0.00664175041879511
0.844396351382756	0.884615384615385	0.398504273504274	0.00398233740508418
0.872497608206191	0.868937095240252	0.620834922884081	-0.00135542913677962
0.733684183251907	0.81024765081615	0.492628567377188	0.0137265707709296
0.806460674157303	0.803158787364851	0.603612572891481	-0.0271251844285552
0.914888538286097	0.90584906031905	0.182933789249246	0.00562283198834233
0.864533965244866	0.866666666666667	0.446926032660903	-0.0243484224965706
0.838866857009395	0.851692667734664	0.407097145469238	0.0328853271650707
0.781760155360324	0.782187632855271	0.490944786956726	0.024682057809719
0.841478631589893	0.904178643442447	0.399291838852378	0.00746846696182588
0.74929228591649	0.777070063694268	0.306984593608797	-0.0306222439980402
0.82244008714597	0.886755899964776	0.162641215426568	-0.00326797385620915
0.813469973009447	0.790116133866134	0.459201950010774	-0.0187892464678179
0.882752135490235	0.874895302431398	0.359500933239878	0.0295372198953313
0.883257528724773	0.840996029899282	0.255121691423886	0.0102339546283414
0.92037874175874	0.894827740067759	0.373139772178033	-0.00319720556967153
0.788769414575866	0.760016977928693	0.472064955014264	-0.0110515544293928
0.885782600063875	0.884705731266992	0.410322893782251	0.0102634754840708
0.889932883245489	0.885664690560829	0.358526174895653	-0.0135601922979314
0.857523675244538	0.846018537848641	0.505292317838038	0.0116499133711329
0.826378359857315	0.836411045956662	0.453744428846282	0.029552861727297
0.851755828289683	0.841245908077706	0.521873102338977	0.0300145454663295
0.795078101974654	0.803244943895439	0.637516815760072	0.0114970687120918
0.914746543778802	0.934704526972079	0.387305058710198	0.0201176739541096
0.859352232416517	0.876127729014356	0.499208253358925	-0.0096567318042796
0.906630968400071	0.887360663186436	0.562445178802831	0.0279068948245877
0.929842545514187	0.927154373471177	0.571315413731242	0.000196240654935259
0.846730064869158	0.84874653567613	0.563238536144455	-0.00762219587358831
0.875815561959654	0.877153516898996	0.625005746008734	0.0118462462186293
0.949610148220512	0.949907506019128	0.509258417913125	-0.00675875955577131
