# Supplementary material for: De novo DNA methyltransferase activity in colorectal cancer is directed towards H3K36me3 marked CpG islands
Source: Nat Commun. 2021 Jan 29;12:694. doi: 10.1038/s41467-020-20716-w (PMC7846778; doi:10.1038/s41467-020-20716-w)
Supplement: Supplementary file 4 — Source Data [file 41467_2020_20716_MOESM4_ESM.zip › source_data_for_figures/figure_s2/panel_g/cag_expt_other_cgi.txt]

HCT116	plus3B	plus3Bcd	plusGFP
0.784622883421281	0.178837981108558	0.350757846998448	0.0582114124188488
0.778706800445931	0.40954415954416	0.016994633273703	0.0127282789153293
0.544976635514019	-0.132981379753157	-0.0274439994066162	-0.119796091758709
0.730027548209366	0.0997245179063361	-0.0613748478441924	-0.0947418852557192
0.783333333333333	0.415151515151515	0.0686274509803922	0.0910652920962199
0.358641358641359	0.0602910602910602	-0.0198789974070873	0.0283653846153846
0.551661474558671	-0.150719477822282	0.117900790797987	-0.0349398326308716
0.457792207792208	0.396403797006207	0.135554574874963	-0.0306801042095159
0.17119186856029	0.136972866949984	0.0922158337019018	-0.0710826145117395
0.537913907284768	0.412913907284768	0.281663907284768	0.0799593618302228
0.893238578680203	0.0415004834421078	0.0284735513577987	0.039185668627293
0.624152576982766	0.389476425109162	0.0893954266186789	-0.0514797433196054
0.610722610722611	0.458944281524927	0.0882154882154882	-0.0998065764023211
0.690482350766956	0.225015534119037	0.011288379600508	0.0308594772272964
0.447262479871176	0.214878671775223	0.088871581862236	0.0674849267872524
0.845008826833574	0.0464669738863287	-0.0484866587017125	-0.0245007680491551
0.560431818181818	-0.022267716535433	-0.0503636363636363	-0.035654501216545
0.1117679490321	0.0470442112314391	0.0226343157808196	0.0332741488097053
0.791729323308271	0.141534391534392	0.0075187969924812	0.00493506493506495
0.577399380804954	0.432263814616756	0.235294117647059	0.108627450980392
0.602475180198558	0.485235126383452	0.238343606764659	0.0146198830409357
0.462998102466793	0.0763716570168183	-0.0193548387096774	-0.0509337860780985
0.646406784704657	0.00292900816461028	0.0387867946007481	0.0297861134681218
0.676117114225598	0.0952304113876759	0.0369846577356288	0.0336818880207385
0.676738810264613	0.0718644510747653	-0.013397377352321	-0.000579699223058117
0.307856793743891	0.104519491931618	-0.0071969696969697	0.0125087244808934
0.553648271622452	0.415999347963404	0.136541353383459	0.0251327619748672
0.677914921590435	0.0654795345931495	0.028920026766859	0.0221594700312321
0.707812430878124	0.0800182426269383	-2.1971985718211e-05	0.0224030832010882
0.493997445721584	0.378492109877265	0.0703603254552499	0.0191297208538588
0.817888882125575	0.100514527039613	-0.0133440945500312	-0.0159923368506746
0.60570094179404	0.184809108828717	0.0205375253549696	0.0317618817074155
0.895478302353183	0.042493699759653	-0.0272165366077826	0.057290093517466
0.935021860394995	-0.0101226540564504	-0.0333475479744136	0.0461329715061058
0.863070837828119	0.214464928548053	-0.00515081894315571	-0.0211146329897422
0.69986388384755	0.648612112472963	0.0302365762892079	-0.068609022556391
0.605737704918033	0.169251218431546	0.0163934426229508	0.0168488160291439
0.519155375197744	0.319430671411072	0.0939383197447714	0.0302045962863448
0.470695970695971	0.0654761904761905	0.0744047619047619	-0.133053221288515
0.64132935177667	-0.00585845945111768	-0.00568398953178439	-0.00163911175463677
0.592026718653186	0.0984553241586489	-0.088246536072623	0.0346612408081673
0.691176470588235	0.527911164465786	0.281176470588235	0.179411764705882
0.804761904761905	0.166666666666667	0.0578231292517007	0.0390070921985816
0.926829268292683	0.163366336633663	0.0121212121212121	0.0131578947368421
0.815920476801335	-0.0431609736022106	-0.0404469168543205	-0.0195534256408701
0.708559270037891	0.0620896863954144	0.0655733242387817	0.0599107350360409
0.609325396825397	0.239166666666667	0.183653846153846	0.0838355048859935
0.667000891265597	0.173873635326707	0.132816742081448	0.142816742081448
0.738658301158301	0.0847712680577849	0.293411330049261	0.167091836734694
0.459191670991453	0.119283450196907	-0.000750237165653034	-0.0533980233796508
0.906827880512091	0.165709032406343	-0.00263157894736842	0.00779138177770711
0.744681826194253	0.100404457639516	0.0164722367742952	0.00574767659846037
0.59768115942029	0.402863345655108	0.0587337909992372	-0.0643390425999122
0.344831673779042	0.35233918128655	0.251644736842105	0.0793233082706767
0.661804037522198	0.0200513828705699	-0.0290704354820177	-0.0133118884734707
-0.0885585003232062	0.16025641025641	0.0782268578878748	0.0236985236985237
0.637832865157905	-0.00362986567630741	-0.0696725307104015	-0.061818588381862
0.6515707874337	0.117182669900604	-0.0542154172083393	-0.0232878467550772
0.59892024698542	0.137146172655311	0.162539682539683	0.0748428087763268
0.623047699451245	0.087888198757764	-0.162640901771337	-0.0989371980676328
0.702256482958237	0.214570922904256	0.0578524260694803	0.0344135802469135
0.769067462309756	0.147693558571416	0.0331423031961908	0.0145325950031493
0.752875044754744	0.173753327417924	0.0959472923027479	0.0565772135625904
0.837409889264469	0.218619287844261	-0.00394133003104963	0.0412534952318117
0.816764132553606	0.10448343079922	0.0318518518518519	0.0260454002389486
0.811624649859944	0.225369458128079	0.0264494919306635	0.0510005558643691
0.743312626774848	0.280736695137976	0.0693499283667622	0.0620167525773196
0.0416666666666666	-0.136111111111111	-0.0873655913978495	-0.163152610441767
0.67824264816348	0.0969841658398232	0.0817248189999648	-0.0288303259500759
0.800140252454418	0.0683832840861123	0.0380434782608696	-0.00455951799381209
0.384310263721841	0.126876079950876	0.0221148333196822	-0.00969936840654051
0.810621818147344	0.117536675195704	0.0282317415432549	0.00641532051058399
0.690801363865029	0.102769413267634	-0.0477982124908315	0.0281154536579221
0.76782881560112	0.0617194261791095	-0.0179458572934247	-0.0072503822939515
0.456317039220503	-0.00635099117108112	-0.128001946269072	-0.077038743321496
0.648929221497435	0.24338552479256	0.00624663107927181	0.0481605467019984
0.533444083391142	0.106428994309235	0.0155571703597449	0.0545976011507053
0.921945701357466	0.127617148554337	0.205327413984462	0.0152505446623094
0.698772034280559	0.110224242424242	-0.00569816849816851	-0.00712573279608122
0.868822697101479	0.0701866719204059	-0.0289150792272682	-0.00612394039024551
0.618915296843412	0.0298767301038062	0.100981182158601	0.0241641504859718
0.524099318403116	0.196642053445851	0.18347155536156	-0.0381975396683901
0.679808068938504	0.176223298252549	0.137141314303682	0.101435026357627
0.750376233208851	0.242823643087454	0.0641466682923215	-0.00775666528279165
0.745033985702567	0.168575739169622	0.0472168958778682	0.0896696614985322
0.692185030480921	0.167203100020116	0.0250947757743874	-0.00338088264540508
0.774300648316396	0.0313092453952922	0.000897468461603601	-0.0074485169307352
0.706090384285697	0.0528328712007661	-0.0147083893241742	-0.0126932622608067
0.698571138703618	0.103847273740046	0.0138343440099201	0.0200204421091904
0.857954545454545	0.230400696864112	0.0625	0.0368798955613577
0.645739974311403	0.120118510772716	-0.00112400688316916	0.0357591560981392
0.866918888338873	0.115092502434275	0.0001210077635318	-0.00522359765061162
0.719527002970513	0.0598373687522772	-0.0299099425639882	0.0140061166228335
0.806613608489308	0.143948446129559	-0.0169526222826935	0.0112743821752074
0.649484845703989	0.154385368963146	-0.000955372358272255	-0.0649269882712407
0.580111191381097	0.0554198093482249	0.0482880289837513	-0.0131900532998596
0.41227786171667	0.168775885872066	0.132421778763242	0.0396495183439229
0.908578290607216	0.0940355862692543	-0.0111999144636604	-0.0046927374301676
0.239721254355401	0.194218608852755	-0.021181001283697	0.11142993782879
0.747782336714321	0.0467613585620824	-0.0175802856549528	-0.0295881445644136
0.666666666666667	0.213114754098361	0.0256410256410256	0
0.765995736612642	0.198129973412611	0.0524458329717377	0.0388039173582023
0.709730630675706	0.122535578817372	-0.0294648673540445	-0.0187508178461205
0.727003201960707	0.114274899895745	0.0370395290159798	0.0201183946382562
0.736927696718025	0.102634969657031	0.0128270328304232	0.00688079468604266
0.846398906788939	0.347975915798777	0.057756840254664	0.0288285971901065
0.780022457047052	0.165671499982527	-0.00166766430847667	0.00725441269943061
0.738399650688791	0.118051935272157	-0.00540065966826458	-0.00311434367601951
0.711666496497386	0.0959855263375557	-0.0319825287490799	-0.0311429059619644
0.814858545709609	0.0523598984941813	-0.0209490883648187	0.0135576274800187
0.741640294557547	0.0851856836094062	0.0357886306022449	-0.000175405361791087
0.720453268402323	0.123566455048126	-0.0147884886723637	0.00742161823379245
0.96232827874697	0.0148031210776258	0.0183783623035404	-0.0024346320613991
0.9875	0.0882352941176471	0.0251572327044025	0.00458715596330275
0.705827715355805	0.116387179342405	0.0515835113372581	0.0670584845865745
0.624265925644025	0.0223873642870377	0.0122539922494768	-0.0191797430895147
0.0238095238095238	0.0370370370370371	0.0309653916211293	0.0133868808567604
0.102564102564103	-0.0264681555004136	-0.0861151427189163	-0.193435897435898
0.798797480435197	0.140308914631775	-0.00362405990923814	0.00695969022755064
0.827616707616708	0.00584536958368734	-0.0133600320384461	-0.00913879943852696
0.779589554089317	0.0679842387700805	-0.0190677776784916	-0.0209875896682863
0.788632174645957	0.0352813698619865	-0.0210710217010753	-0.0206721527086334
0.497825673806113	0.175012627589016	0.069440582892161	0.0245083447622213
0.671724300164667	0.0747209019564496	-0.0145737767584098	-0.144361706504299
0.758995182546643	0.20912951920418	0.0660697931199767	0.047784342943676
0.718112384069831	0.13901895206243	0.059981684981685	0.0330673169289884
0.791409737491792	0.053566958698373	-0.0437008008644686	-0.0200690849482303
0.595220295055821	0.306740817443881	-0.0640391425404807	0.101429099198948
0.641440150463481	0.0029602595296026	-0.0745589867073272	-0.0736262316586585
0.680289984718029	0.0848178091637179	-0.00869665588151483	-0.0614956207566716
0.692887931034483	0.147975451077241	0.0310224117812739	0.0442542408415142
0.675270091500386	-0.0150049964608402	-0.0237217549068118	-0.0227866488316683
0.833333333333333	0.285714285714286	0.0833333333333333	0.116666666666667
0.814339218833601	0.129583708113642	0.00746519620586769	-0.00300769440680854
0.357944027704207	0.1275659888559	0.121584457042311	0.03079563346279
0.550827532156194	0.0710509067074503	-0.0500736900047943	-0.0554330673411602
0.707227825450405	0.142698672070156	0.0186920609919253	0.0413646595726012
0.598959387628109	0.126952832830222	-0.0259051237125219	-0.00481735692979562
0.722488038277512	0.50026581605529	0.196773752563226	0.04440584649669
0.69765590446705	0.140793159369011	0.056697298802562	0.00468756260099629
0.854567106413858	0.104204035874439	0.0232491002521219	0.0503514859853042
0.765730727882122	0.113916068710589	-0.015995115995116	-0.0304482935183714
0.642395951286021	0.14378083994298	-0.018697247706422	0.00380908140750202
0.481925206372049	0.00706382643619324	-0.0456070371381185	-0.0447564152186876
0.687103641456583	0.416998378298688	0.149284520009554	0.017327325667109
0.938775510204082	0.0794005102040816	0.00774102744546094	-0.0502354788069074
0.79978440267667	0.0782032896598147	-0.0213123183708108	0.00597469651808114
0.206985556592894	0.164145130138876	0.0446298597550151	-0.0379543124074285
0.816047699969317	0.169672642122832	-0.0187759596294549	0.00937634052708708
0.891566265060241	0.0109090909090909	0.00520833333333333	0.0022271714922049
0.773841001233915	0.0384869040889391	0.0403642987249545	0.00891130727196301
0.80006033605781	0.156543245367904	-0.0058539510005704	0.0259212343525332
0.532397291196388	0.381174515235457	0.167174603174603	0.0643673769287289
0.93194222531762	-0.00195835910121624	-0.0114714345483576	-0.0107602896593722
0.507268067605691	0.0732538123334445	0.00530363418964452	-0.0174806467468103
0.840021522207004	0.0824327829169188	-0.00413052457662123	-0.0197306519245996
0.692612441733902	0.0900031823384963	-0.00152380391695123	0.0180043010480108
0.864106613425415	0.0264563315646063	-0.0120773795136959	7.57597038391483e-05
0.745059288537549	0.148443201522644	-0.00455110107284019	0.0048400483183092
0.879599858107224	0.0144068903253794	-0.0106612904043687	0.00657316142221392
0.787445650758937	0.0908674045499619	0.0190241907351048	0.00817671508471171
0.806871968678782	0.169626707925647	-0.00752293577981651	-0.0129918921866857
0.762458761745417	0.0114527357603	-0.00685848748464621	0.00188237835709265
0.753951126626468	0.0657369428493301	0.0116847826086957	0.0148346831700009
0.826292190660972	0.0814180347370926	0.010158539948186	-0.00457230342715866
0.750601250601251	0.14021164021164	-0.0383597883597883	-0.0712729536258948
0.906724671616758	0.0463918321638483	0.00377103120921496	-0.00480585030901163
0.820741963413214	0.0618948086013333	0.108482034879733	0.00767310979946839
0.948954332052924	0.11974921630094	-0.0181818181818182	-0.0126262626262626
0.856967369525809	0.0729268957992362	-0.0398936170212766	-0.0182630013806776
0.844616507904165	0.363214415726247	0.0733959735003738	0.00314402428750814
0.776121843972806	0.111682264336247	0.026151732248503	-0.00767734929413844
0.731645569620253	0.0476164826286022	-0.0107714765027561	-0.0437855577096083
0.627130392541524	0.166978759506711	-0.00280812093125898	-0.00821899622305861
0.227511268171911	0.123159653336118	0.0445699836763436	-0.00613552124941519
0.783007045327015	0.178381084726366	0.0383800256488227	0.0291435396613504
0.694035228459395	0.0858031813281383	0.0105217665758308	0.021098592527164
0.560059915810795	-0.00934461737996808	-0.0170218376747573	-0.0232102168485421
0.0210339954845941	0.0173686014394872	0.00849481053161605	-0.0110788748657161
0.684921155585911	0.0623232763216514	-0.029708974919839	-0.0113771525222788
0.598023602433746	0.18164449040246	-0.0261321003736424	-0.0342726938625506
0.4312047399605	0.30024109622486	0.043449637919684	-0.00123490256317577
0.877105566473461	0.209299497411724	-0.0199791397598437	-0.00652084730211384
0.655079354880165	0.343554479990556	0.0612632104518598	0.0190422004320499
0.644421304608019	0.075025461792058	-0.002955446092261	-0.00542115200079263
0.928590707538076	0.0660805860805861	0.038036038036038	0.0322344322344322
0.698921598073012	0.087657238711996	0.0205897334520808	-0.0244749435956249
0.85	0.268348045397226	0.0718714121699196	0.0923769923769924
0.84905303030303	0.0662834143795159	0.00197961386859481	0.00844616376531269
0.806987605532603	0.0708258622508174	-0.00584795321637427	-0.0201503759398496
0.948415723999535	0.023873683433626	0.0100184620388136	-0.00375784298661621
0.737986119342052	0.0888733652173642	-0.0221477515005622	-0.0302987358993254
0.946336234689534	0.00247068672825884	-0.00394770046706354	0.00502607860511901
0.682955268001094	0.519485812746806	0.165746950032807	0.0495567701299999
0.0753187010253012	0.0397535097067137	0.0096674076248795	0.0233541013532284
0.840411814776305	0.0279858287220102	-0.0199436266785015	0.020067432875904
0.631475792304473	0.138565106741061	0.00946045824094605	0.0146731534235078
0.840117257430269	0.0434282101445818	0.00735051590899279	-0.0140346704377742
0.877104377104377	0.0171176046176046	0.00122709269050732	-0.000265365519602808
0.00365150544522752	0.00437789769704344	0.0140156511034908	-0.0227480051084586
0.951690821256039	0.00311526479750779	0	0.00664451827242525
0.776436781609195	0.372050816696915	-0.0263409961685824	0.0228018241459317
0.27020310358178	0.316114319515574	0.168772527032439	0.0757239285031839
0.894577767031373	0.0963005001241443	0.0129107155421093	-0.0196400501598403
0.730850326244907	0.0465344207301282	0.0108482999252662	-0.0207245767254674
0.873015873015873	0.185	0.0122699386503067	0.05
0.120161290322581	0.0982862903225806	0.0406158357771261	0.0715918080337523
0.812172013705654	-0.0405021705755107	-0.0370552252080087	-0.0318115750528541
0.618455978097559	0.0884083339048704	0.0338984162591707	-0.021449545636722
0.826321719223808	0.0959034906602301	-0.0395618681212505	0.000420759929019618
0.816571510720447	0.138225432568921	0.0395096444866061	0.00846115784265217
0.784359276091544	0.165745940900118	0.0376555900594403	0.00104208043389778
0.886555802593624	0.13534673698895	0.00188706515010621	0.0100730138665818
0.729595037236179	0.0956699416890386	-0.0410491598675592	-0.0193984665582223
0.87451306067585	0.123571619784477	-0.00408751675941196	-0.00867917698164323
0.766857313798531	0.271804114534012	0.0542255550055154	0.00492538616802471
0.148463532025176	0.107367641614217	0.0590693786570076	0.0361117419940949
0.899887421162213	0.00087972091612316	-0.00831520315294279	0.00525998977007622
0.971326509285973	0.00307800234949336	-0.00321106802759879	-0.00382244851416604
0.419411609478202	0.0693169923557213	0.0156274403837994	0.0142690462677907
0.730705194040465	0.121818760763016	0.00359768397477411	0.00818163954678378
0.760837547363068	0.0697254377227093	-0.010257638030906	-0.0348536778905906
0.666320114326545	0.0820653897144414	0.005746494920809	0.0307608286455642
0.310845259391771	0.265918203688853	0.0848837209302326	-0.0326162790697675
0.0615369161225514	0.0601069518716577	0.0224118738404453	-0.0129738058551618
0.694470095922663	0.178466397355857	0.0247998899502197	0.0330504309693029
0.899416342412451	0.0948708878669968	0.0224322154283244	0.00497189796800691
0.810668230478062	-0.0239696335370049	-0.0385662431941924	-4.66627218464882e-05
0.900217311073196	0.0837248008695504	0.00738251009730261	-0.00342796189191361
0.722990754325904	0.0827483409127591	0.0498547571845126	0.0218657144911869
0.687084683464719	0.175900074114792	0.0929821827437535	0.0769950531896041
0.581563866778129	0.0114937239344494	0.0259498497899246	-0.039758847724822
0.866666666666667	0.749122807017544	0.104761904761905	0.126104417670683
0.705062362435803	0.696551724137931	0.496551724137931	0.38777979431337
0.580215983538407	0.108194331175512	0.0205019513689469	0.000332314903183251
0.858764680380723	0.013942568709781	-0.0233886195911512	0.0383985698813635
0.683411783801331	0.4966968436506	0.210524080523231	0.0484806077568973
0.847840531561462	0.00260243632336656	-0.0032600295088878	-0.00759292387199364
0.95843776106934	-0.00584795321637427	0.00673066313582699	-0.00584795321637427
0.630398671096346	0.175745440509505	-0.0330504923528179	-0.0112559705582961
0.407006286332147	-0.0415483163235323	-0.0358883402066685	-0.0381909629006695
0.854408294220903	0.043019985810168	0.00319069001898992	0.00958990038682414
0.912269834105542	0.00838207097885463	-0.00457222214329351	0.00591482020992526
0.826330715899766	0.015773087365713	-0.0307280583231875	0.00356030120839068
0.325484598437242	0.0570763631344819	0.0228091063121331	-0.0140765315812733
0.757026909249374	0.0491865685571416	-0.0214443707144437	-0.0174002116516973
0.93132920668606	0.0542316044088947	0.00447239640476677	0.00141322893013129
0.907845218566052	0.0801550387596899	0.00800133009123594	0.000563326389184132
0.953639082751745	0.152405686167305	0.00490877095489488	0.0157611278314589
0.951720310765816	0.299259563965446	0.0465376023827252	0.0193687230989957
0.675786251272118	0.106869020969054	0.0106658103336951	-0.0069459008324595
0.745454416590476	0.102752592482267	-0.0056087637049837	0.0178091200174803
0.875530997719491	0.0746541638702906	-0.00461342765190375	0.00499818262707273
0.878795899395755	-0.0142965651109798	-0.0178618668190428	0.000761145524013643
0.918234610917538	0.250253292806484	0.0824257954302797	0.0269151138716356
0.789882531261842	0.0592134808171951	-0.0034657134138367	-0.00813990559149295
0.812353246653944	0.0890419088275296	-0.0171610526353514	-0.00398339006372649
0.663049675718053	0.155364194709888	0.0778436832086896	0.00758230358401407
0.867114143192488	0.0885098105231655	0.0080975147521213	0.0238320424665354
0.918439716312057	0.0244038644105657	0.0177011898481918	-0.00321622958931222
0.956896551724138	0.0699300699300699	0	0.0320284697508897
0.717691580182157	0.121016792816256	-0.00254136945158404	-0.0250894932804289
0.627968460111317	0.0056122448979592	0.0367394368105808	0.0020422360697378
0.8132753639608	0.0800003860091002	-0.00325012717099049	-0.0165199091702743
0.898817943840138	-0.00137056161152547	-0.00401606425702811	-0.00243877719078206
0.916967945868524	0.0524213567135988	-0.000503778337531489	-0.00543376940857208
0.679237033601241	0.154735168438835	0.047273644963285	-0.00216138328530258
0.895913660137334	0.0626883953693485	-0.00413551659464258	0.00218550928892242
0.803765903307888	0.0886530215017791	0.0118818453368735	0.0103673384024738
0.945606490479488	0.0334630703796572	0.0022211286227236	0.000271749801685477
0.923312630820437	0.0101941903092491	-0.00362177461460251	-0.000481415410180593
0.691635957038017	0.127120058809575	-0.0564994781683565	-0.0193464991023339
0.869210670548694	0.166556946526958	0.0204189870060992	0.00738389654257136
0.964285714285714	0.00945626477541371	0.00826446280991736	0.00256410256410256
0.942414517091906	0.0206022595373921	0.00601089529297389	0.0075968453795198
0.879731961750217	0.0417160477713242	0.0265079365079365	0.00210967516590989
0.90235825403711	0.044791277393901	0.017471796888441	0.0179066700001092
0.859314429642457	0.0339760017738268	0.00300864420145359	-0.00346253929575982
0.929267146348961	0.0679729049031061	0.0138615944343244	0.0138545401291391
0.701350040576844	-0.00286794986055883	0.0259426472116394	-0.0158466372479526
0.791785724806316	0.148757730476054	0.014789891003816	-0.0144836741190255
0.477409871576667	0.102657004830918	-0.000901622921258227	-0.00418060200668896
0.892255163996478	0.0279237877832177	-0.00352767350285961	-0.00357340976331361
0.910620044129507	0.0687995130276976	0.00104872239757373	0.00119213172004067
0.972248839689815	-0.00189695669071799	0.00110535753863513	-0.00176225639886736
0.708140419751506	0.0970066636861042	-0.032873662285427	-0.0025749380211855
0.935897435897436	0	0	0
0.74357524823579	0.0805170496191544	-0.0388639515063823	0.00951354965935444
0.773412292988114	0.134882143875115	0.0160020387279286	0.0202757120925877
0.872404892829088	-0.00261240994523919	0.000228867785741431	-0.000363221972988485
0.953102888296021	0.0445610130874795	-0.00296619854229626	0.000114629023394434
0.625681738209835	0.0858910405996143	0.0122935290029031	0.0137621378066994
0.899796410797768	0.00475474180062057	0.00591523546680261	-0.00265506008476146
0.736140790852857	0.104059723060996	0.00868964770962138	-0.00268882520210728
0.748891499383846	0.145284777051616	-0.0298105190345611	0.000789949799964329
0.641463414634146	0.0436974789915966	-0.0777777777777778	-0.123566878980892
0.810488609813907	0.0489650817910307	0.0102952903944425	0.0101996667894883
0.951234189431614	0.0403458574906508	0.00039983859726349	-0.00158339930830451
0.837117303061576	0.0581786734296007	-0.00857335415369155	-0.0207356185461894
0.943878685195532	-0.00382518691254232	0.00521314368983847	0.0139168556144619
0.725186070124904	0.127497572066546	-0.00479575931796103	0.0165051206552511
0.70539216939914	0.11566130171182	-0.0435990638870051	-0.00443434317901903
0.646902620758408	0.114172826723266	-0.00207291796224041	0.00390411251469719
0.84417115902965	0.0927080612866719	0.0300132275132275	0.00677476517028755
0.466199270405837	0.151493388052896	0.00235947439774742	-0.0261804087385483
0.92156862745098	0.0292397660818713	0.0164835164835165	0.0123076923076923
0.831476897689769	0.167786421499293	-0.0170191575370555	0.0127579922171322
0.875457875457875	0.384615384615385	0.0283400809716599	0.118729096989967
0.592885375494071	0.440101954120646	0.136363636363636	0.00417972831765934
0.817337899336391	0.136368992585341	-0.0154932867090617	-0.00642651144438885
0.889682629777987	0.0260271469744031	-0.00783289817232376	0.00868361834419276
0.533294629898403	0.300458693904573	0.0723064493132455	-0.0200164068908942
0.93485463484049	0.00161491009372862	0.0108717116862966	-0.00425561381838736
0.870986907981935	0.0512502552377773	0.0062356960429865	0.00256588307847698
0.773335550613851	0.0976798989505214	-0.00012724768696068	0.0170387676216962
0.62024719011875	0.0943647576052639	0.00619707565162109	0.0338997046022618
0.892566859907657	0.154896421845574	-0.00460178603973028	0.000896871233283629
0.87210613291325	0.0280523082072247	-0.0172115460891639	0.0550738074461896
0.809661732103268	0.0973611564605658	0.0549757366903439	0.0631973426454305
0.969194186526703	0.00181402601427589	-0.00177093991768023	0.000278898137818588
0.924272071720912	0.092627105137332	0.000685120373316361	-0.0153753428368266
0.75630573678379	5.33418451227688e-05	-0.00822882150267622	0.00316353672652168
0.955075075075075	-0.00406961178045515	-0.0035978835978836	-0.00514357053682896
0.956780538302277	0.00935374149659864	-0.00595238095238095	-0.00595238095238095
0.848493560583851	0.0995448673000511	0.00693001895709289	-0.0127337345609044
0.827988826815642	0.0162773722627737	-0.00460916442048518	-0.00297893681043129
0.771833131326367	0.0578770794457459	-0.017032538806261	-0.0128586233227883
0.929880928966149	0.0244580439906565	0.0015651688681107	0.00664654107277058
0.754863476053067	0.110836665882537	-0.00499132394521987	0.00564965337692611
0.711481016353452	0.117239181246928	0.126496921500936	0.0422392100293067
0.91364918579305	0.000806227411731999	-0.000925545043192102	-0.00205168895941963
0.944815722787642	0.00667550662647777	0.00804067028610109	0.00542201492087597
0.867571291840046	0.0128751447526797	-0.0343770849144276	-0.0066287460113945
0.834455609052636	0.213045238236281	0.0295561635506916	0.0554853093885529
0.680128252469529	0.110275890703817	-0.00887692037541182	-0.035752270100569
0.921652196015015	0.0248868089707807	-0.00505575702114948	-0.00195111799060862
0.954285714285714	0.0244498777506112	0.00390625	0.0138461538461538
0.815450643776824	0.00543478260869565	0.00523560209424084	0.00164203612479475
0.856403228442895	0.0423493378879892	-0.00192517364685072	-0.00405099738349373
0.943643719002954	0.0107601456899818	0.000261759998697876	0.000973138312088981
0.912621359223301	0.128859060402685	0.0165441176470588	0.0101214574898785
0.91404440473827	0.103910415258692	-0.00255010697245571	0.0148280415029214
0.914097390368577	-0.00399173476096553	-0.0060244620474066	-0.00225468975468975
0.945964088369152	0.00190205041837089	0.000250876658886671	0.00237348366027929
0.914356584716971	0.00104802320240406	-0.00148193079227796	-0.000570706099383823
0.635661635661636	0.0474781032920568	-0.012987012987013	-0.00269894714339159
0.86073297442542	0.0432070081778474	-0.0149328734688819	-0.0113272434187648
0.667878662672589	0.29971101945396	0.0406330862598318	0.0186834134773397
0.2870670995671	0.241218764733616	0.028989703989704	0.0222272453285112
0.882092593509215	0.0872170721348513	-0.00477307354694911	0.000778388376256905
0.823845192843437	0.130295691830407	0.0026314946215466	-0.000984895407477704
0.915240692276252	0.0780907013529032	-0.00107374618513835	-0.00365239962313255
0.808372549128787	0.138119379015677	0.00522070471382524	0.0245428135770797
0.746442809686665	0.0437496117828425	0.00680743484607807	-0.0114274461095949
0.962940422296805	0.00300391007772588	-0.00338853016685445	-0.00255994122527652
0.628291994425574	0.112041802305076	0.014617724886361	0.00467067858765191
0.92448817553494	0.0778975225938541	0.0276430589053046	0.00497766845589242
0.939814814814815	-0.00462962962962963	-0.00185954652713655	0.00771604938271605
0.67814114574462	0.092959638517433	-0.0283994142214026	-0.0223884328513688
0.722551156842228	0.135754438256595	-0.0138218532329558	0.00872781410750706
0.735428948071127	0.223142871966878	0.0446035154863926	0.011495459666968
0.725610576276397	0.0880470237758546	4.14882671180561e-05	0.0332701114408695
0.626139225743773	0.10029615371302	0.021374911918668	-0.0104151557727154
0.889166571213368	0.121513182174136	0.0117302470154904	-0.00540301480184822
0.937930296436343	0.147913474772131	0.00118225669157287	0.0274276026142361
0.86669919694695	0.0288820194249635	-0.00626724837583839	-0.00885908198612929
0.697902868587536	0.0918918701119738	0.0808094519859226	-0.0103736015712317
0.75	0.0402777777777778	-0.0164473684210526	0.00152439024390244
0.961043918032396	-8.06256550834484e-05	-0.0127388535031847	-0.00543958343019201
0.862203350008228	0.0184548875688116	-0.0195542503234811	0.00741902696300091
0.784911337964332	0.00965422663298746	-0.00312105519496655	-0.0215049547692342
0.856935464510167	0.0916891940385775	0.0074281286540504	0.00222211032605068
0.959183673469388	0.033457249070632	0.00510204081632653	0.00531914893617021
0.918918918918919	0.0220994475138122	0.0194805194805195	0.00854700854700855
0.88374039537572	0.0305257302329806	-0.0208474965019767	0.00347667932399606
0.923644729058754	0.0302785820101917	0.011065145794843	0.00328677727681673
0.758951025891229	0.113650691327244	0.037865750280304	0.0271078353714503
0.851782711320867	0.14874419153053	0.00530557280605889	-0.00506411026657063
0.883207084858028	0.0401284585624119	0.00694008865506759	-0.000783539507339441
0.827536499826325	0.0973506877986567	0.00204019640639358	-0.00845644579297675
0.874477351916376	-1.27097102186071e-05	0.0201127819548872	0.00770676691729323
0.757803005044996	0.0194088480843676	0.00347837308940448	0.00217669822647622
0.761124321687702	0.155456000687573	-0.0226607796935012	0.0408830433581883
0.784256369299316	0.0110991540904939	-0.0356976306611426	-0.0117737188349
0.747077922077922	0.0736613709914681	0.0738636363636364	0.0365347018572825
0.706625107502026	0.161120811030866	0.082834733989739	0.062008433853094
0.865772586192433	0.047778080697928	0.00558045650786323	0.0126180613991181
0.95953557312253	0.150568181818182	0.0472027972027972	0.0547411425432573
0.796241371872304	0.0153954421691531	-0.00435249310030988	-0.0211107971488239
0.886620293342164	0.0679304831740283	0.0109671075002987	0.00303631694933673
0.574438861009859	0.102835222629212	-0.0149651144836636	0.00379739042902444
0.954992571340745	0.0131902754047996	-0.0114503816793893	-0.00902319721336989
0.72655416344021	0.118972609901906	-0.0063371230555011	0.0206003232161894
0.963275812538358	-0.00013184546311594	0.000249758113918325	-0.000990759049406632
0.931213521715689	0.089446884417777	0.0096033104753152	-0.00730223935804489
0.908256237734791	0.034826136849471	-0.00146598448743108	-0.000354034168532122
0.0971325238956342	0.0891156462585034	0.0424489795918368	0.0244097639055623
0.801296033422198	0.133552180737007	0.00590671051029107	0.0235235098901797
0.884818884818885	0.0941775241887224	0.0223142397055441	-0.00101897684492366
0.32391899288451	0.141379310344828	0.202047943579832	0.0480284791987208
0.968539025163544	0.000996585148186506	-0.000131164241944741	0.000217586758856693
0.829166034703644	0.00519583275595982	-0.000383730990144366	-0.00117264702867392
0.920535211267606	0.0339168241965974	0.00368181818181818	0.00527650727650728
0.419354838709677	0.333746898263027	0.248726655348048	0.126313881841247
0.939694590534481	0.0649016115550764	0.00309377825389951	-0.00380149986358532
0.640316471564168	0.0108743695239827	0.00636910478693828	-0.0162379093125986
0.920772945996542	0.0543037444022755	0.00294243845678339	2.32932706190365e-05
0.918367372705878	0.00288231449302678	-0.000173737981630343	-0.000798354112839539
0.885513539796103	0.0493244736557489	0.00717578653394016	-0.00369925699514284
0.951205026553968	0.0551111867001148	0.0122077977812587	0.0131989937234772
0.670807520220272	0.128855702883111	-0.0426316031413461	-0.0495710072113281
0.926142088634617	0.0839228921104302	0.0131334889683354	0.00500780419983998
0.922402410171008	0.0130807238193018	-0.000784517044485527	0.00457001340715434
0.942310989268507	-0.00563665832171194	-0.00996474086542095	-0.00747859120332063
0.713841049599457	0.158328000652806	0.021630346577554	0.013817278358919
0.912874197067022	0.044881335079573	0.00824368057377766	-0.00430783487029603
0.938939836966153	0.0107398261048516	-0.00118041557037574	0.000521547542708693
0.781633368384157	0.169141995023218	0.0208232972292583	0.0185086716350061
0.714755443576349	0.145818305904808	0.00544854404051365	0.00394478464201742
0.936119327345329	0.01131228255889	-0.000968008168464519	0.00132295651164456
0.880780616328988	0.150429961909665	0.0058506429721508	-0.018627432442108
0.801590043167088	0.154111089788939	0.0591543859165415	0.0300872253055332
0.744286101187789	0.0796520096051647	-0.0193170150044715	-0.017778868536326
0.962903977768003	0.000590889627853251	0.000175565204871957	-0.00129197641899886
0.886779660605074	0.109306622029149	0.0224917175769733	0.00786061224819359
0.928903604830968	0.0214113557946012	0.00212207387200683	0.000542467851054808
0.95073844597241	-0.00855686880847062	-0.00484688083878422	-0.00728068235892901
0.491881469454029	0.0337755021947435	-0.0292676976805398	-0.089951591102436
0.892769616604626	0.0316869687177384	-0.00224552485243419	-0.00542177813439987
0.885034779239469	0.14805358273441	0.0328856421505732	0.0138078344962811
0.503902700435704	0.268031430252443	0.0756453195304307	-0.016788800022333
0.797266290808968	0.107009778692743	0.00319666721663092	0.00896643924027291
0.892428732532899	0.112745345411284	0.042812245893374	0.00569720522246803
0.762619978670459	0.0723801570455943	-0.00874562718640678	-0.0214912181700989
0.904165605985734	0.0324757648191491	0.00621811488034862	0.00868160134680025
0.953200643862194	-0.00296344127385385	-0.00377691351589752	-0.0040123923228049
0.805986696230599	0.0764841233317994	0.00695381421899325	-0.00239120038259206
0.960026592624457	0.000134382923330495	-0.00048622788836312	0.00185042916527507
0.85	0.167918552036199	-0.012279792746114	0.0729464285714286
0.923504299382342	0.0999871092852379	0.00809606838333794	-0.00784110206142256
0.88593700864885	0.0389276523050983	-0.0187412014558214	0.0356637945520719
0.810157662246677	0.0917082404822476	0.012887060747983	0.00311288150797041
0.950353820185201	0.00490066177084506	0.00136392346705604	-0.000436690457913386
0.908016758253499	0.0366902644481994	0.000382505557270887	-0.00148924364785938
0.965470604932294	0.017010170101701	-0.00142769284835706	0.00282400783191505
0.723171936758893	0.18743961352657	0.0826086956521739	0.0368461128455037
0.978947368421053	0.018957345971564	0.00761421319796954	0.00343053173241852
0.860014696476515	0.103814282242831	-0.00487838533207229	0.0118250499027213
0.918482226003398	0.128552112528142	0.00728330648056166	0.00401287009187872
0.903337789747664	-0.00759020401017863	-0.0285535656470446	-0.0289377950582548
0.974516164231368	-0.00407683093771389	-0.00616016427104723	-0.00364760145697688
0.949233256149242	-0.00499811827779502	-0.00275900690685085	-0.00213082730056905
0.5314729508419	0.0717349580039091	-0.0033737041679654	-0.00454637569427579
0.888375799539803	0.11506508115057	-0.022950340303264	-0.05157366938204
0.911332868992592	0.0133392304290137	0.00642475619421758	0.0025996612654516
0.875894313123448	0.151399587889475	0.00911865498262354	0.00748628166429568
0.850420997286918	0.0286590384722003	0.00276037263412523	0.00252223381852652
0.964794825313118	0.000723187886217411	0.0022495822934696	0.0013010671002402
0.917228062441904	0.0472246200501449	-0.000557270698858736	-0.000553020395670442
0.908896069704632	0.00889067262560218	0.00459003320583679	-0.00113370610075511
0.920785540850851	0.00152289341160181	0.000239105662042146	0.000646386734178548
0.579829269608372	0.174937965260546	0.13141765578279	-0.0434453463431047
0.929932942216596	0.00381774706995089	-0.00251732631756729	-0.000147928621380833
0.839923386478334	0.0123468359011478	0.00429336067765596	0.00247725576687974
0.799450346089268	0.0174806391769792	0.00283866668605827	0.00157757223672136
0.776870046227974	0.0637727435775304	-0.00353359945191387	-0.0018241201935268
0.908507621410847	0.0561665549551167	0.000691244239631336	0.000384625504169289
0.920281488264686	0.00737090298872061	0.00589077194297192	-0.000641059029516762
0.686102897693672	0.0369597177300794	-0.00130972592772253	-0.0105263157894737
0.953239200074643	0.000860847576176044	0.00152072228444544	0.000674988594451682
0.955831718162125	0.00143273368795274	-0.000722682739339695	-0.000966459124056463
0.890665555915096	0.00821516200529269	0.000293329165815131	-0.0016602034876571
0.727231410439266	0.00155559082364144	0.00344013162583428	0.00213548574386504
0.959870633708381	0.00347560692568352	-0.00419575021778204	-0.00441860465116279
0.839076888761431	0.156535765141746	-0.0223900675757351	0.0125099708833792
0.961895563179136	0.000660165533577815	-0.00112415369587766	-0.00226951855333585
0.950491992862073	-0.00124419033356198	-0.00181459868701521	-0.00290047255276572
0.753846153846154	0.258620689655172	0.0793650793650794	0.053030303030303
0.964436353970371	0.00180461975270801	-0.00200177788514155	0.000229567876345652
0.952380952380952	0.00308641975308642	0	0.004149377593361
0.963832071832359	-0.00207002716916426	-0.00199155523879669	-0.00172607879924953
0.932273092369478	0.000594202898550725	0.000817653890824623	-0.00120734525112489
0.64809831608733	0.097818521228794	-0.0219247990768506	0.0200908760405123
0.664845022446735	0.0352985777251935	-0.0505630766822939	-0.000608918977825029
0.95176150933247	0.0564978152273439	0.00415181057024777	0.00540990109144882
0.758851284234426	0.108203846753189	0.00858828104744619	0.0204526193124636
0.930038710630129	0.0294130522813584	0.00206881431377799	0.000625187007259767
0.853111744286626	0.0046961372146933	0.00194898476142227	0.000570226814964298
0.948770697499158	0.00292940111438371	0.000522912956600215	-0.00136585199118004
0.963153993638186	0.00490646987663089	0.00150947077076894	0.000288519874298725
0.966101694915254	0.00720288115246098	0.00298953662182362	0.00259965337954939
0.897701007792751	0.0424836747273166	-0.00369979544854313	-0.008741846270781
0.593639892505226	0.0564109514773652	0.129520697167756	-0.0720874448018317
0.959130594847805	0.0150049843630193	-0.00947655360480564	-0.00958306776020625
0.72651523908604	0.000964153678278856	-0.000480388204459145	0.000135938493327156
0.961881148201903	0.00678984945366552	-0.000748637816904579	-0.000483730398756447
0.970607603272294	0.00307957625030796	0.0018707929014774	0.000907429888778526
0.9147345568041	0.0578796193045837	0.00480177969344842	0.00195754708270082
0.942855546714047	-0.000422110552763819	-0.00167017256826769	-0.00480926047039149
0.770095004998825	0.00982804537234917	0.00345088534229658	0.00171458057846163
0.825705949460379	0.0277970916975066	-0.0231202363791305	-0.00267572953566109
0.937678571428571	0.0923739119303635	0.0563822751322751	0.0421316964285714
0.951690821256039	0.0111731843575419	0.00324675324675325	0.00650406504065041
0.914772727272727	0.0202429149797571	0.00840336134453781	0.00488997555012225
0.325910215623895	0.0289855072463768	0.0252373813093453	-0.0157971014492754
0.980769230769231	0.0425531914893617	0.0123456790123457	0
0.869047619047619	0.0508658008658009	-0.00595238095238095	0.000541125541125542
0.777777777777778	0.202702702702703	0.0147058823529412	0
0.693877551020408	0.135021097046413	0	0
0.963193277310924	-0.00680672268907563	-0.0119286739085878	-0.00317035905271199
0.794871794871795	0.02	0	0.0134228187919463
0.977272727272727	0	0	0
0.898085245571659	0.0265337116939274	-0.000117304804804805	0.00103120175886421
0.867518463305026	0.00311085186080821	-0.00161032034580592	-0.00182700751643396
0.786939141138689	0.00146501899728964	0.00308600806577775	0.00467451131395955
0.629558296027787	0.0181757192875155	0.000104787896477733	0.00344574409464385
0.588147536092176	0.0239956067211808	-0.0287986245433054	-0.121417289064625
0.942448004812893	0.00699946737721322	0.00172953932110806	-6.50405939130647e-05
0.672413793103448	0	0	0
0.547957429520807	0.267756654429957	0.083661123181675	0.00355424512083274
0.577794663590244	0.0152103873152037	0.000144358094907307	0.00167759870865254
0.954043313794414	0.0191101565666484	-0.00191217271768691	-0.00469375764182451
0.903880884502457	0.0533069301549175	0.00642710785404919	0.00383464785939219
0.931220745509339	0.0152091643131106	0.00104378942529142	-0.00230717073063407
0.971461307949938	0.0778722935678793	0.0535591502913184	0.0122490329710812
0.959081658475796	0.00899315738025416	0.0047703199544798	0.00182272327269172
0.899621212121212	0.0528108122489158	0.000191580455461707	-0.000424952841588288
0.798644782412287	0.0644272757809876	-0.0759573396036278	-0.055952918737138
0.724058422392568	0.0714355578051891	-0.0198207009392199	0.017592961691214
0.941987581236995	0.0791116854497066	0.0092441356451468	0.00421822941612077
0.949519991238292	0.000898261939271404	-0.0017022188407605	-0.00348695331550907
0.890542328042328	0.0074317738791423	0.004503367003367	0.00233634797588286
0.940405825242718	0.0136611581001952	-0.00424395318595579	-0.00725014291547571
0.963450112176721	2.91848982203694e-05	-0.00060922931092713	0.00466987716757965
0.936464338422419	0.0245221220586262	0.0032328599642622	0.00118126068161255
0.885203925489156	0.0465311566104374	0.00693914600839272	-0.000411421072708515
0.918039197644461	0.0316867703915897	0.00362068743065053	-0.000228387618255461
0.0718388535786191	0.0690788196089702	0.0267850256280808	0.00125568862041936
0.880658472282601	0.0433166211954789	0.00542222264735704	0.00117784590575411
0.815033531303784	0.0673776275595201	0.00796162202629937	0.011415006829349
0.976031948881789	0.00810992081974849	0.00110464522715671	0.00182453585729887
0.920792640002589	0.04908272928699	0.00528712174105038	0.00831955828973603
0.951753714301067	0.000920247546239901	-0.000147419697469143	0.000256504534790069
0.834707902176128	0.076067287430281	0.00462795924094394	0.00271505827492895
0.917697881828317	0.0115435080813503	0.00742608695652174	0.000526356983524439
0.70514872615713	0.134801773470124	0.0263979009325249	0.0179498495240547
0.893923292250527	-0.00710531357883101	0.000915269966164055	2.29079955731404e-05
0.930610962681014	0.0816348750108876	-0.000517210629570185	0.00601324468981247
0.666802080676452	0.138297345600695	-0.000658866515692247	0.0248792079207921
0.902720279117589	0.00270214908307828	-0.00173424625693107	-0.000204400202791269
0.916153165939083	0.00374244947678275	-0.00242215135832157	-0.0030794189632511
0.91977961237341	0.106840836302134	0.0118643945199555	0.00424796753098669
0.898249847218759	0.105384950568386	-0.00247949680228857	-0.0051377112120311
0.896911902080929	0.00220567278284012	0.00196804424025746	0.00266842167653614
0.937287461109905	0.00906573891014284	0.000424270906764837	-0.0020821709868259
0.707060373556537	0.17536883924989	-0.0425773076028831	-0.0548181323688356
0.7673028427914	0.021406374671018	0.00021631387659472	-0.00134303722002162
0.953174349623904	0.00610296863330844	-0.000639510424688401	0.00189454809523035
0.961641526990707	0.0115438358467702	-2.99348318710169e-05	0.00219490962500877
0.721847891665526	0.0507678463281213	0.00399044660545171	-0.00152151334816475
0.798972988918957	0.0185769784300415	-0.00449655969403739	-0.00538063381924054
0.979316146117299	0.00721300153935025	0.00630990911106185	0.00128226096012603
0.964918582375479	0.000503842491085863	0.0168939709765152	-0.000961977165410599
0.943811098853512	0.0339014536497488	-0.00796924318872635	-0.00729301698319751
0.808092690766208	0.00749655289297233	-0.00143867460209289	-0.00154813266520163
0.715276982409198	0.0190777804495753	-0.0052269254011466	-0.00193569035201401
0.800644903351411	0.0214230457638166	-0.000810756872723644	-0.00472653878600093
0.953135345825791	-0.00342076528863703	-0.0026667378746206	-0.00278434462831626
0.831230704234507	0.0698025266772967	-0.0210732719825132	0.00714368014748243
0.951150846649677	0.00338577871515872	-0.000470158025336293	4.31618656284802e-05
0.953880037878489	0.00593362806712791	-0.00107321224999024	-0.00044263126706105
0.919478550217973	-0.00510110424816239	-0.00621069834247642	-0.00578661617744787
0.89348378300253	0.138538253354763	0.005539295721726	0.018086590458499
0.920450240058722	0.0552621055047717	0.00625818959781691	-0.00011071576657643
0.928018057886698	0.016679707481384	0.00175073549994893	0.0025534687616075
0.801939791971699	0.116576485575315	-0.0574208125727364	-0.0136474437255253
0	-0.0357142857142857	-0.032258064516129	-0.166666666666667
0.921003858657673	0.0117330333563136	-0.000355857222590566	-0.000311647720073782
0.879072109732641	0.00333525636402971	-0.000264531072226715	0.000909397528077845
0.941176470588235	0.0103092783505155	0	0
0.675248272336638	0.0403709397835368	0.00485693795166701	0.000454328170086841
0.915787723324447	0.0123847988515964	0.000609507276047142	0.000245512915422382
0.734795809024884	0.0182318394343711	-0.0044973996078097	-0.00930959973513165
0.682092071647155	0.0884162108866317	0.0384281801582471	-0.0117655040609873
0.906580472790531	0.0240739200382759	0.00320899106250245	-0.000767915529833713
0.723026468149321	0.017678037510193	0.00385755962295761	0.00106416993924885
0.787236836445223	0.127923322141502	0.0154520949393601	0.0178665973696537
0.858355252939079	0.0196073097125218	-0.000417268747274751	-0.00182957380921485
0.829182142597043	0.163302225412778	0.0280549284263508	-0.0569599961595764
0.766623939449429	0.0234996951485062	-0.00373595376431451	-0.00403245172499847
0.885978932205517	0.0065312111813831	0.00279990496060377	0.00304610513060172
0.679950940903596	0.160650250925512	0.0372533909011594	0.0143901362610387
0.923515804660169	0.0235202128594199	0.00294022523435716	0.00245600559580494
0.69136769998839	0.106382893541039	0.0535795970094411	0.0407686440835612
0.693891444521167	0.0965716146439038	0.00114910829196543	0.0069262283002741
0.964497729662022	0.00391446156063037	-0.00234575705811936	-0.00247057414796907
0.806237618888378	0.00245055292828134	-0.000979519821185814	0.000475625247417655
0.960867276232358	-0.00153045723834118	-0.00672872571335817	-0.00912731298302895
0.922813569872393	0.00830973057746776	-0.00353323147440794	-0.00150680962039988
0.975895316804408	0.0995670995670996	0.000827603768780239	0.0145372645372645
0.889301263234948	0.105298861518067	0.00113816564877317	-0.0025336553472296
0.658248066905941	0.310109256737499	-0.010642365764317	-0.020212148962149
0.738021935947821	0.026716075459807	-0.00353332841873888	0.0330601150374371
0.964695698798425	0.00309015203695862	0.00115519487121908	0.000986845410967852
0.798371806061336	0.173416821612162	0.0350868278306381	0.0417178573622458
0.654690418348804	0.0269741624795665	-0.000576878494293216	-0.000406413912063928
0.761904761904762	0.0232558139534884	0.015625	0.0102040816326531
0.93571545918188	0.00293185732025649	-0.000412078817778975	-0.000924429157548148
0.862976062653951	0.0672014147666267	-0.00162822976724322	-0.0200264981655116
0.883271722374316	0.0243063830375121	0.0028865724835082	-0.000291346692624891
0.970616182219956	0.0218317320642902	0.00024651730114913	-0.00296701288174384
0.866727564966506	0.16008151911379	-0.00311721463372729	-0.00533331781822695
0.64974964023223	0.0396595457575125	-0.00865508745129615	-0.0412658130441683
0.875315392640715	0.0329189196539049	0.0113361179654724	0.000666610890856636
0.926281891016077	0.0417832310514542	-0.0152782241025498	0.00756764662448455
0.971299871299871	0.0100099810038958	0.00171537237551907	0.0015423779574723
0.728015758188972	0.00480169041640219	-0.00109422263710911	0.000492847944248016
0.869095210899894	0.0237170596393897	0.000196136118466216	0.0084789644012945
0.723832821028017	0.00914030541464312	0.00177895323138127	-0.000854108783304108
0.956208599383996	0.00811387727464573	0.00551798646503045	0.00133095545166085
0.931700275168512	0.0688858158358313	0.00489647198868023	0.00260553141044929
0.824951420375682	0.100952802346215	0.00841233946537655	0.0411706717280585
0.939739721269483	0.109033784471354	0.0119294934104935	-0.00490181122236707
0.776143934724546	0.33417446400943	0.110625044241523	0.0494050006685386
0.937978430358951	0.0353744872923417	-0.00327562425918284	-0.000911216806526741
0.760993408174417	0.0553515476786452	0.0109059955870045	-0.000816824019279898
0.612970440497702	0.0215260259635728	0.00986774182942068	-0.0143012000550168
0.966868152110139	0.0262309512020685	0.00878986823723856	0.000737903353689693
0.629913778757183	0.0203197296468845	0.00443975508792296	0.00130395556683301
0.821198095667538	0.116478029317666	0.00579192566990394	0.0189297193575111
0.879386954361397	0.0265612970427064	0.00770079359649723	0.00536578365554943
0.957149476415531	0.0228571605442682	0.00235095818417741	0.000135827988067669
0.957030723462346	0.0206398610157789	0.00524239499561904	0.00294007026989599
0.904054190678394	0.0116567930307343	-0.000828814502340491	-0.00108530694665226
0.915086346884311	-0.000290575535895895	0.00276976462226682	0.000979837032973838
0.787972531163061	0.0252078389794854	0.0106789487160969	0.0450144223987392
0.680808610140077	0.00471320238762099	-0.000594272271243545	0.000968819429754888
0.828620543823261	0.0450899254474185	0.00106146713324591	0.00178936876648114
0.947956982893609	0.0793372191784317	0.0108303042990085	0.00744153082919915
0.93284708249497	0.147308022308022	-0.00415851272015656	0.0023109243697479
0.268318439483148	0.207140658664204	0.0442748361336373	-0.05320813771518
0.859664804688397	0.0340301150995384	-0.00150025209191068	-0.00144870381910104
0.649584062089428	0.080039249384964	0.032478514573641	0.0106686119922556
0.891154056671298	0.0650769591656291	0.041258802461323	-0.00138790429171554
0.695187165775401	0.00364963503649635	0.00568181818181818	0.00677200902934537
0.894822888283379	-0.00285194592312851	0.00189765978736577	-0.00201024970115708
0.802656680960188	0.0267140235541542	0.0130012814366841	0.0062550520684428
0.963918191420067	0.00964086137562453	-0.00251282514970339	-0.000114880778434592
0.637749272304189	-0.000330669085274835	-0.00536371104614152	-0.00319531458539419
0.969631691588916	0.00102203760093979	-0.000900704411078938	0.00173569405770083
0.934300350646505	0.0241238138965412	-0.0101805709363849	-0.00357006973291918
0.901502332974414	0.00575380289752591	0.00965705088522966	0.00112493259701382
0.946065990920542	0.0548745255763893	0.00397493514779502	-0.000313853394896023
0.938366960907944	0.180109070034443	0.000139353400222964	0.0048076923076923
0.971310164681608	0.0104674508104478	0.00177711254782642	-0.000146703504866176
0.949235462977655	0.00963252219492082	-0.000102100210879875	0.000914737073377239
0.913054583819201	0.0600568874441284	0.00751712056059882	-0.00158831708336532
0.924806994417253	0.00265204179024858	0.00115402754949885	0.00208622513326123
0.976173970454733	9.24641701340722e-05	-0.000351761432246548	0.00150550470884733
0.936153560309119	-0.00225144585275983	-0.00303961927484938	-0.00385990676388723
0.954140831116639	0.0105420163438352	-0.00112079314599132	0.000584333442494526
0.771766235004529	0.0259456398226319	0.00302256171590449	-0.00213414382345411
0.791322414395736	0.0861118808743781	0.0410305912340354	0.0350764106313733
0.769910501869265	0.128304583035623	-0.0103092783505155	-0.00428518196497329
0.967910152943168	-0.000213932011103131	0.000632126929478633	0.0020455142020336
0.901639344262295	0.0461538461538462	0.00943396226415094	0.00583090379008746
0.963098825748236	0.00858206710894434	0.00378018204683874	0.00125490406125373
0.954791060437242	-0.0021104830909772	-0.0038522378486967	0.000267080192380554
0.978235294117647	0.0215186246418338	-0.000131578947368422	-0.000580847723704868
0.979612640163099	0.00470114170584285	0.00511322132943755	0.00506212609295904
0.657280592343645	0.0160162702212536	0.00222044881588218	0.000185735843554785
0.965909090909091	0.0769230769230769	0.0223463687150838	0.0136986301369863
0.934214701151	0.0836280443057937	0.000106174019217496	-0.0100729266121444
0.927760446130257	0.00852365311606876	0.000803629124132031	-0.00242250312420512
0.936891560277079	0.00399326397225557	0.00111225216940912	0.000536319396672527
0.95956024173846	0.0208400203257205	0.00850487130075354	-0.000310261440890633
0.9101410778751	0.0231415909593329	-0.00616928380057912	-0.00460356124515302
0.845748015963874	0.0716524893994222	0.0213600148476131	0.000314866918175043
0.9619514585719	0.0192742197659298	0.00282221325833759	0.00147807768571224
0.793242542948545	0.061632136900496	-0.0262181990100586	-0.028654707960404
0.758453934817523	0.0581322810018602	0.00493288388611329	-0.00876173857139577
0.928883332190801	0.00741218863510213	0.00112477065722594	0.00148189449188023
0.974039085053955	0.025009255575003	-2.37325200147971e-05	-0.00247864193732923
0.899601867050886	0.097327923714031	0.0178418562739356	0.013817443765133
0.649041986135599	0.0285606073776753	-0.00216386448439911	0.000596098109241147
0.959253808897834	0.00273585956095993	-0.000489519123608474	-0.00144682599793392
0.680775723693282	0.0230679453465163	-0.00652477207178151	-0.0022979862112343
0.876501272615398	0.0567008893797516	-0.00178406483509342	-0.0107062603601598
0.920850611483556	0.0110399591839405	-0.00350786614884659	-0.00356607301197721
0.93238241776521	0.014931260604037	0.00442157223126608	0.00475297747303874
0.755425805891841	0.0082710702613427	0.00244436244091742	0.00110445746572177
0.812737986031191	0.115156942525978	0.00273509623987558	0.0179712742217076
0.643534482758621	0.0986439718097156	0.00926874849288643	0.00932915205773224
0.927006347924372	0.0253639726108672	0.00197893598189542	-2.24487809951509e-05
0.94696311242175	-0.00251176612777091	-0.00296866410115448	-0.00370674870489224
0.804887513908111	-0.0412598568758831	-0.0478880898222396	0.000829680202692445
0.821157565838417	0.108706668252982	0.0293303927307821	0.0465636514023611
0.891819189591478	0.0765351258880845	0.0248009463337524	0.00360562928006276
0.83616041075657	0.0731813435433345	-0.0170201957021203	-0.0133368879153817
0.889789167795606	0.00454881177417415	-0.00107602774879978	-0.000702803793199352
0.865433856505677	0.114236818222239	0.00565009351132522	-0.00213436048306285
0.907577360360618	0.0324325775576229	0.00713519040890332	-0.00467273051542714
0.964743509490591	0.024740200202405	0.00521455905254986	0.000759997907405087
0.851746566948246	0.0223948494833206	0.0019859671876459	0.00165947361790909
0.921894783489491	0.025453712953713	0.0016866028708134	0.0015210629706428
0.732661235308673	0.0181495792473919	-0.00206228711604509	-0.00262955065788629
0.879720711097863	0.0167346239210496	0.00826086741579699	-0.000106417151291688
0.938660107099445	0.0514347844625421	-0.00601202404809619	-0.00110043269249698
0.839074779435027	0.179057968299924	0.000113421939927624	-0.0138177410608912
0.939877811718967	0.0256644530611639	-0.00834211485834031	-0.00868828659332425
0.89002298144419	0.00710582939064544	0.00135416317078901	-0.00103822792760361
0.857988931246511	0.0610933722947111	-0.0242949390672295	-0.0153192835594809
0.932394366197183	-0.000793979563656448	0.00077187165189918	0.000326468615615261
0.870740989836878	0.0633535809090417	0.00476290684624018	-0.00431236174919176
0.913934668331853	-0.000872046397563895	-0.00149039719503899	0.000257990308514534
0.965315044381433	0.00244271587805897	0.000277193116944943	-0.0011296173978931
0.840799074321975	0.13096302331111	-0.034596470263811	0.00553423383826106
0.903586090701637	0.0183511470015631	0.00126124168185708	0.00134666276403448
0.543135783945986	0.296670914303918	0.130614237528848	0.00647369289130795
0.920477235660829	0.127298901475852	0.00617304889910384	0.0029729794312565
0.946254624444218	0.0189788512076086	-0.00160259008826407	-0.00131335611071059
0.962954162526461	0.0265428583942885	0.000513505821794919	-0.000194144598897258
0.636860578177248	0.0787723678486941	0.0213266705342545	0.0155212665740765
0.959371206608049	0.0203872162860673	0.00255108587239609	0.000955785639913517
0.794493745679948	0.129638122310948	0.000201349038558341	0.0102573480853831
0.809289911337286	0.14465097884121	-0.0185801255663648	0.0150295242556236
0.791634163040027	0.196219865098341	0.00183810134057015	0.0144659754236595
0.781986891941424	0.141994251748961	0.0274490163862898	0.017727019458141
0.891010007967278	0.00870156900416266	0.00218110116790535	0.00195997657270075
0.910698920263554	-0.00272165186060878	-0.00598264175015639	-0.00630030559971465
0.687979539641944	0.405987795575896	0.114057971014493	0.0600553970119187
0.929190530736922	0.00475750740522074	0.00154782084853122	0.00263785538906642
0.523317307692308	-0.0572765072765073	0.00266488538883419	-0.00255359394703658
0.947725058973204	0.0906591124153702	0.00417164561283715	0.00140452179570592
0.929082406310129	0.0277726932357101	0.00490968933849907	-0.00107590296520892
0.713044943820225	0.0556191689425738	0.0055224042875365	0.00198159310148665
0.822030287303283	0.103456987098434	-0.0127042036985376	0.00299133958481557
0.905768278908025	0.0310712195793604	0.00319542833956076	0.00268481342278435
0.804875684477374	-0.000787414006668475	-0.00274104837392481	-0.00482825797659498
0.767668154299847	0.0910712136004267	-0.00066056289955313	-0.0200975764646577
0.925639063067306	0.00635280825721453	0.000904416694557361	0.00349140123999411
0.640688503559161	0.0365629926367822	0.00262882696285529	-0.000205429818117332
0.947736187886875	0.131196834906665	0.0247615782584305	0.0109565739443666
0.785282520068616	0.0168661819477556	-0.00148233533539606	-0.00661054046360119
0.896505367469146	0.0388376881868423	-0.00323499706316347	0.00217087863649721
0.709008661705502	0.12994202109577	-0.00280319565612563	-0.0825456558432445
0.956129762081166	0.089295577750951	0.0201182048589034	0.0110750830113118
0.839907424118232	0.0633424619601438	0.00620156596536173	0.0060451559208685
0.955762626847243	0.0554854806474435	0.00344349108622191	-0.000689054382886456
0.607583534450525	0.0886631880525262	0.0128977081384933	0.00718651211801897
0.805057675244011	0.0130669166764327	-0.0031055900621118	-0.0031055900621118
0.966834905991913	0.00376061590807301	0.00157694584381489	-0.00024170472125074
0.735672072567345	0.0926748057713652	0.0716790562378797	0.148119962270623
0.366666666666667	0.132135728542914	0.00824972129319956	-0.0351945854483925
0.964764318332468	0.0119724055517897	0.00275491879304561	-0.000419100006548438
0.963658125662692	0.0834713888266121	0.000425862896419332	-0.00241505930021525
0.955197875681493	0.0307331674913206	0.00448599410999247	-0.00111368753247253
0.947105522668017	0.0558563117509282	0.00460776355116047	0.00051192713825089
0.725454545454545	0.0540149249895045	-0.00721804511278196	0.00178325277479413
0.695942541147214	0.0536751471518218	0.000241496787230241	0.00076192446260192
0.7041839275235	0.0786036342366032	0.0149010191073144	-0.0153106067640396
0.949455916288693	-0.00095488183337312	-0.00264129392808338	-0.0020998417597757
0.587768607017141	0.243711441896059	0.0381418094321685	0.0251249711741436
0.95565400405916	0.00383696863556758	-0.000536959323266035	-0.000471331759689332
0.931197996667784	0.0225205788635157	-0.00122413882635404	-0.00746639044520252
0.943258660852003	0.00605360110087705	-0.000544481457282306	-0.00113309180483265
0.941916558018253	0.0787344913151365	0.00439107844379673	-0.000961538461538462
0.751022355507088	0.108129177865068	-0.00160661609776654	-0.00745980210265924
0.964780167975514	0.00313442634780699	0.00066262413721505	-0.00144145654320851
0.897203614717505	0.0465742516892592	0.00292612980258927	-0.00790581851397632
0.900935509312625	0.00385884585576203	0.00219321976255256	0.000195418629577008
0.96475197177252	0.00664011823383691	-0.00105743811583754	0.000944599619450236
0.940668948261482	0.0998000470477535	0.0165546760665334	0.00259039395574744
0.900484203531608	0.0496012220112238	0.00740091865727794	0.00158716283502248
0.749361512687739	0.10491937034857	0.0101661526773507	0.00146168793789416
0.938689315882298	0.0455455455455455	0.00109184779641718	0.000430384420803273
0.735471750254889	0.0352683161664081	0.00294275996634769	-0.00109296021097669
0.693239952841795	0.236242262145756	0.061485328234866	0.040527517996073
0.653550694254954	0.162634046763967	0.000420802382337881	0.025380305036219
0.971561686556091	0.022653745939965	0.00307202565339892	-0.000629082342863262
0.968125670398287	0.0133409441708646	8.53666344509309e-06	-0.0024066999225389
0.89998059042091	-0.000988269767699013	-0.00135089496791624	-8.35468419293746e-05
0.567276644120906	0.017719428528816	-0.0863619140978045	-0.0438439861421434
0.958013025441244	0.193247279709836	0.0204493789072014	0.00362810343232899
0.972407376370932	0.0208287266713914	0.00290947070013801	-0.000578582883870551
0.651822906335542	0.181891952333791	-0.017831415063848	0.00504040506527979
0.637176274018379	0.147152194211018	0.209325396825397	0.195781691672103
0.725729785355944	0.00089050547895052	0.000452182021849087	-0.0015198007367716
0.740226169846519	0.0736767770798644	0.000102220447156045	-0.0043595662882927
0.599182572470276	0.0404112775548242	0.000455341216447649	0.000872535378841962
0.944942717489602	0.0296640249664521	0.00121112566889073	-0.00163443643321459
0.923010247591886	0.014992982544605	0.00151554922253887	0.00888178598782143
0.946371986683246	0.00170537813441076	-0.00132495061218105	-0.00312704758000275
0.932008760951189	0.0383770863717388	0.0047749529800895	-0.00240397736576845
0.979363725012189	-0.00143771591140012	-0.0012760957481692	0.000853350189633376
0.679053980475508	0.0494123019247714	0.00871524528792021	-0.00184383853956487
0.68031968031968	0.377781309599491	0.115813431851168	0.063109314241817
0.847642945437896	0.150009804131059	0.00168019131971242	-0.00225811453239601
0.960909777953719	0.0578205222267145	-0.00197394886443368	0.00186121431799977
0.734156702032137	0.183996747642893	-0.0208426057097173	0.0169354440692417
0.887145692538407	0.00224659407091368	-0.000698177885354376	-0.000764403423345438
0.937013270937474	0.0320278641083448	-0.00215973140393811	-0.00477777383864525
0.974032720256647	0.00550354038726132	-0.000917389110591257	-1.86883750831631e-05
0.921070674174863	0.0124135616907489	0.0106930028504371	0.00725266308722734
0.948679353474537	0.0632454300269703	0.00408206335806638	0.00403737294607768
0.809809933389821	0.0889674514990106	-0.0119055984329896	-0.0276849902569338
0.888602771846083	0.0203051877481314	6.8934615517182e-05	-0.00529729466125355
0.887354615585051	-0.00173173168827093	-0.00391940377885564	-0.00236974503310933
0.946436781609195	0.271804670912951	-0.0269298245614035	-0.0207766990291262
0.853958606590186	0.0171597988718611	-0.00102947472918032	-0.00305116315166566
0.0913633994542723	0.0773160621761657	0.0546506850001502	0.0147807618600435
0.935591659298556	0.00801368488117369	0.00398981142575826	0.000395795057116972
0.804468823102363	0.0292381829010775	-0.0118577075098814	-0.00690721246037647
0.950111967450451	0.0148854332809126	0.00268941527695347	-0.000773179489420189
0.940148384205547	0.000818213089405643	-0.0022075055187638	-0.000219433948187256
0.32479690018397	0.0929744920017294	-0.0340096349823976	0.0167772555830278
0.906868234415827	0.0635798798721164	-0.00792461625545234	0.017404050490309
0.963273172564463	0.00831387556182835	0.0052164890604073	-0.000284144673886678
0.783778415655897	0.00808149075785786	-0.00116560305388	-0.00469607426997965
0.765280270203236	0.181357352325094	0.0225647935325355	-0.0207018672124641
0.950742326698237	0.0203931207153659	-6.97215848463875e-05	-0.000362576606557345
0.953783761428161	0.0388831273586265	0.00961404031416144	-0.004937183937413
0.803067817392945	0.192205696488219	0.0258391673959245	-0.023730298610267
0.964613335002045	0.0031877878893714	0.000974292829635741	-0.000592641287675053
0.949787605187925	0.0407475707496986	0.00275080981784357	-0.016191674859285
0.880717024517992	0.036431099030115	0.00339922064033345	0.00203441723739151
0.955814231028822	0.0400505969866541	0.0051492551105401	0.000873663526960219
0.832363432293399	0.0227010869371708	0.00116857383718997	-0.000288933834151979
0.816209741815278	-0.0148939371144877	-0.0548309821666223	-0.0397775078388988
0.891678846170676	0.0195896393323076	-0.00916444975297247	-0.0094096971172087
0.920675273704581	0.0365853417132677	-0.00574255685784441	-0.00618353587352852
0.731062173321962	0.179638880451852	0.002238756083213	0.0145032307750794
0.871976376948708	0.0498629948366176	0.00257771829586978	0.000263179863384004
0.933863690912456	0.0662492293053828	0.00348241659075816	0.00192564800560325
0.951673095317784	0.0145653562159691	0.00407121919444143	0.00313949450603964
0.964746834245045	0.0172398761041643	0.00487381897010103	-0.00116928222279393
0.819145171359383	0.131370656370656	-0.00139263719942754	-0.00923473960123174
0.730248714953715	0.262280154569819	0.00611957715540912	0.00286058683729017
0.943497879648353	0.0155278688322191	0.00220852990112485	0.00252425546275205
0.772593131813708	0.173050457440777	0.0373795486898791	0.0135148655108191
0.714286558585422	0.0456844147986835	0.0081316428037568	0.00212606934847839
0.859688625110244	0.0921093819066926	0.00409103831376248	0.00291530305963444
0.878226418675271	0.062732086370513	-0.0103754940711462	-0.00747493950916004
0.819656309097178	0.140924299301156	0.00231957038177134	-0.00971979248356156
0.71114877030352	0.179792209414097	0.0620992343237759	0.0461833894404212
0.951889722856763	0.065905745934705	0.0130524338573517	-0.00115255616999127
0.891136359217242	0.0253412182661582	0.00605431483893438	0.00547620313023659
0.900220726523941	-0.0110234552207184	-0.0127509940746377	-0.00833876400337059
0.757639434321016	0.195584385536656	0.080823561811186	0.0234379599212768
0.877120370253709	0.000828810908592971	-0.00688997466184745	0.0204554729093923
0.917531538371686	0.100148410185685	0.00962355193822472	0.000170034605445873
0.963334294120244	0.0726693924352378	0.0114717936525681	-0.00504511275830946
0.921696934306569	0.0305615808632345	0.00192731627653783	-0.00105818426361802
0.796261853433092	0.107295535198481	0.020879147307679	0.00948871530964265
0.903328262718998	0.00576118541172064	-0.0174325051755281	0.0012006375224332
0.913640803499384	0.0735943539173345	-0.00190991818280372	-0.0125008747113453
0.793345135441975	0.136850104230786	-0.00560700663512161	0.00907328060576644
0.876552995206059	0.0202527550974881	-0.00198166198804565	-0.0169156812544034
0.837704539456321	0.0781062701705855	-0.00509088379178018	-0.00607911576497964
0.872217249900618	0.157423175436137	0.00470734451788822	-0.001654352812177
0.788102481507993	0.104396699791437	0.0106080232375569	0.0386163705528898
0.804111227738913	0.0309555960306494	0.0232013086267464	-0.0182230807305777
0.963750054659146	0.0124967624967625	-0.00136178877544956	-0.00453909892013492
0.835838941671024	0.107683904386436	-0.0144802072651459	0.00154555426778952
0.634448334922048	0.2194714624028	0.0264829853066525	0.026863322564309
0.935099070465524	0.0400838429953772	0.00301252249825974	0.00489613506889521
0.943920886911984	0.0431858235989118	-0.0063205702722687	-0.00490310715317327
0.585394303368484	0.188716210150553	0.0482180293501048	0.0437573643054982
0.926903715993288	0.0183466587357584	-0.00426265637139097	-0.00230798385541688
0.890495787435963	0.0117472024817588	-0.00265120172533164	-0.00748223009754113
0.887391062371141	0.024829374999029	-0.00255504812291516	0.00610069004293837
0.918509820273361	0.0172808263015795	-0.00565712601371012	-0.00318627633232453
0.823841943866761	0.00303604280000176	-0.00801238085070808	-0.00588868756564379
0.930489464078314	0.11221575439646	-0.000594713841146816	-0.00434410969413815
0.775720936247252	0.0923377721411964	-0.00805184603299293	-0.00113095673815972
0.879073161831783	0.00212985382476908	-0.0105820105820106	-0.00520566649598908
0.58288820939645	0.000977500911229667	0.0593080668310202	0.0438779863481229
0.886236933797909	0.0844407530454042	-0.00201665365599792	-0.00691428571428571
0.889470994122157	0.00989108036502797	-0.00415000079047634	-0.0013617472809267
0.824184490706117	0.201650368435094	-0.0180760965743901	0.0339002495196031
0.927690861359444	0.0144647153167602	-0.000783699059561128	-0.00177948162750865
0.944536182612919	0.0222283421197577	-0.000243676592426531	-0.00711586592727094
0.973981633503542	0.0311667686181833	0.00945275246384102	0.00365582120899184
0.58768809482261	0.140889115815474	-0.0206786850477201	-0.0348876803486822
0.685264227642276	0.0981066933957011	-0.00316169828364951	-0.0101530890503913
0.731924677952257	0.116267934253866	-0.00130790356680272	-0.00787198317144511
0.91614604554303	0.0196967532346529	0.000874579386608559	-0.00174858565435302
0.944964786566613	0.0642338662523597	0.0063277028012026	0.000880561967682878
0.972944450278274	0.0155663647011019	0.00255352695199141	0.000277930486836479
0.93851713785695	0.0109155397207163	0.000511866707896561	0.00375351681900414
0.81490562546262	0.0551163723916533	0.00579699751386498	-0.000798490127758419
0.735970878436632	0.0426746063633814	0.00436472948354413	0.000585225403920005
0.973233249218574	0.00727096638483607	0.00303002984610366	0.00139365028499633
0.941807593431385	0.0261706133982375	0.00314756993723783	0.00165184344151134
0.952626317548242	0.0119019565969793	0.00373969987100375	0.00100449140030773
0.880760880943387	0.0227151155697782	-0.000883704489218805	0.00505697842010053
0.925808135772692	0.0152994436565943	0.00438669843133507	0.000737508734012959
0.855110983913413	0.0657400930299108	0.0115417037247997	-5.69198954036843e-05
0.954170557111734	0.0777015573829923	0.00478605964787075	-6.20298062822128e-05
0.899333915702118	0.0525425176292609	0.00846630150035723	-9.72051833826072e-06
0.936124263088836	0.062138200314533	0.00618671916667341	0.000906467109684755
0.903509129105409	0.107289867680229	-0.00492692106250116	0.00230060504574518
0.872173784542633	0.054555388534441	0.0121432430358427	0.00208365160327156
0.842150507294255	0.042489829374548	-0.000535770545715849	-0.00208373875286581
0.787282941777324	0.149270410173498	-0.000286631506535198	0.0166605729071452
0.95819621690946	0.0348763682862054	0.00155592155081024	0.00140572515730908
0.9157878279955	0.101019718542816	-0.00541658920081804	0.00667517367614925
0.801822236738834	0.170246715691727	0.0100775065416846	0.0201051370934739
0.921713765642776	-0.000663222632226323	-0.00579861523244313	-0.0045885860456911
0.769647864093683	0.144295250868744	0.011983026535979	0.0176675192807038
0.863784482846407	0.0903563344690292	-0.0122849953939861	-0.0147870669297482
0.90655293992408	0.123369059577659	0.012273304351512	0.00134255847251461
0.898583727983932	0.0516096876093624	0.0010791686635855	0.00435445944043367
0.784133165788977	0.117370903637417	-0.00800325799075338	0.00244645627207905
0.94103705311912	0.0130015774425712	0.00317220429374422	-6.23416522034037e-05
0.873985547569354	0.0483499213050604	0.00284441215742826	0.00166837701628794
0.711030036525878	0.0140566682346801	0.00888630536229643	-0.00100452861603192
0.950718010749885	0.0474416313503633	-8.26488505798941e-05	0.00135730124975291
0.865963983338721	0.15134331354437	0.0045137223997593	0.00579143510088665
0.936000791876044	0.0659578029610992	0.00836571196782222	0.00545936030105377
0.672289675517439	0.0239295771390735	0.00643564520558315	0.00183010483851178
0.927170357070685	0.175255907560984	0.0350235153646913	0.0299496329619513
0.641878610179892	0.0288758947206302	0.00297980166910635	0.000664626045019242
0.869945783219283	0.0753014157257264	0.00877638225525813	0.00810193844540285
0.94465689790981	0.0588790234050638	0.00330347674594758	0.00332351281086443
0.710871645570759	0.0784077903189442	-0.00665818914400833	0.00602936365997175
0.913885331698601	0.251569255404323	0.00790455447761748	-0.0121282660928945
0.921790689563201	0.0663760783346367	0.011476868863624	0.00205178426472933
0.845427296211817	0.138712551726169	-0.00146446883261527	0.0106050569158756
0.842669139127898	6.8009984444525e-05	-0.00110148042362456	1.69332238318231e-06
0.850117199873297	0.223879023787923	0.063687273063864	0.0174745450776681
0.887005649717514	0.00623052959501558	0.00309597523219814	0
0.934912543067479	0.0105864754343243	0.00385804834774456	-0.00375954934043741
0.91509568687269	0.0415540217325247	0.00534739477517329	0.00327182729024397
0.851620621627831	0.16301415611528	0.022471034086577	0.00504574615198818
0.94366084704576	0.0461447585684702	0.014910861799026	0.00710889766289341
0.787180050829351	0.186055629429586	0.0163183842938136	0.00170560220328378
0.678859160419103	0.141018050475081	-0.0166590079160846	0.011245141529765
0.926618580745476	-0.029585798816568	-0.0242094547305465	-0.0267688974081173
0.95272855238911	0.0278940078464361	0.0115145458484706	0.00165811341184752
0.931440465716802	0.15602099762535	0.00841381916074338	0.0010266782578706
0.797042539088392	0.0329820644977731	0.00435934357703127	0.00351588023470548
0.934483927339979	0.0740315810649368	0.00132531159316874	-0.004054193131028
0.959888665585288	0.0466340432667028	0.00533538039848378	0.00338544666530796
0.889580574703381	-0.0075849615305385	-0.0148810466136035	-0.0120029002562724
0.932486371067054	0.093243038518026	-0.00127753539073237	7.54806508109426e-05
0.867922885255383	0.106001710253304	0.0141998555222674	0.0107050235315497
0.900679305017583	0.081733421059244	0.0108525685782521	0.000977359820124754
0.977048178212473	0.226647163105576	0.00523382235556412	0.00390975251659751
0.884191110889125	0.0922029852671983	5.01007024118483e-05	0.00536246705951743
0.940171168444231	0.0241264096886582	0.00660073113783162	0.00333641562393431
0.922459024131646	0.0488743572376248	0.00243219806749368	0.0027921824976567
0.924191759952947	0.0363371249052107	0.0081640791802813	-0.000242001401800651
0.670626467473214	0.108279270929873	0.0260593888307829	0.00848341291348476
0.503747675531005	0.0992721818901188	0.0153871401632081	-0.0175877597769522
0.948307185111614	0.0105163626226061	0.00416813778723968	0.00323259546069158
0.945934227967439	0.0287734050854232	0.00321826829141031	0.00200266473181579
0.940359477124183	0.0890122321117796	0.00329007434459371	0.00280192046353957
0.95009027838942	0.0320221553082813	0.00196272475488368	-0.00758680301898668
0.960658637985731	0.107140554703653	0.00936622731494527	0.00368724756824824
0.963828075820102	0.0242052829564714	0.000145080453706146	0.0126146126159262
0.899820627802691	0.136032189918312	0.00941893647076669	0.00700231592858472
0.623214552168445	0.0778222065664645	0.01923085523403	-0.0143031234719165
0.110852927616413	0.0728167519058187	0.0218345888893365	0.00211002412898409
0.961325073828787	0.00735982914625019	-0.000350307192461082	-0.00174026619267238
0.951430205949657	0.223018468641785	0.0388795986622074	0.0128039793662491
0.91218118793939	0.210606526305005	0.0407400124668598	0.0251355106173077
0.850589364494748	0.0347921631142909	-0.000335593528857068	-0.000107228982444085
0.899048920039131	0.0476425923843736	-0.000925134558064446	-0.00102378284352618
0.916208791208791	0.187217194570136	0.079830053667263	0.0114468864468864
0.911626274769231	0.0755927589000419	0.00158076893614947	-0.00296370983141991
0.939831307889378	0.0123716512494428	0.00160446330539047	-0.00164174038935757
0.906607944517158	0.064883862816307	0.0038718899807952	0.00742501263296635
0.877209362640213	0.0846772591857001	0.0382888744307092	-0.00184052781912539
0.907085020242915	-0.0109270088802252	-0.0317816057698039	-0.00466805780972254
0.44152064420786	0.323192005710207	0.0940491485673498	0.00623856064503003
0.950832668290956	0.0659301825421418	-0.00105280806815414	0.00360962803267435
0.770824228651342	0.0897783297580068	0.00741785619043608	0.0146212510222324
0.950041111641775	0.0330169537496079	0.00123290143463546	0.00294506306376293
0.936396805525739	0.0505235599208717	0.00605402416553779	-0.00105487252678942
0.6182670492141	0.231018842685004	0.0883940131730237	-0.0418494135000395
0.948714550755367	0.10290056243726	0.00229917751072555	-0.00210881942284181
0.833333333333333	0	0	0.00840336134453781
0.741722567287785	0.0572463768115942	-0.0230453210193706	-0.0412598045070871
0.900211117096141	0.0161507801013191	-0.000406480616913199	0.00213828072795881
0.824366596180703	0.0918154229315783	0.005950368828892	-0.00156427203785999
0.951256321727864	0.0140714676413993	0.000457671478887946	-0.00286342943854325
0.957308675978753	0.00764653687561981	0.00475952841369846	0.00120421072886017
0.963802908672246	0.148167075795034	0.00653120804880283	0.00362170894952687
0.0535393460294645	0.0807943752312816	0.0852472489840647	0.0168209561078176
0.954546074549962	0.0737613858334421	0.00830553640576806	0.00875783844221275
0.897313658845162	0.014614950097039	-0.00507022261687932	0.00560434625993674
0.957591553470498	0.0376278491001244	0.00364246725612254	0.003040465012296
0.921526371942574	0.0311946357445695	0.00174483722633565	0.000484655324549216
0.844925562391396	0.0121926671459382	2.92056074766359e-05	-0.00241338538039165
0.854643508015026	0.0745659438451201	0.0249608173216463	0.0121175170521663
0.865959183673469	0.0422590742590743	0.00146613545816733	0.00136184773310521
0.856909965555294	0.124184433182412	0.00708578714759626	0.0115544081883809
0.763948094550611	0.217201823620147	0.0188308304514662	-0.00820940626618988
0.867500173078981	0.0793497750262187	0.00345803954537884	0.00284866270182212
0.739080118193463	0.0638519726569277	0.00190135801103485	-0.0056315319231414
0.867623308778695	0.110517246171378	0.00227495248516961	0.00425402785002903
0.944648911959751	0.0862843542873043	0.00655815923962229	-0.000120129037482958
0.71242656024831	0.136922472627289	-0.00517162562359628	0.00839873657326575
0.944645358217787	0.0603008595487544	0.00778561123979908	-0.000523030308696129
0.781125821645393	0.0368823999955023	-0.00827531255057823	-0.00181145100169606
0.861786635706914	0.0428328087518395	-0.00442120577706542	0.00758435463717129
0.941289870311952	0.0409289525496425	0.00317453979155852	0.00383843286051488
0.837613654280759	0.0959238242810925	0.00889406760311785	0.0169094142194904
0.833514540201178	0.0299395289755279	-0.00273803514125369	-0.00284189266367645
0.853294853294853	-0.00529100529100529	-0.00127494103397718	-0.00529100529100529
0.929366642880836	0.0802390308825896	0.0149194512747607	0.000565444087342264
0.7727356032964	0.0881095881899393	-0.00353156921329362	-0.00618467775557441
0.939326565499425	0.0530592495931264	0.00432408084340274	-0.00479134318400534
0.958511269968445	0.0664351740213809	0.020923472660989	0.0254315589001187
0.88957307313642	0.0905105140664178	0.0125028641120892	0.0111744091314857
0.908844261204947	0.066090372600938	0.00373458812317589	0.0022903108332074
0.824399967455862	0.227928365293848	0.0487272101823185	-0.019588806396345
0.867106918238994	0.216135693215339	0.0130564784053156	-0.00934426229508197
0.733478065285846	0.0234113712374582	0.00102192493496841	-0.0134447047562869
0.827870089404278	0.13676541954201	0.0154816354255547	0.0230929866508996
0.828507054469336	0.12062522634582	-0.0110558045736305	0.00565593731400212
0.869670357642866	0.0664187997521331	0.00477897252090801	-0.00387488097400417
0.595597878949515	0.13817347122998	0.00132686777277104	-0.0072705688849253
0.948313644923814	0.0370285129778801	-0.00888810888810889	-0.00601971128286918
0.807837263492743	0.0579266984446913	-0.00468119130789818	-0.00514251954238987
0.84863478101521	0.108105742296919	0.00354747162022704	0.0112044817927171
0.929827318625621	0.0693023626509865	0.00188583078491335	0.00121483945296607
0.887878787878788	0.136064285236471	-0.00146169726461698	0.001010101010101
0.768577767393609	0.148034589751593	0.0217568007043491	-0.00569098825173009
0.962548897746473	0.0671357196104658	0.00295279670405142	0.00556460350190473
0.678044678669712	0.117037934274114	0.00387691037263272	0.002888035956696
0.89542013308559	0.0996142124113956	0.00201813577244117	0.000338209472433685
0.667736326012708	0.0772952198671581	0.00591203136276586	-0.00114481410691378
0.691708118671167	0.136553085697572	0.0251495264994185	0.0166083916083916
0.923248230334844	0.0835572024085225	0.00109703083989501	0.00433007027700412
0.833297921921263	0.0592594043887147	0.0382616054158607	0.00047705464514923
0.809631745448168	0.113617889085951	0.0142899956769315	-0.00360286577547934
0.723377784300514	0.0961057308408919	0.00913068329008886	0.0100960099463542
0.852915964932043	0.16859421127918	0.0270539344712637	0.0186308506433285
0.905964085859851	0.00585805675382223	0.000361843000205281	0.0054477996117805
0.834537618694839	0.0385017044982124	0.0112211025382499	-0.000741964519892753
0.862098807165393	0.0447826802462837	0.00100674519279171	0.00484974014626701
0.921300852449927	0.0498699101058505	0.0173273655586066	0.0150721962506421
0.742255727836102	0.0301512299600065	0.00322526782647682	0.00222629799499869
0.941082805953422	0.0858972318796409	0.000351874317196266	-0.00385174017760291
0.879656807405735	0.107513416815742	-0.0133548238544785	-0.0232558139534884
0.191345010699849	0.322571621926461	0.0761175881553536	0.0712395393748659
0.744286781179985	0.131738849385908	0.0132278936017254	-0.0265190062855433
0.582420948224115	0.063585554600172	0.00761350885684288	-0.00791335130792431
0.507682392288511	0.215929695946193	0.0233340817564695	0.030344487429598
0.912607750938125	0.0957689177506483	0.0127696585572124	0.0139400624170503
0.757462178001908	0.194339596824795	0.0488475138822571	0.00837861185517547
0.904790197698964	0.14757096718243	0.0346299169958502	0.0176453607075495
0.933702914408259	0.11677511639036	0.00254764673943143	0.00142694539099827
0.879450472732251	0.0914412871079342	0.00382722745523827	0.00508868338487124
0.847699252068685	0.283261625937499	0.088031281418055	0.0518403416126573
0.93165171473995	0.0465484510989505	0.00443728893426529	-0.002733373704862
0.904038417683239	0.0356804068475464	0.000718854133075352	4.81391612076427e-05
0.752872913949374	0.0728658552755787	0.00569547048585311	0.00357966805263847
0.612024641055491	0.104951523545706	-0.00896658152405277	0.012300866135643
0.946544001428294	0.0369236742752815	0.0167455936617098	0.00050500869277258
0.928334259555526	0.0531167716793179	0.000963311176173876	0.0027951314885144
0.934044066471121	0.0610630229676774	0.00694730482301676	0.000510149622105339
0.867030453520433	0.157821545356659	0.00196238473160481	-0.000990437794454478
0.634392876989574	0.081756191320227	-0.0286838878709059	-0.0349201214310889
0.920691788526434	0.0298341996773615	0.0077718955313026	0.00321197656887808
0.933577070816038	0.0558707202845083	0.00705676060655235	-0.00223427997460376
0.687772780549814	0.0577084454149296	0.000224090269227255	0.00023983389522083
0.846196712176094	0.0113288773082588	0.00583437181375326	-0.00222208785560964
0.887412488949001	0.0212881004876745	-0.00694946797325146	-0.00288495562771258
0.895105479938949	0.168424709238241	0.0410939062661655	0.00900608458019417
0.89438264467229	0.0611925236249491	0.00022799400015789	0.000320789261784735
0.933279801445361	0.212406015037594	0.0753092408440456	0.0274745081882789
0.623070871796211	0.144745563120166	0.159255178694767	0.146594667394047
0.935733788178688	0.0822598456963232	-0.0108491366360036	-0.00551872338849701
0.950098816729761	0.0683342468870227	0.0112554720119873	-0.000373127367026736
0.805603170208465	0.141370207684763	-0.00501678685210422	0.00528698750249043
0.92499325388722	0.144443354828698	0.00638251750539886	0.0157352645230535
0.973856209150327	0.0380710659898477	0	0.00217391304347826
0.848730070448647	-0.00674531155474895	-0.0636857395478085	-0.039748919866308
0.890541653468483	0.065831301803998	-0.00333190761334474	-0.00402972749793559
0.908490808403745	0.141407119021135	0.0191129764065336	0.0030252794785266
0.796968230149894	0.0638309307284986	0.00564835466454527	0.0153810165744232
0.858613540547398	0.0546193767228011	0.00530455071324238	0.00134919882200449
0.840056330450069	0.145193855985508	-0.0163345435261483	-0.0145747794405083
0.834282850662025	0.0153325830787827	0.00296609104391323	0.00515675879927539
0.879313187365543	0.264984937450709	0.0411087422347241	0.021369860483444
0.858104397256375	0.0375786931571763	0.00563936048441976	0.00647814105012087
0.584766306257581	0.118751116555019	0.034555712270804	0.0288101611622604
0.938802778110922	0.0314914090464118	0.00536562893835681	-0.00571769626862596
0.966488409757681	0.0301240578936837	0.000594721981369084	0.00207401406549024
0.7440300483416	0.141782056435291	0.0173545283157295	-0.00259862810991417
0.814242362398141	0.0826227239809642	0.0162258806008806	0.00895456091777481
0.77081739624999	0.0949748950563486	-0.0226399753391082	-0.0230623045459503
0.838298093272588	0.103086871403429	-0.00472572675296004	-0.00170041167861693
0.871268947744434	0.192873212860149	-0.00136143375311408	-0.02069855129301
0.119104409802084	0.0996793903770647	0.0258144493479446	0.032461405497982
0.803897686940665	0.0443095804394101	-0.0294726730808945	-0.0155949002816022
0.919498588359147	0.141312663847295	0.0118024112967727	0.0179069513094344
0.90403369264876	0.283210149581475	0.0488702135239599	0.0257291133734375
0.13314606741573	0.100920245398773	0.076829268292683	0.0429663608562691
0.945021645021645	0.144838606583573	0.0238095238095238	-0.00558680164979378
0.947783081752892	0.0187794780961012	0.000114920513311627	-0.00406745100143541
0.855659612070238	0.114232566362667	0.00112051441954891	0.00972724059017248
0.91020493757144	0.073982611166273	0.00474687759075101	-0.00661221850676269
0.822556089075878	0.211639419177206	0.0125624480672833	-0.00587650984090562
0.789563216090459	0.225965829402015	0.00193092723384954	0.00672009017927466
0.666593324031341	0.104832160293892	0.0262647132481844	0.0074058410899322
0.470758166154657	0.266921452043756	0.0884781025324776	0.0419290016398666
0.94087681825496	0.0981620718462824	0.0156223893065998	-9.85719751091119e-05
0.923596177650757	0.0817615348145324	0.016806104383734	0.00698966622444802
0.526412417792918	0.107772353851649	-0.00783305443356748	-0.0167812269665233
0.75068656189603	0.0165661837897161	-0.00489089812271226	0.0451345287252296
0.90111881032297	0.066659978720278	0.00467830957483483	-0.00555214462666005
0.792900766742011	0.107711271604446	0.0276408233113087	0.0205605889822649
0.943393813187308	0.0710246383208888	0.00581332552705029	0.00270208614576987
0.930894179344223	0.0580956681672147	0.00238335498098482	-0.000820625328896677
0.956827516270451	0.107725193553074	0.00802674506326433	0.00199571523819484
0.959186963927107	0.0775128183160611	0.0026161891641128	-0.000618354891177003
0.525360576923077	0.52563048245614	0.0378180309734513	0.0534375
0.920021319953947	0.0842743843105526	-0.00155687183583933	0.00119269749842447
0.947230187639395	0.0368591240453856	-0.00228296815833908	-0.0012091448555537
0.630871396666978	0.10390800955446	0.000335928226066821	0.00193697217454155
0.898789350568798	0.0821413864892126	-0.00346321355761855	0.0040598855353712
0.822197686391865	0.0814812200681766	0.00574172927375774	0.00475666214995484
0.827498171779194	0.146057557943247	0.00493122284776793	0.00560959924194496
0.82140255283929	0.100342469178928	-0.00581405502685809	0.0040199835597311
0.887615320100643	0.121081925593204	0.00620248099239695	0.0109825024537178
0.56568144499179	0.0716009398615609	0.0143533760757812	0.000566004876349704
0.634615384615385	0.260617551462622	-0.00464352720450278	-0.0712168978562421
0.836034138173176	0.230203608194039	0.0331640921846589	0.0134049494488051
0.933562740728901	0.0405371210278363	-0.0041665442837267	-0.00309323906319046
0.910417250949963	0.0700034161651106	0.00760628515465546	-0.0063485610044285
0.949477508650519	0.0371613216715257	0.00615943544171458	0.000213936078318457
0.883325551138479	0.00521994618508092	-0.0116743822561311	-0.0054034427565977
0.896935523759053	0.0661269841269841	0.00219294743845642	-0.0012129963898917
0.790359055828404	0.0717226766139617	-0.0366742083698741	-0.0250770151487208
0.880323149603272	0.000950061423600233	-0.0209620487628733	-0.0136256145960882
0.895656050708484	0.113029063823298	0.013022444638007	0.0135265509422385
0.624246618498453	0.250179032108754	0.00777712932313868	-0.0364617990060734
0.881263200532361	0.101238310070962	-9.25109652702982e-05	0.0023870364310266
0.966640766640767	0.0100700341906372	-0.0036731509785402	0.000837684626080531
0.680976474917146	0.103004534484305	-0.0147195842433516	-0.0053257482465737
0.857142857142857	-0.0252100840336134	-0.0064935064935065	-0.00168067226890756
0.932611903590753	0.194228373236354	-8.16943406245531e-05	-0.000947950733646157
0.972311827956989	0.0230528575981749	-0.00022915564956813	0.00195709822725952
0.841517605330835	0.132360570687419	0.00130019223206587	-0.0114945488049147
0.837023585976352	0.088947083258082	-0.00100246284080642	-0.00279563880346659
0.897910166502227	0.0800681692150492	-0.0103570139674402	-0.00170117873758339
0.911003926986604	0.0782894669383126	0.00121052246545514	0.00242764560596145
0.866019392247556	0.237932634046085	0.0400515090885871	0.0302149221247364
0.170530005974413	0.107272166476024	-0.0112208188526912	-0.0331651261919759
0.935409400265838	0.071180957854051	0.00489311944953633	0.00371529533967202
0.879826207168954	0.124441092495825	0.0123034859876965	0.000402343651771574
0.601409636019356	0.173265306122449	0.10382474668189	-0.133689008598363
0.873147214095346	0.0352684711805465	-0.0167900874820253	0.00436888100326076
0.704754795639559	0.113008894369968	0.00140659822439809	0.0155508697944122
0.834451394194041	0.0324622683801554	0.0231706467580148	-0.00299069836848388
0.909642578993674	0.115649702151043	0.00398297434075045	-0.00169755443672042
0.888338180008707	0.158806704507413	0.0210460460707307	0.0271761707682563
0.899104797819223	0.124944766248261	0.0111637174284058	0.000254149612661143
0.900940095471441	0.10337217126865	0.00833298133822506	0.0374034870657287
0.150745768392827	0.114174187835609	0.0716410731463997	0.0470284356046573
0.932087960177233	0.0768436492772084	-0.000719020149093374	-0.00138822094527931
0.727612440157652	0.175958645232021	-0.00499273783587509	-0.00439945561608684
0.934015427041285	0.0839296243764841	0.0222186129608576	0.0036745996108367
0.712418011930678	0.116313931621297	-0.00654419943086964	0.00362081886479794
0.808207750151182	0.0945364128301373	-0.00363179622994236	-0.00378001194080771
0.474195250659631	0.0700602409638554	0.010550918196995	0.0208876298394712
0.907633933627817	0.116031035964314	0.00529707295762341	-0.00330081064026018
0.921541469219228	0.0853356540113803	0.0117259037070544	0.00116444115234089
0.656488766008555	0.119241376684273	0.0359986253508219	-0.0248858514674529
0.795997137694696	0.0587851642723754	0.000924675119855731	-0.00046577295773583
0.978889504804139	0.278287900526064	0.00668764752163651	0.0124638849694282
0.812930928720402	0.0582224792751109	-0.00408188679026718	-0.00435043091656312
0.717813168213089	0.0909309159644202	-0.00534535164028929	-0.00961575085064242
0.847400816625023	0.150228525176544	0.0184379193877013	0.0178689328102164
0.0791320622295005	0.0708862848654893	0.0593593887746107	0.0520703503669852
0.924371941624868	0.221079998000146	0.015356868577051	0.0135196218926726
0.883249897422371	0.0836466037717205	0.0105366629134006	0.00440747836617079
0.183606086706862	0.281834215167549	0.174480387560556	0.0315998208917034
0.754459703303749	0.137239615890649	0.0152548671340123	0.0139566961271283
0.902061637097595	0.15882541720154	0.0147207561208119	-0.0121662083322625
0.856477323753929	0.0131062830299472	0.00506420077827343	-0.000874174962281316
0.823414794161063	0.116670853170546	0.00152955538928051	0.00236671232633021
0.943349753694581	0.0697674418604651	0.00869565217391304	0.00965250965250965
0.833786840166323	0.144908188860793	0.00908022236885513	0.00817606067187437
0.671977643568553	0.143204839887748	0.0258190883190883	0.0102154069417968
0.93904018876052	0.00993078954557873	0.00419497503527081	-0.0019439606209769
0.861812433466599	0.0971642941656524	0.00581771170006464	-0.000786170394783674
0.861814117816714	0.0112018226694513	-0.0397691553297961	-0.0178383590462833
0.944364648410891	0.0747546147974934	-0.00138918623183235	0.00565263374950943
0.946205012664921	0.166347212191957	0.000106716399896841	0.00384293942595872
0.897077794927319	0.0825816671265095	-0.0377508400007425	-0.0193361602129698
0.767787247364942	0.0872965583283808	-0.0193918082123217	0.000517318155955043
0.885854024207408	0.0769730776323068	-0.00134308698311145	0.00448687187221499
0.904286648623452	0.129394604112574	0.0189271848216248	-0.00108536565311056
0.715434121502157	0.16979114822393	-0.00889614364415425	0.00434277261200338
0.901098289505313	0.0357681920626203	-0.0109993481192907	-0.00675744472478229
0.456633707436493	0.153842039579248	-0.044126344380435	0.021095345306037
0.730230419933963	0.123144014297461	-0.0299753970923204	-0.00646281079295635
0.866168558796212	0.104464907427643	0.0132868440707726	0.00557443904991073
0.880751471365031	0.0518199747763866	0.00622128696884148	-0.000947960446561202
0.918208184210167	0.205265108213819	0.0222695790013704	-0.00378223227166104
0.941014235096045	0.0656209841005167	0.00408540312761979	0.00286039603920148
0.863323883770376	0.187079742425386	0.0246319957248348	0.0145531358017667
0.581194795699206	0.139281867680075	0.011959735814791	-0.00663081408210198
0.850320252567983	0.0874644453474197	0.010465624524234	0.00551717957830977
0.915781532842256	0.0500463341452741	0.00174352331856267	0.000892658369144485
0.950665302221094	0.0340871297880902	0.00612368947441026	0.00122340652442852
0.87270228776737	0.079200049919332	0.00379619328398573	0.000951654710595764
0.924095596222132	0.0770540489491933	0.00563041347235646	0.00215885052542557
0.791002288465319	0.181295980653526	0.0218312441052422	0.0101031979822484
0.801153696821787	0.0787624093353035	0.0254215108670998	-0.0146688026253903
0.853430335796449	0.0713160545203348	-0.0232236280471224	0.00366184755255171
0.897978681405448	0.0595642701525054	0.00642289348171701	0.00162687527515324
0.921215899531306	0.0630373491375434	-0.013134923638841	-0.0193719373384265
0.977099236641221	0.0395778364116095	0.00294117647058824	0.0108695652173913
0.935342604643843	0.0549601495917216	0.00497390890144812	-0.00185328912051702
0.802433511277834	0.30933148035554	0.0459770114942529	0.00271450990371971
0.833302034428795	0.0923030537967868	-0.0222535211267606	-0.00303783485225076
0.940111609138158	0.216483677353243	0.00380273321449792	0.00234958278436539
0.686034774270068	0.0684219461309244	-0.0405447163543661	-0.0258676861302461
0.813580999056232	0.128911568249369	0.0371950560127376	0.011643673564694
0.805786831443811	0.105465288035451	-0.0113156904739231	0.0229234206346705
0.906862176227112	0.203817421656332	0.0134390876311047	-0.000111902891848377
0.784065566298231	0.0295816143148075	0.000885608616958588	-0.00313911036007437
0.882575076425103	0.144444579303402	0.00662991647495799	0.00935074594380446
0.729933110367893	0.13225015232641	0.000546195579518335	0.000624569281060902
0.858874458874459	0.085677702579111	0.00887445887445888	0.0051948051948052
0.897921940529716	0.230357142857143	0.0629095059076262	0.0420058945566837
0.781866325040187	0.140613128286495	0.00559938210657773	-0.0293517981539838
0.902012719752294	0.0230708746814164	0.00614161397225139	0.000588474926289381
0.942423030068347	0.0321930620284575	0.00599760660469536	0.00336880990168462
0.923830523401553	0.0675209832134293	0.0136928673621612	-0.00482628209995254
0.796941097046808	0.0704729794483421	-0.0155239495634296	-0.0163220803215167
0.969830936649825	-0.00853805533233842	0.00333532457188371	-1.94795075580487e-05
0.818193205180629	0.177397165166938	0.0182597747512585	0.0259906400801979
0.937679218099969	0.0679666458089616	-0.00431509149181888	0.000369276105773388
0.92573575076424	0.0877953860834097	0.0151332020993375	0.000591477682982865
0.911886208045559	0.0342252458486641	0.0163218496731022	0.00798723766017508
0.693234293896545	0.100997056659308	0.0679472699311075	0.0218007244047236
0.956921435742972	0.017147956906993	-0.00161798272225593	0.00226606024325744
0.862510696957611	0.0725932963944948	5.11778465060071e-05	-0.00216681961863975
0.915777049497261	0.108035938243735	-2.2574628294636e-05	0.000933446638076981
0.882227422907489	0.168195560162391	-0.00560502390102165	0.0059010771517954
0.746790619071334	0.152628583206278	-0.000606075447210211	0.0150908635864351
0.874673698073543	0.126192000599021	0.00157718793513537	-0.0010467106051965
0.948581987516919	0.0374222350446557	0.00866733300631056	-0.00197145440036278
0.902724904828692	0.0845209597505985	0.0054007727050117	0.00762661491931959
0.877027249218995	0.0675408675157308	0.0149721467428298	0.00655940013553883
0.897426031386239	0.111540153810878	0.00563630007642176	0.00462424736439366
0.894642857142857	0.19681227863046	0.0025974025974026	-0.0150793650793651
0.876841304708047	0.192655674125474	0.0787358322520559	0.0254507176609732
0.884567475487843	0.0269675679949455	-0.0171538223868842	0.00700869998020802
0.608214236290211	0.100137637917291	-0.0132849069220647	-0.00843261223728078
0.717532769547475	0.438376157640012	0.13529524122105	0.0645391345365514
0.869397152771022	0.14155622271985	0.00229098900431553	-0.0015104685858935
0.911858519538282	0.2064349143359	0.0137006248014402	0.00204607512821233
0.844981439177613	0.209099507608424	-0.0148611820814171	-0.00276196853029795
0.725701966216353	0.154422194901113	0.0406037876118183	0.0153071585965752
0.895124151559412	0.12724826596508	0.0209291542111858	-0.00719082136345444
0.977777777777778	0.229166666666667	0	0.0333333333333333
0.867677282189839	0.126835461445103	-0.00308308835358986	0.000105527225392255
0.916752288436391	0.0695235148514852	-0.00438810697213219	-0.00568481848184818
0.854375	0.22487012987013	0.00374233128834356	-0.000588235294117646
0.729906479322592	0.274068147239756	0.0963988349171791	0.0374158416673606
0.803328795725319	0.146873711454977	-0.0133118466053033	0.000813341291620528
0.840201850294365	0.0118198874296435	-0.0361419068736142	-0.0212178374042504
0.954294982576423	0.0189125295508274	0.00143314099935015	3.59181327795402e-05
0.807291326957342	0.142180081816736	0.0414830291408582	0.00590003206395831
0.88694266043974	0.10664285592235	0.00380118348820076	-0.001426896989921
0.89364269639319	0.111733806932973	0.00379943107292904	0.00475396177690685
0.858742307652794	0.121277488032194	0.00809751368136295	0.00125206486299209
0.716402116402116	0.166951566951567	-0.00942760942760942	-0.0143039591315453
0.905079381640496	0.135483831821822	0.0052379794397471	0.00449297552177685
0.896816735578475	0.0177156317496632	0.00238996834067912	0.00135506935978121
0.926838790559862	0.0826318049409374	0.00416125584117714	-0.00766292346472112
0.803760534641605	0.0267976000796163	0.00627402991825789	0.00567818053871146
0.889664172769651	0.187900791748908	-0.00470199888320505	0.000574543065034232
0.803585057160574	0.201492747680795	0.0766326860696026	0.0161205853003216
0.888943092009948	0.13346471632966	-0.00269212815387781	0.00570795499747957
0.764275466284075	0.0989159891598916	0.0150776053215078	0.0297210457134511
0.953082845298414	0.124059220522243	0.0113573577260728	0.00838144905941516
0.84579733716852	0.199859511374666	0.00766077551447547	0.00376750045455726
0.867488450781246	0.0859166396597924	0.00644000048894376	-0.00196014798468229
0.892532016201836	0.0894292135017294	-0.00303026086752751	-0.00138823346146622
0.812925269887852	0.151383191276808	0.0255526569817071	0.00361085083529493
0.884598157676847	0.079632427904807	0.0103848226259162	-0.00478689128233453
0.258064516129032	0.153897849462366	0.126916975145426	0.150537634408602
0.735361582135225	0.168600620324758	0.0419956463513632	0.0515902334513577
0.0674390968508616	0.0864498019080783	0.0582464509675682	0.0144840141085448
0.792449674633583	0.116883422863067	0.0132246176524784	-0.00342198498540681
0.204164363368343	0.178627410890752	0.0674207438145594	0.0687680020947892
0.662151954325867	0.166985860396887	-0.00479249011857708	-0.0591464227028467
0.932605441404266	0.0664160847911505	0.00134711779448621	-0.000317352178163706
0.922339503054877	0.0862229306469866	0.00330587639189777	-0.00213351780748142
0.809838403041825	0.355448919975871	0.074261479964902	0.0463543355629123
0.917442566939715	0.0696134352870539	0.0118227212360704	0.0096506456567807
0.8375	0.129419191919192	-0.00608974358974359	0.0211120401337793
0.844232489576027	0.00340295752881151	-0.00143832122206314	-0.00885212439849249
0.937471453835014	0.00540977093016046	0.00430278519902894	-0.00708826216398784
0.876782452446233	0.0828135550545338	-0.00214663023394357	-0.000942311553601815
0.749742926586065	0.154231944768673	-0.0054547999292828	0.0105122671512949
0.677350963344809	0.086526403346402	0.0169770510185973	-0.00911161684829637
0.81151174488963	0.099937406228797	0.00755195564506229	0.00175388333645543
0.926243413665025	0.239275281658476	0.0218590604275088	-0.0111263877587287
0.918909231194506	0.0964711887638002	0.00670144212280177	0.00198621547896134
0.928272604588394	0.0305083421247997	0.00471491228070175	0.000890285415030112
0.116343973486831	0.123146694575266	0.0626780626780626	-0.00610500610500619
0.754238842596962	0.144567406385128	0.0209468674253091	0.0551329752992729
0.980442942942943	0.0737222222222222	0.00523211567732116	0.006258281279576
0.947702220562137	-0.00025812961380452	-0.00540687103256882	-0.00936506263378102
0.753038194444445	0.210927406330749	0.016727615248227	0.00111297592032274
0.772375070935007	0.181933190903101	0.0163892029395138	0.0278976640711902
0.600228312305954	0.0334735584712901	0.0191186422078753	-0.00301005048559787
0.768037459283388	0.112700481154771	-0.0480914718019257	-0.0397939677145285
0.963914745142149	0.0687602867417062	0.00145829152451669	0.00589526438254218
0.802125766727537	0.206792672110591	0.00903450207071378	0.0141720303271192
0.824629680528184	0.223132993292404	0.0218231735898752	0.00924301176787942
0.853783691974026	0.000818800106387019	-0.00398674725114687	-0.0137439775374111
0.756421945324824	0.0495155494644111	0.00336612092004928	-0.00126534379730002
0.703660901066381	0.113503256293813	0.0114230962859509	0.0155797468577495
0.694565136849309	0.0805870264412775	0.00767738441239665	-0.00723628561467493
0.941466557954814	0.119432009501312	0.00717814538756821	0.000596180111431482
0.893050968730754	0.0332888281876811	0.0141641473519203	-0.00879301178981962
0.752290008792061	0.0679353091577619	0.0135359616835945	-0.00040851385944177
0.888433503942651	0.0716844202965931	0.0061200477292335	0.00272322881631767
0.914713672257177	0.0973378327040278	0.00766712798084082	8.5387634747745e-05
0.952303916947694	0.0140895830489969	0.0107576622744565	-0.0016160707847487
0.927573634720191	0.0482700861253037	0.00957582496980384	0.00256343143824548
0.782018182102677	0.0353525661527964	-0.0114733741777244	-0.00138552846537213
0.907042561841323	0.107787557217663	0.0101791912937424	-0.00041230721537627
0.957417622508245	0.217770683614054	0.0102442868400315	0.00683901754491382
0.868095852138405	0.0145670508929461	0.0174714761628179	0.0172044635885035
0.869023778294503	0.278352047806301	0.060766158682318	0.00714073384251879
0.854144263379932	0.172446331682	0.0134180881467147	-0.0019861653311417
0.951300067998575	0.122375735966785	0.0128868519613641	0.0242250378516216
0.844599312079676	0.15367383153878	0.0083474792055678	-0.00500426153658834
0.922522858742303	0.0433624389521977	-0.0347235180692915	-0.00243176136315156
0.880384610193587	0.175553006014002	0.0278339786550691	0.00946534183114612
0.888436378999	0.175095060228272	0.0107541966845473	0.00123984957181242
0.902565433614684	0.125183843933844	0.0111003790561802	-0.00159747204082179
0.827621594224204	0.1320358903673	-0.0104162992120219	-0.0339687046025932
0.956937085245125	0.0665087235824179	-0.00538667417676315	-0.00452090581236731
0.946416674597887	0.0721441539508878	0.00895040304718321	5.61874413041921e-05
0.640881502385244	0.0854975090805603	-0.00352226664042443	0.0305775764439411
0.805756561884013	0.0973145151970415	0.0396798986178477	0.0264794265903337
0.881621187800963	0.184842476316369	0.0482878544676297	0.0212315774113527
0.533986202814922	0.026983432231386	-0.0292561582332241	-0.0507123176767083
0.915994805062518	0.121443227905933	0.00858411595792488	-0.00120836220445826
0.824170571111186	0.15043716816891	-0.0156035170725209	0.0219221991117221
0.431053221896595	0.0436515523922976	0.03951633942883	0.00104395849637123
0.0500771928743854	0.0466331991508139	0.0377197969420778	0.00599317780992914
0.835962219598583	0.247358339984038	0.0330240265120132	0.00736842105263158
0.9265022529856	0.121631475785458	0.0124237591709684	0.00240886652181917
0.638835993952971	0.0734817841133821	0.0721125282155503	0.0619484283913235
0.948242861563117	0.0519860495373507	0.0174074840006582	0.0106772172879302
0.778950208873762	0.0743511943768683	0.00600375234521576	0.00616040169800659
0.552404765406677	0.117925769225554	0.0285623456904713	-0.0528745306871767
0.943607761951276	0.0310457664246791	0.00129226304732252	0.0233603091476483
0.918994170673884	0.0746500783144912	0.00908705153933469	0.000648341645973473
0.896573949122842	0.11836667384632	0.0218886847449198	0.0364016150955465
0.0510348615366827	0.0202535559678417	0.0219851576994434	0.0209750566893424
0.65419975842236	0.142410147961375	0.00724263532415839	-0.00577044813084141
0.82700751292809	0.0871562522714608	0.00364494650159167	-0.00217231625173863
0.742518843643717	0.166418784191615	0.0244371750185703	0.00285389431001967
0.789868521611213	0.116806465359114	0.0244400276461494	5.16845952323319e-05
0.797856070690192	0.0938086097357768	0.0317527249848565	-0.0155626446263188
0.797411039664561	0.104797176843444	-0.001637792858848	0.0036506178142513
0.868573633256682	0.128643748996657	0.0176898434878116	0.0081429861473441
0.744508394755173	0.166191283113345	0.0326095805735077	0.00554854517913894
0.956623961425811	0.0246917533604323	0.00145405318133182	-0.00323918617927265
0.892120057788491	0.132642315250016	8.49084036056991e-05	0.00764489511015272
0.880149034386436	0.0420422563926475	0.00879595402092021	-0.00363811051982477
0.743172378853153	0.0784677923641305	-0.0166544997430215	-0.041492737661243
0.895650803655846	0.124682395644283	0.00157894736842105	0.0109740324345836
0.673459443930479	0.16383441847517	0.0247011414420612	0.0012560220505151
0.867649155356709	0.140455590791268	-0.00210801442876856	0.000630516447702817
0.894109989402823	0.195209142548407	0.0213424796838977	0.0200267311124111
0.913130333426921	0.00130062267310475	-0.00580943841902962	-0.0100149943355993
0.901927213906573	0.122030840849578	0.00207998089871817	0.000983305638310512
0.74923318439802	0.0840986394557823	0.00592124173613107	0.000977502518374808
0.91153206451973	0.0576457222211713	0.00595765621971906	-0.00268169072728337
0.907912943645725	0.126853245133196	0.00259473681998007	0.00360593261123351
0.87776493256262	0.140741123038811	0.058747668286392	0.00558102451664341
0.603728218394823	0.113182126090088	0.00168129581883333	-0.00640555474059948
0.888253812193347	0.106601417407273	-0.0205478012665911	-0.000179446098978603
0.898099132280417	0.127636637138559	0.0021573580661221	-0.00973813935738706
0.957627118644068	0.265060240963855	0.0078740157480315	0.00472813238770686
0.890789640867469	0.0991845860767955	0.00229516542351164	-0.00393415633000366
0.758481460244648	0.109069833062603	-0.0248503807295637	-0.0200362242896223
0.906199840309534	0.129413400055602	0.00946781416574355	0.00590811546178855
0.915292266931611	0.139264832425038	0.0219085051866962	0.0148165212609426
0.81876213472037	0.0269808806841839	0.0150218813232318	-0.0179022698206445
0.685087164127114	0.074991397324632	-0.00502563101715424	-0.00723041391528198
0.789182039422379	0.137092301088021	-0.0106301386732242	-0.00417910287105253
0.940203057658083	0.0422214925535928	-0.00485807128756133	0.00629925452609159
0.888180664805887	0.129505280711506	0.0130875576036866	-0.00131963896669779
0.494260904281864	0.18571635241356	-0.0419435171938748	-0.0292274678111588
0.827681752210054	0.169767236818903	0.000427672955974845	-0.016412509692427
0.855032279961201	0.163735950673707	0.00823909241866098	0.0139189581673589
0.928233910925198	0.0620665936957984	0.0121582103100241	0.0066819659284019
0.729780964399323	0.145232335669438	-0.00312057399884826	0.000810404151039418
0.856744136803061	0.113992775679687	0.00238320300677156	-0.00866598928525095
0.871297699407632	0.0658787472608568	0.004196079872514	-0.000543732817432033
0.891314494229464	0.0823779270652846	0.0123804087187748	0.0041398256229328
0.877494810567394	0.243741804314388	0.0416940185144727	0.0165402802257421
0.914621391217136	0.0772936029255851	-0.00923549828860857	-0.00290739987853418
0.889639042644422	0.174563238188976	0.00406659418618698	-0.000912111019118651
0.938547960778208	0.0684709218817165	0.00435047437450758	-0.00239100673883283
0.701221224031443	0.20031230707775	0.0304947283049473	0.0299450620308994
0.826678497485951	0.193191140278917	0.080395256916996	-0.0154011915325136
0.839108555892972	0.163066930622595	0.0194916714823038	0.0399140812839208
0.945321729404774	0.0938616479590401	0.00491768900073398	-0.00479211707820977
0.698236301814312	0.131614900665004	0.0196802911199119	0.00162274700603381
0.609711431742508	0.189495798319328	-0.00541795665634676	-0.0281512605042017
0.924170797380821	0.061485939200648	0.00191494060487715	0.000927800269905535
0.900291688473231	0.144703461697103	0.00554383941177095	-0.00727428879219403
0.862038013279002	0.0118931325597833	-0.0173555586456233	-0.00343969371421689
0.973868237026132	0.193736920014292	0.0359517782830666	0.00989254647791233
0.653224703645807	0.232026576286888	0.065071557326606	0.0324670942068796
0.940440250991688	0.134798542918154	0.00273116582123099	-0.00271910765094058
0.870093465435424	0.130075808030784	0.012653560207908	0.00390596262782314
0.553417160252804	0.143925790150587	0.0445902444414433	-0.00398881444872312
0.953982973750091	0.128690098309194	0.00563436539252947	-0.000737794182440914
0.820466863759547	0.269360269360269	0.0347555869576595	0.0151119930773967
0.871328780985003	0.115758613766163	0.000802638002095638	0.00630790276698201
0.698916178115347	0.0587285770958682	0.00543578001695404	-0.00467701455238752
0.628561985898942	0.0648833346380414	-0.0468799916938215	-0.0252526515327721
0.903940844343814	0.0483493265252223	-0.013782914747545	-0.0050407725796115
0.703417907703622	0.0676854364973177	0.00674361314211252	-0.00358752054019145
0.729174093386945	0.129770201334882	0.0355862572654514	-0.00830710727240655
0.826639162603566	0.0481489113263274	-0.0211145797950062	0.0216302557604933
0.928672373415166	0.119361266397299	0.00219597602231586	-0.000343500425472118
0.851315392600789	0.135222554671603	0.0220103677456246	0.0137579476703497
0.888836662749706	0.218019602915305	0.0434245840042942	0.017568416842827
0.954476421948742	0.110265201338825	-0.00582271534908499	-0.00396908391317755
0.738703268918187	0.31003567622666	0.0689716068520299	0.0278905227670947
0.809801456489709	0.120753055981496	0.00538379081924562	0.000980418575406455
0.913779723158044	0.186325965484145	0.0189603131378428	0.0029364995780854
0.916117396097982	0.0529321408994942	-0.00155314761105532	-0.00519292161657009
0.947164883976257	0.076737369220101	0.00937546759379103	0.00865186695554476
0.858639640921475	0.0671232674039198	0.0102816695889244	0.0101243740133445
0.901290663183044	0.157287964458805	0.0140198921696479	0.000525542098556076
0.733926742975291	0.0888286885106386	0.0140732312645326	0.0063022977819456
0.827470979856606	0.0738991206812989	0.01038550663577	0.00171802825287378
0.111165311653117	0.0418748163385249	0.0163771421886881	-0.00784464261107498
0.643016260387371	0.0675312446589759	0.0166616072190575	-0.00583457907789454
0.0317544149199538	0.00481927710843377	0.0176045357902197	-0.0243106488883028
0.75455470498912	0.1123651188743	-0.0144258186607337	0.0143459405560186
0.778066519830769	0.0927199247079666	0.00495199317725385	0.0049924079949426
0.888787520858396	0.120749701079883	-0.00479820602376849	0.00559810478376246
0.909706152794173	0.128913382651216	0.0141577286982144	-0.00072538674114889
0.894035019973824	0.14773748691601	0.0261483044002755	0.00442513868180369
0.919619274818209	0.111641277805915	0.0177318645508019	0.00295737654475691
0.923895673149404	0.141919102711296	0.0128718547181787	0.0127665245202559
0.755138937704265	0.124730975275687	-0.00673215790020559	0.0043666605884915
0.984251968503937	0.0818129441136931	0.00405394870195681	0.0305840148359833
0.906122145250993	0.0629388263343921	0.00412256833283468	-0.000427669053619184
0.872452101749456	0.112361089847518	0.0143877580539055	-0.000215412304460341
0.681941662920124	0.110042809209765	-0.00459382270887779	0.00540495553336187
0.868579105421211	0.0835711001024226	-0.000944524717530856	0.00173964646768927
0.934995023179059	0.0807178387334217	0.0112332221031699	-0.00843161948773167
0.748069581547053	0.120799964207418	0.0128731717090763	0.000833037929812125
0.946177759999025	0.00609853091118971	0.00174503751558846	-0.00236367819618069
0.80468942821884	0.164129204129204	-0.0183247409524782	0.0288443662676792
0.846004901960784	0.102629374534624	0.00154663342786571	-0.0109585006109269
0.613195741628747	0.123887702810339	0.0374887897341644	-0.0359961608360846
0.892502792561929	0.177796884651986	0.0204595002515512	0.00805709944420009
0.872883429150576	0.0116940174321433	-0.0100090835271611	-0.0236521513737688
0.600196856561015	0.0822985183400962	0.0112941520276559	-0.00961296719284599
0.686343536154549	0.168297734627832	0.013862114892573	-5.15176635334548e-05
0.93065827511443	0.056285495849716	0.0136904761904762	-0.0133982035928144
0.887687338701734	0.120028225119221	-0.000192602791143665	0.000467907840394896
0.848295653598191	0.124479013806447	0.0174582520060724	0.0348179931030468
0.967365287345042	0.153972787678687	0.00208606437909999	-0.00198693496334162
0.65282250542438	0.0703322026929926	0.0447769049157167	0.00922940175791481
0.891995320647642	0.192100235417911	0.00717940663464798	0.0060878491237324
0.939927613489703	0.0995278489116517	-0.0035455979117951	-0.00241804811167892
0.618985753303314	-0.0257021746951204	-0.018122012453433	-0.0147156541275586
0.763632982387248	0.12231989771569	0.0193929694685494	0.0178017584556363
0.647393523554514	0.16272258027496	0.0558639547277064	-0.00822444945864161
0.78328383553725	0.144061014333297	-0.0013906821571519	0.00418270163390681
0.561642735458749	0.317575757575758	0.110268276324614	0.00778103796075552
0.893071387483418	0.117419624872472	-0.00263657316269337	-0.000778611190388447
0.691133551988032	0.117401837928154	0.0100906120023767	0.00172792883517958
0.930023452235125	0.0832937448835463	0.0178347446785939	0.00434416211973116
0.88724029336546	0.0811466694752258	-0.011809131999755	0.00504168389412307
0.924524095419504	0.119379109992828	0.00527978339350181	0.000642007279686755
0.69905042514692	0.0942072260376232	0.00821947125191443	-0.0155385590688723
0.707359647510308	0.168004092392603	-0.00179319622819535	-0.00173486084309787
0.893112619976733	0.122525279760581	-0.000516211369743542	0.000298938493682297
0.573228051688758	0.368762114766681	0.188892694063927	0.0740388664569348
0.770716468519759	0.116849675590466	-0.0334704593978613	-0.0277346628870023
0.161486379474184	0.125628118198185	0.0370499419279907	-0.00984171752736862
0.759736468138393	0.12904281271922	-0.0184224798318758	-0.0025890887124435
0.864411412195518	0.137476067837484	-0.00800194815332474	-0.00405573514245943
0.703179161697158	0.0861446844339876	-0.0297418658452709	-0.00791314914642699
0.62279155271267	0.052922943188187	0.0456105139734866	-0.0262999493469518
0.700548150712596	0.0866871423790922	-0.0102925041436142	-0.0260950883617883
0.638684519450934	0.0481417889487714	-0.035160645855332	0.0206188964525657
0.725718079568165	0.189637827451645	0.0195112870496931	0.00381026973534502
0.909878874600864	0.103259445526957	0.011725698188928	0.0103311240849798
0.683315130333479	0.0906127422822537	0.0104265809743414	0.00220849750270819
0.945968593699536	0.0882041479567229	0.0072643244940997	0.00237759830225725
0.815853316664773	0.0820410285353441	0.00532816185105828	0.0222239541989666
0.857840893794589	0.107861038838908	0.00353002183665799	0.00223626286371813
0.92701178412582	0.0588180644348565	0.0297430667500082	-0.00478416936718467
0.825860155382908	0.105069854529742	0.0336694860117111	0.0261215932914046
0.711026287981713	0.158641877218073	0.00902273458263506	0.0478406806783366
0.857158628572171	0.132355246117266	0.018028662944029	0.00537148436310037
0.357069946665986	0.22828396178108	0.109391974470397	-0.0260970163989206
0.79126630684706	0.289005483857667	-0.00557741564274844	-0.00667454091638439
0.92736381744176	0.348015158437928	0.0255618435480953	0.0197173174633515
0.890664006650042	0.0832569579288026	0.0134791520614255	0.014219211634137
0.921284529926861	0.0684467617538893	-0.00284825058355545	-0.000733203543757374
0.847780624230515	0.163266870603975	0.00352401698287316	0.0198170778961845
0.76318682474062	0.152055228150256	0.0396237004570115	0.0142494143017406
0.870523635206112	0.16219756377632	0.0218579234972678	0.0014038583461643
0.876065274831603	0.142087809935823	0.0216207620993389	0.0177114328846518
0.926164204550372	0.155577005161019	0.0162875009236681	0.00967260053628567
0.826785348884796	0.220287451630735	0.0247715247715248	0.034696559086803
0.918141237096483	0.132878079201746	0.00429749694795038	0.0173733350735769
0.944595001505571	0.0635624538063563	-0.00209411185020941	-0.0121951219512195
0.838077056577577	0.0602891056528382	-0.00246774097639293	-0.00341484541577825
0.966892246940133	0.0303122801443388	0.00888090327512843	0.000265978452260933
0.756167543655969	0.130827720098559	-0.0110982367914123	0.00341053835979591
0.875487050701364	0.097044617630145	0.00431997530183521	0.00943621063532379
0.886557117050226	0.101050546664047	0.000895038134625454	0.000152940244169664
0.691088832329753	0.162848149910332	0.00761502501435249	0.0162057044079516
0.79946318162541	0.100339801044026	0.031737616711505	-0.0245202331815667
0.945800729347008	0.0506122208704525	0.0130344419435862	0.00248765320253525
0.450988302905407	0.102991700065655	0.0565005440323506	0.0294041836026568
0.924455039425158	0.0895568166572485	0.0178046387785534	-0.00191653776939733
0.871488443286318	0.0767788613355472	-0.00308141716050687	-0.00330961300285049
0.795360824742268	0.141242474152863	0.0333927772776938	0.0177380648092925
0.911906364454856	0.274335560383554	0.0796780341178476	0.0238866628758325
0.76541179337232	0.103121818964842	-0.0213315550649988	-0.021541597567717
0.824423247559893	0.129387982839547	0.00223508375682289	0.00250564652738566
0.825561509173985	0.153141892141029	0.00465979712926353	-0.000908460868814537
0.794083596722698	0.0393171674291422	-0.00910294216748765	-0.0125206634537045
0.102704149933066	0.0983417063086294	0.0656874071628982	0.0125127760398923
0.979	0.344268542199488	0.00992436974789916	0.00464971751412429
0.93925346662367	0.128682884279899	0.00717414625424638	-0.00457042957042957
0.82989454094805	0.0957074440744056	-0.0152929227712373	0.00636630162499636
0.848105767013649	0.0995568208778173	-0.0106053138108739	-0.000520561767986372
0.821917808219178	0.169014084507042	0	0.00609756097560976
0.881183574879227	0.122433574879227	0.00395693472018133	0.00743535297311041
0.844096098597717	0.0938064728425592	-0.000516125336541214	-0.00645036797423537
0.824031126641271	0.128595518934477	0.00449074519236047	-0.013714855145374
0.78212873027452	0.15659967572692	-0.0225701065698253	0.00663904268645726
0.923438613072583	0.168243383784701	0.0123013876687981	0.00390018474660856
0.814227978636833	0.139926714681186	0.0109592910846063	0.00649592080414454
0.798679867986799	0.139922176360859	0.0156185888859156	0.00617834295277869
0.919849118803094	0.017984830074745	0.0013217279174726	0.00378195508516968
0.872991115765904	0.148928578007995	-0.0042107836866743	-4.9580457090307e-05
0.865870285009414	0.1056831910232	-0.0121331817642488	-0.0153957566309551
0.782614038892503	0.131506034336223	-0.00114167361268976	0.00262973725800994
0.514794928960595	0.0983377477975317	-0.0558034258888402	-0.0903279981479229
0.880390380497447	0.140507857898875	0.0199740746061297	0.0242810422374536
0.671835688673656	0.0139755081364644	0.0444072499100867	-0.0306438731327062
0.677327935222672	0.0886571056062581	-0.0275919732441472	-0.00100835494093921
0.6845196964491	0.15345786397984	0.0714108172178645	0.0161427988321182
0.91812865497076	0.108053433783265	-0.00657060903208592	-0.0131364997860505
0.919626558180775	0.253458724678272	0.028865912482966	-0.00270601121061788
0.729550489702973	0.10194111741275	-0.0214437719295862	0.0014459066977974
0.903482217476089	0.129794088807956	0.00170621167688616	-0.0102244659969144
0.920777432566022	0.0437079516900381	-0.0102508677168265	-0.000972415568007673
0.551762018949823	0.134231022687046	-0.00950340079634598	-0.0398277367540814
0.848653160273645	0.099713894908146	0.00579531798496495	0.00850317346939965
0.862762545048368	0.0756555216369965	-0.00332672414682192	0.000848279205041203
0.863629190076384	-0.0214105148088682	-0.0375153451937879	-0.0084482353072951
0.912292871040931	0.0419684370529328	0.00581150186003795	0.000462692313176393
0.840941812302036	0.0662538079440932	-0.00177414023540232	-0.00467514623606316
0.849956548423234	0.0818444363072041	0.00757764013549934	-0.000214527936213623
-0.00453626652818961	0.0177710854328748	-0.0060898599114465	-0.00797475561388439
0.920113018062817	0.0484278572804234	0.0033414207582329	-0.00283310373240978
0.858896221967809	0.132256588849866	0.00387006246416609	0.00778614704437531
0.921217534698365	0.135865245648238	0.0183443249628406	0.00119019361839205
0.919888355047992	0.124939191969865	0.00685986453739099	-0.015043395482705
0.0836243588344429	0.0679220779220779	0.0350509019467762	0.0208050072671011
0.844283276450512	0.0614181079111861	0.00146149427229413	-0.0180584957013868
0.65581934659968	0.0704467156959646	0.0124161189761798	0.00112823343237881
0.787718132439616	0.15652618197522	-0.00140677678333212	0.00104044361260622
0.939851251854686	0.14116470200407	0.00823016491055206	-0.000152958928460692
0.876715634092683	0.155601474645168	0.00711422239770637	0.00432900432900433
0.454114979325063	0.11734693877551	-0.0680122269171986	-0.0102641056422569
0.81904382806198	0.17632389769732	-0.00669485553206484	0.0167307659098927
0.748188902682361	0.0930241988324626	-0.0238704683731144	-0.0230527037920162
0.833183243264238	0.148479597307651	0.00771132735827085	-0.00487104984639725
0.919099591996788	0.27039627039627	0.00507067400684422	-0.00562793371012549
0.174206815511163	0.155635171241195	0.105920444033302	0.0273778673577119
0.794314574314574	0.140369104579631	0.00643807915379659	-0.00679457294841909
0.806204005863677	0.0692021357366527	-0.0203237550722497	-0.0149706281384074
0.823559708759029	0.236060198314944	0.0192518924882773	0.003149558330795
0.679706987636839	0.147133353909856	0.00203825852795625	0.0438235823963886
0.910427441888116	0.19488654671351	0.0111366869675027	0.00597731255848846
0.714511253924935	0.148309777667576	-0.00662120063989223	0.00633894180405808
0.854787893962228	0.145183631833676	0.0159461727762842	-0.0113192606272811
0.871569221730381	0.112658849033008	-0.00156977040713829	-0.0133905204016538
0.811060347338117	0.0944967039248458	0.0052229757689794	0.0223551092947189
0.93950331346668	0.173968907453243	0.0120761931489309	0.00526665330058644
0.944241534252077	0.134056878082779	0.0107383220662018	0.00636581198986442
0.943203745743473	0.148823297424669	0.00801966023278449	0.0104535767103428
0.620855160308275	0.0100730294636112	0.0235199621044394	-0.0499196094763962
0.848875288683603	0.266677132001575	0.024077069099033	0.00118102493434198
0.957455994428479	0.153520668876258	0.0166783414794962	-0.00191111488148971
0.892952048862756	0.168016367927668	0.0144893911271245	-0.0233294449724934
0.961493857190454	0.234703748204088	0.0206423177435772	0.00242266613515647
0.843819390933654	0.0750730039122686	-0.00611627862875889	-0.00520345984435265
0.921442333566546	0.0511546234376423	-0.00912156825317422	-0.00737632903362873
0.925253744055646	0.141879224364758	0.0156394725467191	-0.00105170733589988
0.891020448738246	0.0949239925698472	-0.010794068789487	-0.0149821464458808
0.904931458073705	0.198805314781022	-0.00668342570998779	-0.0101725170866498
0.853232929022991	0.16298669463795	0.0132372085125651	0.00826400171098444
0.71309403437816	0.187496061007122	-0.0679092291232614	-0.00132690830365248
0.0794609117947097	0.0616966285240973	0.0408613468756669	0.0183443499431021
0.972037493717932	0.115745283582344	0.0210832802568469	0.00509408985036111
0.862594761417674	0.118917552340568	0.0115537028459678	0.00875203992345894
0.915394784200634	0.130738848752267	0.0104294390473667	0.00371386264951029
0.810653115000941	0.107811657689877	-0.000585198705831201	-0.00215573679708038
0.894186743377682	0.190450972975245	0.0204823161658848	-0.00557825844272655
0.772235301189371	0.105543577235482	0.018057455624647	0.00273846273083982
0.848392156862745	0.127895939011005	0.00758248918902909	-0.00702357347433355
0.940069790075456	0.121751954293048	0.00828189241704539	0.00486151217807086
0.703756719986756	0.115699675772076	0.0158885958367729	-0.000153546578630107
0.757362610766965	0.109595346574254	0.000305607007206582	0.00955269049848048
0.884471198304311	0.14776930927758	-0.00738482325584964	-0.000855377584378626
0.698357867737259	0.168017261749307	0.0354334837383229	0.0105984350500919
0.631828682025348	0.130871273755411	0.0118259898729723	-0.0250845261051102
0.896032179835143	0.0687410578719925	0.032415859689647	0.00703943808384597
0.907809870928551	0.143319750927896	0.00656974691614984	-0.00279327031042831
0.897422255526414	0.140688278353456	0.0160699904824658	-0.00575580182369329
0.851865090993848	0.164790441384095	0.0231098292121723	0.00983981533386111
0.865943014960048	0.107277654889301	0.00999791067827483	0.0169889763082574
0.814954592720971	0.0796023121387283	-0.00344810126582279	0.00337278314310799
0.835865062614369	0.181194165851696	0.0505193641903032	0.0166933596835547
0.831508218604993	0.104089332081072	7.91753633222619e-05	0.00503570963990223
0.753956442831216	0.0545085984139713	0.0806659647275599	0.0314115055494366
0.920107564191534	0.196678321678322	0.0209549624687239	0.00590909090909091
0.935700119558337	0.173657059549176	0.0187499893145406	0.00307022586410527
0.877863946728623	0.124717866965086	0.00509891838987958	0.00722280988862061
0.748657445767596	0.270944219714711	0.0136178115973818	0.00743709577069437
0.31339792158324	0.321847828593833	0.187236131566028	0.0885019543508385
0.736275504565958	0.190521711444994	0.0410068020220531	0.0139225283332382
0.907365675170027	0.276123052262947	0.0395285963022095	0.00570836592739804
0.920979748709279	0.116609900784988	0.00719108163677372	0.0031669607463029
0.715724030305319	0.133766052651502	0.0247025935880425	0.00195248561346487
0.591810714078894	0.157703913726839	0.0952141228131249	0.0177929654203159
0.634211801948855	0.226873138773079	0.102641628930618	0.034728310411795
0.174599013099374	0.159677823576148	0.090079232494869	0.0449127038060835
0.909759236106542	0.109142932717961	0.0015659601446705	-0.00685789311258228
0.895657071339174	0.100760239836061	-0.0120232838217583	-0.0232886766666104
0.546146443880675	0.26670281607566	0.0756123567753828	0.0255003900580384
0.959643882153107	0.0765204473838155	0.00842398203541154	0.0100750350064054
0.843500080945443	0.160159117382036	0.00208764875512774	-0.0032034350086237
0.201279631720051	0.149462935395364	0.048897082342268	0.0309269113187829
0.80601354805726	0.0651419082125604	-0.000386644832605532	-0.0326484319943622
0.91002771380616	0.0919758718572587	0.00940528897929879	-0.00765019651880965
0.910205914870094	0.116728216655962	0.00474173196135813	0.000537016029075021
0.935172608941709	0.287251436146708	0.0367545669568718	-0.00253456221198157
0.839786131480605	0.110403814741369	0.000821265624702097	-0.00700791517586111
0.773824123503102	0.218507300403852	0.00298408488063662	-0.0348883271712065
0.731290394879493	0.0920577525218506	-0.0151679547930689	-0.011431373661093
0.919018360949395	0.237196741854637	0.0183869154101712	-0.000448479057174711
0.714179686148114	0.132751030348445	0.0240382986804354	0.00585600869105476
0.853174979490769	0.190209676890005	0.0118024804465482	-0.00582822984437515
0.866150674400727	0.106327179398311	0.0198166063776726	-0.0125183254644919
0.880586982175242	0.160262591795861	0.0443078454860423	0.0199650934861921
0.795245088952579	0.0649997790626136	-0.0110147307425063	1.44084952488077e-05
0.806972284952116	0.056793926341665	-0.00214093724436135	-0.00699536847566716
0.518079481691444	0.00346249973746665	0.0309383808941188	-0.0709263309879642
0.950945889553484	0.213633364944543	0.0347288683435959	0.0202595947162463
0.949293372319688	0.165694565603696	0.0160419216646267	-0.00161749916191753
0.829146181026563	0.103656289327944	0.00183575951984002	0.00669806799011707
0.520019868097906	0.38866192847949	0.177739308113631	0.0371781983478299
0.849948330260615	0.206277816311196	0.0086543521274716	-0.00921837888921501
0.889955220825446	0.0505105180522156	0.00553667803302137	0.00782388767083314
0.951476876005178	0.0795293770697271	0.0127963531800097	0.0119208626181555
0.943790201537726	0.0738489502265497	0.00839385144238182	0.0033203731704969
0.857995335562897	0.103379623281674	0.00253858663609662	-0.00139756123199831
0.793026633363269	0.141784501761325	0.00491874608470363	-6.35237614655913e-05
0.579591615934085	0.0604975244278064	0.0402681336911396	-0.0280811632335769
0.745662187692373	0.0739039730019942	-0.00318730980605894	-0.0471315012807662
0.858222390779344	0.137860931855794	0.0297975793934876	0.0135131798994263
0.866965724277529	0.13266086385086	0.0185573784836891	-0.00220311188822879
0.512780379381723	0.113796619330745	0.0145163879403438	-0.0209391741303174
0.874986865096758	0.174883022444268	0.00987563412773546	0.0127740412698178
0.879951980792317	0.208006279434851	-0.0241874527588813	-0.00370236590211306
0.791315049800374	0.0891509920921686	0.0281840589406461	-0.00116253389866545
0.800979502239625	0.0710731814519083	0.0133794754531085	0.00479958355023425
0.827117228575903	0.103434305849533	0.0249165639081475	0.0155122986237556
0.0729166666666666	0.0597826086956522	0	-0.0083333333333333
0.680573917391949	0.398023326226991	0.161214659206627	0.00934649404602839
0.824175472711921	0.123749952828409	0.0130455226682883	0.0156840807152589
0.747661640684896	0.0895075881646468	0.0035243346919204	-0.00520251643457977
0.899574609703336	0.0593245961963936	0.00995918165439128	0.000612453728057251
0.83043905281585	-0.0273985122598916	-0.0285452973841372	-0.0089742322410894
0.131876253827473	0.0845934395543678	0.0593397507824958	-0.0937094349935096
0.761688661459736	0.103282530370181	-0.047787469418147	0.0301921095101985
0.920319866635409	0.23111818439142	0.00448329457231127	0.000734997343242089
0.855384777673606	0.051911747085628	-0.0329612864347363	6.95520169706892e-05
0.830633374871156	0.0568549299335933	-0.0648878942275502	-0.0216111933436764
0.849949569176681	0.0919582331073693	0.0135568143439377	-0.00154191616233567
0.956541888298585	0.131939545253064	0.0261306873365391	0.00591739048273947
0.737453651775004	0.0811384704090835	-0.0262019276704645	-0.0129834587203176
0.900277101919438	0.150259324954321	0.0222128866250066	0.00754193312232199
0.755339633346132	0.289346590298754	0.105578264229648	0.00738923521661325
0.871334254567787	0.227823977823978	0.0148340060881929	0.0422537964467827
0.929033361315798	0.142178901221901	-0.00197621515273947	0.0114830291194344
0.837786390923611	0.103014299327416	-0.00860181171904752	-0.0138751352675746
0.915840803365132	0.122858511669479	0.00485403025190861	-0.00212800489102346
0.913248494700104	0.202776474336276	0.0165438001378489	-0.0060992914146211
0.733637316295394	0.339953267604395	0.0988147402056473	0.0214247523959697
0.962397349757372	0.0769270364174495	0.00942081230473444	0.00390682588825004
0.877283296818506	0.106833775816295	-0.00194707216598441	-0.00970036956237767
0.875074236616199	0.170636254310585	-0.0012084422336509	-0.0144577625046793
0.855183627688661	0.092501459304738	0.000464009477017399	0.00505533295132687
0.853313214565745	0.124762022342785	0.0168953066894837	-0.00010755887298719
0.851747890887368	0.147135606458896	0.0031725986301521	-0.0164432094257304
0.958810510757206	0.0861938266128353	0.0233132087786571	0.00856892986604766
0.832920994281713	0.177109544825769	0.0382186234817814	0.0356421637968879
0.618947628458498	0.290008054998782	0.215121743129662	0.0964218847514042
0.73320911426936	0.149665281985612	0.0135126720219192	-0.0066263729947697
0.831791323277873	0.0619778586438419	0.00273267437732394	-0.0100233768525053
0.396714396714397	0.122809829059829	0.0401709401709402	-0.00831677249446626
0.870351835001517	0.153394979004735	0.00754640839386602	0.0176798378926038
0.784591554893314	0.126003334714686	0.0107987567809185	0.00913907788036911
0.893349420496508	0.0975496775358821	0.00880280491541002	0.00730788763416625
0.73186287400405	0.126756573816566	0.00641397775218503	0.00151178880166591
0.849482341896004	0.133340465027328	0.0084006683991409	0.00881502763954269
0.890714835080317	0.135157472122599	0.017263049613232	0.00333975611961686
0.104248411076707	0.0921926263212112	0.0604784673819095	0.00456685168270921
0.942327249802124	0.14315477467318	0.0126341332259867	0.00585684001038332
0.842915042734347	0.107786067195142	-0.00556271053737335	0.00382441400812912
0.877327386399734	0.0645964582626002	0.0175240333539322	-0.0173397207122823
0.917689048329383	0.13535368457809	0.00994055078957776	0.00312650273971061
0.900918105345005	0.199785353010288	0.0323343296018849	0.00512437782684617
0.872657795709353	0.0688580981934522	0.00426882162260878	-0.0180641889102511
0.653345875824696	0.178291682880078	0.0497680313317838	0.0145686161105679
0.524932183348404	0.146507908531825	0.0359393630430139	0.00184368244533326
0.924218705731046	0.173768571228506	0.0264951093945521	-0.000358761924968032
0.929581438298051	0.0968721062195827	-0.011322102269694	0.00481479691190079
0.76366705313939	0.117533084704574	0.0102137559055745	-0.00756461615316327
0.856499782921646	0.0462940790966148	-0.00119864810298835	0.00201432539674772
0.707815247616123	0.2293068586328	0.0240265518923631	-0.00281540580533102
0.933333333333333	0.0540540540540541	0	0.00645161290322581
0.763981448126801	0.0314548314075583	-0.00376273203514216	-0.0183209488621053
0.880180858188909	0.175827540309455	0.00844550888669218	-0.00923081004096993
0.743035877425249	0.184024713150927	0.00824962119086368	0.00289032892865653
0.759296640807652	0.138440360384096	0.0129728067749088	-0.0135346792961788
0.852019648942183	0.184005862090155	0.0128187271747034	-0.00316135290474967
0.937275546260907	0.0293739240735707	-0.00471615013111667	0.000896336644018222
0.764676095687096	0.142339432065414	0.0251245966269105	0.0135905156459099
0.830130394943443	0.15051476195664	0.0117320982805863	0.00444406067255371
0.651430200540786	0.154297725770873	0.0392166922437575	0.00491550037709154
0.899966979899614	0.124285070835879	0.0173000866150032	-0.00628543421956018
0.605114488551145	0.154418444097235	-0.00272950316908607	-0.0262784252254708
0.745629980079681	0.243337264150943	0.00122152278177459	0.0297139830508475
0.697443298803404	0.0872074365074974	-0.00167013276411548	-0.00183185015544972
0.938874277331605	0.124534851728733	-0.000833721348497459	0.00246461561271162
0.826907772219276	0.127764871897593	0.0191510375514159	0.0203232440973513
0.975103016047361	0.17188556194733	0.0025902622916003	0.00225839764413354
0.748607444832636	0.131057945793363	0.00350465050936397	0.00730819973882932
0.884724153701128	0.269595670168736	0.182258738094962	0.0968065545224776
0.707593853480671	0.140002906131938	-0.00654294296865524	0.0182074941962303
0.396721761691733	0.0522142460557283	0.0195816551903339	-0.00421938504401775
0.894142156862745	0.137858220211161	-0.00669271398596339	-0.00160890189850424
0.18761673151751	0.158494312638454	0.0803762125554339	0.0288245425107595
0.905055959253621	0.170177020445777	0.0491692506271867	0.00120477518636702
0.932842604626059	0.0285389258077036	0.00424236070073772	-0.00422844996618377
0.856481481481482	0.15453216374269	-0.00265293383270911	-0.0022609819121447
0.902810893869549	0.11848245971053	0.00736331569664903	-0.00317420359827703
0.960418176404829	0.180932128300549	0.0179812818525564	-0.00384130260291251
0.724814422057264	0.145525175556552	0.0205217391304348	0.0105757931844888
0.77748670437762	0.131441324257128	-0.0124496656579461	-0.0223744341764646
0.919020802895186	0.12603418330616	0.00932455690339259	0.002098347063408
0.726200626377059	0.0860718000272719	-0.0588930293565579	-0.0448843363645992
0.88530207784175	0.125426638018951	-0.004011879700314	-0.00331109572165981
0.702158114952654	0.0882984658298466	-0.00063125692966341	-0.00016251155892074
0.929844703607469	0.0991472133689379	0.0078525888373087	-0.00365633806283302
0.901579874840541	0.148791893058979	-9.61577463574198e-05	-1.34825254846822e-05
0.927529103131661	0.0982456140350877	-0.00983519404572036	0.0099283578721724
0.807746191967407	0.157992997733822	0.0255948066634544	0.016226565072732
0.807741555924696	0.115786234639555	0.00500939685957179	0.0107371563387741
0.893882322537862	0.128216082163451	0.0129534849286553	0.00200147996103018
0.833956589988078	0.120066883621693	-0.00463233874896216	-0.0272162402195489
0.876544589466993	0.142288882766221	0.0102861899476772	0.00905219044705008
0.951419601732395	0.0735743872213467	0.0109189636750567	0.000773201420969545
0.929766599786948	0.108692817873774	0.00410866126495465	-0.000781764038198896
0.923697105193045	0.147717657537297	0.0246594420030211	0.0235293640871227
0.763977965615824	0.052762974355306	-0.0191872714215735	0.00469408713978374
0.0425082906240579	0.02090218652192	0.0133628463682571	-0.054511211399737
0.828343074504725	0.157173141479311	-0.00667534837341195	-0.0192636939042657
0.833871420015453	0.270630254943443	0.0108165189763683	0.0116484039200348
0.952924504709772	0.0984772733765677	0.00183713750037406	0.0024493857399824
0.901650180745008	0.132550837864791	0.0259163540350904	0.00262900599567824
0.78966332154264	0.170098213888023	-0.023594508914289	-0.0562712838229383
0.50150084193572	0.290439705837103	0.233848953594177	-0.00199403224880929
0.879386340523471	0.129803112580772	-0.00558483651373796	-0.0103791487643117
0.863727198196352	0.259282918342938	0.0140886646629455	-0.000226445885047834
0.917122619502057	0.0883386367324476	0.037173705070384	0.0258059016233727
0.776301269156508	0.147884918739779	0.00247137570856013	0.00085882056925283
1	0.166666666666667	0	0.00980392156862745
0.857302128239875	0.128777833325277	0.0210255486625748	0.00625576258603781
0.920760243719429	0.110766337564645	0.00824173337123469	-0.0049398771246205
0.718373271541761	0.160771859219382	0.0134763959923413	0.00401026946578167
0.774390399591472	0.058104386753735	0.0175984196415973	0.00372213228454921
0.626205518504215	0.114510412119029	0.00542191705117966	-0.0124346835330868
0.884956888151914	0.130667195826398	-0.00249351432114141	0.00630050628908421
0.862940840926436	0.154042020793894	0.00671074019370042	0.00789730288269697
0.830311778290993	0.181868131868132	-0.0251525940996948	0.026716465352829
0.801372776590325	0.131463638650497	-0.00572680623225561	0.012616999680019
0.802147507796684	0.119357445948677	-0.00510204081632653	-0.0112145684720169
0.960411616914862	0.115507372745785	0.00287541538238234	0.000884403578432941
0.788521802270035	0.138755247393991	0.0295737254465115	-0.00432233900853258
0.885940076369001	0.146216271945328	0.018648097826087	0.000934539146665588
0.852501637500059	0.0974538079770743	-0.00513009680437855	0.00252086609410911
0.933388814033975	0.100933415540157	0.0128497791305317	0.00108139913965157
0.882206783040815	0.19725566572238	-0.00938583315905217	-0.0147326970384551
0.804171696847753	0.154682163245109	0.00103225214479057	-0.00704225352112676
0.440092209615603	0.319970731197408	0.160179664146986	0.0504388074969488
0.0163764721854529	0.0415960052760505	-0.0106683938595316	-0.00432746156195907
0.796062528796887	0.131451560001176	-0.0165557577825807	-0.00860945234194719
0.777244459819377	0.230356597495273	0.0257309205963401	-0.0224230119242004
0.88299683346123	0.158618183668215	0.00333556954693757	0.00310893995260098
0.873912373912374	0.0786736491938804	0.00659220492339876	-0.00338319088319088
0.725867245148958	0.130849402964298	0.0175216276620797	0.00822015146477876
0.92233548540423	0.103414439059044	0.013330501454417	0.00262647335867386
0.834621281626571	0.22490405830169	0.0310791215936123	0.0118474938159343
0.924979100167199	0.0434519070303047	-0.0126143790849673	-0.0100402007374572
0.814160033514872	0.194879863463026	0.0226352191869433	0.007088415836897
0.502930119416187	0.11829837027778	0.0199988328664799	-0.0563636847143921
0.554849426132643	0.14704702709619	0.0193720121265199	0.0130011198535711
0.878134586941401	0.134237777464145	0.0158443029214524	0.0109759660891957
0.786616969791585	0.185258729313834	0.0410915714569555	0.0215177538128609
0.84148816149731	0.143656286726775	0.00269118183025012	-0.0044498431191827
0.92055524785378	0.234563117806044	0.0010666748325984	-0.00751849000256644
0.788494737094493	0.329765378207013	0.0680812354394084	-5.95544558259775e-05
0.466293970675059	0.114839081794897	0.0648398425136241	-0.0164022850830028
0.545925564357588	0.166057932384101	0.0347791155778154	-0.00637747138165462
0.836899081360737	0.0919737172502417	0.00214873522020352	0.00372272597760759
0.674279571322694	0.120639674187287	0.00634792505582463	0.015946893920474
0.846918956391475	0.0407188688449414	-0.0186478430649706	-0.00701843385372765
0.943011797599564	0.125288728370878	0.0110329947142385	-0.00873469340063563
0.873663534666348	0.0648159293140035	0.0062937775546341	-0.0081318017096875
0.728259637188209	0.108604801753337	-0.0101190476190476	0.00128926465278613
0.953795379537954	0.00569849372480501	-0.0230564723138981	-0.00937220793902594
0.737079042332546	0.222090310822475	0.019761139280706	-0.00969991152381958
0.141910586864715	0.194444444444444	0.16342499441091	-0.0156627772521812
0.677363915788082	0.32192487616951	0.101718913714496	0.0363076401446655
0.389645083322732	0.332675236560498	0.120827879021657	0.0111143934802556
0.71563537964834	0.071857794091528	-0.0022194270615379	0.000493817138837026
0.7	0.23	0.025	0
0.965749414519906	0.133307156179444	-0.00532333192184381	0.00616294835449279
0.7857642228739	0.139829093464512	-0.0154946441672781	-0.00217733598409543
0.91513495771711	0.280806096455248	0.00436084843461554	-0.0160572625135908
0.91655208132809	0.125759599743127	0.00293649814090643	0.00505295220416068
0.838674341175362	0.0837435594718834	-0.0295195188174826	-0.0020601304172197
0.847553645900217	0.12301882944814	0.0362616406130375	0.0101592943929627
0.935791464642094	0.131203628954753	0.00485522363373474	0.000905648870480016
0.913733546318871	0.151535453679139	0.0199904965946131	-0.00204418862123481
0.423248419682046	0.208706000324422	0.115821163416823	0.04552858423557
0.50629719010682	0.176224773426066	0.018941533612827	0.068145797239161
0.870860988931542	0.0519267828519628	-0.0105012440720499	0.0444611882187067
0.911424100156495	0.198626716604245	0.0117460317460317	0.0160733549083064
0.783845929515221	0.147124895414274	0.00234892817386154	0.0194611546786591
0.901020181185796	0.084554514084536	-0.0100790590801106	-0.014035508968319
0.928165803303774	0.130193147012165	0.0184349317920092	-0.00159153341863717
0.837361247716735	0.229338010159818	0.0305584429436998	-0.0005019200433404
0.266238767650834	0.212841716120245	0.0354684364871122	0.0263515932688865
0.6992058308452	0.167164725918885	0.000363601413963882	0.0119549940191387
0.874410740491639	0.147757896638805	0.00187088811846537	0.00140139534931798
0.672419780406843	0.151762423250919	0.0545218377130772	0.0189080941020334
0.602921491746701	0.0804465957692893	-0.000364489343853414	0.0269044349526224
0.915650394587179	0.142106518357699	0.0137962567107659	-0.000987593001950641
0.87217480791402	0.110762325664643	0.00481825807838162	0.00166150216410657
0.868973503030771	0.120042893173218	0.00952840189382387	0.0055226952108648
0.762680606063045	0.102426549643893	-0.0175289444628744	0.0144727158841552
0.075933257918552	0.0339366515837104	0.0425671308024249	0.0211766668956921
0.586924624561532	0.0984021856480898	-0.028364617416396	-0.00356441095433896
0.647799833712291	0.0814145181292862	0.0608342969225376	0.0493117834655759
0.889883271760432	0.137318797869793	0.00955621112703878	0.000609311797871825
0.782559414996981	0.16886663727478	0.0302980044462412	0.0219068688359169
0.67749944014303	0.123474540709572	-0.00692089419091918	-0.0179729934347179
0.83009977827051	0.244115784837307	0.0267312717770035	-0.00995822198166503
0.876016260162602	0.166666666666667	0.00757575757575758	0.0456989247311828
0.944490692950618	0.149419638703887	0.00219852184488727	-0.00474522543617555
0.127536231884058	0.153125	0.0714285714285714	-0.111827956989247
0.9044469754234	0.0548293773619127	0.000776715589114609	-0.00302307065954945
0.711476604624449	0.0692640343458167	0.0109771240851892	0.00175210503299235
0.749721134517737	0.163537000679622	0.0073000796989512	-0.00889652233887303
0.712585627619285	0.0769684885448433	0.0662619727175834	0.00570634657167801
0.899017112540649	0.141623059713687	0.00928470224711103	0.00851092609909256
0.817662337662338	0.154386406544997	0.0157467237576229	0.00770186335403726
0.781357916516335	0.173968584138325	0.0106466263173798	0.0144365761770113
0.888037614633907	0.120201823928701	0.00647112890634837	0.000524616626311541
0.84988476848942	0.331179005092049	0.0375254286544609	0.027027027027027
0.865853658536585	0.0471324983520106	-0.0460502366217692	-0.0416830052544898
0.893740972945059	0.0681717477681652	0.0072354563801567	-0.00244778634973589
0.918561970905232	0.137185234077106	-0.00301291282527259	-0.00341866677941111
0.901367797401691	0.148069810771966	0.00759341035376167	0.00426833630500341
0.683604627795481	0.28943637482278	-0.00315370903606194	-0.00516763559834132
0.766105825485592	0.0960562800665881	-0.0145451981017587	-0.0188505052574012
0.890500336336876	0.145551985904457	0.0121754919678886	0.00715330118718388
0.69876898167812	0.113014294362274	0.0458010102832401	0.0126522454447944
0.973440162316199	0.0930830735114077	0.0119701649017711	0.000521039231057484
0.824111059334504	0.0688424127753451	0.00491170941830338	-0.00613797379418146
0.914379348993989	0.0655861910198109	0.00457545956890522	-0.0063851788504051
0.838511498510172	0.168245326589646	0.00189536259152441	0.00746542845570791
0.819381355063322	0.135903656051859	0.00557527946224078	-0.00222440595690284
0.929452133389802	0.171535764752278	0.0166926165475665	0.00280033049868059
0.852089660368087	0.00673897335036919	0.0162595826693656	-0.00924071601641695
0.872111299393404	0.160615190158343	0.00964355367442632	0.00138062370343846
0.876258195834224	0.210531803434571	0.0352452430897925	0.000439216178822532
0.88762099749834	0.109554404735481	0.0245483327315882	-0.00163296381106585
0.726015797234754	0.100506678145942	0.00112090569179896	0.00721376267573373
0.693552823987607	0.114638060590085	0.068766615185583	0.0289045033907329
0.665030963606093	0.103627087618244	-0.0148416510383547	0.00445908154039809
0.872661658961896	0.0319066743333144	-0.0122493571780026	0.000953057332226614
0.845033072254394	0.141727301817695	-0.00217957908432816	0.00863479027911887
0.944037713020352	0.165736434616649	0.00217646875459229	-0.0019481988909492
0.750411901600491	0.38103614286303	0.0974177309592617	0.0251952267720821
0.919660639921368	0.140508537709032	0.00598885884191618	0.0019116872623917
0.882322860370943	0.123903934711568	0.0130620406746095	0.017686318131257
0.637877323020733	0.195977011494253	-0.103485354097145	-0.0653449366398395
0.791384944782511	0.0608442071965204	-0.00750202757502027	-0.00382740202471896
0.274347826086957	0.273097826086957	0.196434157022208	0.0871347113328582
0.677283416935144	0.162143875657235	0.0128890850470156	-0.000156987051858362
0.965851657061862	0.179718403941092	0.0038692485992225	0.0118815444266444
0.736217202679518	0.0908489763116847	0.0235296120678647	-0.0167601825740617
0.144115120274914	0.0848618735216673	0.0186654799871443	-0.023441469721435
0.862778001281877	0.171245362641863	0.00788560155192459	-0.00684184800578879
0.784003757242012	0.0839026946409497	-0.00304719941554338	0.00645702236769119
0.937562209907913	0.217441310536592	0.0133039441671986	-0.00195216635847284
0.886132285844911	0.143340616030502	-0.00679815513833384	-0.00544808716939471
0.51317311399563	0.293598333936979	0.112776962326134	0.0581856969285977
0.808452156757241	0.19918646071523	-0.00247693964508124	0.0120940588682524
0.535640343093759	0.167800453514739	0.0204445414529448	0.0101849728655507
0.855913050406331	0.0248296246702336	-0.0116398319136404	-0.019747228446319
0.711418702959068	0.0624206136541435	-0.0302099588594127	-0.0321264443936055
0.655587868716244	0.357985356487245	0.0563884867371727	-0.0105078293630548
0.860993251707278	0.283430905377808	0.0310806258995009	-0.0297458180983166
0.690726441853136	0.176402739806893	0.0976909536879357	0.0282423453228913
0.74325909061252	0.223511794328121	0.106805104791243	0.026352138063987
0.830254325829028	0.136372676467344	0.0303225649626875	0.0153242535813974
0.152094594594595	0.131413766707884	0.0494965553789083	0.00977611274640977
0.83432175209265	0.124273745779491	0.0111533834097486	0.0045877122495766
0.680406751182306	0.0951193185133322	0.0020617750961328	-0.000391065913206957
0.919472925881249	0.0609225915666359	0.0113111336488618	0.00752864465551033
0.782231653979392	0.118527520549371	-0.00567837881442358	0.00247967906279385
0.0482617051013278	0.0459175084175084	-0.0134673852957435	-0.00909541574242112
0.892132465309616	0.0955542544886807	0.00550321498462399	0.000818815331010452
0.709011606851845	0.159571149421801	0.0379294315080408	0.043346913301469
0.872624061527193	0.129706513958482	0.00827599252796103	-0.00046789567263345
0.827777777777778	0.248742527313956	0.0394529046813311	0.0164874551971326
0.925855110771686	0.104617462303775	0.00879799360260781	0.0118989178407184
0.679102466552533	0.131385281385281	-0.0148334370032483	0.019978783592645
0.77194977493485	0.0901686258970634	-0.000150347165272541	-0.00048537798810824
0.828347779662082	0.0907223993272712	-0.0130752896644047	-0.0311462395377085
0.743798449612403	0.119008130896851	0.0189248248725875	0.00534509197034902
0.889720185545414	0.0974735553807151	0.0227664828659382	0.00897897030638767
0.888852776001331	0.232984547584341	0.0345261950762881	0.00871753015209455
0.553285691487233	0.158508355337907	0.0250983519473306	0.0107435058998633
0.80693203565544	0.171500207977076	-0.00280868586525047	0.00623857623857624
0.855890512719444	0.0555710175745825	-0.024752605537425	0.00843313795608597
0.877099926377083	0.0951492537313433	0.0419121242461639	0.0013129618181283
0.936159832411858	0.138353682102402	0.00290641122118283	-0.00533071393353877
0.927608029235006	0.0938938259033763	0.000181315516925278	-0.00906482684908527
0.849590989139633	0.0191910047744474	-0.0169976759691348	-0.00190219743029205
0.895408249702749	0.0978315802773303	-0.00463148918645902	-0.00661129210375369
0.862157534246575	0.0928818333119959	-0.0303986455287056	-0.0138040042149631
0.855120274914089	0.216972126765941	-0.0280169799878714	-0.0400521388790141
0.860618659636176	0.238848666246677	0.0281781614763304	0.000591219489334174
0.152782852271343	0.135186069968679	0.0875749509289883	0.0591176939003026
0.886539798401112	0.0814532183145322	0.046586660088133	0.00775151728941108
0.830743525480368	0.0626984126984127	-0.0897646414887794	-0.0587301587301587
0.816489747831634	0.123719744135551	-0.00663376627686341	0.00614297651563339
0.848024538344357	0.14774389670566	0.0153718429213446	0.00436609787803023
0.187006678809957	0.169780149955522	0.0836928386540121	0.0135174000575209
0.12801395137239	0.0995632320825888	-0.00453471894189894	-0.0504489467019685
0.970333095814366	0.28524248881238	0.00434081920122038	-0.00318578896335152
0.855735114558644	0.125974651326764	0.00923959749371084	0.00523785039914072
0.883660875585361	0.105196069569876	0.0159579404395085	0.00694094870278919
0.739598586798628	-0.000679511682697753	-0.03034817016956	-0.013961865796709
0.802990688214709	0.161528530637476	0.0162531780575181	-0.00722105235997609
0.86490352987957	0.158560573260299	0.0546929076982805	0.00668303688887953
0.906119763698104	0.11632889756712	0.0165239613976929	-0.00398379671796133
0.867667529739523	0.0969473081328752	0.00142939704094593	0.00241667258803181
0.678289102202146	0.0158555441989675	-0.0404680178707638	-0.0428548551296569
0.819363357211158	0.125176809590795	-0.00288157810109348	-0.0179132633408725
0.808943153826048	0.0925939570647397	-0.0253524907462349	-0.0164261613831754
0.952365765139887	0.353561650772389	0.0354780641557062	0.00334320087071606
0.893693211617787	0.233142900525746	0.032615542382784	-0.00834972521749829
0.940244265713435	0.0960471929449333	0.0176043325471857	-0.0173569672976345
0.574505809667325	0.195977831705973	0.0273701116036331	0.00376978553179685
0.772358850177796	0.0824804214670365	0.019557157678476	0.00318069426404786
[truncated: 6,294 more rows]
