# Supplementary material for: De novo DNA methyltransferase activity in colorectal cancer is directed towards H3K36me3 marked CpG islands
Source: Nat Commun. 2021 Jan 29;12:694. doi: 10.1038/s41467-020-20716-w (PMC7846778; doi:10.1038/s41467-020-20716-w)
Supplement: Supplementary file 4 — Source Data [file 41467_2020_20716_MOESM4_ESM.zip › source_data_for_figures/figure_s2/panel_g/ef1a_expt_other_cgi.txt]

HCT116	plus3B	plus3Bcd
0.35515873015873	-0.31547619047619	-0.252834467120181
0.399313501144165	-0.295365278868814	-0.15672514619883
0.541666666666667	-0.291666666666667	-0.104166666666667
0.439393939393939	-0.26027397260274	-0.289473684210526
0.439912280701754	-0.219444444444444	-0.0371951219512195
0.278280542986425	-0.20211161387632	-0.0970695970695971
0.487179487179487	-0.170940170940171	-0.105413105413105
0.509803921568627	-0.156862745098039	-0.126559714795009
-0.0370370370370371	-0.154761904761905	-0.142857142857143
0.5	-0.152173913043478	0.0217391304347826
0.722020297380222	-0.138381858902576	-0.0121052631578947
0.478947368421053	-0.137820512820513	0.0333333333333333
0.307692307692308	-0.117839607201309	0.0310965630114567
0.538779099068186	-0.109370982445478	-0.0296138824343699
0.201357466063348	-0.107692307692308	-0.0192307692307693
0.828406673384839	-0.0999699225505677	-0.0621874667517821
0.573634317788842	-0.0987299661604081	0.100231133419152
0.215070582035498	-0.0969644442565425	0.0277296822141125
0.641015775298192	-0.0956159088597294	-0.0469983257593877
0.190967741935484	-0.091764705882353	-0.18
0.4	-0.0883720930232558	0.1
0.588870431893688	-0.0844617467840217	0.0236694677871148
0.524990988826144	-0.0844413444352413	0.0337985769020251
0.563686342592593	-0.0803732866724993	-0.0216258631512868
0.650206597575019	-0.08026165939835	-0.0825765170238178
0.26739047164539	-0.0786754610827884	-0.101952259007474
0.354279173740369	-0.0734566293305549	0.0664221585482331
0.606253504382893	-0.0729090914981062	-0.0130065775540394
0.706927874574429	-0.0707692743282652	-0.0237337488327891
0.277777777777778	-0.0666666666666667	-0.133333333333333
0.722509643748582	-0.0644483625826909	-0.00324509978089654
0.591848277772648	-0.064287049704279	0.00205775724789087
0.823359492172413	-0.0639533658464624	-0.0736355358975896
0.864495798319328	-0.0631016042780749	-0.100697906281157
0.860915362361843	-0.0622160774244519	0.0127504553734062
0.577922077922078	-0.0616883116883117	0.267857142857143
0.534950547981823	-0.0607516009437142	0.0527749691045951
0.430885603757944	-0.060640484418607	-0.00744047619047628
0.226190476190476	-0.0595238095238095	-0.154761904761905
0.596385451302036	-0.0593045269439225	-0.0600248922565624
0.566732471883226	-0.0582675281167743	-0.115069088331304
0.554545454545455	-0.0581306017925736	0.440909090909091
0.588431821196445	-0.0568486594168528	-0.0189267019229475
0.810062893081761	-0.0566037735849057	-0.0566037735849057
0.810446029320201	-0.0561764504485116	-0.0612750865633509
0.707940465530057	-0.0560394062246317	-0.0299693636732321
0.333053221288515	-0.0549981955972573	0.0627699180938198
0.453782782858439	-0.0545929592959296	-0.0459593256622959
0.642975935919628	-0.0537629399585921	-0.0726071354779404
0.436395419258933	-0.0523145096315828	-0.0155590278419843
0.838383838383838	-0.0519323671497585	-0.0750591016548463
0.720582963136155	-0.0505870433279695	0.00325807550559012
0.53960983884648	-0.0504944735311227	-0.170121381886088
0.128787878787879	-0.0498938428874734	-0.0233333333333333
0.568127845434459	-0.0496410256410256	0.0145844515005634
-0.0669710806697108	-0.0462962962962963	0.0383838383838384
0.588516166789087	-0.0462498750999201	-0.0550345064262726
0.879210220673635	-0.04614370468029	-0.00420521446593776
0.502359147987246	-0.0456001315614306	0.00307921002335954
0.567564655172414	-0.0447916666666667	-0.106932106598985
0.611885482938115	-0.0445170576107675	0.0253688614842545
0.764475108225108	-0.0442049359575133	-0.042107117688513
0.637114807662073	-0.0440978773286435	-0.0357676317586291
0.74169914818634	-0.0425296640881839	-0.00381696161519005
0.710314262691378	-0.0424521904245219	0.0105593607305936
0.689775647051451	-0.0418482207697894	-0.0446913580246913
0.569889947929742	-0.041543630994807	-0.0137173871800582
0.0647950722577588	-0.0413557213930349	0.00798638387012307
0.586687517841407	-0.0405522185162535	0.0469085956643664
0.806526806526807	-0.0403153893086779	-0.0532488344988345
0.206419529837251	-0.0398895158693847	-0.00809154208122798
0.737977067132632	-0.0397717559777197	-0.00816788595664833
0.54668285888987	-0.0397491327306594	-0.114088174716231
0.720684154267443	-0.03927102820631	-0.0169002152844164
0.463401067090476	-0.0391631867681979	-0.0607967982535929
0.550570228091237	-0.0390360332614721	-0.0397729857604294
0.477695359668794	-0.0389708882328941	0.000618338621755754
0.723076923076923	-0.0387096774193549	-0.00952380952380955
0.670336281182466	-0.0381011576412089	0.0637205811374833
0.834039238110436	-0.0380034638624396	-0.00212757504537434
0.593403990024938	-0.0373385842324881	0.0315663831873308
0.393163602074493	-0.037043529068069	0.00974922513384047
0.526278156425565	-0.036906851123951	-0.0107629821659613
0.654473009929358	-0.0364827381772834	0.0398145304002441
0.618971356666898	-0.0359087018716598	-0.0741454792973554
0.611927784005979	-0.035752531152648	0.040221262685402
0.790791814037168	-0.0353016688061617	-0.0152175441062768
0.707128513636362	-0.0349068246234983	-0.0206023025059526
0.690776028721348	-0.0348872690286489	-0.00952648745922843
0.798993808049536	-0.0348795718108831	0.0369617224880383
0.549734501263876	-0.0348572728306608	-0.014707923017348
0.828278272635021	-0.0348161073975169	0.052978461989113
0.62310627314555	-0.034110150999389	0.0608191553889447
0.76170975801471	-0.0338926078498684	-0.0112250299180705
0.576121985245292	-0.0338732276265749	-0.0267406468664024
0.554715967933719	-0.0334742598796676	-0.00385668779712556
0.224658180103725	-0.0322244224422442	0.00699508975287777
0.860244297001383	-0.0316742081447964	-0.0459431635902224
0	-0.03125	-0.125
0.718369343111075	-0.0308605573530946	0.0132915151888084
0.78219696969697	-0.0303030303030303	-0.0303030303030303
0.686996305024585	-0.030207761652595	0.105014043806712
0.646172538096957	-0.0300527687710599	-0.0612597869336414
0.671118358161633	-0.0296141541868656	-0.0207842238008583
0.60698133072349	-0.0293117062335343	-0.0488388318548789
0.715830561191386	-0.0290379761712599	0.0392181492377956
0.685475565252522	-0.0286150085289217	0.024004271116589
0.678019350071669	-0.0282258728052217	-0.0214535622547075
0.682312535181135	-0.0278680470924707	-0.00663859731838479
0.753193863319386	-0.0278187208809826	-0.00902121834360028
0.732273836424084	-0.0277304594133887	-0.0484309085024854
0.642709333285034	-0.0274859924930642	-0.0330671472925327
0.928275014088837	-0.0273320256186042	-0.0152321591147839
0.972972972972973	-0.027027027027027	-0.027027027027027
0.617856056325786	-0.0267117179451697	-0.0206566594105156
0.673988307164985	-0.0262621950825001	0.0039615792444273
0	-0.0260869565217391	-0.0158730158730159
0.364619883040936	-0.0260683760683761	0.0652777777777778
0.825865070995905	-0.0257928867889101	-0.0086600508212359
0.811506918394791	-0.0256463601692933	-0.00759601162731018
0.75709366879604	-0.0255340366346507	-0.0046676029392935
0.787241165004661	-0.0254640360807144	-0.0209751215327423
0.355242021909476	-0.0250710245927425	-0.0578810046198714
0.714553738943983	-0.0250677506775068	0.00583991755410512
0.629418354905342	-0.0249611488330712	0.0607452847405207
0.491160593792173	-0.0245192307692308	-0.156378986866792
0.779234748195686	-0.0244743881634871	-0.0140175538422432
0.533273435160228	-0.0243264468978587	-0.0089705869121206
0.691623633559117	-0.0241828888831743	-0.0534495021337127
0.741566067241827	-0.0241598801370288	0.020327544677784
0.584978426855284	-0.0239505750891234	-0.00777751448650521
0.710912052117264	-0.023543906431959	-0.0357766896045905
0.933333333333333	-0.0231884057971014	-0.0666666666666667
0.802324383748232	-0.0227744927850711	-0.00660263594100879
0.408923274496256	-0.0225571405379146	-0.041624612875901
0.512570995834911	-0.0225082070266117	0.00274255733534717
0.648832751225839	-0.0225055059842352	0.00468367191933816
0.487996550328247	-0.0223920258267324	0.027402898053674
0.522906927326817	-0.0223370759817026	-0.000169995750106233
0.634345017573858	-0.0222307643026459	-0.0315191224282133
0.831641374498517	-0.0220230686250104	0.00423465423465423
0.714262769033087	-0.021821147050829	-0.038669782286561
0.614170361327079	-0.021689855982146	0.0336121464026244
0.576305864748904	-0.0215683565870056	-0.0446549707602339
0.497153131555289	-0.0215202583516513	-0.0104963112005366
0.923523630840704	-0.0212843701470723	0.017479674796748
0.788528371156732	-0.0212779811964356	-0.0228151923201578
0.133333333333333	-0.0211382113821138	-0.108045977011494
0.779548033589469	-0.0211372467735441	-0.0520394586987407
0.8645	-0.0208333333333333	-0.0137158956109134
0.742424242424242	-0.020671834625323	-0.0459401709401709
0.716716248543213	-0.0206232358024845	0.0424263000056583
0.316278679969068	-0.0205836495947253	-0.0615014465084112
0.924651733920481	-0.0203477902968565	-0.0311004784688995
0.459256197737153	-0.0203063465720882	0.00589173624492545
0.834780141143957	-0.0197727710791767	0.00768832451450735
0.628985819643105	-0.0196574155611737	-0.036262414170109
0.85814308389329	-0.0195896687953365	-0.0342606638325499
0.628447703250853	-0.0195641690968794	-0.026968700559205
0.871375978332377	-0.0194178243561622	0.00610006294615628
0.731099344162895	-0.0193848517369899	-0.00392739595513403
0.799439102564103	-0.0192708333333333	-0.0451568725099602
0.760619117016121	-0.0189966581560885	-0.0114320460052318
0.764550641787304	-0.0187536235974546	0.0237633617120844
0.814541057934509	-0.0184510638297872	-0.0425881235154394
0.803867823968327	-0.0184187871629062	0.0394022426013367
0.875538110230988	-0.0181417987070411	0.0213961008748586
0.732478691071959	-0.0181177088412919	0.0167284580803467
0.927151468513531	-0.018025533149572	-0.00579736319306483
0.770890188434048	-0.0179425837320574	-0.00571687840290381
0.750160058444577	-0.017888874380475	-0.0517786006604063
0.72367092754282	-0.0178522577666832	-0.0283725238904522
0.743880837359098	-0.0177102157967471	-0.00270785659801678
0.624141399480874	-0.0175585864769852	-0.00709058843658283
0.125325653098783	-0.0173502756236569	-0.00440584300709312
0.659095028821636	-0.0172738908323778	-0.00438506026398927
0.718676773190518	-0.0171616422860981	-0.00667413964155489
0.636116524218404	-0.0171520514331664	0.0100286970893542
0.00952580487464205	-0.0171274578301228	0.0158832261256804
0.652472881452602	-0.0166429512282957	-0.0131433009306446
0.57990403975005	-0.01654927767839	-0.00853374709076804
0.414594594594595	-0.0165165165165165	0.261261261261261
0.879670289349898	-0.0165126545962677	-0.00330754087089177
0.565950786888097	-0.0157823906039721	-0.000868229479730198
0.593475425463521	-0.0157613649310698	0.0266949211567393
0.953122535877622	-0.0156426561496023	0.0150260583485571
0.616367042267145	-0.0156040706796597	-0.0141453177476492
0.862898847940165	-0.0155739809957075	0.0512089177307934
0.846778353405548	-0.0155596948066289	-0.0413267757289392
0.805	-0.0154708520179372	-0.0621338912133891
0.949273924409286	-0.0154554900407646	-0.00874492313249809
0.744034517811367	-0.0154439069676537	-0.0323592934736122
0.941015915283626	-0.015381982475356	-0.0103307006232538
0.403708304986147	-0.0153459285247594	0.0161720878357376
0.0173276857912976	-0.0153253754331921	-0.00393081761006286
0.837802368638784	-0.0152624844450639	-0.0499194930998742
0.577809342526726	-0.0151990482055515	-0.0134178573297744
0.853386773807455	-0.0151659653363231	-0.0155655206139271
0.788453401036708	-0.0150810406632799	-0.0137962876013397
-0.0044993842947807	-0.0149542848287618	-9.85027580772124e-05
0.954660709973436	-0.0148514851485149	-0.00900353193214058
0.777971832004484	-0.0148136548700282	0.0676876252118971
0.145104496779138	-0.0147897215566388	0.0603672643146327
0.86007116093076	-0.0142444875784371	0.148547082914535
0.764193266116393	-0.0142218852521553	-0.0391846991651473
0.904075091575092	-0.0141550522648084	-0.0446428571428571
0.0321886296418008	-0.0140680548501778	0.00378116909660708
0.854174403149147	-0.013888582395572	0.0137291706479405
0.549680490198351	-0.0138763741214633	0.105979506078953
0.831038269831883	-0.0138102325221795	-0.0498544583071907
0.754002199682268	-0.0137903705171389	0.0158913767936324
0.776932326526354	-0.0137100733537865	0.00413616720658905
0.860699165571511	-0.0135520652595084	0.00996265174247347
0.695428243105921	-0.0134448115490951	0.00955285483584034
0.876652429619233	-0.0133550394546337	-0.0144215548354949
0.679561573178594	-0.0133083020442219	-0.0451243100438741
-0.0434995112414468	-0.0131964809384164	-0.134408602150538
0.930978096589156	-0.0131881306523353	-0.00375600750516348
0.965540540540541	-0.0131869339664117	-0.0141923436041083
0.348818986886393	-0.0130348604921273	0.037257307255128
0.711340521588312	-0.012795537670153	-0.000211193761246953
0.740286660431255	-0.0127478238746843	0.0220116451165572
0.639663594925964	-0.0126602589277098	0.0332641314206829
0.155414438502674	-0.0126050420168067	-0.0441176470588235
0.00755124932941009	-0.012598549914178	-0.0107576086208995
0.637351736100283	-0.0125902140419282	-0.0197338107832573
0.905530906903294	-0.0124817505091833	0.0132064786499037
0.836163664837992	-0.0119037519155342	0.00756350047842416
0.911376839879503	-0.0116788365280164	-0.00918282797779936
0.722100907941616	-0.0116078611653833	0.027981581649866
0.568550356643907	-0.0114765564123624	0.0556043894032721
0.483697565467002	-0.0113506958309301	0.034438876958562
0.722222222222222	-0.0111111111111111	0.159722222222222
0.245833333333333	-0.0110294117647058	-0.2875
0.539858688191874	-0.0109733638293956	0.0157934017583851
0.844532363535498	-0.0107466983610985	-0.0104831639322613
0.499615901670828	-0.0107114989004753	0.227195639006663
0.894440326167532	-0.0106899372784292	-0.0210526315789474
0.944556451612903	-0.0106800348735833	-0.0118478693747511
0.554305084745763	-0.0106666666666667	-0.0920916030534351
0.697128515538496	-0.010526882665223	-0.00586891362216773
0.853147076600872	-0.0103705128299961	-0.000301564124211881
0.917418300003436	-0.0101453487198737	-0.0116304724199534
0.814823494212062	-0.00997248011612786	-0.00535730406456331
0.325646080251479	-0.00985093152272681	0.0342950902470219
0.775925566970343	-0.00984415584415585	0.0155755863419646
0.911130494509062	-0.00979883204388727	0.00219851554394182
0.827944037802279	-0.00979105848394397	0.0236018826135105
0.899961139509162	-0.00959164292497626	-0.0107103613211816
0.839285714285714	-0.00958188153310104	-0.0777310924369748
0.657468812414384	-0.00953626772271235	0.00403621876131838
0.710072408205088	-0.0094910534923234	0.00294333218596893
0.869516244194185	-0.00926627236531628	-0.0280663625296237
0.925998019328621	-0.0092030396761752	-0.0158464329666705
0.887280040221217	-0.00914180535317126	-0.0358102375565611
0.748721804511278	-0.00909240313899503	-0.00421105767953452
0.825392245895346	-0.0090481823296602	-0.00564865961364416
0.566472553412009	-0.0090002606334233	0.0361274159954557
0.890484003281378	-0.00889487870619946	-0.0191627358490566
0.937912087912088	-0.00881410256410257	0.0353146853146853
0.956625562732433	-0.00881173969117083	-0.0159052297379365
0.694108845472885	-0.00879937638378384	-0.00993114636551573
0.580914825032301	-0.00876042893952889	0.000498796075387942
0.822896730586043	-0.00862556057588737	-0.0180113506877572
0.905172020961495	-0.00860008536064874	-0.00693986497095305
0.895040883508548	-0.00851258990793875	-0.014709507765634
0.617044435109504	-0.00819280414868651	0.0290339208608439
0.886740211377608	-0.00817794681552422	-0.0166366582180051
0.726802130767248	-0.00793694690265487	0.0118738329138589
0.93565389204917	-0.00787521322496488	-0.000329428285626345
0.933298139768728	-0.00778569974203601	-0.00522989494635707
0.696048812776863	-0.0077837981166767	-0.052232031683041
0.79732781866472	-0.00778251815293357	0.0199913196360132
0.936288759689922	-0.00767533780678371	-0.00912790697674419
0.926769422781689	-0.00764312599900315	-0.0103649501578873
0.84868331942248	-0.00762428240788872	0.0745263749780355
0.885725287764968	-0.00760080036880686	-0.0176083608650442
0.904598869748285	-0.00757848339436179	0.0154660808953466
0.917553824462788	-0.00754191760539426	-0.00427575166558917
0.66791783825844	-0.00747696200866665	0.0047060576192775
0.711899842581661	-0.00745647721454171	0.0734486799901308
0.463157894736842	-0.00740740740740742	0.00650406504065038
0.878662597045296	-0.00726358264587202	-0.00656509020642699
0.842306236416453	-0.00721811976775635	0.0252919720340918
0.967566744147774	-0.00711939181284708	-0.00684488628336941
0.636525127996128	-0.00699582460878934	-0.000292850990525395
0.957150684931507	-0.00684931506849315	-0.00206462607327784
0.749753375262688	-0.00683838693495345	0.00660124088607189
0.740411324337793	-0.00677845705218558	-0.0168692303441095
0.913772330097432	-0.00670432767283837	-0.00661541022050533
0.946035112525038	-0.00669135407786303	-0.00687348338119726
0.602189486105678	-0.00668961158293369	-0.0151197573690527
0.935315789767931	-0.00660768894713849	0.0239491915680058
0.743969219677155	-0.00655989464344667	-0.0126310130845257
0.754779656012401	-0.00652487609009347	0.0173913043478261
0.83446519524618	-0.00652024708304735	-0.00900712191034771
0.767164840194049	-0.00650430601732496	-0.00157303727545199
0.94234360410831	-0.00644028103044496	-0.00476190476190476
0.900068291127856	-0.00641573612298382	-0.0073395725166021
0.93649394151848	-0.00640175276868	0.0596655587943194
0.707684379305535	-0.00627954083929358	0.00422440616912007
0.678170337772134	-0.00623528368222426	-0.033465140511569
0.627724602090035	-0.00618361345327934	-0.0190328308724341
0.820757610834587	-0.00606335176613729	-0.0254538546948633
0.426062487732123	-0.00598459041336791	0.0319247171235922
0.952028795811518	-0.00594631731065362	0.0106258422250204
0.773972602739726	-0.00592561608979051	-0.00408434868405956
0.868107173725151	-0.00588550026752274	0.079204273346841
0.392375472037403	-0.00587716720540699	0.0455640744797371
0.782878728351249	-0.00585497499693324	0.0174034660363531
0.876537251537252	-0.00583521526917753	-0.00515461362701414
0.369487562512178	-0.00579432659847834	-0.0677861464378318
0.945984998125569	-0.00579223568509247	0.00855494780704168
0.90329080474008	-0.00575830529912895	0.00243610388537925
0.73076481857082	-0.00574757696616954	0.0259634182180596
0.588092287585469	-0.00574691227677926	0.038216490311745
0.864124398370974	-0.00565529032682317	-0.0225704427832087
0.833017952450267	-0.00564417906900752	-0.0326657232731703
0.791815321634272	-0.00556934393279951	-0.011213197465676
0.962055982080135	-0.00540957398803689	-0.00566206856550366
0.920248384051129	-0.00539908271000708	-0.0095829636202307
0.798023490014617	-0.00539410536361523	0.000427842729751424
0.965553575876008	-0.005249343832021	0.00166309856429237
0.962467252273078	-0.00522347993378372	-0.00487199981193728
0.866523477648378	-0.00519639157068015	0.00898874886880885
0.816426239095473	-0.00519281100134642	-0.00713284854927162
0.731874798608873	-0.00513820253585406	0.0174190042934916
0.924483281114419	-0.00511097175200293	-0.00560974297790087
0.724357569009484	-0.00508459598979935	-0.013918857750732
0.623656577032939	-0.00506194246558173	0.0215626011351024
0.941185571994972	-0.00502958646245503	-0.00280630017645182
0.940472826272662	-0.00502033518259358	-0.00182455857453842
0.867024873439699	-0.00498625285428027	-0.00455713642264792
0.804912741397232	-0.00491797098568478	0.00582937709647618
0.667816321709582	-0.004886025309426	-0.0133320799817369
0.904030214492432	-0.00482759216390837	-0.00844114810257093
0.94434954641961	-0.00481818181818182	0.000941275019839521
0.761001265586423	-0.00476640623220428	-0.0040696702053949
0.86620706562727	-0.00460950370808886	-0.00509832543333552
0.944823391849619	-0.00458346456073719	-0.00127157287206604
0.88366571699905	-0.00452299322355819	0.00249111623987984
0.916572607508973	-0.00439833792748767	0.0018383411120805
0.934682135446142	-0.0043859649122807	-0.0043859649122807
0.942701675011821	-0.00437968201080633	-0.00641043655003803
0.888028952748893	-0.00437251589626709	-0.00399776749807651
0.809760132340777	-0.0042801962626579	-0.00715556586988474
0.867041462877507	-0.00426036831880339	0.00527441937083888
0.561733358299097	-0.00419607219062901	0.0455131480547782
0.164966853646099	-0.00419384902143516	0.0289937825149094
0.868759197011783	-0.00416476112728148	-0.00614591496688474
0.833074747128407	-0.00416165360133353	-0.0224368465410811
0.90541364324622	-0.00414653000538857	-0.0168233140300885
0.771354669104142	-0.0041437333533941	-0.00670498952112963
0.767621643751995	-0.00409434876854627	0.000724442234947623
0.935200812194274	-0.00396776762221299	-0.000509937585764242
0.593302293395804	-0.0039473497685244	-0.0334191825829784
0.904313541432767	-0.00390632944264799	0.00451678071623846
0.996124031007752	-0.00387596899224806	-0.00387596899224806
0.753320236699908	-0.00386808386510723	0.015803661442354
0.707494273268368	-0.00380318010906872	-0.00799872619091857
0.755039494194107	-0.00379965295207288	0.0209690839526169
0.710847275907189	-0.00372526728312031	0.0239135275879199
0.634245500163149	-0.00364596429469449	0.0582454477228739
0.882817631175655	-0.00362483961662238	-0.0114547156396892
0.906926406926407	-0.0035383777898748	0.0795454545454545
0.881151865614158	-0.00351341283724128	0.0028689068014693
0.647297805884642	-0.00349160155731054	-0.0522337549989869
0.864509605662285	-0.00332620574958423	0.0242800677583286
0.973866959064327	-0.00332233854390745	-0.0087719298245614
0.885058909427351	-0.00329842638557332	-0.00926026581471901
0.821639662506679	-0.00328563736948209	-0.00464670479794366
0.875296575622837	-0.00323110839911028	0.00963774006209052
0.947749374386265	-0.00323101777059774	0.00459370836398755
0.961075268817204	-0.00323024054982818	0.0239846743295019
0.899132037044477	-0.00311889090596382	0.00270935958920762
0.921769152996994	-0.00311367708938533	-0.0195438079010295
0.724878142408635	-0.00307018764489994	-0.0194298949380895
0.843532303072369	-0.00300497142756047	0.0117447924505218
0.880281417987498	-0.00285886852232156	0.00571740145559552
0.833015641294467	-0.00285316119851269	0.000643374303264055
0.876835188602729	-0.0028328611898017	0.00413577992518088
0.757577505022666	-0.002811504702577	0.00305716398484591
0.703504665314033	-0.00280432543657844	0.0235285117260042
0.851859433802018	-0.00278615974868109	0.00671072939743604
0.734468248787766	-0.00277153348878122	0.034741436421028
0.616479085913542	-0.00273684451339734	0.0216455823726667
0.866706894522292	-0.00269749108144447	0.000235660787227185
0.861783439490446	-0.00268356558569627	0.00723798494499132
0.812549936030408	-0.00265919881831261	-0.0125945287792713
0.874141188143224	-0.00260673699179816	-0.00687667896968838
0.540735636434535	-0.00259609261652399	-0.00345125756791959
0.957520811951192	-0.00257026852771534	-0.00147420147420147
0.716173354572642	-0.00255754337627809	-0.00939095276691429
0.963944468095171	-0.00249645518448125	-0.00505181028329518
0.935780113788252	-0.00245756016183082	0.00997215630212235
0.91718751617054	-0.00242072377136768	-0.00160134916819683
0.0298303229337712	-0.00239463601532564	0.000371081610123114
0.771894817335263	-0.00238344084042327	-0.0231158785917709
0.81925114531993	-0.00233137001148358	-0.00570038444788611
0.0542187024063356	-0.00229621125143509	-0.0682302771855011
0.973939707796409	-0.00224366917497359	0.000502216383298231
0.854300797768783	-0.00222677963546775	-0.00705462795177714
0.922091467582482	-0.00218136901527166	0.00490744887296612
0.127826086956522	-0.00217391304347825	0.0978260869565217
0.94483216829548	-0.00212945470049498	-0.00500971924903423
0.60209180978693	-0.00205521115832752	0.0123573988604664
0.907983991624867	-0.00203074568262736	-0.00259378414883292
0.926678365012946	-0.00198708457761382	-0.00195133454186379
0.894248035899835	-0.00195723679332303	-0.00128516158522597
0.929750177604221	-0.00190839694656489	-0.00207033395921647
0.630819315376927	-0.00188001335094462	-0.00959224541480214
0.928011764630878	-0.00186377335411556	0.00582432233544287
0.929281515785724	-0.00182708149934405	-0.000247095945296425
0.951011549003277	-0.00182400928731173	-0.00471566280918965
0.686181708132729	-0.00181799254739001	0.0104278267453274
0.922004646531696	-0.00179280025122042	-0.0150793358612819
0.954652145905467	-0.00178251249380079	-0.000711859979101358
0.777558045850729	-0.00176246775743	-0.015641540821397
0.673754350593766	-0.0017613173614154	-0.00988477989480793
0.928913375341947	-0.00175368781014632	-0.000698174006444683
0.903919581710666	-0.00175341867824508	0.00348566677612503
0.767892285917228	-0.0017182483764632	0.0409776244676249
0.805949679714112	-0.00170940004441518	0.0139791456441305
0.960445556572189	-0.00168053235800086	-0.00193155301148189
0.859056138926788	-0.00167505382699138	0.00564147623521903
0.915685033507074	-0.00165899501342539	-0.00282504986119046
0.965578938577811	-0.00163785248003948	0.00255112680670656
0.569626474442988	-0.00162337662337658	0.0414413399429173
0.904884012667483	-0.00160644459871334	0.00360401286563345
0.838450947471064	-0.00158034677751564	0.0444275797536667
0.453260450400469	-0.00157693483720467	0.0635151242480054
0.827277326901828	-0.00157122005666695	-0.00199430348871975
0.839391978743065	-0.00143243231366207	0.00619784160321675
0.773054589355252	-0.00139601796717281	0.00212989302178349
0.90955041482921	-0.00139572266193108	-0.00437378429206292
0.968925084907327	-0.00139508689652447	0.00182161780385976
0.830839317915783	-0.00136711071423632	0.00621560744732415
0.952252539717129	-0.00135661026893744	-0.000522120707550109
0.841948971859978	-0.00135297029890061	-0.0343191476975025
0.944684777347531	-0.00133928571428571	-0.0049298128342246
0.870631965503564	-0.00131154814882483	-0.0281071763249534
0.764419061052133	-0.00129796839729121	-0.000286810796175457
0.966642872217601	-0.00127943751796963	-0.0028202247730426
0.924044634423579	-0.001274079408384	0.00172315751382834
0.981188353361761	-0.00124322243254516	0.000155343827671914
0.553360102615582	-0.0012318673727838	-0.0173603910531773
0.976409739252672	-0.001230012300123	0.000848989778879078
0.830576520788266	-0.00121111362033581	-0.0131308492677857
0.906983246833638	-0.00120663650075415	-0.0052637008165985
0.920909332312542	-0.00115684766838657	0.00622339061594011
0.971284875517728	-0.00115606936416185	-0.00115606936416185
0.956624003278933	-0.00115058165082449	0.00209830411037654
0.714706326845645	-0.00113016545394505	0.00814223365877041
0.894084659913169	-0.00110222302054013	-0.00152098671706747
0.87810536069726	-0.00108252958089403	0.00528316008169216
0.841816274340575	-0.00107642861774859	0.00835615159110242
0.872200369075369	-0.00106063477297133	-0.00316207737181144
0.967822508721029	-0.00105261648677001	-0.00150526141373218
0.928205850589285	-0.0010328993792377	0.00148110370913418
0.938989168464096	-0.00100504759145374	0.00322328980865566
0.942779252511721	-0.000997240399940514	-0.00170395934776769
0.547681331747919	-0.000933488914819147	0.0351245085190039
0.929681963673374	-0.000915224900244315	-0.00206071966369683
0.880712079023131	-0.000905016058162236	-0.000368653906868279
0.85286112880951	-0.000874954018630806	0.00520883610771251
0.750556877299262	-0.000863248470397836	-0.000598196844062654
0.890023689062213	-0.000849451873959711	0.0183727972973557
0.941802757314872	-0.000831385220627781	0.00220352689681977
0.886007863349523	-0.0008272800645682	0.000332714516479013
0.960697865622021	-0.00080791131163844	0.000240648191568319
0.936450516707027	-0.000775270545848086	0.00115178386307275
0.929404758788577	-0.00075835901596363	-0.000434480885858251
0.810893683608878	-0.000756961964988368	-0.00145552053195203
0.965261786014818	-0.000750688753432103	0.00072311089222209
0.788502685798932	-0.000748118489234756	0.0443983495400574
0.979881378739525	-0.000742001310144573	0.000156367785393159
0.959208099345176	-0.000700886238653558	0.000533612789936541
0.829299812030075	-0.000663423264042458	0.0191051398989276
0.970108743345008	-0.000655338864227088	-0.000998850350044242
0.956370920461208	-0.000522948197366802	-0.00581395348837209
0.96722685127177	-0.000522611917364767	0.000804053055493978
0.937179458687981	-0.000518269238391959	8.20443948531657e-05
0.742488576565877	-0.000369254208262282	-0.035155618220185
0.680369534496214	-0.000350219683255854	-0.0528281320347859
0.950630290319782	-0.000345247144932229	0.0176271852627801
0.712085696793812	-0.000334693357133736	-0.00243114033977856
0.950752758335539	-0.00032787186972786	0.00178913998116231
0.782142026176284	-0.000324622764733279	-0.00123189048367468
0.943525459281623	-0.000244783210494437	-0.000927724124604189
0.960683622711367	-0.000229060602907774	0.000213723856363477
0.881890588975058	-0.000221666729188052	-0.00272479564032698
0.906072131147541	-0.000174450772986166	0.00278225255972696
0.592836445015475	-0.000156742753131267	-0.0152104858360562
0.976912609240835	-0.00015289188221519	-0.000406061446486636
0.762000367040743	-0.000135279693841556	-0.000786823605490425
0.966396018952557	-0.000127689212196254	-0.0020407137155822
0.966003173850915	-0.000123305181039964	-0.00208689377076837
0.924047042082381	-9.01081297557064e-05	0.00728992318644582
0.95978407716848	-6.96108579016155e-05	0.00284277052435113
0.815741751576904	-5.92529389457715e-05	0.00379810163765881
0.828744542457453	-4.99750124937498e-05	-0.0395140612440079
0.903227838898851	-2.3126734505087e-05	0.0164708065314201
0.966731898238748	0	0.00404040404040404
0.904936014625229	0	0.00227272727272727
0.421153846153846	0	-0.0916666666666667
0.963414634146341	0	0.015625
0.826086956521739	0	0
0.772151898734177	0	0
0.78743961352657	0	0.00555555555555556
0.989208633093525	0	0.00344827586206897
0.860335195530726	0	0.0257731958762887
0.9	0	0
0.863693664350512	3.98258283772299e-05	-0.00691101283773698
0.807736293061768	4.94585734032577e-05	-0.00244774594525563
0.911532579605658	5.83566760037346e-05	-0.00299901121247738
0.727218954720845	6.29690908418683e-05	0.00178367098797171
0.558854616922412	8.58516483516203e-05	-0.0195014312977099
0.93626352478629	0.000111498309167191	0.000231174999474602
0.713298053943325	0.0001204487576571	0.00269746742227772
0.496120740879072	0.000139353400222975	0.032049922505914
0.705282702787205	0.000148453965725555	0.00259578429585554
0.966557710645708	0.000152698102667041	-0.00941623946484476
0.909831888281872	0.00017083015509789	0.00264267839845011
0.949947653833033	0.000173685371871445	0.00266770746063096
0.960375805972968	0.000186576446589383	0.000934910462760086
0.957256887110332	0.000219943595262304	0.00166012053799924
0.816542948038176	0.000224114746750336	-0.018174696435566
0.851503759398496	0.000230414746543783	-0.0332779623477298
0.705356265364288	0.000267326106778307	-0.00711929192308217
0.921124981667663	0.000267665770355727	-0.00781037565610039
0.951982847171304	0.000381825000121756	0.00294823887829228
0.926352383248935	0.00044943315243649	-0.000665660435775378
0.951879454133641	0.00045067667266931	-4.71754756145686e-05
0.953979583832906	0.00047708721593195	-0.00309854774808629
0.949482018822748	0.000501546805857001	0.0050549370852522
0.919707522865915	0.00050227970126757	-9.69184802472592e-05
0.949526744923164	0.0005072634520835	0.00239403737128794
0.0565059267241379	0.000535604978575743	0.00852128966963062
0.86582808022375	0.000553170508796614	-0.00111453165921621
0.820823809230265	0.000587573730871843	0.0065326087321682
0.97587462052369	0.0005901509468709	0.00555076685293069
0.930102915951973	0.000592593666861645	0.00181437550509092
0.956915341243794	0.000601856251385854	-0.000274891155814027
0.86417749922912	0.000610682691880107	0.00488445810729892
0.905022734482394	0.000624168089218436	-0.00245655150993209
0.590831064469274	0.000629249089768469	-0.0115917579334046
0.923858921753895	0.000666888807456703	-0.00700203057703759
0.927052808176465	0.000687350197462133	0.00111823782597687
0.618218657409144	0.000692315737220506	-0.00910354313678507
0.877006672918502	0.000695621186300586	-0.000770502557580145
0.919114159242854	0.00079933083706049	-0.00226582132080035
0.929943236333035	0.000800818268935691	0.000205587002876876
0.91218972665933	0.000825337436036348	-0.00148977728465264
0.889386477839182	0.00082594789960454	0.000659858701410765
0.935723292043967	0.000834531476199509	-0.000511685263755059
0.720340981636562	0.000859275236056584	0.0103122448413215
0.764825340607238	0.000864340609502008	0.00721040713936865
0.956831638686905	0.000887070013201602	0.000350183987463398
0.963878022121784	0.000891953793946812	0.000354108768302206
0.799559828332721	0.000908553731155996	0.000554704546074525
0.83503275849085	0.000920868597564088	0.000621483161165701
0.97889543235783	0.00093591474074303	0.00193764821562843
0.952991984985014	0.000963089449148287	0.0557719093777538
0.947733623878021	0.000965056518487108	0.00176089483664273
0.881616961502791	0.000974792751108541	0.00186195732892772
0.808702151273316	0.000975465091365816	0.00427425219691119
0.713514063959692	0.000977324199111011	0.00027699359499742
0.959437377690802	0.000984360120137719	-0.00367647058823529
0.827721156483076	0.000989307096764175	0.0280086645509042
0.963311733032478	0.000992016172476488	0.000634006285719461
0.949952285927438	0.00101209195455043	0.0029674578114403
0.912261380323054	0.00104925911093312	0.000181869619690417
0.885254373507967	0.00105032019470012	0.018204939175154
0.916270095391295	0.001060333593279	0.00118783632865745
0.946561388536317	0.0010653632655365	0.00229074434098059
0.800904212927086	0.00107242150572387	-0.0122408884045402
-0.0142857142857143	0.00107526881720432	-0.00666666666666671
0.91214279077793	0.00108725620114017	0.00111261690843079
0.8660462198055	0.00110270521241585	-0.000153790230126108
0.95561189585094	0.00111797707130661	-0.00068373371201662
0.783894314625722	0.00115229412104412	0.0012091667264081
0.942067193299705	0.00117765602367907	-0.00122236105829304
0.706342144550066	0.00118795896972482	0.00173674489056464
0.700970372054406	0.00119735926840631	0.0563763252194206
0.914599949682349	0.0012176570213959	0.00417761986139229
0.853623821278291	0.0012196400936217	0.00557853528919489
0.734423012391074	0.00122843120468172	0.0646027498563488
0.85742687692598	0.00123666142164592	-0.00253039343386978
0.812177116355524	0.00124276162503892	0.0224646097312529
0.843239944701257	0.00126283735371388	0.00422162439619062
0.877429340885113	0.00128053585500394	0.00232286167975623
0.624607942128499	0.001284413856108	0.0157509962761637
0.926041136913494	0.00129187325034339	-0.000228732328605088
0.667816283566989	0.00130779448108781	0.0479258008522875
0.743333333333333	0.00133333333333333	0.0111111111111111
0.961532402434658	0.00133842154748078	0.000627019495261318
0.861305613230047	0.00134193699198919	7.3857895459749e-05
0.970747113063346	0.00135362804959637	0.00135339340238727
0.924171727883287	0.00137018551652698	-0.0013999134074181
0.968048533872599	0.00140535792709706	-0.00869565217391304
0.896549920814808	0.00142408621942108	-0.00547821411658305
0.5926348640214	0.00144008876208374	0.0803807656607441
0.712868382781829	0.00147673701036674	0.0136887207666208
0.97066257332884	0.00148007729982892	0.00175890289729962
0.759493461237794	0.00149056452910501	-0.0467498280946133
0.701690054139266	0.00149618632728817	0.000389353213325616
0.915410146989094	0.00151635369831614	0.0012531328320802
0.940052297607474	0.00153086744669254	0.000508762676358605
0.884128354557882	0.00154368632293918	-0.0101935537121869
0.91536061451105	0.00155065054636203	0.00230678795363861
0.966242745266999	0.00155844155844156	-0.00112747587607923
0.849155405405405	0.001571562285848	-0.0228237731402288
0.69503215588124	0.00158282277755659	0.0627547834222461
0.871317172745199	0.00159669314313503	0.00189874944952855
0.925116143752753	0.00165972121377474	-0.00418033782962693
0.956266877635804	0.00166729404530925	0.00123520691988598
0.840365733883171	0.00167098543572165	0.00236473676985883
0.827083333333333	0.00168195718654434	-0.0166666666666667
0.763714298995292	0.00169023202530131	0.00404069185455948
0.945636981367394	0.00170878719607904	-0.000451813558609675
0.930469437039608	0.00171971754827778	-0.00213799704011776
0.816069954279609	0.00172574597188965	-0.0112596433419717
0.925666396323331	0.00173093286240054	0.00492259467043807
0.638095238095238	0.00173160173160175	0
0.928144187532811	0.00174777499566155	0.00433198873317801
0.892797214563563	0.00176211238415516	0.000110739536012124
0.570891489261713	0.00176391462145631	-0.000123126518093986
0.968598393586258	0.00179023212200559	0.00137259136611235
0.72681105004685	0.00180772405773368	0.00354739752122402
0.776225974492545	0.0018167953625077	0.00828628239364379
0.909885344349054	0.00182532645521332	0.000581391972871278
0.953835539108073	0.00182633262186488	0.00376067926364874
0.964139755386136	0.00183229505364105	-0.00144573351048161
0.873177125778235	0.00183947160553384	0.00329372292642011
0.926315789473684	0.00185873605947955	0.00334448160535117
0.772895947235963	0.00189184477528678	-0.000424485999933555
0.723727072723074	0.00194724329219971	0.00106697170217645
0.850842265882689	0.00196857968554798	-0.00158114372837362
0.933267742444202	0.00197519501348691	-0.00260965537269877
0.913616061150251	0.0019888977944014	-0.0233918128654971
0.203572567783094	0.00198927797422155	0.0148051948051948
0.893309766960825	0.00199083127837815	-0.00094384001642652
0.598920044274889	0.0020018066296929	0.000445623848227106
0.921622593991725	0.00203647699645056	-0.0137712518156708
0.798028733711995	0.00203957382039574	-0.00684931506849315
0.922418725788736	0.00205687580071817	0.00322240255351166
0.87553104900763	0.00206586874838041	-0.000467249031629636
0.954710973721514	0.00207452215035909	-0.000127118024860554
0.784090244609059	0.00209451429805583	-0.000914134573402626
0.973624301563064	0.00210340086027392	-0.0023427444102615
0.908332133548467	0.00213600434916624	-0.00694612472770342
0.937258766527059	0.00213710970728918	0.0138580931263858
0.950712728478933	0.00214337904880037	0.00678524019660603
0.948717948717949	0.00215306322176551	0.00489772399884759
0.970462677757465	0.00215717483596317	0.00124538150206275
0.954015512126857	0.00216932898056839	-0.000908288694477191
0.925104014850288	0.00218069216658221	0.00791133831955946
0.930238387471429	0.00220481232091087	-0.000591124341423182
0.980836274541549	0.00227098723280982	-0.00187265917602996
0.951295556328968	0.00228869122618229	0.000282845401678359
0.960181581696483	0.0023037622220409	-0.000157004398550281
0.834500025314596	0.00236053320489321	-2.7774498843891e-07
0.745800571521845	0.00236930909828281	0.0343284545338332
0.855293060620475	0.00237612286293828	0.00725744843391902
0.974451768129943	0.0023836405710047	0.000936226729875555
0.883458134785568	0.00238639753405588	0.0142273655547992
0.964629959405013	0.00239602160579205	0.00117668842188991
0.967682397514218	0.00240419648981197	-0.000863162290091084
0.961925287356322	0.00242248062015504	0.00297619047619048
0.980355065033813	0.00242732775301822	0.00221827771061907
0.708025666723513	0.00244654834112155	0.00212457110249816
0.911899006177813	0.00245098039215686	-0.0196078431372549
0.947192276749799	0.00245926453566022	0.00291424887169568
0.946744319475833	0.00249790516917565	0.000609418391742499
0.930272662242149	0.00250994238454121	0.0023125917425318
0.967090620031797	0.00254564266160843	0.00204516687762308
0.905882633682199	0.00255622885041178	0.00564513010864942
0.845373376623377	0.00255716781561712	-0.009409280040348
0.967797580988917	0.0025608660130719	0.00297678192898781
0.8170560420613	0.00256102406127565	-0.000982920291064754
0.806656406310119	0.00260025013060616	-0.0252942910421459
0.934714131607335	0.00260516391064694	0.0029175187457396
0.974514788080981	0.00260968409796024	0.00190536951567634
0.886728747723617	0.00262024638176728	-0.00436521508371261
0.700766223187876	0.00264411053684562	0.00107944115121563
0.971589945045541	0.00265522018387137	0.00386963692413905
0.730240612822408	0.00266094479641631	-0.00390035060961474
0.884230349886014	0.0026622907175562	-0.0066000312991175
0.948568226910446	0.00266324345237421	-0.0016207157778747
0.955475869080617	0.00268295287306694	0.0012669120697176
0.71926073226655	0.00268633234436616	-0.000574297240186976
0.755943246768935	0.00269478465188133	-0.0119354504600406
0.69395852783647	0.00271460014673514	-0.0144376899696049
0.925797835912889	0.00271997167366778	0.00355785558340745
0.92772291006486	0.00273670378478763	-0.000138709916185408
0.850052508997379	0.00273950062412449	-0.00488423577579412
0.773875452338875	0.00274312317647751	-0.00565572939306432
0.889051851369423	0.00274347653519712	0.010322356869474
0.858298781336841	0.00275424108727297	-0.0165297358866209
0.954689221755988	0.00278472020687235	0.00323317363933152
0.867864777444654	0.00281572377907849	0.0124931136069496
0.90210688000906	0.00282185670925617	-0.0115830115830116
0.963100569586927	0.00283311734204416	0.000888678673446047
0.756539847459153	0.00283421914838822	-0.000973448417346943
0.931343247601484	0.00286740862832555	0.000711436008018609
0.726489060226035	0.00287407939644333	0.00341313481033347
0.861768201080742	0.00288871181460623	0.00408322524175604
0.935353535353535	0.00289642919700723	-0.00162630162630163
0.821149399977981	0.00290272985846672	-0.0180985377340374
0.951201003383257	0.00290566404426517	-0.00049044979739989
0.878925619834711	0.0029104096180369	0.000791593260476198
0.890474274178553	0.00292756818051997	0.0021168778000417
0.925731483841216	0.00294342037260355	-0.000633121554911119
0.836953489861283	0.00296572289398875	0.00375972238016962
0.908662877702423	0.00297739180247119	0.00150782225863881
0.964005004411866	0.00298795517643532	0.000830181385201195
0.805777414921756	0.00299582462770318	-0.0122324091093353
0.917979076020031	0.00299980126253063	0.00232490265137443
0.44368602857762	0.00300085473261735	0.126743309460988
0.939801199375667	0.00302886047923689	0.00349659488924479
0.958690490013273	0.00303579116132001	0.0007609690016128
0.952764653782516	0.00303664083503297	0.00185278728210211
0.665256416637632	0.00307767803327307	-0.021118240542701
0.954603474602972	0.00307886786543236	0.00704954331112942
0.730612244897959	0.00309901738473167	0.00763475436976663
0.810778061879384	0.0031112761104079	-0.0117597355187491
0.746288331580462	0.00311673085667641	-0.0202934166889674
0.737896642769288	0.00311962304186311	-0.0212613065269767
0.929472654839819	0.00312180583099998	0.0024555048852023
0.933066890423243	0.00312651876507773	0.00497326958140571
0.728698023176551	0.00312908074013846	0.0194133960837045
0.931154477160867	0.0031370557659621	0.00187462984823274
0.618850887985843	0.00317824902515892	0.0661643375031252
0.953169685158067	0.00318608787299914	-0.000656436636804778
0.943040606379642	0.00320078446761408	0.00575895075964801
0.764747581392743	0.0032162463813109	0.00821709614266045
0.813272260329548	0.0032640994411188	0.00288894772535139
0.940385598650703	0.0032658912711544	0.00162272406771619
0.699044326161583	0.00327035965149366	0.00304899827905315
0.787636684872703	0.00327704932896727	-0.000695968240471218
0.94515056943742	0.00331985988087008	0.00500429989064023
0.699758022011419	0.0033474246733086	-0.000729648020512326
0.946596660517478	0.00335249042145594	0.00178931663965344
0.847517001055449	0.00335799878478459	-0.00398082156569253
0.917511267171644	0.00337559700658381	-0.0086406277036591
0.685261098758553	0.00338881142940217	-0.0201231692849677
0.962070240802126	0.00338884844523021	0.00293108030296319
0.879675830912775	0.00339171784293093	-0.00131506531877299
0.957570173079661	0.00340155695886634	0.00446020242125922
0.739249233912155	0.00340909090909091	-0.00766359244620114
0.844394829612221	0.00341692224427205	-0.00167483159828536
0.973619123685262	0.00342147248915243	0.00167963615380503
0.594010820452015	0.00344467165352824	0.0447692972541719
0.570570570570571	0.0034556087187666	-0.0359477124183006
0.967204261559792	0.00345888085011977	-0.00283095344273187
0.967035218410328	0.00347086665699955	-0.0010969599555555
0.960501395173999	0.00349403972222627	-0.00209820588841217
0.958312871719321	0.00349782567593118	-0.00134582078520921
0.719027581514957	0.00352472862508409	-0.00246490992833052
0.736791419998378	0.00352870813397129	0.00564564361784226
0.66248122894598	0.00353660878319606	0.0201191162185463
0.934513163753642	0.00355345546613716	0.000298858421511738
0.503162339495544	0.00355873378785143	0.0471930342800073
0.941010138829779	0.00358684611477908	0.00679695679752998
0.951592214902385	0.00359369647139431	0.000298369590319154
0.945600014892171	0.00360269872167127	0.00448892799344354
0.931354359925789	0.0036101083032491	0.0102459016393443
0.795951716556739	0.00361230972072396	0.00296059289084886
0.966899530459143	0.00364376706529288	0.00141662554424269
0.886522689001401	0.00365853906494335	-0.000404520330029842
0.927014484308666	0.00366192301955658	-0.000546895782747242
0.966110831234257	0.00372565436732823	0.00426257422810518
0.939866731675605	0.00377650611169562	-0.00343706488083866
0.912146529289456	0.00378732219252064	0.00119919460962384
0.812106129917658	0.00378947569809098	-0.0052776129934953
0.954998393954802	0.00379248449536502	0.00402026650701714
0.761069676199331	0.0038226249246814	0.00197123117261464
0.576112043425114	0.00386554972076353	-0.0254361778051665
0.591399208933623	0.00386782842716121	-0.0317741564708879
0.957647323436797	0.0038921992540099	-0.00104734068464638
0.966042264946258	0.00389258659070646	0.00273601417296126
0.926041232902894	0.00389577215813661	0.00426123584018321
0.58397937071157	0.00396882601511656	-0.0249981438352892
0.90914461247637	0.00397605432451752	0.00183677521842732
0.967892474078041	0.00397901668619901	-0.00353356710102541
0.566959144550248	0.00397931837253998	0.00787569828138832
0.382675438596491	0.00398380355276906	0.136339662447257
0.859897140363964	0.00399227004567505	0.00240491335138876
0.772839340914539	0.00400762078805609	0.00446103166470458
0.724550595242492	0.00402240036386378	0.00974367462483095
0.947444294696058	0.00403114511089266	0.00209563848841632
0.957579022988506	0.00403861513352085	0.00103314101704012
0.953500587450483	0.00404197154251505	0.000574167847279426
0.941286532173493	0.00405921314052254	0.00113117574953282
0.977809540628242	0.00406210228466224	0.000751590913486912
0.751821667106051	0.00409925850221658	0.00498983272912958
0.486050963409276	0.00417282398835911	-0.0971742571408015
0.81428413551904	0.00419507387456296	-0.00222907904898603
0.965159298964924	0.00419768939084908	0.000933291791769754
0.670204967545099	0.00419778916437341	0.0156803592673456
0.868081784924643	0.00421522122296852	0.00157958584144126
0.94275540694978	0.00424157624132504	0.00125572506018599
0.973102009071238	0.00424736144129169	-0.000644088572109546
0.908859354793611	0.00425609326263848	-0.0100927248727545
0.952170491790853	0.00426712146553339	-0.00603015084996804
0.814575512334383	0.00427632800029695	0.00978250222230764
0.912416654908813	0.00430855957394558	-0.0033500837520938
0.940878694056054	0.00431643320504508	0.00423161140475295
0.900176159718144	0.00432692307692308	-0.0159474671669794
0.865298782215892	0.00433339658339152	0.00316691258759668
0.0610747433769746	0.00435123272248716	-0.00254727765326423
0.962743722828234	0.00435745757943293	0.00184072241873518
0.775743707093822	0.00437096649782737	0.01378397899327
0.953684403583638	0.00437887497900565	0.0016561848887524
0.94672131147541	0.00439238653001464	0.00421052631578947
0.305291005291005	0.0043981481481481	0.0592592592592592
0.902077201080161	0.00440213632104557	-0.00272638753651412
0.952592419229583	0.00441124530021647	0.00210433641475428
0.752629659204054	0.00446969309244758	0.000767633679026084
0.755174243714572	0.0044798939197721	0.0155012495728935
0.940887459429703	0.00450945832342069	0.00231616023466193
0.94424982627874	0.00451251646903821	0.00288165341356831
0.808167261030697	0.00452761670473847	-0.0193153566647543
0.967490789169447	0.00453898379759837	0.00145880530545067
0.954811023828653	0.004552740868895	0.00809122933649252
0.913739952983498	0.0045616751952599	-0.0017986967593846
0.957703451751071	0.00457037183805561	0.00459079337256375
0.784081646670941	0.00457571760567803	0.00125851655707953
0.850934820529199	0.00458045804580459	0.00799218441768276
0.914105594956659	0.00459583671262503	0.00140310133778455
0.934376974823224	0.00461609478381289	0.00305229896739231
0.699518837018837	0.0046186476898748	0.0372263605959258
0.890593156387213	0.00463144822541837	0.00199865894629499
0.931551918933225	0.00465170494187746	0.00169495915409124
0.943972558847249	0.00466662253595149	0.00222495502265947
0.962742323078869	0.00468663283416042	-4.50414214581887e-05
0.824077445843377	0.00470106365109361	0.00480762353488122
0.830846979210713	0.00474022406647207	0.00245135056020567
0.958677960617742	0.00475289246303011	0.00219380880150682
0.682372704732473	0.00477265800338036	0.00211346431411824
0.704980427681636	0.00478144802198949	0.00336625501667654
0.849806040636488	0.00480833828523791	-0.0112510467814207
0.888800904977376	0.00481036869977304	0.000637308010961693
0.798302340325177	0.00481109244167702	-0.00699027071793473
0.610594737213699	0.00482100974465643	0.025205944904202
0.966145349960868	0.00490987515423024	-0.00185765230714993
0.908681832835969	0.00495974468524201	0.00338466585493568
0.91706567569499	0.00497776360707826	0.00364576227507693
0.707167722040186	0.00498035411707262	0.0285285810707419
0.896414332421158	0.0050477573196435	0.000423331506165379
0.93256967608981	0.00505689942418644	-0.000814451092524985
0.961320281124498	0.00505799886137205	0.0142628205128205
0.9211454585378	0.00508343340407094	0.00412800785857781
0.775279551397091	0.00511959609048582	-0.0159377752600238
0.900121361730297	0.00512627901985392	-0.0022390427065186
0.918892971572442	0.00513394848211542	0.012699493614031
0.752436233761768	0.00513497991681329	0.0182908963300888
0.916978438951736	0.00515533048567499	0.0175113975347554
0.820614427592995	0.00518005612820311	-0.00360920551075778
0.853435716989805	0.00519941420063072	0.01433586815327
0.7505055943967	0.0052142978778808	-0.0321579294062363
0.823690926691895	0.00529172320217097	-0.000452391210685049
0.965655431961748	0.00530190825766845	-0.000472044290223518
0.807615976573663	0.00532419778711221	0.00338898861285417
0.482429394088603	0.00536348007664547	0.0145709185430102
0.943571091024262	0.00536985647735406	0.000182102678932743
0.945108987232121	0.00537160656990501	-0.00457247029556306
0.509702332782098	0.00538051662226341	-0.0211602104711792
0.943416835286698	0.00538655953209579	-0.000784205349550791
0.921898074422493	0.00539089479187719	0.00789813927519931
0.874600096199892	0.0054141356505058	-0.00192274984590258
0.932946407461924	0.00542128577658427	-0.000753513983480654
0.903668537310584	0.00542307794926494	0.00300076565501431
0.942822898390125	0.00542497625830959	0.0023620986856281
0.850068095237099	0.00543222142116091	0.0152495969362108
0.962506388453201	0.00543715658551164	0.00952197484657512
0.560104153714499	0.0054871931369137	-0.00166694286577695
0.904733688157138	0.00550653535911748	-0.0147900043952942
0.89670222753135	0.00551666257266847	0.00470575850089483
0.841126987072431	0.00551924473493101	0.00742721330956625
0.922218560195866	0.00551952747841247	0.000156684145653582
0.943272302298403	0.00551979282278949	0.000753676470588235
0.977865669945972	0.00555402963210649	0.00115674462285544
0.558571055800386	0.00556188124239865	0.023706595533153
0.67941494789573	0.00556763750481749	0.018488659572181
0.736816049046259	0.00558407901212438	0.0284003363011817
0.913655218184835	0.00560357337523979	0.00731235638067936
0.948345115040255	0.00563933781383815	0.00275965958205469
0.973924380704042	0.00564174894217207	0.00696864111498258
0.960386028076637	0.00566912391904094	0.00567296204235217
0.881574228652693	0.00568423408302562	-0.00274540274540275
0.714466978932638	0.00572472576297481	0.00254027272021236
0.967660273616059	0.0057347922457165	0.00248735876572488
0.950065575490665	0.00573915265439924	0.00247389208015394
0.950534532671629	0.00574641816926781	-0.000590711600369195
0.920818994115495	0.00575882661228789	0.00703554192624575
0.945765176371505	0.00579011912020987	0.00214313762561992
0.843742466203776	0.0058445058311504	-0.0185561612379782
0.959765703189647	0.0058564549112254	0.00302141038049932
0.936912360111761	0.00585717067047288	0.00374384079540314
0.941230180312095	0.00587376029219832	0.00219987010608004
0.898784422022266	0.00588687352564352	-0.00350627792153765
0.87286296425051	0.00589080111134028	0.00150103618428139
0.889084364827721	0.00589264821752164	0.00053259125183254
0.770558179890099	0.00591042355436341	-0.0168764752163651
0.957936272300402	0.00592496390810811	0.000754961202926733
0.918512134959109	0.00592910063004502	-0.00377978719100214
0.74284043449542	0.00595783832644628	0.0137750665620143
0.90970908230842	0.0059597660404112	0.00466055726847094
0.806327119927877	0.0059624955831722	0.00881283743713368
0.837949861084189	0.00599768962600822	-0.017373909452274
0.899020134070619	0.00604751703234233	0.0143978300732003
0.859633571026141	0.00608310475346508	0.00126395768279784
0.813084924593161	0.00609053750550649	0.00220177908946367
0.962909341230792	0.00609611794731297	0.00328114700521906
0.892362484429379	0.00609711625811503	0.00636464446220776
0.791281139741498	0.00611860769199738	0.0151916836688329
0.956532731911923	0.00612606943095694	0.00080905107931537
0.858355446136253	0.00613228203056142	0.00823480704479757
0.941491661910859	0.00613949443330183	0.00109371379714326
0.704271837014117	0.00614071782718906	-0.00446776153708976
0.913950565563469	0.00614151235602151	-0.00696254194757687
0.766502615532238	0.00615567174694998	0.0051832530765115
0.890528058845226	0.00616494270543072	0.0115372047027477
0.935126833007846	0.00620225462219844	0.00402689670639498
0.73622546698127	0.00622129521774581	0.0132704951428448
0.913147032104593	0.00625688302694372	0.0104768645196525
0.93783017313125	0.00626163868025689	-0.00282348084828262
0.85742002875279	0.00626677432522384	0.00263484388284742
0.897147501374315	0.00627793862062101	0.000858539663470654
0.765571638908542	0.00630342607078882	0.0859709434086206
0.957306665499584	0.00632334798975105	0.00445094300731732
0.945250805835287	0.00634347007035485	0.00427587892902844
0.930914045772399	0.00638021731259913	-0.00689128335424347
0.80495817596935	0.00638316385651069	0.00511015763062525
0.968460364660024	0.00638414977691277	0.0102204603313251
0.766603888347416	0.00639220330324652	0.000793720786665494
0.641997291316493	0.00641196687241635	0.0154251829601265
0.960479471587721	0.00642018804253242	-0.00236053254921179
0.953476189891934	0.00642793492464347	0.00914034096478562
0.928960908266925	0.0064656687355239	0.000862557370369613
0.697649272389012	0.0064681569286024	0.00130576839154162
0.935406915367331	0.00647599116381816	0.00170278214474791
0.962926621571765	0.00647605181198306	0.00729836034705472
0.902521100877048	0.00651042202514455	0.014788392943218
0.948955860989491	0.00654434733490341	-0.00187023207399955
0.88754074766129	0.00654601458582833	0.00524997101049809
0.924066344210669	0.00655010942829174	0.00472312708658537
0.960730020411143	0.00655422230798413	0.00511156966881227
0.853417483760026	0.00659686347777004	-0.0296234315507476
0.935804053351051	0.00660745910247407	0.00403100099261863
0.939759456843134	0.00661803565317198	-0.000913090065246194
0.955420100126108	0.00664240143544408	0.00219422381674632
0.656570820683566	0.00664733041631577	0.00836049547853646
0.511631512859227	0.00668738499407601	-0.00448472710777895
0.94663828691637	0.00670158414490372	0.00208231746412342
0.943139445064991	0.00672399089347903	0.00854246309958762
0.939184673762998	0.00673070763493095	-0.00683265698121863
0.944242988478995	0.00683439884512271	-0.011369668857106
0.964697418812527	0.0068383647038276	0.00715965829022345
0.964408349948863	0.00684063236449332	-0.00127602039009766
0.921318878408891	0.00684597733778062	0.00313365988106473
0.614311082332627	0.0068580294183338	-0.0116322136559868
0.027339536703272	0.00687845922513353	0.000783492891374693
0.963409192728137	0.00691003660489957	0.00456345517573835
0.924242424242424	0.00694444444444445	0.0777777777777778
0.922758970358444	0.00696900772962269	0.0076474302469041
0.879663314488424	0.00699929166726359	-0.000147458450312141
0.88175750767075	0.00701119764463337	0.00827821869488536
0.883445945945946	0.00701464823602228	0.0380512091038407
0.929418322512952	0.0070191906549854	0.0110558509117933
0.954270788446964	0.00704967100179749	0.00578787196755906
0.887934958386838	0.00707200121777958	0.00972413195089623
0.834641215977377	0.00708194017909236	0.0204159117196105
0.871370158634006	0.00708770864045087	-0.0138757430053383
0.32383484160265	0.00709257705051636	0.0861268500394904
0.940615371013907	0.00713073985316332	0.00215631452953968
0.738986411531268	0.00719940178914852	-0.01616034478273
0.954039916674325	0.00720408477459561	-0.000207781413952521
0.936104159670267	0.00729705883410539	0.00501640014987008
0.547582791694356	0.00730212617701698	0.0422314401664635
0.954916183107672	0.00730720294055277	0.0054705068327279
0.91970802919708	0.00735294117647059	0
0.801120234031461	0.00735407682640779	-0.0193163932334132
0.898596048759983	0.00738823479898572	-0.000479115308012647
0.812959877473241	0.00738932480256733	0.00541340755065345
0.965956566116223	0.00739455442507734	0.00426704331546121
0.96246888595716	0.00741436102006516	0.00414726515154607
0.955184871835913	0.00743092977504063	0.0117725345902247
0.0332596172222677	0.00743458058204938	0.0127058092575334
0.943922680396277	0.0074354639557984	0.00267743157187179
0.922503026279425	0.0074361553109688	0.00181744351281794
0.963281345941299	0.0074365186426452	0.00274651938108047
0.942549419930254	0.00745550491243497	0.00654885695235667
0.887986521278207	0.0074951194570977	0.0192235558889722
0.76711723958232	0.0075010551714607	-0.000587793823043328
0.762887155981639	0.00754252797311609	0.00416558676010099
0.860981966320436	0.0075531147446225	-0.0147625364888092
0.724951086956522	0.00755334138486313	0.0238673580786026
0.874175945706825	0.00755461918376679	0.00261340708366395
0.703906877860775	0.00756776108450592	0.00165018854770732
0.8747514320482	0.00762660158633313	-0.00202020202020202
0.938760741525904	0.00763782394667003	0.0118517717416877
0.697772737520702	0.00764932134744185	-0.00209836807708876
0.932959605597964	0.00765520134228188	0.00352274932091579
0.783136269426387	0.00768083408451812	0.0138307478152753
0.856957803062143	0.00768246226009321	0.0197392425900941
0.91489319005047	0.00768684503473955	-0.00627176477811987
0.815492664461102	0.00770157312658964	-0.0332162054174847
0.832986708739721	0.00773744788834512	-0.000281479425010796
0.849056603773585	0.00775193798449612	0
0.914985743087498	0.0077761155002178	0.000467746244138121
0.766956495995974	0.00778353034600734	0.00329473227779256
0.963017335448236	0.00780725399606199	0.00629053749587299
0.949278202806088	0.00782854540298533	-0.00761807398831115
0.908444509414104	0.00783197937939684	-0.000339526021478073
0.920037875438441	0.00783236519636854	-0.000134630134303758
0.762052402856489	0.00783311504923949	0.0333578079631546
0.823952812031353	0.00785763065922146	0.0229105571847507
0.739519739519739	0.0078597255378258	0.0100859788359788
0.809768381721058	0.00788152649916699	0.0454038811823017
0.787594992175274	0.00790691172663735	0.000997599261311183
0.87922427276619	0.00791209094592923	0.00437743126531936
0.672352863026438	0.00795365256505153	-0.00775516597958791
0.950925293097103	0.00797848498431197	0.0102161347072129
0.77592199452662	0.00797878499526578	-0.000203946905003333
0.745197485656099	0.007986456623719	-0.0185847727898205
0.93315823823803	0.00798847162356898	0.00061410564799021
0.881980312212959	0.00801644398766702	-0.0279751614687863
0.726066822782179	0.00804729372515015	0.0253256821268435
0.96203252801286	0.00805218173639226	0.00812963926055505
0.755490641566591	0.00807784101340187	-0.0063071976255256
0.890785874692092	0.00810889391384531	-0.00149655887336515
0.759827203422477	0.00811469615272271	0.00213219886993079
0.753493449781659	0.00811623246492986	-0.000276243093922657
0.889705853618505	0.00813584115753265	0.010838064430948
0.779866288575169	0.00814063859519603	0.00331572400877671
0.860323497015949	0.00815679669306613	0.0143126262583574
0.817787085206137	0.00817168333742573	0.00685677197830957
0.844159214400516	0.00820532810567387	0.0103227753240635
0.923836178140814	0.00821095937375007	0.0119962020930805
0.801154178540564	0.00821345513144944	0.0121798907181939
0.843950078345172	0.00821910265019973	0.000457408759291653
0.903061968577031	0.00823020285313699	-0.0114475340783686
0.798894231412381	0.0082453965884053	0.00590223689206747
0.946583429531333	0.0082514014742125	0.00995171504692863
0.977777777777778	0.00826446280991736	0.00649350649350649
0.108798379837984	0.00826745718050059	0.00741698421339132
0.884146341463415	0.00826929502171733	-0.0156025824964132
0.746085164835165	0.00827838491041874	0.0193780733829277
0.679370893656608	0.00827991452991453	0.0264461786200917
0.864978838014621	0.00828482078421938	0.0348091603053435
0.701519379844961	0.00833698990785431	0.00664048150555258
0.891879404343578	0.0083916140761263	0.00253857477706083
0.935013789336223	0.00840217615413708	0.00159725162985442
0.85298919525156	0.00842524218334273	0.00656725105940973
0.70396370857037	0.00843687053908848	0.0740744753170848
0.937169357487018	0.00848615825869046	0.005771596935769
0.896703296703297	0.00853932584269663	-0.00201019974500638
0.806993486797164	0.00854786146227205	0.00131511419953978
0.59686713075803	0.00857760119292755	-0.00259567915932507
0.939526595978706	0.00861511713438691	0.00911933001306429
0.921046373233516	0.00862032756077982	-0.00143786160083823
0.95295883533971	0.00864347932570146	0.00328849753830304
0.884815354160504	0.00865290754427555	0.00573004339704389
0.684858805771353	0.0086610640750768	0.0123471709790928
0.929634079657604	0.00866297657904462	-0.00319609429165425
0.953764401353003	0.00869147003655311	0.00689186198020661
0.702924234988446	0.00870288724443718	0.00185363042198134
0.769152046783626	0.00871515357974224	-0.00584795321637427
0.895138795833679	0.00872799806121597	0.0093618377683836
0.891778695764487	0.0087862285956314	0.00111638462744489
0.925953091814394	0.008811129803833	0.00360092609512692
0.809643201542912	0.0088235294117647	-0.0845726970033296
0.429537061562912	0.00884018139196951	0.0140092619461855
0.926037821337344	0.00885959974107575	0.0185520278393374
0.947298779783671	0.00886543084928752	0.00343083074746912
0.804785553506599	0.00892684568735846	0.00048811406460092
0.899070115141625	0.00894722234908501	0.00109715652254705
0.972972510355688	0.0089952241850976	0.0224239528587355
0.89785401459854	0.00902272727272728	-0.0166351084812623
0.765642777536905	0.00904235443735005	-0.00157505392734308
0.889986613119143	0.00904581830973528	-0.0065196869954043
0.774063192758445	0.00906032411791688	0.0441075193809545
0.86274393349856	0.00906555920371265	0.00568019565347776
0.828489339256057	0.00907202701926672	0.00558655864755417
0.854860517522729	0.00907479775894347	5.84358321439578e-05
0.84959379001512	0.00909786406964	0.0191657859124255
0.89265700565244	0.00909972011467883	0.00489074484049358
0.558197217640695	0.00910227088098181	0.0394960640005123
0.937759765500113	0.0091069920791283	-0.000648502549843787
0.963988095238095	0.00913440737064468	0.0050125313283208
0.780681369695331	0.00914410866314087	0.0102998167025592
0.780177467439236	0.00917471952632321	-0.0092570604270725
0.788133941449343	0.00917499075101738	0.0138361796331436
0.851781047465201	0.00921415517827408	0.00131391586751889
0.855723436216626	0.00923891041124672	-0.00441411346929571
0.029733855445676	0.00926886629314516	0.035936364370508
0.818349035298393	0.00932975714542167	-0.00941520530886625
0.922511372051201	0.00934712084347121	0.00715560772230985
0.854909270286031	0.00934889710559514	0.0160177585652949
0.06441385709867	0.00937695947101402	-0.0192236035364656
0.93886573196918	0.00937855248200076	0.00866630176975004
0.947041522057095	0.00943006506997715	0.00296123270974781
0.84317804449284	0.00943071934435399	-0.00926830444246232
0.918559842073338	0.00946995114081805	0.00803173277340359
0.796809507122462	0.00948788137122331	0.000203359719987417
0.791986268304458	0.00951115462619763	0.0138099880836312
0.647399375785752	0.00951898900185566	0.0052392197037629
0.327933950654995	0.00955262389998923	0.0303236149226965
0.940389590569989	0.00957275122815778	0.00131595699414683
0.941773614091554	0.00958655955225545	0.00809867662622158
0.674863726461843	0.00961267605633803	-0.00765181194906954
0.776117397602502	0.00961951104127595	0.0253563237221494
0.919432959470932	0.00965201195755111	0.00929082542586526
0.823208567456918	0.00967184492583226	0.0121111057322139
0.955881207591502	0.00968032715745441	0.00479991033662381
0.935580237246025	0.0096812557632782	0.00259330754887523
0.949142130134497	0.00978428118871625	0.00154374189611776
0.967102466083371	0.00979487350347616	0.0028418521953323
0.378048780487805	0.00980392156862742	-0.0789473684210527
0.925781212636247	0.00980948871063762	-0.000907286270694866
0.976256451896815	0.00982201207088763	0.00376254180602007
0.684574646045889	0.00985096848148841	-0.00494309036452498
0.905968828008643	0.0098755747412459	0.0126048016405354
0.805009551678383	0.00987754078490924	0.0103430901331401
0.812763974924396	0.00988092103316389	-0.0041876843756518
0.854937480349239	0.0098901546386505	0.00274162265025556
0.871175901211392	0.00989115589951578	0.0196003604176605
0.85171270718232	0.00989452536413862	0.0148915151293403
0.581924364943233	0.0098974331339477	0.0290473258870551
0.756995782864884	0.0099028737133131	-0.0119840057432404
0.929884863318513	0.00991601866251944	0.00756865915955418
0.918553181744934	0.00992196481047407	0.00104119194650742
0.954528479410512	0.00992361554240784	0.00743548848248518
0.933622017447187	0.0100033725192069	0.00112773161658239
0.89941051917483	0.0100630168405127	0.00565750304493253
0.803458305974541	0.0100634754386372	0.0124028714550546
0.903611632270169	0.0101146759438217	-0.00768369850630623
0.905402843601896	0.0101321900678814	0.00285979572887651
0.595033030913596	0.0101925287895955	0.0507485321632896
0.886360725882273	0.0101932244603131	0.011818274257501
0.967337205452709	0.0102068258080716	0.00682881088290579
0.669201969953445	0.0102216432233873	0.0237104826665883
0.760245901639344	0.0102459016393443	-0.0621225194132873
0.931133388062175	0.0102855671651398	-0.0104026059242595
0.967204170534885	0.0103044657325238	0.00198549003080829
0.873929959212264	0.0103443424412614	0.0213852916325571
0.884585417140259	0.0103489336957374	-0.0045283183327407
0.915722328730168	0.0103719117959738	0.000809374141879461
0.919253521382986	0.0103940642469237	0.00358124758134682
0.762810911624547	0.0104321202239838	0.0746128496741743
0.157509208763455	0.0104977208895437	0.080441424737666
0.931296394485684	0.0104990800367985	0.00766129032258064
0.856865154121277	0.0105206460972695	0.00135362417196561
0.652935715943374	0.0105281628355852	-0.19691463324186
0.893430777244011	0.0105562259186046	-0.00393684033938942
0.696399369666696	0.0105818972696944	-0.0170490687732067
0.78348304839177	0.0105826051187383	-0.00179345742013512
0.907571249769169	0.0105998636673483	0.00303686794895147
0.879957375506392	0.0106549957581543	0.0180706263087759
0.904933105998249	0.0106930431735543	0.00560013863971595
0.89130418321053	0.0107170099160946	0.00229483336428186
0.0684374190204716	0.0107449322223604	0.0374412883023931
0.948104357225162	0.0107497650072802	0.00222806856536858
0.688011245930749	0.0107950472466601	0.00888577092397599
0.96218487394958	0.0108007417678801	0.00291504161473202
0.706926385975101	0.0108412255806729	-0.00260594862135244
0.854318235470856	0.0108463183302832	0.0013396576761016
0.435433158461755	0.0108528592970653	0.0566638719010982
0.942799684542587	0.0109128878281623	0.0172022332506203
0.924019394361699	0.0109186891935741	0.0114341805567468
0.617755250684123	0.0109302124726427	0.0116063055618049
0.799213938809175	0.0109524264720386	0.00517235486961178
0.951376146788991	0.0109561992824291	0.00387880919580659
0.758043765685739	0.0109583784759841	-0.00185784941377319
0.730714795863403	0.0109805643714993	0.0257274754914674
0.815972707244617	0.0109914113071149	0.0156981538432448
0.00940742043256548	0.0110192837465565	0.0258184380805945
0.888906627974234	0.0110689357740114	0.0140373958853287
0.900606715584266	0.0111375193162958	0.00117177254803036
0.15070451767636	0.0111442710891164	0.0592462349973244
0.782013294177643	0.0111609066620701	0.01187280883628
0.914017345381073	0.0111764949464314	0.00533900805995284
0.855380673791414	0.0111947478375605	0.00868676001427377
0.870089225011822	0.0112029770305047	0.00354073159681653
0.950904122939835	0.0112093902981753	0.00577598917972085
0.835755123253224	0.0112243465198135	0.00797205552424474
0.698906318721595	0.0112259691144028	0.0062018293597241
0.935011273188042	0.0112423923361012	0.0205968456403974
0.870592627668099	0.0112505479061723	0.00484565404441342
0.885750891889477	0.0112650057967218	-0.0121915747005171
0.954040964584805	0.0113064500732165	0.00549407993103355
0.942315007959846	0.011312297153224	-0.00595152347010996
0.914392551892552	0.0113175350894059	-0.00397292750076476
0.786628743008089	0.0113391209679679	-0.0246072416949902
0.902066355339865	0.0113931068247763	0.00713287495108726
0.915173490853734	0.011469822309048	-0.0109374645618313
0.746199485625525	0.0114991858424952	-0.0213712865695245
0.928161134934083	0.0115277234008824	0.0028294498233381
0.57507140181665	0.0116129415491842	0.0640686981608366
0.745811983555919	0.0116218515747627	-0.0191238263935393
0.808064299455126	0.0116328174030079	0.00944983073888253
0.901557181917805	0.0116449367495203	0.00571760720734053
0.91962678446459	0.0116486479333163	-0.00729474034236699
0.952114076536283	0.0116677148729465	0.000671030131653068
0.81373319280764	0.0117033328337391	0.0375611704721736
0.770953370953371	0.0117243547974027	0.0119234847841205
0.899273490681107	0.0117478728614835	0.00731149163264946
0.926738438693254	0.0118103448275862	0.00580603889457523
0.945669442711432	0.0118489358977804	0.0123958707627188
0.809190289046138	0.0118636477110072	0.00155521733558129
0.944767040605558	0.0118659143396888	0.00186630226519904
0.867809409084849	0.011883712678274	0.0119196692782348
0.758164654106382	0.0119043285709952	-0.0296784899843895
0.856545446373697	0.0119424847073185	0.0109913507319477
0.925583030587132	0.0119678836539918	0.0055148594824945
0.930917771632513	0.0119724648419025	-0.00414137128003288
0.97591461273787	0.0119740099009901	0.00819855741230232
0.942872095660447	0.0119829034508104	0.0188388977658173
0.685099111414901	0.011987715768294	-0.123082706766917
0.719699764465507	0.0120001691653803	-0.0302248813699195
0.934915395650461	0.0120133060519566	0.0156410240850532
0.700621870174109	0.0121056546674694	-0.0127702180386964
0.786267308595401	0.0121397300229295	0.00507500238861111
0.792694062145151	0.012150438247012	-0.0128371912663318
0.926330854829695	0.0121656183037257	0.0300975416912067
0.794922409732343	0.0121928855220167	0.00704481633145454
0.881422174240293	0.0122134460270484	0.0057713074087294
0.706031051212826	0.0122343381553648	0.00869515640299701
0.908741055477309	0.0122424359693253	0.00218276867603171
0.857813210063249	0.0122495174064893	0.0595111012584837
0.813400782240637	0.0122705108740148	0.0108162742622981
0.888698663768552	0.0122726976471355	0.00417174914367307
0.959113836997678	0.0123290456752913	0.00726971149701041
0.920906979314581	0.0123393344282727	0.010088202498252
0.798544320204651	0.0123546596882511	0.00612344454971317
0.959961315280464	0.0123916906480477	-0.00160602851466431
0.755291378949428	0.0124046562553712	0.0267932172363128
0.952960590906911	0.0124068037001479	0.00301753043726314
0.929495082867403	0.0124394650886808	-0.00317269607587788
0.89437204730993	0.0124604971076775	0.0313529527817424
0.653024980749968	0.0124833520891192	0.0332213776933249
0.959627329192547	0.0125	0.00931098696461825
0.885200002812632	0.0125045937533026	0.000769391729843704
0.902188736799812	0.0125473293670594	-0.00803696594943013
0.879391100702576	0.0125480671928759	0.00964320154291225
0.770566532698352	0.0125568745430244	-0.0220083298197754
0.896346237121046	0.0125777614294071	-0.000550874794573789
0.946323817484595	0.0126186059692363	0.0154161381213481
0.867005651005742	0.0126190546122565	0.0118845870514249
0.921536788748464	0.0126214874999822	0.0235363627545216
0.926093694313997	0.0126426788259782	0.00915700438378756
0.959926224010731	0.0126473124461052	0.00956683497209673
0.835302906554657	0.0126565820663724	0.00639288348082596
0.879721985690065	0.0126666865909976	-0.00753138715395422
0.651912911770474	0.0126694588719905	-0.0213749629082803
0.507612665319292	0.0126764149570784	0.0157289367388921
0.862532180866209	0.0126989195477125	-0.00399083441015433
0.886171749102404	0.0126998077798574	0.0144567176788948
0.719767412842205	0.0127053355673619	0.0145613217954061
0.70071805826752	0.0127424416534564	-0.00898037469603041
0.912044375857605	0.0127755359212748	0.0352111799837119
0.966666666666667	0.0128205128205128	0
0.803380281690141	0.0128259055249541	-0.0238398115429918
0.91839900437807	0.0128264736317554	0.0148198599160215
0.85633608815427	0.012852378881087	0.0244679562861381
0.635433209246199	0.0128630573248408	0.0246214039067167
0.787126378033388	0.0128764593792386	0.000372923889503302
0.880015289082495	0.0128909310129159	0.004470158639241
0.966314712130803	0.0129076973539727	0.0116220932628948
0.808840384169539	0.0129109288575243	-0.00852652999698522
0.866146861569821	0.0129795791117447	0.00636546372566093
0.885860471320437	0.0129805536474398	-0.00396135162547376
0.913019595533833	0.012982552548427	-0.00347400926402471
0.787013473053892	0.0130003151591554	-0.0117365269461078
0.855162230158615	0.013027329521623	0.00502610277638622
0.922482108468658	0.0130332356665756	0.00577294024405879
0.92985710151585	0.0130372904197196	0.00453600068943377
0.838726557867254	0.0130510958368946	0.00580987437494597
0.910937704061643	0.0131195074138716	-0.0122757816014395
0.714364640883978	0.0131350681536555	0.0304890738813736
0.888662374821173	0.0131460116922917	0.00477822414597766
0.687301587301587	0.0132275132275132	0.00476190476190476
0.954702380952381	0.0132326283987915	0.0203120936280884
0.797919982411616	0.0132501330147203	0.0270461396067096
0.822463826589989	0.013273891913842	-0.00696527101590393
0.904438716728801	0.0132868449012889	0.00432875555344239
0.871600640256102	0.0133071383947654	0.0243163612610445
0.879204112726711	0.0133116081725045	0.00378981225379264
0.0456460674157303	0.0133196721311475	0.0432692307692307
0.638951718138321	0.0133206392604889	0.0747179464512636
0.0429770452017393	0.013345858903536	0.0399409920708095
0.857139589895056	0.0133508159644368	-0.00221242175581595
0.0694113598175303	0.0133541543266383	0.0386487792188487
0.724843611451893	0.0133711683053788	-0.00352848839193295
0.932766250696123	0.0133745643387765	0.00814680475987208
0.925842595510348	0.0133811827404966	0.00388748764447455
0.669127587663709	0.0133838383838384	0.00887533875338753
0.928425544990061	0.0133901855450007	-0.000303315116740317
0.817385444743935	0.0134245187436677	-0.0214285714285714
0.827986536954216	0.0134905903113174	0.00505993909241238
0.951213854302191	0.0135049208080643	0.00779483628238032
0.89537360425305	0.0135377930054736	0.0361630550673554
0.802915460595028	0.0135488251152254	0.000728700245504102
0.641585895195075	0.013553414381113	0.00730089107989018
0.837306192750333	0.0135816759086645	0.00508262685357847
0.928076126257684	0.0135999465088311	0.0193621404605798
0.906945248160236	0.0136068907163682	0.00444533802027939
0.949966986377537	0.0136113205003279	-0.0101107648186354
0.0319873712196743	0.0136400322841002	0.0128608115048794
0.752500125634454	0.0136698654600403	-0.017127956977581
0.960976905854989	0.0136771506363852	0.00391417188485688
0.954004160788159	0.0136902688897595	0.0127762351786961
0.715316359096807	0.0137008170390608	-0.0136464363241679
0.752989977799736	0.0137014609381041	-0.0357979642166188
0.762124414373569	0.0137211779417516	-8.18631237000968e-05
0.832636984429357	0.0137370603071207	0.0181356784052757
0.955212119195935	0.013774261363397	0.0187453832681781
0.817334118570868	0.0137834036568214	0.0346814524896717
0.8499420998456	0.0137846517917512	0.00213905897518531
0.920319286080829	0.0137921398094251	0.0188351403947734
0.741875608343848	0.0138300248162809	0.00336212680216232
0.676334860295295	0.0138636377095683	0.0449953326143036
0.655237686363282	0.0138678592286561	0.00283085406514491
0.910293501048218	0.01387453431078	-0.00669937856761241
0.927083428692888	0.0138763162058253	0.00825321071691625
0.794118258530023	0.0139302444289657	0.00907846655145575
0.857333232732899	0.0139465394442967	0.00220307342684598
0.911862768555703	0.0139552159843888	0.00477448073184513
0.950521079894343	0.0139837398373984	0.00585365853658537
0.951813319822102	0.0139908359263198	0.00389342001864515
0.697297991692716	0.0139967350415218	0.00774968733249955
0.94363157929231	0.0140006042067898	0.00581424110549283
0.95427207994829	0.014008432908865	0.00863405068319535
0.848642538902179	0.0140234818292808	-0.00151274060092619
0.817448536492937	0.0140243402960623	0.0378765432098765
0.881141605512249	0.0140260084297966	-0.00103393798026419
0.92835321851246	0.014075271579011	-0.0115754583198073
0.857131810348637	0.0140810894277857	-0.00324156176410734
0.90058515552818	0.0140891617818441	-0.00715828082941403
0.849743439462702	0.0141132008800436	0.0149672702675186
0.897497513578361	0.0141251880385483	0.00367994428633965
0.919586119195861	0.0141465577810714	-0.00410727559242411
0.848984932696596	0.0141549063694569	-0.00972435325401624
0.966463143546464	0.0141765964615391	0.00730186771212233
0.971729974551885	0.0142008106668654	0.00838591461882878
0.607560970858657	0.0142195585159088	-0.00991598123634496
0.792158340897552	0.0142256422538193	-0.000411586150126042
0.836898395721925	0.014246947082768	-0.0142045454545455
0.535055072860368	0.0142696926141015	0.0282927363200835
0.926098034968156	0.0143251649343673	0.00317783783641501
0.814483640063376	0.0143276461931624	-0.0195415235869459
0.444560619286516	0.0143462599341344	0.0351817822910728
0.0106561249649347	0.0143520152230525	0.0085327263909496
0.869188792868611	0.014387132661431	0.00482296540172125
0.91440222930603	0.0144477403818942	0.00618164195866133
0.577105869216275	0.0144854601723032	0.0260438340962686
0.946618051139461	0.0145020926665171	0.00613633379230651
0.76583951449764	0.0145339190887447	-0.000110898725500576
0.490604697136621	0.0145754505315524	0.192041509172511
0.960909887855614	0.0146474880853784	0.00903401575177772
0.917831850786805	0.0146601411355861	0.0123414609261044
0.912840199984964	0.01466244592304	0.0236041819515774
0.0128697823372959	0.0147168979951532	0.0409792163940152
0.732852657987827	0.0148031952304077	0.0063380811919251
0.809211637887338	0.0148036285905712	-0.0020884900990099
0.746400375527301	0.0148236095475058	0.0379153177883865
0.779723109808704	0.0148264621074843	0.0304861840484433
0.778030856255289	0.0148295105263578	0.0204577805614075
0.728688103053876	0.0148604260884247	-0.00555408724853083
0.856262306607416	0.0148675181934908	0.00663696094372061
0.725299299035809	0.014869549352308	0.0198644659679536
0.959253654525429	0.0148713340276145	0.0031817319998104
0.905761435277802	0.0148854590407866	0.00774900669255057
0.856545941035943	0.0148889760212569	0.00666476860393849
0.772148651510889	0.0149451529872312	-0.0217449831311139
0.892084241103849	0.0149504816171483	0.0333333333333333
0.810680013185201	0.0149717574161207	0.00952310572724787
0.879029328112815	0.0149859305499685	0.00337771338175488
0.885316822310822	0.0150043301415112	-0.00819703690906176
0.941457843319918	0.0150436059539992	-0.00539750330164756
0.912665320314466	0.0150549267185343	-0.00237354484709625
0.748412040872687	0.0151427621993303	-0.00320136039333111
0.911413410808139	0.0151467466753389	0.00638125260266643
0.91838317018903	0.0151494343740048	-0.00386889250035926
0.852761485826002	0.0151862663330553	0.0596092503987241
0.774486011916265	0.0152392440691596	0.00173593906443819
0.89805595068753	0.0152545446303096	-0.0215965123907477
0.933601562616235	0.0153085623560211	0.000681101171182853
0.949285767467586	0.0153089334907517	0.0100300787338176
0.889954451260234	0.0153217364338018	0.0112243312619419
0.799114904378062	0.0153311205942785	0.00569539791507755
0.897840620506073	0.0153623188405797	-0.000624347826086957
0.925678756402858	0.0153970662620132	-0.0031261404890417
0.856097773423805	0.015483047802335	0.00221974356197044
0.779881832157211	0.0154962937990703	0.00347241781676256
0.767604465482933	0.0155580990009451	0.0261969720429189
0.941512132366264	0.0155823642523578	0.00642102517612143
0.892343243758338	0.0155839214058392	0.0185143514351435
0.485734464294723	0.0155842532061587	0.0513606605432871
0.827620003824823	0.0155843322702445	0.028168097840229
0.838015658271031	0.0155892616250101	0.0168862887951036
0.934004178306613	0.015606874716088	0.00432629224325434
0.689668444659959	0.0156447053707328	-0.0153263497179694
0.863551686767218	0.0156556655374474	0.00621711524070358
0.903904923599321	0.0157112320248737	-0.00415687012132042
0.88996957690675	0.0157290623957291	0.000269229434826355
0.841152193210358	0.0157738768279813	0.00945654786430436
0.938997167433279	0.01579316447665	0.00411786029861567
0.840878031195691	0.0158476578675999	-0.000528120334015364
0.955143869874943	0.0158589389690427	0.00991423334345656
0.75132625994695	0.0158866995073892	-0.0194307608100712
0.806821988731536	0.0159128978224456	0.0669881666396499
0.778779341842722	0.0159165994275644	-0.0442438583569701
0.956807106188529	0.0159212920125339	0.00632013811814034
0.715456233829963	0.0159367846928607	0.0120505659729817
0.577112135176651	0.0159468438538206	0.100895803866101
0.93332047227172	0.0159611347864834	0.0140148798527952
0.912319435355591	0.0159847909128292	-0.00159279595417813
0.8689537843105	0.0159942115340844	0.0158763255494853
0.942586618366125	0.0160025705666156	0.0393870129224807
0.578532659759251	0.016041682998221	-0.0152630053234899
0.936557745089562	0.016168412052309	0.00977700733678365
0.911704427624481	0.0161817165597838	0.00855230596302297
0.516290917580668	0.0162144944384666	0.0159891613090394
0.967243536330015	0.0162532302679335	0.00283572681383688
0.803654721238949	0.0162580916182343	0.00789995943115907
0.890195335472285	0.0162877200834926	0.010281306089528
0.801937962182194	0.0162929759535504	0.00526575102947731
0.673204393352333	0.0162934065440284	-0.0447592106832819
0.928440664236533	0.0163063716705858	0.00537914778445862
0.799511325462883	0.016324438458657	0.00426952855372425
0.662429231279875	0.0163336123868999	0.0135252855649868
0.816632780773666	0.0163356168017939	0.0352602013778484
0.913855562026791	0.0163946869070209	0.011421568627451
0.886256438808369	0.0164385387696242	0.0147263801056923
0.861909051479665	0.0164757541046201	-0.0176539714758827
0.942128117143587	0.0164958729426496	0.00270719284383994
0.77364953886693	0.0165080650604036	0.0424242424242424
0.791738856037286	0.0165476797243587	0.00178189593727726
0.841848437939769	0.0165675876113904	0.00597239746319013
0.932561621965578	0.0165686773324288	0.00631754130489527
0.944677345030418	0.0165723515560235	-0.00432712895003418
0.822184794093191	0.0166719955643271	0.00906386457717256
0.883179304146108	0.0166893772301581	0.00708436466261075
0.679645225966823	0.0166953572714309	0.00705493631197154
0.806551924178043	0.0167058058176897	0.0085977499654795
0.0613185287994449	0.0167205800334634	-0.0187878787878788
0.701458749610192	0.0167257090896748	0.00629351018661104
0.0297963317852478	0.0167315391073275	0.00778984745976385
0.746137412580366	0.0167423031852562	-0.00936163393630457
0.909120363326966	0.0167652548002404	0.0119795016824993
0.886450765445965	0.0167897456701021	-0.0107686946850728
0.907604949556341	0.0167940920397301	0.0108234605821267
0.879467541470555	0.0167999401964577	0.00351025955840989
0.923951189928317	0.0168616944350411	0.0130036947032836
0.931371909125141	0.0168773015171601	0.00496325030624745
0.74722046229487	0.0168815858988631	0.00455736551736169
0.959082892416226	0.0168831168831169	0.0673189823874755
0.921874322233629	0.0168837806356526	0.00695638586484736
0.868753935411425	0.0169127280226249	0.0150054275438175
0.717208399455906	0.0169145451542978	-0.0201633014238597
0.8634736487928	0.0169210429923205	0.0137016244437106
0.940973155203978	0.0169597414016373	-0.00373766240639306
0.69318773006135	0.0169747430483627	0.00118860821722237
0.913905445533978	0.016977421450782	-0.00488104626545229
0.820296450807497	0.0169802701328254	-0.000803632807583193
0.782941190052876	0.016985703576783	0.0209670025437974
0.703049290175265	0.016990184176919	0.0205151684133357
0.852645490484509	0.0170230719347454	0.00593748110526634
0.892469829823707	0.0170321651403043	0.00415260562862039
0.633034414183113	0.0170520801660078	0.0309349106518917
0.704763016673829	0.0171666572391603	0.0114664142863176
0.948520334779211	0.0172026885895616	0.0216980679035072
0.882133776115734	0.0172202318807797	0.00836798317166461
0.826753456899088	0.0172252839226391	-0.0261429490205738
0.968745814599078	0.0172440267994255	0.0153632060435511
0.620983047233181	0.0172471858082224	0.055951789320045
0.900636956938576	0.0172566612808495	0.0256232540711287
0.955761938366496	0.0172581208171819	-0.00113068802588078
0.743435678663702	0.0172618884096591	0.00827065595174608
0.790766080100821	0.01726222478857	0.0196568195951498
0.634362895005097	0.0172648262817459	0.0304425595753274
0.805729611169304	0.0172939912121975	-0.00417060128160687
0.463597087364266	0.0173171310050344	0.020320039209169
0.901038347640289	0.0173326510675908	0.00635420814793012
0.670073072575675	0.0173351057350816	-0.0129563727116659
0.930599121706399	0.0173647666616991	0.0034021520094293
0.897818209884066	0.0173766001453407	0.0121881700225663
0.937748255936125	0.0174007599705613	0.00435336632894708
0.780493951612903	0.0174731182795699	-0.0366607399881466
0.681188318953042	0.0174804053073807	0.0131205661979722
0.887925808579326	0.0174946683395771	-0.00155884337626165
0.367891202103116	0.0174998281774725	-0.00981073471212168
0.779022674790081	0.0175116458639152	0.00162703181120891
0.0919675678494147	0.0175583587066841	-0.00422998311561362
0.808781305157675	0.0175650382207682	0.00379067165150109
0.896309069325338	0.0175871304555958	-0.00543350248450599
0.753894080996885	0.0175972927241963	-0.00510440835266823
0.618415707033515	0.0176195740554662	0.00964093604196864
0.646860086540211	0.0176330443523769	0.00359353920736738
0.671082384511093	0.0176346572745248	0.0310578652182807
0.765134791934792	0.0176535073409462	0.000791085956844712
0.911736978015424	0.0176535923547303	0.0102291023445097
0.681062006385481	0.0176808570411181	-0.0115217256719348
0.97013195736762	0.0177060016327391	-0.000990765679107349
0.784682744386259	0.0177072969759121	0.0222612585025444
0.875696921960185	0.0177299712420237	0.00142818563297187
0.934438759417469	0.0177394516787948	0.0118490930161284
0.862076271186441	0.01774173881234	-0.0135189669087974
0.648474117876256	0.0177495291902071	-0.00468696761515364
0.837629253821184	0.0177599229682481	0.00947323484775769
0.272568733727423	0.0177699221049226	0.0142196164815768
0.742271917376353	0.0177728736930469	0.0629606616621913
0.91945398931416	0.0177992651623779	0.0451998696059655
0.896701640371139	0.0178115637487266	0.00255491571457572
0.9389379911317	0.0178257944178572	0.0148363637892518
0.826041701030037	0.0178708016588363	0.00121514401957207
0.702604398582851	0.0178984676608307	0.0278323621086868
0.866979423215285	0.0179021640374297	0.0152602154890484
0.900752615660811	0.017935830282255	0.0099590643953011
0.89979186994763	0.0179900050620105	0.014549175155746
0.927391742195368	0.018072745779597	0.0368496430027494
0.941366955623015	0.0181146044731529	0.0171764983663204
0.974527017830407	0.0181451612903226	0.00683563748079877
0.79086244062494	0.0181778874379195	0.0125306343527377
0.972189760667878	0.0182251161334099	0.00683293688408778
0.774036482294799	0.018225947029544	0.00938061511233601
0.877072996183472	0.0182661342792483	0.0121699437234796
0.899140161142727	0.018306828116462	0.00354361164558705
0.682701011289106	0.0183219543417965	0.0240362674175851
0.757718316166592	0.0183369032417515	0.0803809503552134
0.955918394582724	0.0183398027708843	-0.00127546549483125
0.320497054018832	0.0183530010931985	0.0694407277054943
0.91747363431033	0.0183923764621574	0.0125345472194505
0.885422679845881	0.0184036843196574	0.00289189264748589
0.789974074838828	0.0184041286929951	0.011683836504984
0.878512209038298	0.0184211513747268	0.0100884005545884
0.77700705445386	0.0184229513678079	-0.00173685571928901
0.833006776897262	0.0184416169712773	0.00297519476174545
0.836748042277463	0.0184544751055054	-0.00448139169769554
0.84925386765547	0.0184642019954808	-0.0103115203761755
0.0410071412795405	0.0185337370242215	-0.0184180173617435
0.967222718403041	0.0185785226506419	0.00586698228449639
0.950098017916058	0.0185810942938715	0.00357134770517753
0.836710268863661	0.0185867239753303	0.00715952389568164
0.844356261022928	0.0185964092378393	-0.0185729047696742
0.858758612279739	0.0185987721198989	-0.000944692545517004
0.894201724010904	0.0186099029775845	0.0140223831468071
0.907663422529835	0.0186636149608474	0.00299700873046664
0.866254659105742	0.0186824107548085	0.0111294682078789
0.782723140074733	0.0186871096845735	0.0152104301809363
0.904287826379579	0.0187041871782549	0.00146717495883093
0.83349624416483	0.0187389770723104	-0.0142171187768672
0.892786621486556	0.0187671627751733	-0.0106350342570815
0.935307346326837	0.0187813860060261	-0.00016671053786084
0.897227180402536	0.0187882555757783	0.0133057920563687
0.878744886301991	0.0187890768856354	-0.00111077262882484
0.776809132188105	0.0187893169517952	0.00979119611629275
0.506086525908252	0.0187970600391755	0.0525336303156414
0.852886468547649	0.0188472251913378	-0.00658319749806408
0.61155462184874	0.0188642041583218	-0.0331249180033558
0.761904761904762	0.0188679245283019	0.0434782608695652
0.642943814805884	0.018905170037919	0.0555350666912533
0.937951915112713	0.0189525371690535	0.00603466061481329
0.934312018326756	0.0189679124507	0.0115125587192024
0.755163945492346	0.0189682325156934	-0.0129451314076471
0.875211729616464	0.0189750824610386	-0.00350686157721442
0.919870644932947	0.0189904812725708	0.00268852118346884
0.532824328710902	0.0190284190467576	-0.0207177821200685
0.876480679814013	0.0190460454828271	0.00226089959423293
0.884097625853289	0.0190511363345014	0.00880962812322219
0.87195656356213	0.0190543437748972	-0.000516829473655389
0.925898389095415	0.0190902547010738	0.00163241327503515
0.863072619710323	0.0191032596095887	0.010795442166496
0.885638125056931	0.0191258726596875	0.00629504153817119
-0.0649626517273577	0.019147565129338	0.020229592223587
0.933056107167902	0.0191635801835231	0.00398457552685477
0.844648029540312	0.0192355606176939	0.00394401051736138
0.908473156704542	0.0192448113265925	0.0441600063448803
0.946634086572607	0.0192513207192172	0.0112723672389625
0.0454656691045292	0.0192848085000611	0.0199428968195661
0.847349470535639	0.0192977753953364	0.0222674987040427
0.708139822968598	0.0193486190116173	0.0110539471449026
0.793301365882011	0.0193632546573723	-0.0157657657657658
0.934668674240696	0.0193938380968299	0.0184693232131562
0.894735115630638	0.0194279003439309	-0.00944240944240944
0.431266846361186	0.0194502678779409	-0.0900364117841774
0.820393348612275	0.0194731139875691	-0.0382007983388484
0.75980990323226	0.0194910045351097	0.0228900640186507
0.814074985450579	0.0195748240404653	-0.00729900317068519
0.868391772896335	0.0195789439680285	0.00581780210149454
0.101397643189915	0.0195809000343524	0.024390243902439
0.817705596085383	0.0195931648500818	0.0165002954435049
0.858070923443092	0.0196096241925397	-0.00260118067064897
0.833081650142182	0.0196198473579495	0.0299600373582824
0.645071363079875	0.0196320620057731	-0.0631503795171691
0.89588351664847	0.0196754390435411	0.000290028028118455
0.729338973662067	0.0196858003053511	-0.0133507594612162
0.868155381075193	0.0197111125438477	-0.0021720679364442
0.858814745342894	0.0197116247479632	0.0321469638916884
0.808155948590152	0.0197118466539985	0.0214586427746252
0.942172780723546	0.0197598218846537	0.0087378536967659
0.955503718477811	0.0197640037159785	0.00387367172408581
0.941744632473535	0.019797996704089	0.00145280644886121
0.599315723992726	0.0198752852804284	-0.0788717248795417
0.885262711061538	0.019881673546083	0.0164700656494782
0.969178676163397	0.0198825141803686	0.0132306504411611
0.906966768188445	0.0198844225892493	0.00970912878915799
0.96394786258462	0.01990369436693	0.0112737376520453
0.885511258767073	0.0199121083087673	-0.00195241214730242
0.950603831417995	0.0199151093831515	-0.0021599888112873
0.951717252621426	0.0199445576592615	0.0157777647678707
0.901629913710451	0.0199780439229876	0.0345850452215388
0.913030638612034	0.0199837096955398	-0.0074400784104072
0.881247813411079	0.0200251572327044	0.0217796852646638
0.730299625468165	0.0200398852084245	-0.0770019618334225
0.0379659316451831	0.0200513612594675	0.0112717581017973
0.946960688458455	0.0200618124917285	0.00182405670210548
0.90802484312986	0.0200848069681509	0.00371316029712923
0.920867444880684	0.0200865052562406	0.0181305935620961
0.801492396240879	0.0200983680440876	0.00171406452480413
0.911463903743316	0.0201167561616702	0.00437457520614525
0.799113866821675	0.0201476646701809	0.00383869550719623
0.883525123176001	0.0201574384547441	0.00125707102451288
0.946222437849232	0.0202294753253536	0.000999312020482628
0.753048772346341	0.0202426859658686	0.00373249499268032
0.766632104163916	0.0202653655672295	0.0229113785608657
0.904388735622992	0.0202781457246213	0.00738155405639303
0.792344379652017	0.0202915554451963	0.00851192107426693
0.616189664840616	0.0203263730198052	-0.0292324145824343
0.901277442453826	0.0203416738030341	0.00401896712896898
0.882363403299277	0.0203649325279179	0.00481799955004433
0.903664220776224	0.0203675934065303	0.00769564658933372
0.846319120629198	0.0203998565854616	0.0198116153606612
0.881931186989605	0.0204101805755187	0.00555519386474742
0.826256599526655	0.0204109323029736	-0.0184928495487502
0.796683647630493	0.0204217494277402	0.022242835416824
0.866735684198543	0.0204217842449177	0.0168963068181818
0.720008522617652	0.0204295284143515	0.0774677522642027
0.962457637022321	0.0204369274136716	0.0621035940803383
0.950515875845387	0.0204621689370467	0.011758551471551
0.856794430003435	0.020485701772409	0.00649830041205647
0.700221846851409	0.0204862711117344	0.0288693424025187
0.141508417798554	0.0205059451856084	0.0582136034447809
0.693234857407491	0.0205271734169702	0.00557747776755388
0.899058366353618	0.0205566430422522	0.0153722761337388
0.944365429745276	0.0205678354293975	0.0051947979438126
0.708889133869842	0.0205767077267637	0.0197137817865196
0.509003744288852	0.0205995369090988	-0.012482995209085
0.530889842761018	0.0206051064512132	-0.0145891200085739
0.0577469793887705	0.0206270627062707	0.0176553672316384
0.926983667586003	0.0206302129704055	0.001625891950055
0.932148565750821	0.0206481298655775	-0.00575910406474375
0.385425752033557	0.020651695569261	0.0644141714656877
0.964172199507358	0.020670689519272	0.00841055362738821
0.911035022676553	0.0206714424477902	-0.00208817223512596
0.142736987086681	0.0207048096421329	0.0271442035815269
0.839559679863862	0.0207432022238553	0.0432489946642883
0.925366676761995	0.0207975166467934	0.0114367369699867
0.909902681584493	0.0208092733176136	-0.010697177433878
0.932402820121951	0.0208122604344123	0.00912654675459396
0.831014528738993	0.0208284023499	-0.00922868874208883
0.735352623915674	0.0208307821211047	-0.0220263607360381
0.723901104014138	0.0208567800641505	0.03007842884021
0.894986023955726	0.0209132122550987	0.0119514725116132
0.638683404529462	0.0209778550382385	-0.00424628687609074
0.852343234323432	0.021012891344383	0.0258089033659066
0.887323370879387	0.021019842821598	-0.00717044625794189
0.871035065964783	0.0210450692515769	0.0594954994342906
0.849666625985988	0.0210830870645379	0.00768366703943452
0.812185234944283	0.0210863080173971	0.0140504947517615
0.490588804838955	0.0211090490190615	0.0664319711314122
0.933571988239776	0.0211388372544234	0.0187734941865548
0.950002894630504	0.0211647124974651	0.0404493647200735
0.854850376048797	0.0212153728842212	-0.0030875475808883
0.300645798198346	0.0212171081736299	0.0932327403986862
0.875211405316844	0.0212260403143355	0.0187872567100326
0.884917688804665	0.0212639469974789	0.00785125417083235
0.94001244413475	0.0212927392146993	0.00413158195316962
0.940940833863219	0.0213148868935219	0.00132263424820804
0.865208255698949	0.0213161632037983	-0.000288651462365189
0.770571077626567	0.0214004604437398	-7.04551109045569e-05
0.599248262747723	0.0214287195305001	0.0431121199846896
0.775214058731996	0.0215426462487676	0.0290667444239873
0.799064563462949	0.0215467747382641	0.0234560441931725
0.891319347235659	0.0215592437207865	-0.00192449157570435
0.481382026494808	0.0215677179962894	-0.0202061022428773
0.873689296879196	0.0216034901274435	-0.00236962365068055
0.90390559732665	0.0216183574879227	0.037410294481564
0.875036007478059	0.0216219830908146	0.0131667130202472
0.820219340512004	0.021631374373379	0.00654807614418793
0.764466902354455	0.021637541510153	0.0114811259807706
0.0694736842105264	0.0216666666666667	0.00373188405797109
0.527195059425934	0.0217157588253243	0.0873095310337682
0.83234360410831	0.0217316017316017	-0.00162698412698413
0.891459014924035	0.0217549756896507	0.0239003622469515
0.895159104964914	0.0217831692086536	0.0107265606116722
0.868600545216811	0.0218111016149821	0.00387432987061968
0.102325740885205	0.0218299145727803	-0.00182401127758158
0.903922049270744	0.0218388220748567	0.0575293186560184
0.934766847065655	0.0218431940454468	0.0134288425385202
0.892413592680139	0.0218455555237559	-0.000688537461310021
0.841598002496879	0.0218472566859664	-0.058319783197832
0.869695923657644	0.0218638779789592	0.00693595767512052
0.943983281452707	0.0218909779557478	0.009379306620547
0.749805457151398	0.0219055184443628	-0.0185924911943174
0.856309045084824	0.0219344667890334	0.00667044038639317
0.712236092493298	0.0219357575201761	0.00590410305343511
0.867657068203982	0.0219799296586138	-0.0051039807125477
0.914411358119655	0.0220063255850673	-0.0228236512054836
0.837130325670278	0.0220361704607903	-0.0225675534670521
0.923389425945817	0.0220674936641323	0.0093711023126986
0.8951121567944	0.0220676755024958	0.00178417330248187
0.684860391430173	0.022072368365996	0.0930222421574665
0.953127199955704	0.0220727104237061	0.000548228021893618
0.890737665154749	0.0220972168283504	-0.00996735219292505
0.90645706956484	0.0220978214470265	-0.0185173111579932
0.867775416377516	0.0221093626910351	0.010743658965344
0.860221892219599	0.0221439588652351	0.0150843393874951
0.861852529651594	0.0222090437361008	-0.00251033242872223
0.940876433718501	0.0222114490074547	0.0222380004920681
0.735174333880444	0.0222161322405244	-0.00523279489615855
0.511624718142483	0.0222542794369734	0.0378054599366075
0.751811655703158	0.0222598565727816	0.00395002624791729
0.891880450427568	0.0222734254992319	0.044573918810099
0.678460295009093	0.0222781274855948	0.0344616786133819
0.834126869691817	0.022297285307855	0.0071244312754721
0.777222893630158	0.0223286028571698	0.0229585405314197
0.911199507737881	0.0223417953528203	-0.0139318387956092
0.796778074524092	0.0223432873371911	0.00600667148755511
0.842653495716063	0.0223573082683632	0.0135017850260556
0.896173572003218	0.0223942006269592	0.00535994589539777
0.0675020885547202	0.0224060522501502	0.00901027077497674
0.922820779510958	0.0224079856355195	0.00129377837224701
0.836404103593959	0.0224319450185372	0.00782345947372659
0.885626303830405	0.0224544120729407	0.0199396878180772
0.909329805450682	0.0224852110468645	0.0027002709686869
0.885650680105089	0.0225311436985853	0.0142374765175265
0.89402560455192	0.0225597498324771	0.0514043455219926
0.632680401111316	0.0226147550079349	0.036671126204933
0.805674304167307	0.0226214665939219	0.0375538914452566
0.901427538624406	0.0226240937308327	0.0152357725043486
0.944813684818953	0.0226336574692835	0.0241118572153566
0.830666469486345	0.0226816838479976	0.0107075429290659
0.915518074343526	0.0226952224456762	-0.00356788360044545
0.663866844445868	0.0227044544494601	0.0291820144009975
0.878571428571429	0.0227272727272727	0.0821917808219178
0.794724055287436	0.0227473675749538	-0.0435241841491842
0.887832047704142	0.0227499859450846	0.0335599991642739
0.712502748354221	0.0227849806713719	0.0012058755763816
0.7753636432447	0.0228023424783025	-0.0224483909425001
0.856185581805725	0.022806702731231	0.023247673525143
0.97509009750654	0.0228251663641863	0.00886500817961302
0.728394853346892	0.0228369230882353	0.0190873212601646
0.804932116863361	0.0228488649040504	-0.0230921691827042
0.596309771332405	0.0228521932825066	0.0329153160388034
0.914169865404845	0.0228650646905924	0.0102502250137912
0.821688770578821	0.0229300010159504	0.0529576077265047
0.651437540103833	0.0229342940243258	0.0520528782120002
0.75479603797029	0.0229638457167133	-0.00215099042926737
0.931670238945781	0.022984663069563	-0.00359686756487944
0.812670273892833	0.0229929104085098	-0.00204423958324679
0.971756670695166	0.0229934145617672	0.00580333394532556
0.733573311576054	0.0230758367438323	-0.00133393814940291
0.744368946537526	0.0230771444726172	0.0359697370513601
0.702745292688636	0.0230921554589544	-0.00227001367802224
0.546354085400738	0.0231236261738698	0.0573642745116811
0.925403211418377	0.0231625697071465	0.00542830102411122
0.101300731096127	0.0231763073029351	0.0315732538678205
0.924048984045398	0.0232075580139404	0.0081898891502508
0.95922159102478	0.0232126890576398	0.00499114062441095
0.769230769230769	0.0232558139534884	0.0303030303030303
0.906391631162696	0.0232942715224956	0.0070375619449058
0.933799589342259	0.0233090406507821	0.0300077601177267
0.701011129855386	0.0233176271595989	0.0533469526727954
0.802125008556544	0.0233400169022487	-0.00720377984690149
0.92397290154568	0.0233437086588399	-0.00105742401492621
0.759045349061643	0.0233532582067614	0.0528863470118448
0.90920195619292	0.0234163019320707	0.00306461256875672
0.786375278856482	0.023440726716938	0.0114552929730408
0.959365993679079	0.0234433740526264	0.00405207937900556
0.941595652169946	0.0234466204239504	0.00654037496142759
0.950172142803682	0.0234540502370624	-0.0262834649062947
0.811424459973486	0.0234604226140148	-0.00915491909116628
0.849065866377673	0.0235213477369868	0.00717187860283536
0.893231826022956	0.0235382135312771	-0.00165349097043954
0.837914415672264	0.0235688834410028	0.0182095966019094
0.901865600609176	0.0235739750445633	0.0110435426655752
0.953423958554586	0.0235896223239942	0.00917015700787764
0.932002526452687	0.0236002642616487	0.0020068565035747
0.931730333484392	0.0236154244306418	0.021013467806408
0.782107071306837	0.0236666460608301	0.0562426634221633
0.04142613567166	0.023670051201944	-0.00593826463391678
0.840845649529243	0.023675037807315	0.0209391426637527
0.833506225750897	0.0236818236384735	-0.00216191272119472
0.930308732242786	0.0237190029786379	0.0181186964297389
0.90461036598029	0.0237192033196704	0.00267711237830221
0.860761628528369	0.0237255536278807	0.0290171072531004
0.363247676086409	0.0237352171511288	0.0729314705528123
0.894569801496409	0.0237726910146587	0.017210878682941
0.87170384257395	0.0237888585025185	0.00662959750147676
0.892243889212387	0.0237953568665106	0.0202693697429215
0.764333900328945	0.0237984450244366	0.00619765052942106
0.96875	0.0238095238095238	0.0526315789473684
0.867793023452154	0.0238444523001563	0.0163949571341842
0.960972843806322	0.0238488029983959	0.00940542217740372
0.676081086985256	0.0238809317979735	0.00735740207800234
0.86012377833528	0.0239085855488204	0.0296309225060048
0.669764580993873	0.0239590524894045	-0.000238705138447898
0.896758761932875	0.0239760741679639	-0.00906481452844555
0.867476124837937	0.0239880057582045	0.00740031092992761
0.852013131185952	0.0239881831610044	-0.00802898422096981
0.845497587993568	0.0240498363956708	0.0115283807027603
0.752084993359894	0.0240641600265604	0.00592557307003869
0.966018032254326	0.0241072356063467	0.00653604934166624
0.860276705476757	0.0241894200788475	0.0162597480664881
0.873833447736998	0.0241980658022637	-0.0114801047479869
0.857970510999622	0.0242104155919911	0.015463660052404
0.946030890266671	0.0242532855436081	0.0152901204332175
0.904219077568134	0.0242587601078167	0.0283018867924528
0.82077669808853	0.0242942079773202	-0.022944459713736
0.287048265825855	0.0243275104490408	0.00315997366688614
0.0507651801875926	0.0243684042212984	0.021331128565523
0.811617231638418	0.0243819646034273	-0.00838011443376876
0.772042220238408	0.0243903799077693	0.0109151724684836
0.87697047198326	0.0244621107792463	0.0160222130810366
0.924657412941932	0.0244650127495316	0.01558836750925
0.729420533782159	0.0244778806767707	0.00335115383132607
0.917701731761843	0.0244924226884297	0.0108956114050247
0.749632661823108	0.0245210236664459	0.0460419720700563
0.937607569058147	0.0245303445201554	0.00873033963984499
0.791109441837514	0.0245473701669538	0.0169369709037568
0.497247493498558	0.0245871806435788	-0.00517750690511992
0.563408285957477	0.0245999661674684	0.00215175389988384
0.852452341893682	0.0246363443314841	-0.00166444802236988
0.778983389749967	0.0246768651242258	-0.000818050326561459
0.838488408925927	0.0246828894985515	0.0156452306053203
0.910268574613654	0.0247301295180425	-0.0111991605736224
0.744639200774025	0.0247799217057807	0.0569600974718245
0.475310140582184	0.024824899904026	0.0409785584128666
0.537996528991983	0.0248261122492854	-0.147416779284527
0.859882443227404	0.0248452425113605	0.0119663226507333
0.586790163464219	0.0248504598594933	-0.00577565997408802
0.862502090896658	0.0248823945505319	-0.00271661064949051
0.96730757643507	0.0248918694115201	0.0166563200277325
0.918785095718279	0.0248948826715372	0.0153449014052947
0.789150787496663	0.024924679222477	0.0227047022361449
0.970873786407767	0.024927840461821	-0.029126213592233
0.756854256854257	0.0249402628434886	0.00313620071684588
0.0747835136568029	0.0249558969063294	0.0442292686387175
0.662558138135608	0.0249601583159665	0.0478517425779089
0.244287031480967	0.0249608542771017	0.100402482212665
0.688682100825739	0.0249731232573665	0.0140926635234313
0.80225988700565	0.025	0.0425531914893617
0.941609531302686	0.0250667762482022	-0.00180121172425086
0.793341344178294	0.0250806131516055	-0.0138718526530413
0.905894271361695	0.0250999460793178	0.018760878272958
0.924829491887443	0.0251098414040919	0.00783244327253871
0.862230523425897	0.025140740144163	0.0316017201804606
0.822289801411564	0.0251529305856172	0.0110781036844864
0.944788432490802	0.0251670580156345	-0.00478880727415494
0.946010252660041	0.0251738195101514	-0.00111287322216464
0.288880480963604	0.025218612250151	0.050697581531861
0.460464940572974	0.0252521027685447	0.0102594908027145
0.863805431834516	0.0252644516922005	0.00109696898243312
0.922321428571429	0.0252815315315315	0.0859485815602837
0.765910375319969	0.0253420472516413	-0.00792043768610132
0.920737459497149	0.0253508032258762	0.00178170594837261
0.944121477152223	0.0253716665289463	0.0244608982181756
0.798622151563328	0.0254394861392833	-0.0104616926642862
0.241499415949878	0.0254450400370592	0.0108698073282103
0.717145349136505	0.0254611857698001	-0.0237468613115341
0.872600787246967	0.0254693675492916	-0.00527079161947935
0.664520922543942	0.0254699417645846	0.0212261984013256
0.51393105689611	0.0254746645028169	0.0715458093191692
0.892177477805248	0.0254925476983924	0.00964613511346521
0.913857643187701	0.0255198736509608	0.00907582294903901
0.868378288786934	0.0255283959390034	0.00971890458345344
0.741236954407091	0.025546828404515	-0.00604961380446817
0.0407650425799246	0.0255556348212954	0.0210671291573148
0.59189391329071	0.0256126080325368	0.00779399838796691
0.588643516404217	0.0256682223682769	0.0248668413270342
0.904196153608804	0.02568494761477	0.00291842658095358
0.772639434457955	0.0257230969415984	0.0318496307425671
0.65800093819197	0.0257337526205451	0.0320985074946696
0.846852527180396	0.0257864017664445	0.0375479321615153
0.85137288995146	0.0257914946026226	-0.0272192328267095
0.959915873291295	0.0258122104129891	0.00101027050080053
0.05625	0.0258152173913043	-0.0659722222222222
0.926495030198334	0.0258688089979501	0.0163337766670747
0.67769792992186	0.0258843944747408	0.00743307332539759
0.849630707251567	0.0259114583333333	0.0119470314318976
0.734294165735411	0.0260537747989721	0.0479587490321827
0.909787754098237	0.0261023151132591	0.00270872953660792
0.801852390014343	0.0261405314005302	-0.018360788662529
0.791201498848671	0.0262437411093812	0.0207582198392668
0.904351808877458	0.026247563867691	0.0105458270112106
0.857142857142857	0.0262605042016807	-0.0519480519480519
0.872443181818182	0.0262626262626263	0.0188552188552189
0.898702010968921	0.0262659846547315	0.0295446584938704
0.917180528520735	0.026272596019506	-0.000641064259354517
0.934623286054678	0.0262770700161542	0.0175346661623197
0.708174954438948	0.0263157894736842	0.0972332015810277
0.820221120378524	0.0263776248167816	0.0125942560938546
0.912254937505445	0.0264334513578013	0.00946416312372785
0.683245357021052	0.0265175148480046	0.00407283137470033
0.971770363273304	0.0265296353942661	0.0146882622947985
0.840771422309884	0.026555596390216	0.0290279872632814
0.951671018296471	0.0265631686995132	0.00866232327788711
0.859783041550268	0.0265676470008087	-0.000871421384016455
0.805975959143	0.02657358495381	0.00791815609174858
0.924265617645794	0.0265832942065565	0.0193236795351624
0.866203068207371	0.0266344928064105	-0.011059729004301
0.837971722003836	0.0266531713900135	0.00149558044294886
0.854631754914839	0.0266916714548743	0.0333863942284247
0.904234476448703	0.0267243715979997	-0.00625057220307139
0.671226227745301	0.026732428876787	-0.00286292410627723
0.652749247167013	0.0267414645301732	0.0552379729118652
0.673583664985987	0.0267895006865301	-0.00674742043907928
0.892242841488377	0.0267918093884186	-0.0176564641202334
0.843031807317522	0.0268181326288058	-8.95094880057345e-05
0.943050847457627	0.0268186876098631	-0.0020066238067407
0.708375890691614	0.0268215164766889	0.0280443111777444
0.896740254879976	0.026878516464484	-0.00731176069245941
0.889679748941319	0.0268869047619048	0.0245156581740977
0.6906967042136	0.0269366763098682	0.0726020137784844
0.731863393712643	0.0269418688579202	0.0242021781528849
0.11050061050061	0.026984126984127	-0.0138273288631284
0.677268813013737	0.0269951408357471	0.00634682085693139
0.962512077294686	0.0270124879923151	0.0194535519125683
0.784047619047619	0.027061463563061	0.00760183591508893
0.0911288904519079	0.0272145850603297	0.021866978058001
0.885156254854806	0.0272278465854919	0.0311375791538604
0.827382013127803	0.0272413473641167	0.0166493868878478
0.930663860581893	0.0272464372093825	0.00705565680458077
0.849519024053013	0.0272497061781348	0.00311065982367555
0.435813877925479	0.0272654854439242	-0.02046869526898
0.777019415071241	0.0272778360300719	-0.0292763238383535
0.700435435688849	0.027278731096858	0.0606341332217673
0.914776268279694	0.0273045072701739	0.00563915514071674
0.714252581099564	0.0273137271622906	0.0109906697284402
0.657372790914644	0.0273331429115491	0.027193002771409
0.853116022690264	0.0273576392370404	-0.0088903428722293
0.631538793246426	0.0273648025653622	0.00924279391459587
0.724112958692398	0.0273668791648615	0.0144486317574465
0.832220758657604	0.0273798376916944	0.0259523140049304
0.0985055762615707	0.0273807394962177	-0.0160443644817604
0.854306213965407	0.0274405286343612	-0.00502179176755448
0.775229691702552	0.0274931957161774	0.00591155770995371
0.9242241029986	0.0275196275849586	0.0139928584419127
0.745151035715332	0.0275729646697389	0.0179336023703391
0.0748400203148807	0.0275877220513464	0.04590721399077
0.915849647543272	0.0275919067377677	0.00956618524199046
0.604971018764122	0.0275935678217715	0.0143874643874644
0.890814627590219	0.0276010861882974	0.0120315858330997
0.874555330209572	0.0276156429422598	0.0113059870044129
0.927146838389574	0.0276251849377897	0.0136353233252641
0.61928308731659	0.0276340496697497	0.0224185583974031
0.75080507360673	0.0276480223246785	1.59321925883443e-05
0.866015602277648	0.0276702598682667	0.0185428152697327
0.766459310068045	0.0276834757012347	-0.0246760158668984
0.891482463896257	0.0276869658119658	0.00695386337703718
0.876230908786488	0.027701225234681	0.011529374391963
0.543240530486546	0.0277449081237013	-0.00491998357803683
0.818518518518519	0.0277542794256089	-0.00480715871254161
0.910933341441194	0.0277697590945484	0.0110969396755506
0.686853358364622	0.0278052129942886	0.0334596837257798
0.951917937637764	0.0278090595957627	0.000479040613569763
0.939145110313296	0.0278881264796758	-0.000236096714969953
0.855996627961536	0.0279146641156388	0.010105145675062
0.890652494713408	0.0279645057395847	0.00226488077565804
0.931306306306306	0.028018844532606	-0.00321750321750322
0.957516339869281	0.0280291603821016	-0.0147058823529412
0.86151316647012	0.0280760745988402	0.0374064671444389
0.0881428755567649	0.0281150321153903	0.0236411368720695
0.92728332685581	0.0281228551818806	0.0449079037130884
0.964771748492679	0.0281281281281281	0.0157407407407407
0.813793550403467	0.0281552069984994	0.020430670534471
0.847430704658069	0.0281997180222665	0.0130698816592336
0.0890909090909091	0.0282085561497326	0.0340909090909092
0.126197847560077	0.028213263655593	0.00469924812030076
0.970759900656012	0.0282289621028532	0.0043320372490277
0.859259535657594	0.02825188779492	0.000870858717494302
0.927879208679898	0.0282543014130827	0.028370791737057
0.768830970306111	0.0282705671586491	0.0181342217991433
0.771102208602209	0.0282805519470232	0.000708586319918332
0.789484454343534	0.0283745219002569	0.00755661453721176
0.90392068743108	0.0284339212093449	0.0200339069923315
0.871581881071464	0.0284345575492063	0.0135812828682891
0.629962696509459	0.0284602506673906	-0.00116036203295428
0.833207633760374	0.0284619440364554	-0.0127061052991294
0.876589160067911	0.0284637781733699	0.0391497063913724
0.923533821708874	0.0285313531588423	0.00374388657495461
0.896947212576675	0.0285406930042894	0.012791595364422
0.938564721663313	0.0285714285714286	0.0159968165539196
0.538368899276315	0.0285766526326241	0.0389548926743387
0.802963024687822	0.0286116884568108	0.0114470060518042
[truncated: 6,294 more rows]
