# Supplementary material for: De novo DNA methyltransferase activity in colorectal cancer is directed towards H3K36me3 marked CpG islands
Source: Nat Commun. 2021 Jan 29;12:694. doi: 10.1038/s41467-020-20716-w (PMC7846778; doi:10.1038/s41467-020-20716-w)
Supplement: Supplementary file 4 — Source Data [file 41467_2020_20716_MOESM4_ESM.zip › source_data_for_figures/figure_s2/panel_a/fig_s2_panel_a_source_data.txt]

rep1	rep2	rep3
DKO	0.60338038	0.603675739	0.611186228
DKO-3B2	0.786313452	0.789315968	0.858360463
DKO-3B2-cd	0.685069308	0.68850953	0.715858014
