# Supplementary material for: De novo DNA methyltransferase activity in colorectal cancer is directed towards H3K36me3 marked CpG islands
Source: Nat Commun. 2021 Jan 29;12:694. doi: 10.1038/s41467-020-20716-w (PMC7846778; doi:10.1038/s41467-020-20716-w)
Supplement: Supplementary file 4 — Source Data [file 41467_2020_20716_MOESM4_ESM.zip › source_data_for_figures/figure_s5/panel_b/source_data_boxplot_tumour_h3k4me3.txt]

0.0200010348888889
0.0427715670967742
0.6628571890625
0.02751093296875
0.10801814015625
0.0270329349672131
0.02830276359375
0.0172751477301587
0.1003204090625
0.07147157046875
0.11048404671875
0.392828166875
0.10084364953125
0.10067995234375
0.294693369375
0.1657383109375
0.5527960484375
0.0278236848125
0.408124184375
0.16282706953125
0.11893165578125
0.0999871675
0.03230743921875
0.12035907796875
0.09312145859375
0.0288716476935484
0.024799628453125
0.06454467875
0.135816334375
0.12130085984375
0.11169528890625
0.0585144965625
0.12498654828125
0.052010018046875
0.07863744375
0.0664369275
0.0278294646031746
0.089474541875
0.2280261328125
0.08545097921875
0.3233205671875
0.11457089234375
0.2829975551875
0.13252570390625
0.27479105640625
0.171557071875
0.017590275359375
0.08929964765625
0.13490947484375
0.08198032140625
0.04012661484375
0.11205348453125
0.061285593984375
0.115449764375
0.09036567390625
0.10814970703125
0.0360658603125
0.0265189453968254
0.01969031078125
0.12738172890625
0.51094224234375
0.015115236734375
0.078288065
0.0632803640625
0.12437676109375
0.25168532215625
0.0361123409375
0.0477781646875
0.0098827425
0.09408182625
0.303116855046875
0.1179461953125
0.12214082875
0.1677782234375
0.133494440625
0.010769460831746
0.668370259375
0.013304749328125
0.1236518325
0.1532535734375
0.0429275471875
0.11218493125
0.021947888859375
0.03630549859375
0.1141778721875
0.0301167579375
0.755084506557377
0.0930437040625
0.09511695828125
0.61125918125
0.421180403125
0.1662372384375
0.12562412515625
0.0172301317777778
0.1218086975
0.224705066765625
0.1355441978125
0.125580345625
0.0689383834375
0.015414206203125
0.066575405625
0.015762657
0.158982565625
0.13581290359375
0.2831733681875
0.034375105
0.099218104375
0.2441410828125
0.0217861818064516
0.36030968265625
0.021386538046875
0.618291165625
0.1825246828125
0.1051906828125
0.11781010046875
0.11232320671875
0.0402360719047619
0.15992297296875
0.27160445453125
0.1354561390625
0.65690631875
0.05663119265625
0.06795585175
0.019567842578125
0.24049188234375
0.0512569928571429
0.084933351875
0.011375293546875
0.110512125625
0.021315125296875
0.10531703890625
0.0162516268730159
0.01321190190625
0.011348992984375
0.105402506875
0.0352953508064516
0.0600396775
0.10813982125
0.04321098984375
0.1403729390625
0.28843702765625
0.0805671577777778
0.1455305659375
0.0179077518125
0.0163879468870968
0.24909356203125
0.10146383890625
0.09707442265625
0.0320338961111111
0.02398103059375
0.013143824296875
0.0998879928125
0.1086114809375
0.1668790809375
0.235810603125
0.11478528546875
0.21391587625
0.011021980109375
0.142386433285714
0.4314199390625
0.16156719375
0.04043415109375
0.0111018688125
0.0196062873125
0.0400509303125
0.11656768109375
0.5846974453125
0.092028993125
0.0243264255625
0.09886003984375
0.05632758265625
0.03552008796875
0.0297281553650794
0.0212674951904762
0.49002739375
0.08626862734375
0.02398146475
0.0318031887301587
0.01952766684375
0.3838842015625
0.0756883523809524
0.016233175078125
0.4242435765625
0.10320987
0.1364185896875
0.0235480197301587
0.019973979390625
0.10877817015625
0.10288771078125
0.25355684609375
0.1128138940625
0.04520410265625
0.11686128578125
0.019630404015625
0.106245880625
0.12054706625
0.1022855934375
0.02572361390625
0.293951485714286
0.0381064828571429
0.429307928125
0.015490833796875
0.0282758740625
0.028835736765625
0.0682361784126984
0.183386723015873
0.271819293650794
0.018857600140625
0.0330933924098361
0.17795216046875
0.447647325
0.134233425
0.04187115578125
0.1057409828125
0.15785466171875
0.03741629475
0.10699612625
0.19320605796875
0.0812237644444444
0.35890768328125
0.6056915671875
0.5427721453125
0.6602361203125
0.0834778071875
0.2624725321875
0.03727402421875
0.11375595203125
0.2547560525
0.11175429203125
0.0809397809375
0.13637974171875
0.12042880515625
0.08852909046875
0.06068180421875
0.07876393578125
0.19014520952381
0.42905501109375
0.06844119046875
0.04961216171875
0.031340970109375
0.09782217375
0.05484838203125
0.06682568
0.07462765453125
0.056718575328125
0.06974018046875
0.018762518828125
0.06943535984375
0.0844496753125
0.041941383203125
0.017714976546875
0.016323339421875
0.03415943971875
0.4474889
0.11854671296875
0.02859006984375
0.09451022078125
0.106943730625
0.227016873125
0.0445548520634921
0.0643733220634921
0.091474921875
0.0787319896875
0.024450935483871
0.020231365609375
0.01832976784375
0.08688111703125
0.0290037084920635
0.360882550625
0.10647121171875
0.2136112265625
0.3578912484375
0.05710325078125
0.0318961008888889
0.02659934515625
0.15266717046875
0.113913848125
0.353419434375
0.6579009921875
0.019432425390625
0.07095636359375
0.00682476725
0.0135143686875
0.011898147968254
0.01343171071875
0.24273746821875
0.06520997125
0.1453564403125
0.24643254171875
0.06924030359375
0.1290198815625
0.0424817909375
0.03981909234375
0.58420466875
0.096351774375
0.1195706571875
0.8020693171875
0.04074862
0.013357210578125
0.1182591034375
0.607174628125
0.021014674140625
0.016949386640625
0.12348692015625
0.07080373
0.06745587953125
0.021385471
0.02304823821875
0.2863831421875
0.16345566703125
0.7884402953125
0.16048061875
0.0272925080952381
0.1191796540625
0.1037919328125
0.0929387675
0.0286575684375
0.14721902
0.07021019640625
0.602635840625
0.0479237061904762
0.2750875459375
0.26576759953125
0.665090934375
0.08156891046875
0.01640437871875
0.456351696875
0.8169729265625
0.01907116953125
0.6650759796875
0.11757744078125
0.023447354578125
0.3549551946875
0.1299267134375
0.0770075690625
0.05269000515625
0.01238013696875
0.0183064979047619
0.0711804446875
0.0368746775
0.02040931796875
0.0134602612580645
0.08225276203125
0.10307828359375
0.02396417953125
0.027424085671875
0.023835170078125
0.10246238578125
0.679200034375
0.13991082203125
0.05286091859375
0.13829927609375
0.4615236609375
0.0373959677777778
0.5914606671875
0.29622588640625
0.08944492375
0.11415093546875
0.7380864828125
0.05248146453125
0.11725877828125
0.0235581565625
0.10079492828125
0.05096633421875
0.10092404125
0.02629606909375
0.1085221575
0.11975816265625
0.113526020625
0.02101406865625
0.07009502515625
0.11240698421875
0.3473411509375
0.1681785515625
0.1566612675
0.133671543387097
0.43264900328125
0.0144894788125
0.02771037234375
0.2415208940625
0.0324177763492063
0.0106652164354839
0.02796484190625
0.0137451685625
0.075345068125
0.08884059203125
0.1331710553125
0.11701586515625
0.07937895328125
0.0358211515625
0.12184238203125
0.34943022375
0.09857125203125
0.51191519890625
0.611209221875
0.28652065
0.0876754608125
0.5614764590625
0.013088894703125
0.09898299359375
0.12272427359375
0.016708406859375
0.0937382996875
0.0705719509523809
0.11707737109375
0.04950490578125
0.0200555181428571
0.019257538171875
0.0819808596875
0.02466846428125
0.1424672625
0.0120848859677419
0.018555066984375
0.01767958190625
0.0130380342741935
0.10874968765625
0.0893423779365079
0.09476528346875
0.2947152984375
0.10487599203125
0.34976936890625
0.025229791328125
0.04332875934375
0.0222066790625
0.0790222228125
0.0917347090625
0.4909020215625
0.08248164171875
0.185393537921875
0.05598934765625
0.017537857578125
0.11521340796875
0.0491353328125
0.151246775
0.324251929047619
0.014518930359375
0.0935518171875
0.1258292025
0.14737919484375
0.48134999640625
0.246824879921875
0.0332509487619048
0.1255212303125
0.34547305703125
0.075458020625
0.21356201046875
0.05050992
0.222737115625
0.0330383507936508
0.39072893515625
0.42418578953125
0.05219083953125
0.7092416578125
0.0148524219677419
0.01891786484375
0.1416020678125
0.1079081471875
0.1672199959375
0.09315627125
0.091173038453125
0.08409297109375
0.09471946359375
0.01371584225
0.02213563671875
0.79845886984127
0.0129135975625
0.2428831715625
0.1037256140625
0.209532809375
0.3063899159375
0.391751550793651
0.01989920675
0.05189758859375
0.0837120109375
0.17062246
0.1053217378125
0.1382645421875
0.021483578109375
0.51140493125
0.081478108125
0.675052146875
0.374626146875
0.0221255469375
0.06585091515625
0.021445646875
0.32386673859375
0.09345563609375
0.0979690492063492
0.02449803053125
0.1792180434375
0.111296364375
0.13661149953125
0.019615892375
0.017485790171875
0.153759028125
0.0921396115625
0.0390477409375
0.35873818515625
0.1095057334375
0.09548465953125
0.158048871875
0.1987975765625
0.045288309796875
0.2698324375
0.5429582653125
0.09030055890625
0.12374295484375
0.148254330625
0.1289489978125
0.10314922546875
0.03003093640625
0.1405393046875
0.15611989015625
0.07493016234375
0.117437200625
0.300530369375
0.0594672341269841
0.04062114328125
0.07221837125
0.30285026125
0.07284736265625
0.07982673921875
0.04692301546875
0.08123918796875
0.023725656875
0.62853638125
0.05381062453125
0.138553759047619
0.2272338290625
0.01549653025
0.12192131
0.1478943625
0.41825707640625
0.0331334082539683
0.0280719303225806
0.0715115346875
0.037246998125
0.034920372875
0.127950660625
0.213879479375
0.388772540625
0.4057470890625
0.02851712
0.29824944109375
0.328550835484375
0.1193519046875
0.030471919359375
0.29108377875
0.23884141421875
0.0134943339875
0.0991277
0.22627401328125
0.07327338734375
0.3683937925
0.01832723665625
0.5388978015625
0.090344511859375
0.391609769375
0.01140109053125
0.11503999375
0.12418956640625
0.010613909015625
0.1333926234375
0.0198119874375
0.228818584375
0.09673260265625
0.19303672
0.02522088134375
0.2228856515625
0.105269918125
0.1255463446875
0.27650726390625
0.09719241234375
0.01558792365625
0.2551845109375
0.0995067379365079
0.0304031673015873
0.0152353007936508
0.01694170428125
0.0720672480952381
0.21856927640625
0.10931598203125
0.18700043265625
0.03423233421875
0.0337202328125
0.1611203515625
0.239169009375
0.05964111
0.12399439953125
0.0370749684126984
0.0140598831875
0.04465348546875
0.0127135481875
0.02058750421875
0.174614920634921
0.25690787578125
0.01472897396875
0.0162249729365079
0.114095136875
0.0214306084761905
0.092347816875
0.089180555625
0.595582821875
0.7785227890625
0.11496657515625
0.0134170025967742
0.0871880465625
0.13022454203125
0.09461661359375
0.0095613537704918
0.122047750625
0.4504195528125
0.137952831671875
0.19612494
0.464339721875
0.530153588888889
0.077989631875
0.07029408046875
0.07778116671875
0.1341069740625
0.4472110671875
0.08297030765625
0.03308789890625
0.0159429072459016
0.0502246282539683
0.0947217775
0.02001933203125
0.071380936875
0.10541409953125
0.0667727840625
0.13237161046875
0.1709848046875
0.059088943968254
0.08040733046875
0.2842500496875
0.07620025515625
0.11838529265625
0.0866802803125
0.0335692440625
0.0154247530421875
0.0579539515625
0.2047145278125
0.44844198921875
0.10228656328125
0.0967286953125
0.11747270015625
0.33982442828125
0.093482298125
0.15366635953125
0.1831781315625
0.0145331636875
0.08290193234375
0.02403849115625
0.0583084963125
0.2009121053125
0.23405202
0.04427526484375
0.123030325625
0.10161348265625
0.02837241671875
0.0209341281875
0.1140820040625
0.04548937
0.02471047625
0.2476802703125
0.097787169375
0.1238043921875
0.0953866475
0.21600516078125
0.09287430390625
0.11224995703125
0.0700920321875
0.09678529265625
0.012186831421875
0.0146085640625
0.44930800625
0.01129514303125
0.2140558109375
0.019988905515625
0.07831975984375
0.01740362175
0.024300542109375
0.193327584761905
0.026013285375
0.15784403765625
0.423318703125
0.02806303140625
0.0222860388888889
0.11386413546875
0.6404055046875
0.6732296328125
0.10306108484375
0.426738715625
0.2193403528125
0.07535726890625
0.1410063640625
0.09382100203125
0.0809205696875
0.40140655515625
0.07335911078125
0.1076305915625
0.06498650796875
0.3815934625
0.0175185488571429
0.12484519515625
0.33816950609375
0.271006557936508
0.37045229953125
0.01868645134375
0.1440509
0.1998377578125
0.063010685
0.028403698265625
0.06406511234375
0.007436413171875
0.01907120390625
0.1042795196875
0.0266639953125
0.012187144968254
0.3236398609375
0.16425461171875
0.20434576875
0.6369642421875
0.258985059375
0.258768813333333
0.1188123975
0.04805806
0.12470046734375
0.12482406328125
0.18378276875
0.12334906578125
0.09148149484375
0.0407014475
0.124151474516129
0.629178234375
0.11365418734375
0.5573405921875
0.06767056109375
0.52638530625
0.300342284375
0.24784560625
0.00790271324375
0.011774130516129
0.47938845625
0.167942809375
0.5288223796875
0.359497908875
0.0602622028125
0.12791908140625
0.08266552078125
0.02621996046875
0.072378095
0.0244837521875
0.025531266484375
0.3377730159375
0.11937589453125
0.0120664504285714
0.507689715625
0.11287152515625
0.09827242875
0.08318066484375
0.0953724471875
0.029457822421875
0.3186396078125
0.060738020625
0.0759463673015873
0.3593661125
0.10526399046875
0.01568636525
0.28700101875
0.182928061875
0.0401444471875
0.07884897328125
0.15148212296875
0.02687834421875
0.13923438546875
0.1618767375
0.08688499625
0.566786134375
0.02807226515625
0.0446589117142857
0.2526159671875
0.08800228265625
0.4490456825
0.031326794078125
0.03280516015625
0.01982119234375
0.10541886390625
0.111802613650794
0.03959061609375
0.13001209890625
0.450508921875
0.0461605221875
0.5601822375
0.04782950125
0.020082139640625
0.1114749003125
0.015442845765625
0.02876862028125
0.11802053703125
0.017086075546875
0.3049799671875
0.15224162984375
0.084618408125
0.0277130713650794
0.034983584375
0.023094153578125
0.07826598703125
0.240516659375
0.071537349375
0.6567880265625
0.10220110296875
0.097820235
0.02456606546875
0.0157923287936508
0.023363383796875
0.21502529765625
0.021633495359375
0.0216098303125
0.09988233878125
0.184274934375
0.1093555775
0.55354267125
0.1078279784375
0.0136698947359375
0.03216315703125
0.037530063359375
0.017379639421875
0.0472913040625
0.26561213328125
0.6949261703125
0.12007181328125
0.0093365895625
0.38824576890625
0.1001050359375
0.040363235625
0.0945538984375
0.1343867921875
0.0239491550625
0.125771506875
0.770061803125
0.0238715678125
0.358015912258065
0.05221023609375
0.503440278125
0.13453445484375
0.40660297140625
0.06821392953125
0.02136976421875
0.0889661452380952
0.13064011359375
0.05928836984375
0.0150464146129032
0.0561368240625
0.0953103175
0.6501262875
0.0645563365625
0.07979290984375
0.37088460625
0.02701763953125
0.07669257984375
0.09310919515625
0.0909621103125
0.05236580828125
0.124383550625
0.5742322828125
0.119275708888889
0.013127544234375
0.1908925903125
0.377929325
0.0297465069365079
0.3580898971875
0.0242093165625
0.117718088571429
0.0148275350634921
0.387640971875
0.0700011659375
0.0479031153125
0.04771148609375
0.3397296834375
0.0892650890625
0.013479519671875
0.117065205
0.13640329265625
0.1587848746875
0.056419008125
0.173189471265625
0.04034591078125
0.08633517125
0.5664906109375
0.0948090359375
0.0208802990983607
0.0487084879365079
0.38995835875
0.0866598228125
0.130625831875
0.112646979375
0.0863249084375
0.02053543875
0.0941970228125
0.1259905646875
0.4221528340625
0.0392931490625
0.07577675453125
0.05703763640625
0.04905521859375
0.023281890953125
0.10275979671875
0.01925665540625
0.1274208325
0.0915854217142857
0.0299346759677419
0.1223084015625
0.0127599642539683
0.0197815383650794
0.3725958125
0.04768828484375
0.0475466306349206
0.0221436825238095
0.0902660896875
0.28429128265625
0.1784339571875
0.042094615625
0.176263396825397
0.03109459625
0.04455434796875
0.089448899375
0.0998339209375
0.3970602296875
0.0288922803125
0.01535960903125
0.01878349209375
0.11307148375
0.11077195328125
0.0729849446875
0.0726705703125
0.032063776875
0.293062576555556
0.062149605
0.0274605296875
0.07989976671875
0.10314168546875
0.0134936476349206
0.09689376046875
0.261513459734375
0.039647054734375
0.1799826265625
0.06112698234375
0.102305764920635
0.014840924296875
0.0423557649206349
0.31948446859375
0.04999965734375
0.1565364465625
0.104899527936508
0.0768939934375
0.29865853421875
0.1198892540625
0.0234510678095238
0.0252742478125
0.02050905
0.0677294003125
0.40160907828125
0.06884240515625
0.05154236703125
0.13921929796875
0.6665090265625
0.0310732903125
0.4670637203125
0.0785889403125
0.0194492325555556
0.1095886115625
0.01511451246875
0.07735417921875
0.6424023625
0.0181099099047619
0.59453957859375
0.09504427171875
0.18831064171875
0.8487230765625
0.022397027953125
0.11298707640625
0.08155053921875
0.507636525
0.51726478421875
0.1053081375
0.12021133296875
0.1134888646875
0.014360538734375
0.1375374878125
0.0522543378125
0.0850990775
0.10340075140625
0.05402677484375
0.596593828571429
0.02539466825
0.0914533840625
0.2184067440625
0.06923732890625
0.194482259375
0.24871697734375
0.0172496466507937
0.4330554859375
0.017221425952381
0.1993484078125
0.0986712953125
0.115088425
0.05654872240625
0.7527123375
0.105844406875
0.07489879
0.304815003125
0.0169744902258065
0.0840355071875
0.121600945625
0.0273021726984127
0.294140974603175
0.49956283921875
0.17492102
0.07966507109375
0.034235322359375
0.02853355946875
0.13910091859375
0.09503789125
0.1776361990625
0.07915589703125
0.091971954375
0.22946608125
0.035921138921875
0.1433777796875
0.0328402533125
0.0441694917460317
0.098950800625
0.12882921828125
0.0863110128125
0.10332515515625
0.28594278265625
0.011184851047619
0.19712353625
0.14123708671875
0.0303859098412698
0.07993706953125
0.09628079453125
0.69723453125
0.06226605546875
0.065825578125
0.02137882859375
0.02710434171875
0.101969798125
0.11421893234375
0.10205661234375
0.04331309703125
0.010541936703125
0.0135313903492063
0.1375621628125
0.5842284984375
0.10344122925
0.05655714421875
0.10336719375
0.0224922164516129
0.1097497771875
0.1176661665625
0.4109333246875
0.03843290859375
0.130003795625
0.134718645
0.22280858125
0.02315283578125
0.03506469484375
0.1561115390625
0.0993447628125
0.32207747140625
0.04897123734375
0.10209660609375
0.1630366028125
0.136537050625
0.164141234375
0.0230240509375
0.0531099706349206
0.1229725896875
0.0622793949206349
0.12047053484375
0.1774926525
0.0944698803125
0.0769441953125
0.178118834375
0.15302044953125
0.10984075890625
0.24214708125
0.12019386046875
0.538663981875
0.097857410625
0.13059647796875
0.03453154453125
0.015750365015625
0.02244610015625
0.3846212271875
0.150778785
0.0495069446875
0.0433267509375
0.0439367658125
0.0362473253125
0.015524082484375
0.10711637203125
0.1068521934375
0.290559996875
0.037224814671875
0.0170018511311475
0.1587997109375
0.0719767384375
0.018420437796875
0.029544875625
0.11321916953125
0.04644536875
0.06805092171875
0.5026225828125
0.08698908890625
0.0309724486612903
0.18601723265625
0.1039900725
0.015472434953125
0.024849494765625
0.08291801546875
0.0839247803125
0.019703283984375
0.08823926125
0.11390808734375
0.1390992675
0.122008200625
0.07176521296875
0.07004456984375
0.0141866095396825
0.0276356625
0.16453399375
0.0239869553548387
0.07252298296875
0.0204349015
0.488009075
0.13950997265625
0.1302908453125
0.441300865625
0.06320134328125
0.03070968625
0.3231972234375
0.03291475484375
0.10916857375
0.1504244134375
0.1636173921875
0.1923131515625
0.03510729875
0.30835157953125
0.1063093309375
0.0521271278125
0.0125795905396825
0.05821593453125
0.5031998484375
0.0145484664375
0.051620620328125
0.016962252765625
0.03109435609375
0.03693749390625
0.03175344515625
0.06939565365625
0.02952983625
0.4461910640625
0.0288066725254237
0.4855775428125
0.11206711109375
0.47896878734375
0.205029600625
0.0810944440625
0.13059907078125
0.31443278125
0.068310709375
0.0267183019047619
0.013158037015625
0.305090985625
0.01057194171875
0.2689744859375
0.0678089142857143
0.036051074890625
0.1091472840625
0.08068867953125
0.105992183809524
0.36372134125
0.308157695
0.58505324015625
0.0355337166666667
0.03684169046875
0.07863491296875
0.07256436046875
0.0995375677777778
0.1630914796875
0.019384239140625
0.02017107378125
0.11026535640625
0.020294061625
0.06363195578125
0.062660995
0.4714486203125
0.1413496978125
0.4051418240625
0.5553434453125
0.0831492625
0.10574799265625
0.09992712765625
0.015891064109375
0.02339019284375
0.0914142425
0.040333285765625
0.34634855265625
0.01815869704375
0.0821804834375
0.0360506853125
0.08903880375
0.1348332009375
0.14370084125
0.024920968265625
0.06322164109375
0.27048594765625
0.09717636515625
0.06131161203125
0.024100067421875
0.0940923796875
0.39403100703125
0.559160028125
0.10800547265625
0.04476119703125
0.028884391875
0.0241164617301587
0.010756759078125
0.03616162015625
0.120734953125
0.3878471109375
0.009648012371875
0.17274415625
0.02913181078125
0.1001649171875
0.374573730625
0.09746081
0.11192992796875
0.0121055983492064
0.144467285
0.2648215171875
0.10872374453125
0.0195386738730159
0.11434980171875
0.3037552140625
0.08009063734375
0.0933455990625
0.152901009375
0.136446191875
0.08653891125
0.1443425375
0.0909928065625
0.03928079228125
0.04171485484375
0.7279152296875
0.0397567531746032
0.14476110796875
0.019781440078125
0.238345
0.1368100040625
0.0572249753125
0.14336723703125
0.1644083265625
0.02856721375
0.341853061904762
0.0340786134920635
0.073399036875
0.18525133140625
0.235406815625
0.11590793546875
0.1801462828125
0.08568061765625
0.1696338390625
0.358090419206349
0.08632906203125
0.0557855084375
0.2377790771875
0.0611661871875
0.12079701171875
0.12776229453125
0.073228800625
0.021022117515625
0.37644879890625
0.0257186568125
0.050292243125
0.290949559375
0.04670023478125
0.1002756503125
0.194980980967742
0.09781808328125
0.1345638953125
0.107506734375
0.672724240625
0.03672631778125
0.020934505859375
0.150032646875
0.27652071296875
0.075083255
0.1296120675
0.019556808046875
0.0348333241904762
0.0922061403125
0.0139288765555556
0.1926022109375
0.0749546334375
0.09698492828125
0.116652944375
0.3434102953125
0.12030685546875
0.1974751921875
0.09133081671875
0.01337176503125
0.262471265625
0.06061822
0.555267824375
0.11862670640625
0.5157120015625
0.29223955390625
0.0340048549375
0.2843042671875
0.49251918046875
0.025875463921875
0.084550803125
0.321875921875
0.04086969578125
0.0803461275
0.09942199265625
0.103765888253968
0.08112502671875
0.10315312203125
0.07667154265625
0.156457305063492
0.085254294421875
0.07662003765625
0.27508072859375
0.084620255625
0.030194405483871
0.069700250625
0.02867982796875
0.022530331875
0.11032444453125
0.044719638125
0.077585525
0.02919628825
0.0825801240625
0.21388366125
0.0172091332698413
0.142120655714286
0.0589038998387097
0.1951470609375
0.3860587484375
0.07327796375
0.12196447703125
0.120815101875
0.131794358125
0.08799745203125
0.07413822109375
0.10445687875
0.024131718859375
0.01445455940625
0.09994195578125
0.153237258140625
0.10061607734375
0.030782675828125
0.08754747359375
0.09502166109375
0.0887034803125
0.015465134234375
0.312140242539683
0.2280310190625
0.2749045140625
0.511103665625
0.256867240625
0.013801425296875
0.16525700546875
0.022398009890625
0.54428148125
0.12930655
0.4377880365625
0.34311532640625
0.101466699375
0.0740336896875
0.09061108796875
0.0200963460634921
0.01457107321875
0.03167281390625
0.03245780515625
0.0806967015625
0.0908198921875
0.101969811875
0.27113701225
0.0180407635
0.537442795
0.0663676328125
0.34263107375
0.14914518125
0.03135564046875
0.045876805625
0.0697996921875
0.363059468380952
0.02983330875
0.080752020625
0.03129551875
0.0187899834375
0.12250983953125
0.1784839671875
0.942407503125
0.1340694965625
0.0618732825
0.091871600625
0.0532480571875
0.088533705625
0.5887338296875
0.048102920625
0.40635416875
0.06369407984375
0.12194304359375
0.4041906890625
0.273456439375
0.104898944375
0.1077323646875
0.07737647234375
0.08788334015625
0.171941015890625
0.0177519142857143
0.0817877440625
0.2382760828125
0.0447795840625
0.2077667684375
0.10895991109375
0.4856445375
0.066531081875
0.6085562046875
0.3237862109375
0.162855322222222
0.01762844259375
0.10603118359375
0.03720576765625
0.0331278407936508
0.185262521875
0.21095476296875
0.190593865625
0.447688409375
0.011696566671875
0.38404202953125
0.023917523125
0.0377206390625
0.38055340625
0.26917408125
0.01377044815625
0.04878164140625
0.0897831961904762
0.1562360421875
0.16364153125
0.63141074375
0.10827163578125
0.13674600484375
0.36511475890625
0.286580753125
0.01502403725
0.7125000421875
0.018963438984375
0.07628547390625
0.08536831546875
0.03966998109375
0.11683474921875
0.03481834078125
0.0677766115625
0.01613626075
0.8732643921875
0.0502525321875
0.0170851796612903
0.0636282709375
0.1304589753125
0.46141146828125
0.11155145171875
0.07023179703125
0.0971753109375
0.3507607265625
0.5197297890625
0.01853858184375
0.021057174921875
0.158924442857143
0.12328556375
0.142186223546875
0.25436241390625
0.025216418609375
0.5195890328125
0.1136635284375
0.02652859734375
0.1180067809375
0.08603580546875
0.0234760116129032
0.073556093125
0.19834765140625
0.0290736572698413
0.08887829828125
0.13003629390625
0.451701009375
0.16448604421875
0.10163763703125
0.2094564390625
0.26302505109375
0.2437643796875
0.11774738921875
0.0239431342857143
0.1078550215625
0.6303091921875
0.25478266015625
0.06770768671875
0.0210662658730159
0.08649158296875
0.08754664484375
0.0833582359375
0.0735604303125
0.2739402240625
0.06774769
0.09469160609375
0.12391728703125
0.19866938125
0.09082460625
0.06395076
0.104771760625
0.0862090771875
0.04392920296875
0.151435125
0.14555784265625
0.17116300734375
0.032984796984127
0.016020253296875
0.1857320828125
0.0514036668548387
0.03243949125
0.01605216771875
0.11078527578125
0.08221771609375
0.015782376375
0.021695675516129
0.30474355703125
0.09713937625
0.24651427703125
0.0987211265625
0.018344988296875
0.03755114734375
0.0344751957777778
0.0162961362622951
0.2782459278125
0.0921457
0.09683749046875
0.2270169771875
0.1808736725
0.0715128068253968
0.0632576893650794
0.1433957640625
0.02578157078125
0.31157480671875
0.0125758216875
0.14736658875
0.357766110625
0.03835234640625
0.09348358578125
0.0227130234375
0.216527574285714
0.09257341640625
0.06000871890625
0.27667100328125
0.0220947592539683
0.07310833078125
0.0798381771875
0.190106725
0.08694260125
0.15170477703125
0.659297215625
0.32610740578125
0.563770115625
0.14381568890625
0.06123693953125
0.08529771140625
0.550450615625
0.11084199375
0.11900086
0.0816615534375
0.020031787890625
0.07364647203125
0.016880388046875
0.12101658640625
0.133586915625
0.0436772153125
0.02661083534375
0.07895217046875
0.31337893265625
0.3157266421875
0.09953869640625
0.10251121421875
0.0127558886031746
0.0319321315625
0.0901238138095238
0.1105518484375
0.5706012109375
0.023246553125
0.07843197109375
0.110002423125
0.02512522859375
0.0179973975
0.08785477828125
0.230742932380952
0.1596927865625
0.02321582209375
0.15940356703125
0.07682482671875
0.0739258571428571
0.1384948865625
0.0880353275
0.11930688703125
0.28416244609375
0.0883902715625
0.32321162203125
0.013030995968254
0.016360755796875
0.09023531109375
0.28740070625
0.12643378421875
0.08890808328125
0.32742410828125
0.078281775
0.2857512334375
0.0279091902539683
0.01297652078125
0.178194496875
0.340329765625
0.0314157126984127
0.10911325015625
0.0109092050333333
0.3963845
0.1739785875
0.09939447890625
0.096162175
0.14351735125
0.083897995
0.0193358865
0.07808442828125
0.0413655416435484
0.0167299866984127
0.02749804815625
0.0513210415625
0.418315503125
0.46633186953125
0.013065965328125
0.419169675
0.03397561
0.0297183175
0.16913871140625
0.031362199359375
0.1530471490625
0.01906693515625
0.0979503395
0.024292091875
0.252351912380952
0.13827018359375
0.0825013975
0.444351278125
0.315918515625
0.1096604525
0.015593449047619
0.06893036875
0.01321893196875
0.4306078515625
0.0203653443015873
0.1154398815625
0.022883187015625
0.1166705465625
0.0460782246875
0.08500054984375
0.119601644375
0.14970172265625
0.34244344890625
0.1167844509375
0.191982271875
0.09381342625
0.026008309734375
0.1597194390625
0.087922429375
0.0238990034375
0.089886121875
0.23793428265625
0.09788148140625
0.09418676546875
0.017321765140625
0.2445352403125
0.122271968095238
0.110531590625
0.07277826265625
0.15657632375
0.05937040796875
0.1005481859375
0.19923700015625
0.13902934546875
0.07450856390625
0.09329473453125
0.05894690078125
0.094030409875
0.10744498234375
0.4761674890625
0.019699567234375
0.025623616875
0.0630844590322581
0.20985501284375
0.0837542240625
0.07504692203125
0.11167266265625
0.1814501734375
0.0674253678125
0.1215011540625
0.0294773147301587
0.02417277734375
0.332335688125
0.11845812328125
0.315522109375
0.800852665625
0.5060129875
0.26505196734375
0.167552921875
0.0432280665901639
0.12677296
0.19267428359375
0.06792843703125
0.437044928125
0.06969543296875
0.22490445
0.09369799484375
0.12146000671875
0.1411810484375
0.2766467203125
0.016745161625
0.082703590625
0.175603534375
0.0175526318730159
0.11925453609375
0.39653152078125
0.0923204621875
0.023080328453125
0.01847145746875
0.0234288676190476
0.13505178875
0.1224470415625
0.2330987921875
0.0179015123333333
0.083608411875
0.4852688421875
0.0435256228412698
0.158550834375
0.0850166084375
0.0831943903125
0.191797209375
0.9537331609375
0.0176925711111111
0.0941843553125
0.616704890625
0.0953818378125
0.09675810359375
0.030975513968254
0.1521951171875
0.013853068984127
0.015670158421875
0.1094643440625
0.06139711703125
0.50419133125
0.42153446875
0.1948758421875
0.263402128125
0.0300787251875
0.03070362734375
0.0144283812741935
0.3608380178125
0.06242828828125
0.09294972671875
0.3567359109375
0.09982450109375
0.024161216984127
0.15070773921875
0.1041459953125
0.021509536734375
0.149741698125
0.1052636628125
0.029237457
0.042856200015625
0.033032250921875
0.0175020193548387
0.05678927265625
0.0318468696825397
0.05227669640625
0.2512451571875
0.13734139921875
0.026409910625
0.04201611484375
0.0836231759375
0.289156296875
0.15766751028125
0.5843432140625
0.5713208375
0.1091195309375
0.04126971921875
0.35568045625
0.083357694375
0.030114884484375
0.01537138334375
0.584869190625
0.1181038059375
0.184156529234375
0.1752459
0.3105005046875
0.016909742015625
0.12538930921875
0.1449286059375
0.35825885
0.3265429640625
0.1214373821875
0.08969897640625
0.0192888457936508
0.04344113015625
0.0230655746875
0.12360702921875
0.015383133625
0.0197032252295082
0.1360776615625
0.143956511875
0.1232032825
0.105599319375
0.022628198453125
0.196140936296875
0.0135772575555556
0.07918326625
0.0215633486666667
0.1237803046875
0.12824665265625
0.073295663125
0.10372746828125
0.1448213515625
0.023794563453125
0.0295650815625
0.12905851828125
0.0299446121875
0.07448226296875
0.043460681265625
0.06372516140625
0.034861308125
0.0744824775
0.05803573765625
0.10750727734375
0.0340775653225806
0.05170809421875
0.11450112125
0.088333715
0.02437159915625
0.0181692470793651
0.248784065625
0.544323198412698
0.11678420109375
0.07443570515625
0.08604055140625
0.00961306219047619
0.0139080215714286
0.019270179890625
0.0305906746666667
0.1080600040625
0.039262446875
0.026458120609375
0.178434769375
0.1515176375
0.08219108921875
0.13695508640625
0.085103001875
0.117431000625
0.1056160334375
0.099244430625
0.0110023231875
0.0505373207936508
0.09472416125
0.01061170175
0.0149384714375
0.199830253125
0.10752168671875
0.418110676875
0.0949697226984127
0.029776416875
0.1463091015625
0.02613175465625
0.26509116078125
0.792061996875
0.437550658888889
0.0812693084375
0.0184509928125
0.05541993875
0.1558083009375
0.43891815078125
0.153281034375
0.069743620625
0.017212224828125
0.4922812846875
0.10284813015625
0.11084311671875
0.16846930625
0.262812234920635
0.01860622825
0.592028803125
0.06939157421875
0.012785443968254
0.0637645184375
0.08026547890625
0.1705654296875
0.014090817328125
0.03656768765625
0.0137605275
0.00965038575
0.0967899185714286
0.20819931078125
0.5791211765625
0.0120052812786885
0.132605921875
0.119276954375
0.3892371953125
0.21140019046875
0.07433403984375
0.4018784
0.314408912698413
0.06532638734375
0.1328633859375
0.09508650859375
0.0384906175
0.02478928153125
0.386962147741935
0.05295239421875
0.1794011296875
0.162681584761905
0.024352666265625
0.05366425903125
0.03270091284375
0.0968220226984127
0.0145603100483871
0.085004773968254
0.0418852534920635
0.08331594546875
0.11801538078125
0.0129702565714286
0.11627290796875
0.09509025546875
0.04690543671875
0.02774686234375
0.01927400121875
0.06709983984375
0.13884995421875
0.035738276
0.0177184490483871
0.354378325
0.4398464640625
0.02903909640625
0.02086374171875
0.171841590746032
0.6282504265625
0.0896137965625
0.2087752784375
0.0195205525
0.17192281453125
0.032879364983871
0.080724625
0.1676271421875
0.11107366140625
0.0970983746875
0.0316606414285714
0.01094723125
0.08831168078125
0.1029133384375
0.097717936875
0.1588177640625
0.11007775296875
0.0476740206349206
0.1038890396875
0.0150398275238095
0.148756325
0.05643351109375
0.023501726578125
0.03034570234375
0.210658151730159
0.13307032328125
0.015852593265625
0.1148360459375
0.72554805625
0.010437684078125
0.15743001171875
0.117591955555556
0.34665369952381
0.01479534709375
0.10239469671875
0.07780783203125
0.0111825981269841
0.1521453571875
0.0078966641875
0.0253641415873016
0.1362954984375
0.019101497
0.0269834786875
0.072328474375
0.2472779053125
0.3281120296875
0.0324201858253968
0.04166070703125
0.04517150128125
0.121405654761905
0.1141979215625
0.2346581828125
0.0152157540625
0.10817302265625
0.5255404625
0.09787452296875
0.014514263984127
0.08904379703125
0.438224621875
0.086612671875
0.119486486875
0.03763407375
0.103724995625
0.0767734709523809
0.28842859171875
0.62425972734375
0.06984070890625
0.0803343109375
0.141276138206349
0.0684556034375
0.0217696215079365
0.10829187421875
0.025811146765625
0.07519970546875
0.106363519375
0.04660530875
0.3167342875
0.066179503968254
0.0354331732222222
0.106477363174603
0.21265078125
0.40881659890625
0.018472129734375
0.08909157796875
0.11182391328125
0.0209302586507937
0.518222440625
0.0222684681428571
0.169056902112903
0.11769712328125
0.0946086977777778
0.3512547859375
0.1646533796875
0.10347804609375
0.145180540625
0.11567879203125
0.019993937859375
0.0479800946875
0.022904665453125
0.02846539125
0.09993459609375
0.03013225703125
0.07922379453125
0.1373250959375
0.3034773015625
0.0255125734354839
0.19984995828125
0.08863685015625
0.4237656234375
0.009558459296875
0.153109593709677
0.0765237021875
0.15343728125
0.017159466734375
0.34472428203125
0.087112005625
0.372821165625
0.10222082328125
0.0823819921580645
0.1111329821875
0.193751989078125
0.3809829015625
0.103487727936508
0.0230684917936508
0.30875403515625
0.01282805640625
0.1573251734375
0.22444748465625
0.18180253875
0.029599448125
0.04090083996875
0.1205579475
0.0641760834375
0.12244900140625
0.05108852265625
0.11894097734375
0.06214497078125
0.0548311926984127
0.0328844565625
0.15069703546875
0.29882524828125
0.13421901109375
0.1268352153125
0.0199814747777778
0.1413436671875
0.09074524046875
0.209893198296875
0.28953505078125
0.11238228875
0.020915319625
0.0254966303125
0.3023979203125
0.04043656015625
0.40748852984375
0.02434252546875
0.0141556143809524
0.08354274640625
0.0127657639491525
0.04260295390625
0.018935479
0.11618759640625
0.2355357984375
0.2970019175
0.1120785715625
0.020802787375
0.169616629375
0.08201539859375
0.08024383765625
0.0948862465625
0.07482597046875
0.015635576
0.01392267965625
0.019494701031746
0.08609446328125
0.08495340203125
0.3085814953125
0.2932508265625
0.4227076625
0.124700315625
0.06417046578125
0.0856475909375
0.1316080371875
0.11486187765625
0.463907764375
0.13332959515625
0.07360447109375
0.2820032109375
0.3625182234375
0.0315139421875
0.041131966875
0.018244784546875
0.10735673953125
0.12255457625
0.00955150953968254
0.0176072025
0.01419911378125
0.012743893796875
0.145845577936508
0.11723542171875
0.1727810865625
0.4147352546875
0.223888686875
0.03048586
0.08558966828125
0.12014330078125
0.1956990265625
0.10710725703125
0.021535864734375
0.0269868373015873
0.012825815875
0.0957544159375
0.290342751875
0.243569437142857
0.12154729875
0.3698621734375
0.0284852091746032
0.09554648890625
0.010499657890625
0.07495392671875
0.079134815
0.4456306709375
0.05752391234375
0.06447792546875
0.2132132953125
0.0169966525714286
0.1138145453125
0.1342382484375
0.02365860484375
0.0355399079365079
0.1045575521875
0.02988718815625
0.01161853496875
0.30334499453125
0.19903503578125
0.0132664803333333
0.09122668078125
0.1596682609375
0.0952069425
0.750346959375
0.0653396066666667
0.0765466703650794
0.0315796317619048
0.10478312671875
0.0128611215
0.09003516984375
0.033151539328125
0.11309899234375
0.10535024390625
0.01586645021875
0.1960695490625
0.6613328109375
0.5848700328125
0.0686331028125
0.0542061221875
0.35378263625
0.1375844496875
0.0396419940625
0.1363702734375
0.39325206203125
0.0746294234375
0.0804965541269841
0.03529631421875
0.697755175
0.15775081734375
0.0798422646875
0.072340671875
0.18559889515625
0.176899703125
0.027406471515625
0.1341745765625
0.3261166359375
0.55689256875
0.013514043546875
0.0323079809375
0.08461637228125
0.0246653204444444
0.0611073477777778
0.4608406875
0.13466888
0.011302988425
0.137037405625
0.0973973104761905
0.0223246526031746
0.11082864578125
0.0251692175
0.22652253765625
0.043605342296875
0.11730404515625
0.15779071546875
0.021043060640625
0.12033693640625
0.0700739178125
0.6477382765625
0.35753105375
0.10580953109375
0.431240693125
0.0471076275
0.1025305828125
0.015991265984375
0.13767609140625
0.1103630003125
0.06529204890625
0.0966155134375
0.022791729047619
0.01618749340625
0.1251537628125
0.021516145140625
0.0687780816984127
0.1851495984375
0.29573643015625
0.135800353125
0.18411627390625
0.16737689046875
0.017292359578125
0.08309139234375
0.07941047125
0.2783970621875
0.1010129984375
0.176314516875
0.626895438095238
0.08425358609375
0.1778667010625
0.08593555078125
0.11087546046875
0.26512685546875
0.29662173890625
0.2145141015625
0.02112913925
0.1545666515625
0.07901483278125
0.08012990953125
0.05225770703125
0.0886151665625
0.02378062540625
0.01496171659375
0.07818318
0.417983148125
0.014665388484375
0.372457930625
0.028571852609375
0.020144613078125
0.118281113125
0.09298481890625
0.08159435640625
0.0185738614444444
0.07745916828125
0.0299213187096774
0.0181675442539683
0.0314077525
0.3478297715625
0.09079385453125
0.088369536875
0.01402398925
0.20346837484375
0.44035331875
0.21878498296875
0.101886911875
0.09155163265625
0.04112631875
0.3750961665625
0.03419308703125
0.0705205275
0.07717493828125
0.12728552203125
0.1592759059375
0.10815036578125
0.34813410109375
0.1368775875
0.0165490621875
0.420559534375
0.4772577809375
0.15162286875
0.08211393578125
0.020721823953125
0.02687382228125
0.4637989928125
0.0347185365625
0.028660177031746
0.2404104503125
0.012115248546875
0.06988923671875
0.020027819171875
0.0133984598125
0.13990692984375
0.1007068528125
0.0812679984375
0.0336142984375
0.01910119590625
0.077001815625
0.013264306953125
0.072655378125
0.3183712046875
0.35461109890625
0.33736026859375
0.1780941184375
0.07707457078125
0.137952499375
0.192884775079365
0.074431768125
0.07635239546875
0.02760218803125
0.03852930703125
0.0830959021875
0.1115705953125
0.030543487296875
0.11972717265625
0.08037827328125
0.0273006285
0.10382747375
0.07682996484375
0.08393983390625
0.15833580015625
0.01443575228125
0.156113915
0.02403324
0.4636491734375
0.07050142
0.03711130796875
0.0206504538253968
0.014441309796875
0.10955760203125
0.12946065859375
0.12718912703125
0.180748368125
0.1286326825
0.3264049578125
0.0266280459365079
0.13444280328125
0.029208660625
0.405476658730159
0.30165892046875
0.0215387609047619
0.13220978515625
0.03805106359375
0.3511173875
0.01132984178125
0.2064749165625
0.0262112975625
0.0424250539857143
0.2672356328125
0.0879595059375
0.101501720322581
0.4348678046875
0.6821933765625
0.03291910359375
0.14070959984375
0.2887032709375
0.019370859609375
0.11522660890625
0.012822090828125
0.030698380734375
0.038672009375
0.12034987
0.10131378140625
0.04589446140625
0.1295091190625
0.0488587559375
0.12313525
0.173544939375
0.10235678953125
0.01899058703125
0.0337520221875
0.19135081578125
0.111295288125
0.01768812996875
0.01799036034375
0.563652821875
0.018075975796875
0.045220430125
0.0952527528125
0.2002289703125
0.0174739905238095
0.140796421875
0.22311278703125
0.09075748453125
0.02956344890625
0.1592897421875
0.08467782109375
0.17525679015625
0.313234725396825
0.4180422421875
0.016605443953125
0.20209353125
0.0102179294354839
0.612533075
0.011903520968254
0.089199573968254
0.07058720046875
0.017144795359375
0.10751915375
0.144999223125
0.4803455359375
0.015261664671875
0.11906886234375
0.1089760965625
0.0709882296875
0.09318678921875
0.07818390046875
0.13234859515625
0.1178722378125
0.5907389875
0.0195165115
0.02050952896875
0.0385013721875
0.0965157825
0.0915395828125
0.02997708015625
0.0687228646875
0.052728465625
0.29010831515625
0.1952254425
0.14242379375
0.108598195
0.00805580884375
0.1109543340625
0.144904303125
0.2007044203125
0.018846344015625
0.026472546625
0.024156294828125
0.11001249515625
0.0880120034375
0.02669610503125
0.1445994171875
0.08927215078125
0.1853904359375
0.0419981753125
0.15468973546875
0.00812740690625
0.121896906875
0.108531002857143
0.0762213171875
0.0147220633125
0.094481105625
0.11745351671875
0.301487109375
0.2140295265625
0.008665412171875
0.017506683203125
0.219818471875
0.0330971351875
0.10965184171875
0.041089481875
0.1209980809375
0.1018279253125
0.12490309625
0.02327291603125
0.1036612190625
0.15607778625
0.06881062578125
0.28630118296875
0.014263489709375
0.06884591296875
0.387453212698413
0.11774320015625
0.0557481290625
0.0291524192096774
0.0483299125
0.45817317390625
0.591612975
0.147086282266667
0.018405239125
0.0859806334375
0.0256870027419355
0.13299826421875
0.1882835684375
0.09741968515625
0.32463104890625
0.10129513975
0.10021956
0.1546834515625
0.25416933459375
0.616615721875
0.07058117015625
0.39571784375
0.02481035784375
0.0181280084603175
0.0173423496875
0.33700465609375
0.09650796171875
0.0967232225
0.23820174215873
0.02830991453125
0.11020466953125
0.423116296875
0.070251181875
0.1569299709375
0.095340583125
0.022723585953125
0.735334334375
0.0277906868548387
0.029594279546875
0.0661676803125
0.10012669453125
0.013104722828125
0.1089969784375
0.011343306875
0.08236407359375
0.34087034171875
0.172473195079365
0.067371755
0.1868754446875
0.1521789171875
0.0752972328125
0.0988246140625
0.09846823453125
0.10894661328125
0.5373066421875
0.43649346171875
0.26890649328125
0.629938034375
0.10668101921875
0.4601598046875
0.0841803578125
0.0357620147619048
0.0161701320793651
0.011927414375
0.14070688484375
0.49564536234375
0.3555324921875
0.269515471875
0.3377375265625
0.076241739375
0.025626665
0.228183639375
0.01338267846875
0.11613216078125
0.08028948171875
0.1363502796875
0.066342883125
0.01055501209375
0.114205101875
0.35029556203125
0.06883104953125
0.01867612425
0.03008477975
0.12027606921875
0.0923295253125
0.1002987578125
0.01479360590625
0.057296070796875
0.09025687484375
0.1400371328125
0.2956964125
0.2353930859375
0.05366429390625
0.0232174829365079
0.028680534359375
0.1110249596875
0.525893978125
0.021261969234375
0.07863431078125
0.02811741390625
0.43123591734375
0.0765082053125
0.01742901115625
0.22102967625
0.06095779125
0.134871355625
0.01886179125
0.23594071171875
0.085800726875
0.3955783640625
0.418400840625
0.1539502953125
0.105998706875
0.169137127936508
0.250848548640625
0.0147133936349206
0.1008479546875
0.2986086234375
0.22546437703125
0.276374596875
0.1148147421875
0.0393570317903226
0.10394091328125
0.019710322609375
0.0289687903125
0.1314632665625
0.20532904375
0.0140385423064516
0.022175516125
0.027870053125
0.035322308703125
0.0271149550453125
0.01767419028125
0.13285574921875
0.0254491363125
0.106102003015873
0.0234813681875
0.038490847109375
0.1940813796875
0.10926064375
0.016468108484375
0.08295734125
0.11432836734375
0.011667685109375
0.0256997145555556
0.191023925484375
0.0720746831746032
0.171224590625
0.14560138640625
0.05174871921875
0.5465488640625
0.102304163125
0.231224084375
0.29111977859375
0.04358793984375
0.0959879171875
0.08291042546875
0.0928593815625
0.23466779640625
0.31388999328125
0.05722823671875
0.017648318359375
0.068469170625
0.0199153551904762
0.0108825086875
0.1436534715625
0.03081122446875
0.01295501490625
0.454108471875
0.066314100625
0.011895385828125
0.391756934375
0.094443255625
0.27912282796875
0.05983578078125
0.01793004190625
0.0984262890625
0.3903112046875
0.0231025245238095
0.09694472359375
0.0646507396875
0.06291825953125
0.0878723858253968
0.01760508890625
0.018391163765625
0.30945846671875
0.05766983390625
0.133515555625
0.0209285052857143
0.024701840171875
0.019882295890625
0.2282522790625
0.04244066984375
0.733738565625
0.018015215859375
0.05780482125
0.30987858125
0.0143887988888889
0.273328455555556
0.07654806171875
0.10472004
0.10603530015625
0.1872015171875
0.0700998477777778
0.0255646414516129
0.043111704516129
0.011244544640625
0.25440239828125
0.0309205853125
0.05662916
0.5202559640625
0.303710921875
0.11641661078125
0.0155239203125
0.096732148125
0.01342807390625
0.11347430171875
0.030366650625
0.028014840625
0.1362238453125
0.210221289375
0.6456809953125
0.013074805390625
0.3966622484375
0.44100450625
0.015369783046875
0.05170737734375
0.0162360986507937
0.1089379825
0.0967762165625
0.29718711921875
0.076542743125
0.746006275
0.2698681765625
0.08082064265625
0.068084649578125
0.016070371984375
0.08829855796875
0.08851299109375
0.746725115625
0.017262162453125
0.0754583940625
0.05353946078125
0.1025423565625
0.4759401421875
0.162308376031746
0.19105483125
0.186975086875
0.0389060228125
0.08720724671875
0.1203908559375
0.01449256284375
0.07157128578125
0.128223054375
0.02436616265625
0.0801721359375
0.06157251890625
0.039580027953125
0.0302991628125
0.398414413125
0.0699082359375
0.10871369921875
0.4633247953125
0.107896859375
0.6654397515625
0.027586752328125
0.0720786615625
0.056264454484375
0.06173676484375
0.11950137578125
0.0814578982539683
0.0356516284126984
0.07527995828125
0.347957882984375
0.316041996825397
0.08153604953125
0.113357145625
0.01770246071875
0.01388053096875
0.1556242059375
0.146194784375
0.4129673575
0.04216289984375
0.5776030703125
0.14095138453125
0.5550842265625
0.09363412125
0.19323077234375
0.0240213238095238
0.0151283705555556
0.063856575
0.13426289140625
0.641077065625
0.15256563734375
0.0484546021875
0.13129700171875
0.2317935984375
0.0965797365625
0.113958425625
0.341536378921875
0.08532632546875
0.0419012934375
0.456433745625
0.20838508125
0.02460355359375
0.0255325143809524
0.492079134375
0.14118406515625
0.0149345314516129
0.47099793765625
0.387225357142857
0.10403254546875
0.560137540625
0.01643720709375
0.0955422353125
0.22649355
0.09148597515625
0.05379158703125
0.13110139453125
0.04358433421875
0.03444168578125
0.00783194723809524
0.03718244484375
0.035093969765625
0.06552099671875
0.14228560734375
0.06250269734375
0.3588250265625
0.309443178125
0.12425053375
0.0136077231875
0.0253702015625
0.16889515125
0.0845146580952381
0.12122428859375
0.050365365625
0.12601353646875
0.7343317875
0.017978273171875
0.12567646796875
0.1554430359375
0.24689475015625
0.126019878125
0.012495709796875
0.06124771453125
0.042889273125
0.07210041109375
0.0189588740625
0.1962761778125
0.012943821234375
0.272603157142857
0.12756464375
0.4524660196875
0.02167713609375
0.0776273559375
0.1112186759375
0.090751358125
0.12894355140625
0.166818441875
0.4120628796875
0.10565960921875
0.020519569296875
0.086423555625
0.11500832859375
0.244598035625
0.358864623650794
0.037549294765625
0.03550986546875
0.0121714800634921
0.39079049375
0.09056697078125
0.4790883021875
0.115968885625
0.0535063452380952
0.1432141125
0.0872900928125
0.08697349046875
0.138875900625
0.14500311609375
0.13632046375
0.07433007890625
0.2541372875
0.14505919046875
0.19675886203125
0.0886581853125
0.21051774484375
0.11438370171875
0.582565911269841
0.1196388428125
0.1258537275
0.14196021171875
0.0910789128571429
0.0358151578125
0.01515324203125
0.2093336734375
0.11425239703125
0.116430686875
0.114766324375
0.02858255875
0.03665688421875
0.0258876414285714
0.108782613492063
0.1840481859375
0.0422882185714286
0.02939306703125
0.03262057484375
0.0931076946875
0.1078982621875
0.06299222421875
0.0313845459375
0.10354783578125
0.153083765625
0.0964464925
0.1225474684375
0.0171340293015873
0.023927540953125
0.02300831921875
0.084319928125
0.0393751815625
0.033484671671875
0.08717838484375
0.0594455434375
0.02592082921875
0.042193619703125
0.01174426334375
0.150719715625
0.05988378375
0.15813935546875
0.0243780921746032
0.5666969546875
0.09750827875
0.11796221171875
0.0758448003125
0.1416176678125
0.1453201921875
0.07489219609375
0.023190159047619
0.14822769296875
0.011460829984375
0.254251859375
0.5701386765625
0.0897676288709677
0.015843738765625
0.5243886234375
0.03021981734375
0.30492704296875
0.5429326921875
0.030001856046875
0.05942306015625
0.126926215
0.129991515625
0.0630364184375
0.25915269375
0.1015611940625
0.033246922671875
0.10924390125
0.12327640703125
0.0523113603174603
0.1006224565625
0.02308718090625
0.0746611828571429
0.1836524453125
0.020867243109375
0.436267678125
0.10343131234375
0.02105110403125
0.0807884859375
0.06694301984375
0.04567868459375
0.126143168125
0.11452557953125
0.41044657796875
0.082617389375
0.125620525
0.07925764125
0.117133866875
0.08212328796875
0.0173148453709677
0.13555684671875
0.1652591234375
0.100360015625
0.0892754534375
0.016328450125
0.09134326015625
0.08793542984375
0.3474473234375
0.01665965484375
0.034710904375
0.1996788840625
0.179207295238095
0.031209421875
0.09252508625
0.36795641484375
0.09831697140625
0.02828980265625
0.0282087869375
0.089909085
0.019341855203125
0.418345676190476
0.028575863125
0.3888986228125
0.014587861125
0.3279584796875
0.013673926671875
0.20180262015625
0.3224896734375
0.090632444375
0.10499490984375
0.08492191125
0.01109792915625
0.08455546703125
0.09735438625
0.1099826690625
0.1042204278125
0.0120545030483871
0.1587539453125
0.31942489375
0.23341690953125
0.10075240828125
0.195621465625
0.08005410546875
0.08858749265625
0.064634228203125
0.03609699203125
0.035922875
0.11644304109375
0.04496523890625
0.395042683125
0.537218090625
0.08071871890625
0.033477822984127
0.019598914125
0.08396090375
0.7355512640625
0.0170456388888889
0.058991200952381
0.03992792671875
0.0236699145
0.181559020765625
0.51276758671875
0.1253439909375
0.1760328515625
0.1116729275
0.02131907265625
0.08431137625
0.0218906495322581
0.406647709375
0.0280314882539683
0.323896609375
0.06692347359375
0.1980365578125
0.027594031953125
0.0998896559375
0.209735298125
0.1674152375
0.09093980234375
0.02608106859375
0.01880829015625
0.06094368109375
0.02670082203125
0.11189624078125
0.255905571875
0.3308517828125
0.09203950671875
0.0566106453125
0.12549331828125
0.13587822265625
0.11850309921875
0.05863948703125
0.13836506015625
0.07630970765625
0.322468198125
0.05517939921875
0.08769068421875
0.04908853453125
0.26597540625
0.1117822028125
0.3441754296875
0.1405571178125
0.09859960625
0.011305967968254
0.11913717128125
0.02494406425
0.081903764375
0.74648690625
0.13570958703125
0.117411300625
0.0189639025714286
0.3392856053125
0.08315972265625
0.09356011703125
0.10468836109375
0.37054558453125
0.1082790228125
0.015817420203125
0.28303952578125
0.190709317301587
0.18440580625
0.3296640428125
0.13959601875
0.112105274375
0.09889035125
0.6752501
0.1233723284375
0.10822873703125
0.1234198928125
0.2509592421875
0.0219996171875
0.1943685578125
0.11915995015873
0.13835164546875
0.08238868671875
0.07658975265625
0.4150193984375
0.6672488
0.08695979640625
0.06152072390625
0.1439727109375
0.4248081975
0.0122468310806452
0.02540500515625
0.014474528296875
0.01917259078125
0.1353735875
0.02433725953125
0.013937199765625
0.0880095553125
0.3002268553125
0.0822127696875
0.0175775562258065
0.08531261203125
0.014833002609375
0.0152684948730159
0.0318615229032258
0.0966416740625
0.051513164140625
0.047397333265625
0.1438851834375
0.013889291031746
0.6304829546875
0.10328482296875
0.0360452778125
0.195759386935484
0.4503490890625
0.037071845921875
0.023604431171875
0.1272666884375
0.243714978125
0.4965360109375
0.18466159171875
0.02247259078125
0.1852981796875
0.3445455953125
0.0975607053125
0.016816404015625
0.495673426875
0.23251346171875
0.00810584952380952
0.016487533421875
0.12507877515625
0.11005252796875
0.0533226534375
0.0997011759375
0.09449545078125
0.023895825625
0.501978215625
0.019574927
0.017776721952381
0.0533890284375
0.45427330625
0.31058637171875
0.575891484375
0.45862296390625
0.4484628534375
0.02820621965625
0.1103694728125
0.10443781546875
0.3748838703125
0.0924921509375
0.09487793796875
0.426012746875
0.2679043125
0.08888839875
0.0288329192063492
0.1096667525
0.18347632390625
0.0302079741904762
0.1479264296875
0.6431191859375
0.13068808015625
0.1628814578125
0.017475532796875
0.0187088493968254
0.3891268284375
0.830598903125
0.009849635
0.076706543125
0.0294893313125
0.14587897125
0.093966728125
0.16266541359375
0.066916928109375
0.02039190190625
0.0119430562295082
0.02849289784375
0.04795493828125
0.0152515295873016
0.077880798125
0.4076675390625
0.08150290265625
0.0597146196875
0.3387241265625
0.0223131207419355
0.2049475515625
0.12802265640625
0.127784674375
0.583223875
0.493362534375
0.3417320453125
0.0896795040625
0.133517935625
0.03426964640625
0.0875373487301587
0.05912334640625
0.25248529109375
0.24623700640625
0.02076425565625
0.1477256546875
0.10171083484375
0.10747390703125
0.1978189178125
0.017661709578125
0.014477137478125
0.073913385
0.39568563546875
0.19037927515625
0.018564509734375
0.110050385
0.0201628742857143
0.0272032088571429
0.179954309206349
0.2121377875
0.03337182171875
0.07670800765625
0.4498463015625
0.04659606765625
0.051713115
0.0771893353125
0.0309085596875
0.1581563515625
0.1116515546875
0.018779441296875
0.381087729677419
0.22824169484375
0.04157374578125
0.26374512453125
0.5786170875
0.0372300396825397
0.049588013765625
0.014286904296875
0.076110565625
0.038989941875
0.1174952871875
0.02188350828125
0.07925313984375
0.0128849214285714
0.02426452734375
0.0175923651587302
0.03368260265625
0.0183888186666667
0.0157610728064516
0.09289368546875
0.31166524625
0.37613710359375
0.46191559375
0.014145645
0.013177482890625
0.10304860359375
0.37986733203125
0.08829454703125
0.02565342984375
0.10426017875
0.09675363765625
0.08382387625
0.0071373613968254
0.116073419375
0.06759769046875
0.0190368387419355
0.24626237546875
0.086208308125
0.7640502515625
0.170848554375
0.12189978109375
0.0696395190625
0.0324293730625
0.15056825
0.585251128125
0.08723947671875
0.0116802785625
0.0280836655
0.04509421015625
0.046928074375
0.15432404609375
0.0932252890625
0.11049060125
0.115130691875
0.8374404984375
0.1982720078125
0.02614000921875
0.214655841746032
0.0499502515625
0.10078504234375
0.0623976084126984
0.0958032759375
0.06606995578125
0.4745705640625
0.080128324375
0.07452335921875
0.02293561003125
0.0139759012222222
0.06860375859375
0.446072559375
0.02472568359375
0.08496455625
0.02804084421875
0.07926910703125
0.03988167203125
0.10603437390625
0.030712100625
0.037823295828125
0.1537490315625
0.05544697640625
0.4774819203125
0.0111670369375
0.4495656225
0.16837967703125
0.0688814809375
0.12160551515625
0.0138481697419355
0.17132149
0.11447236484375
0.0853426175
0.0925801521875
0.1320072009375
0.0156829231904762
0.481504503125
0.18480544796875
0.0121177577619048
0.02920054328125
0.0459600471875
0.0223163509375
0.658085234375
0.02407958546875
0.3385300953125
0.16423023484375
0.034481541875
0.07232534953125
0.14026217640625
0.0172908959375
0.08049336609375
0.016624117125
0.21892552140625
0.013403449859375
0.235254931746032
0.0832421478125
0.0893354893548387
0.303250219375
0.12632656375
0.0461541959375
0.019612411078125
0.0695631775
0.242353163125
0.2121986078125
0.018858943828125
0.3373328171875
0.10233648359375
0.204920228125
0.07296154328125
0.09732451234375
0.027933849875
0.50735275
0.0966088884375
0.0641539890625
0.023322523125
0.090097044375
0.12052579234375
0.1288466440625
0.11923359734375
0.100402858253968
0.0887037375
0.27131620546875
0.02129540271875
0.0988232378125
0.023676548515625
0.0809274709375
0.03485118796875
0.024194482171875
0.33544565515625
0.013273066546875
0.382735458730159
0.3533131078125
0.08869891375
0.0220151083968254
0.0970445825
0.093501399375
0.3041195584375
0.02425984015625
0.54463924625
0.10773717078125
0.04046743828125
0.285141861875
0.03518859296875
0.0767830459375
0.0552274159375
0.07331328515625
0.1279418396875
0.1116266859375
0.09437038203125
0.1707527534375
0.05474348996875
0.019509799046875
0.11158514796875
0.0958251534375
0.158167896828125
0.5143889578125
0.316820734375
0.09416312796875
0.12953913125
0.0869620553125
0.0274852142698413
0.241489842698413
0.03518560625
0.1422210339375
0.15739225625
0.11111025484375
0.09870485875
0.01233118753125
0.43621298125
0.05465517359375
0.0332530601875
0.1068069515625
0.0407296353125
0.19220367484375
0.52599146875
0.804543004761905
0.03732935078125
0.04142909828125
0.257699892390625
0.160480958142857
0.0358608615625
0.3539400915625
0.091745111875
0.082125975
0.02075589759375
0.292230765625
0.0322620571875
0.01442396225
0.080032646875
0.291812111875
0.646408196875
0.1445013440625
0.1482446953125
0.02488590990625
0.020937056578125
0.0955467721875
0.2226656859375
0.0152133967619048
0.14617316078125
0.13229134875
0.0131520256290323
0.30928803625
0.43790985
0.04120867
0.10704165375
0.5265184140625
0.0270285082698413
0.06587242390625
0.7208146203125
0.015189918875
0.24185871734375
0.0132825047301587
0.150259454590164
0.47387072859375
0.04492554734375
0.06856320109375
0.19121171
0.013031326765625
0.128538861875
0.25957224546875
0.00993241580645161
0.10657142546875
0.23187243296875
0.52147895375
0.008773227765625
0.023500272171875
0.1079611909375
0.0740123678125
0.13653787375
0.0235581029375
0.1468400059375
0.12401221234375
0.0833406928125
0.0115535374578125
0.083122584375
0.080686001875
0.1214119896875
0.138102486875
0.19252144765625
0.007963255796875
0.147658511111111
0.0813740428125
0.11777755015625
0.1222511428125
0.03407039140625
0.10011478265625
0.1501829646875
0.07858430609375
0.07127130578125
0.103131954603175
0.022869524
0.0116425212063492
0.042215737625
0.06069551015625
0.20251897640625
0.07156055359375
0.234723053125
0.12524213203125
0.12312126296875
0.10383736234375
0.255034825
0.0284071171875
0.026091993703125
0.0372575682539683
0.10274717296875
0.06569655125
0.40989476859375
0.0868311259375
0.11125882046875
0.0889452396875
0.07793596421875
0.03618309609375
0.014807084734375
0.01702843575
0.07992793234375
0.18745221859375
0.0204161918125
0.0122157314126984
0.69184313125
0.10631940484375
0.6609706921875
0.0931725090625
0.0723650815625
0.0728042746875
0.06348764234375
0.06440685375
0.03407028734375
0.09577660625
0.16605479140625
0.117795712380952
0.14323781375
0.08341944546875
0.06218300453125
0.019622836359375
0.1493453890625
0.1928467721875
0.0841206996875
0.11696980375
0.010526679375
0.645967959375
0.0372642741269841
0.63240706875
0.05805231546875
0.02935501875
0.06767848515625
0.713763678125
0.0967255125
0.10462187234375
0.09510381546875
0.0933245421875
0.0673124340625
0.147285322253968
0.09415929328125
0.545841222222222
0.85806286875
0.119168548095238
0.08643516828125
0.0220488307936508
0.45929040796875
0.07977147171875
0.059792445
0.019711415390625
0.0253484009375
0.0914851353125
0.08613145109375
0.0934727828125
0.017541209765625
0.288581473770492
0.0374492984126984
0.0679009425396825
0.081545945625
0.08594400453125
0.035546623
0.09632319078125
0.2118754609375
0.0891614234375
0.06073709453125
0.066012385
0.2288769540625
0.0272836140625
0.405497064920635
0.06862410765625
0.09867325265625
0.0882299990625
0.13324187921875
0.016256533
0.134604587921875
0.02808149109375
0.1057091321875
0.01340993375
0.0389820089365079
0.13064180484375
0.07237045578125
0.21386762703125
0.20716562953125
0.0537751509375
0.263527554375
0.7128029453125
0.08660872625
0.04172889
0.023786821578125
0.0149394193125
0.08603677984375
0.015564576609375
0.404466925
0.1796854984375
0.09946214
0.554473903174603
0.00865736176190476
0.13808715625
0.08148491828125
0.08116301546875
0.0616162671875
0.4160799484375
0.1021832540625
0.1592222046875
0.015741507859375
0.044699324375
0.10254667625
0.01457388103125
0.025225470625
0.208007811875
0.02269490921875
0.12819318859375
0.010583369203125
0.0818530427777778
0.0171624301774194
0.12005680140625
0.02797060265625
0.0231639991269841
0.857295540625
0.09174314140625
0.15441286984375
0.01909467615625
0.0769934640625
0.00989454971875
0.34297129484375
0.2733102003125
0.015333593453125
0.2790496718125
0.502121546875
0.01387175371875
0.293024540625
0.14006403375
0.03272790559375
0.09592383125
0.12484362203125
0.0741027403125
0.113834261875
0.112126499375
0.032623440265625
0.11236299203125
0.023707634671875
0.0168357926727273
0.14348226515625
0.26446096328125
0.301107603125
0.0377147134375
0.05805500546875
0.0917859790625
0.015059634953125
0.09488179390625
0.42983011359375
0.0150631060333333
0.329215134375
0.03963012640625
0.0520846984375
0.018249345515625
0.11588285953125
0.021714735828125
0.0294806375
0.08914880953125
0.0103974825079365
0.09922990875
0.04004984203125
0.20906843125
0.0978381821875
0.08216258515625
0.0341642864761905
0.0340802934375
0.06137705578125
0.15748412859375
0.02782371
0.0209152530322581
0.0408613079365079
0.03639045140625
0.086510010765625
0.02855223
0.026254387921875
0.190227891875
0.1057051478125
0.033581056875
0.698337374603175
0.0166429297936508
0.377049828125
0.0701380784375
0.018412075671875
0.024796557078125
0.0848225290625
0.1315664328125
0.13027573
0.0134559006129032
0.023983888703125
0.0215522006984127
0.07062799609375
0.0129888333650794
0.0115522071327869
0.012791979625
0.0173992094603175
0.0408855859375
0.2320794415625
0.117261285625
0.10275054625
0.025309993421875
0.01929613984375
0.53703943125
0.18217606921875
0.34412674515625
0.326234806875
0.106693565079365
0.023150599640625
0.1506029375
0.100704255
0.8150476015625
0.6201797515625
0.018407600078125
0.0127004796984127
0.144967440625
0.3136175659375
0.10732405484375
0.09882650890625
0.0156377445714286
0.057185339375
0.1026936765625
0.08584748203125
0.402525534375
0.0503471990625
0.1094351834375
0.0286807990625
0.03270705671875
0.038886613125
0.0293212023442623
0.143737104126984
0.190513643125
0.090564703968254
0.0932382140625
0.07249664375
0.057277460625
0.14236098890625
0.0591773340625
0.1097847721875
0.1011318371875
0.0115450331875
0.47469285
0.12219399390625
0.1022078971875
0.10399905890625
0.02186071984375
0.05867020625
0.286497805
0.09193736359375
0.1323043809375
0.0936412928125
0.10815552296875
0.06061764921875
0.3100315546875
0.020677279125
0.611672003125
0.0173324326875
0.0262039317777778
0.031709180875
0.022896711875
0.0989499346875
0.08633517546875
0.012253370265625
0.45153706046875
0.0854770996774194
0.04624201765625
0.15808654390625
0.0905119228125
0.0258638606349206
0.059298638125
0.3932763334375
0.0569162788888889
0.015339964796875
0.09662672921875
0.012710739984375
0.0991799936507936
0.3384035953125
0.02170125090625
0.0203105423125
0.09607027125
0.0249521831587302
0.0238343473492064
0.14003692109375
0.01891648984375
0.13252944734375
0.05826339609375
0.11384681578125
0.0276135711269841
0.05956521328125
0.171909877777778
0.09477804515625
0.10823301234375
0.20359999984127
0.12561188109375
0.015718949046875
0.604184875
0.0224009075
0.0171836005396825
0.05894682328125
0.42283405046875
0.0825501871875
0.09391844625
0.03269536453125
0.01863785828125
0.2458801728125
0.113301059365079
0.11657705328125
0.14105237296875
0.07104745875
0.08935297203125
0.0967020115625
0.06367870921875
0.00782916878125
0.0413917953125
0.01733286753125
0.12745713125
0.0118018145322581
0.0366883904761905
0.11282724140625
0.0214609550793651
0.119643303174603
0.0150569665
0.2459868203125
0.12264337453125
0.09353032640625
0.1224280596875
0.07529423125
0.07257120984375
0.0885338875
0.0280141324761905
0.118373104171875
0.0918787171875
0.14457394375
0.408071034375
0.026455273968254
0.093837578125
0.01890056496875
0.1871845190625
0.10041235296875
0.014937599703125
0.019611558078125
0.411380306825397
0.07791463859375
0.0125700098888889
0.013517500921875
0.157563926349206
0.453837784375
0.16958616375
0.22964262578125
0.016106559640625
0.0265503095238095
0.0124756275625
0.702882184375
0.0196620146451613
0.021318954109375
0.06301774140625
0.0285545946875
0.3429187421875
0.2781106390625
0.07972962640625
0.043661590515625
0.25556717546875
0.062471066031746
0.0245127478125
0.02248912109375
0.09047944
0.091399609375
0.03674199584375
0.293468953125
0.03014224609375
0.16685700625
0.26289278703125
0.137199954375
0.22944735484375
0.0280354740952381
0.06279990625
0.0845243773015873
0.178990075
0.01825798615625
0.06755738640625
0.196204809375
0.01646252996875
0.04047869078125
0.0731384496875
0.0411909446875
0.284744359375
0.1001310296875
0.13703300734375
0.018666633
0.14689424375
0.02170492165625
0.07254800609375
0.07069174703125
0.34483536796875
0.01127009925
0.1059161459375
0.017694398703125
0.157692615793651
0.1839779203125
0.509297425396825
0.08847545421875
0.0695223159375
0.1255129178125
0.27270138828125
0.10877958284375
0.0181036282622951
0.4885315359375
0.146666640421875
0.019738675171875
0.06290005296875
0.11398079983871
0.09856892109375
0.0186285596507937
0.22766760640625
0.02572553178125
0.024118262
0.3071480515625
0.016040340890625
0.10142409484375
0.123727975625
0.005910455515625
0.333106681359375
0.022979433734375
0.0332456494761905
0.0144628639206349
0.0502218084375
0.01489370821875
0.053256805625
0.0269286096774194
0.081353626875
0.09564747546875
0.029000383359375
0.07652703046875
0.03290647546875
0.3826445109375
0.012038686968254
0.0224469784375
0.3618284890625
0.101841616875
0.242421675640625
0.18277863015873
0.05646174421875
0.13508042765625
0.0604113865625
0.1383082728125
0.1125569259375
0.131512768125
0.017874353953125
0.21187330890625
0.1217296490625
0.11979351
0.072537950828125
0.164232134375
0.1691872484375
0.0359377983125
0.3821008565625
0.0231205080952381
0.0833471971875
0.01528912
0.05305994453125
0.0152166898064516
0.144441563125
0.164620065625
0.0315066565625
0.053994754375
0.4491950296875
0.13037766203125
0.4651823078125
0.02809569603125
0.020525015703125
0.636898375
0.114515385625
0.01862152440625
0.136886263125
0.06223985390625
0.0464015416666667
0.017605649984127
0.696623296875
0.10881271140625
0.0733722546875
0.10121946046875
0.0885245246875
0.09081735546875
0.0500343393650794
0.03673869984375
0.51225510625
0.441481140625
0.0410091715625
0.18824360984375
0.6532692015625
0.210276325396825
0.11438392109375
0.0251137475
0.1043886259375
0.031690701875
0.012311182890625
0.091344098125
0.03791969709375
0.593041559375
0.08945592765625
0.021339717703125
0.0257026121875
0.17424302
0.136204625625
0.596971270491803
0.1021517603125
0.0740431503125
0.22549620625
0.1012921034375
0.09377453234375
0.0210619087540984
0.0687638534375
0.081103351875
0.21343473625
0.079973234375
0.2157001703125
0.0650044775
0.3498396515625
0.1974184390625
0.095680289375
0.6075128375
0.07890366546875
0.06079678015625
0.02514758328125
0.10716385875
0.23623958984375
0.404067828125
0.0209590986875
0.0200734769047619
0.1091389090625
0.23343102484375
0.240549725
0.137655764375
0.463133165625
0.049976018125
0.0287011921875
0.20896428
0.0712021159375
0.101712938125
0.016749619
0.013115509578125
0.03022684265625
0.040604916734375
0.184382978703125
0.06703146921875
0.2265844275
0.0890876596875
0.13488956609375
0.0606116226984127
0.21716910109375
0.04644993796875
0.021009017359375
0.0212967704761905
0.10076794125
0.796755784375
0.10905486875
0.12521399734375
0.50116501875
0.02118678709375
0.5671104390625
0.03687149421875
0.0182924365
0.09228291015625
0.16993728390625
0.104458939365079
0.2229998328125
0.10779516453125
0.0946777546875
0.13592670984375
0.09629670953125
0.0268877440625
0.14894887578125
0.8923759734375
0.0275136148125
0.08459835296875
0.1217309509375
0.0208693072786885
0.128208450625
0.085508173968254
0.10450480359375
0.07115669515625
0.015446407609375
0.07533038515625
0.04972945890625
0.039812725
0.026403425
0.504261434375
0.31541277328125
0.11492644
0.01782018378125
0.2184178790625
0.0315171981774194
0.11231345578125
0.09552131515625
0.1619146984375
0.012281017078125
0.06256639
0.04243090859375
0.06551024640625
0.071286901875
0.60260604375
0.559275040625
0.01184249803125
0.13261646
0.145440609375
0.0553002040625
0.08524582890625
0.126221951875
0.32491093125
0.10856566734375
0.8703192796875
0.0505274709375
0.426448184375
0.07576291671875
0.3987203171875
0.10948828578125
0.6272065640625
0.09294410921875
0.021423692671875
0.542508628125
0.153654303125
0.0298767702258065
0.022369495625
0.0305739203125
0.35675136875
0.083044716875
0.0731782959375
0.0331663844375
0.10176839890625
0.0141062578833333
0.0179610571269841
0.04286423234375
0.0546757025
0.07920756265625
0.017051375546875
0.07959362796875
0.02191663890625
0.073390033125
0.046509311875
0.13900393453125
0.06705114328125
0.4458266078125
0.62392981875
0.11781562875
0.0328626823809524
0.076596983125
0.01742269909375
0.088659770625
0.29817224359375
0.3162724615625
0.189559078125
0.009058217890625
0.19247884078125
0.087626983125
0.099911354375
0.0930809403125
0.11764615453125
0.00995484559375
0.06286263859375
0.0559069987096774
0.041427198859375
0.58822063125
0.12955933875
0.13088210859375
0.017088732515625
0.050569595625
0.0290978042539683
0.1381245328125
0.06700606125
0.1077007815625
0.2773575125
0.11607552125
0.013415423703125
0.017517199453125
0.02507555059375
0.10591686828125
0.0177948243225806
0.06858264328125
0.1903667015625
0.015434405765625
0.09451450125
0.02144523440625
0.16866489265625
0.02043642671875
0.09163784
0.04230959875
0.16545752728125
0.0724758421875
0.03074910109375
0.3883418203125
0.067022790171875
0.12735168421875
0.693927096875
0.080635516031746
0.039687891921875
0.2257108896875
0.023652821484375
0.116841285
0.0172399582222222
0.02609730421875
0.0285249523125
0.029138553125
0.17181368984375
0.0852028153125
0.19229953171875
0.5992475340625
0.03379457484375
0.201598515
0.34949419859375
0.0723930278125
0.09193572015625
0.1940939546875
0.1657610990625
0.04850102421875
0.08942680171875
0.2566522665625
0.022729882765625
0.09147718109375
0.7624071609375
0.054512728359375
0.09462409984375
0.2235442278125
0.051556659375
0.600362265625
0.1980591390625
0.09638836140625
0.016120701046875
0.12035089578125
0.1819807525
0.513622953125
0.015272487328125
0.0123220015
0.025521766015625
0.02733947134375
0.1202778925
0.16537637421875
0.125890423125
0.033048296875
0.0109046682419355
0.01380521078125
0.02860605953125
0.0772594746875
0.20788230625
0.030299083265625
0.0296810015873016
0.14825769359375
0.065282563625
0.03807443359375
0.03947915734375
0.1007276821875
0.4711023171875
0.11771419140625
0.099590427046875
0.0245731646875
0.08416263515625
0.290455465625
0.0699051425
0.14767001390625
0.3383137265625
0.16172341875
0.011977811984127
0.153902546875
0.033587030515625
0.16002153859375
0.01943250875
0.1264245634375
0.0868409703125
0.0543595415625
0.037373963015873
0.11482288328125
0.09359630046875
0.0347759284375
0.0410554184375
0.14358817875
0.1175877740625
0.087969563125
0.07375435046875
0.16096638828125
0.18969010765625
0.0401244771875
0.10325994671875
0.4301079015625
0.0115688802857143
0.06332396625
0.10830195171875
0.3609328990625
0.0668299665625
0.1845230690625
0.06678091625
0.3118946071875
0.33749789375
0.27873694828125
0.0392438093650794
0.019252908984127
0.0656866959375
0.43118984015625
0.025810789047619
0.362909090625
0.179509825
0.09564843671875
0.23304323125
0.14081002734375
0.47717195953125
0.1509081125
0.1320421046875
0.016652901671875
0.10698672234375
0.04667767984375
0.367555627109375
0.13346686984375
0.1918890164375
0.141449777484375
0.031772688125
0.1185826828125
0.0740357390625
0.3771866984375
0.4428017228125
0.20819778078125
0.08951702734375
0.1579463125
0.0306894202698413
0.09422247453125
0.2629356046875
0.016528283234375
0.6194654375
0.11933624640625
0.016440711796875
0.09898080390625
0.52644848390625
0.34266538828125
0.0369152846875
0.03812403515625
0.15542143609375
0.09010890703125
0.4607620453125
0.128154750625
0.1630398096875
0.00967008525396825
0.070231738125
0.0901548709375
0.4366766375
0.3045240796875
0.0810353096875
0.37531363703125
0.0136652716825397
0.11202533015625
0.3138233625
0.0488535915625
0.2995861796875
0.109992259375
0.12849949203125
0.10695492625
0.097195790625
0.0368888270625
0.09751151921875
0.4068519171875
0.09210921234375
0.20714445671875
0.154687803492063
0.130287023125
0.10588232734375
0.12369494921875
0.2368205171875
0.02305613828125
0.07138682984375
0.0200810949206349
0.588417821875
0.40393425625
0.018538309877193
0.1119359303125
0.37269501875
0.07625027859375
0.013318490203125
0.02814441265625
0.39630476625
0.14129371203125
0.1210149234375
0.0754317971875
0.497775409375
0.055378984125
0.0568632133166667
0.4348823865625
0.08876528328125
0.0183877814375
0.091024775
0.126293059578125
0.4061686965625
0.2179074453125
0.095850473125
0.193183103125
0.024908576765625
0.05375388053125
0.05187618890625
0.436028725
0.6356620375
0.08858352515625
0.0181234675714286
0.161345749375
0.03256993078125
0.0232109259375
0.10780136375
0.2013610490625
0.017065033984375
0.12311581640625
0.1434827125
0.401603109375
0.11649046703125
0.06179418953125
0.0647626096875
0.105963305
0.0189807429375
0.017572637390625
0.3251020453125
0.03937674390625
0.03206711328125
0.09482182421875
0.2150195278125
0.165656106875
0.01992037615625
0.008823667
0.12342888703125
0.016896277765625
0.24130044140625
0.224912058730159
0.08512004515625
0.136733666875
0.0880859040625
0.09259944015625
0.027245049125
0.017780042875
0.015082908952381
0.06117731140625
0.12434246171875
0.06633802890625
0.011930731234375
0.1625593109375
0.010093176265625
0.01938340234375
0.0592138159375
0.287928475
0.28779262796875
0.084661213125
0.0162500451935484
0.014075017671875
0.57578486875
0.244445597890625
0.268203509375
0.0456135653125
0.1785879715625
0.0710385403125
0.08420124484375
0.2236767359375
0.12587596640625
0.08484493578125
0.43151025625
0.15056430453125
0.716662071875
0.15827975
0.1067172303125
0.09831159125
0.16676995
0.19660530046875
0.09984925859375
0.3251522265625
0.01795767559375
0.1092469446875
0.04750499640625
0.3520280015625
0.014281226765625
0.04182781596875
0.0881104377777778
0.16662277515625
0.046271478125
0.06872553015625
0.11791681609375
0.0829022765625
0.19863807453125
0.09377991046875
0.10506659015625
0.103532841875
0.2078832765625
0.06306268640625
0.0672420915625
0.22517448125
0.38896849765625
0.07396493484375
0.122074623125
0.0664713484375
0.6034473859375
0.3342962671875
0.0833331840625
0.1262688359375
0.4783690325
0.038766223015873
0.0234339165
0.02810364153125
0.09013288859375
0.055429906390625
0.11957554
0.211925212078125
0.0182117328095238
0.230513863953125
0.0899529584375
0.029801055625
0.11852400546875
0.024320533734375
0.0944254571875
0.1224070615625
0.05964370921875
0.23870903484375
0.037419684375
0.05097126125
0.01119380803125
0.0319804178253968
0.04073472390625
0.025079297640625
0.039389075
0.12771972421875
0.091759629375
0.09298028765625
0.1406689978125
0.07242469703125
0.1001206575
0.113871185359375
0.19310325265625
0.11347605046875
0.0571489121875
0.088294333125
0.5108965859375
0.02734089553125
0.08354976125
0.008757739546875
0.063540198734375
0.11568646234375
0.0296992817460317
0.09448442796875
0.08715324375
0.503344540625
0.1918206375
0.114776955625
0.13141309390625
0.07290007828125
0.10031221765625
0.0853972621875
0.032573383703125
0.14410856796875
0.03000908759375
0.08504168359375
0.036807739375
0.539240553125
0.01619541365625
0.10829710640625
0.10472059
0.509140171875
0.16354844359375
0.49541513875
0.0352496855873016
0.1472377196875
0.024957285984375
0.1081927934375
0.10822699109375
0.52338633734375
0.12600509453125
0.0843192309375
0.03920054390625
0.09494689078125
0.10942914875
0.19444480265625
0.0331684615873016
0.1065384375
0.013694024140625
0.11417918234375
0.10228214953125
0.05901196484375
0.08305946171875
0.009601235846875
0.0553582665625
0.009684840734375
0.1773584953125
0.40154419171875
0.1209130459375
0.01726945659375
0.020146011203125
0.07639323109375
0.01909973559375
0.08898171921875
0.08456384546875
0.016925209921875
0.123647515
0.012646805359375
0.07131296015625
0.028758437328125
0.4334514278125
0.08931341078125
0.022200942046875
0.442164565625
0.02262258359375
0.0169247755
0.11608724078125
0.138645591875
0.11199254140625
0.0348455528571429
0.17305393125
0.06821875625
0.460963966875
0.01541292803125
0.035934153015625
0.0732591109375
0.01938809446875
0.03794453046875
0.094558606875
0.11172319078125
0.104930348125
0.089278768125
0.64361060171875
0.090660270625
0.07535888
0.128062623968254
0.1283148090625
0.018425594968254
0.1075246790625
0.022679402890625
0.475054515625
0.1424374265625
0.09404836640625
0.0730096917460318
0.357488230634921
0.4617143453125
0.0312654241428571
0.2248808359375
0.03910479203125
0.0653060796875
0.0402103628125
0.01374775571875
0.034464808671875
0.271538860952381
0.0340755865625
0.07049648453125
0.027284554515625
0.13987803047619
0.041082757875
0.10870119046875
0.0257531626875
0.0557968725
0.7572973390625
0.1687949384375
0.0914551025
0.2446462703125
0.225084100625
0.1798201665625
0.06296653125
0.1022717203125
0.11175133796875
0.0274770040625
0.33632843859375
0.5246924140625
0.16913871890625
0.11351688921875
0.054850782640625
0.075525893015873
0.06022485796875
0.08215999859375
0.50653169375
0.102138969375
0.10918950859375
0.34398252953125
0.0274855403125
0.11428427296875
0.0893834084375
0.2781393359375
0.37654993390625
0.0922896428125
0.08368471796875
0.08392153765625
0.112341931875
0.10660164546875
0.14207136671875
0.06104402140625
0.09062324578125
0.260084894603175
0.16208450265625
0.17101981875
0.08796402671875
0.042794499375
0.09361557109375
0.191561597609375
0.0107806921269841
0.11606872328125
0.408295878125
0.5205639125
0.01366380375
0.08009697859375
0.076452708234375
0.02553160171875
0.019324949078125
0.141205908921875
0.4384031228125
0.013651465031746
0.00921941907936508
0.08461555171875
0.018263595953125
0.1440692478125
0.10821891453125
0.15267147640625
0.02694203509375
0.5058302078125
0.0809274058064516
0.09901114296875
0.0799763028125
0.27372837453125
0.08925057875
0.0128467334354839
0.0308914340625
0.0787337053125
0.020413073328125
0.00703625304603175
0.1829543859375
0.02124405125
0.1210144825
0.353252594375
0.0812791623809524
0.159553625
0.0282174509375
0.04124340890625
0.018654475390625
0.03342857203125
0.15539499875
0.07762085140625
0.020444839390625
0.06933391703125
0.0364084109677419
0.056931306
0.05575061953125
0.03783772890625
0.049291774953125
0.115711578125
0.0303195328253968
0.0275085024126984
0.01239853328125
0.07165256125
0.09291326953125
0.36361269921875
0.023852957109375
0.023835573968254
0.11327442640625
0.730731059375
0.02370795184375
0.0135003422857143
0.10252251047619
0.02993728484375
0.1140316409375
0.033208299046875
0.011528151031746
0.1058268065625
0.5261388765625
0.133945332222222
0.1195443521875
0.05868993265625
0.10957392203125
0.021973203875
0.020543939765625
0.14461297015625
0.068138733125
0.139161225625
0.0825969096875
0.26065199203125
0.16118855952381
0.3643435765625
0.05705805609375
0.63875131875
0.089205986875
0.08924336390625
0.01477038065625
0.0122414523174603
0.07038754578125
0.100592210625
0.1156253628125
0.05246933171875
0.048956880625
0.08885879375
0.1089229146875
0.01808609046875
0.01613307315625
0.013885285515625
0.60583356875
0.2810636053125
0.0243923090625
0.0204818062258065
0.0965637309375
0.02793575078125
0.03533913796875
0.09870096234375
0.10670901171875
0.04918754796875
0.1451908796875
0.07816992609375
0.0597117665625
0.0253264831140625
0.0145263326935484
0.24252580047619
0.322295028571429
0.0156131984920635
0.07486216359375
0.1025218503125
0.2636133859375
0.0438755237777778
0.12324909515625
0.1896138515625
0.382192971875
0.0085430969047619
0.0166267031875
0.0608737475
0.2069728325
0.1019911646875
0.02597750715625
0.03281998765625
0.109500165625
0.04159660390625
0.0444452531046875
0.771981028125
0.100416068125
0.147164701875
0.093032858125
0.31026434421875
0.04468545140625
0.62567833125
0.09226245875
0.05733073265625
0.38107758796875
0.1467039753125
0.643017546875
0.0967174015625
0.10889066203125
0.03087853890625
0.116595330625
0.02959572046875
0.7279562265625
0.110190733548387
0.012329565046875
0.078466365
0.0997099615625
0.34606385625
0.5112259378125
0.044618015
0.17271084296875
0.457962015625
0.031297954359375
0.2258255890625
0.0304378528571429
0.247236246290323
0.18569901734375
0.07992630515625
0.07037726703125
0.8992753875
0.03468175671875
0.119805816875
0.03699077203125
0.35160715265625
0.0742801761904762
0.3597307828125
0.0712926805483871
0.1118891090625
0.1163556278125
0.44728254453125
0.7272424265625
0.0860370440625
0.01991827075
0.12114714171875
0.148941476190476
0.17464846859375
0.334614159375
0.20104593765625
0.055680448234375
0.10818772796875
0.0285361759375
0.10498249109375
0.3393958346875
0.08317112140625
0.015279148625
0.18521654015625
0.0931618434375
0.0483101366666667
0.670452107936508
0.28385926421875
0.10806262234375
0.088399936031746
0.315614325
0.06056169625
0.06925422203125
0.11765835109375
0.09957362875
0.33883236796875
0.11443750015625
0.188572328125
0.09488016015625
0.1147843959375
0.3109940334375
0.100484179375
0.081552103125
0.206898456875
0.0288260039375
0.0201012726612903
0.0198690466984127
0.031743950952381
0.27034594375
0.07670904109375
0.13879960796875
0.357762787301587
0.76633105625
0.06639788546875
0.545922378125
0.0157705235625
0.03118691125
0.08399310984375
0.0514491403125
0.0330705224193548
0.601074904761905
0.019034205171875
0.07796186515625
0.1125802334375
0.219375208125
0.11404226984375
0.1146731728125
0.08222746890625
0.111438170625
0.09088409375
0.080568965109375
0.037118944375
0.09816617703125
0.05783818921875
0.03900679640625
0.0692236809375
0.13155700515625
0.15401591078125
0.38430664046875
0.0727222975
0.1942653803125
0.10619141
0.032236930515625
0.03883349421875
0.2035247028125
0.105307251875
0.1465028790625
0.055236243125
0.179352213125
0.03220291171875
0.0265227353125
0.06721612296875
0.06772775484375
0.11097580921875
0.6174825703125
0.017968590640625
0.08351112515625
0.2399627125
0.121093479375
0.0234006496875
0.24996146375
0.08575628765625
0.08495337125
0.056959935
0.27706843828125
0.008686559953125
0.224137178603175
0.0139069248125
0.0100679815
0.115434665625
0.039796885
0.16955097015625
0.1199473703125
0.1040332153125
0.0201436303125
0.07845639734375
0.02958475875
0.11952539359375
0.0737204971875
0.08780166578125
0.0907050075
0.21643539390625
0.09662645734375
0.101287166875
0.1546752953125
0.24173998296875
0.12614213609375
0.0252713596875
0.40376121875
0.0301582285714286
0.08965863390625
0.1410890125
0.1276769595
0.08142476609375
0.4391967303125
0.06192559328125
0.15751032875
0.5564412171875
0.10747969484375
0.0125781995555556
0.38742361609375
0.41556805796875
0.0342669001587302
0.1095870246875
0.06002787734375
0.06033098421875
0.11980691703125
0.0507974584375
0.3237998928125
0.0755711240625
0.09011243234375
0.26736197015625
0.1061549015625
0.15350418125
0.543733996875
0.1280105421875
0.13871118
0.11891135125
0.016907685359375
0.23875090625
0.06475954328125
0.3923608171875
0.1054438246875
0.387377109375
0.08269867390625
0.3621284640625
0.09985770578125
0.1001385865625
0.084910661875
0.43579899734375
0.104229538125
0.18852089265625
0.0269442053125
0.129399795
0.111867801875
0.4072866571875
0.5567425875
0.404040659375
0.3193871109375
0.0541597605555556
0.04091939203125
0.09411206125
0.22350165171875
0.1109481978125
0.08707598515625
0.0217201297777778
0.0217012571875
0.20193360265625
0.08492768125
0.1615603953125
0.214295103125
0.21852187828125
0.0876903825
0.05932012796875
0.08765377015625
0.12059842859375
0.564684821875
0.0285469728125
0.09531401921875
0.2714787796875
0.679431740625
0.0639184709375
0.10693800234375
0.144291365625
0.588422915625
0.1082507853125
0.34796141125
0.0137216961428571
0.11308035421875
0.015224543734375
0.05108293359375
0.019863839546875
0.0305132165625
0.00922965165079365
0.03051266015625
0.17421108734375
0.56125511046875
0.0225061146875
0.1104713278125
0.394643555625
0.01162801915625
0.022750741984375
0.100067053125
0.1329942484375
0.208821740625
0.14115601859375
0.1512562540625
0.17339541078125
0.04478398515625
0.02350852671875
0.0872111321875
0.0845106171875
0.0148916372096774
0.0198819747258065
0.06454191546875
0.0732929328125
0.226885678125
0.04104086375
0.1853752296875
0.021676757275
0.103404431875
0.2782429921875
0.089342669375
0.016436981546875
0.1187445478125
0.4684616921875
0.067501123125
0.087062277640625
0.0402713972580645
0.01573121371875
0.24470551859375
0.10698371578125
0.062433729516129
0.09031489328125
0.18086772671875
0.0991117325
0.6087417984375
0.251233153125
0.301368803125
0.1456091515625
0.017238523546875
0.019522224140625
0.0816650203125
0.17829080015625
0.02062128228125
0.02105621228125
0.0848966375
0.2114987828125
0.075972824375
0.05047929734375
0.009739024234375
0.03905950628125
0.14192655546875
0.4829088109375
0.0148978582857143
0.0978815421875
0.3662834015625
0.2021735025
0.152962896875
0.08001883890625
0.104144871875
0.08813327859375
0.175948046875
0.08621169359375
0.0666742109375
0.2721074625
0.0656656678125
0.2325314953125
0.030810963453125
0.223155046875
0.0592784773015873
0.3465291115625
0.530716440625
0.06571628703125
0.03240143375
0.06306477140625
0.03126948921875
0.03114627125
0.10806532328125
0.06259691296875
0.08434274640625
0.049486076875
0.0284107925
0.01618585153125
0.136058078125
0.06459927140625
0.08480695484375
0.124515925625
0.21734058390625
0.015666877
0.09219211453125
0.108273593125
0.103113850625
0.0890671484375
0.03829511296875
0.16369172375
0.187304841296875
0.394158759375
0.0133244385625
0.1151259096875
0.6462543765625
0.09763686765625
0.082196556875
0.1079081925
0.07467773859375
0.03651627746875
0.06461169546875
0.1209065953125
0.088877633125
0.07682421875
0.577967428125
0.1805927221875
0.0132329217741935
0.0208197111875
0.154062901390625
0.10517024203125
0.109962945625
0.09712201171875
0.42292182546875
0.05808030484375
0.0147074782539683
0.0868126325
0.06982203265625
0.022782571171875
0.108097932698413
0.038784589375
0.07586210328125
0.0753223925
0.028047918125
0.07783311
0.011492086671875
0.278260777484375
0.322831585
0.1095697721875
0.01978200053125
0.6946974390625
0.09573236515625
0.1761234575
0.308424846875
0.2132576553125
0.018606349296875
0.10650533046875
0.12405490984375
0.032445229625
0.0709462571875
0.644626234375
0.040471075625
0.01573182734375
0.13464127921875
0.15828110296875
0.06759052171875
0.030252889921875
0.01080084565625
0.0865910965625
0.11777557671875
0.01571176696875
0.3708790015625
0.231404576875
0.252445433125
0.140220549375
0.02804693578125
0.1180657846875
0.0161464626875
0.03953604671875
0.429634043125
0.1750994375
0.23207546
0.158700408125
0.0214467688078125
0.12797616265625
0.10103325078125
0.10433016984375
0.05509563
0.11673945828125
0.060921775
0.354647657142857
0.515438425
0.06544286109375
0.0633169071428571
0.0681250140625
0.07132918640625
0.0221344428548387
0.07787442953125
0.025952344578125
0.1042596384375
0.0223469565396825
0.09664195703125
0.46437720828125
0.0970291503125
0.01957622275
0.11510111390625
0.146092436875
0.0487139515625
0.1152951240625
0.0299177239047619
0.0207490764285714
0.264606921875
0.046981899375
0.07140875796875
0.012644065390625
0.0165509269365079
0.57465908796875
0.134190650625
0.2247575296875
0.0159906538412698
0.1338848390625
0.07345628765625
0.02453448940625
0.023443988046875
0.233396130625
0.15572312015625
0.14928364703125
0.0710792034375
0.015680147921875
0.0207933506349206
0.014749522859375
0.02845543578125
0.24842359578125
0.0411308081967213
0.0212628082539683
0.02935032628125
0.045148770625
0.157839503492063
0.013035754359375
0.241195182921875
0.0874266096875
0.21280510328125
0.0290078547142857
0.498617325
0.07282913984375
0.0865935959375
0.08414070109375
0.15823399765625
0.010316176328125
0.4519423934375
0.09227755171875
0.0677936246875
0.48185489875
0.1089242771875
0.02990545421875
0.1816076359375
0.120945755625
0.183555486875
0.0984961346875
0.02474171890625
0.17884011140625
0.10518018109375
0.02489247625
0.088973151875
0.24012957515625
0.10769946765625
0.4290344378125
0.559539528125
0.08026187796875
0.3098292103125
0.045189160625
0.5161647453125
0.45437513484375
0.086831860625
0.0586639365625
0.2125781984375
0.182796068125
0.07519922875
0.779523390625
0.6460814
0.16476141859375
0.1316697253125
0.0895460174603175
0.0507181168253968
0.3055193015625
0.007919402296875
0.20272217875
0.3938098703125
0.029376346421875
0.23599537609375
0.14898926703125
0.0370345471428571
0.4217429321875
0.134755361359375
0.019189985109375
0.09066037421875
0.01491452203125
0.6364779578125
0.5428210125
0.0220267597619048
0.10391137125
0.0803934740625
0.09136653078125
0.098732299375
0.11186781359375
0.09654698921875
0.10803444015625
0.16200038859375
0.60831965625
0.09086896859375
0.2222768359375
0.3633716340625
0.013692497109375
0.1347815609375
0.6368982828125
0.3501902546875
0.11120428515625
0.4289117415625
0.375509625
0.03027751190625
0.0135665005714286
0.0164645574640625
0.1542982396875
0.011914448921875
0.0407643084375
0.08139705234375
0.40384479375
0.0889122371875
0.5960021125
0.140518119375
0.189636784359375
0.127271845625
0.0164580796507937
0.08976461109375
0.13190961078125
0.0380751078125
0.03595981515625
0.2155219484375
0.1093012825
0.0844204184375
0.101773204603175
0.07986107140625
0.036471865
0.09169053171875
0.14088585
0.518006125
0.0596704942857143
0.0214191348125
0.28759572953125
0.09325949796875
0.25927237078125
0.019002613609375
0.24789425453125
0.01500731025
0.741359759375
0.279779476190476
0.0633301996875
0.10823772390625
0.022330997046875
0.36796999296875
0.104526769375
0.111617361875
0.09596142615625
0.0142167735396825
0.40906397265625
0.01730846165625
0.58805590625
0.3888025921875
0.17026334578125
0.077990766046875
0.0327203678125
0.10856834546875
0.035121917828125
0.03461925625
0.08223155546875
0.11604143828125
0.30663790234375
0.0995410375
0.12296316953125
0.1447863140625
0.11283938859375
0.03639048453125
0.15496389671875
0.1056752115625
0.11426790047619
0.082678209375
0.05529907078125
0.3074350765625
0.0503672740625
0.23109375171875
0.013592035953125
0.123676363492063
0.02210646703125
0.010268645875
0.37516136640625
0.02787871890625
0.5597394296875
0.07798993421875
0.138301745
0.06938496734375
0.3868082046875
0.12470375140625
0.6616481765625
0.07656973125
0.0164355305625
0.026077193265625
0.08698334515625
0.02350934825
0.0643095946875
0.019697762375
0.08204136453125
0.077019935
0.16215859015625
0.1515776559375
0.16034906578125
0.09045565953125
0.20220430921875
0.11759749296875
0.0163906440634921
0.01298054125
0.5244136
0.102594375
0.0113499390625
0.1233685915625
0.2669170796875
0.0764192153125
0.0819780284375
0.09881234109375
0.0895954159375
0.0878388025
0.219309853125
0.13880467984375
0.117057562265625
0.4040324025
0.5921926453125
0.1914282695
0.18320125625
0.1214891440625
0.049797334516129
0.10775721953125
0.07078033734375
0.075921709375
0.281702929375
0.1276992790625
0.195397034375
0.27101712953125
0.01961898640625
0.0590762290625
0.10555970984375
0.0541753158125
0.06364354203125
0.09120695765625
0.3305129703125
0.05917202828125
0.29850542484375
0.551013603125
0.0121982728888889
0.0968194401587302
0.03767675
0.025191251859375
0.0184289993125
0.00868877575
0.03298502478125
0.1055584203125
0.08917564921875
0.4115677515625
0.0952100815625
0.08676696078125
0.018272673484375
0.01064210946875
0.1106729996875
0.1452831828125
0.07287565
0.16304233125
0.03012060140625
0.03858177734375
0.120259798125
0.028984933625
0.2772660390625
0.1323834896875
0.0677998534375
0.144947553125
0.51305869421875
0.09342068515625
0.0883033234375
0.049963988125
0.018758006046875
0.08928450625
0.2314372703125
0.4137207121875
0.6569152515625
0.0492079692063492
0.023134510828125
0.016522965125
0.0338467246875
0.17286116
0.0809043103125
0.0342479425
0.25822207625
0.10289581140625
0.040263295
0.44087616875
0.0138685386875
0.09879896046875
0.10890378890625
0.024670424984375
0.155793696875
0.11710999921875
0.12242445453125
0.1552151728125
0.4483099234375
0.272460284375
0.136125737936508
0.42077790515625
0.02917831609375
0.10870444796875
0.3323573109375
0.2841240675
0.1102261521875
0.09598708875
0.1545725375
0.06676517140625
0.07902021875
0.46917785
0.132809645625
0.0632635284375
0.028758749375
0.027310240047619
0.428917778125
0.110169193125
0.00972869996825397
0.025301093968254
0.021928660203125
0.04562249828125
0.0208064198064516
0.09981823265625
0.10140133984375
0.8865995140625
0.014810728828125
0.0359766420634921
0.10103935484375
0.42872281875
0.0167158283968254
0.41939259609375
0.0197419284375
0.05137035296875
0.0284695204920635
0.1199134471875
0.0492153515625
0.6481763875
0.165439925
0.0637305115625
0.11908032796875
0.06068595703125
0.095555849375
0.01268652684375
0.21285149921875
0.029233824640625
0.1874455
0.0289413515625
0.09640723515625
0.16169221125
0.111457205079365
0.1213153784375
0.096820279047619
0.12304972953125
0.075771384375
0.0273353399375
0.0713147615625
0.09977619578125
0.51416302609375
0.04127030890625
0.0469152684375
0.27642231109375
0.45119407015625
0.07536313890625
0.0391982759375
0.5172871640625
0.0256827462698413
0.08538997453125
0.1891157828125
0.6332933734375
0.01133437728125
0.0142120906875
0.0197008388253968
0.06802588953125
0.08035646140625
0.029184529453125
0.431825684375
0.0330559396129032
0.702792175
0.30372203953125
0.03949244484375
0.0270522295625
0.10291634046875
0.025711594078125
0.0288790010625
0.0860409928125
0.1528196421875
0.6295797390625
0.09880102828125
0.54586577671875
0.11267727515625
0.2282487571875
0.17700566578125
0.08783652
0.3489785234375
0.1519669421875
0.09396727484375
0.11524988625
0.0389365528125
0.11575568375
0.2475675184375
0.1311773740625
0.0170643484375
0.02245261171875
0.10817560140625
0.02620015421875
0.34867361640625
0.02343049003125
0.01525924434375
0.06998166421875
0.09665907203125
0.013117258046875
0.09164306359375
0.06813186675
0.14683279328125
0.0161986801875
0.194922125
0.07940403234375
0.02265142375
0.09385035984375
0.12931224921875
0.07288080625
0.0539504203174603
0.07751280703125
0.0767020596875
0.109784130625
0.09271828
0.590962353125
0.45887775625
0.0259523965625
0.016790571828125
0.031932715
0.0285182691935484
0.0295963757140625
0.1902288553125
0.14299974921875
0.01535825696875
0.0822184934375
0.020822761609375
0.48940726296875
0.021443124359375
0.018414232625
0.12646152359375
0.0809960925
0.068465823125
0.0222694368571429
0.114413696875
0.437845015625
0.027405078125
0.06600518953125
0.052408111875
0.01168368878125
0.016063670875
0.152457921875
0.0394318671875
0.0946966159375
0.127930186875
0.4807498609375
0.08261747828125
0.020718760296875
0.012812810625
0.1875027953125
0.01494215775
0.08764120640625
0.1442508496875
0.38472707890625
0.07820050421875
0.08365286328125
0.0876359325
0.05079888078125
0.1103201046875
0.0875234640625
0.6756246625
0.07299593625
0.111623725889062
0.34561437796875
0.11919965390625
0.01294002603125
0.2236475
0.1385264890625
0.0729203
0.1104461628125
0.08403720859375
0.0196568016349206
0.023033424484375
0.23560041609375
0.11081729421875
0.015672654203125
0.1135724959375
0.290499215625
0.27583854375
0.0180051764285714
0.16245700515625
0.13689386625
0.09774678421875
0.0155490604296875
0.0394310524375
0.21580110828125
0.01375195509375
0.13657607484375
0.08129970328125
0.01492248090625
0.0334407121875
0.09631470046875
0.10583749859375
0.1124560796875
0.05936841421875
0.25037441625
0.013964320390625
0.0373491859375
0.231151650625
0.2772131640625
0.15294066484375
0.104883358064516
0.1632731115625
0.02874654859375
0.07550963515625
0.085684971875
0.0277070209375
0.03869763765625
0.07637686359375
0.099180828390625
0.2069044546875
0.1159513928125
0.0152575025
0.0210197540625
0.692101792063492
0.129136124375
0.015711541328125
0.4797567875
0.24443360671875
0.0361212225
0.12095011859375
0.0273936661428571
0.0479299215625
0.1046689715625
0.4213039171875
0.020144218328125
0.016528152953125
0.4203517690625
0.0314079488
0.04005894046875
0.121231209375
0.020216041671875
0.2116004496875
0.12670044390625
0.01556633875
0.0476783865625
0.0101275645359375
0.0997921203125
0.1651442546875
0.09839096640625
0.5770004453125
0.078310173125
0.1540981528125
0.12524129453125
0.1384684196875
0.0624028021875
0.10479530484375
0.0132694913968254
0.019079115171875
0.012642046015625
0.0765849836507937
0.12903009890625
0.10760763640625
0.09612455796875
0.0863983315625
0.0121167525625
0.1439763240625
0.0178778834444444
0.07554266125
0.03952680078125
0.0151382875483871
0.22020806484375
0.1507558503125
0.2789041734375
0.09994490609375
0.04660694765625
0.495907465625
0.3896974828125
0.018016098625
0.0178303743968254
0.1391350453125
0.127722361875
0.229975546875
0.06481037734375
0.015861638453125
0.016803023671875
0.7218437703125
0.04153590390625
0.2083707796875
0.2216246403125
0.1744935171875
0.064959
0.05389820253125
0.500082796875
0.7056768703125
0.298413186875
0.019791429734375
0.0849007040625
0.0923125553125
0.02777118953125
0.30143402875
0.102118365
0.327134215625
0.0258491025625
0.536026827301587
0.3073125421875
0.2303566984375
0.24508893359375
0.290780390625
0.12643095484375
0.0618790240625
0.4893090109375
0.0486573734375
0.09600892453125
0.0455527025
0.4816445921875
0.0944834546875
0.06393947421875
0.131995996190476
0.07574523609375
0.13835740625
0.037306984375
0.08083203640625
0.084550878125
0.13870558203125
0.14315241375
0.46310453734375
0.01803620796875
0.0821493915625
0.09960587328125
0.069960828515625
0.12477607625
0.0802611815625
0.016990988484375
0.0214730614285714
0.238032784375
0.09954878265625
0.2965519953125
0.0236041821875
0.02349383265625
0.152494088125
0.1017300353125
0.092918798125
0.1094788071875
0.14535581203125
0.1574346403125
0.08009754328125
0.02966935984375
0.3460595328125
0.1063098284375
0.1750678834375
0.033647434375
0.036073554296875
0.06044584828125
0.062883464375
0.05228076015625
0.4711489703125
0.2117577359375
0.36938923484375
0.038718169625
0.130113606875
0.18299174046875
0.0428290459375
0.324507355625
0.2486419678125
0.30264944621875
0.09968364921875
0.08742937953125
0.112070790625
0.015530435234375
0.1398005615625
0.2703312253125
0.022172998453125
0.0410691384375
0.0301842822222222
0.07329340859375
0.4789042890625
0.080806924375
0.1487691225
0.0301756953125
0.161745344640625
0.0796684265625
0.0492230279166667
0.0964734559375
0.4243171984375
0.02956814015625
0.159865322515625
0.061606260625
0.36596141015625
0.2786181796875
0.182719306875
0.01215315225
0.06192610609375
0.1569915309375
0.20837563015625
0.11548328
0.07362420140625
0.1501525859375
0.013325472859375
0.028720523796875
0.4340203109375
0.08788769046875
0.47802810625
0.1016588140625
0.422590161904762
0.0874840496875
0.03214101359375
0.203836352203125
0.19943235796875
0.09622774375
0.030124507875
0.1238436725
0.020373936578125
0.0432555084375
0.020932381296875
0.085161786875
0.0974586740625
0.0823503728125
0.08616944640625
0.123559887936508
0.4365204140625
0.5889112253125
0.160892983125
0.06162118359375
0.1199118190625
0.029012830015873
0.08200744359375
0.2523283875
0.036535395
0.28649016125
0.0950954546875
0.12800311203125
0.07561878546875
0.07338798421875
0.30707365546875
0.09878146203125
0.05305166421875
0.4467064609375
0.0945120534375
0.029728833125
0.0562957375
0.024245535625
0.02021970365625
0.19522927921875
0.6930523203125
0.10955671365625
0.12959992484375
0.04054762453125
0.0303041496875
0.02000425271875
0.04085456765625
0.0905318559375
0.0150317172295082
0.01346944475
0.12002641546875
0.4487178278125
0.1155113253125
0.0972608153125
0.0780516653125
0.4066232384375
0.08849034046875
0.012957532140625
0.04676325546875
0.02176730109375
0.34755251765625
0.0924092925
0.18854206875
0.0934709975
0.08503438
0.022756171109375
0.0913197496875
0.029688496109375
0.639790565625
0.018439420046875
0.1119597165625
0.06054356328125
0.17437389015625
0.09927343625
0.06680695
0.0382048515625
0.1584080559375
0.063067866875
0.064823615625
0.1975296021875
0.0291328051746032
0.136578435625
0.124796735
0.11499349390625
0.106627105625
0.018574744375
0.3127810234375
0.1458889296875
0.03484063828125
0.0206099684375
0.09376109375
0.104134866875
0.2767342203125
0.131535345453125
0.4849552515625
0.016119593859375
0.04232972109375
0.0370005378125
0.11996208921875
0.57035905625
0.128564196666667
0.4857554734375
0.6438471921875
0.018655659953125
0.365114125
0.079322044375
0.093508570625
0.016173455265625
0.0496532257142857
0.2479424703125
0.15967673859375
0.01549508109375
0.62719003968254
0.15213672546875
0.05892900171875
0.013535993671875
0.3224049046875
0.14868971875
0.07491728828125
0.07069337375
0.2908655603125
0.0366199315625
0.140929265
0.0238286285396825
0.016708228671875
0.1498640015625
0.1321438403125
0.09317773859375
0.04156649234375
0.089073190625
0.4990635665625
0.08305801453125
0.3978256884375
0.11431572125
0.08916124703125
0.03534398
0.041718431875
0.133862538125
0.022858846421875
0.0896451559375
0.140748828095238
0.1030945040625
0.0518573098412698
0.04480701390625
0.11366393828125
0.1365427725
0.09722243765625
0.2784517
0.0664404284375
0.40581422296875
0.0208756519375
0.13034319984375
0.04854055328125
0.015450188640625
0.12467064359375
0.0188669555873016
0.03403547796875
0.25478035484375
0.0977839684375
0.0104425561269841
0.3491993846875
0.5613536421875
0.07447528640625
0.252387814734375
0.14552365625
0.13571465671875
0.035823126296875
0.5592045828125
0.148669716349206
0.03741956625
0.07173081140625
0.02834911484375
0.438358325
0.156627058125
0.11258209078125
0.0511153621875
0.14150270078125
0.0602877346875
0.07651612359375
0.03945187109375
0.07543211671875
0.3120077734375
0.38434087265625
0.05845465328125
0.11846465421875
0.068410443125
0.02005519765625
0.019966839609375
0.0814746365625
0.0896518165625
0.17081215625
0.025905111078125
0.0976403001587302
0.06236513734375
0.6513161375
0.1138209175
0.1808476753125
0.0744563553125
0.012331975390625
0.295775631746032
0.08685984265625
0.0466561846875
0.0110407065
0.02412974059375
0.11598810171875
0.133998825238095
0.023349492390625
0.11538241890625
0.00774879912903226
0.21862418359375
0.10157201296875
0.241419721875
0.0300943728125
0.561021903125
0.04400073109375
0.01707113959375
0.0285245315625
0.0873497859375
0.03397719796875
0.03528428803125
0.21391324046875
0.1311875365625
0.177819200625
0.11772456
0.06835961484375
0.2515277421875
0.0250586328571429
0.55378086875
0.033292634375
0.2774629209375
0.02233807671875
0.498190214285714
0.096556328125
0.104722341875
0.0161781065
0.06160558046875
0.09744734984375
0.14263015984375
0.0576282777777778
0.056095510640625
0.0221379430625
0.08629503359375
0.145695788888889
0.12211435703125
0.1335136021875
0.0725983734375
0.0825778975
0.2516921146875
0.1619147921875
0.449231690625
0.408049410625
0.09976198140625
0.033044127984375
0.5366473303125
0.15393620671875
0.16612335953125
0.2398270078125
0.10563319390625
0.555554546875
0.0477478065625
0.0583111315625
0.015702321796875
0.09411249203125
0.0903094412698413
0.01783616715625
0.0167893973125
0.29250216546875
0.01501738103125
0.5181669146875
0.1837778015625
0.12377587734375
0.044009795
0.2083610453125
0.0875498459375
0.0641632456451613
0.05863368203125
0.0238229365625
0.4449468475
0.2846752734375
0.0135116631290323
0.08848181671875
0.18074479271875
0.6281074796875
0.04707119359375
0.021982542390625
0.100413596875
0.539877528125
0.1145079025
0.017447577796875
0.04377714734375
0.063108924375
0.08896373390625
0.13077160140625
0.274818509375
0.0319415703125
0.09873300640625
0.0718225203125
0.023317987609375
0.1481747234375
0.0338118496875
0.075404475625
0.02540966884375
0.02721891609375
0.31334071390625
0.04252823703125
0.2305888671875
0.018814725703125
0.50757105109375
0.0522824419047619
0.02222653228125
0.09573241890625
0.034777302015873
0.09694383671875
0.09525538703125
0.1270293640625
0.0352294337142857
0.3494538640625
0.0710661453125
0.0328058671875
0.09490458546875
0.22238900328125
0.0956321607936508
0.4254926871875
0.03943685625
0.02556264484375
0.281788118709677
0.0367385275
0.011529425484375
0.291191990625
0.28738522265625
0.02889527625
0.020658604984375
0.07251427734375
0.18096049265625
0.121065595
0.0167363107142857
0.020282489328125
0.103059991507937
0.4089044796875
0.05363509375
0.13930654953125
0.020131435296875
0.0104554251746032
0.08573221609375
0.04014668078125
0.5854740125
0.04960998953125
0.05167977984375
0.10788134421875
0.015711155078125
0.025005183125
0.014442653890625
0.21610682734375
0.14342140578125
0.147335508125
0.08415274
0.021191666015625
0.01083387196875
0.033902288546875
0.013921179203125
0.147065128125
0.05846186765625
0.550891825
0.290750146875
0.15148532359375
0.09376933703125
0.0871228121875
0.302839741428571
0.0174747696935484
0.09384728765625
0.06626811125
0.12434187625
0.013247200015625
0.13420346640625
0.0272464421875
0.06439140421875
0.1444364521875
0.0177032651875
0.01689456446875
0.12287081140625
0.08968068015625
0.7304928515625
0.15790567296875
0.04274382890625
0.10974592625
0.02460938621875
0.20184863125
0.266965416203125
0.6222784234375
0.0173362189375
0.026838054171875
0.019817870765625
0.1192670878125
0.09964269171875
0.13992294375
0.07173397078125
0.107238127460317
0.0827022703125
0.324739478125
0.2264101578125
0.06252484140625
0.421262475
0.120781428125
0.0904908625
0.10935531359375
0.11504139484375
0.0109207706349206
0.1915587078125
0.08436290359375
0.3849233540625
0.0559728259677419
0.23399589375
0.518760040625
0.455456225
0.0239786942222222
0.15837578765625
0.014458444390625
0.33782916625
0.2501656421875
0.11836082984375
0.050954980296875
0.1413824984375
0.09601084984375
0.50635503265625
0.49190213125
0.03158844540625
0.0910550515873016
0.40837853046875
0.1161840115625
0.192541984375
0.14987059015625
0.0321875318253968
0.02149109125
0.06162109140625
0.10517909421875
0.3142247046875
0.169365634375
0.14720242890625
0.09085586046875
0.01932666875
0.18330580640625
0.05203262859375
0.394893603125
0.1547166746875
0.20454851828125
0.0204158671904762
0.20982407671875
0.1007000759375
0.0478465317460317
0.0933660525396825
0.0111392285238095
0.11407903234375
0.008932876015625
0.01786143475
0.07445511703125
0.08634475640625
0.013435486765625
0.09213085640625
0.032180785625
0.0244396040625
0.12896157828125
0.09833262078125
0.26758010875
0.069445185625
0.09717301890625
0.0323285414444444
0.115467864761905
0.2461585946875
0.0150995886825397
0.02209068796875
0.237385846031746
0.200623871875
0.09334667609375
0.07137324421875
0.102347075625
0.11765574421875
0.0878232103125
0.0153028713809524
0.0912363365625
0.10912598296875
0.03645326125
0.12081881125
0.0390471865625
0.0323542753125
0.25961625078125
0.02116715234375
0.0275545375396825
0.27738779328125
0.011701331625
0.0103665511875
0.015829730125
0.0246623953968254
0.01301467528125
0.014926104734375
0.0781404666666667
0.36905411609375
0.017657736046875
0.64525516875
0.0221677138571429
0.02749339953125
0.10217226859375
0.09195159421875
0.089580174375
0.019950537390625
0.068741574375
0.1015923196875
0.06530496109375
0.0805656603125
0.355886806875
0.02363734984375
0.1659249996875
0.136364725
0.31184738265625
0.58616439375
0.1618454215625
0.0148736295396825
0.011878215453125
0.0781017215625
0.1861398303125
0.327781059375
0.031042178390625
0.12636102484375
0.3991647984375
0.0630575240625
0.018110266203125
0.0303474206349206
0.04225488640625
0.17832548125
0.1803194403125
0.0270082788888889
0.0416119521875
0.082403280625
0.2898216384375
0.399293059375
0.11484743703125
0.09185181140625
0.22387750625
0.858163334375
0.0822699978125
0.42503515703125
0.2429529703125
0.10887628203125
0.10160782171875
0.0846487109375
0.088660895
0.019411066765625
0.0325961901290323
0.01249210478125
0.110631918125
0.04323119609375
0.0137533065645161
0.0133219032539683
0.4247455640625
0.43079506078125
0.021334616609375
0.144831830031746
0.02527329528125
0.44647840109375
0.212639646875
0.0719689109375
0.086047645
0.0469143546875
0.0498076425
0.02412499015625
0.4491082171875
0.36438449734375
0.1465622159375
0.09708654015625
0.02336115015625
0.0953729096875
0.1517144875
0.02767652078125
0.0209604096875
0.0745723415625
0.07986914171875
0.3331777
0.08483723796875
0.07913539625
0.015668212609375
0.47431645
0.06268320140625
0.0248482431290323
0.472231953125
0.08543756765625
0.23712370625
0.23597152546875
0.0309604915625
0.307741396875
0.1074780896875
0.078227223125
0.13685590890625
0.02901955734375
0.1226049965625
0.02061976846875
0.2193392609375
0.01311396640625
0.0750749552380952
0.624520753125
0.46377855421875
0.020604948875
0.19504291671875
0.0942055396875
0.0865367628125
0.42301769
0.1440684459375
0.057734543640625
0.512740482698413
0.16208879671875
0.09597211046875
0.43632679359375
0.058412323125
0.11743553484375
0.2428195471875
0.14596801453125
0.426709815
0.07117408140625
0.17200962109375
0.04815552
0.23662036984375
0.31586393046875
0.5670807640625
0.3069230334375
0.07498995765625
0.56532498015625
0.15394965609375
0.0148281191639344
0.0663773096875
0.05843015234375
0.041702615
0.103865504375
0.0560730671875
0.07657561296875
0.3182422203125
0.13132529203125
0.02564595421875
0.3666490828125
0.1107362771875
0.4997971265625
0.041805878125
0.34548815828125
0.083547735
0.12292288953125
0.03497510953125
0.020154762
0.030506720875
0.030043494
0.27946191875
0.06756838515625
0.24289199375
0.08851080421875
0.026445435625
0.150885921875
0.105820578125
0.2617060246875
0.3603145371875
0.25627031875
0.1067534003125
0.074832821453125
0.130237733666667
0.0953897653125
0.0484904753125
0.1051513090625
0.16002966484375
0.13565800984375
0.10481694453125
0.04898095515625
0.13255566921875
0.073813916875
0.1112282275
0.02614226009375
0.1245308734375
0.028574415625
0.011943558765625
0.05519889640625
0.0195033883125
0.258599859375
0.27602235484375
0.0229127272857143
0.12022945890625
0.2658839015625
0.11623081859375
0.1494433978125
0.15363292859375
0.13759108734375
0.123019868359375
0.024694980640625
0.11361434765625
0.013137770984375
0.024897515609375
0.094960155625
0.0714876184375
0.1402572671875
0.147947159375
0.020342784765625
0.20631011390625
0.09619612015625
0.06707808359375
0.043556945
0.028010308609375
0.06520425203125
0.0440683978125
0.0660514409375
0.0119216926984127
0.039324045
0.011812570015873
0.05575199140625
0.0874917434375
0.021365046453125
0.023245641390625
0.011051314515625
0.020922591625
0.1348732734375
0.12376598578125
0.550980953125
0.05940883421875
0.01260258946875
0.04050722275
0.04250748390625
0.014471116031746
0.16249026453125
0.0283303003870968
0.202633925
0.08830099953125
0.170386226666667
0.1795300446875
0.02500957296875
0.27085210515625
0.01916376340625
0.09847377609375
0.02071729640625
0.026990827734375
0.0147184329375
0.04627198578125
0.10499078609375
0.019812259859375
0.0400016140625
0.016110323109375
0.0321333056031746
0.2805140409375
0.0817484396875
0.115799364603175
0.1580059415625
0.0655287590625
0.02237782890625
0.0149400398125
0.167134171875
0.03571990890625
0.03987466125
0.3615158984375
0.0274404298412698
0.03059464234375
0.116250004375
0.03000109546875
0.19966400171875
0.24841961015625
0.1071718471875
0.04159956890625
0.0843930841269841
0.49705288375
0.11465827484375
0.0570927828571429
0.0963349053125
0.0226982015
0.09640691140625
0.018934881828125
0.40281377046875
0.1535225609375
0.07322228484375
0.7001162453125
0.025417362390625
0.0200083507936508
0.09499999171875
0.02907296609375
0.0259239276666667
0.0310168827936508
0.12770326796875
0.02493986171875
0.02375209865625
0.7214919203125
0.016612421734375
0.03536996515625
0.0640280365625
0.12118118671875
0.1475105425
0.0955645796875
0.10004227171875
0.09099552984375
0.3336063040625
0.0177923535625
0.06025787140625
0.162497201703125
0.0326334057301587
0.1191262640625
0.07524293765625
0.11361889796875
0.07257357125
0.02446443859375
0.0252036675
0.35576321484375
0.075416838125
0.11590197578125
0.3019831984375
0.00769320721875
0.26062327625
0.09380189625
0.06344843328125
0.500326868125
0.0642894588888889
0.11056361875
0.0226438303809524
0.22888697828125
0.29181855734375
0.10527194703125
0.1161883115625
0.08345767953125
0.23474254015625
0.683697353125
0.1408710434375
0.013075062796875
0.19117375421875
0.151912516875
0.2507353340625
0.135988841875
0.022901364046875
0.20204824921875
0.01384868321875
0.07163207375
0.209279791875
0.1179668703125
0.29991294484375
0.15766949375
0.0953997659375
0.42171723734375
0.1301520365625
0.11628217609375
0.19698564578125
0.0820817350793651
0.06521257
0.0145998392380952
0.1105453728125
0.30523275171875
0.0246773833125
0.210895455
0.340925745
0.01604559025
0.10641766328125
0.08144061703125
0.11731489375
0.011912036015625
0.1634414921875
0.0177205824920635
0.012776170609375
0.02157802715625
0.15093454671875
0.02857075875
0.0237437142857143
0.21773823765625
0.01578545075
0.0981547525
0.552259303125
0.593809115625
0.19135262453125
0.018395546328125
0.02750491
0.322754334375
0.46931703859375
0.443232653968254
0.087515914375
0.2054977484375
0.17798735575
0.20403895
0.08514496453125
0.17672494375
0.14590432078125
0.0126798161875
0.12346243046875
0.42138670078125
0.11750490328125
0.0328900771875
0.276177625
0.10757486203125
0.275315115390625
0.320799915625
0.45306719125
0.48006855
0.12016491359375
0.08554654796875
0.096099509375
0.1581652946875
0.20631423890625
0.0547952725
0.0123462314920635
0.5054435375
0.08650131140625
0.015050322828125
0.187442211875
0.60421465
0.23153156875
0.227567865625
0.47752968234375
0.0900764178125
0.52686281671875
0.2122069628125
0.08622991765625
0.0833384675
0.0778342784375
0.139165369375
0.023099330984375
0.189570001875
0.0949820784375
0.133247591875
0.32473975
0.5865360453125
0.5864942765625
0.14707041484375
0.02955100965625
0.0760766128125
0.07797126015625
0.097261097015625
0.07353759546875
0.119652956875
0.06894616734375
0.43314790703125
0.1148177275
0.1934424234375
0.192750920634921
0.03523437265625
0.1617371828125
0.08646900859375
0.02393044984375
0.02941611015625
0.100256026875
0.0176675123174603
0.7731158171875
0.1512943
0.13254314375
0.2694599540625
0.016499049109375
0.0266854178125
0.0165184585555556
0.094023551875
0.23053582734375
0.30307690640625
0.039274959140625
0.12308678234375
0.11070467
0.1103076015625
0.0574742540625
0.0132603829206349
0.12513333046875
0.124686336875
0.012030041509375
0.02130869684375
0.12663128984375
0.15099817796875
0.023328737984375
0.05946426890625
0.5549074328125
0.019571468875
0.08854044375
0.29409083490625
0.0168694097301587
0.10869512859375
0.01727575659375
0.23398797140625
0.34168339921875
0.1532147375
0.3047614328125
0.0651025203125
0.011289094234375
0.10568081953125
0.09371773921875
0.5000686875
0.05349013125
0.0810679315873016
0.13664419640625
0.03156564875
0.0858689831746032
0.104898015
0.109257819375
0.09045474953125
0.08583607453125
0.1210836425
0.293018984375
0.05775493671875
0.48834640125
0.1049126903125
0.03050445984375
0.08435316
0.02889853359375
0.03339519359375
0.11303647984375
0.016993205875
0.13898408203125
0.599512365625
0.01085713584375
0.0643521834375
0.171146275079365
0.1718369421875
0.018447703515625
0.2303694903125
0.1417176765625
0.099320417953125
0.0232853812063492
0.05829083078125
0.0963001178125
0.35389293109375
0.0218080950625
0.48289935515625
0.1858495578125
0.1663033978125
0.07129466078125
0.0589866653125
0.08405582984375
0.13284742484375
0.026579293015873
0.0243659241269841
0.3959468315625
0.03906540609375
0.6627682375
0.021383769609375
0.0772272411111111
0.14391099375
0.12752127625
0.023364988828125
0.0837970675
0.0967962465625
0.02745954359375
0.0583749047619048
0.1283113421875
0.028292902828125
0.022191096875
0.28456752375
0.3641334025
0.0688350203125
0.129852055555556
0.019442184140625
0.1003908559375
0.021464746921875
0.06722755859375
0.018560687952381
0.139421934578125
0.091096968125
0.07054289265625
0.03011642703125
0.11312289859375
0.36647316875
0.12106447125
0.271059926984127
0.013166065328125
0.144485472921875
0.098871991875
0.393376203125
0.0288459006825397
0.0958232746875
0.4467381234375
0.0698847028125
0.0427738128125
0.01116119765625
0.0240401264375
0.6134242625
0.1779292640625
0.06355869390625
0.0239545698253968
0.021357825640625
0.034728709453125
0.096897675625
0.01886266671875
0.04630916125
0.2294452484375
0.118132874375
0.01640685371875
0.100422609375
0.09023270265625
0.3342049390625
0.01379005890625
0.0153995237015625
0.12460351796875
0.1074187759375
0.04577985140625
0.07327034703125
0.13315541653125
0.28517934375
0.4713920990625
0.051232862640625
0.4621324359375
0.10035509546875
0.16534343421875
0.020148656484375
0.0856740915625
0.375512369375
0.21901265671875
0.08149352484375
0.13670166265625
0.0864292059375
0.07062659140625
0.33374039859375
0.0190897901746032
0.10601152859375
0.32117150734375
0.035393744375
0.0153291163125
0.057322724375
0.03646129046875
0.10329528625
0.021113322375
0.07153593171875
0.0171528760634921
0.01947449171875
0.04579684
0.0261465709375
0.0419139634375
0.009763828671875
0.11329814734375
0.05127951671875
0.0233638712380952
0.0940379525
0.0699197328125
0.0600722140625
0.04675981671875
0.15755086875
0.078538400625
0.09967848828125
0.02450754653125
0.439873538095238
0.0375778753125
0.066336506875
0.24478698921875
0.0314635090625
0.03851227796875
0.12322790921875
0.241314744375
0.0719101975
0.123098544375
0.1016138290625
0.07949596671875
0.0265992392698413
0.023557160515625
0.057017725
0.308251124375
0.13150596703125
0.0140012744375
0.0170138675
0.041333084234375
0.01515521646875
0.07008785453125
0.020291536703125
0.06663168484375
0.0244136601587302
0.04769484859375
0.2860208484375
0.0195705536774194
0.03724621375
0.0126770847368421
0.05455183796875
0.10433728609375
0.1895507671875
0.27463470296875
0.06984143453125
0.18396249140625
0.5150674875
0.41580042078125
0.38056147796875
0.0219800805555556
0.07875205546875
0.05225701890625
0.59376968140625
0.11222510921875
0.0299272485714286
0.44385896296875
0.041802799375
0.009396975953125
0.1493108090625
0.1193600346875
0.03675213578125
0.0921533946875
0.01232941425
0.09178399390625
0.036978870625
0.018662692625
0.0634026321875
0.2741231578125
0.34155385875
0.108298490625
0.41970152875
0.08601534875
0.704504640625
0.192717296875
0.5196366625
0.10096814421875
0.0871266815625
0.0566846546875
0.11570147265625
0.047389763125
0.021036894375
0.374127406349206
0.419242975625
0.0361674876190476
0.09600304546875
0.103326503125
0.306043290625
0.035200451828125
0.06808958734375
0.2115513046875
0.10997427359375
0.1086115184375
0.021607397640625
0.37293257296875
0.39808985359375
0.02195740615625
0.42773157328125
0.5485311234375
0.10191169625
0.0100688461875
0.08008792
0.08990287046875
0.41583357890625
0.08343908515625
0.1569151078125
0.20111993421875
0.4129421234375
0.08113640734375
0.13353259171875
0.15386911890625
0.0405626590625
0.0579909721875
0.8721856890625
0.2163274215625
0.11023946875
0.11816125640625
0.12880807171875
0.0643380665625
0.09676651921875
0.11393750296875
0.730556690625
0.0437430113125
0.08530528859375
0.1184426990625
0.018060094390625
0.07909462015625
0.0891889578125
0.036470482983871
0.0175358615
0.40899966546875
0.46092596875
0.02589555459375
0.016522552984127
0.0193319209365079
0.09671024515625
0.0360923496875
0.063471296875
0.412876014375
0.18352158125
0.014450377921875
0.409788338125
0.30128630390625
0.10431730359375
0.50396299953125
0.11932796046875
0.1835605090625
0.043602029828125
0.138004925555556
0.0348515396875
0.0596680565625
0.25159725953125
0.0217675246031746
0.130877503125
0.1916462396875
0.09185400328125
0.1060556371875
0.09914490296875
0.8286619546875
0.0981272215625
0.0131818079516129
0.0334309946875
0.455494458888889
0.219918698125
0.0463627488730159
0.0855970690625
0.0791273728125
0.3020834903125
0.03154240515625
0.24406396
0.0793765759375
0.20466538109375
0.05035066453125
0.39667477640625
0.0185462215625
0.447819384375
0.08390030515625
0.09322959
0.09554365
0.01658725415625
0.03050661515625
0.01032588925
0.02880007453125
0.08142712671875
0.21342014734375
0.12820749625
0.0737894309375
0.14236118640625
0.09243058265625
0.6564319484375
0.10550551671875
0.09927714640625
0.322789953125
0.31239216234375
0.36228993125
0.06735636921875
0.021250662015625
0.0209380895483871
0.12484195859375
0.36699780765625
0.09691097015625
0.0238893573125
0.12664669953125
0.117172695
0.2183868890625
0.016642208984375
0.04667977921875
0.43030298265625
0.04245009171875
0.02144852128125
0.09300240625
0.11137963234375
0.02495752
0.10747241671875
0.17817480125
0.4909771765625
0.01285820453125
0.0222752237890625
0.1438050071875
0.4831115203125
0.0270083105079365
0.07556961296875
0.436555660645161
0.5047376234375
0.09277688796875
0.09196208890625
0.08790226
0.10463982421875
0.07108329765625
0.5514426625
0.09922130359375
0.0365194809375
0.0228834125
0.07463590484375
0.21140863609375
0.05553875484375
0.19148574390625
0.2735290984375
0.14060354353125
0.0333281119375
0.101138043125
0.025744905609375
0.017771824015625
0.044407679390625
0.07887926984375
0.12358048265625
0.45249554375
0.01154502905625
0.11084332765625
0.0297827181904762
0.0490965334375
0.020115540953125
0.08167077390625
0.0536875925
0.03466758453125
0.62012279375
0.013804254125
0.1127163575
0.0794262546875
0.07971440484375
0.05963431609375
0.020235683609375
0.11794829875
0.45342204375
0.2289075471875
0.111140645625
0.11005662375
0.04918017625
0.323403995714286
0.06953900140625
0.07670968578125
0.05328987765625
0.096727724375
0.022900669859375
0.23252358640625
0.189448909375
0.0840594053125
0.13383906484375
0.097201876875
0.473527953870968
0.10070620296875
0.00865237842857143
0.11795416
0.08463109265625
0.08093657828125
0.09113671796875
0.085599154375
0.50531693390625
0.0197937726875
0.0138266253125
0.066025329375
0.18805634796875
0.08258997234375
0.1420725975
0.2577371815625
0.11187249015625
0.03462173890625
0.3290089453125
0.0864254146875
0.02483846228125
0.017798103375
0.03084897734375
0.021682692828125
0.1005859721875
0.033119911859375
0.3251931809375
0.1810804625
0.02072663734375
0.1308518240625
0.18223514015625
0.316597851875
0.019128740796875
0.052586806984127
0.21911884375
0.31950235
0.10691901078125
0.1696282125
0.11936850234375
0.10930826
0.5176720546875
0.0480731409375
0.0121184077365079
0.10947110640625
0.03018332375
0.10034509734375
0.135373625
0.11505572125
0.03582048421875
0.315730521875
0.04374951
0.017600637375
0.2245283546875
0.09557347234375
0.0838978303125
0.22013922234375
0.021238523421875
0.007328511671875
0.02508229125
0.203369321875
0.10777131046875
0.0649962253125
0.09200242328125
0.077182541875
0.01951789165625
0.13442516859375
0.02208455409375
0.47769540453125
0.4519251859375
0.2361366578125
0.08855064875
0.0984243396875
0.09669662890625
0.014204039765625
0.52552139375
0.0172100979375
0.0093836545
0.363442079375
0.06036324071875
0.4337135609375
0.29632263953125
0.31011474453125
0.1668459965625
0.6770596765625
0.354178736515625
0.10845649515625
0.1570694990625
0.05129322484375
0.0196490531290323
0.0217232150634921
0.02780871334375
0.10451623703125
0.08514370546875
0.01179221559375
0.08033282921875
0.110184790625
0.1687879846875
0.1206123609375
0.014978715765625
0.0193221915625
0.25717206828125
0.1388552484375
0.513398478125
0.097039441875
0.13734794546875
0.08608098984375
0.022324217703125
0.03108343875
0.338677091875
0.0207316428125
0.018766425015625
0.14919781015625
0.228522540625
0.06380604375
0.18060283859375
0.08095410953125
0.46095234453125
0.1397080634375
0.10063728625
0.030824385484375
0.01558464675
0.12274204671875
0.07835502
0.1088324365625
0.0195676958730159
0.0239909528125
0.115578679375
0.0985001859375
0.0669777977777778
0.01227947
0.1258973809375
0.12522088234375
0.10785030515625
0.93854180625
0.44592218109375
0.1367120509375
0.021091579625
0.06498045
0.42009046609375
0.3135671034375
0.04846946609375
0.30748150540625
0.03317310859375
0.10269223140625
0.06856670796875
0.0246155582539683
0.6268236375
0.076098499375
0.0513866725
0.088513869375
0.4602952125
0.0957312090625
0.08070177328125
0.93170201875
0.098992023125
0.4555534421875
0.0256547556666667
0.06431434171875
0.10246701015625
0.024695976171875
0.026855947671875
0.04163313546875
0.11699358890625
0.018708058015625
0.114597790625
0.024047303375
0.09983820734375
0.07693004046875
0.10661875296875
0.6373860828125
0.09491269875
0.01236613065625
0.061219340625
0.106008510625
0.0874351965625
0.023467245234375
0.22419145171875
0.735321661904762
0.118163934375
0.046866849078125
0.07066734734375
0.2894353203125
0.268318574603175
0.09583324703125
0.0082046050625
0.09375112609375
0.01454607934375
0.4338976359375
0.05389795515625
0.1765261884375
0.179221934375
0.1679254609375
0.12564041921875
0.012235212515625
0.10866499046875
0.053926901875
0.05635201171875
0.12902722453125
0.0140966114285714
0.22739217515625
0.19676558203125
0.010099617703125
0.09126583203125
0.238976158634921
0.04700184953125
0.013943969484375
0.541795865625
0.05564468109375
0.0140025839365079
0.019771209625
0.27357469671875
0.10984329734375
0.08610660703125
0.102075240625
0.803724059375
0.1097776875
0.010593038953125
0.0804737475
0.039038645
0.0126791455828125
0.090607249375
0.1093506471875
0.013036069984375
0.12070836
0.02852893290625
0.0215722275625
0.09187220625
0.49468155265625
0.18543101875
0.07875609671875
0.082704749375
0.06370305328125
0.104774551875
0.1455570015
0.11525079859375
0.0981685719047619
0.36757880625
0.1315871675
0.06167701359375
0.1976772065625
0.0732953825396825
0.07741746875
0.1508353296875
0.388012978125
0.5739351046875
0.0931635134375
0.10282636234375
0.08163624734375
0.46399678578125
0.423287971875
0.017037044828125
0.50605855140625
0.085674986875
0.0216598839375
0.47173609671875
0.09477344796875
0.7334243234375
0.015282479265625
0.04898050671875
0.0209454327096774
0.13408515109375
0.16191609125
0.042735750625
0.095283614375
0.07036562109375
0.7223577875
0.144824129375
0.0683176003125
0.15958184984375
0.148066951875
0.09398064421875
0.3461147640625
0.45426640625
0.04376588875
0.4602195484375
0.016778789765625
0.286566613125
0.188052356836066
0.402410575
0.0322021361904762
0.10634831
0.13359822765625
0.018776980203125
0.2104489984375
0.14418760390625
0.08782721359375
0.01383173715625
0.0972358921875
0.52768672421875
0.33527495578125
0.0276046303125
0.781533734375
0.07275353234375
0.166041224375
0.08728283671875
0.07874548428125
0.049602390265625
0.0694412053125
0.09803764046875
0.03657096078125
0.177083436507937
0.1143954525
0.1007972746875
0.02234683265625
0.03551556640625
0.108924112222222
0.022165392734375
0.1069057709375
0.03591008515625
0.24434105
0.0907019465625
0.07723007296875
0.4086964375
0.00867038828571428
0.188236353125
0.04550466878125
0.48775406765625
0.468179640625
0.39518747671875
0.12786232625
0.1085358353125
0.37150482765625
0.116810965
0.07121904484375
0.02269631234375
0.1271850965625
0.0192560780793651
0.011846238296875
0.5121645015625
0.379965718125
0.25392007953125
0.06935370125
0.0277985209375
0.082861286875
0.23586781828125
0.09693550765625
0.12380034483871
0.10166262171875
0.015519646140625
0.06550333171875
0.612075725
0.017411460171875
0.010095115015873
0.01874134646875
0.016701905890625
0.0253044485714286
0.08599925953125
0.1048587271875
0.1649164303125
0.0731524759375
0.0920854415625
0.12926584984375
0.07770301671875
0.14072594546875
0.091326438125
0.0776961534375
0.10233852078125
0.08486089046875
0.0244514273125
0.0136388410793651
0.0947624271875
0.0251999648225806
0.0408730878125
0.1536048046875
0.035696371875
0.115247846875
0.07627758828125
0.6050410703125
0.0981720248387097
0.207696601609375
0.4210806384375
0.07462600765625
0.017049001421875
0.0212809091746032
0.541252045079365
0.011068894984375
0.015289338890625
0.1124566503125
0.25035730625
0.1883351953125
0.084610046875
0.11726824328125
0.10325747046875
0.0227598171875
0.0905798346875
0.0875909193650794
0.0672250366666667
0.289722039375
0.02962612484375
0.09772161421875
0.0126157881078125
0.11509520625
0.1816894684375
0.08271000875
0.0352985223333333
0.01872608090625
0.0388425040625
0.01655427240625
0.03135850625
0.08612495109375
0.018243378875
0.555346440625
0.31192106671875
0.453286959375
0.09481870375
0.1996348015625
0.0207574204761905
0.0209254838125
0.03369568428125
0.1132923578125
0.390327871875
0.0335495421875
0.04309655125
0.07987899703125
0.023050075359375
0.0219477175238095
0.016002808296875
0.125307673492063
0.2533854859375
0.117799423125
0.01754063678125
0.5455530921875
0.2345857740625
0.33448757859375
0.4156114921875
0.07674334484375
0.1866703615625
0.11295614015625
0.1365013684375
0.20156679578125
0.0361197825
0.022712736640625
0.0170174423125
0.10265593359375
0.012139981796875
0.1290587409375
0.313721401587302
0.130552065625
0.01982147175
0.4240964609375
0.0156683358730159
0.081016468125
0.11113013296875
0.01570128946875
0.0732885703125
0.40531308125
0.12346119265625
0.0604724790625
0.1194948896875
0.0967179034375
0.02940723125
0.3054066109375
0.0128176880634921
0.024404149546875
0.07742598359375
0.03021209703125
0.022404180109375
0.128301895
0.1022418015625
0.19072342015873
0.0282183404375
0.0868703534375
0.11373443640625
0.00884241515625
0.07067261734375
0.33916987984375
0.10200002171875
0.1170471725
0.6640923390625
0.05735338765625
0.45385067796875
0.411560275
0.06236529
0.43970179375
0.104367341875
0.04975605546875
0.03860970984375
0.1339678121875
0.0719226259375
0.01473973875
0.11356376765625
0.0835985820634921
0.09763061140625
0.019375733203125
0.00884697011111111
0.0191582658730159
0.08967188953125
0.01358318115625
0.024534455
0.12137742953125
0.4957305875
0.07998312234375
0.18732214953125
0.1077397053125
0.1387313246875
0.27585358078125
0.0211016495873016
0.12394428859375
0.10114154921875
0.03588151953125
0.11884088859375
0.097868666875
0.15982075
0.24099750921875
0.027060515953125
0.0325839195873016
0.0993246309375
0.01904130565625
0.53484454109375
0.1572768225
0.0921069034375
0.3683448609375
0.08605214546875
0.025014235625
0.04593131109375
0.4319734378125
0.3183851084375
0.0210391797777778
0.0804187109375
0.27174084984375
0.2865490334375
0.66662709375
0.68728094375
0.12698160421875
0.117849416875
0.387461251875
0.018797798765625
0.09112720625
0.12605955859375
0.08863975453125
0.7363747453125
0.03128406871875
0.132312227936508
0.1429224853125
0.35985619671875
0.01831714103125
0.4174446996875
0.2509168703125
0.1120002790625
0.07663318828125
0.35591740484375
0.4621540359375
0.2585153928125
0.0233959845714286
0.6623093
0.18506547203125
0.030700428125
0.08668221921875
0.09264794671875
0.2427869046875
0.022027903953125
0.7415079046875
0.27586235
0.200602693125
0.1738906546875
0.05464469984375
0.534940228125
0.04298193403125
0.07125281515625
0.026231181859375
0.0155340310952381
0.1496878775
0.018351236328125
0.34905458159375
0.097206635625
0.09220890265625
0.02727800765625
0.0242359988412698
0.14469231875
0.09298661421875
0.0439465646031746
0.07966302296875
0.0276050790625
0.14206178265625
0.10645833234375
0.032815176703125
0.12624649953125
0.0222751704375
0.073101555625
0.0883891715625
0.0578995565625
0.24865008328125
0.4987286578125
0.4705099765625
0.1478432765625
0.07645153421875
0.013623352375
0.008768011140625
0.0385910603125
0.021487327765625
0.1049519509375
0.1056357109375
0.06604820453125
0.4008737625
0.016808794953125
0.1291437775
0.10298024046875
0.100016359375
0.29148018640625
0.164928025625
0.02150756484375
0.0833087434375
0.32686803046875
0.12236173859375
0.051606730625
0.2607113375
0.1521060925
0.0111742271587302
0.381465470625
0.017607779859375
0.0474540790625
0.12815444390625
0.02038572090625
0.0091306712828125
0.1171592940625
0.0998928553125
0.167366589375
0.10325095796875
0.086875935625
0.06290550890625
0.5393193953125
0.021188776078125
0.019284445453125
0.03374824609375
0.331517121984375
0.8161148328125
0.09717967890625
0.1968028359375
0.04054867296875
0.09877462515625
0.026616235453125
0.05713255859375
0.3035058834375
0.0839637103125
0.08687468359375
0.100715565
0.018929597546875
0.02389259015625
0.03147722209375
0.115058545
0.09057283421875
0.104988683125
0.2241052421875
0.0549929319375
0.03855625421875
0.29955390578125
0.406279615625
0.1411274553125
0.3752231484375
0.404183504285714
0.12884871875
0.0133661144285714
0.0233279810625
0.15056536875
0.26809979140625
0.0287443511111111
0.021262434390625
0.3294580890625
0.0152793199166667
0.5885758953125
0.763984940625
0.0272300841935484
0.027402625
0.07444265578125
0.0674783615625
0.053280081875
0.0991608178125
0.1762958171875
0.028992444859375
0.11983134859375
0.39971863890625
0.0406800059375
0.1596298140625
0.11617096171875
0.09200250671875
0.08846038578125
0.01167036303125
0.10492652296875
0.0362542041269841
0.2466602028125
0.254340169047619
0.1798747140625
0.0329619738709677
0.0709724359375
0.04725445453125
0.188736884375
0.0321865259375
0.12707264328125
0.1332565153125
0.22586251703125
0.0210894275
0.078388759375
0.0511675728125
0.59288874359375
0.11605769
0.07687428828125
0.09893360109375
0.11432210671875
0.3049745765625
0.097596094375
0.0559045050793651
0.045748574375
0.2834438409375
0.0809119384375
0.0934170159375
0.0963465284375
0.1909204328125
0.5032756321875
0.01448973353125
0.1885945015625
0.16010133015625
0.3493190709375
0.1028956859375
0.4118719890625
0.20293463859375
0.09359780046875
0.0572267021875
0.13209275140625
0.03291727953125
0.020867477421875
0.1315272034375
0.11122789609375
0.07065714609375
0.28193774078125
0.05918332265625
0.0479769890625
0.00971800496875
0.177089912375
0.170438734375
0.16223135171875
0.020536641578125
0.0150936621875
0.08485996546875
0.07100194375
0.08338820609375
0.0707765246875
0.07638218828125
0.1598497875
0.136625121875
0.102960140625
0.09577373
0.09317881984375
0.11914473328125
0.246000596875
0.45111104859375
0.0121893154444444
0.020065251265625
0.12120977375
0.23993383140625
0.12535691859375
0.0449804274444444
0.1321475915625
0.0629049284375
0.12537482109375
0.0156155103333333
0.014292268546875
0.06008503515625
0.03729145140625
0.16347163859375
0.1377909221875
0.0759956215625
0.0863693615625
0.28473586890625
0.38305422234375
0.09099831109375
0.043164455734375
0.27144748125
0.08652248890625
0.189747571796875
0.0166068861587302
0.35171553109375
0.0959587196875
0.108457900625
0.0830660390625
0.1118302634375
0.08543272578125
0.416466734375
0.03024421
0.09026924828125
0.063042321875
0.1457783953125
0.1090696075
0.08433493859375
0.023492932859375
0.06927167921875
0.017809802
0.090503319375
0.12495560125
0.0317851421875
0.01833972465625
0.6151628578125
0.0507235934375
0.09601542984375
0.10656034
0.30045944828125
0.4331980865625
0.15572905359375
0.31448855734375
0.4067290234375
0.015789491953125
0.03133467515625
0.12955716203125
0.08383100953125
0.0985645090625
0.9148037
0.24645348234375
0.05642573984375
0.107627491875
0.13370522734375
0.02979300421875
0.16936327484375
0.027753177046875
0.17300732046875
0.0864830749206349
0.0275080409375
0.091564315
0.109298574603175
0.08425543546875
0.16393035859375
0.26412836284375
0.13246533375
0.020465931078125
0.348514646875
0.0865575409375
0.1986930359375
0.0687589603125
0.105769670952381
0.026926215
0.015292026390625
0.023741419
0.20211671453125
0.050726753125
0.070745666875
0.0699392140625
0.07705717671875
0.0889353496875
0.16187525625
0.10367625859375
0.02324263796875
0.0227550008125
0.03778243046875
0.05250256421875
0.2361535353125
0.0137538887619048
0.018388292484375
0.09820698671875
0.08005768453125
0.08270078859375
0.0801245284375
0.108629158125
0.0383695278125
0.093824515625
0.275442396875
0.1448172765625
0.0271191421875
0.02347380865625
0.18567512484375
0.1287921078125
0.08457508484375
0.0677470096875
0.49338348125
0.0106628958095238
0.25218467203125
0.1550188296875
0.1112345434375
0.3490071075
0.09734838265625
0.031470611890625
0.13364781984375
0.0890132034375
0.618500496875
0.052380226453125
0.13693105078125
0.026203213859375
0.08513043546875
0.03228803828125
0.09822359390625
0.116618325
0.118204658125
0.01514685971875
0.0210179332903226
0.230165485625
0.09119147984375
0.0670710406349206
0.019268422171875
0.02264119278125
0.326621625
0.5863059671875
0.33387023015625
0.03197247453125
0.1252838953125
0.5673604984375
0.02442079
0.018191424234375
0.08783263640625
0.01848992109375
0.03636429628125
0.190431793650794
0.024856489031746
0.0995294803125
0.009112704359375
0.0221247521875
0.0216596107301587
0.036324991875
0.01467087009375
0.02019923575
0.0388975383870968
0.04419733046875
0.087075388125
0.0406556578125
0.06557012234375
0.170256143125
0.18948021546875
0.035119679390625
0.08191147171875
0.032236940875
0.09205441453125
0.43398070625
0.32914342296875
0.02222860484375
0.019167033047619
0.091015086875
0.11279243
0.01656434621875
0.424878496875
0.015326711453125
0.29234509734375
0.138257755
0.0876458934375
0.08409042546875
0.3297907296875
0.07310476296875
0.0826744328125
0.0646447475
0.02373833484375
0.0220625518253968
0.054199733125
0.00886675574193548
0.03269830140625
0.10635895515625
0.0464147471875
0.11889582109375
0.1642222534375
0.197262259375
0.0273158095238095
0.164534291875
0.01642346171875
0.05657834734375
0.4662818146875
0.06192287921875
0.021484712984375
0.031069113265625
0.1052914790625
0.025979236875
0.1167389796875
0.10392953015625
0.07268771671875
0.269313118125
0.07140334890625
0.65640203765625
0.6383361109375
0.08065872171875
0.0167317905396825
0.03160250171875
0.087783203078125
0.6991162859375
0.037900123125
0.057914437359375
0.06887474078125
0.08563852296875
0.09190564546875
0.1252247003125
0.04812067421875
0.14089472953125
0.1142279646875
0.08348595390625
0.37466781453125
0.11880919796875
0.018671664516129
0.0319198128125
0.08529819359375
0.04482986890625
0.0734416315625
0.01647177303125
0.076676416609375
0.015951284031746
0.133201708125
0.240878509375
0.0847063925
0.0308197753125
0.0203307063125
0.03583817375
0.20606637671875
0.0746544740625
0.43423127671875
0.08144188890625
0.28299365203125
0.111909666875
0.01542896375
0.008025039734375
0.11298301890625
0.03695137875
0.00921101625
0.14826528828125
0.08314592109375
0.104379889375
0.06289798515625
0.10882752684127
0.2625004421875
0.0131243916619048
0.41232274609375
0.09896159734375
0.07066853015625
0.1809812859375
0.0419630215
0.02101395390625
0.056928446875
0.533004484375
0.037193699640625
0.3328565546875
0.172556587301587
0.1431737528125
0.0230305916825397
0.1483455125
0.054910954375
0.12276471
0.0572971865625
0.02186999365625
0.01488927115625
0.06109976390625
0.0253005354677419
0.0985356674603175
0.11165799546875
0.6944175109375
0.0199147633968254
0.67200975640625
0.013301302703125
0.208366102921875
0.17898696015625
0.0277046697301587
0.0101596830625
0.0217954325
0.093015125
0.01870334409375
0.10030953234375
0.0454621152380952
0.5384556765625
0.09495113828125
0.044437367328125
0.034245366953125
0.09691127859375
0.40605557875
0.435441558730159
0.10377129578125
0.1125072596875
0.029090035
0.0882404615625
0.027024895296875
0.02487072375
0.03410207390625
0.3341502521875
0.05770559546875
0.0506448459375
0.08880814203125
0.31957170546875
0.41015066546875
0.10450753125
0.0857930463492064
0.0305532206129032
0.779700421875
0.124116205714286
0.04543666421875
0.0149987866984127
0.0245483092222222
0.11251636703125
0.10440156203125
0.03195445296875
0.520268541428571
0.07887353609375
0.024601410625
0.302538875
0.0304256009375
0.186869775
0.0365272001587302
0.11823854171875
0.08934925984375
0.0101258134375
0.11008257968254
0.166029384375
0.108256636875
0.301228445625
0.162998435546875
0.069384203125
0.348328246875
0.14704222890625
0.0744716321875
0.69387138125
0.0586168904761905
0.06486333828125
0.316260153125
0.13446660453125
0.475261315625
0.0562483356451613
0.02036523371875
0.0159402580625
0.03157551890625
0.630928715625
0.08325090125
0.023628324375
0.018582946984127
0.02457965353125
0.07621215296875
0.09186482140625
0.08102867421875
0.231413666875
0.016487472
0.08415917578125
0.04512098375
0.34351336875
0.2586632953125
0.5417172625
0.510181009375
0.0119043285079365
0.10447509109375
0.35298462984375
0.0779491746875
0.014789517484375
0.01384833675
0.09944206265625
0.2259730601875
0.01122708675
0.13330515671875
0.3975679515625
0.0778013665625
0.07700580921875
0.619749315625
0.07346051421875
0.0858410403125
0.373579340625
0.04994906890625
0.0932699134375
0.17828615
0.060277550625
0.0287504086875
0.07788041265625
0.019797767328125
0.15905109421875
0.0766149878125
0.0815020379365079
0.24684879921875
0.08424046234375
0.015887752421875
0.1093176846875
0.0244192117460317
0.08767078921875
0.11332985109375
0.13587232078125
0.110149908571429
0.01176966178125
0.0199155701587302
0.21290533265625
0.0200503493333333
0.1323957971875
0.30463216625
0.0401089875
0.08493830171875
0.0472689728125
0.0440347040625
0.12080699234375
0.0112503788888889
0.03154940921875
0.0203596655625
0.165454300953125
0.07579348109375
0.12930410234375
0.029318685953125
0.08334431078125
0.034145675625
0.495834071875
0.0920791359375
0.02721143828125
0.24725793390625
0.1279814678125
0.2146856953125
0.4236145240625
0.0364185276190476
0.084551739375
0.04372534234375
0.0353307328571429
0.1251614421875
0.10619700390625
0.10070802546875
0.07260041875
0.11978003984375
0.42799594921875
0.05168454484375
0.0129844695555556
0.62923608125
0.1152602671875
0.10993123203125
0.08067033140625
0.07792126859375
0.4588232703125
0.24363721484375
0.2840163453125
0.020660927359375
0.010497937625
0.298959323515625
0.191914868125
0.161933465625
0.1215327575
0.06227369609375
0.025495798078125
0.21297512953125
0.0828688228125
0.057622355625
0.0743735653125
0.0224512926825397
0.4971706325
0.1495930671875
0.0138879682857143
0.0448306584375
0.021820037109375
0.16919485265625
0.27142767484375
0.102638301875
0.1887775678125
0.04735254890625
0.09814228375
0.017032430109375
0.08445622546875
0.241330615625
0.042561624078125
0.08876736953125
0.06588819953125
0.24081720625
0.022933794296875
0.0539008455555556
0.0520991478125
0.031567753125
0.0696859790625
0.131385375
0.03172436125
0.3352153796875
0.11407717796875
0.09528617203125
0.257067293359375
0.21294672375
0.1067570265625
0.0273967109206349
0.0950357775
0.11208960390625
0.0807900715625
0.6813832703125
0.18450503453125
0.35824227
0.0194519374285714
0.019253017140625
0.098310839375
0.04428562515625
0.02039896865625
0.16863420125
0.14120116625
0.0309207226984127
0.3573901765625
0.56700765625
0.07991188140625
0.09173049296875
0.11101025484375
0.105342815
0.06462712546875
0.1400900671875
0.14774551578125
0.181478345
0.08628458703125
0.0106318679015873
0.01589499034375
0.106173984375
0.08837464484375
0.033071215796875
0.02451574546875
0.13801674390625
0.08703100453125
0.1599969328125
0.037242715625
0.02180011575
0.05415615625
0.04649515546875
0.11123004390625
0.4233996375
0.141886344375
0.017918609640625
0.16141872584375
0.0165563701428571
0.02871694859375
0.06080292390625
0.19615328359375
0.160239580952381
0.2102152396875
0.05106542884375
0.421586510625
0.0923146428125
0.06795945515625
0.229821578890625
0.029893195453125
0.02681263628125
0.01184375125
0.1256363584375
0.014603718015625
0.07406502671875
0.0995341471875
0.114745605
0.014936012359375
0.0983719028125
0.022573748296875
0.014860951453125
0.10352475265625
0.0271155880645161
0.020536112015625
0.20675284484375
0.1020535925
0.0991905328125
0.144958706875
0.1443348265625
0.127601253125
0.0236585193125
0.07707719
0.02201567609375
0.4425195984375
0.14632200890625
0.0215609925625
0.16038455031746
0.09810157453125
0.0309890625
0.0259997984375
0.12279439031746
0.013135727734375
0.1178356525
0.0995248415625
0.078696946875
0.0254696452539683
0.1001802571875
0.424525225
0.111866904920635
0.13981643125
0.02793853828125
0.0145247602539683
0.1590209140625
0.547782871875
0.082601771875
0.013486961015625
0.0235657040625
0.02465010078125
0.018775340453125
0.0197442458125
0.7695053890625
0.04805476703125
0.418466771875
0.0837217646875
0.04335848453125
0.2611236109375
0.05438309271875
0.026146918125
0.012627928625
0.0155523869365079
0.5803261859375
0.0310244171875
0.106803415625
0.06144137609375
0.07608318203125
0.39938979375
0.111129446031746
0.014443482171875
0.05901190125
0.0931572646875
0.7335553890625
0.11403329859375
0.1428004553125
0.07487726515625
0.277269495625
0.02684756328125
0.091176973125
0.09177828859375
0.0752228711290323
0.02370099703125
0.0930545359375
0.0950270840625
0.00928026242258065
0.0584538746875
0.0710900609375
0.12271462078125
0.019036096875
0.2319676959375
0.234548061
0.084095116875
0.312978648412698
0.03685357
0.39643354109375
0.239298403125
0.12720135671875
0.08168602546875
0.1835741403125
0.0242157214375
0.03187680203125
0.09469736015625
0.2250594896875
0.25071634640625
0.08896089140625
0.05112450125
0.0547977002857143
0.11511369171875
0.0086291634375
0.6913003734375
0.60347909375
0.1706479421875
0.12292139296875
0.033866628125
0.08428807296875
0.07603034140625
0.2907756921875
0.0190796348888889
0.355383421875
0.20077819796875
0.0262969693125
0.0685185571875
0.10494381171875
0.02232830234375
0.016545495109375
0.0108826887258065
0.0157043170634921
0.09284409078125
0.0552737303174603
0.0919684221875
0.1049465334375
0.04027258015625
0.0689157114285714
0.081999650625
0.07861432296875
0.03549532828125
0.490115809375
0.05170694375
0.1384702078125
0.179279840625
0.07738524359375
0.08794094546875
0.024187139375
0.0690323546875
0.11530367515625
0.08849977640625
0.2746453984375
0.0795870465625
0.09490380484375
0.2611712896875
0.06931405171875
0.15732265
0.584876490625
0.01016920721875
0.08265443296875
0.020694132859375
0.09832157621875
0.02055598896875
0.4869408559375
0.03690267734375
0.0376578649206349
0.11596226453125
0.181643285765625
0.10792746296875
0.13462573484375
0.03828911890625
0.021619857953125
0.23270030625
0.0307122715625
0.017190685640625
0.13214801
0.017674650359375
0.27826176125
0.02226191546875
0.23020581890625
0.0705043711111111
0.2442149234375
0.073456764375
0.14492734953125
0.158883764640625
0.37925733734375
0.13369970953125
0.246057515625
0.08566946015625
0.243368578125
0.0643368925
0.206069964516129
0.6822231203125
0.056029443375
0.1029072753125
0.01746233171875
0.296016053125
0.0387073621875
0.123589330625
0.06918872765625
0.11219394
0.021198027671875
0.34402046859375
0.2817436015625
0.31740141875
0.08769631046875
0.0265951024920635
0.0177954788095238
0.0120256482698413
0.010972381828125
0.010473923125
0.0224153555625
0.0821825868125
0.03332942034375
0.044801615
0.05221251734375
0.014399053171875
0.0880306107936508
0.01223273221875
0.668933321875
0.10163255703125
0.3178441703125
0.06287051921875
0.09251583453125
0.118258639375
0.154074241875
0.14042018671875
0.16451176765625
0.20294955765625
0.0333941980645161
0.50562720546875
0.016117214171875
0.16515057640625
0.269005899671875
0.119516659796875
0.026694429125
0.1925069590625
0.02372700403125
0.10616438734375
0.1170213428125
0.39941445953125
0.1126257753125
0.009630695625
0.15353337921875
0.09422890546875
0.1628510546875
0.1281092928125
0.388858687777778
0.10701171828125
0.021047203234375
0.0822782034375
0.31374119875
0.08949726296875
0.10943500421875
0.02715773640625
0.11698418984375
0.0149011954032258
0.118350745640625
0.3451313296875
0.3241461453125
0.125394859375
0.07421662390625
0.140959620634921
0.166945306451613
0.11576556359375
0.1432773959375
0.334564053125
0.112051930625
0.118722827142857
0.06812140890625
0.0344285375
0.08664771453125
0.023797603609375
0.08006589234375
0.2042525265625
0.0880972990625
0.1269410625
0.08876062171875
0.07088038625
0.03719181446875
0.03591289609375
0.06697206078125
0.158940703125
0.3189607746875
0.10733165828125
0.09853616484375
0.021673126453125
0.3833196378125
0.1897013375
0.07143190625
0.097823510952381
0.478923
0.01732958075
0.250504853125
0.03438128484375
0.408257511875
0.05021438296875
0.07665201828125
0.28372662609375
0.0906728790625
0.00929468208196721
0.0733723578125
0.0222312875
0.0154635907301587
0.011150910765625
0.22678266515625
0.0786240353125
0.0177615053968254
0.06986857
0.08201344578125
0.22028583125
0.05208793171875
0.1042793409375
0.66255544375
0.51646891875
0.07273642265625
0.1772226765625
0.05875449359375
0.5726503203125
0.09207111765625
0.095918549375
0.0158766033174603
0.063037013015873
0.1962059465625
0.09826157515625
0.14132239515625
0.0119132833174603
0.186377734375
0.031185369375
0.06406306171875
0.4238112546875
0.039545965625
0.5094097296875
0.5859988796875
0.04209148703125
0.41229023125
0.1021433278125
0.4253936025
0.13856302171875
0.0145610269375
0.4110569
0.10510239171875
0.026963324375
0.09766904078125
0.338008775
0.41728353734375
0.193445214375
0.0409020478125
0.0771377384375
0.3707772425
0.20184976078125
0.0521135671875
0.018073072546875
0.019978655625
0.6543703171875
0.119937126875
0.0372336490625
0.08735865984375
0.4218558109375
0.08635826953125
0.3326117425
0.0125506924375
0.0600633515625
0.0272030594375
0.2053966078125
0.0401592495806452
0.12668155140625
0.012878067884375
0.36880897234375
0.0709705515625
0.125037695
0.31977540328125
0.01943661303125
0.595307696875
0.03610691009375
0.01332991965625
0.0331826628125
0.1011428028125
0.0866406170967742
0.0169899362419355
0.09680834875
0.02323891421875
0.033814046203125
0.034873129109375
0.129716361171875
0.03213207765625
0.059849404375
0.1621155546875
0.38896141875
0.06514258984375
0.151516470625
0.0458725398412698
0.1695723228125
0.05240095753125
0.0603246863492063
0.10272325109375
0.0580457721875
0.17118362796875
0.08253740875
0.0254403058548387
0.1620346765625
0.48271175625
0.0109869845625
0.05746713546875
0.019024921921875
0.0953427815625
0.09236714734375
0.0710375611111111
0.025811841609375
0.1478677253125
0.0572012146875
0.0348707053125
0.06416993109375
0.19418197734375
0.125395086875
0.06591114953125
0.0209747735625
0.10172852546875
0.08340999328125
0.0295824121875
0.4812241828125
0.13439827359375
0.08859969
0.1067036921875
0.0823539246031746
0.1317026
0.1883264765625
0.07218131765625
0.1937207625
0.0198140437301587
0.028419919375
0.0172429827936508
0.07424195390625
0.2635374046875
0.032061121875
0.015020535968254
0.0812183975
0.02805765203125
0.33631164078125
0.08502326578125
0.0507953898412698
0.021686373828125
0.130507163015873
0.1280864996875
0.09815994765625
0.4960066390625
0.02962077859375
0.022983433546875
0.03102235125
0.015178435047619
0.073204212171875
0.0378438728125
0.4548853071875
0.10109888796875
0.0143036710580645
0.0366840225
0.01968581515625
0.22590378296875
0.13275384125
0.146216575921875
0.0254638028125
0.4445278265625
0.112923110625
0.0712534809375
0.14432186875
0.0435245990322581
0.12740688734375
0.02654213734375
0.104247675625
0.24288996015625
0.01269365259375
0.1116150190625
0.01398160321875
0.2219221828125
0.0830609275
0.05008761965625
0.18788136875
0.11441626671875
0.1751056653125
0.259155679375
0.1682395625
0.09980428453125
0.0925322853125
0.32763330671875
0.127046331875
0.16936010671875
0.32701045171875
0.0372380853125
0.069824976875
0.06900967953125
0.650254990625
0.04908325984375
0.31233233109375
0.0807990544375
0.12921918921875
0.0415852946875
0.07194038234375
0.124494721875
0.08559805640625
0.01412984415625
0.06266946015625
0.0331136507936508
0.064437208
0.1649543890625
0.469043515625
0.30400067984375
0.01335928715625
0.027905200171875
0.02552136265625
0.48228825015625
0.0284946564375
0.18334901015625
0.061405834375
0.1222337471875
0.16552342671875
0.0108938256031746
0.027990010952381
0.10164315328125
0.08790892296875
0.064586953125
0.06642695671875
0.033688262516129
0.14191269390625
0.37175450984375
0.0084167748125
0.195820113968254
0.1467680859375
0.1880686571875
0.0721251125
0.0107330308412698
0.0506225465625
0.50044973328125
0.0183585050625
0.24015916484375
0.015497357578125
0.07147725578125
0.02006941375
0.03253434234375
0.09263499546875
0.06540216859375
0.11610896625
0.05853027546875
0.13183543890625
0.080060118125
0.08420345234375
0.03896100409375
0.097275913125
0.1128179784375
0.013630375921875
0.0906435665625
0.08262793
0.550040775
0.1127041640625
0.8895456296875
0.0292512207777778
0.4107860334375
0.015267106765625
0.1543242325
0.36927382734375
0.26660853140625
0.07741413171875
0.48052652375
0.0875705771428571
0.159042921571429
0.09378059078125
0.018843490578125
0.011658997
0.021805996109375
0.017695863765625
0.024559478765625
0.103170511875
0.04047663515625
0.146374834375
0.014744959625
0.096898463125
0.11052803265625
0.062760911875
0.11577119328125
0.032289852671875
0.02732776296875
0.0312887909206349
0.03015435953125
0.10761858796875
0.0420999515873016
0.12960313328125
0.0221062859365079
0.09143021890625
0.016351239484375
0.0227624240625
0.4422034990625
0.051655444171875
0.33548862859375
0.02120285084375
0.020273921140625
0.0179515530625
0.01709150725
0.10061245921875
0.110579325714286
0.0840749440625
0.102581470625
0.2928436828125
0.244372695625
0.08652876734375
0.100416039375
0.60386235
0.0812786975
0.0289092417460317
0.1687954921875
0.10326304140625
0.024983739734375
0.131128115
0.0535351203125
0.0852981390625
0.348812303125
0.09022445234375
0.4711836546875
0.01827972634375
0.209843133777778
0.09614312625
0.08234963265625
0.08993224640625
0.08788312171875
0.0738997433125
0.23977306328125
0.13088391515625
0.05591770640625
0.382105015625
0.0183833565625
0.0946354003125
0.0399093853125
0.0276717246875
0.0236152850634921
0.1533064515625
0.0828900834375
0.0159302982295082
0.0758014875
0.09309749171875
0.0986456228125
0.5114939675
0.5199980515625
0.370879171875
0.01984010934375
0.02206136053125
0.0223385107936508
0.02033035625
0.10777714921875
0.0262372549375
0.025451145515625
0.17313018046875
0.0123606657650794
0.0976358340625
0.27612649546875
0.17085105765625
0.017177991046875
0.15263677421875
0.025720358828125
0.1179425403125
0.1481929015625
0.0101345613650794
0.09049559765625
0.15484619828125
0.100651925
0.072481383125
0.55330883765625
0.07092681828125
0.4897719125
0.331431234126984
0.16644818703125
0.08230445609375
0.017690591015873
0.033782811484375
0.05290249859375
0.076448383125
0.1297904928125
0.15982357328125
0.131400575
0.026764345625
0.03799137109375
0.01836554090625
0.0712529196875
0.0288273896875
0.014317737546875
0.3989673640625
0.0874446384375
0.08086115890625
0.1840888640625
0.0231550893015873
0.0671652363492063
0.120011735
0.10533618484375
0.011324990390625
0.09045982625
0.59762171875
0.00920124425322581
0.06575089334375
0.017620111
0.093336630625
0.5181661546875
0.018815496421875
0.458703053125
0.0883612440625
0.354383809375
0.077389466875
0.01728116
0.02234206328125
0.3226629703125
0.0122048630634921
0.22332482609375
0.3075281296875
0.07954831578125
0.2426599515625
0.343631565625
0.07777761640625
0.0333540880625
0.032411408875
0.13301445
0.2226194871875
0.3067997309375
0.468793428125
0.1294691296875
0.08427984359375
0.12001680171875
0.233107231935484
0.039643160625
0.12142091984375
0.01862111625
0.08637975859375
0.5559591140625
0.0490475146875
0.46056788265625
0.025588687609375
0.01208036584375
0.1131738584375
0.4158514921875
0.13344761734375
0.020059985078125
0.322761425
0.035809276421875
0.360071334375
0.4232246525
0.18413697765625
0.0244182915238095
0.0677768953125
0.08544012171875
0.09796056015625
0.10407852484375
0.0750752134375
0.012230509671875
0.01740061165625
0.03399924021875
0.03876952046875
0.06937815125
0.30353161609375
0.21598326703125
0.09748446375
0.0126391111428571
0.1218615953125
0.028989613609375
0.5422169234375
0.1915474265625
0.3008985515625
0.292661171904762
0.081688970625
0.28378697734375
0.13012188859375
0.15651295546875
0.025909685
0.03198949234375
0.1697625984375
0.28628300921875
0.087817041875
0.08785346984375
0.23965570703125
0.02482564609375
0.236576720625
0.4471364625
0.50480117671875
0.13689033015625
0.212359280952381
0.02527912484375
0.07272167015625
0.122758218015625
0.10113256375
0.04300996328125
0.0102048082786885
0.47876729375
0.09064955484375
0.03922631015625
0.02267853959375
0.32034713984375
0.19765917953125
0.6449750953125
0.0977622696875
0.027634430952381
0.25812898140625
0.10283898671875
0.6586166234375
0.2705855828125
0.069675074375
0.1436409140625
0.26112360078125
0.350723153125
0.321846920634921
0.3112589503125
0.0179991777741935
0.0812587190625
0.15620900625
0.15247910265625
0.0119810096666667
0.0799437774603175
0.10928724828125
0.10186322171875
0.19005102984375
0.36457654578125
0.21466345421875
0.11333220703125
0.0816441334375
0.18319605875
0.306480493125
0.346667034375
0.04617198921875
0.0328617186031746
0.0208494019047619
0.06101197578125
0.07481824875
0.01463846909375
0.1856165040625
0.0122060538095238
0.018421413296875
0.27945342703125
0.0573979153125
0.655004325
0.0882981571875
0.3718196296875
0.0262091299365079
0.08471469171875
0.44483020578125
0.1132078684375
0.01607066109375
0.043639538046875
0.06117771578125
0.09359981203125
0.15404709453125
0.227006573125
0.3407753125
0.0505343106190476
0.06912141890625
0.0964486633333333
0.13488241140625
0.03278689359375
0.0258387493650794
0.0784492446875
0.0699931196875
0.02303794046875
0.4330506190625
0.0409827284375
0.31921621578125
0.0423798296875
0.023187031625
0.0743531971428571
0.09900790578125
0.0207874634193548
0.106286479375
0.03438647921875
0.06352721015625
0.0284062725396825
0.10794219234375
0.019553746
0.02042341596875
0.010753365546875
0.09835105803125
0.04593363453125
0.144817757741935
0.16578802375
0.08444014515625
0.02230358546875
0.12052574515625
0.034113664546875
0.1513334840625
0.68223634375
0.0885168415625
0.015273714125
0.01418743184375
0.0148662531904762
0.01732482115625
0.1511023390625
0.11707343171875
0.37975723125
0.140671105296875
0.07071699265625
0.140129540730159
0.0140822484761905
0.09705405796875
0.06898220328125
0.2201870734375
0.21766748078125
0.146321205625
0.1395452209375
0.6293447240625
0.02210549771875
0.0704570809375
0.024711819453125
0.097655135
0.024195264125
0.11932236953125
0.0602299446875
0.01316630653125
0.12603435390625
0.193223515
0.11377823890625
0.07779149890625
0.09105250890625
0.101148082063492
0.030131261875
0.08274918890625
0.031750028296875
0.1436398125
0.10122630171875
0.01990005721875
0.1013924384375
0.347965803125
0.0840623478125
0.321483355172414
0.0193297268253968
0.02882250171875
0.128371822258065
0.0211201618095238
0.01926797771875
0.49171443390625
0.290683908125
0.0748584446875
0.10502840921875
0.07256073515625
0.3226063378125
0.0202053903125
0.09549787234375
0.05912307109375
0.07005457609375
0.0775001934375
0.136206430634921
0.0201031534375
0.38971154171875
0.2130794546875
0.10168969234375
0.0308125165625
0.0271545892063492
0.1670941434375
0.0334221769354839
0.81955660625
0.17852390078125
0.021940918875
0.0617628479365079
0.12415627625
0.014723559453125
0.060095051875
0.18154184109375
0.019278783203125
0.09239087765625
0.0970484384375
0.10181374375
0.0144571890625
0.1131680971875
0.1582506625
0.254514377301587
0.723031703125
0.06641343203125
0.112439893125
0.0248127684920635
0.06190450078125
0.0930428028125
0.214908234375
0.11549987578125
0.0235616865238095
0.306824150625
0.02082375625
0.0364209196875
0.07592429984375
0.10387425078125
0.0803647471875
0.12244032484375
0.083467454375
0.0821838365625
0.17257371171875
0.0193433805625
0.03965090828125
0.227711119365079
0.10193382953125
0.028585288015873
0.019585269890625
0.07998424265625
0.02089005796875
0.16389577125
0.04411128296875
0.26388499953125
0.09386837015625
0.08414145171875
0.02679826609375
0.0258295971875
0.01217889003125
0.019160125015625
0.00920398203225807
0.11977706734375
0.1199066690625
0.00951139436065574
0.031994815171875
0.013419068125
0.03477282828125
0.70511784375
0.014179106734375
0.0236131130952381
0.011280805515625
0.0688075584375
0.178052040625
0.021046985625
0.295922468571429
0.0159043068095238
0.0543661634375
0.1311286175
0.11205014640625
0.10930391390625
0.0737584228125
0.06221869078125
0.11731374265625
0.09281764046875
0.1046152853125
0.091514165
0.4214276875
0.322043780625
0.54573210703125
0.0469946884375
0.0262291865625
0.07906313453125
0.02078162440625
0.026513179031746
0.170798126875
0.06045372875
0.09213016359375
0.2819216753125
0.4420610453125
0.25789634875
0.5878834203125
0.371755834920635
0.07293822375
0.1151523646875
0.13982145921875
0.12767478109375
0.06406533796875
0.09759134671875
0.0992529987301587
0.6839880734375
0.62990929375
0.108225301875
0.009387138921875
0.121400431904762
0.0942060834375
0.060761759375
0.51218672484375
0.10013087359375
0.0299204171875
0.339078478125
0.09589396296875
0.1379484096875
0.09253870875
0.10500421
0.20050704484375
0.25130765109375
0.3518285284375
0.016367939671875
0.09892365625
0.1678496909375
0.013859204359375
0.0169602780793651
0.015095685796875
0.1141121734375
0.013715843421875
0.0207403678709677
0.35209906703125
0.16058626875
0.3922918346875
0.022041986046875
0.15690614984375
0.010849012125
0.17678204078125
0.24541125703125
0.41744488484375
0.11898922140625
0.4665160109375
0.25065885625
0.149496073453125
0.1245351009375
0.109317478125
0.083668010703125
0.10521543109375
0.7388157359375
0.023906309078125
0.025909103578125
0.05364865140625
0.1418993203125
0.0421253265625
0.28978696484375
0.03631565921875
0.1225588421875
0.25023789484375
0.08153387046875
0.011869668828125
0.0239994661746032
0.561409696875
0.021920442046875
0.355796721875
0.0368652904032258
0.05435206359375
0.105079186875
0.402244159375
0.1593556396875
0.0234529566666667
0.2339940121875
0.37689768421875
0.0292599215625
0.27260061078125
0.2639659359375
0.01901403740625
0.27046635359375
0.15359156171875
0.15976600140625
0.0156436400793651
0.1467421734375
0.11319269828125
0.01470373071875
0.2049391734375
0.39562606140625
0.0131805809375
0.025754929734375
0.0978298190625
0.0343673775
0.1014061134375
0.31206635828125
0.7102545390625
0.0295542255714286
0.0959099265625
0.09042909421875
0.099205645
0.174543073125
0.0672826819047619
0.352946018125
0.3852617609375
0.3222738640625
0.0841283721875
0.2133903953125
0.0131259380625
0.0167140046190476
0.28776884375
0.26084638203125
0.017667732546875
0.0181073687301587
0.11170809546875
0.2663176578125
0.03133805140625
0.383103134126984
0.08227930375
0.4748650625
0.27723849109375
0.257398093125
0.01786801865625
0.00879473625396825
0.11536113328125
0.024164074765625
0.08374443078125
0.10717628328125
0.05006601546875
0.028328071875
0.40347394390625
0.0326160009375
0.0449859665079365
0.5718572375
0.09715307453125
0.244546785
0.09658845390625
0.086922490625
0.4120488140625
0.039412633640625
0.0330823101428571
0.0325419128125
0.06975898703125
0.1407844503125
0.13398187734375
0.01139534934375
0.1021587071875
0.1355733859375
0.03006439296875
0.331765910625
0.1614366240625
0.02659857328125
0.277349584375
0.11892252375
0.169173231875
0.1805213203125
0.046325763453125
0.1413792328125
0.20067982375
0.10112367828125
0.0513196506349206
0.0244614871428571
0.070624216921875
0.01447893934375
0.136368226825397
0.7851262546875
0.14441262578125
0.08543161421875
0.02094795915625
0.0397896065625
0.077590393125
0.108205055873016
0.2366552603125
0.14308022171875
0.0461427621875
0.3542969015625
0.13367837890625
0.0152918719375
0.18704570453125
0.0948396653125
0.10857539453125
0.0148372395714286
0.09068549078125
0.11754418921875
0.12025733796875
0.03142492265625
0.574351053125
0.0287894814761905
0.11338806546875
0.11195097609375
0.40334438703125
0.19112140015625
0.0162567220327869
0.0120132691875
0.04112575421875
0.2944936978125
0.02179979703125
0.18181534234375
0.140452145625
0.1033017615625
0.0296704703125
0.0088004933483871
0.03377365875
0.0451041593650794
0.009941879890625
0.165613451890625
0.352341653125
0.102249435238095
0.3941727359375
0.03481312515625
0.12411276609375
0.392124578125
0.0639870096825397
0.1170718625
0.4001195015625
0.041495346359375
0.05942019484375
0.43213718
0.154096
0.0868722309375
0.13671463640625
0.01704185003125
0.02789203625
0.0710897090625
0.03136903109375
0.013560217671875
0.0301237868253968
0.2546477140625
0.32685645703125
0.07308491265625
0.117578705625
0.6714849390625
0.013972636578125
0.08806473203125
0.0256707747619048
0.10771188271875
0.035400112921875
0.022458803125
0.12302052890625
0.105964670952381
0.33191978171875
0.2151666390625
0.016015092015873
0.14606857796875
0.389839133125
0.95324075625
0.4813854684375
0.10142750125
0.10584249859375
0.09725540296875
0.3035754734375
0.02273390921875
0.6843393125
0.0498091671875
0.1602150915625
0.0667603384375
0.108345985
0.2887139765625
0.141707177953125
0.011472094921875
0.174562001875
0.013949160171875
0.3982457671875
0.033286634625
0.084149636875
0.159546834375
0.245425221875
0.05230491828125
0.017115514671875
0.057212739375
0.047756799375
0.24425799328125
0.04437866515625
0.05988264078125
0.10515104453125
0.11154774734375
0.0847935903125
0.6148139765625
0.3118743484375
0.10814089421875
0.020699279515625
0.0991355303125
0.02230200475
0.41311570453125
0.09470790484375
0.054784385625
0.13232818359375
0.5321991203125
0.556695265625
0.012777073140625
0.0260842915625
0.0836851390625
0.07382245671875
0.134263204375
0.066525160625
0.03490775359375
0.10109752265625
0.044856115
0.43495301140625
0.352137428125
0.13678342734375
0.03913995796875
0.1145768715625
0.09194076703125
0.0226350555238095
0.10901892609375
0.01421008496875
0.020229005859375
0.09208016609375
0.32351026703125
0.3070000578125
0.029944672109375
0.027668488375
0.2429147078125
0.0183350154603175
0.3151810221875
0.146553373968254
0.1540939496875
0.0255196796875
0.01202029834375
0.0137206702857143
0.12461623828125
0.10800742171875
0.2240526175
0.029736531875
0.24551312703125
0.2631773728125
0.017224554296875
0.1812054946875
0.109960961269841
0.164511221875
0.014156485359375
0.22529073078125
0.1270211134375
0.6382532578125
0.025862186515625
0.20818039671875
0.12525528515625
0.08192728296875
0.0214170712419355
0.11517945515625
0.04002490015625
0.027923850046875
0.39322039375
0.0653455353125
0.02096997578125
0.28703325421875
0.2551449171875
0.164017180625
0.0328200080952381
0.0699222728571429
0.00990121051935484
0.6470117546875
0.1146432128125
0.09770053203125
0.137547185625
0.025225818546875
0.42931291109375
0.0896891384375
0.033192143625
0.15441041578125
0.0138586940625
0.05132149525
0.594380053125
0.0227373407936508
0.021563496578125
0.36232756968254
0.113722333125
0.5472280015625
0.016814260765625
0.04050317328125
0.05395227234375
0.0251375942539683
0.00968764278125
0.01024077071875
0.1071661596875
0.11325448984375
0.08485381
0.10205592078125
0.10785344984375
0.02873714171875
0.2503919203125
0.022193946296875
0.13024483890625
0.03910470984375
0.38718315890625
0.07301619015625
0.0208064695
0.30114452453125
0.0940187915625
0.124386333125
0.10775320765625
0.0936355271875
0.1863880934375
0.01961291325
0.1289946034375
0.03214400421875
0.272699354375
0.30191664640625
0.0240231522222222
0.12807406203125
0.18705072375
0.12315018671875
0.03145235165625
0.013161091484375
0.19200899140625
0.02848626109375
0.095986521875
0.088643154375
0.103854335
0.05825341828125
0.009309183125
0.075293544375
0.039021413125
0.020373884125
0.7282745625
0.07481086046875
0.01537188834375
0.2196225640625
0.278304534375
0.1203006615625
0.087165936875
0.09203950453125
0.09237639875
0.05392255375
0.44785135765625
0.1267765375
0.033734351875
0.03931149984375
0.467448096875
0.0821122903125
0.4623726734375
0.019753051046875
0.015842371859375
0.0859299390625
0.0262563565714286
0.10832273046875
0.159189940625
0.0944915503174603
0.04128339921875
0.0352664400625
0.03271774415625
0.0162721274193548
0.37505889390625
0.38426517328125
0.2331988453125
0.11224138984375
0.0455539575625
0.5418760078125
0.200075753125
0.0580135403125
0.0161055209375
0.07830619265625
0.0133069461904762
0.082759783125
0.5312347984375
0.03340322703125
0.038618363578125
0.0311346936984127
0.0243702658032787
0.015132580546875
0.14935565296875
0.0243489959375
0.129151396875
0.180988493650794
0.135332291587302
0.1331933359375
0.152952359375
0.03301423109375
0.387693385873016
0.19175480625
0.0948223546875
0.0722135659375
0.284676421875
0.0124536649375
0.4534715390625
0.500065
0.081388219375
0.0394456646875
0.09928069203125
0.4575877625
0.149345296875
0.42093849578125
0.0310096075
0.435103246031746
0.073842401875
0.03680007484375
0.018528623671875
0.14450094984375
0.185061675
0.0289058198095238
0.0959627633333333
0.0925222140625
0.8099202765625
0.020721922234375
0.01611934015625
0.0192096205
0.01828612978125
0.0750752259375
0.022929181515625
0.009495007296875
0.567398275
0.0141438153125
0.099676329375
0.076899624375
0.0129115143125
0.03795445421875
0.0998939121875
0.0415537179365079
0.1589080496875
0.524756903125
0.4001732771875
0.07932570421875
0.02314192675
0.06399450109375
0.017062519953125
0.18587444078125
0.45550335625
0.10455047453125
0.20335935328125
0.2228076796875
0.369919917777778
0.08949778640625
0.10182348890625
0.0133126166875
0.10273511953125
0.13201231640625
0.0133763570625
0.014057991875
0.14003071421875
0.20456213234375
0.24128766546875
0.029693089140625
0.014124011968254
0.02114277940625
0.424935625
0.3951578546875
0.0449984571875
0.1018286028125
0.34320611921875
0.280585771875
0.1022456334375
0.11231506921875
0.02992318884375
0.4841760015625
0.10617742890625
0.10246616375
0.12989441796875
0.7245776078125
0.231861275625
0.0763906053125
0.10587402078125
0.2772026271875
0.019515741359375
0.07723103578125
0.09503972453125
0.1031985490625
0.2237222715625
0.42729714828125
0.323307659375
0.23272007140625
0.0560831384375
0.04049037734375
0.08161751296875
0.01187051128125
0.014829977265625
0.193517709375
0.520937787301587
0.1057147646875
0.12351258828125
0.043320512140625
0.11556373421875
0.12201340765625
0.0246878264375
0.11107755140625
0.016540830671875
0.3983756315625
0.27122815265625
0.08121816671875
0.12138492171875
0.27341555653125
0.3916561821875
0.0119717525396825
0.0166210232096774
0.0277992445
0.10224314390625
0.209050371774194
0.130807123809524
0.02381644359375
0.22525066625
0.20410491296875
0.04645884703125
0.07426955765625
0.020941167015625
0.08907530890625
0.114710354761905
0.05722379515625
0.41146017234375
0.16936386609375
0.33148422359375
0.0155407864375
0.0964053690625
0.07457446796875
0.031775780125
0.43866851453125
0.0196806701451613
0.09021751109375
0.10687223984375
0.12150701890625
0.467263259375
0.11825175640625
0.40583065484375
0.148309416875
0.03022105640625
0.0121087897619048
0.016482390359375
0.0184540909375
0.092908769375
0.251460716875
0.12658368890625
0.106565651875
0.117142308166667
0.013542712046875
0.028864335953125
0.0856510750793651
0.10213110765625
0.45496544484375
0.122502043125
0.482675526875
0.199309737540984
0.1249480059375
0.6182029
0.022345685421875
0.33223441328125
0.0183625328095238
0.07454366734375
0.05764356359375
0.03171833796875
0.11297518953125
0.02082578659375
0.0105554667046875
0.031147868516129
0.088957041875
0.2324642765625
0.016655679296875
0.16814624375
0.032472072859375
0.022057314640625
0.0719332515625
0.04833192721875
0.016628601765625
0.03618344015625
0.0396545034375
0.033495940625
0.119734126875
0.2973157140625
0.03371637828125
0.08712744609375
0.04757208053125
0.0388977272380952
0.066815238125
0.0114622411875
0.131702890625
0.1420482734375
0.0801443865625
0.2522352365625
0.2875964171875
0.15452252046875
0.1459238109375
0.0108718307377049
0.02886096359375
0.4921989696875
0.069219590625
0.08247659671875
0.2144246375
0.0152480521612903
0.14560618453125
0.16225687078125
0.4358669003125
0.034133037296875
0.0160908291111111
0.0875177078125
0.02091809421875
0.06681062390625
0.04554394703125
0.12143671
0.0855155240625
0.18971280921875
0.0598348028571429
0.2343139528125
0.07685246921875
0.163402920806452
0.6153179046875
0.11416938671875
0.03292047828125
0.08558251203125
0.039035516875
0.022701745109375
0.0836669246875
0.10862344703125
0.0910636334375
0.0733885380952381
0.025444056359375
0.1270188959375
0.29449219875
0.09236576484375
0.06569986875
0.0194815191269841
0.642982371875
0.37918996375
0.08264011078125
0.17015453328125
0.385876664375
0.05850519671875
0.11580467203125
0.024707043125
0.38055113375
0.0721476228125
0.03231577484375
0.08853781921875
0.4902863015625
0.451451728571429
0.37060706321875
0.148395594285714
0.0686511746875
0.029593228859375
0.10039353375
0.0874118359375
0.08431213775
0.11545937
0.462234778125
0.2543172446875
0.0836212803125
0.0199828956507937
0.04798498703125
0.57537562171875
0.07505586890625
0.018153344609375
0.26472473234375
0.074492363125
0.11442827671875
0.011955555140625
0.09749082625
0.4693294953125
0.11968501203125
0.0365778695
0.0834491115625
0.0810454475
0.0217528296349206
0.03062823065625
0.0221859281428571
0.0866202173125
0.11184951453125
0.10274113140625
0.0197197613125
0.0167350627619048
0.36266423125
0.1857361953125
0.0687022584375
0.09324224859375
0.23371171671875
0.031583531109375
0.11246521109375
0.045609914375
0.1103923521875
0.0716292815625
0.08207892390625
0.06574154140625
0.22563919546875
0.026313411109375
0.0359143906349206
0.022333043140625
0.10797652296875
0.09026826625
0.110864624375
0.0741559325
0.0142739617777778
0.0567504474603175
0.15556036765625
0.08212971203125
0.32826382296875
0.11137177953125
0.0229776291587302
0.0860318596875
0.0101587214590164
0.1034801271875
0.1290348590625
0.1164599065625
0.2583382953125
0.5517974703125
0.0142365262698413
0.0168249112222222
0.082933105953125
0.37469133234375
0.02068885596875
0.596273496875
0.013955184328125
0.1491389571875
0.135012234761905
0.07636281046875
0.03958857328125
0.0341374238095238
0.01758344653125
0.207906828125
0.01586379540625
0.02485395840625
0.13366839609375
0.27955620828125
0.197427975
0.0188809865409836
0.3782029
0.188080440625
0.01783883259375
0.13174970515625
0.10412854703125
0.541916621875
0.10189231671875
0.5556446828125
0.629365571875
0.0176918437619048
0.048960424375
0.13553120125
0.10803985475
0.3827755078125
0.08830394421875
0.10490260453125
0.09020952140625
0.0503980290625
0.0800963759375
0.10409765578125
0.11719178578125
0.1246622821875
0.1729808328125
0.011910588296875
0.4213294265625
0.11150983109375
0.07338096796875
0.07681492
0.09822757546875
0.0309553955322581
0.0164793121428571
0.03944650265625
0.10870253703125
0.07616368484375
0.1063925009375
0.1288807665625
0.29890511046875
0.06988766046875
0.168817076507937
0.6472140921875
0.128007917619048
0.04669557765625
0.0726660734375
0.06312507375
0.11609922078125
0.0964601896875
0.09080311125
0.218132969206349
0.6005434921875
0.6445554453125
0.0279192638095238
0.09329765015625
0.33050652015625
0.05666030484375
0.0145817076984127
0.3051472953125
0.04652132609375
0.023747940890625
0.09936404515625
0.10810810671875
0.017332367703125
0.2014429125
0.02452652634375
0.51738196875
0.030935635453125
0.0668252246875
0.089969219375
0.018816611859375
0.072763395484375
0.0145198519672131
0.2447438415625
0.0622275903015873
0.11706037671875
0.24218520796875
0.01344714265625
0.505200011428571
0.0194936217301587
0.053063964375
0.0596298698412698
0.250121110625
0.011573342953125
0.0210942135625
0.0259021128125
0.103681238125
0.4950008765625
0.018274554046875
0.029790544953125
0.1163169425
0.07514838875
0.05699069290625
0.1139989875
0.017531295046875
0.234657965625
0.04924289671875
0.03922834515625
0.17060703515625
0.14157579890625
0.026645457234375
0.06875884125
0.03360295390625
0.4381698953125
0.09010157296875
0.4961999140625
0.07937853171875
0.03060641046875
0.013883030484375
0.058813841875
0.0830157515625
0.094915344375
0.122317319375
0.0542543711269841
0.07701707234375
0.0133290702222222
0.07851262296875
0.38123861875
0.09368191265625
0.44559302765625
0.6736371484375
0.3906784321875
0.1406891309375
0.0439029433333333
0.0540391434426229
0.0118161383650794
0.028943293265625
0.0292977583492063
0.7318450640625
0.5003409984375
0.012347096734375
0.085531321875
0.020764020140625
0.02352818609375
0.0933762396875
0.0181413121746032
0.1478920359375
0.0308653387936508
0.10781770265625
0.242601005
0.41356110625
0.0976855793650794
0.0986118175
0.0940534109375
0.2029262203125
0.527582459375
0.07029088671875
0.2134221015625
0.08253239921875
0.09795376375
0.013063855390625
0.07871328609375
0.1412756078125
0.0705104125
0.0656115559375
0.01163869240625
0.3802143609375
0.02655702125
0.04035165609375
0.026819699046875
0.13294699828125
0.43969145703125
0.046349592953125
0.26861800625
0.1013746521875
0.116696155
0.4531553384375
0.0232225665625
0.02530898640625
0.11383865390625
0.1350879715625
0.0151474146666667
0.068730887265625
0.0768458453125
0.0855897059375
0.02481103171875
0.049925208047619
0.50130638859375
0.0558446528125
0.04869310725
0.0846541225
0.0323568119047619
0.15237855515625
0.3819760390625
0.3504621171875
0.14259278015625
0.14745097984375
0.2176198671875
0.0577378334375
0.3011186140625
0.08213723375
0.11327813109375
0.01720413884375
0.11998383609375
0.0408763324193548
0.13475772546875
0.538494946875
0.33907105921875
0.0156183477619048
0.09674145
0.0845964540625
0.0133546525
0.191050607640625
0.0846559084126984
0.08926091140625
0.54523835625
0.0482720284375
0.012968634671875
0.01621484871875
0.1381621946875
0.07223546
0.18563307765625
0.017339800265625
0.25232804890625
0.08428488828125
0.0949874328125
0.430237171746032
0.0721658659375
0.09346946953125
0.7901909296875
0.1526489203125
0.02798771540625
0.17832811040625
0.434498971875
0.03794289421875
0.11201109109375
0.136191689375
0.0223008361904762
0.075375858125
0.09588568140625
0.2020484109375
0.171129259375
0.0620713378125
0.0820650862903226
0.157674008125
0.04198399015625
0.015525948015873
0.018627684953125
0.028415102765625
0.728142884375
0.0292691834920635
0.2060050375
0.1306338115625
0.03096058625
0.2723839159375
0.11034594578125
0.0275915475
0.41559380640625
0.1586870765625
0.0869310915625
0.528932543809524
0.2499286425
0.267162884375
0.2821535615625
0.0860953259375
0.0574497559677419
0.07158249640625
0.08733627125
0.103902944375
0.1035544771875
0.0342570294920635
0.09682968015625
0.1676755203125
0.07677062484375
0.1253070971875
0.133990356031746
0.541037465625
0.121951676875
0.1630264234375
0.2129986984375
0.109177551746032
0.081771643125
0.391508515625
0.63264816875
0.098871840625
0.10820782875
0.09716757659375
0.17431345390625
0.6893175921875
0.102084836825397
0.1107546421875
0.040623195
0.177670159375
0.09542988875
0.0129313451140625
0.07839494015625
0.03925156328125
0.2527567703125
0.0382205734444444
0.627369790625
0.12474374296875
0.034444419516129
0.11653140203125
0.3782118328125
0.112129269515625
0.20638704984375
0.0218342562857143
0.08843633875
0.19001208390625
0.26457511109375
0.17260889984375
0.0259598275
0.07732048765625
0.1309374384375
0.35226298125
0.0184128722539683
0.12567078515625
0.0140769942539683
0.45596038765625
0.2025442296875
0.09669610171875
0.1202218428125
0.3254568015625
0.21219295296875
0.03576709875
0.018660246390625
0.0347898344444444
0.4749561171875
0.015195938703125
0.038121021875
0.0174910224734375
0.48037738125
0.40052713296875
0.45704344890625
0.012151728109375
0.02797920953125
0.694192725
0.10298758328125
0.0775948553125
0.1074265840625
0.10840472625
0.04248530890625
0.06859423359375
0.0095824133890625
0.014650355921875
0.03240406171875
0.12544063375
0.15248696078125
0.251719775
0.01723323125
0.197475831612903
0.10967996296875
0.34535924984375
0.13235411828125
0.0651284122222222
0.0898895909375
0.099324025
0.0795086240625
0.607964315625
0.0644931384375
0.7602574109375
0.529281815625
0.090088645
0.0925055678125
0.19893945796875
0.074704541875
0.0650849665625
0.16687135
0.020719259984375
0.0705056809375
0.01560120871875
0.10568632015625
0.0911344446875
0.0467632878125
0.04510647140625
0.0209854734375
0.09336541609375
0.096483359375
0.0373807040625
0.10611534578125
0.0698219221875
0.010989390016129
0.261640115625
0.11835793953125
0.4325993609375
0.0650028165079365
0.2085722265625
0.014333960625
0.0880990659375
0.0197038096349206
0.252034255
0.10596784078125
0.02093968225
0.666079982539683
0.09738967171875
0.0791511703125
0.09313278828125
0.0209096466031746
0.623461309375
0.017900383453125
0.0386291725
0.1074055640625
0.22866825625
0.07893535875
0.0650506965
0.07641143140625
0.0327669703125
0.0513311241935484
0.10952793296875
0.08663532703125
0.1434686521875
0.3479234603125
0.2547716665625
0.07956180453125
0.2494685125
0.01790359878125
0.0176089241111111
0.23965366515625
0.013957792140625
0.030768387546875
0.09701682578125
0.16871334796875
0.022316646578125
0.124864537301587
0.038856404375
0.05921342546875
0.1517996209375
0.01641009425
0.16448009953125
0.1858441434375
0.080177133125
0.0771811050793651
0.01679544525
0.4354556121875
0.10981501859375
0.2310122446875
0.6068237875
0.10542920640625
0.0743128625
0.0742074759375
0.39631405
0.02743506421875
0.11910664875
0.03649616265625
0.09063008390625
0.01646440525
0.1293614140625
0.319596486875
0.1058498353125
0.58115144375
0.1435338509375
0.11201558734375
0.10555858265625
0.746322659375
0.013120571828125
0.00853678715873016
0.037533137546875
0.40438363125
0.11224541203125
0.015337213109375
0.02836241609375
0.0302954788064516
0.09847315203125
0.0168254297936508
0.16590735984375
0.1299912796875
0.021391192453125
0.04294033640625
0.6467336015625
0.102142898412698
0.10404602953125
0.4196833296875
0.014802908934375
0.3008143890625
0.1431057890625
0.6085312890625
0.17943095453125
0.082928505
0.04420213640625
0.0205711986349206
0.31595072890625
0.0716459803125
0.03565654484375
0.08240414109375
0.012228859625
0.08608521640625
0.19780608484375
0.6634138859375
0.1932970998125
0.04191441515625
0.3014407803125
0.13468566953125
0.012540002328125
0.074883788125
0.014975472953125
0.02285822140625
0.011768176078125
0.26234112640625
0.182666521875
0.502125853968254
0.45306324375
0.06924156484375
0.115593586875
0.4895503546875
0.074709843953125
0.10738554453125
0.02530657375
0.0952781759375
0.320837771875
0.5060558203125
0.03373926109375
0.21965107328125
0.1436790065625
0.097786125625
0.14140355953125
0.0293155678125
0.01815464628125
0.11268206328125
0.36487818125
0.0309528025
0.052134918171875
0.03248430390625
0.016591202703125
0.0545915909375
0.24146204640625
0.2994487265625
0.0717278271875
0.13824057859375
0.0201600805322581
0.10439427421875
0.013140464984375
0.237034072258065
0.09671540546875
0.0190310268125
0.12873966359375
0.056756786875
0.022167955125
0.071448515
0.6504260859375
0.0104652064375
0.4808887140625
0.04369473203125
0.0218443080625
0.20898044375
0.1121538884375
0.024545219421875
0.153023805625
0.10636796734375
0.082645143125
0.12991742953125
0.15144179375
0.0096530691875
0.024895472765625
0.03153871759375
0.014326215171875
0.30248531515625
0.101250789375
0.030110859375
0.10496522953125
0.0159690916875
0.07380429703125
0.02082531328125
0.2325042734375
0.036343822734375
0.10257966671875
0.6250916640625
0.048325233125
0.11010740296875
0.144967580625
0.019350186375
0.02096564028125
0.0273461471875
0.0682909584375
0.19270696453125
0.296519327234375
0.12989636359375
0.0841977968253968
0.017577873859375
0.15181272796875
0.12455069609375
0.11652736140625
0.6117164390625
0.0981194222222222
0.09148175328125
0.12385820859375
0.1148355203125
0.054435270625
0.2505441359375
0.0930157884375
0.46268330796875
0.6951501109375
0.06421380296875
0.01443719459375
0.07877756625
0.317176240625
0.3975569796875
0.06746458453125
0.09075481
0.4999552434375
0.3173020109375
0.094103789375
0.12503838746875
0.462639859375
0.0646860749375
0.0109010896507937
0.3336170046875
0.0179946475
0.13095121578125
0.279033439375
0.19950981515625
0.23188460203125
0.2123197003125
0.02541234190625
0.2279698703125
0.204794461171875
0.019993838453125
0.223398204761905
0.11150829609375
0.038169428859375
0.0218066774375
0.0986881928125
0.07555566828125
0.0772595088888889
0.06312530515625
0.6964203484375
0.40179775
0.04043552171875
0.093488851875
0.2613629825
0.057467785453125
0.0700351984375
0.6955717171875
0.7852269421875
0.01868494371875
0.21295677390625
0.08248748328125
0.20914517265625
0.06727876078125
0.391961975625
0.014649763234375
0.0198574512539683
0.0178095101
0.11893538109375
0.10227422796875
0.08735639671875
0.101847100625
0.112230609375
0.07036956953125
0.086519191875
0.18934087484375
0.236878371875
0.3428116609375
0.1281222453125
0.06712515046875
0.11627655546875
0.0192447376875
0.2049058171875
0.09080962828125
0.112747548423729
0.0299890009375
0.07689709953125
0.2145057578125
0.17881794765625
0.1153137975
0.0903572321875
0.073188906875
0.240745915625
0.01439841284375
0.2052827775
0.11430308984375
0.00799036353125
0.028108292890625
0.026914407921875
0.03576566078125
0.08541612796875
0.04205294375
0.03688469296875
0.029835097557377
0.03111378046875
0.33643165
0.304300073174603
0.0204432168730159
0.08978978765625
0.4169804259375
0.29705813734375
0.018668763984375
0.0780315328125
0.07780924390625
0.02719858065625
0.011609006359375
0.059892218125
0.0844956809375
0.13893319359375
0.027837120890625
0.06693380640625
0.11627338875
0.22115419125
0.02703941959375
0.00789088601587302
0.0540701790625
0.27800948015625
0.09171222125
0.09452367765625
0.029174084171875
0.11260841140625
0.31158173859375
0.03515724296875
0.02647649546875
0.05074417875
0.3428382625
0.58123847328125
0.01429842540625
0.08812513109375
0.06692268765625
0.014588349
0.033273225
0.49307755390625
0.0154402625873016
0.053078409375
0.41705242140625
0.04653175515625
0.133410890625
0.037605817171875
0.0585918115625
0.0504788796875
0.10113762953125
0.11712655703125
0.1084155196875
0.12517730828125
0.026818800703125
0.02014142684375
0.09468000484375
0.24299688296875
0.215267696875
0.10418173078125
0.14117941546875
0.02616315171875
0.22957410140625
0.1413870359375
0.283565246875
0.0675232065625
0.46461508484375
0.0612390334375
0.19680444890625
0.0155976358125
0.018691837640625
0.10283188734375
0.01186503075
0.353237849359375
0.1005376446875
0.0998859340625
0.0478766767741935
0.02365079859375
0.14657217203125
0.0285320584375
0.020061528109375
0.017978296765625
0.10383155890625
0.008181510453125
0.108813426875
0.13340618421875
0.020018268483871
0.010969107328125
0.04080610078125
0.3649087390625
0.03531637015625
0.12617365
0.062311761875
0.5456414875
0.09230289390625
0.0956866903125
0.0758593659375
0.1534892296875
0.2265560409375
0.07322910046875
0.08397809734375
0.32710175
0.013183085390625
0.025098868765625
0.11579292984375
0.143939985625
0.016847420390625
0.164995525
0.02123290328125
0.10283810046875
0.1396850359375
0.028179376484375
0.062444945
0.327570781875
0.0959238303125
0.13665154890625
0.38614572703125
0.03390890828125
0.01461740909375
0.03423277796875
0.012501110140625
0.13212073578125
0.03245915509375
0.12278085328125
0.027059165203125
0.0252722116507937
0.0183042349206349
0.07248943359375
0.12817322859375
0.226107241875
0.09249278453125
0.093118883015873
0.6792823
0.1231211965625
0.425557304761905
0.110819637619048
0.026608442453125
0.02470347140625
0.11035409421875
0.04888623296875
0.222601071875
0.0121845441111111
0.021017942203125
0.02232173775
0.014949104047619
0.01488521828125
0.0744376178125
0.0561382495238095
0.013541195203125
0.0111178849825397
0.014676084671875
0.1394331825
0.170688534375
0.0293063209375
0.0374869226984127
0.0851971803125
0.477260122222222
0.14734365203125
0.037452754359375
0.144272071875
0.353674571875
0.23518156421875
0.0802016153125
0.075319584375
0.0224606406129032
0.02672916603125
0.099622696875
0.0621281126984127
0.0591960625
0.083068610625
0.05894986390625
0.1417610765625
0.073600185625
0.34449764328125
0.125617180625
0.10856175125
0.0480448465625
0.121751175238095
0.16799370875
0.181139871875
0.08131833046875
0.12414617421875
0.0204437968921875
0.0537151378125
0.0707522546875
0.03473010309375
0.05024885078125
0.10038061484375
0.317325599375
0.0996281371875
0.04938794984375
0.1558021171875
0.38252759046875
0.26016723390625
0.07760631796875
0.0985594501875
0.02791926984375
0.5659313475
0.1483867421875
0.0160884628571429
0.6664256015625
0.33330364375
0.1292922521875
0.0743464371875
0.0328728690634921
0.06351605296875
0.17588230625
0.0161598917903226
0.0888056625
0.347342071875
0.096815258125
0.0378059540625
0.01925338846875
0.5241287165625
0.1087525115625
0.0251712921875
0.05950642984375
0.1096848115625
0.326226882380952
0.00801388263174603
0.2215780203125
0.6642781765625
0.02795318921875
0.0941410434375
0.00886485978125
0.0293125413650794
0.18089985390625
0.099195885625
0.4698500765625
0.2002155825
0.041655224609375
0.027229356546875
0.05919555140625
0.0116443407936508
0.11460209203125
0.09515873734375
0.076753618125
0.1260699575
0.09700984046875
0.026218865765625
0.35701620625
0.45732563015625
0.08424342796875
0.11897572109375
0.1006647775
0.0236361781904762
0.02142058453125
0.1298471403125
0.07062596559375
0.02775178575
0.011038659796875
0.4642466025
0.11134626546875
0.4435103984375
0.032704029984375
0.08893832734375
0.01944659234375
0.06353634078125
0.13956285546875
0.2176772734375
0.33711229578125
0.2655221828125
0.02746743671875
0.02544115275
0.141128638125
0.07485185859375
0.033892431953125
0.12485500609375
0.5891894875
0.03058455440625
0.49959156875
0.12277491734375
0.02440632421875
0.0216575340625
0.1192830815625
0.06120348290625
0.0362057878125
0.025172568125
0.01587594875
0.0274587375
0.01160477278125
0.5504681578125
0.081983825625
0.0309462777301587
0.36330009109375
0.115485575625
0.010224333328125
0.26669795484375
0.135404868125
0.724682075
0.353172567936508
0.46043515515625
0.10689802015625
0.066371998546875
0.01461936625
0.0946301865625
0.05101378
0.432406820793651
0.012754438203125
0.1516658028125
0.0730871925
0.12982335609375
0.04823059390625
0.01155206059375
0.0284669727419355
0.05829010578125
0.026456981328125
0.1739726796875
0.8199227
0.120878824375
0.09378473515625
0.1581709503125
0.04747989265625
0.1879127484375
0.129756629375
0.0186945025
0.00993871457142857
0.0295259860625
0.0876223147619048
0.0293794213650794
0.05945574828125
0.027006470625
0.10723643953125
0.2455094584375
0.0276460878125
0.0565710934375
0.17291166428125
0.0588184753125
0.2572676234375
0.04221868109375
0.1522642565625
0.11314201171875
0.0155669003492063
0.03492469046875
0.20638750328125
0.1400074596875
0.650980534375
0.0192950843125
0.08389423296875
0.12121570615625
0.105515044375
0.40662724359375
0.5047291
0.01308314146875
0.015047136875
0.562045909375
0.5149597421875
0.01679600403125
0.09180962484375
0.09350347828125
0.0104012417333333
0.018895718359375
0.02264467228125
0.09217017546875
0.082449999375
0.01546968115625
0.016483851875
0.21582171828125
0.4548105828125
0.12244819203125
0.12884520828125
0.0377705553125
0.097399255625
0.26065856140625
0.451154132857143
0.10866777890625
0.0215628925
0.0111520945555556
0.03773762734375
0.0838239625
0.07766437578125
0.0373081463492064
0.2682877875
0.1130129503125
0.05065682203125
0.1010752253125
0.0222424620967742
0.013766147421875
0.0206572943492063
0.34217638125
0.10675507875
0.04842378890625
0.06947340984375
0.090449645
0.08578995421875
0.3265500815625
0.20646803609375
0.137045375
0.44574402421875
0.62387683765625
0.13971085221875
0.097939664765625
0.04155562390625
0.08967666875
0.028694038125
0.41192490875
0.018858529265625
0.03001849796875
0.079827885
0.04459032640625
0.01877704253125
0.0238432909375
0.0490695657377049
0.009999665515625
0.04367631265625
0.0240729435714286
0.082662390125
0.030261030171875
0.22979321046875
0.5432173571875
0.215075727460317
0.02278395625
0.01666433796875
0.06049536578125
0.0182908350634921
0.08572963296875
0.349215069375
0.7265556203125
0.214729961290323
0.23501233921875
0.55614693484375
0.545585728125
0.07832961359375
0.05566727671875
0.45611808015625
0.0875412375
0.6584860921875
0.04580172515625
0.07374920015625
0.16386590859375
0.015100353015625
0.015298014125
0.066202177671875
0.10702635515625
0.02455733609375
0.2748641471875
0.07407974859375
0.100715456875
0.061738533125
0.0324819925
0.1041278496875
0.09294303453125
0.013259543390625
0.3254520121875
0.16988730234375
0.06218325440625
0.09346616065625
0.03686525765625
0.0340021594915254
0.15646646875
0.0171287193225806
0.0146285621147541
0.10069897
0.0277816934375
0.0351125823809524
0.018336762765625
0.09692617140625
0.0311757428125
0.02587045703125
0.15077598453125
0.0226622227619048
0.0175260902857143
0.1516132409375
0.41239927390625
0.29641720453125
0.0797767309375
0.085840943625
0.020341792171875
0.0523419246031746
0.07572941640625
0.03299025015625
0.25020680625
0.1146834821875
0.10620975609375
0.146065015625
0.013980945046875
0.02314418109375
0.021109830734375
0.04617640859375
0.10893215296875
0.0214249681269841
0.02977504125
0.19312873796875
0.10886805828125
0.1442178859375
0.16560055140625
0.18248433703125
0.022864565203125
0.09395218015625
0.09483290296875
0.13823871890625
0.10878910078125
0.09843500125
0.0286161566774194
0.06850513703125
0.32425464203125
0.0753429790625
0.176372828125
0.519615396875
0.406831655
0.07072770359375
0.1522866
0.1086372603125
0.02814252125
0.0333776303174603
0.019584052234375
0.11300634921875
0.060577679375
0.21803418390625
0.0993736253125
0.28138625203125
0.08948698546875
0.01193540109375
0.4504186746875
0.01747448746875
0.1159019078125
0.12634531953125
0.209518384375
0.01761030071875
0.25486485296875
0.0272697588412698
0.080470366796875
0.158755365396825
0.013548080125
0.0146751984603175
0.55415898015625
0.0419575113125
0.02135925075
0.253252013046875
0.30178829078125
0.03448209515625
0.08094693015625
0.1498932096875
0.27916280140625
0.06899781234375
0.023113959734375
0.09362621859375
0.0602234096875
0.0215582834920635
0.66649831875
0.227673809375
0.6841076890625
0.04913599921875
0.14259015015873
0.1837362640625
0.0315984126875
0.0838104328125
0.13472875625
0.02599234765625
0.14036731390625
0.08037926984375
0.31995141875
0.386630335625
0.4812449421875
0.0201990255714286
0.10238779296875
0.1952621
0.3165584765625
0.2858754084375
0.1819621925
0.12227078703125
0.0520794371875
0.15431605
0.230631221875
0.0323939004354839
0.12040487671875
0.0102578543125
0.0868618478125
0.425313578125
0.154949649375
0.7398673921875
0.13289770015625
0.0223827438125
0.0358575642857143
0.0243969978125
0.13665913921875
0.015632432671875
0.498263953125
0.1379794609375
0.032869365921875
0.020366359828125
0.09918713296875
0.137207434375
0.11779586046875
0.0146225311904762
0.01748869440625
0.043096231875
0.2298203390625
0.3134100078125
0.028992693796875
0.339664665625
0.04611860078125
0.08827656265625
0.65648239375
0.2224772609375
0.01807920590625
0.272988846875
0.24671615625
0.1033370559375
0.1781276921875
0.0244094108125
0.0177713895714286
0.29159849109375
0.16198675265625
0.21576894625
0.099418746875
0.2318862446875
0.14253830203125
0.556513890625
0.0263009503125
0.3916883875
0.3990484596875
0.1012969765625
0.02699359515625
0.44233702609375
0.12447352984375
0.08131537515625
0.0670210734375
0.021754841984127
0.0860241134375
0.0136078886666667
0.18228022609375
0.0418866401612903
0.555956171875
0.7268175359375
0.09743920296875
0.023107391984127
0.06117167390625
0.2314487025
0.1743374921875
0.577001315396825
0.757763515625
0.07521121390625
0.172948623809524
0.43124799515625
0.0447413384375
0.03288784546875
0.08033769703125
0.031317971640625
0.03678282265625
0.07167597015625
0.0898896393650794
0.3978125046875
0.0687370692063492
0.0226161851129032
0.10990841796875
0.155338328125
0.4892756109375
0.13651755625
0.0614411471746032
0.14713414796875
0.2232932453125
0.02930873125
0.05084654859375
0.052872298125
0.1020843421875
0.013932085015625
0.397576328125
0.0341482719047619
0.1428119453125
0.22673966890625
0.0083465591875
0.08360865390625
0.0337479728125
0.140865164375
0.0146892215079365
0.5703010703125
0.01714025284375
0.08041393640625
0.03427774953125
0.021478285625
0.4517045890625
0.076421413125
0.141267774126984
0.26642049109375
0.10142632046875
0.08997885640625
0.520892656031746
0.09322336765625
0.03788047196875
0.175545659375
0.11112570609375
0.03399918046875
0.446545304375
0.23017689796875
0.1196444
0.09515006296875
0.10229581703125
0.22947488125
0.22588137952381
0.02641522309375
0.09612931921875
0.31169698046875
0.0240151915625
0.0130256680483871
0.022855308375
0.109496896875
0.1150434434375
0.09972560921875
0.09459081421875
0.60627429375
0.02993790140625
0.210343363492063
0.04213105159375
0.0282060569206349
0.15172569671875
0.0271910800483871
0.01947304234375
0.1784345978125
0.0201932445714286
0.4417133415625
0.602049634375
0.15680024328125
0.13846362015625
0.08874830546875
0.09073827546875
0.11992055796875
0.08430680859375
0.09876716109375
0.0164326546190476
0.01465236884375
0.0588495214285714
0.0369878479375
0.0256451380952381
0.096047743484375
0.1304270809375
0.26730560625
0.12928080734375
0.10440227953125
0.09670228375
0.0189191156507937
0.4397080546875
0.4084874875
0.08435020203125
0.026587818078125
0.0190027245
0.0519749475
0.0441009759375
0.187078588125
0.0263094946875
0.0345337940625
0.216191728125
0.04077881328125
0.0690806021875
0.14485279234375
0.16053074328125
0.1060365553125
0.13752174171875
0.08409582515625
0.16627671371875
0.0411550665625
0.1497949490625
0.028488446734375
0.13802714609375
0.08353166875
0.17426998509375
0.3723693
0.0980856450793651
0.45504047953125
0.0682341159375
0.10557556796875
0.033748523125
0.1163145171875
0.013518888296875
0.16834960625
0.04892387671875
0.13885874171875
0.12156587609375
0.095136286875
0.420879459206349
0.0508729517460317
0.01360013546875
0.0153908018412698
0.070934390625
0.015492848546875
0.2441960884375
0.0310254115625
0.3096456453125
0.122135832380952
0.270111885645161
0.1066962834375
0.0537005946875
0.0478956470491803
0.08712758828125
0.021629432578125
0.1144625984375
0.0276508871875
0.012337157453125
0.51020074078125
0.1661281640625
0.017145602046875
0.2837351696875
0.07373083609375
0.1103856559375
0.0249879909375
0.370066278125
0.024583665546875
0.0973674378125
0.188351475
0.14694314015625
0.101623385
0.17231829953125
0.0741714509375
0.08447361484375
0.1460076065625
0.12375196109375
0.1158801646875
0.02347703678125
0.0593579953125
0.408537708412698
0.11240051046875
0.45945242046875
0.0375395282539683
0.0424074984126984
0.07236406890625
0.12250100828125
0.1954678053125
0.09986683875
0.017796652003125
0.0922089478125
0.4823126734375
0.0663268775
0.1571498515625
0.0191212179365079
0.0550544311290323
0.12927183265625
0.11989379359375
0.175797975
0.03167805328125
0.02149605071875
0.01918524759375
0.029699846484375
0.1769989140625
0.147547725625
0.201688836507937
0.105184403809524
0.018250257125
0.0411942384375
0.03566882515625
0.06931111125
0.35626724828125
0.09405180375
0.1066013825
0.06369359828125
0.16149741265625
0.02347246740625
0.16370591859375
0.08330694421875
0.024916737
0.02887556834375
0.02406569859375
0.3689428390625
0.0747381271875
0.0430842706349206
0.2644121309375
0.16165905984375
0.0232062978125
0.02041070578125
0.43591845
0.01719110015625
0.026283236703125
0.08070500796875
0.016803676484375
0.010034281515625
0.20915131846875
0.180272603125
0.100535830952381
0.06488683421875
0.0157234498888889
0.0279675325806452
0.0247152190625
0.13598004
0.5003152078125
0.04221867921875
0.01965429903125
0.0801008025
0.266418578125
0.015218268609375
0.0765250895081967
0.4971657453125
0.011870444015625
0.20544164703125
0.4641639234375
0.0325452815625
0.7142306640625
0.10215076453125
0.017719535890625
0.101981431875
0.4464699428125
0.01869399975
0.023707121265625
0.243098671875
0.0157559793709677
0.01766203146875
0.06939028046875
0.271282471875
0.014647398109375
0.1063810209375
0.185936512698413
0.0287121525
0.574727096875
0.425639971875
0.0846315003125
0.2135974390625
0.043279846875
0.043582286875
0.170382825
0.01669779075
0.6176295703125
0.0479565334920635
0.09046955796875
0.195846996875
0.09497170828125
0.04570385671875
0.03658643578125
0.11395615890625
0.08217332609375
0.09004756421875
0.408496769375
0.18640925109375
0.28534016375
0.33118253125
0.648790225396825
0.013550657203125
0.01854455515625
0.0430919740625
0.064984915
0.095665874375
0.03381280953125
0.1642834359375
0.0465756474375
0.145769675
0.01218001115625
0.183524653125
0.0184622675
0.03031578734375
0.07783320859375
0.07167148765625
0.0553535015625
0.160242090625
0.0611710765625
0.0310275690625
0.06087332140625
0.087272763125
0.03188031859375
0.09875574453125
0.388553214375
0.1753941740625
0.491009121875
0.090585895
0.6317796390625
0.19685160421875
0.012818827421875
0.017646538453125
0.062662940625
0.253151986875
0.0307475801587302
0.0187291921269841
0.0260980416031746
0.0204640291875
0.023600444046875
0.10756660328125
0.16993290046875
0.2295357828125
0.02640611484375
0.021880146031746
0.123685685
0.031580623921875
0.1526785921875
0.172762460625
0.123457284375
0.01840258834375
0.09617949046875
0.01492072275
0.114499006875
0.10453077359375
0.070132363125
0.05185048046875
0.04189683140625
0.103463055
0.02428514953125
0.243392815555556
0.176548377419355
0.12607179328125
0.08710616859375
0.3429309921875
0.14964771296875
0.026964951875
0.086291573125
0.4088979796875
0.032299434203125
0.088496615
0.4361488671875
0.0769360182539683
0.0273348892222222
0.0305491503125
0.153217359375
0.03265370296875
0.05824903296875
0.16494177046875
0.11515226515625
0.10092918671875
0.01634936434375
0.1350287153125
0.121685170625
0.035466395625
0.0218893675
0.04832964484375
0.06346748765625
0.150311989375
0.015219224453125
0.322095693546875
0.029275348125
0.13076319546875
0.11377857859375
0.031101864031746
0.0263331725873016
0.0374763327419355
0.2765691703125
0.18339950671875
0.07038464109375
0.013977371359375
0.1300211084375
0.3587213484375
0.06604442578125
0.196880952671875
0.31777552390625
0.04402722290625
0.07941030078125
0.10820434515625
0.011154770390625
0.0540939590625
0.11593311953125
0.4549926421875
0.2145097061875
0.09519478640625
0.190813653125
0.0169998353809524
0.2957600078125
0.3269045053125
0.1340522825
0.13228112984375
0.0129359562539683
0.04732667359375
0.07718521234375
0.03667634546875
0.2429941946875
0.020578155046875
0.05475548596875
0.765933859375
0.2749225033125
0.21264160921875
0.019636146546875
0.3334238284375
0.12161399296875
0.022184194375
0.0358839656774194
0.335701135873016
0.174747280952381
0.4944542625
0.1904049890625
0.1086430946875
0.23573671875
0.1127984971875
0.039807475
0.461185378125
0.69213166875
0.1045159796875
0.130867650625
0.015803888609375
0.08731504953125
0.5243988540625
0.03148542434375
0.2817366328125
0.019036212609375
0.0141741956507937
0.1397913615625
0.010376697609375
0.0225281730163934
0.0821344790625
0.143436976875
0.143947623225806
0.016868861296875
0.09562280515625
0.06969826734375
0.016291332765625
0.2190410940625
0.1776319096875
0.02815272265625
0.1809202028125
0.129188665625
0.10846593796875
0.0598118675
0.1228514725
0.440818811290323
0.12253948984375
0.20796029328125
0.131626984375
0.08033647875
0.104533015
0.12163161359375
0.03632380078125
0.1519488146875
0.24104684640625
0.0889734603174603
0.43350214375
0.0639792703125
0.12692838625
0.010825587421875
0.02678702859375
0.05509035171875
0.15371507109375
0.682573565625
0.05736087609375
0.0881842409375
0.0801761821875
0.08828796234375
0.0947412915625
0.011941462921875
0.0145563214285714
0.0450263003125
0.025262862031746
0.3145740703125
0.0293658438095238
0.13657774328125
0.15071812765625
0.02898051140625
0.13995627534375
0.04669029671875
0.0894141655555555
0.093699928125
0.055236865828125
0.35761521546875
0.10283290046875
0.3776763228125
0.03055149359375
0.08433340078125
0.112960608125
0.3321873921875
0.1702178828125
0.016713621875
0.0934023025
0.0806986184375
0.08170516859375
0.096948564375
0.0737706290625
0.13605297375
0.026635406546875
0.0335508808095238
0.025246330625
0.1073625978125
0.1024210665625
0.1877100140625
0.02682980984375
0.1505110234375
0.09274877734375
0.10630845125
0.0240987735
0.12441242765625
0.1223034759375
0.0849487684375
0.105694456875
0.5820453984375
0.03459886515625
0.08014547234375
0.333994909375
0.502754475
0.152389609375
0.25753477578125
0.079317436875
0.0547575082539683
0.08564502953125
0.160324084375
0.10943165171875
0.01485120803125
0.0143202835625
0.10284638190625
0.1984628665625
0.013486637596875
0.0875572615625
0.02284264159375
0.013376152046875
0.21860309515625
0.05290965775
0.1529092765625
0.03413562890625
0.249344623809524
0.07413234
0.0246654545238095
0.0311277834375
0.04013248796875
0.1659441765625
0.211240304375
0.04071935734375
0.21616354828125
0.3180844921875
0.24418105
0.0290955401904762
0.11560803640625
0.338986635
0.07594197796875
0.44473633890625
0.00904890076190476
0.0313392446875
0.23072105984375
0.0090854724375
0.09176903046875
0.07241230859375
0.09649857921875
0.5290750796875
0.1767596671875
0.633823903125
0.25563065453125
0.01145414275
0.0280069853125
0.1281056959375
0.32790569296875
0.1079611878125
0.0674601393333333
0.3498947284375
0.1382702853125
0.08415716796875
0.0141300549206349
0.16218072203125
0.01379037696875
0.2228744765625
0.6666978578125
0.197611956875
0.04089412109375
0.1285649115625
0.08588439890625
0.024301304031746
0.184471653140625
0.346894033333333
0.07007504734375
0.0145585774375
0.12421775734375
0.08155952546875
0.30205642015625
0.12868918078125
0.3305505796875
0.12371188890625
0.36292171125
0.09952577109375
0.16803996578125
0.5314213015625
0.0609486390625
0.09241924265625
0.0307065613125
0.110637816777778
0.06553724734375
0.0244681176190476
0.11922752203125
0.443327178125
0.05221809078125
0.11065156875
0.02269898103125
0.18201009140625
0.10745845796875
0.24755578125
0.110304570365079
0.112684711875
0.0141291446349206
0.1703076796875
0.053841393859375
0.05513572109375
0.23119942609375
0.021850539859375
0.1271909965625
0.1354132990625
0.01599868590625
0.4411688125
0.11949454140625
0.31081007609375
0.027966375125
0.04927049765625
0.0990097890625
0.63697305
0.1431789875
0.1470147640625
0.61199623015873
0.217848796875
0.032137271875
0.3107386096875
0.05826910375
0.1900076640625
0.18774665640625
0.03317611375
0.0246093413492063
0.334372915
0.04859620546875
0.0251566184375
0.35911341796875
0.127217941875
0.1117687665625
0.0293044996875
0.10137024828125
0.0931489009375
0.91380954375
0.06472117453125
0.013269215328125
0.29358455328125
0.0197545712380952
0.4460603375
0.3676648803125
0.014144424109375
0.010844400859375
0.0127047835
0.4167796328125
0.3908354765625
0.111994889375
0.107079815
0.072605864375
0.05579772625
0.036925085
0.04543729765625
0.08657700625
0.4684732853125
0.4686015484375
0.26181801625
0.01204613134375
0.19181758640625
0.1294028821875
0.0214156415
0.15632982609375
0.391095898125
0.08245652609375
0.18484280390625
0.0255948046875
0.563731740625
0.08080361296875
0.17871949890625
0.0551603236984127
0.238103619047619
0.08209106546875
0.07105577921875
0.421473255396825
0.1381094759375
0.17203370015625
0.061364056296875
0.08361631625
0.0292771359375
0.1017112609375
0.069017646875
0.065204015625
0.1555073765625
0.205453899375
0.247107703125
0.3259123953125
0.1118853753125
0.20596273046875
0.0148335386984127
0.51589342203125
0.130384505625
0.1289877228125
0.08913669671875
0.01477020146875
0.0162406330983607
0.1932967634375
0.02779122078125
0.16669358546875
0.591628303125
0.4329985003125
0.2322270459375
0.38503681796875
0.12138062609375
0.105814616875
0.08508488453125
0.028518124640625
0.03098882703125
0.06795234046875
0.372898603125
0.0899535588888889
0.12372088484375
0.02354782121875
0.0161896772539683
0.441242549206349
0.0172319443125
0.1754884171875
0.09301675453125
0.0589420773606557
0.020431063640625
0.0676736528730159
0.100996790625
0.056308283125
0.1034156503125
0.18501579625
0.6887119734375
0.09865825125
0.2710705025
0.1984977503125
0.0495632166666667
0.06141365203125
0.02962368359375
0.0625920865625
0.2053175928125
0.15886811875
0.02082756675
0.0186063007619048
0.03355397765625
0.07615221703125
0.1488436278125
0.21192244875
0.5641078796875
0.09371982421875
0.08217995296875
0.25451050734375
0.3203915234375
0.5133565265625
0.13527949375
0.125483031875
0.05977439859375
0.0165183681428571
0.08205272671875
0.39413781890625
0.7040532125
0.0219257208125
0.009727024015625
0.09446963421875
0.0904126571875
0.329369269375
0.11375485109375
0.1209864571875
0.706714753125
0.013419999953125
0.10467815203125
0.4228458859375
0.0878079570476191
0.39261834296875
0.31441816671875
0.0168401316825397
0.11811545578125
0.06409735640625
0.08580047015625
0.18174853815625
0.13197590046875
0.02990326203125
0.0145003513333333
0.3215048390625
0.03412957453125
0.15006103
0.41477345
0.3593668265625
0.5110515546875
0.100709994765625
0.054862553125
0.0137279125645161
0.379920955625
0.0979609478125
0.43764805625
0.057118560828125
0.010260590609375
0.0639908103125
0.025965198515625
0.3031539359375
0.311978589677419
0.03895173125
0.429587267515625
0.091429062703125
0.39627458
0.18424153890625
0.07995893984375
0.013673050625
0.612103552380952
0.1277130046875
0.07072982328125
0.08237587421875
0.120740265
0.014255269015873
0.15605925625
0.249050454375
0.10649736078125
0.0417125825
0.551255422222222
0.0161428288
0.282830790625
0.2486945296875
0.256707411904762
0.225570215
0.18301367046875
0.51113375
0.1016588025
0.059538654140625
0.023425393125
0.0486373209375
0.023935016984127
0.19366384265625
0.143896674375
0.0266904575
0.536998877777778
0.100572938125
0.10778206125
0.0871092990625
0.24199163359375
0.130613624375
0.02460963721875
0.091983373125
0.01534448035
0.1276357884375
0.018920869078125
0.209553841875
0.090341780625
0.048658176328125
0.027371736578125
0.16724822859375
0.2162555234375
0.18931311484375
0.0673533390625
0.15584599484375
0.1907439765625
0.33712616875
0.11412259703125
0.03795302
0.0256810784375
0.08836981109375
0.0261221855555556
0.1243530184375
0.5613363828125
0.130709680375
0.16116642546875
0.06500888953125
0.146841725
0.10573544421875
0.06106668234375
0.0220879657096774
0.5174732671875
0.010161924859375
0.12078916890625
0.10520855509375
0.0508714020634921
0.0879244325
0.0229092508360656
0.032280921875
0.3436807090625
0.12614306734375
0.04228645703125
0.02404381578125
0.11513429078125
0.0869957690625
0.0247001767460317
0.266939317619048
0.3224718828125
0.19840659390625
0.06466497578125
0.109072844125
0.164072549375
0.0897793103125
0.0099720919578125
0.120910279365079
0.039831184578125
0.099646675625
0.12277695640625
0.6672320484375
0.0461210241269841
0.1313308078125
0.08884095328125
0.36972706890625
0.1106843940625
0.33542274078125
0.0366035484375
0.44481306031746
0.034847842125
0.0250333059375
0.0155149695625
0.0447926446875
0.07386156515625
0.30758085625
0.108404559375
0.09716197265625
0.33702226453125
0.1406628871875
0.02541214846875
0.010762765140625
0.03872148203125
0.07059174359375
0.09006600859375
0.019857001671875
0.037699906875
0.1501599990625
0.09361949859375
0.03422580875
0.021244106421875
0.094474884375
0.46930013234375
0.12719840125
0.0924664953125
0.13792463765625
0.167616169375
0.21840664828125
0.5354831828125
0.0330717915625
0.027093933421875
0.01489660815625
0.075680485
0.52880268
0.04372517078125
0.0184423151111111
0.4215138375
0.6394244515625
0.11128667609375
0.00981945453125
0.0916024615625
0.0128514354603175
0.1934644359375
0.5303039546875
0.08130812953125
0.411322479375
0.039981485
0.0923386619047619
0.07733337796875
0.19817912734375
0.018494089703125
0.04948311109375
0.073593228296875
0.2241454278125
0.2099071284375
0.09026407125
0.5781447359375
0.432661271875
0.04455448234375
0.0183554326203125
0.07954722953125
0.03236717140625
0.24620308890625
0.06658800515625
0.0159154732539683
0.17027580265625
0.04139780078125
0.13441693609375
0.1138610375
0.5178079646875
0.0395847814285714
0.07455563890625
0.07718187703125
0.1824002846875
0.5329338953125
0.16024923375
0.0684057598387097
0.15786153453125
0.16935823984375
0.6881292828125
0.0459062325
0.09450675671875
0.2787004890625
0.0766997209375
0.0773444409375
0.36800026875
0.5285000296875
0.1543230425
0.10993354203125
0.2122207859375
0.016766886296875
0.0109650086875
0.7814853203125
0.144946771875
0.101492448125
0.04791049359375
0.046453001875
0.2338427340625
0.08234733546875
0.0135130900952381
0.15651397546875
0.3341555375
0.08919618390625
0.10343595796875
0.11209552609375
0.0460620915625
0.11203771390625
0.10213674765625
0.030374542328125
0.1137414671875
0.0227425128125
0.0342598765
0.3421486875
0.5520348546875
0.372108848125
0.8315829359375
0.51550200078125
0.087398619375
0.0252649240625
0.10889360796875
0.01751781271875
0.3480716465625
0.036497280796875
0.27219176625
0.09584317984375
0.6155474671875
0.0221646684375
0.06673979875
0.02427934871875
0.23032659359375
0.03106734796875
0.0149626932380952
0.2213468421875
0.6484498734375
0.01576790553125
0.4080836509375
0.168620545555556
0.3816468171875
0.0519052792580645
0.1272531128125
0.02831212140625
0.1508598890625
0.100321900606557
0.0985506375
0.0399345703174603
0.4453514265625
0.0161840352539683
0.0970913796875
0.09339617734375
0.0847067214285714
0.199351021875
0.0185722435
0.165335043125
0.14723343140625
0.0310867290322581
0.036267838125
0.10576942
0.0960719146875
0.22011066468254
0.06501539734375
0.092538917765625
0.10363880203125
0.44928936953125
0.036282975015625
0.10673843859375
0.03201194171875
0.06576875484375
0.11757582484375
0.02331117765625
0.04001296109375
0.36093765984375
0.03331657625
0.018383288625
0.0767882959375
0.09572634640625
0.0970815065625
0.0281624315625
0.019138227484375
0.298298194375
0.09526273859375
0.063782955625
0.0278801809375
0.02408052578125
0.1097320709375
0.03207703953125
0.14169144671875
0.471897293650794
0.020984651765625
0.0586346171875
0.09542838515625
0.058948616875
0.0130568411269841
0.0210058265238095
0.0761389809375
0.1834814859375
0.01760896709375
0.11551129015873
0.087163368125
0.080524616875
0.09514790875
0.408273084375
0.4845090875
0.1019892203125
0.11201715421875
0.02459770553125
0.33940020625
0.08372454890625
0.16205715078125
0.15404745953125
0.16595803484375
0.17579270046875
0.1740916890625
0.1124639340625
0.12711149421875
0.02048663503125
0.05491803125
0.07877215625
0.08695363140625
0.0717815103125
0.0756031003174603
0.2481721878125
0.48484993125
0.026305017265625
0.08373200640625
0.08302785796875
0.0325630315625
0.02577849171875
0.08803608515625
0.191431781875
0.09316463171875
0.50093143125
0.1347270478125
0.0112919859375
0.15281190125
0.05575312234375
0.250626790625
0.1147928846875
0.09863450578125
0.693084615873016
0.0236536084375
0.020695922796875
0.0214908645
0.0524907403125
0.06728164078125
0.193230069375
0.4464884915625
0.12395262703125
0.29735993078125
0.021609085109375
0.37347481359375
0.0184449409375
0.018895608859375
0.01199185615625
0.02923119171875
0.0634727685483871
0.43505809734375
0.4068200703125
0.09466189390625
0.11472249109375
0.18888819296875
0.109720203125
0.021617542875
0.107478715625
0.0370481059375
0.591411309375
0.11367545546875
0.0665971921875
0.0137850558125
0.0204832055
0.0766779292063492
0.0573301371875
0.6484773890625
0.05763346515625
0.02811558684375
0.0386673653492063
0.0470340141111111
0.11180892796875
0.10058834265625
0.0264851696875
0.12310032828125
0.427189075
0.1592567684375
0.080174073125
0.11425270859375
0.09959088265625
0.0219659595873016
0.016047172765625
0.08280114046875
0.084361343
0.08562748703125
0.0596153871875
0.125978776875
0.10114862328125
0.1493755421875
0.020706086734375
0.01171463571875
0.0167634635625
0.04215431015625
0.03371533640625
0.07826640359375
0.09549844046875
0.4389044140625
0.0938797140625
0.5043702375
0.40729783421875
0.076911490625
0.0245464515625
0.05923181484375
0.2884718625
0.07066884609375
0.01774345415625
0.0775179775
0.023504901109375
0.015775935828125
0.0105687159375
0.017311350390625
0.10594771078125
0.033303366
0.08417988859375
0.065920283125
0.13078207015625
0.0915790790625
0.0469350084375
0.01573517209375
0.13041938328125
0.038789190625
0.100701806984127
0.0819552846875
0.06985433578125
0.09107447171875
0.070273398125
0.259694520625
0.1027432225
0.03010187359375
0.0926889621875
0.0765442
0.0188997403125
0.0512612749206349
0.07443433390625
0.2271853765625
0.2685090171875
0.1145850596875
0.0774554521875
0.2026862096875
0.1121150225
0.06693074890625
0.0989014963492063
0.024735535
0.4316812
0.0647805059375
0.11238389859375
0.09592439078125
0.174451371875
0.24511114875
0.0294592653125
0.1093951696875
0.0275667578125
0.0609740853125
0.07944489875
0.1169637084375
0.0894531109375
0.0917026821875
0.07031408296875
0.08841971140625
0.2221681984375
0.0210026518095238
0.701817565625
0.6671511859375
0.0144864306203125
0.07711420890625
0.6205218828125
0.03279037046875
0.09329771671875
0.2632894875
0.032052705
0.360431429375
0.0832292263125
0.0940960325
0.287422315625
0.04263620515625
0.41102183875
0.015871137578125
0.11670910578125
0.5049454203125
0.02628918875
0.04584559640625
0.03899859359375
0.4678512953125
0.106643085625
0.0193671999375
0.12393073
0.142101785238095
0.09816230421875
0.3843561921875
0.0926507911111111
0.013388387515625
0.02161955928125
0.1331623565625
0.02023180703125
0.0301909009375
0.198712208730159
0.010266745453125
0.770015265625
0.4669353765625
0.1020397484375
0.10052087546875
0.32160864671875
0.01380638728125
0.832822265625
0.097856051875
0.018526486125
0.0216443288571429
0.808048334920635
0.03989429546875
0.05657621875
0.06629336484375
0.09104292796875
0.15338628078125
0.029501174859375
0.02707073953125
0.04478239265625
0.0405305866666667
0.0230720266875
0.026152930453125
0.02526255296875
0.337572990625
0.07515469953125
0.026465255546875
0.01396738396875
0.105357079375
0.125744914444444
0.013362727
0.44788676484375
0.07428903484375
0.018458530703125
0.0152967357777778
0.085450686078125
0.1005063721875
0.11375423671875
0.087132264015625
0.261468796875
0.10306875171875
0.01573379171875
0.09276009953125
0.283348915625
0.1043763125
0.02581167828125
0.11914588734375
0.017347357703125
0.0111300088225806
0.0168708465
0.0846165590625
0.02215239484375
0.617692313387097
0.0123436049516129
0.03745419625
0.11059386203125
0.0748201521875
0.01372336684375
0.0235623697777778
0.1335495446875
0.11248027109375
0.0161372284444444
0.1028555940625
0.148032515968254
0.523701896875
0.07544587125
0.01350452775
0.0446067365625
0.11546913953125
0.12514616984375
0.098142815625
0.03841736546875
0.02615879896875
0.04138420078125
0.22745741546875
0.280585078125
0.1576328953125
0.2482286140625
0.021751959921875
0.046919536265625
0.53749631328125
0.10583219328125
0.06737600796875
0.05877478390625
0.1845559625
0.44138545828125
0.01765776615625
0.09877683828125
0.0348939074761905
0.14578544071875
0.4834711484375
0.6661824875
0.27172666796875
0.1061870590625
0.0412050521875
0.0242987529375
0.05693172859375
0.156856821875
0.585842459375
0.07084921921875
0.0578514015625
0.10180953421875
0.10672592031746
0.0304262647777778
0.163820449375
0.04153283609375
0.1649036753125
0.11807040765625
0.623976775
0.5499612828125
0.162806304761905
0.10684422984375
0.29411864984375
0.0883860685714286
0.5121551
0.028308469203125
0.04475262796875
0.1156116828125
0.08792074703125
0.0575708921875
0.1336512796875
0.0999974734375
0.0889120288888889
0.12969371625
0.0235240069375
0.02729763484375
0.01945645290625
0.13222911578125
0.3974511715625
0.018103322234375
0.03439502125
0.1569064421875
0.03351771671875
0.055311929921875
0.11968428015625
0.0226261264375
0.0253727498125
0.116969773125
0.0361649378125
0.0584463365625
0.11780920359375
0.070480036875
0.0702023890625
0.161908719375
0.029149015953125
0.016074865171875
0.06940566796875
0.35563614375
0.01658401490625
0.368655941269841
0.54164735625
0.02106587728125
0.16968946171875
0.42274664171875
0.4114588875
0.295094369047619
0.0244334725
0.10521384625
0.2215092571875
0.0872222821875
0.02198610671875
0.0139263194603175
0.292397028125
0.012515768515625
0.03129385953125
0.105090005625
0.028964430796875
0.0872907071875
0.020996960859375
0.130100075555556
0.043042156984127
0.17975375
0.053579615625
0.09818523625
0.081190329375
0.6766878609375
0.10582288359375
0.10094338484375
0.20311912971875
0.11680905421875
0.0164273672698413
0.03539936828125
0.10259330125
0.237084709375
0.09570653859375
0.06318632140625
0.01936176409375
0.0211307953125
0.165101509375
0.023175564453125
0.10194380484375
0.0105568895238095
0.0153880622857143
0.0987847615625
0.4148420265625
0.0123986934375
0.0234950575625
0.265002115625
0.06366230734375
0.0195828836031746
0.147316109516129
0.01618314190625
0.0184897743225806
0.10215904125
0.328550509375
0.0717380928125
0.166341541875
0.3199853375
0.0596967384375
0.24249568875
0.1143050928125
0.1092272746875
0.0158218768095238
0.0148464163761905
0.12953822203125
0.12926144328125
0.11639729703125
0.013364061328125
0.119857933015873
0.0250866278125
0.5105042515625
0.11662737328125
0.5416112734375
0.0332165284375
0.0104379556507937
0.027421849375
0.12153984390625
0.034943318265625
0.071944150625
0.10785066828125
0.0337496796875
0.06609632328125
0.0635163990625
0.09046011546875
0.0598468675
0.02453826353125
0.04341273453125
0.019795839796875
0.08305420625
0.11045100765625
0.60046135625
0.1398910653125
0.08228293171875
0.010228767015873
0.0647973534375
0.13379871390625
0.0115150981746032
0.7667689640625
0.12515578734375
0.02326093184375
0.5663634875
0.089021314375
0.07436049546875
0.0112214593548387
0.11290034265625
0.0184275281746032
0.5844192796875
0.10095078953125
0.44490218734375
0.4358227203125
0.07313003296875
0.05709899265625
0.0889407840625
0.52754525671875
0.0511431471875
0.06787673625
0.0168413605555556
0.1132130146875
0.27058931984375
0.08618136515625
0.07026165921875
0.0093639683125
0.7242727046875
0.1506534953125
0.17153998328125
0.046541155
0.0208754313492063
0.01264569378125
0.25166021296875
0.12199635421875
0.0652847190625
0.06681188328125
0.023680886109375
0.030268976968254
0.28784160453125
0.12921299640625
0.4070103765625
0.016651876828125
0.13915865109375
0.15767854703125
0.06604821984375
0.03644891515625
0.1187075740625
0.080205654375
0.1168491403125
0.08188400421875
0.14581169375
0.039704622296875
0.120074488125
0.03811289640625
0.06475467828125
0.02133588190625
0.019458161483871
0.13605112125
0.10887196390625
0.02140972221875
0.645052379365079
0.09888439328125
0.28501641796875
0.13245467671875
0.1472028375
0.1343985859375
0.10208457109375
0.0128969505396825
0.1399540515625
0.0994139865625
0.0362928188888889
0.0397182315625
0.0243408982741935
0.10460852515625
0.3312553390625
0.030910156375
0.22802672515625
0.018180749375
0.03640606484375
0.4288209384375
0.0133491162539683
0.0172087078125
0.05334941046875
0.080400639047619
0.1087072603125
0.59560494375
0.08657684375
0.1883420265625
0.03540943421875
0.0123656879344262
0.13849271375
0.5505437203125
0.016057151984375
0.07477280078125
0.07545568125
0.3302606375
0.027810622703125
0.5093064703125
0.013203183484375
0.61645343828125
0.14332187578125
0.105760778125
0.14228652515625
0.1780723984375
0.1091405896875
0.43625848125
0.188068495238095
0.10313789484375
0.7341052765625
0.0871054246875
0.08194640546875
0.09716132
0.4856924140625
0.35658903953125
0.0110966054015625
0.014660662734375
0.028670127875
0.17239277890625
0.07122013703125
0.012476952
0.2037132728125
0.567716225
0.13683601125
0.591105878125
0.02541870596875
0.1349496265625
0.0697432711111111
0.09882587546875
0.3746415828125
0.3641
0.13897360734375
0.0229724276984127
0.0311450125
0.3470573759375
0.0253059867301587
0.3902606
0.1010162525
0.1042012525
0.024704855734375
0.11333822421875
0.286661034375
0.03132345671875
0.6211445234375
0.07863514640625
0.1235795484375
0.3213006378125
0.13091135
0.3978161125
0.44263562546875
0.0793343903125
0.17475093328125
0.10540157359375
0.02214118625
0.03219514684375
0.359495559375
0.20387995625
0.022695321984375
0.04314791375
0.014867365921875
0.10182708390625
0.0929893640625
0.3449076740625
0.5479802265625
0.4062199615625
0.0201323081935484
0.04007692328125
0.1423593425
0.41665550625
0.3510995853125
0.3505862140625
0.0482575043968254
0.029240381875
0.024288779046875
0.0945655903125
0.0266919132096774
0.2939031390625
0.04660638046875
0.02736304934375
0.05866590578125
0.0855297303174603
0.2049737421875
0.023222442359375
0.018949812359375
0.6273607546875
0.016793566859375
0.27062504421875
0.08199044875
0.10366328171875
0.54440886203125
0.008730275984375
0.06904018265625
0.06454956453125
0.25525217921875
0.531039675
0.353726136507936
0.028672142140625
0.1286079565625
0.08577674109375
0.5965104859375
0.0103832444285714
0.10913401734375
0.4810371484375
0.308121924125
0.0508218690625
0.278105568828125
0.024417859546875
0.12694007890625
0.215151225806452
0.020619704203125
0.009001627
0.07524257609375
0.2551680953125
0.096404740625
0.18518983421875
0.17153196078125
0.33177867171875
0.06204500890625
0.7538173609375
0.08679786875
0.01227173796875
0.25230594996875
0.10444526640625
0.1218946290625
0.014656693890625
0.02584478721875
0.0220778255625
0.0182118932131148
0.03798742109375
0.503553015625
0.277341503125
0.033228504609375
0.0164905415873016
0.01746263475
0.269260559375
0.0279804775
0.4189253125
0.6476242871875
0.101142335
0.152294971875
0.38581424890625
0.30737323125
0.0695667115625
0.27365349375
0.1664290421875
0.07345480859375
0.03128663125
0.06171275125
0.09147319578125
0.1709609015625
0.12383693296875
0.07848258640625
0.1528597125
0.0283235728888889
0.12314428359375
0.069736935921875
0.04286996265625
0.08044521578125
0.0667700028125
0.379860103125
0.019388405046875
0.146887596875
0.1914558384375
0.0260231521875
0.023278508921875
0.46652828375
0.39972873515625
0.1044967128125
0.25734968234375
0.3083059
0.14984847171875
0.19349431703125
0.0203039061904762
0.1029956984375
0.07302006875
0.08758171640625
0.16154804453125
0.066680084375
0.08745561340625
0.13479718859375
0.7091956984375
0.0132250468387097
0.0278057108709677
0.08497166734375
0.11801568359375
0.017600378046875
0.081875498125
0.092190564375
0.0816963659375
0.1973608703125
0.0411532834375
0.152632533306452
0.01897616409375
0.43577913609375
0.1480762415625
0.0899362434920635
0.0675308590625
0.01988238525
0.014176649609375
0.0869481353125
0.1165481778125
0.0118177561587302
0.09178495265625
0.0430094812539683
0.20419065546875
0.06438104046875
0.077327741875
0.02294614478125
0.0809031025
0.7730949140625
0.490695634375
0.12222994046875
0.34526077828125
0.02886957640625
0.022114949125
0.15733156890625
0.1327161328125
0.17801464015625
0.2037679421875
0.0620809880952381
0.094542610625
0.026447424375
0.5792196015625
0.22856248109375
0.1410978421875
0.103531635625
0.0875796121875
0.1142321025
0.10518850640625
0.3549410903125
0.1438860240625
0.07096520046875
0.01859786940625
0.0859536225
0.0616723309375
0.01335174134375
0.19466217203125
0.78231680625
0.02152441503125
0.090245685625
0.11191285453125
0.2508563521875
0.02542402640625
0.01722908440625
0.1233599325
0.0417391695625
0.113435185625
0.073903015
0.107305799047619
0.13304264140625
0.0210180589365079
0.0241177709375
0.1052302715625
0.10013147765625
0.30797553125
0.024511670703125
0.0130078872079365
0.236323788125
0.07688692234375
0.015270311453125
0.1147838653125
0.1782953246875
0.020813380375
0.2897856671875
0.117646128125
0.09800150125
0.06973236
0.0139340128125
0.12376616203125
0.07853175171875
0.16034202953125
0.10761456109375
0.09845549515625
0.3619496
0.131881930625
0.0903549690625
0.0143222034603175
0.4471172384375
0.0406983152222222
0.2972956578125
0.12818039421875
0.0420775284375
0.11374839828125
0.6057439734375
0.271367353125
0.0531147553125
0.0331844040625
0.035179121828125
0.0921644390625
0.11067758828125
0.046045126875
0.0208483954375
0.10533553640625
0.02429305153125
0.02463525046875
0.11458401421875
0.027851636984375
0.08181777234375
0.08623055421875
0.03372001015625
0.2491448490625
0.3420940703125
0.01790818771875
0.1677564328125
0.09530249078125
0.31714715890625
0.12849954078125
0.078263515625
0.08617788375
0.1887417484375
0.0112505771875
0.53126055
0.1741813578125
0.03919169390625
0.033613550625
0.36558425328125
0.0642365274603175
0.12131286671875
0.09424883625
0.05245348078125
0.01791950634375
0.04085745359375
0.07895710296875
0.0206970686190476
0.0566880887301587
0.368451328125
0.02306477859375
0.05690865546875
0.32969098890625
0.5441001875
0.081770786328125
0.16433603125
0.0192145958095238
0.0275455928571429
0.06205486140625
0.2460487896875
0.305603909375
0.08453618546875
0.180257444375
0.1228921053125
0.120701831875
0.3953838890625
0.10270777859375
0.0319440598412698
0.13911403671875
0.15144264359375
0.0368497921875
0.31310285
0.2068955390625
0.17755040046875
0.0232033111875
0.13662979375
0.16401922921875
0.12287225390625
0.03581308753125
0.13306158234375
0.069644978125
0.32298071203125
0.28800924
0.191822073125
0.273730890625
0.04767901890625
0.27635325
0.0904785488709677
0.01118630065625
0.0290839911875
0.1942591646875
0.0262002161290323
0.3299264865625
0.125856320625
0.028485185
0.455138749206349
0.0305881459375
0.013848622453125
0.15957275671875
0.1720713828125
0.22466868875
0.14765914375
0.085254590625
0.11202705203125
0.0297583440625
0.0872859896875
0.025830515953125
0.0982754325
0.087092415625
0.11491306046875
0.12984480546875
0.1110387846875
0.6139235
0.1552588975
0.12214232125
0.0195340903125
0.3340703234375
0.364985196875
0.127631138125
0.05128449625
0.2485809734375
0.09053672734375
0.16240577578125
0.14391796546875
0.5494095453125
0.03854227640625
0.0253308131875
0.022208803703125
0.15650422390625
0.013654741578125
0.12380188125
0.7608981625
0.0243946593125
0.228745630625
0.431514813125
0.149417505
0.052008354375
0.45708453875
0.08999876375
0.1216463566875
0.0730775
0.09136333734375
0.06143800921875
0.20233347734375
0.07675234625
0.12238730875
0.06080980125
0.478237473125
0.0307816284375
0.1240783425
0.58177976875
0.12301665328125
0.013729080203125
0.1241240484375
0.04559240296875
0.02915557125
0.109579150625
0.1064624759375
0.1363165684375
0.15046992796875
0.4320585296875
0.0298084449180328
0.019103053875
0.083080015
0.065968194375
0.07661255203125
0.02115217184375
0.0216501378064516
0.07210873953125
0.093929669375
0.02336278859375
0.1536475875
0.11438741359375
0.08779015890625
0.113230841875
0.165180790625
0.049762074375
0.498072428125
0.06545751328125
0.07595465078125
0.0902748815625
0.08634038765625
0.01457364225
0.33088669796875
0.0172290083492063
0.0930229853125
0.122843495
0.118714394375
0.522458528125
0.26455344546875
0.04596830359375
0.167059938125
0.078755954375
0.016643982671875
0.5020016978125
0.05653240984375
0.02748764
0.021758804078125
0.0123447181746032
0.018901730984375
0.4017574403125
0.13279041875
0.01832320065625
0.206249050634921
0.08571650984375
0.0563819425
0.0516720535483871
0.00934597667741936
0.56217443125
0.116657053650794
0.05221176640625
0.10708251875
0.0365554765625
0.02130681484375
0.3141030025
0.0150851308095238
0.29535393515625
0.023777772703125
0.018977179171875
0.038491373921875
0.09719907015625
0.015114993359375
0.07167871765625
0.03543797703125
0.0723848558064516
0.0458440071875
0.10109536921875
0.05533805734375
0.31286498
0.02146905809375
0.07636738859375
0.022048659375
0.09404388640625
0.022039996296875
0.1033369578125
0.05846341015625
0.00877405249206349
0.0302106025245902
0.040415535171875
0.6190317125
0.14274142375
0.27460952453125
0.023504071609375
0.0938612275
0.0290155614516129
0.03077257125
0.0177513271875
0.015288776625
0.03481772640625
0.030471539015873
0.11995495984375
0.1670093546875
0.0132034586875
0.08562907203125
0.10807239953125
0.53617589375
0.0886443765625
0.1979383890625
0.0640967540625
0.10883183328125
0.25849220859375
0.0934953840625
0.137804105625
0.1213895590625
0.0160698578571429
0.025557425
0.019945353859375
0.197545329671875
0.42717565
0.1257677640625
0.019696146453125
0.07709519453125
0.18537879
0.12177155765625
0.0167187261587302
0.01209254009375
0.0830882396875
0.1951819703125
0.029258621375
0.016064936765625
0.16776773421875
0.013793326140625
0.0648647159375
0.09414467578125
0.07673209140625
0.0562560265625
0.12104918828125
0.24020293875
0.08862528453125
0.0213125175714286
0.3296481046875
0.018230816796875
0.09936120640625
0.018147574484375
0.41266747421875
0.60768608375
0.165556406349206
0.0841803571875
0.41825579265625
0.1687405059375
0.019975095546875
0.010166386890625
0.03581445984375
0.2962467625
0.258711087301587
0.025724658703125
0.333817240625
0.0156167084375
0.571946965625
0.0636979153125
0.0837676146875
0.037165938515625
0.016641439796875
0.2312171328125
0.15486626375
0.019260345796875
0.09413187290625
0.1403902921875
0.018834636078125
0.1461587519375
0.0751874259375
0.31490482625
0.1135843496875
0.6037511921875
0.08096451421875
0.09958838703125
0.4062050378125
0.1983676821875
0.203137759375
0.3893154490625
0.019344192359375
0.01550407628125
0.01199666571875
0.021774179359375
0.074880819859375
0.08999670359375
0.147350927936508
0.17819046578125
0.3718802865625
0.0499377007936508
0.1542568046875
0.3420974446875
0.05187788375
0.198439634375
0.14524030109375
0.079882006031746
0.01719486034375
0.0271008179047619
0.304256359375
0.1137792715625
0.16361665984375
0.06399136390625
0.074195063125
0.101962303125
0.4682629571875
0.13366453078125
0.1538568315625
0.092686750625
0.019285260609375
0.27517440703125
0.05599813265625
0.07877854125
0.08406195078125
0.0186034738125
0.0175016653968254
0.054776467421875
0.16510904765625
0.611297246875
0.41538816875
0.0875798590625
0.21963110625
0.1210996784375
0.1022666940625
0.0208385148125
0.09961389890625
0.10513861890625
0.0190361213174603
0.2172508978125
0.012376301390625
0.0958470790625
0.03582784859375
0.14041936359375
0.2427475796875
0.068074913265625
0.14892883875
0.104043050625
0.09645562328125
0.015641936015873
0.0301615941875
0.2237222159375
0.0206987049206349
0.036796291952381
0.07148714640625
0.140173023015873
0.07023044390625
0.01871007259375
0.0660287603125
0.0196307283870968
0.3876503021875
0.11971167265625
0.0666369615625
0.0402710978125
0.019013612421875
0.262448709206349
0.09130513515625
0.02476848171875
0.0767942340625
0.15358169375
0.057268748125
0.103459504375
0.1996546625
0.1432753915625
0.084922911875
0.10476581453125
0.02004832503125
0.09560629828125
0.0388060693548387
0.0969740509375
0.13834952671875
0.1287519759375
0.010557848015625
0.07600009953125
0.08689752109375
0.131510247457627
0.1843881434375
0.08479950296875
0.01134878215625
0.1238586215625
0.044173506328125
0.0123924048412698
0.0394499245714286
0.016498518109375
0.017805545703125
0.09794943875
0.060661463442623
0.07324200078125
0.018638360515625
0.4533702953125
0.1211708778125
0.04278718171875
0.1037765059375
0.0246995475
0.0975388009523809
0.009181463671875
0.12887974890625
0.2062409490625
0.11857120046875
0.02548737796875
0.09188286203125
0.10551641640625
0.025236972671875
0.0419266147619048
0.064935611875
0.34954640703125
0.08578495921875
0.0380190121875
0.0904540453125
0.1210863359375
0.17120308625
0.0097853753968254
0.07475680328125
0.03543738640625
0.56575524375
0.10317091171875
0.1296925346875
0.07622119171875
0.011813351296875
0.0861281790625
0.019199498234375
0.0690616485483871
0.4753733140625
0.11677346296875
0.20544888359375
0.03312387153125
0.0262545715079365
0.016276825265625
0.10957730984375
0.140715380444444
0.04882102109375
0.01702216403125
0.5593028625
0.1036126634375
0.08042559
0.01187668028125
0.08134930859375
0.07653521234375
0.013288490171875
0.0420724671875
0.55477955625
0.033623025
0.095122160625
0.10966341265625
0.10605041421875
0.07274864203125
0.01922283771875
0.1704817359375
0.5364412984375
0.067024690625
0.035340992047619
0.26478465546875
0.18836814515625
0.08781260875
0.31874413109375
0.027935313234375
0.09324391640625
0.0743878465625
0.0142268059047619
0.05173244859375
0.07298925609375
0.0117272330483871
0.23612044328125
0.10691544203125
0.09349966296875
0.032144380625
0.19783035
0.25924314203125
0.12507869
0.2418790178125
0.015866837546875
0.0942198353125
0.0787318565625
0.35695906
0.33872448234375
0.089665628125
0.06957504578125
0.3518704
0.017954623952381
0.16717776109375
0.0690887220634921
0.19930122875
0.0303652757142857
0.0468187903125
0.10385907375
0.06980292609375
0.015886820421875
0.13796291603125
0.01558533165625
0.023025228421875
0.02977840340625
0.7097038125
0.082712680625
0.0703920146875
0.4908157984375
0.0411419684375
0.12906572796875
0.09202694953125
0.174035315625
0.02098423728125
0.02325179378125
0.26192055625
0.12347135578125
0.022154655
0.5619409771875
0.0288640052380952
0.051981145625
0.17427474875
0.32980152234375
0.07536459953125
0.239261257619048
0.08256627125
0.07887155
0.6130598578125
0.013422424484375
0.0712925265625
0.17516031875
0.08873541609375
0.30363470625
0.0246078521904762
0.0867486101875
0.0149195096129032
0.07771019609375
0.01529650065625
0.1130258175
0.06888616453125
0.3708122421875
0.1101355690625
0.5622910421875
0.04029261078125
0.669055240625
0.21070555703125
0.40114197203125
0.01906776759375
0.03934163640625
0.0120446532380952
0.0947930603125
0.10053287515625
0.04423701859375
0.021704655578125
0.02149628734375
0.3238904875
0.14192231921875
0.024990096031746
0.1017075903125
0.04361556328125
0.1735519984375
0.05738902453125
0.0478610384375
0.12107795265625
0.01587280990625
0.1789311234375
0.5275384328125
0.3676965959375
0.0900297649375
0.100926924375
0.03764060171875
0.04502812203125
0.330174234375
0.3930705796875
0.0402401246031746
0.08369180421875
0.06971171125
0.26566111875
0.678423340625
0.024257484328125
0.3308685396875
0.0167310207777778
0.042343992203125
0.12422041125
0.322070097619048
0.086821193125
0.03114158640625
0.0548775575
0.2111969328125
0.106836225625
0.4723453125
0.09073964
0.09367056984375
0.06005083953125
0.026669944796875
0.507009895625
0.09665416828125
0.0220530373125
0.04471752
0.10262804921875
0.15671425671875
0.5982459515625
0.07118814421875
0.07837329640625
0.0384864140625
0.1273780328125
0.0455244515625
0.08354902859375
0.4066413046875
0.11693625125
0.13649492453125
0.020051429140625
0.0807252678125
0.25664426875
0.06424683453125
0.10568511203125
0.066204339375
0.09932396578125
0.28339652765625
0.4825716
0.407577965625
0.1745985203125
0.13889019109375
0.2793159390625
0.10092896515625
0.09274897578125
0.06874513515625
0.365282825
0.689105971875
0.249779520634921
0.09019785234375
0.6436327203125
0.739568978125
0.05104309625
0.05427220078125
0.1879338765625
0.017936610859375
0.0110210521269841
0.066966416328125
0.0671524659375
0.182072341746032
0.039108438125
0.6448160734375
0.05907281134375
0.0308791065625
0.1481897421875
0.304450896875
0.140723195
0.1781343040625
0.047080745625
0.15136205
0.0154252671269841
0.8092393296875
0.09833268625
0.102247745625
0.43699090875
0.016618496078125
0.313570034375
0.0801551578125
0.09444562109375
0.12589768765625
0.0111345009375
0.1515656125
0.253585015625
0.4771405109375
0.179415546875
0.174738840625
0.11706141140625
0.017900074453125
0.05793775453125
0.05415436171875
0.02240115171875
0.157548929375
0.1772238046875
0.013989760540625
0.0881297107936508
0.019603596046875
0.08004778234375
0.020673958171875
0.1153379515625
0.03809039390625
0.07414766328125
0.52048335203125
0.13613926328125
0.03323213265625
0.0119665589375
0.011035036734375
0.0941902720634921
0.285807077796875
0.2581154325
0.22778368484375
0.03608780921875
0.0780920715625
0.1128372596875
0.02209553390625
0.023400405765625
0.0128062895079365
0.11411733375
0.09847717125
0.402729084375
0.4366100253125
0.0803751025
0.087819195
0.02051073359375
0.118204594375
0.09780420625
0.171742028125
0.023597644140625
0.09836034296875
0.207380846875
0.1220796296875
0.08576600609375
0.02963805609375
0.0256486084375
0.024556943625
0.0075399515625
0.0355360655555556
0.09980116796875
0.08201271171875
0.1107127621875
0.10750373890625
0.0116423096349206
0.14202549453125
0.08393326765625
0.03678054078125
0.0336874774918033
0.0665799512698413
0.0924373503125
0.09382939234375
0.0241391859375
0.1249241921875
0.012893228828125
0.1039211159375
0.06435001359375
0.01077722090625
0.14889124375
0.0101861538571429
0.079421795625
0.2825269359375
0.08073218015625
0.085192836984127
0.09843511515625
0.07127647953125
0.023878090516129
0.10678704984375
0.03019326446875
0.0347959453125
0.253263646875
0.09935756828125
0.1636254184375
0.0124310010322581
0.368053953125
0.014238098015625
0.078744506875
0.6150931609375
0.31377825921875
0.096779074375
0.07305489234375
0.0202022229365079
0.06489062234375
0.01814452171875
0.05886190796875
0.47467862234375
0.05326013046875
0.03065193328125
0.19001255625
0.010307081484375
0.14116007890625
0.286936728125
0.090069264375
0.055225387390625
0.092717700625
0.371212353125
0.3906128609375
0.01367507678125
0.018573805609375
0.04902901515625
0.06973131
0.09400516609375
0.022581828515625
0.10630704578125
0.126265399328125
0.253959690625
0.0706309695238095
0.48023143796875
0.20992849828125
0.035570261296875
0.2924828859375
0.091120813125
0.105260648125
0.40507173328125
0.010680015875
0.3841366109375
0.3758733625
0.13684481328125
0.1121084359375
0.04130737734375
0.03122021078125
0.47143387375
0.0777644096875
0.0097918301875
0.5409086046875
0.12539994140625
0.0348885334333333
0.0842438128125
0.014432388015625
0.43047003125
0.0139831636031746
0.08957205125
0.2965863615625
0.090554751875
0.11236095453125
0.03412114453125
0.0431925221875
0.12573035234375
0.47690180671875
0.5270762015625
0.0433791196875
0.108632093125
0.07195369171875
0.0771502925
0.0141649497333333
0.0592106678125
0.6753185421875
0.05778607453125
0.101454589375
0.31004511875
0.010499864375
0.1011813790625
0.02755741928125
0.104834785079365
0.0501269637142857
0.0195151734920635
0.306387124375
0.0491197669206349
0.0304163914444444
0.02736372359375
0.09641482265625
0.17611934395082
0.11170282203125
0.08313657453125
0.0435252101587302
0.123780683125
0.08691098484375
0.1296720396875
0.1053287509375
0.23297173125
0.159418647460317
0.2488450340625
0.12702566609375
0.0117397044375
0.082938244375
0.0155665555
0.022259962328125
0.0429476990625
0.08823118515625
0.04414028828125
0.10189260234375
0.04198748571875
0.1606218171875
0.393578103125
0.0355967714285714
0.396115221875
0.0259564807777778
0.10002434546875
0.010267180515625
0.0910431584375
0.0156240491904762
0.1120416428125
0.08881834953125
0.0187541514032258
0.1021401865625
0.0183557573492063
0.1195368
0.15053974047619
0.0297587964375
0.014040830015625
0.25143755109375
0.03592904484375
0.10809312328125
0.00804171399365079
0.03696954203125
0.116397745625
0.010717979765625
0.0632848171875
0.08626049359375
0.08300074765625
0.11498461734375
0.07109178453125
0.0207033884375
0.0838419490625
0.172406215625
0.169216225
0.35367399375
0.0982151584375
0.35552142578125
0.040163577953125
0.225151434375
0.01427477509375
0.021397716390625
0.06303758484375
0.1730182984375
0.012314407640625
0.0201316289206349
0.01346396146875
0.0235889915625
0.230260035625
0.034994920546875
0.13499007968254
0.05152904046875
0.0124387202539683
0.12791675453125
0.245526841875
0.04849404390625
0.05652107084375
0.2000325628125
0.036976070625
0.3027835015625
0.0209967374603175
0.0238027796875
0.642191321875
0.134118828125
0.05057602365625
0.097279551734375
0.164550122222222
0.20126031984375
0.018622307234375
0.0859399075806452
0.0644398253125
0.01686520221875
0.5203120703125
0.031230899375
0.0144716395483871
0.0427862533968254
0.170539554375
0.029567844375
0.10023406015625
0.014500421171875
0.330590384375
0.1416505015625
0.17129377359375
0.0217857078095238
0.2904868484375
0.021766466734375
0.15881176015625
0.05747755328125
0.0112183965645161
0.017001467953125
0.0230941721875
0.011074214890625
0.09961055109375
0.1820496625
0.4628497028125
0.05563596765625
0.103570093650794
0.3735964578125
0.10561816421875
0.49256531953125
0.38782192953125
0.103775950625
0.04699739609375
0.026184086015625
0.0710598384375
0.02417279890625
0.09077787015625
0.11413231078125
0.08586382078125
0.0144275506825397
0.08795026953125
0.11056676890625
0.0241777487619048
0.10871594578125
0.0120680526129032
0.092670948125
0.022125405796875
0.07794821921875
0.0829839065625
0.026513381453125
0.08293678671875
0.1258971309375
0.5585087671875
0.18585742625
0.12482393390625
0.38015969578125
0.268744183809524
0.4748911375
0.06867736453125
0.52880794140625
0.644155440625
0.32338807140625
0.476998471875
0.018111600359375
0.088061064375
0.072186555
0.04033814328125
0.12787457109375
0.0770949503125
0.4900152046875
0.09881160734375
0.013917879859375
0.08710735921875
0.09016187546875
0.021559568890625
0.195682176984127
0.07852514515625
0.072626480625
0.04412272671875
0.490900134375
0.054607280625
0.0860214190625
0.4702266546875
0.09533563625
0.0915109825
0.0334221346875
0.11480752859375
0.0747902281269841
0.01706271409375
0.02013273840625
0.05896859578125
0.0506898573015873
0.0416200047619048
0.1528835946875
0.12283355015625
0.16263858984375
0.013692568047619
0.562879771428571
0.2410675859375
0.05215327140625
0.014053357890625
0.5902457040625
0.0803969334375
0.019986963953125
0.4107151765625
0.03930333828125
0.023572159015625
0.0999382484375
0.1232240534375
0.1516387575
0.0900643521875
0.09438169015625
0.0136038678125
0.29585192609375
0.24833968
0.0241383185625
0.10589571453125
0.1504623665625
0.27068984296875
0.05498882515625
0.012995642625
0.0821227453125
0.18477963578125
0.13400645421875
0.019863633359375
0.0150745401451613
0.06199943859375
0.107305300625
0.0299833509375
0.03505314390625
0.3921365453125
0.11400977984375
0.12084136584375
0.1752806484375
0.0957998696875
0.040193386875
0.409206464761905
0.021955410078125
0.4231375859375
0.023802773484375
0.0990372153125
0.11523564953125
0.08654646890625
0.12997111359375
0.089356265
0.12415427265625
0.026344983859375
0.11659291734375
0.35712802828125
0.02081317271875
0.17627783234375
0.10510617109375
0.0377840040625
0.13517678640625
0.0139803286875
0.1056693525
0.011904977640625
0.195740017142857
0.010678837078125
0.504882175
0.02161987546875
0.643437665625
0.0762226275
0.10077852234375
0.02973671859375
0.143861499375
0.052718041875
0.06371337415625
0.0200968684375
0.007289873215625
0.0180264938196721
0.07665617796875
0.10519803484375
0.09625968046875
0.245435025
0.0272419653125
0.08499565265625
0.08671972578125
0.08888243953125
0.015804087953125
0.13226741390625
0.11108015296875
0.010898623578125
0.04256045359375
0.0432141136507937
0.09273758703125
0.08805918515625
0.08897828203125
0.0137700026507937
0.13980702609375
0.1264410075
0.0448401928125
0.0791125034375
0.316134418888889
0.03257279734375
0.10843210875
0.2252218259375
0.372238020793651
0.08812375984375
0.10970141
0.1077535003125
0.15737777046875
0.0984745265625
0.06316285921875
0.1176276640625
0.01726895671875
0.07645310609375
0.06189728875
0.007984496140625
0.08214718078125
0.028579840625
0.12951703671875
0.31121918203125
0.163697249375
0.314736003125
0.209790976984127
0.0783959565079365
0.09621371640625
0.020796138952381
0.0414507403125
0.312674000625
0.013944834796875
0.07239548078125
0.1048671296875
0.022403237359375
0.12029898234375
0.12167700046875
0.012265110734375
0.16252770796875
0.1765442890625
0.0798083353125
0.0136000314354839
0.0613756915625
0.03931004078125
0.0452658584375
0.0784861946875
0.1219179953125
0.014309040125
0.094699797875
0.0890527
0.0185280671904762
0.089045981875
0.1292585971875
0.4173154171875
0.0546983858730159
0.4537074671875
0.3232447234375
0.06991377625
0.41924857734375
0.015020872828125
0.15309903125
0.1522031671875
0.0304113175
0.015498448984375
0.0987831575
0.0613804525396825
0.13447236734375
0.10156576015625
0.12367515515625
0.02976203696875
0.1265617925
0.249283625
0.0817088703125
0.02108830515625
0.27923576734375
0.0300951013125
0.12024688640625
0.08237875078125
0.0123288741904762
0.017262949390625
0.0372297525396825
0.015879921578125
0.02776623921875
0.0316104288888889
0.1439903109375
0.03530707203125
0.1054047365625
0.111243324375
0.0865548390625
0.019949565828125
0.611246734375
0.0397664133125
0.03504953625
0.125820948125
0.10633251078125
0.0769064075
0.012033937796875
0.0125975197460317
0.068890554375
0.0174424036031746
0.43934863046875
0.0881902090625
0.0521147178125
0.11078709296875
0.098271031875
0.019251422703125
0.141231932698413
0.09044921109375
0.11620964125
0.07379317671875
0.1044634871875
0.477966690483871
0.0759792715625
0.08793503609375
0.0339908471875
0.1552760984375
0.3056634734375
0.8564072734375
0.1101343409375
0.018485566265625
0.10934397515625
0.0863807675
0.12394367109375
0.06379296234375
0.12857123765625
0.0871328025
0.308136084375
0.0610390146875
0.12295646671875
0.00894906428125
0.130423046190476
0.7476953515625
0.14840330671875
0.13529343484375
0.24024452234375
0.07228248671875
0.0211179493333333
0.024651840328125
0.020714617515625
0.0256711481587302
0.0974350653125
0.0831429441269841
0.086531216921875
0.0902343571875
0.1629212765625
0.1043017228125
0.09008647359375
0.313835146875
0.033673975968254
0.1851702190625
0.10355415031746
0.179937053125
0.0858057303125
0.21097547796875
0.27752104375
0.030805342296875
0.09461480453125
0.13012673796875
0.030478406578125
0.09874351953125
0.02513172703125
0.2249058671875
0.23413110359375
0.24302628734375
0.07601944859375
0.1941728140625
0.2325293121875
0.382919646031746
0.1249284209375
0.35161346
0.06153034421875
0.01267053053125
0.473588765625
0.18329397015625
0.03416620109375
0.012118443040625
0.0145204240634921
0.2609900015625
0.0897794684375
0.4041537796875
0.022228343952381
0.08185825
0.2855715265625
0.016218549
0.026834772953125
0.099722836875
0.01619602215625
0.0450705184375
0.3314641484375
0.316928175
0.0272026917460317
0.1145362140625
0.08353583
0.021017111546875
0.0538714686984127
0.012507269078125
0.1135371865625
0.0924717871875
0.08071374840625
0.55476558125
0.075882095625
0.03308453775
0.1224727309375
0.0263274077096774
0.02627766628125
0.0693075421875
0.243110425
0.268875684758065
0.3840130025
0.17965971578125
0.09535733334375
0.6606096859375
0.09777573328125
0.01814297984375
0.09597099265625
0.0983424609375
0.026856794375
0.3258957390625
0.0890023840625
0.0388217196825397
0.092836521875
0.59061721875
0.373450586875
0.0257968548125
0.011963351
0.11262102828125
0.019515872328125
0.12285848625
0.141061995625
0.020257015
0.08088443140625
0.131305870625
0.0639325296875
0.045513580625
0.30152060796875
0.014527623265625
0.0400075482539683
0.1739328015625
0.3831422825
0.08626619078125
0.12936477109375
0.09674693109375
0.0235767325
0.0165119484285714
0.150841531046875
0.0797778790625
0.07381389296875
0.07673029734375
0.011140410359375
0.5117666921875
0.0862772821875
0.06843601671875
0.5872725046875
0.10449515421875
0.0941018403125
0.44037137109375
0.0224049562698413
0.088531771875
0.04292071703125
0.20607304240625
0.08127777234375
0.11972734047619
0.10893340125
0.0206765675873016
0.122450405
0.1206355740625
0.07748160046875
0.06591044578125
0.04755670234375
0.086810199375
0.02395877828125
0.0911666209375
0.28315224234375
0.53205294296875
0.077466919031746
0.3546512328125
0.013640614609375
0.10253928578125
0.37138949046875
0.2257822734375
0.14934051375
0.0957624534375
0.0799576425
0.100331107460317
0.057136316875
0.0867091315625
0.029877958125
0.16541468765625
0.2269297734375
0.09656009140625
0.061102864984375
0.0399058625
0.5989433671875
0.6923403046875
0.03949382
0.6634683140625
0.0722342278125
0.1049353034375
0.14338152671875
0.0306202625
0.31579014875
0.4517325625
0.09044714453125
0.102676376666667
0.16045146703125
0.036892576875
0.09546049390625
0.301527342296875
0.631616650793651
0.01530166478125
0.0217881009016393
0.0199963133125
0.3324104921875
0.08135684015625
0.024735708015625
0.1026731090625
0.014125088734375
0.0950382365625
0.220577226875
0.0138221729375
0.271946165625
0.0266379308064516
0.08289700328125
0.312227076190476
0.30328693984375
0.13885631546875
0.1082343590625
0.1021414925
0.1407080321875
0.0145858876875
0.12237664890625
0.1496224515625
0.014794709828125
0.0245429528125
0.186237848125
0.05566805625
0.04166864578125
0.043781640625
0.0287779928125
0.0170592577460317
0.0177350678125
0.082093894375
0.083309128125
0.448000004761905
0.087921181875
0.03111997734375
0.025248122109375
0.031522389375
0.06935812921875
0.0266827048571429
0.013876141984127
0.076563208125
0.027175583125
0.207939078125
0.04000425003125
0.035777941875
0.565335659375
0.1018723015625
0.06185015984375
0.266165117142857
0.34786726109375
0.0087910809047619
0.04320381640625
0.31764485
0.0993277028125
0.0469125925
0.17593827234375
0.052844328125
0.6511714890625
0.0898980565625
0.0303473621746032
0.0189440844444444
0.116209786229508
0.618215475
0.0103906473225806
0.06923170625
0.0697782007936508
0.0987030971875
0.11796378265625
0.41013208265625
0.07706224609375
0.0191121243125
0.6979978859375
0.07471702328125
0.08950332359375
0.087800975625
0.02423293971875
0.111844197
0.11303502421875
0.1284661846875
0.034707208796875
0.0718614390625
0.090320950625
0.2469010671875
0.09304089796875
0.06842377859375
0.015978494890625
0.10567063140625
0.54613262140625
0.14150705296875
0.107180603125
0.2863787921875
0.11380294078125
0.08775298640625
0.11480078171875
0.02667078359375
0.04332385078125
0.29144054421875
0.08608896796875
0.0103614183809524
0.0223573171269841
0.02512552234375
0.13479132875
0.03216812425
0.172611728125
0.1040890103125
0.0438036878125
0.12034488453125
0.0151330710983607
0.4691275359375
0.3545841203125
0.07429308765625
0.2632352971875
0.03631063046875
0.306725916875
0.13505541515625
0.4185624328125
0.0544129115625
0.01747242621875
0.22229376031746
0.0979696553125
0.09328629875
0.11845156359375
0.0457614901587302
0.0248022096875
0.0819177328125
0.02048711375
0.01693965746875
0.136546298125
0.08013710828125
0.0175106936875
0.1865352796875
0.0158257018064516
0.170637743125
0.009950918671875
0.0320705859375
0.189044945625
0.0952874584375
0.011923517359375
0.18275594375
0.04235935265625
0.1625588475
0.0333032501587302
0.04385107609375
0.05559794609375
0.01604268965625
0.0208244939375
0.0226431784375
0.06496861778125
0.080562249375
0.0943475663492064
0.06284135515625
0.14894887765625
0.18562226015625
0.34239753703125
0.041215163578125
0.08216247453125
0.09078307609375
0.2667206203125
0.087783351875
0.0594098596875
0.11570120890625
0.0319921515625
0.0286652001587302
0.011959847125
0.444074440625
0.04417755328125
0.05938850078125
0.018597239234375
0.0162965341587302
0.1912054178125
0.0164108966507936
0.127901562640625
0.06905244875
0.106575738125
0.118211730625
0.10307665953125
0.163593675
0.09768099921875
0.625976315625
0.09255472046875
0.01794717928125
0.288147443125
0.020636225578125
0.06115628140625
0.084045785
0.091218286875
0.4926659109375
0.0939706846875
0.177985778125
0.14764434921875
0.0290227231111111
0.02353582046875
0.017115261203125
0.1459392165625
0.02285005771875
0.0277008310793651
0.474454569375
0.130295974375
0.11035066859375
0.0259831277777778
0.03263472296875
0.09504233546875
0.37126761953125
0.14635519296875
0.04921553875
0.015998859578125
0.0689479403125
0.03509122128125
0.110684156666667
0.07251749328125
0.0747059
0.0233395078125
0.011658154046875
0.09660274625
0.0100317449375
0.08427960684375
0.4364123825
0.09328863953125
0.015092737015625
0.1453664734375
0.0162105176349206
0.07185351234375
0.457431568730159
0.563061159375
0.18023385015625
0.0430865032258065
0.07950150328125
0.013398003921875
0.02163696890625
0.06777931784375
0.4866308671875
0.0533901292063492
0.13843428296875
0.14249093078125
0.084470013125
0.01774345159375
0.04791208578125
0.01983357465625
0.1019772365625
0.17186831265625
0.03203883484375
0.60662733125
0.02766837109375
0.1498053959375
0.3748731796875
0.236455440634921
0.0116528233125
0.019029395625
0.462773540625
0.0858505090625
0.358555146875
0.0169323285
0.09740639515625
0.01380464828125
0.0106688056896552
0.3784893221875
0.0262691064193548
0.49327985625
0.020394804046875
0.06826570984375
0.755075509375
0.145098115
0.11508357125
0.0368111538095238
0.1072404046875
0.073396585
0.0865540840625
0.1078630396875
0.26268372234375
0.0712224863492063
0.0261143701587302
0.017108512109375
0.11103295734375
0.015468434140625
0.09343182796875
0.13458933578125
0.0823897771875
0.04497904609375
0.32371237421875
0.5376871059375
0.2465668421875
0.014551938609375
0.014099506734375
0.09441029484375
0.06332233171875
0.43345247671875
0.09660362296875
0.06840329671875
0.05330913421875
0.02201246196875
0.109260391875
0.5134908046875
0.12896907953125
0.6156785046875
0.52497042703125
0.05283419125
0.11490429890625
0.15296760171875
0.4624055375
0.01616334925
0.379322715625
0.0193093664375
0.07951413453125
0.4164906859375
0.1062979890625
0.0383606677777778
0.016192607890625
0.04114751375
0.2622438546875
0.0718650928125
0.04241010765625
0.01990555284375
0.5327877234375
0.013992156484375
0.021754906796875
0.11125966078125
0.02726290015625
0.06560675671875
0.0128784970625
0.0856730514285714
0.020627389016129
0.0593385825
0.1776029140625
0.0874613540625
0.1617506315625
0.0172597150625
0.0646162877777778
0.0123098730793651
0.02189924015625
0.1049270271875
0.46966169984375
0.0841189075
0.4544616103125
0.115554680625
0.0802549234920635
0.532038809375
0.12608147765625
0.015143443921875
0.5658107453125
0.022085601953125
0.0338066975
0.0860683021875
0.1325094178125
0.3312886671875
0.07712283640625
0.12261154203125
0.075024916875
0.2402800840625
0.3723792421875
0.36180048125
0.1369500875
0.08548732921875
0.10298890328125
0.094623960984375
0.06491727625
0.026839856031746
0.052196156875
0.115224528412698
0.012313000875
0.0939989946875
0.02141601603125
0.027473459375
0.03432798015625
0.110022725
0.10163179516129
0.0217736535645161
0.034349321875
0.0517052665079365
0.056128969375
0.177638524375
0.23621422375
0.6973034859375
0.1340187478125
0.0459121560655738
0.01787420178125
0.0221308363492063
0.11425346296875
0.4337207015625
0.0902984496825397
0.368103196875
0.02362612703125
0.1063490459375
0.029098775625
0.52226433828125
0.05699693875
0.12341025421875
0.023566833671875
0.1541899990625
0.016280150421875
0.1019580640625
0.081854916875
0.33036506140625
0.0720386846875
0.765509525
0.09156334259375
0.287260503125
0.010595856484375
0.0730196728125
0.02212336875
0.410325029375
0.050766316031746
0.036372768296875
0.017031776609375
0.06992865734375
0.014090736125
0.01553296759375
0.4485690384375
0.0784609228125
0.07535317703125
0.06696045453125
0.085345638125
0.0238218996875
0.0211831321904762
0.4744922546875
0.14406240296875
0.04891553875
0.34203283984375
0.0834116321875
0.089364694375
0.48579382078125
0.11769761890625
0.07122119203125
0.12356789265625
0.3375684734375
0.40780337875
0.013743854265625
0.34404655953125
0.305373471875
0.61409584375
0.01942446584375
0.025980231046875
0.1387527509375
0.1398050175
0.09766228953125
0.114421578730159
0.0304268184375
0.10783759109375
0.351018805
0.204836252171875
0.1632048828125
0.0258951525
0.0267660575
0.01014204940625
0.07518177953125
0.26730971703125
0.5740473359375
0.13464928453125
0.10794926390625
0.0240941616666667
0.11913378375
0.09009986546875
0.1614926053125
0.0833622790625
0.07282021359375
0.11584361171875
0.10170831671875
0.300999579365079
0.2841956953125
0.09374340875
0.03943916703125
0.0402796878125
0.1129060871875
0.24290870359375
0.0107418438125
0.277367423333333
0.110685175
0.03087526171875
0.06957441515625
0.025891490046875
0.012210500265625
0.14426558546875
0.0884852646875
0.04053632375
0.08972063578125
0.0256236441428571
0.4111269375
0.4193299665625
0.013444475875
0.0137306013125
0.092419289375
0.44801324375
0.03911557921875
0.23273305296875
0.0320010684375
0.0865999909375
0.12167096265625
0.2294480328125
0.08203466421875
0.0814352653125
0.143884314375
0.11530496140625
0.45069363328125
0.1380343925
0.06968908484375
0.08514692046875
0.189528615625
0.43766962015625
0.137992893125
0.06453758796875
0.30313012828125
0.10751376765625
0.0130696869365079
0.037928876875
0.161903653125
0.11494510203125
0.08331650421875
0.07489872828125
0.021506663968254
0.164678440625
0.1466177509375
0.02552396071875
0.09322498765625
0.01676108759375
0.05872198484375
0.3919708384375
0.07606817359375
0.11890610015625
0.195548525761905
0.32250651875
0.0296150771875
0.11326517734375
0.1052881865625
0.375198232063492
0.3776184071875
0.26479334734375
0.08109845328125
0.218055515625
0.321544224375
0.0929336325
0.45240164546875
0.10034731984375
0.0954789175
0.459839134920635
0.012810075
0.12459586828125
0.01931418346875
0.09647336171875
0.20843569390625
0.212276405
0.06767193796875
0.18472814390625
0.2602957575
0.07625581296875
0.1675832421875
0.0625013377777778
0.5975807484375
0.694645440625
0.030868708375
0.0712607246875
0.06600096484375
0.018136466953125
0.02646051253125
0.1339803359375
0.12066220078125
0.27594778546875
0.1235496240625
0.09246376859375
0.10593308453125
0.021424258203125
0.08457100453125
0.1167206775
0.12918970203125
0.04178362796875
0.56020269546875
0.40265563125
0.0129681986777778
0.03043513796875
0.07582910546875
0.03237964796875
0.38725255125
0.44771725828125
0.07503042921875
0.015975303921875
0.08306928296875
0.2379411240625
0.07426797046875
0.2057381484375
0.02913279859375
0.09229661578125
0.12183448125
0.11330713484375
0.1181996278125
0.053027279375
0.02393247190625
0.0311667901587302
0.104663939375
0.2250337146875
0.14630440859375
0.34148047078125
0.107339625625
0.0126915370322581
0.1335653146875
0.07333802953125
0.013638470953125
0.07603029703125
0.1536626893125
0.1451656875
0.1132195146875
0.08023715671875
0.36889293046875
0.355373295
0.0781978133333333
0.07733544203125
0.028828707859375
0.26713319125
0.0161459418125
0.00826109025396825
0.02207012259375
0.1000124978125
0.267632600625
0.0578073525
0.77588285625
0.07193113971875
0.03655773859375
0.0209319490625
0.08261352984375
0.21983921
0.12125010140625
0.09074783078125
0.0318750086065574
0.0229300326666667
0.3894056990625
0.2869925640625
0.04377900390625
0.204978078125
0.02448591890625
0.132948128412698
0.015435689484375
0.12468883234375
0.11636335796875
0.0457655178125
0.0419666865625
0.265398596875
0.3456809553125
0.014627473952381
0.146073175
0.12735864690625
0.12363327921875
0.1509434284375
0.460738078125
0.07091528296875
0.033045913796875
0.06380729828125
0.14909435140625
0.21318138890625
0.0702774479365079
0.018850186515625
0.17761628125
0.021249399265625
0.1234400684375
0.0155447456984127
0.09820243
0.1527814125
0.7336846
0.10531642375
0.730689559375
0.11943073421875
0.10694291921875
0.03170972390625
0.30891817578125
0.1198657559375
0.015820390640625
0.021748500046875
0.242332628125
0.08866194546875
0.1732666953125
0.0113153868253968
0.1723791165625
0.11089867875
0.10743089421875
0.08720267796875
0.06472833046875
0.04310612234375
0.037895116546875
0.2323697484375
0.32310304984375
0.0214020512698413
0.0345033832786885
0.04589695046875
0.022642009390625
0.0105211020625
0.0284296371875
0.06966502390625
0.17750380734375
0.02678132953125
0.018421759640625
0.031861673125
0.27043546296875
0.144626703125
0.0115524044126984
0.0414769009375
0.0109057225
0.1444316078125
0.09493059046875
0.1430538628125
0.06457887609375
0.3957203125
0.035693974171875
0.116328015
0.22633322984375
0.01962222571875
0.0621980090625
0.13250937390625
0.100314966935484
0.1487984625
0.0980206846875
0.06643521546875
0.4241925540625
0.03744005453125
0.131957061875
0.0649617246875
0.1115370246875
0.736594984375
0.0754032396875
0.06932046015625
0.2262415659375
0.17825954328125
0.0213397484375
0.4864706953125
0.068138645
0.0107767837741935
0.01853572053125
0.0270207834126984
0.08370808203125
0.41549394046875
0.0223607839375
0.0982816240625
0.888072558730159
0.6842186546875
0.09439403125
0.07086638953125
0.0226304159375
0.014819293703125
0.02101649140625
0.0528060371875
0.24431765640625
0.022867625890625
0.10495254109375
0.24030489671875
0.3882961125
0.176427959375
0.078474258125
0.5724537359375
0.16314126859375
0.014347399078125
0.4900819359375
0.01287731896875
0.24443985
0.01239494834375
0.039633490625
0.0733595403125
0.024070685453125
0.158373994375
0.06331214
0.2678230884375
0.25866893046875
0.20385554375
0.12255254828125
0.0843541978125
0.0306677465625
0.32295106359375
0.0664466640625
0.017937143359375
0.0175867528125
0.297755271875
0.07436984
0.08957100203125
0.1498950875
0.246623923828125
0.6803338484375
0.0698068596875
0.02595808965625
0.0317043966031746
0.25183751828125
0.33091088609375
0.10253275453125
0.03219384846875
0.3758819328125
0.012225529671875
0.0688516528125
0.02865531921875
0.01888696334375
0.0437573240625
0.018416580984375
0.04243243921875
0.142509401875
0.04771928625
0.2335294965625
0.04504458140625
0.7606281296875
0.04090459421875
0.0306783093650794
0.062863889375
0.139154019375
0.0222024324285714
0.1523287828125
0.10621130175
0.06695507625
0.0881310728125
0.13164835546875
0.2534733546875
0.09488715921875
0.096751630625
0.0397649915625
0.012673372609375
0.1506321925
0.489121993125
0.07874739875
0.081944086875
0.05022624546875
0.01451293965625
0.08682158296875
0.0146464532222222
0.09092827828125
0.10892394140625
0.0904821209375
0.220453125625
0.00926846771428571
0.061041449296875
0.10155186515625
0.07549296390625
0.14674327109375
0.12096242625
0.00942363375
0.1831616265625
0.05715139140625
0.360426122328125
0.042725693984375
0.0773584659375
0.040397890890625
0.06709954046875
0.114670780625
0.08833331890625
0.106951569375
0.05044128921875
0.017604527828125
0.03499746953125
0.020039751921875
0.0587009290163934
0.10477835453125
0.40191595328125
0.01862789109375
0.0311226898412698
0.26498261875
0.69095791875
0.01174537278125
0.0876123534375
0.026380103375
0.1032583109375
0.3423216778125
0.33270419765625
0.42127320109375
0.4391636503125
0.038728683515625
0.19914950421875
0.01699775559375
0.18772152984375
0.03974402625
0.14917035875
0.01360389771875
0.114408321875
0.0225492925714286
0.0917416646875
0.0207035480625
0.0103880391875
0.21052526078125
0.02945638453125
0.3359841884375
0.09253246453125
0.02956389234375
0.2753910703125
0.0802518884375
0.2547841484375
0.23545289984375
0.735759075
0.013361974125
0.029054656875
0.0124574088571429
0.4408331765625
0.07371272671875
0.12069559234375
0.1029218884375
0.0714649459375
0.0107937315079365
0.122751049375
0.064171915984375
0.03279593
0.0559583084375
0.41816069375
0.11667103515625
0.07161303609375
0.029948806390625
0.30100989234375
0.018071495047619
0.21694166953125
0.08031466765625
0.01947716109375
0.0144727169375
0.0448259821111111
0.0785690128125
0.077131681875
0.10035047296875
0.0119974612698413
0.223917028125
0.0857973784375
0.13700729546875
0.17395255
0.09865629390625
0.37556382734375
0.1499381953125
0.08749817328125
0.01824271596875
0.02361504703125
0.150570548125
0.0251058255967742
0.0707947821875
0.10127582328125
0.34400903765625
0.1019326459375
0.08739107484375
0.03580352078125
0.0295589854285714
0.0802033030645161
0.07772044046875
0.137374489625
0.0280496995625
0.60333831171875
0.0330643296875
0.1706185290625
0.06423335734375
0.10592842453125
0.44509357265625
0.10649716140625
0.2828276109375
0.34471685609375
0.29612844734375
0.554553486875
0.07864901234375
0.1177156578125
0.0760774765625
0.020524439640625
0.45770839375
0.016049048578125
0.10763772140625
0.06999662015625
0.22026843296875
0.0713466759375
0.11055506078125
0.07237928265625
0.19469981390625
0.0214685305
0.4381592596875
0.4740424859375
0.07788833515625
0.0394381021875
0.4021233803125
0.3810352996875
0.03405104484375
0.18458354140625
0.034977745625
0.32096619109375
0.021379630203125
0.094866446875
0.1351676515625
0.213251247875
0.23392756734375
0.079370899047619
0.06448053765625
0.10189892375
0.16986071828125
0.05968871046875
0.0599587234375
0.0971613196875
0.05990462578125
0.0193172814098361
0.2837128625
0.010369076015625
0.0683867943333333
0.07202902828125
0.13278873078125
0.01068972915625
0.03101974046875
0.11575477734375
0.020610384546875
0.10874781515625
0.0688543140625
0.2546510828125
0.065541989375
0.0234518150625
0.1552674115625
0.0850421709375
0.0354025493125
0.1901420028125
0.1750887934375
0.030403588984375
0.07394420875
0.13197967859375
0.0216017331269841
0.01585089303125
0.328940195
0.15111856453125
0.0438335961904762
0.1094036615625
0.0395041715625
0.10415317796875
0.1226754734375
0.0929721671875
0.0870584671875
0.08205224984375
0.0623817203125
0.0310294370625
0.1573126625
0.12185630046875
0.015082966703125
0.098612825
0.2560941280625
0.01705191709375
0.262204196875
0.41352420234375
0.434760403125
0.01458127084375
0.204328623125
0.022230592421875
0.13001656953125
0.018159872046875
0.06641043953125
0.0504462421875
0.0357283628125
0.016269607734375
0.029815605625
0.052932981875
0.06085700640625
0.01288818265625
0.3327578484375
0.5550899984375
0.06998939421875
0.0960023363492064
0.2451647690625
0.0494276903125
0.07012074078125
0.0553097259375
0.0363334184375
0.0633353875
0.12688865359375
0.02493620265625
0.01698555971875
0.6276893015625
0.0438808271875
0.09299693796875
0.0197506889206349
0.0352725440625
0.02895050015625
0.128163650109375
0.0298973703125
0.0154702234032258
0.0121450518412698
0.13033608984375
0.14042664140625
0.02903413609375
0.0629905550793651
0.06952395625
0.0921531859375
0.08840094296875
0.06373272875
0.013307198046875
0.08168551234375
0.20636268125
0.018823305734375
0.6433987796875
0.09013248328125
0.164885007390625
0.08285626734375
0.0163097648253968
0.0295481126984127
0.027528041125
0.0096080636031746
0.13399691875
0.07377039453125
0.09072778078125
0.416595003125
0.08651020796875
0.11587149625
0.05445530140625
0.08254494484375
0.13247532046875
0.063204618125
0.09217577078125
0.2235219240625
0.15127723109375
0.08729549875
0.3915819265625
0.29694165375
0.10166901296875
0.019200244453125
0.49587959375
0.10684882609375
0.05473314859375
0.07711941359375
0.1862184659375
0.33854065015625
0.14767435515625
0.22184051825
0.079427945
0.1282595084375
0.04373040171875
0.078687659375
0.0143169557580645
0.52748575
0.16018272
0.1989704140625
0.4436787625
0.0211113125238095
0.10661983171875
0.10193117109375
0.0129463549047619
0.026008304984375
0.360540409375
0.6992109046875
0.1989843515625
0.079968813125
0.7021981484375
0.3126237915625
0.154263920625
0.06370730125
0.38993244265625
0.080173139516129
0.183018928125
0.013096038046875
0.0556647240625
0.0883791375
0.0178119901111111
0.4290613953125
0.1879218359375
0.08011564515625
0.0274988321875
0.284392475390625
0.0211330356333333
0.020837069890625
0.10129482203125
0.018513642609375
0.0977466034375
0.0145676510806452
0.022616828
0.0269001515873016
0.53076362140625
0.203416665
0.0321638598253968
0.09192602078125
0.0541951742857143
0.0194817496129032
0.13483562875
0.156124303125
0.0333860612539683
0.127607080625
0.07352344546875
0.22048842609375
0.0086991106875
0.199624359375
0.16093395640625
0.027237967828125
0.566434015625
0.1001999471875
0.06399300625
0.022200528125
0.03353903453125
0.030368443125
0.09636243296875
0.17021345328125
0.10708745484375
0.217169516875
0.03003041384375
0.04985464765625
0.13101449328125
0.07877357625
0.11589169703125
0.025962502109375
0.15301268140625
0.17003454046875
0.03194445359375
0.0359114754375
0.0425222638095238
0.0212577068730159
0.214362690625
0.150870621904762
0.20478888265625
0.102071383375
0.05115103359375
0.09289065609375
0.0206873524920635
0.017015870031746
0.0743130890625
0.12090343109375
0.01540238490625
0.1582239440625
0.0198339555714286
0.028867889375
0.22122195453125
0.077793015625
0.01812108225
0.018911495203125
0.07269972484375
0.08064766265625
0.435194953125
0.0247164903125
0.0259227442857143
0.1185266703125
0.1961758921875
0.39307051875
0.2553348328125
0.029961950625
0.12043663109375
0.1116329228125
0.0875099065625
0.1299939571875
0.258944198828125
0.09047149875
0.0868346615206349
0.34006443734375
0.08445173578125
0.48161041875
0.06800839703125
0.0713911640625
0.02690892921875
0.01351641871875
0.01567764284375
0.07777533078125
0.0289146841269841
0.2499959375
0.05044105953125
0.0476882551875
0.0778455771875
0.0657626765625
0.4344323540625
0.10867704296875
0.09985922234375
0.13796381109375
0.0848068846875
0.0110702357419355
0.0329514595
0.2859634265625
0.103906021359375
0.084802334375
0.4372524703125
0.0627718471875
0.10722920359375
0.4221284296875
0.0163146913125
0.155960909375
0.4917221890625
0.024008327578125
0.131334881746032
0.10761488875
0.01913574715625
0.0222004530793651
0.01330137615625
0.48534829375
0.6165934234375
0.076347932234375
0.0151119992539683
0.02982211421875
0.0231930551904762
0.1417541228125
0.0237765084375
0.0181115103125
0.376360921875
0.12312431984375
0.014992508328125
0.62981156875
0.08845796265625
0.18825686746875
0.11126469875
0.3508885565625
0.4818350575
0.10306881109375
0.05362407859375
0.4976508078125
0.06874528296875
0.02220640153125
0.03045379359375
0.07564469125
0.01510949378125
0.0277044575
0.03482277171875
0.0682818749206349
0.02422122046875
0.0311800746875
0.06690847171875
0.06590241484375
0.0792733784375
0.102270909375
0.04564568259375
0.2971731003125
0.13707498553125
0.019786066140625
0.748100215625
0.030113175625
0.06988794609375
0.04546763890625
0.1959582109375
0.02206997915625
0.023651616828125
0.1245213640625
0.05025535046875
0.0157199976875
0.014958979484375
0.09939268515625
0.10373845
0.647470059375
0.07500623609375
0.01647163503125
0.6600929125
0.592800021875
0.02729285040625
0.11776154546875
0.0725621041428571
0.156278615625
0.02364740753125
0.02387989865625
0.01843447284375
0.28687938234375
0.0884268190625
0.05184534628125
0.33328579796875
0.08530806640625
0.042287679375
0.20859237109375
0.0375718575
0.0535646965625
0.181666387777778
0.0170957997096774
0.36981450515625
0.5624768265625
0.08435720671875
0.07031384046875
0.09447739578125
0.07373603796875
0.018531226359375
0.2412646203125
0.330272981269841
0.0244435521746032
0.448868226875
0.032984896359375
0.39857194609375
0.15857808234375
0.06356049453125
0.172433899375
0.34132691671875
0.277117628125
0.27185231453125
0.045746891875
0.0247208053125
0.42233779296875
0.05202478
0.0485788944444444
0.13124786265625
0.12318259875
0.108257876190476
0.088590370625
0.06893448078125
0.103530015421875
0.10498097296875
0.125744956875
0.3172717390625
0.0119005594354839
0.21825366109375
0.09645284015625
0.017745296875
0.0845504221875
0.152993846875
0.29878374375
0.29119888859375
0.12087389875
0.3389937453125
0.021913386953125
0.06031395578125
0.0406649775
0.05593873546875
0.1067306453125
0.10524577203125
0.017601422983871
0.0175684502380952
0.29084827828125
0.10007068484375
0.0339462390625
0.016412266109375
0.16095883171875
0.1382451009375
0.2041923703125
0.0678783395238095
0.036617854546875
0.09602880953125
0.02640030965625
0.0103149663125
0.1647523046875
0.2446274953125
0.5545040078125
0.1271640565625
0.1415006189375
0.0655586984375
0.17409516625
0.3445575278125
0.0454178383809524
0.021066419671875
0.1564926484375
0.660927128125
0.15632901125
0.0279643885873016
0.1037544165625
0.07970202609375
0.020319850671875
0.3707442046875
0.025714282390625
0.08461738453125
0.0800789515625
0.0358775141875
0.0171920240793651
0.11154057796875
0.09353410734375
0.064294219375
0.10634290296875
0.16984838609375
0.17942060625
0.13993219875
0.09478659109375
0.08628397328125
0.062817676875
0.08797213921875
0.25916288125
0.0981866903125
0.18835856015625
0.05983503140625
0.0933129228125
0.08990164390625
0.260939217460317
0.2108469328125
0.1993641625
0.15836859515625
0.6259155171875
0.08011893140625
0.20996131484375
0.128732568125
0.017789577921875
0.08501553828125
0.1146770215625
0.05649313921875
0.330542478125
0.02040165090625
0.03348479890625
0.3050309890625
0.33050676703125
0.10133456703125
0.179505998412698
0.187536450625
0.0853947153125
0.0927589209375
0.17599574375
0.03063532765625
0.03498849271875
0.013152496421875
0.0804619965625
0.10711832203125
0.2045666515625
0.0304904513968254
0.019804296640625
0.43263228859375
0.040176190625
0.34561973828125
0.1596238621875
0.13035204140625
0.2894171296875
0.0877832865625
0.02698838525
0.11410211328125
0.78582509375
0.105173616774194
0.027692738125
0.1384814078125
0.0863184846875
0.128022405625
0.02700099221875
0.27043582609375
0.108214263333333
0.12938716046875
0.114731150625
0.15815899765625
0.1941610171875
0.0937194184375
0.300063584375
0.037073182953125
0.011996952046875
0.19975001421875
0.4645488871875
0.39982657953125
0.0258420445322581
0.015512218140625
0.21075107390625
0.4371648015625
0.15826612046875
0.05736364875
0.092701126125
0.06830547234375
0.09388663859375
0.0383768303125
0.07031084984375
0.025365735078125
0.026385140453125
0.07888498203125
0.08929897765625
0.025166397015625
0.1103636215625
0.10875203640625
0.06932393640625
0.0145958206875
0.033279155625
0.07148163421875
0.310752682857143
0.10758287984375
0.143322833125
0.12917632984375
0.07520304375
0.06801305546875
0.172322253125
0.21339386921875
0.139467535
0.025741979375
0.2264452359375
0.0848642595238095
0.37306416609375
0.5327860140625
0.21920722390625
0.216605928796875
0.071663809375
0.0958443478125
0.0894838128125
0.0213512131269841
0.0346557686825397
0.0657845698412698
0.0133285127777778
0.3136937796875
0.08645956984375
0.53778427484375
0.249411439047619
0.4603800078125
0.3139057125
0.0262915952222222
0.075794191875
0.01943569109375
0.05487559340625
0.12632440578125
0.08156657171875
0.013499964046875
0.368209972580645
0.038438526031746
0.06255352203125
0.3756959578125
0.61154230125
0.016540795890625
0.04598670453125
0.1989983665625
0.09483147140625
0.020394830421875
0.0610624393650794
0.013713937984127
0.1089580925
0.10822028109375
0.08365819390625
0.474620508125
0.06929086171875
0.3327271265625
0.028028528125
0.03159092046875
0.4609751465625
0.046031700015625
0.225623665625
0.0307019597301587
0.00978786140625
0.567011225
0.0266997546825397
0.530157784375
0.08243905484375
0.028952229828125
0.0225971219672131
0.023131034015625
0.0271062471875
0.0797181025
0.02527264509375
0.1509810015625
0.0959036559375
0.42156899375
0.08090093875
0.0869641821875
0.2257993415625
0.0823628946875
0.135483503125
0.1981433953125
0.08829706703125
0.3585496203125
0.09068130328125
0.10099388765625
0.021571583515625
0.08237872203125
0.08727747171875
0.0126618137619048
0.4610720359375
0.0165607539375
0.3238466765625
0.02071889746875
0.012998659359375
0.1137956871875
0.2288878109375
0.04948194390625
0.10435927578125
0.0249195976875
0.0236632873125
0.2988699175
0.0359301836031746
0.2460917709375
0.025923205265625
0.032255553890625
0.02058062853125
0.0807470378125
0.0299502703125
0.04294230296875
0.2131876071875
0.03510632409375
0.01448459175
0.0565403693548387
0.0906108259375
0.04125563203125
0.039517565625
0.2848951
0.0123439741451613
0.0935316403125
0.01961796040625
0.09943221921875
0.0227568405
0.0266161655873016
0.05053739334375
0.0279505391587302
0.0209160883333333
0.0184573183492063
0.03274949296875
0.1068768721875
0.09531495171875
0.11843959671875
0.03112398259375
0.0754503553125
0.19025190753125
0.009886815890625
0.10910036875
0.11017302875
0.0262626771875
0.12379916984375
0.1565285171875
0.10753244375
0.01663570653125
0.10193635984375
0.01489818903125
0.14688835625
0.0816515915625
0.10926602640625
0.07927667109375
0.10916101953125
0.08751211984375
0.06721833796875
0.5754447759375
0.6849343359375
0.07006500421875
0.1808321703125
0.477792821875
0.0116179975873016
0.2131935496875
0.3691906640625
0.01395925653125
0.08646679796875
0.21267725953125
0.204491385
0.5070893140625
0.06819974921875
0.11162427046875
0.018047373
0.1305256990625
0.0175081034193548
0.0912566309375
0.374368678125
0.12268931328125
0.0246738957142857
0.0139242598125
0.0762289546875
0.044129277921875
0.1004083528125
0.36881653484375
0.13459248421875
0.27272600875
0.08112494890625
0.0132061488125
0.0786278853125
0.14334410671875
0.06452393609375
0.07473042359375
0.11763721125
0.0131354026393443
0.1426469746875
0.0194008594375
0.1331022990625
0.144061646875
0.348126353968254
0.0611793721875
0.0842937325
0.01637610671875
0.29009570359375
0.10763211625
0.018181731234375
0.026715902359375
0.017106814359375
0.0859763996875
0.3483155971875
0.078574735
0.0195118111428571
0.129006565625
0.05028688234375
0.066815020952381
0.09346919375
0.22996689296875
0.1107849696875
0.07422941359375
0.65995625625
0.724374109375
0.072967333125
0.6265463609375
0.0777041965625
0.147345717984375
0.10035172765625
0.09126055921875
0.1205767309375
0.04853681921875
0.01654841725
0.0107956834603175
0.064391651875
0.07367442828125
0.094293848125
0.04042717078125
0.05397334140625
0.042219634968254
0.0111375125238095
0.0668296471875
0.027464788125
0.049085550625
0.018176522546875
0.08483660609375
0.7800358125
0.0182938158888889
0.1250211065625
0.07653885078125
0.151756704375
0.123807056825397
0.0112585584375
0.0712264553125
0.40760880546875
0.72360486875
0.4158867365625
0.10490833359375
0.08704472953125
0.16851230578125
0.20141633125
0.0785727621875
0.02002072928125
0.36661910265625
0.112294470655738
0.11120430015625
0.10846822609375
0.14374705734375
0.01892988925
0.00923471585483871
0.297359659375
0.08266203375
0.1094140596875
0.03364998328125
0.7726671703125
0.194817454193548
0.30017041071875
0.1193316778125
0.0322197488888889
0.01965581915625
0.01935940159375
0.0225688665079365
0.070578221875
0.08990996328125
0.0997559025
0.039309720625
0.09072993734375
0.4606821609375
0.035020433671875
0.023811830390625
0.32431262671875
0.0107349338078125
0.034153829796875
0.035924745
0.08745296765625
0.1847045115625
0.494864378125
0.0409523784375
0.09717490421875
0.0786097096875
0.025404859578125
0.118385818125
0.6331311715625
0.02475446875
0.14480789015625
0.020941005078125
0.0572152884375
0.013533235734375
0.3315960028125
0.02290355765625
0.1078358021875
0.0889842353125
0.07432885078125
0.018208903546875
0.2398077890625
0.1275129125
0.013248604203125
0.10671860609375
0.1890610828125
0.30936875
0.063436301875
0.04606084625
0.12680764234375
0.7762344953125
0.245217134920635
0.02237262359375
0.06324424703125
0.0222933204761905
0.080744166875
0.037202961875
0.0822696775
0.07404201265625
0.021932632515625
0.1983550720625
0.0947657765625
0.0588416325
0.13644717921875
0.6862342765625
0.0619833346875
0.13449562671875
0.14021032234375
0.5432377578125
0.06008853
0.013722908671875
0.0764516515625
0.21803890734375
0.42635624375
0.3016077671875
0.127641574375
0.10768596540625
0.797201319047619
0.0350596825396825
0.09958312734375
0.1121028715625
0.05505063015625
0.075354687234375
0.3752297521875
0.0127232068571429
0.07140211796875
0.399220278125
0.0166013628064516
0.027551916015625
0.093359035
0.745777398412698
0.04033549609375
0.042031604375
0.0204437305555556
0.029986644265625
0.1455268421875
0.0208808723442623
0.09737488890625
0.127529099375
0.1087210309375
0.03056822
0.0160175880952381
0.08764981484375
0.030728035625
0.356500796875
0.1229285228125
0.0152621490625
0.1878374678125
0.0300718590163934
0.012022186421875
0.10701501421875
0.10352731875
0.01402706865625
0.0295626392857143
0.07534559796875
0.09199488265625
0.0761717296875
0.302236093650794
0.12897280515625
0.19261981
0.550114214285714
0.4785401328125
0.03950343378125
0.013348830203125
0.585022334375
0.07400308890625
0.0816067228125
0.01956363646875
0.111779664375
0.07543788421875
0.8885438796875
0.26100012375
0.022142967140625
0.227674795238095
0.4189242828125
0.060115148125
0.138373428125
0.02386443265625
0.0248879178125
0.018178956359375
0.228024992698413
0.10686571828125
0.305928249375
0.1692711640625
0.2213263678125
0.0850170059375
0.526130134375
0.21695768
0.0316848935625
0.12333531953125
0.034020009375
0.22011380875
0.05479204875
0.12419883546875
0.07263817015625
0.032238599375
0.1204924425
0.47564681875
0.11623146921875
0.41108881875
0.022256885453125
0.071408353734375
0.37888578140625
0.06194801984375
0.013444213890625
0.0239315525
0.0473042272580645
0.4505793984375
0.05551088921875
0.0213712644603175
0.222303878125
0.6380818484375
0.0483011971875
0.220908580625
0.09336683109375
0.0166327463064516
0.04608212421875
0.013130543515625
0.0141139652857143
0.08605093703125
0.0275279181587302
0.02801404328125
0.058185270625
0.368676966875
0.0996326240625
0.0722133165625
0.141313871875
0.012680701609375
0.031919160952381
0.030904337875
0.24232668453125
0.2318162728125
0.013766504015873
0.326872698253968
0.09379268734375
0.2695805390625
0.258480096875
0.0614848287301587
0.8754005203125
0.20748793125
0.0238726393064516
0.2413251453125
0.0823282990625
0.2166440921875
0.0291925096875
0.05013661325
0.11893860078125
0.08013434875
0.0711606934375
0.0837044446875
0.02196289421875
0.15272258046875
0.08081956453125
0.123554933365079
0.024225522671875
0.08638833875
0.1344014209375
0.6043136328125
0.0815218015625
0.07440529921875
0.300581196984127
0.470728140625
0.086949565
0.0189348185555556
0.113576495625
0.1162872396875
0.10176525453125
0.02516488928125
0.5746437859375
0.1307169134375
0.0910129221875
0.2735049203125
0.044031765
0.30946153953125
0.10954112734375
0.1005398771875
0.03626943703125
0.00972355703174603
0.2092369459375
0.02914027078125
0.111513701875
0.0793347873015873
0.047523193953125
0.04689758546875
0.149426208125
0.018284932265625
0.01490968865625
0.08277554859375
0.27444917796875
0.06673657859375
0.07831220890625
0.01602926434375
0.0556854722222222
0.017016313109375
0.5957055078125
0.2529213921875
0.1253250021875
0.23059481234375
0.0296917509375
0.04680601421875
0.01977377690625
0.2231402375
0.12703906703125
0.07085948828125
0.0261714045625
0.015268281109375
0.022900371171875
0.0322290407936508
0.2730863625
0.13972927125
0.079767135
0.09567572359375
0.105018884375
0.0519930290625
0.02909353546875
0.49423885
0.03330502140625
0.0177749532857143
0.67655293125
0.2373115984375
0.012178672796875
0.0992330809375
0.0234530733333333
0.0259537290322581
0.117542436875
0.01201520640625
0.1992732725
0.1866381215625
0.02415843034375
0.179816021875
0.26709201796875
0.08859433640625
0.07705495953125
0.10069213171875
0.26997416140625
0.1647883796875
0.5264748159375
0.53293263890625
0.3510906471875
0.34848365171875
0.34285389015625
0.02395369671875
0.0149233991875
0.26322186875
0.09082854125
0.13150762828125
0.208991271875
0.0821417325
0.641311815625
0.09885247421875
0.1042513246875
0.033440221875
0.09053105421875
0.08641715296875
0.07552025078125
0.2739002961875
0.0153234634761905
0.124309411875
0.1705040865625
0.1796328390625
0.016935913359375
0.036158949375
0.217034321875
0.05395417546875
0.03424921509375
0.0359667081935484
0.57894134015625
0.1377905578125
0.101040945625
0.11605911828125
0.2683252359375
0.23502804203125
0.33841401578125
0.0180334918888889
0.0387934851428571
0.6648651421875
0.1033062225
0.014509299703125
0.283920382625
0.023592657890625
0.1120959153125
0.0471743533125
0.09470953171875
0.04188308828125
0.0365998782539683
0.033843484734375
0.123123965873016
0.038725575328125
0.0138689412419355
0.0312509084375
0.1535585234375
0.133576543125
0.08098536328125
0.0241200898125
0.07965815140625
0.268529519047619
0.2380135553125
0.0194941431587302
0.13162960625
0.683361640625
0.14909963296875
0.12478796125
0.08655229265625
0.01665134584375
0.14415672421875
0.024682127890625
0.0656188540625
0.0139258605555556
0.48086245203125
0.04151669796875
0.0129849661875
0.0891620203125
0.0745515271875
0.16470349871875
0.1065332559375
0.0283771314677419
0.13842861875
0.118911363125
0.09928813203125
0.0169436911875
0.09495625703125
0.516309653125
0.027439022453125
0.08331161390625
0.16333906625
0.06924503484375
0.1353862859375
0.0910674565625
0.44245328359375
0.021392099953125
0.4411459453125
0.05244051453125
0.10244536125
0.08974027875
0.05969649375
0.2443299546875
0.15035501390625
0.0184056741875
0.167772825625
0.014944309953125
0.0756078790625
0.014833706390625
0.070463621875
0.13328910703125
0.0584868928125
0.1295369421875
0.02618753890625
0.12694194640625
0.02201402446875
0.22842862746875
0.00885225203278689
0.030786322765625
0.0340845003174603
0.01628061284375
0.076194898125
0.8714166796875
0.0146721457619048
0.29894661390625
0.06486443921875
0.0737939528125
0.13438055265625
0.0332245028125
0.089547571875
0.11938217109375
0.018676644796875
0.06249250234375
0.01988426359375
0.0272388783125
0.029544673421875
0.02321969525
0.2124526578125
0.34193341609375
0.4201517703125
0.08416095609375
0.0141635553492063
0.1236616221875
0.08532628109375
0.31077762775
0.0264789546875
0.577244521875
0.8448936609375
0.50119328125
0.73430824375
0.06322358625
0.104709431
0.10179381046875
0.05488223359375
0.09062353125
0.12782506203125
0.0270732083650794
0.09375975546875
0.05374679125
0.48063686703125
0.0234801281904762
0.03259996359375
0.1585471096875
0.11559634078125
0.0494602680952381
0.38376228609375
0.1056433878125
0.0123852827460317
0.0589098115625
0.018170483765625
0.0797364478125
0.126207001875
0.38441391953125
0.0841682346875
0.2966141984375
0.10651381890625
0.11621429375
0.15970867421875
0.0246915896875
0.233053778125
0.08325605578125
0.28013703625
0.093132392828125
0.06549184515625
0.01569329228125
0.10644686421875
0.05223670703125
0.05240482609375
0.02724965109375
0.701523135
0.39728433140625
0.20646988859375
0.10780356671875
0.09756364078125
0.10795743
0.02190282125
0.1586835359375
0.1406678796875
0.013587645921875
0.470989726984127
0.218627871875
0.14484079171875
0.09481918203125
0.09937710578125
0.019790257015625
0.06470128796875
0.02049459678125
0.0461585292539683
0.106914940625
0.01612566865625
0.840653684375
0.017018179703125
0.016519550453125
0.08124704296875
0.032352862671875
0.0704786308064516
0.2045442
0.015801116328125
0.48361843078125
0.13567505046875
0.51005534828125
0.012331714828125
0.10310706125
0.0203988761428571
0.1038849390625
0.0187149461111111
0.014215055
0.14469962515625
0.5440303046875
0.100033589206349
0.10065813671875
0.18820115078125
0.11494605421875
0.008933509
0.10641860875
0.6825980921875
0.0300908213174603
0.2331843965625
0.092002440625
0.0221920129206349
0.182572065625
0.1007553484375
0.02802655265625
0.0235714606507937
0.0156947259047619
0.037319899375
0.06741509609375
0.35673310890625
0.561176390625
0.0294719002857143
0.0912257146031746
0.112040325587302
0.096417011875
0.1319289465625
0.42269147265625
0.238931521875
0.09985897984375
0.0450310429047619
0.36914024375
0.106153885625
0.0510994001587302
0.08363161203125
0.35089901578125
0.00994281872580645
0.3844656765625
0.1071819409375
0.03088832796875
0.2413633578125
0.109211823125
0.026391905953125
0.0205672737301587
0.136441931203125
0.0245821913125
0.09050541328125
0.1477295540625
0.04039202734375
0.0642209040625
0.04792462296875
0.02740402671875
0.3046829703125
0.09089725953125
0.09788900671875
0.0120753288125
0.07586915984375
0.0629180771875
0.09682366375
0.0365316615873016
0.45503158125
0.13048171390625
0.07226982109375
0.0551387459375
0.115080513125
0.126602836875
0.0184551231587302
0.1313500328125
0.12241805421875
0.01454719296875
0.41465061359375
0.01497865896875
0.0355506874375
0.11501439140625
0.15525821375
0.0777123815625
0.05331792221875
0.090283233125
0.1277486925
0.14748473359375
0.11868270840625
0.10049128828125
0.1519088875
0.0669619178125
0.061742991328125
0.0774339684375
0.3318144390625
0.19632303625
0.018718642265625
0.038823911875
0.30791636484375
0.02349480725
0.0461880745
0.1523954640625
0.4623186421875
0.106805991875
0.08781771484375
0.353485554375
0.09474383203125
0.087673160625
0.255754728125
0.03682436265625
0.0952351215625
0.11058999484375
0.21734618296875
0.09441448515625
0.1657647671875
0.5902175296875
0.0252563934375
0.311198683125
0.11248325265625
0.37625623796875
0.016168320125
0.0898365778125
0.03101362859375
0.052855438125
0.017448748047619
0.02458420015625
0.06803870953125
0.08632360078125
0.33888545625
0.02355333671875
0.0126587296507937
0.037979794375
0.02648058671875
0.151392684375
0.12970542890625
0.013339108071875
0.050117954375
0.04517246371875
0.016252091046875
0.0644959265625
0.012784029421875
0.09190657953125
0.040357608125
0.142097475
0.21330743125
0.02747374546875
0.0381008934375
0.1426723053125
0.080356414375
0.0230434305555556
0.040865621875
0.3657291375
0.02985713253125
0.0490783925873016
0.28353675296875
0.1484377203125
0.017587145875
0.11819240859375
0.021394787968254
0.0182099466875
0.02562195
0.038798056875
0.018278026703125
0.15614147671875
0.0718598759375
0.0252352315625
0.02752621640625
0.0191486906166667
0.01159499890625
0.169232200625
0.0371519010625
0.10538199609375
0.58597668125
0.11787815140625
0.02374318921875
0.201661709375
0.0812102859375
0.4851140828125
0.081590848125
0.309268996875
0.0371015890625
0.02660042625
0.11640139375
0.09702459921875
0.5368529828125
0.07023314171875
0.119870063125
0.0188009987903226
0.13360552390625
0.017358582328125
0.350443858125
0.07180109796875
0.5512725234375
0.08416309921875
0.421316590625
0.0876080117741935
0.0335417234375
0.01459650440625
0.789341778125
0.02365596140625
0.2305293734375
0.4095682828125
0.1362561215625
0.09202574046875
0.10801409890625
0.06100905015625
0.04563624634375
0.03132681671875
0.13667033046875
0.109247980634921
0.02085405928125
0.09163105875
0.015417985890625
0.4987815546875
0.06139619625
0.02916830203125
0.2462530528125
0.081428896875
0.104220013484375
0.0869486090625
0.0682033828125
0.0236747009375
0.03327575234375
0.65078888125
0.045121945
0.090128204375
0.35182142484375
0.07027883515625
0.08934023734375
0.7302531578125
0.4597464609375
0.08636778875
0.51838156875
0.04109647328125
0.03536874
0.45118554125
0.0104012528645161
0.08511994453125
0.08801380921875
0.589755740625
0.02926385465625
0.62302328828125
0.10305479546875
0.21781545609375
0.06543109171875
0.026216659265625
0.72164145
0.09334491828125
0.014313789015625
0.07374309171875
0.1048452959375
0.1292063859375
0.2529319125
0.0227702159375
0.09047630125
0.2206969453125
0.04516004715625
0.1239254321875
0.37365943578125
0.0885652940625
0.0170639356229508
0.34945741125
0.26897780375
0.3279710071875
0.07660109453125
0.08239325859375
0.0782847946875
0.1094418171875
0.10275332171875
0.14450547375
0.15213996609375
0.37174005859375
0.07857619578125
0.017170998421875
0.0476716628328125
0.593224059375
0.0769045140625
0.51341655359375
0.18946247734375
0.07328165546875
0.277047275
0.020043149
0.02901194328125
0.1071312521875
0.0286099006875
0.02165607703125
0.57042085625
0.233044732222222
0.233229511746032
0.06684735984375
0.07921197609375
0.1054794378125
0.629605275625
0.7524004359375
0.018085316546875
0.016110217203125
0.09834416046875
0.39865469265625
0.06979670734375
0.42475425625
0.0239668538095238
0.09633189015625
0.144943853125
0.13114726328125
0.0296774534375
0.0364964376507936
0.0977257003125
0.0244930862857143
0.11446868671875
0.46259078125
0.3825976121875
0.093479723968254
0.0510571201587302
0.0162670196666667
0.0552334286875
0.40356345453125
0.047047473125
0.0789862740625
0.09684457328125
0.13215206765625
0.020909213703125
0.0327091459375
0.44402772359375
0.06123947359375
0.012061120015873
0.0307592173015873
0.0967709996875
0.25609794265625
0.02401077015625
0.0203328548125
0.10582731140625
0.024406802859375
0.0938668703125
0.1035640403125
0.07263483125
0.013782577796875
0.01720691403125
0.08636594671875
0.09256910296875
0.04420790109375
0.15330315375
0.13119963609375
0.08649178109375
0.4143190875
0.03940011421875
0.08336317125
0.0322086352063492
0.147640560625
0.0162354208125
0.0102708275555556
0.11374960859375
0.0138873963125
0.10299308984375
0.011360305078125
0.05208337203125
0.04732544265625
0.01670889528125
0.02155527834375
0.0268513303125
0.027200724609375
0.019851494671875
0.0105139914375
0.11534248734375
0.0146523170625
0.09775552328125
0.24055356125
0.09409970359375
0.020075626640625
0.09040066890625
0.1088173934375
0.05236557203125
0.4227844359375
0.1317252765625
0.13471391796875
0.1641613321875
0.07307108671875
0.17557350625
0.162971040625
0.2594964765625
0.12809451203125
0.023622669796875
0.518923521875
0.088048208265625
0.01526497346875
0.014699696015625
0.4967615765625
0.09830424171875
0.197146910625
0.12561460546875
0.2778547396875
0.04380548421875
0.0263644290625
0.08066630953125
0.01386464721875
0.0728896471875
0.4332229109375
0.0720449571875
0.101886656714286
0.018621820671875
0.02650254784375
0.10544579890625
0.129421885625
0.0123108691428571
0.4943761984375
0.1004263165625
0.338212896825397
0.077083435
0.0187530779180328
0.3386755921875
0.019023896546875
0.22389934421875
0.024574587375
0.09392078484375
0.08462029703125
0.13121420984375
0.060923625625
0.06439908609375
0.0310933351875
0.182630910634921
0.0166226201967213
0.2055268203125
0.01955947225
0.014953176671875
0.01596833328125
0.31788926890625
0.024531364828125
0.0192197897777778
0.677765259375
0.315509620625
0.018451241234375
0.103324924920635
0.18046076875
0.0994472690625
0.10171407734375
0.06521842515625
0.05954271815625
0.03310684984375
0.17858782890625
0.0877102890625
0.013893442828125
0.05203112421875
0.09728043421875
0.0365380828125
0.1625729303125
0.02301893753125
0.15196139125
0.034955016078125
0.0417384150793651
0.0153266676875
0.048414694375
0.073464183125
0.436809278125
0.06240315671875
0.02558981046875
0.03052450115625
0.01939332046875
0.28137097296875
0.08456016578125
0.31802503968254
0.0803703475
0.0206176263125
0.23614802203125
0.02487621109375
0.31650784765625
0.0538773278125
0.06301457515625
0.3537329109375
0.11901517
0.0191704194193548
0.03191903515625
0.017321762515625
0.112536999375
0.0129427538741935
0.10312310203125
0.0766555225
0.14223130953125
0.08214375359375
0.1603043359375
0.02734414028125
0.06152533609375
0.3217927671875
0.1675581528125
0.0356260221269841
0.07098665984375
0.0168045715625
0.1147915978125
0.07671574421875
0.211171358253968
0.531721628125
0.041094206984127
0.0227175711111111
0.01879793103125
0.01819346571875
0.00855687425
0.0212321536825397
0.024865508125
0.130257899375
0.02250809046875
0.098710589375
0.10796420625
0.0165719496875
0.12624869890625
0.10650853140625
0.15599774625
0.0151772905079365
0.10337191828125
0.13342934453125
0.12211492171875
0.13921679375
0.209251203125
0.0206402846875
0.47910773703125
0.13957557328125
0.0184812754444444
0.2259021796875
0.030341688703125
0.0158867810625
0.1296470603125
0.0568761528125
0.4070293821875
0.0266626890625
0.4261745178125
0.014909485421875
0.0573108096875
0.0723799140625
0.08725553265625
0.05999841025
0.12313611671875
0.03748752215625
0.10776081015625
0.11457912875
0.0314184703125
0.25797517609375
0.020746627578125
0.01042083209375
0.16397122875
0.07792122375
0.708937190625
0.15959558828125
0.0334369365
0.49935196875
0.1172202990625
0.008643250453125
0.0470097534375
0.07853622421875
0.07572288515625
0.1003201809375
0.27856405875
0.00941939640625
0.06877203078125
0.023326732625
0.05244788921875
0.09990228421875
0.09751991453125
0.06500918484375
0.119756528125
0.0167382785625
0.02223059421875
0.3321255375
0.339120949047619
0.38045666875
0.09307760609375
0.0330027742857143
0.019782431078125
0.11828193328125
0.068966199375
0.26153823984375
0.107071165625
0.2728750296875
0.02109520590625
0.09996202296875
0.03212640453125
0.119565999206349
0.0814770228125
0.213100399375
0.579280815625
0.0715321414285714
0.018751396875
0.103607458095238
0.10127463984375
0.01261049415625
0.2720863875
0.10203685734375
0.451177046875
0.28461437203125
0.4629424109375
0.078983676875
0.08447997578125
0.13169592171875
0.22395307234375
0.03296360203125
0.590750734375
0.03405940984375
0.016936659765625
0.023155434953125
0.1152826096875
0.0114235066640625
0.165957843174603
0.14713761
0.025912800625
0.0605213196875
0.01302460015625
0.018273769328125
0.30842969359375
0.09697523828125
0.100664065873016
0.017937382203125
0.16611596453125
0.12919090796875
0.02535012125
0.05183049171875
0.0260119185806452
0.1391699015625
0.2796751259375
0.101351919375
0.0227305405396825
0.0954188403125
0.195690786825397
0.606785855555556
0.175901645
0.0957878625
0.06374815546875
0.08651853984375
0.181751736875
0.14056812609375
0.08736676265625
0.4035256115625
0.0927372315625
0.10320563875
0.082900610125
0.00892181757142857
0.09409185078125
0.13930993890625
0.4955226109375
0.0124765485079365
0.10182391859375
0.6128724515625
0.4082859546875
0.07249030828125
0.31827879875
0.0857119996875
0.03246155859375
0.1834107859375
0.0882116915625
0.336690903125
0.0702774165625
0.0994551159375
0.0886246475
0.10150311796875
0.07458308015625
0.07663034234375
0.09535797265625
0.022371652703125
0.25333614046875
0.412203628125
0.09813795984375
0.1313972546875
0.221528534918033
0.5845867
0.0389287240625
0.0760922925
0.0105891350625
0.0202739195714286
0.165811785
0.20537663375
0.18039938875
0.020767023578125
0.11528466828125
0.183291195625
0.092223775
0.07612114046875
0.07304083859375
0.146764072539683
0.0742447438253968
0.0934621346875
0.070677855
0.26191726453125
0.0723853815625
0.0202354476190476
0.22618885359375
0.6099055796875
0.095316944375
0.040570954875
0.0926780978125
0.022291104734375
0.5589081390625
0.014295522171875
0.0955527296774194
0.0988410915625
0.0864648828125
0.10174840875
0.4594267
0.05958278640625
0.1193668121875
0.0838578684375
0.3833082659375
0.2684921609375
0.15003115078125
0.06329929296875
0.336588896875
0.07586341046875
0.01869125046875
0.15787586734375
0.0274756201111111
0.280776166666667
0.0109710305
0.42146028828125
0.029262684328125
0.22226563734375
0.1004308359375
0.3774668
0.100440178095238
0.508837196825397
0.216316835625
0.07902166203125
0.2855468078125
0.07348212703125
0.1598423415625
0.4219070134375
0.11472595703125
0.15620394
0.038135757421875
0.51108830921875
0.015356628546875
0.325760785625
0.14762626625
0.02503660196875
0.11376356046875
0.065621670625
0.13142473828125
0.06732875640625
0.015835430375
0.10143952859375
0.115086196875
0.19582572515625
0.10655545421875
0.0872707046875
0.0728318384375
0.01629732875
0.0889171146875
0.078791590625
0.08858227734375
0.287816305396825
0.04097676703125
0.43792723
0.172873075
0.32241497821875
0.02916115
0.07882443484375
0.0620655653125
0.2663708
0.024968678625
0.039248499375
0.439232315
0.189751791140625
0.08881912796875
0.020932399703125
0.6177483603125
0.01225245078125
0.09802915334375
0.0430536726129032
0.264596568546875
0.50572604359375
0.013303564328125
0.6116690125
0.1171382515625
0.56196799828125
0.160212588888889
0.0790376365625
0.0155462508125
0.1200870828125
0.014353398671875
0.4869998859375
0.4069322953125
0.1047600690625
0.1531391776875
0.3407937734375
0.01746191496875
0.04668580546875
0.2565427265625
0.08661482859375
0.0887021721875
0.0286637962857143
0.2758280190625
0.0151213411904762
0.4799756203125
0.0939520553125
0.09534157875
0.011661623234375
0.5202135765625
0.29734185265625
0.07796759484375
0.020539538515625
0.16749718421875
0.053628865625
0.08312924453125
0.09652431953125
0.0683546140625
0.5608182578125
0.07699376140625
0.5235370965625
0.0213535141269841
0.07108683734375
0.2095113203125
0.295693788875
0.11442479078125
0.03654482921875
0.05157307171875
0.3610400303125
0.01778044596875
0.0666406493650794
0.077159075625
0.143709826875
0.1240062584375
0.5679880359375
0.03636902625
0.25910794265625
0.2482061984375
0.06635917046875
0.1196940596875
0.39240890625
0.44174650078125
0.443299003125
0.123603868125
0.07918216015625
0.23382508796875
0.126582200625
0.0460347809375
0.1101567075
0.09716721859375
0.2089344865625
0.409203831746032
0.05195878734375
0.0179144365625
0.10416673359375
0.145108839640625
0.515976234375
0.192076706875
0.02440363609375
0.277503421875
0.201036042875
0.185464064375
0.021871615171875
0.0176420055625
0.2640023625
0.1709829875
0.3352367125
0.07784264390625
0.0177486900625
0.023792726140625
0.08163587421875
0.11338791921875
0.063911245
0.897196028125
0.3496409403125
0.018275125921875
0.4474606821875
0.12915274453125
0.07701786921875
0.0306875290625
0.019416504984375
0.1400107046875
0.37069112875
0.07007925578125
0.024231406515625
0.1041018303125
0.0308314781875
0.260855530666667
0.01256129046875
0.242162271875
0.035366402578125
0.07219467046875
0.1865675984375
0.0728763184375
0.165297990625
0.07502855
0.1750523153125
0.09983064109375
0.17116739171875
0.017095130890625
0.34210583734375
0.10164226921875
0.717022046875
0.12468338984375
0.026427872203125
0.352620045
0.135020066129032
0.09640673171875
0.10954849609375
0.032287138625
0.12014270890625
0.07864139140625
0.2028685096875
0.620461590625
0.02194408828125
0.06665020125
0.2564843790625
0.223644770625
0.0297573753125
0.0379134679365079
0.098108998125
0.0214792365625
0.1440871
0.20778465984375
0.237560305
0.1982487421875
0.26461955359375
0.077469576875
0.124620905625
0.11233046890625
0.3009050775
0.079610205
0.0182938525
0.06100079515625
0.191407448859375
0.376399898125
0.015849379828125
0.01413685
0.01902754065625
0.195544130645161
0.08269916671875
0.04955796421875
0.03867606765625
0.14149057828125
0.1535697890625
0.03805123015625
0.06489811359375
0.021997848828125
0.012953857546875
0.02846450265625
0.0782010790625
0.018649045171875
0.0697217821875
0.02710648584375
0.0169050256984127
0.343992008421875
0.1515537059375
0.1815470515625
0.0872876379365079
0.0203152047619048
0.02200364546875
0.09023572390625
0.1023017278125
0.1777278078125
0.5128169875
0.07176563171875
0.0319811712698413
0.324584125
0.0381763590625
0.0476661531746032
0.012115424515625
0.11146570484375
0.04590199771875
0.610576171875
0.3922746765625
0.0618002246875
0.754724709375
0.016370125984375
0.0528959978125
0.19108732375
0.01949117525
0.019947342109375
0.20701596453125
0.09283617703125
0.0586185878125
0.012984603359375
0.0879071371875
0.015486624640625
0.26802661875
0.09113513171875
0.00904261561904762
0.326131190625
0.394639853125
0.010236159921875
0.1077970646875
0.07067637703125
0.0647753253125
0.08716731109375
0.115505026875
0.09168342015625
0.028580480625
0.119986886875
0.498038746875
0.31690007328125
0.3924579015625
0.09997353828125
0.1056338665625
0.22034640203125
0.364874415625
0.17655293328125
0.037517720625
0.1182869409375
0.0287556646031746
0.0632106525
0.013646376734375
0.195172484125
0.0345001090625
0.2309281328125
0.5337162140625
0.02576829171875
0.09562272625
0.04957181234375
0.27879779640625
0.034672093125
0.1580929203125
0.3183662796875
0.346869446875
0.0415544471875
0.08586894421875
0.01615640190625
0.11763847125
0.2930966121875
0.09938015546875
0.32439552109375
0.6377512640625
0.093234054375
0.0879177340625
0.4558002684375
0.02319948675
0.02906590953125
0.1371167321875
0.071851895625
0.375958403174603
0.032619814015625
0.3854279296875
0.1089108078125
0.07183547625
0.0787068184375
0.1723982690625
0.1443332909375
0.028900735671875
0.2516204609375
0.3292470421875
0.34006920703125
0.085480933125
0.1092243146875
0.32912813109375
0.1354506875
0.3183417859375
0.0809715734375
0.076330613125
0.01652996328125
0.13070579421875
0.0737945684375
0.04918692390625
0.451446753125
0.03144686096875
0.5308957278125
0.024493328203125
0.176349264375
0.0584415163015873
0.157175571875
0.51604208
0.0926224887096774
0.5362628546875
0.02036595441875
0.41923392015625
0.12007343296875
0.0894168379365079
0.396843275625
0.0827372284375
0.10335965125
0.3923911015625
0.0714195196875
0.03700929421875
0.047861351875
0.095243636875
0.02377408896875
0.0167791764761905
0.10445182609375
0.5238836734375
0.03628977078125
0.05266431046875
0.106747885625
0.0156576469047619
0.07405184265625
0.12891603296875
0.354743696875
0.0264282240625
0.069032986875
0.0129436213125
0.25131355046875
0.127889971269841
0.0778152865625
0.0663908109375
0.0246875815625
0.0950461390625
0.11017588265625
0.2959440375
0.36540342875
0.0116186617936508
0.09065478984375
0.014972297109375
0.03575362765625
0.31870023125
0.07379396046875
0.009762961234375
0.12105979421875
0.335881235
0.11945284671875
0.0267202349365079
0.103061466875
0.552847959375
0.304356114285714
0.1084297471875
0.0141711895645161
0.01133549640625
0.0982066778125
0.10367999125
0.016602010546875
0.123437979206349
0.21590273140625
0.012091069609375
0.0144015786666667
0.09392739875
0.02311523359375
0.0480608539375
0.11174114375
0.02901409484375
0.08464571734375
0.07693313875
0.381098809375
0.0207257645625
0.3882489203125
0.3022371109375
0.0197637053809524
0.171837996875
0.00894901320967742
0.0726405225
0.06352857375
0.10000796421875
0.0220345994375
0.11152024546875
0.02335375203125
0.618463596875
0.2081672090625
0.43442731875
0.08736898875
0.235062926875
0.168856129375
0.17718677625
0.020862855109375
0.11688120875
0.03347743859375
0.018288492859375
0.13187418796875
0.088062345
0.1123788275
0.07111194828125
0.015853978515625
0.4814314953125
0.026695823015873
0.1306001334375
0.08971797203125
0.013304430640625
0.0662850253125
0.21127385546875
0.1717196065625
0.415249656875
0.10013854890625
0.043110004952381
0.0854763978125
0.09965561859375
0.05453395703125
0.2273593078125
0.0092939066875
0.07359018640625
0.0832499540625
0.036230138296875
0.1010239715625
0.03631358921875
0.0957504609375
0.0458213325
0.1788998975
0.022594552359375
0.1136975303125
0.5330192875
0.0185852191428571
0.04326596546875
0.129925251875
0.0873753804375
0.01944590609375
0.12131201234375
0.07156610625
0.06600702109375
0.052235643125
0.023336506171875
0.6622809046875
0.0807860971875
0.025437417390625
0.08159301140625
0.10466562109375
0.1099282946875
0.2275840859375
0.05865556875
0.10060345
0.06204401828125
0.09231391765625
0.0383341766875
0.0198995934603175
0.029890349375
0.0250613439677419
0.0197540475
0.13512967734375
0.1008678478125
0.11380876046875
0.30319760375
0.0270018811875
0.017558557796875
0.4866497578125
0.1292086315625
0.02053753953125
0.48066053125
0.06024298375
0.4442597325
0.1116565296875
0.09897778234375
0.10533268875
0.0654379646875
0.3702524515625
0.3837645721875
0.14963310046875
0.02598445384375
0.08712814875
0.09277253078125
0.07789215359375
0.08283795921875
0.010193573968254
0.37800918125
0.2314600640625
0.02470674359375
0.11456964109375
0.13924086953125
0.07874691875
0.1854984503125
0.024608088125
0.0634411875
0.0695457959375
0.03318591578125
0.0946072680952381
0.0250073134375
0.3047494328125
0.0505989484375
0.3823770796875
0.07790346546875
0.110771479375
0.0713004009375
0.018281204140625
0.019728512578125
0.0766192415625
0.090318794375
0.02123716265625
0.11029728703125
0.09605585515625
0.071594280640625
0.0664532506349206
0.474326061904762
0.03629276640625
0.022728161875
0.01152654546875
0.068404379375
0.077021924375
0.016107999984375
0.00995769412903226
0.0991048047619048
0.12579375
0.16390436390625
0.0114744146875
0.133620307619048
0.0159485685873016
0.2106772421875
0.0108061777377049
0.1241653796875
0.1184901259375
0.14885131640625
0.11992953859375
0.0417201759375
0.0758112773015873
0.0619827085714286
0.1374155921875
0.09738972740625
0.353849153125
0.019897826359375
0.0215807403968254
0.0149603085322581
0.304014228125
0.09349200296875
0.1017092934375
0.436455951111111
0.090852779375
0.0734488203125
0.1625890203125
0.1392771734375
0.298751865625
0.2591984609375
0.11470403984375
0.237692103125
0.012622928921875
0.5115164671875
0.5391350734375
0.1153552125
0.060788504
0.141196254285714
0.127142806666667
0.1028648015625
0.09307843359375
0.36145105625
0.15519466546875
0.21486769375
0.13075262203125
0.19989222859375
0.14114255921875
0.03889100984375
0.06070760078125
0.07974049609375
0.08158783140625
0.4492168875
0.102625683125
0.14430986109375
0.014742490875
0.02061027484375
0.0188476062857143
0.0324754325
0.026201577578125
0.07414167234375
0.0458511280793651
0.022653787359375
0.536754978125
0.0949295371875
0.0998165340625
0.0494891675
0.0189477011129032
0.0125171847142857
0.467635696875
0.07409032890625
0.1060313590625
0.070425489375
0.210761515625
0.07261078859375
0.1066955871875
0.2225522796875
0.42171371953125
0.0816428184375
0.12230423625
0.0185076172222222
0.0637992678125
0.18213526015625
0.07907148078125
0.07147309015625
0.1686441121875
0.1200918234375
0.081237360625
0.09488980296875
0.03139667265625
0.122881079206349
0.1010265734375
0.0202437310645161
0.03241092671875
0.439429025
0.169636093125
0.08941171625
0.1465243496875
0.12720979578125
0.0219071770625
0.09464331328125
0.0865537565625
0.12584291
0.26023884515625
0.442097189375
0.0709094325
0.0225605897142857
0.12004246703125
0.627393725
0.10865676171875
0.258888936875
0.0253118697936508
0.1408147328125
0.6418039125
0.29838339703125
0.12533489078125
0.08133043859375
0.0171303494761905
0.02824277703125
0.231618523174603
0.04755967046875
0.0869814734375
0.0112649008253968
0.0523902540625
0.01228078871875
0.21908485859375
0.11343727453125
0.09981368015625
0.079980404609375
0.10370592109375
0.032099654375
0.021752103968254
0.01522884259375
0.153700978859375
0.037101919375
0.0710336095238095
0.04619700640625
0.09533912421875
0.0321016646875
0.08268755578125
0.1074254753125
0.43709045
0.09916909671875
0.26056037421875
0.27894479953125
0.0513592431746032
0.020820474203125
0.079329721875
0.28506091015625
0.3343747125
0.19324928125
0.09452019390625
0.16168351875
0.055299993015873
0.0777677996875
0.11613512390625
0.3010100305625
0.018221054546875
0.108475933125
0.0216133066935484
0.080754449375
0.0322045625
0.2497036059375
0.0336376488730159
0.111944745625
0.017093465296875
0.04428419859375
0.18856705
0.095869859375
0.0743007578125
0.11333490546875
0.17057807703125
0.088795509375
0.024417838234375
0.140171044375
0.11220986921875
0.0131211168125
0.0806693128125
0.14684094453125
0.1696062815625
0.03295129234375
0.09220488578125
0.524792259375
0.05642494953125
0.44313755
0.0208772856875
0.144244226984127
0.0289675658032787
0.094343283125
0.2982608625
0.10736904375
0.533328884375
0.0241524766825397
0.201322609375
0.0868303471875
0.2535435509375
0.05820719203125
0.38517621953125
0.07868084546875
0.018155734234375
0.18703708484375
0.07573226140625
0.026261484375
0.0810414301587302
0.208890298125
0.012794730109375
0.01920015828125
0.08754823140625
0.09637217828125
0.03489324140625
0.0933148534375
0.129030289047619
0.1096816634375
0.0738562734375
0.07332166265625
0.08662503296875
0.0653558719047619
0.057833364375
0.21781756375
0.0649799309375
0.203882565625
0.08607260859375
0.02988013796875
0.1853508059375
0.09947347140625
0.4959754540625
0.090394524375
0.0246177528125
0.017668770640625
0.04055509890625
0.24926356921875
0.091599704375
0.47695587421875
0.10840567859375
0.024326730984375
0.07080085625
0.5692997734375
0.34434899046875
0.09585718984375
0.0943969007936508
0.02990880821875
0.11733975734375
0.719844290625
0.55724035
0.016143686359375
0.0323678349206349
0.02221585928125
0.02267727234375
0.017658591875
0.37290452359375
0.12610590390625
0.017184879203125
0.02410332034375
0.14063814484375
0.2471326934375
0.0964611034375
0.0107546757857143
0.08561785078125
0.02313763278125
0.2389157078125
0.012675090984375
0.3305498578125
0.09784606515625
0.250785715873016
0.05344544625
0.0851018473015873
0.3789966296875
0.8908866265625
0.14978549546875
0.01725649084375
0.0831909240625
0.10836127765625
0.09734981578125
0.0537994731746032
0.16041709484375
0.24913651859375
0.025379698984375
0.09856841578125
0.12047469234375
0.12783065
0.19668737078125
0.08837654125
0.07773166140625
0.3783240234375
0.1473831734375
0.024944565703125
0.239438398888889
0.11100270265625
0.07223869484375
0.42872531359375
0.13540121015625
0.046957529640625
0.020505584015625
0.1380942265625
0.1032247053125
0.12138664875
0.5454660375
0.60803206875
0.10445169328125
0.016839788109375
0.0139250498125
0.0448376303125
0.08821099109375
0.062219280625
0.0954653828125
0.15366584609375
0.02873015234375
0.016663242109375
0.0227664819047619
0.137087000625
0.46108473921875
0.28056474546875
0.148030438709677
0.13380533359375
0.0957889971875
0.019942950328125
0.02990507765625
0.08762693046875
0.1610818815625
0.11504064078125
0.02557839275
0.0181989940625
0.0928684640625
0.110346529515625
0.126130964375
0.3893828375
0.1439870275
0.016726967640625
0.03326375
0.100496773125
0.83505600625
0.218573633109375
0.0396087958730159
0.03647801375
0.22482011375
0.0145723719375
0.106158413888889
0.17851618125
0.09033630234375
0.11939381171875
0.11381340703125
0.08573502328125
0.0162135203809524
0.08711428421875
0.15127914640625
0.3494166234375
0.015095638671875
0.01506399825
0.022739543125
0.013381872703125
0.1186381271875
0.21838411078125
0.058584178734375
0.16575236
0.017718102171875
0.01606779759375
0.09345777625
0.1455291840625
0.25833289203125
0.08476412984375
0.4561487
0.022010495625
0.08669749140625
0.063046718125
0.212902971746032
0.07521175
0.07612734046875
0.0284498477777778
0.03271439015625
0.2208886190625
0.1682248865625
0.089606619375
0.28022963859375
0.144008097301587
0.096793709375
0.117369146875
0.01743611234375
0.300067365625
0.04468076203125
0.0965587159375
0.29064025625
0.0149894170625
0.0180828736875
0.1822596796875
0.25103377265625
0.29751435625
0.138818291935484
0.2551440546875
0.10651766078125
0.010450187015873
0.18665614828125
0.10994416453125
0.0239445434193548
0.0404490596875
0.155727825
0.05832894234375
0.491260503125
0.0633538228125
0.036337050109375
0.23809460625
0.212985050625
0.0918072834375
0.1039730996875
0.1332360365625
0.08729789984375
0.61876655
0.013553497484375
0.08468913859375
0.12974363515625
0.2792972053125
0.7260502953125
0.116791266875
0.10098193484375
0.0218265709375
0.5139129828125
0.5914382921875
0.115787603125
0.079974423125
0.7292792265625
0.2265707834375
0.09013181453125
0.13113975984375
0.0569208040625
0.1119406575
0.11378213484375
0.1112493584375
0.09758063984375
0.02057280953125
0.088617158125
0.0176462974375
0.11799908453125
0.5330072359375
0.033243863109375
0.019501769625
0.070184411875
0.28593539953125
0.13135835859375
0.07853177453125
0.5558024834375
0.0176185963492063
0.17411329047619
0.23923415625
0.0077725660952381
0.011773378640625
0.02908452203125
0.08461571703125
0.09504337140625
0.01667234434375
0.218485446875
0.110813030625
0.01701414090625
0.092346203453125
0.00973706849193548
0.0824417603125
0.01345821421875
0.20329225515625
0.0920380928125
0.01576842009375
0.09306414453125
0.441209128125
0.0140496549206349
0.0370694653125
0.0990087371875
0.0850333540625
0.062386408125
0.0260910271875
0.476188653125
0.029372455984375
0.03161643984375
0.04782137296875
0.05783235221875
0.1121282596875
0.11840827234375
0.10088145625
0.143145590555556
0.0152935093333333
0.1705222428125
0.0183001106875
0.0683408584375
0.09561342625
0.017623890984127
0.1912108346875
0.028127420625
0.36076125625
0.1060479209375
0.08957786359375
0.08697064578125
0.179482569375
0.188959026875
0.15122120234375
0.01598935509375
0.058150688125
0.03284010421875
0.1333234809375
0.0296003411746032
0.0681681704761905
0.12020270109375
0.2923785484375
0.10928742484375
0.031234025625
0.3675757484375
0.0851984896875
0.017943795875
0.15965411484375
0.126653733125
0.066583821875
0.0431271359375
0.13059732828125
0.116397318704918
0.0343337912580645
0.0432544719354839
0.0182664184444444
0.01865015053125
0.10320037796875
0.0210199269677419
0.45656384375
0.0255311353174603
0.0127937070793651
0.253636403890625
0.06869192796875
0.018919137171875
0.0627016203125
0.1052186503125
0.163799184444444
0.07199439046875
0.16267852734375
0.04149716859375
0.1122709409375
0.014737191171875
0.1968943259375
0.0515506964126984
0.08890506359375
0.3508450509375
0.30219467465625
0.115034736875
0.08320063171875
0.4991082859375
0.39049501421875
0.09415926359375
0.026599546875
0.4114248609375
0.0898139228125
0.06723988521875
0.272761115796875
0.07046909875
0.01504870534375
0.092883313125
0.01112151765625
0.1724444640625
0.08092242203125
0.068424691875
0.018336174328125
0.2433438921875
0.074577923125
0.101230151603175
0.07656757203125
0.07243889390625
0.1736347484375
0.0350963640625
0.1155406890625
0.123523542698413
0.079468343125
0.019640162625
0.02599519640625
0.0248363973709677
0.22465183890625
0.09253901875
0.037308111875
0.159877963125
0.414333215625
0.049333532203125
0.11270138953125
0.03227605890625
0.023775173625
0.023343227109375
0.1782509128125
0.07039528609375
0.122732593968254
0.018584412921875
0.1416131390625
0.020449817328125
0.0142684499365079
0.0116654626078125
0.0169621151428571
0.02160517625
0.028120958953125
0.06673004890625
0.1109847646875
0.015043045359375
0.5862676625
0.013195507546875
0.08472727015625
0.02890871359375
0.02865707375
0.0278102326875
0.1207729709375
0.027194454375
0.033160705
0.11817611984375
0.0184573896666667
0.0233323669375
0.0216383896875
0.165203732258065
0.40313295625
0.14114515375
0.06855396234375
0.08336126421875
0.0168509279375
0.12136151109375
0.02668306475
0.1461011084375
0.0135368648253968
0.037302350625
0.012401935390625
0.0778803790625
0.28046354146875
0.22091072921875
0.305713143174603
0.54546269375
0.04219303203125
0.11735773953125
0.00839515255396825
0.479358451904762
0.1552836484375
0.0527648609375
0.0902438678125
0.01635845546875
0.385444165625
0.27105166578125
0.013477545546875
0.0235158878225806
0.025660488796875
0.0234407407619048
0.2315899796875
0.6282103671875
0.13943879890625
0.256925178125
0.2448269109375
0.10502525
0.09782892296875
0.23841383765625
0.10663686265625
0.09122463015625
0.265077925
0.038001880625
0.05454894296875
0.030914352671875
0.10229891953125
0.03652108328125
0.01634609825
0.7144760203125
0.07502705828125
0.26804588921875
0.2826797953125
0.02351626375
0.09411067296875
0.6003660796875
0.012831441265625
0.08068901390625
0.08819215296875
0.063656129375
0.36582401625
0.0608146375
0.18888026078125
0.0725027609375
0.34446094703125
0.1436834046875
0.1498771571875
0.07419606234375
0.014270993078125
0.10255113
0.018863750734375
0.072407673125
0.10876292765625
0.0902087996875
0.06034583984375
0.015114869734375
0.668516766666667
0.493387190625
0.12428008328125
0.13641960453125
0.17074613296875
0.01536578378125
0.1117822115625
0.06101145703125
0.06071306203125
0.13795025578125
0.0216737284375
0.2307641271875
0.022263443125
0.11872616953125
0.6636297390625
0.10625436015625
0.5376251828125
0.02575321178125
0.2366727859375
0.10010369484375
0.21969612265625
0.175511213125
0.1298735225
0.012969918859375
0.08341905171875
0.0804238903125
0.1433887296875
0.4177312875
0.0152344296935484
0.02262244946875
0.6287862234375
0.07417703625
0.22055463390625
0.0757856078125
0.0922153475
0.01671645496875
0.39338580046875
0.0849703003125
0.56127614375
0.02924545234375
0.2129944978125
0.0182802027777778
0.16954388859375
0.19908453125
0.06479037703125
0.05999734328125
0.0221149886825397
0.045647169375
0.0203445843174603
0.21820635390625
0.17609833609375
0.011675050546875
0.1473156625
0.0839448909375
0.15533859578125
0.12138686453125
0.07916534640625
0.12593342796875
0.1086814446875
0.14539713140625
0.0346549431875
0.01566027209375
0.08140387796875
0.07346178546875
0.663819690625
0.019107275703125
0.28410075
0.223908904375
0.17546824578125
0.0971381034375
0.2201953884375
0.11066441953125
0.0837174009375
0.55168400625
0.09478402171875
0.0148498208412698
0.457860032539683
0.09224361234375
0.1535128571875
0.0537806409375
0.178450735
0.03141334
0.255647075
0.2073205625
0.06961974390625
0.042296029296875
0.03275912440625
0.10929091015625
0.2085645509375
0.6107469296875
0.11519073515625
0.11240510234375
0.1577936525
0.41631716984127
0.05655803375
0.13566945578125
0.041318125703125
0.128930733174603
0.081489565625
0.07041586859375
0.07110340734375
0.107070372109375
0.0735734175
0.08272638015625
0.02709445984375
0.035737961875
0.034834714375
0.07076428140625
0.1308512215625
0.087192254375
0.07706549578125
0.09390698328125
0.08629311640625
0.1700511553125
0.016416477046875
0.5230605828125
0.2444540265625
0.023262879328125
0.09333608078125
0.019322891265625
0.2338072875
0.186249103125
0.17706087421875
0.16305838296875
0.673561421875
0.21536318031746
0.13529415921875
0.09549181296875
0.1734532340625
0.22344801234375
0.0150223394375
0.52163473734375
0.021555942640625
0.01476874865625
0.1550816640625
0.38044060734375
0.2941850953125
0.08123066203125
0.086820123125
0.051615875171875
0.06487061784375
0.12068372109375
0.10492911609375
0.0168849801875
0.32316432390625
0.101828181875
0.1121644015625
0.14129871328125
0.1491954
0.1064408503125
0.1605538375
0.073284488125
0.10444212515625
0.04266628625
0.10048575328125
0.026530391953125
0.08629251140625
0.16482366875
0.1063301884375
0.0215464976349206
0.203551771875
0.3325015078125
0.0256004984375
0.378086883125
0.0159647541428571
0.0355292775
0.364279007777778
0.1952041015625
0.09720648625
0.0920382953125
0.280383210625
0.01871706065625
0.0145420153809524
0.01991727265625
0.547513284375
0.10977291421875
0.1769325171875
0.2989117984375
0.443865360625
0.024916592171875
0.018103105015625
0.17247556953125
0.212218178125
0.12616088125
0.07247070671875
0.1167035825
0.030559055671875
0.11098602765625
0.09095603203125
0.07220810421875
0.249779755625
0.10921735296875
0.0842954375
0.030661310625
0.024488556171875
0.36101084546875
0.1672436875
0.043126796875
0.7598947890625
0.11543223
0.0327278828125
0.555545684375
0.1358662371875
0.1098032934375
0.5457984640625
0.7952380484375
0.12006569359375
0.0128190558253968
0.0271724665625
0.033427003671875
0.36105195390625
0.1463482996875
0.09998383734375
0.0300905445625
0.288687374390625
0.1768928703125
0.0474257425396825
0.012589974484375
0.2204847671875
0.06141190515625
0.03215386515625
0.1211483225
0.01912732265625
0.14632439140625
0.032247838296875
0.0193558275967742
0.0486007196825397
0.12169196890625
0.09286449828125
0.056876183015873
0.62331583125
0.22365412015625
0.09857125203125
0.46002869875
0.1582210234375
0.6060019546875
0.033408781859375
0.37247104296875
0.07275212125
0.415011946875
0.113702730625
0.07350968015625
0.023241931375
0.0796737921875
0.06077107140625
0.2721318834375
0.28786811921875
0.45155675625
0.041059881921875
0.0625827590625
0.0597238846875
0.0298947175
0.018268846578125
0.10195240875
0.07592427390625
0.08004509515625
0.08691239109375
0.15866335625
0.10191655328125
0.0235592293650794
0.0438662125
0.15774265421875
0.10650163984375
0.1222874971875
0.02371203428125
0.019697249796875
0.104329347359375
0.02812997421875
0.07889734640625
0.1255134625
0.1013290928125
0.190377825
0.077282142609375
0.17753807078125
0.1226331509375
0.5822738109375
0.08013032015625
0.016607277046875
0.09753546375
0.021708633703125
0.0357717965625
0.0442712386875
0.017515771703125
0.0215817744444444
0.099003704078125
0.1782860984375
0.0185917031428571
0.438369134375
0.02453047734375
0.3829601578125
0.39231867578125
0.24642758953125
0.08550350671875
0.1915516796875
0.032514415671875
0.020961695015873
0.60525296140625
0.047277953968254
0.0816110934375
0.0686215346875
0.0919846553125
0.0236530485625
0.1437102571875
0.1917112309375
0.29761963890625
0.0924634015625
0.301728686875
0.50524003125
0.14041365
0.0267367764444444
0.174407974375
0.7046438015625
0.037406398125
0.08967314859375
0.080818555
0.6727309390625
0.14461754890625
0.13232006421875
0.09420154125
0.010007310328125
0.05603824578125
0.027503083625
0.08376386625
0.0166059036666667
0.046486965047619
0.20714458859375
0.024258168875
0.1425891109375
0.2263515678125
0.00973967961904762
0.2259502484375
0.07443733171875
0.07589276046875
0.10553394390625
0.01909019078125
0.008677843078125
0.0724550079365079
0.32723075196875
0.09190519109375
0.0361243259375
0.11139188484375
0.0150861488125
0.0968109275
0.05681226078125
0.09958130109375
0.5131550859375
0.08285766625
0.126414129375
0.06830198078125
0.040488375625
0.050577665
0.088270505625
0.3845932484375
0.4907205890625
0.07287168453125
0.187121953125
0.026479262921875
0.02356084140625
0.1538128540625
0.397394796875
0.14947498609375
0.0274269659375
0.0937695084375
0.020564994047619
0.0243050559047619
0.06391744890625
0.09674386015625
0.0132777439375
0.0150133103125
0.1461952234375
0.0193567938125
0.015307673203125
0.03463117171875
0.14719089125
0.03817658296875
0.10563727390625
0.07411494546875
0.0529005646875
0.407644454761905
0.14431478265625
0.059070280625
0.19653751609375
0.21268643515625
0.310617825
0.45560855
0.0126015348095238
0.025557064921875
0.22601329390625
0.0305085540625
0.04240326546875
0.02058042984375
0.496284809375
0.01888947515625
0.2609935125
0.06008726125
0.07636862046875
0.25721332590625
0.0175602875645161
0.1475604609375
0.021352570140625
0.247190271875
0.16314610046875
0.1772644778125
0.035368823125
0.19844203046875
0.504540858730159
0.2668699984375
0.0227784210655738
0.05164932
0.0869553684375
0.0642407307936508
0.0342626928125
0.124287029634921
0.0369048303125
0.02622097453125
0.0643850953125
0.1918553515625
0.017939445203125
0.0149942859375
0.134902904375
0.055714064375
0.1257331734375
0.0463657703125
0.351217889375
0.07299256390625
0.016465398859375
0.12397545828125
0.3126648015625
0.07683911328125
0.15640575703125
0.05631782171875
0.017077134359375
0.0763537775
0.11750244890625
0.0282533146875
0.33181895
0.06817273390625
0.0879036859375
0.02451323890625
0.0845913584375
0.26187559578125
0.06546641390625
0.0974043725
0.105870193015873
0.11685323390625
0.232919146875
0.198758980625
0.08961994390625
0.08309264859375
0.025620641171875
0.13184594546875
0.0355851817460317
0.00958240707936508
0.05545615296875
0.071571344375
0.10810127171875
0.3036701046875
0.131977702539683
0.0945931228125
0.3745778240625
0.088030916875
0.12035258421875
0.02525761484375
0.510797250793651
0.10023075921875
0.28480305203125
0.0666940965625
0.1560392140625
0.0272793650625
0.02908071796875
0.127344362222222
0.162484954375
0.8160791546875
0.045285308245614
0.1318734234375
0.1862350459375
0.017743727234375
0.007786368946875
0.0966647547619048
0.01467981271875
0.009962583203125
0.03177021796875
0.040438401578125
0.10110005875
0.09334286578125
0.02696158109375
0.01865180959375
0.207285138125
0.10672466578125
0.15972462390625
0.015741378125
0.11877400578125
0.0871794321875
0.137526248125
0.0422384325
0.04226931265625
0.019619888
0.4853930484375
0.011328234
0.6388454953125
0.05748104484375
0.077369359375
0.028694998296875
0.0868375707936508
0.01864032746875
0.05105278075
0.348425325
0.09273440796875
0.088176479375
0.03253862109375
0.11494353734375
0.03210390734375
0.011363199125
0.020727787359375
0.121500266875
0.31685765
0.09169258578125
0.02051871190625
0.263259722222222
0.27165605984375
0.1909647375
0.12656303140625
0.0110243755
0.01859348703125
0.0198681598412698
0.009786058296875
0.04280705375
0.0218918342698413
0.05108851453125
0.0658649675
0.097559195625
0.023022873578125
0.212578209375
0.007866497171875
0.18984736703125
0.6158686859375
0.31710411984375
0.030417913609375
0.0812639934375
0.303781678125
0.34963873640625
0.019834319515625
0.0360090856875
0.195714377777778
0.07143809609375
0.18661509765625
0.018745622703125
0.038010605625
0.086901404375
0.08722656265625
0.09692575640625
0.11962477
0.3965876575
0.1454140125
0.035422651796875
0.022857300125
0.1287512284375
0.02620048625
0.112085830206349
0.181359783640625
0.1323822540625
0.0127939754761905
0.0212491467301587
0.28170915575
0.0855745656875
0.0468809704761905
0.18007449421875
0.67840338125
0.0706571746875
0.0298372315873016
0.027271141390625
0.06954960421875
0.01599276159375
0.12533768875
0.0126438035396825
0.3827958109375
0.1790453340625
0.015001947
0.0258467051875
0.201652653125
0.021847576140625
0.496422090625
0.23205958859375
0.1543754121875
0.0859374309375
0.233921660640625
0.06853943109375
0.02163912546875
0.3327721703125
0.122505275
0.1708048421875
0.127481480625
0.1529635875
0.10392279171875
0.01443037509375
0.027058508765625
0.1042089196875
0.025769212671875
0.3828436296875
0.016262825046875
0.072305258125
0.4024041315625
0.0878021709375
0.0432049434375
0.099003471875
0.016164022
0.10218997671875
0.01912237734375
0.0973441721111111
0.03414424234375
0.5279038115625
0.04671251
0.121288399375
0.11937824515625
0.08005249671875
0.14743447078125
0.4791967890625
0.05318382078125
0.077079346875
0.10568653625
0.6918784125
0.3914549609375
0.0180395599375
0.58763590984375
0.0206537498253968
0.1762313784375
0.12595976734375
0.0568610090625
0.13102266515625
0.10006489234375
0.042452780952381
0.30371556953125
0.01002691584375
0.1444183365625
0.0485229641935484
0.21319451828125
0.09295492109375
0.06575539875
0.335087221875
0.20409814796875
0.08385835140625
0.108488405
0.110890251875
0.00915311015873016
0.11238597921875
0.01355495825
0.163568536349206
0.06556303078125
0.14554898234375
0.213483700206349
0.187610237096774
0.184434734375
0.21048019140625
0.00940051080952381
0.06112208421875
0.10396658625
0.05064959234375
0.8008327265625
0.342819084375
0.0162537176031746
0.08217223140625
0.02709309140625
0.4657298671875
0.06407194640625
0.27720158203125
0.033067603125
0.082991218125
0.10488569
0.030917374640625
0.5530525703125
0.09611322359375
0.12232830546875
0.090905842140625
0.191111578125
0.0215796849375
0.056518256125
0.067417775625
0.07820538765625
0.01092235515625
0.15834659203125
0.0587013140625
0.10917305328125
0.196497699375
0.1563282765625
0.1062046215625
0.118451563225806
0.0282529026984127
0.01194121278125
0.020828142640625
0.110833781875
0.03045814375
0.116954814375
0.14507160109375
0.057204210625
0.088933465
0.09978035296875
0.10209650234375
0.36339147421875
0.24877030859375
0.016617860390625
0.1226704171875
0.0535749811111111
0.025317490047619
0.12501051765625
0.5494959728125
0.5936516578125
0.02725026875
0.2254267703125
0.16399606928125
0.19671199625
0.03420588484375
0.3194311546875
0.13599992390625
0.0247603931746032
0.024778120578125
0.03644063359375
0.0417053678125
0.11637633328125
0.02491761859375
0.0276349278125
0.13016294078125
0.16491206875
0.0484817385483871
0.118832435625
0.125315333125
0.02688307171875
0.25432791828125
0.01986191328125
0.1588237625
0.026417575796875
0.15194200859375
0.055856614625
0.0156933428125
0.05379332046875
0.02696499390625
0.0356482165625
0.0429659865625
0.02360967015625
0.07000857578125
0.220222690265625
0.014643541359375
0.020783424359375
0.2611033390625
0.09026239234375
0.16319514609375
0.081546009375
0.11273634546875
0.224427951890625
0.0178386846349206
0.0385316136507936
0.110017600625
0.455760025
0.09885075734375
0.46013434375
0.052351485953125
0.009878133421875
0.08095090453125
0.2288619840625
0.4057131890625
0.33698828884375
0.247808846875
0.08347988890625
0.1021169228125
0.10239637640625
0.6478331828125
0.0132839150793651
0.10825552203125
0.08077330859375
0.1039305765625
0.0493973398412698
0.171051909375
0.0417751817460317
0.0828798175
0.21532208015625
0.10184121890625
0.0565909833333333
0.08790134375
0.011626649671875
0.09918646390625
0.0163467475396825
0.07106707875
0.095789849375
0.4064698421875
0.10081974515625
0.0259600893650794
0.05329960265625
0.010540086459375
0.0219151475555556
0.11522408671875
0.11376383
0.0946795665079365
0.0187292710625
0.02638534359375
0.036048874828125
0.3038421
0.0231050026825397
0.11292179984375
0.01376787646875
0.06713983859375
0.101908855
0.093644899375
0.0196080443548387
0.0460493641269841
0.05233898421875
0.04204000328125
0.14669225671875
0.10909527875
0.06521601015625
0.06539502015625
0.4738153909375
0.23827963953125
0.56020208109375
0.50826337796875
0.09034325390625
0.0094143322734375
0.0620939209375
0.01500701596875
0.02981266046875
0.012697569921875
0.12953142859375
0.0149007177016129
0.0209274642166667
0.08761238265625
0.011872611234375
0.0908075196875
0.01538574315625
0.0558814878125
0.6003274578125
0.09826961109375
0.016975198640625
0.012110305578125
0.308617483125
0.01678188825
0.018776277375
0.0143483545625
0.0281605496875
0.1628622590625
0.621342346875
0.1586276184375
0.0332151125
0.1874601859375
0.014774693078125
0.0576210133333333
0.036555311875
0.0288909578125
0.27702325578125
0.0621265746875
0.0496841846875
0.0883708290625
0.03544028
0.844244553125
0.053035305
0.02648281175
0.0891068328125
0.11101884640625
0.20366783953125
0.05494029203125
0.57351428359375
0.672843328125
0.04564660546875
0.0146335107777778
0.0249510673968254
0.087883221875
0.0181865553125
0.3940840484375
0.12983310546875
0.208560523809524
0.127479366875
0.2069234390625
0.09103057328125
0.02508678203125
0.0934089590625
0.06074115453125
0.0540851483870968
0.404925391587302
0.46680676859375
0.1162460871875
0.0686138846875
0.0879496721875
0.306091484375
0.1911965628125
0.05419926421875
0.045315291875
0.09751347703125
0.13521215125
0.0166140048888889
0.012043436734375
0.195419100625
0.0216133236875
0.133197239375
0.08794750390625
0.0811516984375
0.462393828571429
0.08839157296875
0.3854160296875
0.07066856984375
0.03806184421875
0.079835558125
0.117191400625
0.36523103765625
0.028763927109375
0.10850976
0.1053774725
0.2273639725
0.15862222165625
0.1969278484375
0.039048271875
0.26594196421875
0.13076416890625
0.1093818703125
0.07760352484375
0.16452885125
0.036626021875
0.007497365609375
0.07133375578125
0.02610819878125
0.0693362003125
0.07508468421875
0.0235001263492064
0.022918310984375
0.018180175
0.03743950296875
0.10030708953125
0.0178445377377049
0.517809384375
0.35286771046875
0.1934313703125
0.014158237109375
0.147036220625
0.21348027484375
0.07277743875
0.06572713984375
0.01568426878125
0.5115922140625
0.01402920103125
0.2061737296875
0.0990828192063492
0.0166490499047619
0.1671699203125
0.0866112759375
0.5243269921875
0.4867700625
0.211029780625
0.08156321609375
0.154430566507937
0.5203980265625
0.013946689453125
0.07109760828125
0.1237658734375
0.07385668890625
0.0890234171875
0.02689887546875
0.751724171875
0.0148011039375
0.01470953465625
0.07205003125
0.07804623484375
0.026928028640625
0.0750978496875
0.0131117726875
0.1051845296875
0.168098458125
0.475097309375
0.02566344390625
0.3649184421875
0.074855528125
0.3322632065625
0.3198700296875
0.09949058921875
0.04679042671875
0.13651319921875
0.0209668167903226
0.05804193328125
0.10662425890625
0.0277435196875
0.07110565828125
0.129615571875
0.204746290625
0.1773214953125
0.07101849859375
0.29894366875
0.03650574921875
0.11143832734375
0.10613749984375
0.07477984734375
0.4749917890625
0.294724815296875
0.10490371125
0.0148724390625
0.09260638265625
0.43746981875
0.03940030046875
0.11435989
0.46953000328125
0.0144422886875
0.07938093640625
0.05726921265625
0.1111801425
0.026190455875
0.41184025765625
0.2437832765625
0.6084744265625
0.1229030140625
0.03236443453125
0.10592208890625
0.04014948046875
0.05673898796875
0.08272415046875
0.302269735625
0.0489711521875
0.08580448171875
0.2614749746875
0.65816334375
0.1747681921875
0.610578684375
0.5951946578125
0.3364342778125
0.0533509315238095
0.027349329968254
0.08476870671875
0.05471920015625
0.019755412484375
0.0235154851111111
0.31692495046875
0.037146696984127
0.21253491140625
0.06905807921875
0.04019263984375
0.10384459578125
0.029551079047619
0.0312699672459016
0.08301813734375
0.01673363425
0.1314420203125
0.30609890171875
0.1626490078125
0.009184665296875
0.02665976815625
0.0332237160952381
0.10781339109375
0.0948192378125
0.15016037390625
0.4937969403125
0.01739060825
0.31114819234375
0.32219082203125
0.0347120608709677
0.107052125625
0.03719174671875
0.06730658609375
0.090847100625
0.1029992309375
0.06998537265625
0.11063263546875
0.136726561875
0.595480775
0.3874969684375
0.209006311875
0.023259020140625
0.09658962921875
0.022911061078125
0.10819115109375
0.0380380398387097
0.0220633597301587
0.021382385296875
0.0155218458046875
0.05737293875
0.414569053125
0.13330488734375
0.03615146421875
0.07359819265625
0.0166026216349206
0.12628605140625
0.294142471875
0.1373298390625
0.05556898875
0.1079998615625
0.1306664971875
0.1229596759375
0.13282931890625
0.0179895543548387
0.09792067578125
0.1648840775
0.023614415734375
0.017432082265625
0.1591010071875
0.5933695109375
0.0256919313387097
0.10370410609375
0.0467487853125
0.02113836653125
0.11911539828125
0.1012761309375
0.04878227578125
0.04764963296875
0.32116302953125
0.0922765246875
0.10235309703125
0.5752769890625
0.21008502328125
0.0079204686875
0.03396347328125
0.19959151171875
0.143676456875
0.397425021875
0.1407857784375
0.3984109321875
0.0674580484375
0.09757096734375
0.1532599265625
0.091585029375
0.145658461875
0.698149559375
0.08661641984375
0.018338866921875
0.1628310828125
0.5026274796875
0.34215251875
0.0487482914285714
0.01315849715625
0.3714720178125
0.3006078596875
0.0739342003125
0.120740511875
0.3966346296875
0.3842328140625
0.0484425828125
0.060211161875
0.134598565625
0.07442246578125
0.1005766271875
0.028106561578125
0.032877891875
0.04432331859375
0.13221350953125
0.0969789171186441
0.108282146875
0.14057485890625
0.10244120609375
0.49192733890625
0.0261032621875
0.10127253375
0.029012685328125
0.1000760875
0.42885799078125
0.09432102140625
0.1075731003125
0.324310803125
0.13757294375
0.08130075015625
0.0160291845873016
0.02457482453125
0.0751912642857143
0.0984784787096774
0.0511027766666667
0.14883965640625
0.03096633
0.159533231746032
0.022475228125
0.05410647125
0.18920900765625
0.09699000078125
0.21763388625
0.17767192796875
0.1092565809375
0.089362154375
0.0139956688225806
0.2752365109375
0.02182593984375
0.10023241578125
0.06725031625
0.023300115828125
0.537479171875
0.07990928771875
0.0314123140625
0.06997099609375
0.0307183109375
0.020551576984375
0.012037602734375
0.26909887875
0.16554690515625
0.229967340625
0.3262120015625
0.10584213828125
0.014600861828125
0.08537511328125
0.09579722671875
0.05010310140625
0.197332255
0.10351102265625
0.0408441896875
0.03169466875
0.11345679125
0.068879416875
0.0568151490625
0.021784032703125
0.0790274634375
0.11558208078125
0.0961288353125
0.10999968453125
0.029381915515625
0.5338079453125
0.06833841328125
0.142313846875
0.07117808546875
0.2299872640625
0.160964506666667
0.1980347665625
0.1183302396875
0.018436328265625
0.01178544015625
0.018856243953125
0.027277413125
0.2253658246875
0.09384253140625
0.09785987984375
0.1316483003125
0.0187819963968254
0.0604434965079365
0.21938623859375
0.1075389734375
0.1070888271875
0.4437569546875
0.038331083125
0.1885266975
0.4659199834375
0.573399600625
0.2119941796875
0.274105215
0.09900782234375
0.5016155
0.12114003125
0.0535220103174603
0.10719458609375
0.0905800090625
0.133176478125
0.01766581203125
0.02490968128125
0.24776018704918
0.10658664671875
0.0213377738730159
0.1068509928125
0.08537382671875
0.1238631721875
0.088789558828125
0.06881094203125
0.2715379859375
0.2537198359375
0.07564274203125
0.13774744453125
0.0275089935625
0.1069289209375
0.0104366802984375
0.03251949203125
0.120952581875
0.0236949688730159
0.029096572390625
0.10714822890625
0.1118285921875
0.431344634375
0.58947356875
0.17491195
0.014269765046875
0.07531078
0.017050103046875
0.0120058579174603
0.01590594071875
0.02784700359375
0.0202046385714286
0.017105260703125
0.1093390796875
0.016970183984375
0.09278965671875
0.13374156734375
0.06866786546875
0.0706407028125
0.34968249047619
0.168467915873016
0.0253275752698413
0.016660497859375
0.066722054375
0.0756777553125
0.0504732109375
0.10874566515625
0.0192980952380952
0.08046648171875
0.19003330734375
0.0347823653125
0.5071751509375
0.03404151484375
0.56614996375
0.0134590390793651
0.05268947
0.0359330759375
0.0639957134375
0.06747113859375
0.0860400640625
0.01659775703125
0.4516677171875
0.015742692734375
0.132067770515625
0.012528556921875
0.08771547265625
0.0182065323492063
0.17630180765625
0.6790765796875
0.02904810625
0.5141615546875
0.40032366546875
0.1395232171875
0.18810370625
0.098506489375
0.435079315
0.4764226734375
0.011257828671875
0.06967409984375
0.1110923453125
0.0694182909375
0.1232379715625
0.03762302296875
0.18517919796875
0.0570253528125
0.1031999153125
0.18549524109375
0.11107229171875
0.0336415417460317
0.11541846578125
0.0140983663650794
0.022133676875
0.0697492019047619
0.03406740734375
0.026517705625
0.101835857096774
0.1079170028125
0.23342783734375
0.019988437375
0.02931589390625
0.07270308703125
0.1915591421875
0.369148777609375
0.06619203390625
0.2734834546875
0.12532629375
0.6178135859375
0.026298315421875
0.02533886434375
0.101925379375
0.056166427578125
0.03010709234375
0.1033255674375
0.117248803125
0.333596878125
0.0850594674603175
0.0993089628125
0.10621119703125
0.029372960734375
0.029110936828125
0.10362376453125
0.163021149421875
0.078066629047619
0.388662209375
0.1138003159375
0.026729299890625
0.089925461875
0.14877403
0.52294215375
0.0631370403125
0.3774206546875
0.688341325
0.1117417446875
0.03953219296875
0.12196299015625
0.04622556765625
0.06387925265625
0.0125104783125
0.05652629671875
0.05547110578125
0.111707966507937
0.1237428040625
0.05587091640625
0.12842376953125
0.09332470625
0.25106455625
0.0737538678125
0.39277810859375
0.2468587046875
0.07361897796875
0.23252723484375
0.08919052421875
0.20304156515625
0.183707573650794
0.08168265078125
0.01627274409375
0.014613569953125
0.32674830015625
0.04184438625
0.09188772
0.013639294140625
0.44489398703125
0.04620768484375
0.10905787234375
0.119714683734375
0.620377746875
0.04267654875
0.10703451578125
0.20007830140625
0.01178855809375
0.08863855359375
0.280896399375
0.0715784640625
0.09993211140625
0.424621377777778
0.251171740625
0.0353677192741935
0.6517946703125
0.0290447965625
0.12038698203125
0.12374100875
0.08988047546875
0.035325038703125
0.0435434746875
0.119737039047619
0.6876857171875
0.1075397228125
0.391811686875
0.06070219171875
0.171094025
0.021645857265625
0.07155843921875
0.09037088953125
0.14684254453125
0.02612185859375
0.015832190203125
0.0342001945625
0.2165460734375
0.1501717796875
0.028344927171875
0.00820501709375
0.0857162790625
0.1493231653125
0.019473124734375
0.0246561146875
0.008521106984375
0.527055055625
0.029934278640625
0.30550429140625
0.0363284015625
0.09850104359375
0.205363989375
0.1085550446875
0.03650901109375
0.6250269828125
0.15070389109375
0.0368705553968254
0.25845008578125
0.18798123265625
0.114294453125
0.219081209206349
0.04767901078125
0.020647626515625
0.0458899934375
0.0493034211111111
0.018346238125
0.3106121390625
0.0282736066451613
0.10536100140625
0.018793396234375
0.12497535640625
0.0998467140625
0.3830563265625
0.14351823484375
0.269092505078125
0.07316112578125
0.10381792640625
0.5734437234375
0.65454587765625
0.04311968484375
0.072809241875
0.0661022559375
0.10774578015625
0.01140277078125
0.02042638553125
0.440126201587302
0.144924896875
0.2107452203125
0.1783792028125
0.65952054516129
0.126391622222222
0.01345718234375
0.0143468188253968
0.1421576615625
0.3009342990625
0.66556334375
0.04814473171875
0.0691289550793651
0.0742755577777778
0.13991661015625
0.0645570506349206
0.04859725703125
0.09115299875
0.34772636484375
0.14403280484375
0.12726900046875
0.4158388375
0.03074997390625
0.02942203921875
0.0275809656666667
0.08696929171875
0.0260533157142857
0.016461559171875
0.32085775671875
0.0181218385714286
0.3795692125
0.07754551390625
0.07268586703125
0.117701366875
0.04664644078125
0.0190986553125
0.148807169375
0.786087259375
0.0217961859375
0.12947712578125
0.35922754375
0.0761140834375
0.6863651078125
0.0275713276875
0.14834599390625
0.0893901003125
0.124502435625
0.0700354990625
0.012657477546875
0.009467458
0.6598131328125
0.16376615359375
0.34108448515625
0.02997223134375
0.6505869796875
0.16028576421875
0.08159002625
0.8980071640625
0.028513981
0.1690175546875
0.6444961421875
0.07564122984375
0.0631578828125
0.048278942171875
0.152479834375
0.11217081703125
0.0368678026984127
0.06456568640625
0.1019959896875
0.1030692440625
0.13492464796875
0.2354816303125
0.04958614625
0.387077778125
0.09593026765625
0.009009213828125
0.196301030625
0.09903624671875
0.0142943529375
0.11462739703125
0.0643954240625
0.0659288809375
0.020149898
0.10765049109375
0.10364816328125
0.53233772296875
0.09841147828125
0.0656482340625
0.04354064234375
0.0843555284375
0.0948249675
0.366622606796875
0.07573676390625
0.036009126875
0.087828518125
0.14934295421875
0.0165949542222222
0.3697335234375
0.6931649125
0.01915288384375
0.0265701946875
0.023336020125
0.0600119061904762
0.12391110515625
0.025838791203125
0.06357005671875
0.0952102674603175
0.0234125080625
0.05812681265625
0.019824054875
0.3447944525
0.12572154546875
0.2339982371875
0.05989118671875
0.566945953125
0.015822580546875
0.123040465625
0.12768119671875
0.020660706859375
0.02730236103125
0.4214893453125
0.3272015
0.1351804990625
0.5642310390625
0.0101750237619048
0.04403403625
0.0871029065714286
0.13133917175
0.2651248678125
0.11067991921875
0.076859141875
0.15480578984375
0.0459829987301587
0.087936385
0.09829756921875
0.08382092109375
0.018378407890625
0.17689549
0.398988815625
0.4177666046875
0.0217823793015873
0.032018924375
0.1230482675
0.03381761140625
0.30464236415625
0.048023453125
0.09365982375
0.0140241506190476
0.097527313125
0.111032614375
0.14982677296875
0.031237358484375
0.1204195175
0.03044114859375
0.01190186703125
0.0240341178125
0.011599988484375
0.109698431875
0.11535638421875
0.1066807015625
0.024236819125
0.0390462075
0.0231538196825397
0.094680931875
0.123594443109375
0.136392726349206
0.15155139765625
0.17820964484375
0.08297117859375
0.10185078515625
0.17241381125
0.55883241046875
0.0264027370634921
0.105387746875
0.0236480612857143
0.17112547265625
0.115000555
0.09779352390625
0.0158384040625
0.02473619265625
0.23264544171875
0.07532235171875
0.017807341046875
0.1506172134375
0.06675640421875
0.1340892921875
0.11840704640625
0.42530771453125
0.0267232380952381
0.01224564475
0.023772006031746
0.015664853109375
0.51253013125
0.1619953
0.08110734921875
0.07167053359375
0.054364263453125
0.02491744025
0.11027074125
0.109400491171875
0.349973728125
0.18673136515625
0.0115026949365079
0.09648991640625
0.5781731546875
0.520731825
0.4149409271875
0.09059241921875
0.052608773125
0.601113108125
0.105898345734375
0.0873889784375
0.019862076265625
0.0134560865625
0.0151216012380952
0.1168251659375
0.019653455828125
0.2221783475
0.0626271540625
0.079745475
0.5356496453125
0.1424216190625
0.23456571703125
0.24616529796875
0.0223259618412698
0.0701797490625
0.015282508046875
0.480131128125
0.15377538265625
0.022510000578125
0.10660044375
0.6482171375
0.07343666828125
0.055429204578125
0.0942391263492064
0.035608371421875
0.2754840109375
0.11224435375
0.434129628125
0.259478556875
0.0819598178125
0.09389806234375
0.1059585440625
0.0588267075
0.3216395421875
0.0151031324375
0.1330873596875
0.09570450390625
0.0272582676612903
0.08881347375
0.0251493883174603
0.0128344836349206
0.17849011078125
0.09475573796875
0.13393881765625
0.1149098840625
0.03564682015625
0.01474947471875
0.08040525828125
0.120843205640625
0.1112821021875
0.03573783203125
0.0843020575
0.0458689334920635
0.06271284046875
0.06934768359375
0.03945592215625
0.11048324328125
0.186739978571429
0.1115241440625
0.244641925625
0.0154760309344262
0.0258227298125
0.1125371146875
0.11410804515625
0.101189813015873
0.07301279171875
0.23346594375
0.035110983125
0.14222931140625
0.08096645890625
0.416331246875
0.01189233603125
0.065656866875
0.32049699171875
0.33345286078125
0.10291524171875
0.30650197875
0.0243659866875
0.08175579140625
0.5201255078125
0.10530781265625
0.015163392015625
0.0297289375555556
0.015599091734375
0.1417060296875
0.0200450880625
0.017373809578125
0.34296664140625
0.12197530203125
0.10170622140625
0.2574143265625
0.09084389046875
0.21613460625
0.11046155671875
0.08877551484375
0.020272680015873
0.0261743855555556
0.0141935597777778
0.093771400625
0.0695997221875
0.2908230115625
0.04110568484375
0.59125595625
0.051010040671875
0.152080093125
0.1599707359375
0.16237851546875
0.10993471234375
0.1216429784375
0.10868430109375
0.01907000628125
0.014850533234375
0.2793894303125
0.06242600171875
0.0127508435625
0.265598555079365
0.0155120582857143
0.12445155203125
0.088288633125
0.2972551203125
0.0140941350625
0.044573126859375
0.01810282790625
0.090663339
0.21864349203125
0.18095091571875
0.30088244
0.139261505625
0.1346125653125
0.5494666015625
0.6912557375
0.2304867859375
0.198916900203125
0.0403026759375
0.07221167609375
0.03225049984375
0.018255561765625
0.1555751109375
0.12708294796875
0.057344494375
0.28023758375
0.0988767353125
0.025333510625
0.072424634375
0.3694895875
0.189288584375
0.015038043015873
0.03488247171875
0.018092910515625
0.02297523765625
0.09008835140625
0.0818157478125
0.262918638095238
0.07501219953125
0.090055156875
0.593893378125
0.010403147390625
0.581154125
0.093256814375
0.07102003765625
0.10190014890625
0.02208900703125
0.05145878515625
0.394392634375
0.0197785880625
0.0643790884375
0.043820023015873
0.03453437546875
0.025405535625
0.08862597171875
0.0118618735079365
0.22472870421875
0.123025955
0.02682761328125
0.08053689734375
0.0840448921875
0.5330450578125
0.6964249515625
0.10984898609375
0.4206464303125
0.10969805015625
0.74940808125
0.38358515015625
0.10900882859375
0.717681465625
0.097829539375
0.0245692251746032
0.1226866365625
0.12506372578125
0.129360170634921
0.058567586875
0.05162568875
0.0234021698412698
0.022174771421875
0.1212273075
0.020989827796875
0.01853313859375
0.0183087594375
0.079628325625
0.0261542890625
0.4054780659375
0.08587557546875
0.13989745734375
0.1003817165625
0.01931092171875
0.11214475484375
0.16561398265625
0.26356116703125
0.1211764209375
0.01847241490625
0.037929245828125
0.0723729815625
0.16165708125
0.2926046425
0.5923900965625
0.0465784234375
0.094942069375
0.0218024095238095
0.0229293416031746
0.056954500734375
0.1944462359375
0.20657238875
0.031579238109375
0.0651948574193548
0.08759411953125
0.0343688759375
0.1128151853125
0.05204869121875
0.01836937484375
0.32239068
0.501672684375
0.023980715
0.0325281746875
0.0127067246666667
0.085726023125
0.013431993078125
0.26538946953125
0.10344721671875
0.0664920879365079
0.019774778625
0.0153539932063492
0.090819649375
0.299064078125
0.1058580903125
0.07132514046875
0.027119526875
0.09757177890625
0.02055983296875
0.1262905890625
0.11463104578125
0.51007174953125
0.0168219033125
0.10630807140625
0.1132718221875
0.2405678984375
0.01552805728125
0.10071832484375
0.00912762325396825
0.264516365625
0.024400839578125
0.12680224984127
0.0396334234375
0.6070001890625
0.0546561538125
0.078829279375
0.6395817296875
0.0444963828125
0.03077907825
0.0195276196875
0.46454311421875
0.1369488203125
0.08172403640625
0.4182212671875
0.020787709140625
0.0785866971875
0.02363369140625
0.141536128125
0.32021480296875
0.45120931390625
0.020131558765625
0.05606410453125
0.0629772379365079
0.05800017703125
0.2170499384375
0.407886478125
0.2069578328125
0.03139755296875
0.1552805128125
0.30292625953125
0.1662955765625
0.0078544487984127
0.070395796875
0.02208143715625
0.02502831984375
0.08404115578125
0.04706110078125
0.12998484703125
0.10567415828125
0.01891796928125
0.12974350625
0.044616845
0.0764123221875
0.50262221875
0.020962884546875
0.5465404046875
0.0751028078125
0.11887377671875
0.019879501671875
0.097307741875
0.0833123378125
0.1311172590625
0.068743783125
0.028612688078125
0.2618382625
0.07923923921875
0.016101960046875
0.0923316309375
0.077294829375
0.16723308140625
0.11536349421875
0.07704544171875
0.04127435234375
0.128776268125
0.1110017528125
0.09624393078125
0.0441438221875
0.07746242203125
0.01237442190625
0.0277414538095238
0.0964531025
0.07008338
0.08435265
0.25650641875
0.270352509375
0.0902027896875
0.112112950634921
0.334660915625
0.0808817415625
0.0904445359375
0.34972461921875
0.027801593125
0.0185674576349206
0.15566264640625
0.10768550875
0.48304513125
0.20652967015625
0.08902525
0.141270575625
0.6720664765625
0.224473790625
0.09886654296875
0.47568772078125
0.02780834284375
0.10152393984375
0.1531442921875
0.13369697734375
0.05290339640625
0.38079263125
0.2937423203125
0.1032664375
0.01925664840625
0.122854625
0.0513735725
0.1280947825
0.5282838984375
0.448313399375
0.2103605921875
0.10608117296875
0.07256302453125
0.11345460015625
0.516636599375
0.1527735471875
0.11943726359375
0.25373475171875
0.0559110015625
0.05832295265625
0.0135643874375
0.02728262765625
0.17831500546875
0.17557828359375
0.03979416125
0.12257832625
0.04535452640625
0.11968023125
0.02648280875
0.09717809359375
0.034999759625
0.03610665171875
0.3044470953125
0.10764966453125
0.1307781740625
0.01860690828125
0.07420862875
0.17847832671875
0.0840655721875
0.303446591875
0.0807935075
0.0533810434375
0.138625003650794
0.0641708271875
0.08252188609375
0.08288228015625
0.02804853046875
0.034725129375
0.0745193778125
0.02452607625
0.26176708484375
0.014584989546875
0.39523561171875
0.044313873125
0.09309591390625
0.05234095796875
0.019993750984375
0.0706154473015873
0.4549608625
0.06419082796875
0.57199316375
0.07766157984375
0.07607454671875
0.16911927515625
0.5925977484375
0.0236878523125
0.10813609828125
0.12992302484375
0.123269471875
0.10348049359375
0.1574025953125
0.0253182840793651
0.205555590625
0.0454261990625
0.39060001953125
0.0218964319375
0.166429435809524
0.01273849103125
0.154616448125
0.1924834015625
0.11651534390625
0.0207214983125
0.0280285386875
0.11669589265625
0.052017289890625
0.05246211421875
0.027251964140625
0.17080626703125
0.0337268303125
0.017711392453125
0.10563873875
0.5572767484375
0.1129721353125
0.027200877828125
0.09332184421875
0.1419025275
0.0755854953125
0.447093296875
0.3550636625
0.07295023734375
0.3606336675
0.0170374816610169
0.0194049357333333
0.1403729375
0.21146918609375
0.02524670375
0.234318655625
0.2408140334375
0.059148360625
0.0554426734375
0.01093211178125
0.0409339170967742
0.0637579374603175
0.05299321
0.0704292184375
0.04632216
0.0651374196875
0.343799344375
0.155659527828125
0.01989906834375
0.12593405390625
0.0178329886875
0.02212433853125
0.062433475
0.0168837149375
0.08827738578125
0.022940334359375
0.7407770140625
0.1151464371875
0.01214609271875
0.0815320559375
0.12626033875
0.05363506453125
0.0362168521875
0.100661505873016
0.05668971140625
0.008613441734375
0.10324333375
0.04847215140625
0.2082065053125
0.1541782209375
0.02642084609375
0.08778195359375
0.13148745234375
0.25630411046875
0.11687002515625
0.100608015
0.01657958721875
0.2521996234375
0.089925951875
0.03663185484375
0.21342254
0.010828589331746
0.07615310390625
0.069682025
0.07305372140625
0.07130156640625
0.309033364375
0.018056658953125
0.0887238365079365
0.04122149796875
0.02474630890625
0.0400239753125
0.025187099765625
0.097920836875
0.121644571875
0.125268965625
0.0289183771875
0.023501246140625
0.34794970625
0.0984185846875
0.59982473140625
0.0199891949508197
0.022735845625
0.36925372734375
0.07916700015625
0.04196828
0.0127148785
0.05922985484375
0.02024120515625
0.17335888515625
0.07747980328125
0.025810046015625
0.18299421796875
0.0633716246875
0.012197842703125
0.00796821140625
0.0118243950967742
0.011761916968254
0.07885726109375
0.015306832875
0.1287464896875
0.080689940625
0.10404784703125
0.3116874259375
0.1270503615625
0.014491610609375
0.41505671890625
0.0853342859375
0.4282542721875
0.014213109984375
0.0328628306875
0.05928717
0.1034564721875
0.0979211715625
0.181139995625
0.0676373303125
0.09793746
0.06283464046875
0.07716312078125
0.35574540703125
0.0174558848125
0.097921115625
0.11395217140625
0.029498804265625
0.1019182653125
0.441316703174603
0.01222395359375
0.07181308734375
0.01853970246875
0.13722263484375
0.091601355625
0.0120205078225806
0.4364279275
0.03896459875
0.08596648265625
0.0784748328125
0.03055906196875
0.39001191265625
0.29436007046875
0.10936072453125
0.08195193546875
0.02058010953125
0.1463795046875
0.5586411109375
0.10838257390625
0.1275456484375
0.06853738890625
0.1441989765625
0.07334366921875
0.0218418858730159
0.06924581625
0.593987675
0.167030700625
0.0448816281875
0.74628903125
0.0279619153125
0.859444234375
0.0329952016666667
0.1043457125
0.06487114203125
0.0293167471875
0.01684841921875
0.09520420859375
0.4300820028125
0.413219228703125
0.07477969203125
0.1139502978125
0.03739842875
0.0147222202741935
0.02836559390625
0.14943231765625
0.0997107059375
0.028062410625
0.0129910890625
0.26060188453125
0.08588154546875
0.2639914421875
0.152150140890625
0.4991235903125
0.0855135940625
0.11106162
0.0971047921875
0.06723400625
0.019088009984375
0.0687936740625
0.0727003890625
0.0273508390625
0.0292923761904762
0.0470604028125
0.026214087625
0.1122707709375
0.4043010078125
0.1008149609375
0.015364411375
0.06890667890625
0.09512103796875
0.12006768796875
0.047343966875
0.21489364109375
0.0130011047936508
0.02090716390625
0.117714535625
0.0891840325
0.109596873125
0.33545443765625
0.01970669128125
0.1241551271875
0.06510656515625
0.0182337135625
0.13265594796875
0.12273251921875
0.071353016875
0.0188780294444444
0.06494095
0.075156071875
0.5613139640625
0.048420240625
0.3046914140625
0.804967
0.1497209940625
0.0121981773114754
0.06985916453125
0.32459150515625
0.12053495734375
0.06767540625
0.04485106390625
0.09453573390625
0.018825654453125
0.2404871953125
0.12267454625
0.40194518125
0.013315227375
0.265935576190476
0.03347674015625
0.03528568640625
0.014725028375
0.0213113546666667
0.0278613563492063
0.02586692234375
0.04356531021875
0.10627886625
0.138492771875
0.46956176
0.12861200484375
0.12587061578125
0.04989720984375
0.10069548359375
0.0793029925
0.018945863578125
0.105989471111111
0.375797054603175
0.10131454828125
0.071051896875
0.3488477078125
0.04929012515625
0.03217115234375
0.023683991546875
0.4969046890625
0.05149632375
0.057805035625
0.15022974375
0.10309648765625
0.11213759765625
0.01849742584375
0.09585226140625
0.11496604765625
0.08289237609375
0.01980580596875
0.023240488421875
0.593939009375
0.3296971453125
0.3857899890625
0.0112408333125
0.1028606690625
0.06356827515625
0.2733071125
0.074226124796875
0.130211836875
0.0333213762459016
0.04945371609375
0.08851121890625
0.03321802171875
0.0310888259375
0.0755086346875
0.0920863321875
0.08053754515625
0.605770233333333
0.1532336984375
0.18108790890625
0.01089449440625
0.030617327078125
0.0965876587301587
0.7137991234375
0.09556543296875
0.02752849403125
0.0945901628125
0.02762735984375
0.012197037890625
0.2477606121875
0.0538979907936508
0.303548228571429
0.0827952053125
0.02548422484375
0.1235592178125
0.369058046875
0.013592854578125
0.0516618046031746
0.2999447134375
0.07486347390625
0.1387340446875
0.029712680952381
0.44313870171875
0.05345415265625
0.087267226875
0.676602234375
0.6049530265625
0.016082079578125
0.32260616015873
0.16365735234375
0.0786968573015873
0.089469873125
0.23973496859375
0.0235536783968254
0.0155488413396825
0.01460812225
0.11288202765625
0.116054286190476
0.7024188765625
0.01805972496875
0.020310123640625
0.518444228125
0.38247207921875
0.064697971875
0.0233098503125
0.018609852328125
0.21606665625
0.0766359474603175
0.1346654078125
0.10760198578125
0.05250089234375
0.046225352578125
0.8135326453125
0.1010681240625
0.31316657109375
0.2165283196875
0.01095563215625
0.0819645149206349
0.1198212940625
0.04597345921875
0.49320110171875
0.343137575
0.031368002765625
0.025520074328125
0.18141487375
0.01356080975
0.027412196875
0.01334772953125
0.333303625
0.276339868125
0.3048108125
0.1364449725
0.0191147172380952
0.0718330378125
0.07722798953125
0.3177779440625
0.2948173371875
0.0170103407619048
0.1075912775
0.161712096875
0.03441205828125
0.03863126234375
0.0199282886349206
0.31099183390625
0.06705568046875
0.030502676875
0.0712890828125
0.11924001171875
0.03418167890625
0.2199676421875
0.4578823196875
0.1606092765625
0.0624360530952381
0.29490128546875
0.0946224514285714
0.2315895765625
0.4275067971875
0.4318887578125
0.18476718046875
0.10227522921875
0.071179096296875
0.4960512875
0.04729866375
0.02126422396875
0.03282374703125
0.0251196746875
0.06248322921875
0.148115645625
0.211376875
0.05613390375
0.08257414359375
0.1069488349375
0.09409320859375
0.0834300212698413
0.04767626546875
0.33119536875
0.018881138515625
0.0754725265625
0.2016187859375
0.020069125765625
0.07618346578125
0.3435704515625
0.28497223125
0.0738395271875
0.0773957578125
0.5301509796875
0.0259619946875
0.3425026359375
0.03023906703125
0.0613031625
0.4116487390625
0.014314664546875
0.06989837453125
0.04626737734375
0.39174985296875
0.028800789375
0.01585545490625
0.018631890421875
0.22945092140625
0.1937047640625
0.06669396484375
0.3001330109375
0.05325630046875
0.1986008375
0.010622058671875
0.396791325
0.19373726046875
0.1141294415625
0.012765097375
0.0611234433333333
0.5491389025
0.5537789140625
0.0301529555
0.017238172796875
0.03827143109375
0.749709778125
0.0511379384375
0.01804450353125
0.5155293375
0.09132177390625
0.11660586421875
0.08093349828125
0.07461205234375
0.2705085375
0.07897741921875
0.0192420963650794
0.60782869375
0.07229302171875
0.01352127696875
0.3847623146875
0.031623471875
0.020670018921875
0.0270484564375
0.04882836234375
0.0111752380625
0.08746372578125
0.12552122859375
0.01949012171875
0.1212506740625
0.393104496875
0.0539084615873016
0.095997565625
0.12131088296875
0.10233309046875
0.040522195
0.0317143190625
0.51855818640625
0.15776203296875
0.1171670228125
0.09438200859375
0.11498764671875
0.0861030475
0.0123285523333333
0.02693082625
0.2474672765625
0.03863058534375
0.038022275
0.07935193984375
0.02787454640625
0.06756618703125
0.067389674375
0.4953018953125
0.041456317828125
0.394096975
0.3422642178125
0.07506393421875
0.33449257234375
0.108074296875
0.08219362359375
0.6579843265625
0.1743791775
0.3376428990625
0.1062369871875
0.020477253203125
0.4510206878125
0.1532589109375
0.02419185359375
0.188780906451613
0.0162840462857143
0.16866646
0.191941970920635
0.023406875734375
0.07794679875
0.453854301746032
0.0493826709375
0.2030636109375
0.08734426578125
0.0240912280645161
0.020252599609375
0.11739416609375
0.119348986
0.0706977140625
0.0569443
0.0957712078125
0.10658769578125
0.138576176984127
0.15008402671875
0.0242629815625
0.09199361234375
0.1911822021875
0.197045018625
0.227928198571429
0.137161112359375
0.19002605765625
0.1245799859375
0.13156748109375
0.00796503565079365
0.140368605296875
0.181013671875
0.013539452625
0.1553034984375
0.11946513296875
0.08648137328125
0.6248163671875
0.059217945
0.0361810296875
0.1428257203125
0.09619160328125
0.02499515921875
0.08553629453125
0.0166093759365079
0.12080385515625
0.0650134215625
0.02557497046875
0.27374715859375
0.0989580646875
0.1246245809375
0.059206678984375
0.1567413871875
0.0233388371875
0.30209486546875
0.700400028125
0.0956989878125
0.0304823006349206
0.07131155234375
0.0320447284625
0.10354336453125
0.0482600671875
0.10674749734375
0.10855029671875
0.08397836015625
0.02813966328125
0.2027663390625
0.11946920484375
0.19369367984375
0.02153835671875
0.26475258875
0.07145098471875
0.144383032063492
0.20267999984375
0.097643929375
0.0935698740625
0.020354119984127
0.020905432421875
0.21282156125
0.06721318875
0.020168955375
0.25965705734375
0.079459635625
0.15611777265625
0.06969927546875
0.10750471421875
0.1054101171875
0.04419537328125
0.01984407775
0.05808986046875
0.2907846234375
0.111876415625
0.0228826653125
0.01152921490625
0.09135586359375
0.13175052796875
0.0852561475
0.5179559703125
0.6673497609375
0.129352106875
0.04703642
0.0880444659375
0.009167978125
0.11690475625
0.35780394625
0.14847927296875
0.055027388890625
0.02428472265625
0.01960023709375
0.03792064640625
0.072672819375
0.08625651375
0.020539273234375
0.02162559684375
0.168230564140625
0.1553205121875
0.12413442890625
0.027780941859375
0.0288147659375
0.2740782203125
0.087791731015625
0.2025616275
0.0488778021875
0.08607128578125
0.10021741140625
0.072441006875
0.065400576875
0.13853557125
0.0243897508730159
0.04775471296875
0.0360586109523809
0.082867524890625
0.04840566734375
0.12360758234375
0.07261341953125
0.100972640625
0.102622594375
0.11880766265625
0.13210513734375
0.05570386796875
0.03905242796875
0.07592951125
0.15760776453125
0.09562819578125
0.261030998515625
0.04468094625
0.1678100040625
0.15751154796875
0.0705652521875
0.12664511875
0.03206063778125
0.01985564225
0.011712372234375
0.012626383984375
0.268145234375
0.391475135609756
0.01465061028125
0.09935775984375
0.043668382828125
0.03498277890625
0.150989749375
0.07718013109375
0.0899330965625
0.137903526875
0.31675937875
0.06981993984375
0.230365576875
0.0943595646875
0.05052812015625
0.022322809047619
0.1616051625
0.07304570859375
0.08487769140625
0.39087090203125
0.07998177
0.06552551453125
0.6081242546875
0.2635833534375
0.6224020640625
0.05730406484375
0.022924516640625
0.020104268984127
0.106699598125
0.1682256975
0.11016040453125
0.168166815625
0.0427218175
0.08115771984375
0.7097969203125
0.321285953125
0.02464049046875
0.1483265511875
0.346645616875
0.033789303015873
0.11312848375
0.09511590609375
0.3068026928125
0.04113601253125
0.0112763376507937
0.10424242553125
0.07247073234375
0.03832718890625
0.2232785453125
0.07949022375
0.14117011546875
0.11775684984375
0.0945791396825397
0.263984106875
0.39720342375
0.15875083046875
0.371354759375
0.10338169171875
0.12132474171875
0.0202559386875
0.10844622328125
0.03420876453125
0.113956556875
0.0975739621875
0.1672883359375
0.022759416921875
0.050603686390625
0.09317517546875
0.02001095703125
0.1168148275
0.01775440934375
0.0250830053968254
0.01998998915625
0.07720247875
0.0186952564920635
0.02515962640625
0.109159292571429
0.4466750234375
0.03656281875
0.09650342859375
0.00966503801587302
0.41839043546875
0.1387950659375
0.07030790234375
0.01106386390625
0.12757885953125
0.0882518284375
0.0305810604761905
0.06871549375
0.09685759765625
0.08957394859375
0.10013983546875
0.0667131165625
0.0171269799365079
0.14271790265625
0.06858319125
0.3588490265625
0.154220125
0.09791376640625
0.069261759375
0.03375784828125
0.1219419690625
0.07403325125
0.05529782765625
0.02782181390625
0.0361716078125
0.05488830765625
0.04622855484375
0.11392515640625
0.2041547515625
0.03436533671875
0.07671064203125
0.562882740625
0.097793204375
0.08354537625
0.02068347225
0.1783600971875
0.6624882671875
0.015964901796875
0.12784542328125
0.1140299475
0.281281203125
0.11217673234375
0.34219088984375
0.010464633578125
0.0131018076875
0.03204209578125
0.07777851515625
0.0171424032419355
0.15957995921875
0.21416828453125
0.0298222878125
0.07574899046875
0.170478295
0.0876099009375
0.0874868315625
0.234543565
0.1016612334375
0.07771173609375
0.5817628046875
0.09554606125
0.10019375546875
0.0146040134354839
0.0197006950793651
0.015612672109375
0.549880125
0.04928655796875
0.092642759375
0.12678220265625
0.09979585203125
0.0209768271451613
0.35516297421875
0.265470990625
0.0366712428125
0.0970627528125
0.08992655109375
0.017483029234375
0.26920046578125
0.019511540859375
0.04057170125
0.03004522578125
0.1447498253125
0.478098775873016
0.031632066875
0.011975526140625
0.03720779859375
0.3664359
0.5036687125
0.2790870921875
0.2927640234375
0.11220483234375
0.13778257796875
0.09313636328125
0.0368983703125
0.36329467765625
0.0413629553125
0.149231849375
0.09536443328125
0.342080140625
0.0739488546875
0.4740044875
0.0310209384375
0.05491598140625
0.330872369375
0.038824073859375
0.08880437203125
0.016920518765625
0.35207819478125
0.10361725078125
0.1477684015625
0.06037127703125
0.0243192696290323
0.04439207953125
0.5876080875
0.23191122546875
0.014444457796875
0.0376612284375
0.11988224
0.07603935421875
0.054976634375
0.0887289140625
0.19883770375
0.08274572
0.5982031171875
0.011459574
0.0298809590625
0.10447042578125
0.11462568390625
0.1420308271875
0.04821355265625
0.36446015453125
0.052389725
0.1830900546875
0.12370482015625
0.16402283875
0.0913933253125
0.43624538640625
0.10843174640625
0.14683595234375
0.017869220984375
0.0831504798412698
0.38561156875
0.12818023359375
0.0177222160625
0.05849137265625
0.06362914828125
0.0710420246875
0.088462976265625
0.06078242296875
0.32232165234375
0.5346116878125
0.6648855734375
0.0148526589375
0.06763699375
0.0629124084375
0.05470783515625
0.77320676015625
0.02753607375
0.0277136048730159
0.02265007953125
0.0220451533492063
0.0126565963968254
0.06620914265625
0.0918505203125
0.111831425625
0.013903921557377
0.013881400171875
0.031148291578125
0.0769975843225807
0.09252967078125
0.18946184765625
0.0724537831746032
0.0787243653125
0.09519365546875
0.02174098390625
0.1289847621875
0.0124816699516129
0.05840233671875
0.11304769375
0.03119286875
0.0371782334375
0.02799211875
0.07237341890625
0.065144653125
0.016499724859375
0.33644898
0.2341204771875
0.0337780914285714
0.21679076203125
0.10553883546875
0.06774007140625
0.00774348596875
0.023118440109375
0.6315272203125
0.1300637415625
0.373294775
0.1070552934375
0.12213156171875
0.0400834315625
0.07863540734375
0.0305220807419355
0.036473976875
0.09095994125
0.08922987640625
0.483969275
0.0955470953125
0.0979222228125
0.2293662703125
0.09334954921875
0.0235574515396825
0.03412756859375
0.07979558796875
0.2270275671875
0.09028164578125
0.06998657078125
0.3071870878125
0.11919788515625
0.8254160515625
0.8277555578125
0.032148015546875
0.04469478015625
0.07910407703125
0.53838933515625
0.12634166171875
0.560949515625
0.40528417734375
0.3470412440625
0.08386108015625
0.08642131265625
0.09391229984375
0.58884892265625
0.10010013734375
0.0204072092222222
0.09393028828125
0.09230259609375
0.037782040625
0.0867514078125
0.02037752103125
0.014562483875
0.18966496625
0.018042116421875
0.36470796140625
0.0745771003125
0.16987097453125
0.0971448209375
0.17371798734375
0.4709905425
0.12397447078125
0.0508801903125
0.4975245
0.53817195109375
0.0737813578125
0.152965466875
0.3678489390625
0.085039628125
0.0881343821875
0.0373148646875
0.13707598125
0.08954743921875
0.3112434453125
0.02053450953125
0.0727553184375
0.1707454234375
0.1092763609375
0.039759110625
0.019689025234375
0.015253404671875
0.11415929390625
0.015764706578125
0.252423980625
0.0507263242857143
0.4526391215625
0.1054800878125
0.11900752109375
0.03864752890625
0.01961230515625
0.05489464828125
0.09285113796875
0.09103351421875
0.08857942484375
0.2129793453125
0.0891002634375
0.47484415375
0.3144112591875
0.3896563765625
0.160332386875
0.108995618125
0.617143946875
0.08947017953125
0.11013612359375
0.159047959375
0.10959794796875
0.0141193767777778
0.12192304140625
0.026778554875
0.017096476140625
0.0999788271875
0.10294272765625
0.113529386129032
0.03223535046875
0.010963313859375
0.08619599578125
0.0188534157885246
0.0104108994285714
0.01267042478125
0.08545591921875
0.033157639375
0.013405661484375
0.0505420565079365
0.024150853578125
0.03804438625
0.02738576
0.40508240484375
0.16606614125
0.3583391625
0.0206919896666667
0.064878058125
0.025212402484375
0.11783344078125
0.1157017865625
0.25196289140625
0.5044427828125
0.16919052
0.0152746624375
0.024408561875
0.07767027265625
0.028490068796875
0.13703079109375
0.02698893234375
0.13117505015625
0.672257715625
0.20835286953125
0.07170524921875
0.03767764140625
0.0108262158125
0.017776066609375
0.021398369047619
0.08311559078125
0.01401360171875
0.10069827640625
0.08249677921875
0.36352159375
0.029618036875
0.07772982546875
0.1676979271875
0.04794058671875
0.0776056240625
0.0208284889365079
0.05195930109375
0.08183768421875
0.719371371875
0.18843607640625
0.5683468140625
0.023177996703125
0.09417785265625
0.4087984609375
0.15282454109375
0.057471391875
0.0350314347619048
0.05488077109375
0.015361765734375
0.011393461515625
0.1028300796875
0.0147404697301587
0.09843072875
0.02068613259375
0.131392698125
0.06409990875
0.27689532296875
0.11494203625
0.12094003859375
0.1066054034375
0.2021642171875
0.32816128703125
0.210551755625
0.028908009828125
0.2548717390625
0.3118571859375
0.0743649759375
0.062760694375
0.02989091821875
0.09110185234375
0.33592395578125
0.031089565625
0.018456068421875
0.07321507609375
0.3257093171875
0.0112265201269841
0.12345702859375
0.012041986984375
0.0253829149375
0.013107163421875
0.0166903236428571
0.127996491875
0.19635536390625
0.0327875084126984
0.3914851921875
0.430498325
0.02914022375
0.2485170609375
0.287707339375
0.08053220125
0.04462374484375
0.049336109375
0.17606535265625
0.0775425846875
0.14800422
0.186936655625
0.01643784503125
0.36023367421875
0.07674118921875
0.1397545015625
0.17023720046875
0.111020916875
0.0892910371875
0.0103414336190476
0.13378088390625
0.015539297125
0.0374482515625
0.0204036705806452
0.11047220984375
0.08765994515625
0.340040415625
0.016094641859375
0.02959811015625
0.01804127571875
0.030619882671875
0.3630082428125
0.11859165078125
0.5132464625
0.0910708959375
0.024790117765625
0.10118300265625
0.29749201484375
0.01640094871875
0.026818223125
0.11546701
0.0420167325
0.09864502453125
0.1439630571875
0.11518577328125
0.2289371609375
0.0311617041875
0.02558767028125
0.03962539046875
0.1381326540625
0.0096491044171875
0.09510124171875
0.14431400890625
0.07767109609375
0.02640825921875
0.011135642953125
0.02080781115625
0.05370918390625
0.022503570421875
0.023110275453125
0.09862902125
0.0448095606349206
0.0938498553125
0.09598751265625
0.020728022015625
0.0216987906349206
0.08244348921875
0.0848217165625
0.01020605115625
0.07333691546875
0.03720475484375
0.020240744296875
0.26965875796875
0.0416936784375
0.03451882046875
0.02417187796875
0.1654409609375
0.0181991298125
0.016910475953125
0.1258087953125
0.573055521875
0.0606860361904762
0.0231533158125
0.0577382934375
0.11310979171875
0.37969978234375
0.549025365625
0.017523771296875
0.01887909703125
0.0945161609375
0.0217576909375
0.6111223046875
0.12094400625
0.0820954328125
0.0172621145714286
0.116584099047619
0.0224492965625
0.14563096
0.0214680002459016
0.07516255421875
0.0244956261587302
0.196716382698413
0.142468053125
0.5655202390625
0.04268303875
0.218943790625
0.04063480109375
0.03491954359375
0.0156841701746032
0.09854929375
0.073140070625
0.10314073015625
0.07127526375
0.022268924046875
0.21272914421875
0.1260462603125
0.14212511328125
0.08566418640625
0.0363113040634921
0.118121106190476
0.008906688890625
0.12461525125
0.28134029546875
0.06814668609375
0.5517804359375
0.0969272053125
0.345934495625
0.03123009375
0.0260883584032258
0.0485415066666667
0.08852429640625
0.08315641484375
0.2064219515625
0.4391432078125
0.1942687640625
0.07081715859375
0.6636426875
0.11941998515625
0.2053296734375
0.108210695396825
0.019662344375
0.026881094953125
0.04471692484375
0.0423458846875
0.24907769265625
0.01089614178125
0.593851803125
0.1088419703125
0.013592846078125
0.19367819765625
0.02570167421875
0.0147394714590164
0.29125522546875
0.10946783828125
0.0996728206349206
0.12750672453125
0.02354074746875
0.2198956890625
0.049251761875
0.195942690625
0.02608112078125
0.058533131875
0.617460959375
0.0218408130625
0.2529327284375
0.02767455359375
0.10213370984127
0.0580837578125
0.43287809125
0.10224262203125
0.08567809984375
0.10100071140625
0.073730905671875
0.1250057096875
0.08929550046875
0.202231003125
0.0928070615625
0.26858297421875
0.243628661904762
0.3252037759375
0.44960590140625
0.012623280453125
0.295618865625
0.0409487582857143
0.049407228125
0.126896260625
0.0736373601612903
0.177698846875
0.0274217540625
0.10723642875
0.436093564375
0.0776107125
0.1101323828125
0.01048095165625
0.1057582671875
0.0144658083064516
0.07468627421875
0.074947981875
0.2359416390625
0.07866675234375
0.540985909375
0.09844037046875
0.08168332265625
0.10738844734375
0.04738663734375
0.029037730203125
0.0172207101587302
0.03554599125
0.3322800015625
0.12732009109375
0.8578844453125
0.0189544859375
0.0575949184375
0.06984990015625
0.08119373953125
0.03064174453125
0.0213743871428571
0.01689638775
0.112849136875
0.06685658484375
0.850879078125
0.081366446875
0.2256294328125
0.1274299925
0.0834208671875
0.018244857625
0.1294320371875
0.043099128125
0.01863912546875
0.12378225765625
0.12984356921875
0.054805875625
0.02603715578125
0.0591446825
0.31133772796875
0.226087268359375
0.09930576046875
0.1254486021875
0.2096199890625
0.11511001265625
0.0714097865625
0.0867627590625
0.032349347546875
0.10016845703125
0.0529276740625
0.6306107640625
0.289999211875
0.3502526
0.08984825609375
0.10829356921875
0.02118522403125
0.018520469421875
0.0418469964126984
0.1152076096875
0.18457680921875
0.20946984375
0.0345881196875
0.07810956328125
0.32055872109375
0.03025199015625
0.0346749981147541
0.09371002109375
0.0268124618125
0.03066452203125
0.037730922625
0.028281377359375
0.292260103125
0.12770306625
0.49254514765625
0.13577212953125
0.0413585090625
0.08659172171875
0.0215871668095238
0.0431087484375
0.08219692671875
0.033014694375
0.1803659384375
0.1093568453125
0.08156826390625
0.0209912145625
0.0290956575
0.182134039375
0.0371024136666667
0.347452584375
0.07024370828125
0.10662235171875
0.1055909025
0.107546995
0.023862537265625
0.023984765484375
0.02426116828125
0.0748050275
0.17458386078125
0.0456582726984127
0.0767784988888889
0.016436845578125
0.225184794603175
0.02694711721875
0.09210974546875
0.0662021380645161
0.014276512578125
0.082720921875
0.02714203375
0.10508385453125
0.1426150521875
0.13234900578125
0.131436709365079
0.039788881125
0.715686009375
0.2774905890625
0.2624795921875
0.0497614415238095
0.020132837328125
0.01211834046875
0.0292568661904762
0.068592305625
0.0608346090625
0.0669129796875
0.01488909378125
0.088128873578125
0.0228929374444444
0.0596086875
0.34135283609375
0.06615975015625
0.30159728421875
0.14660612
0.07971895796875
0.12480790984375
0.04135795859375
0.5064438421875
0.0658538015625
0.1437828365625
0.133794888125
0.1043713003125
0.012745607546875
0.137800533125
0.067288471875
0.1702624465625
0.01840666809375
0.11473078734375
0.5238680984375
0.03332780796875
0.1670537390625
0.514221015625
0.03491252265625
0.544331952833333
0.030261037578125
0.02157271953125
0.06675156296875
0.0233262565238095
0.1413182834375
0.09149410875
0.38196681328125
0.09105941171875
0.0168396045645161
0.5739126265625
0.232793285873016
0.0198167798125
0.20647571
0.08702982671875
0.04983448015625
0.028169002
0.070511874375
0.4438683609375
0.0180458844375
0.0755587690625
0.15071050265625
0.22118831328125
0.10565853953125
0.17395485828125
0.1660066653125
0.31018762734375
0.43419998
0.10336181421875
0.414508425
0.015871281640625
0.016780553046875
0.0240651271375
0.0422697620967742
0.0379107321746032
0.0284315662380952
0.072531586875
0.1969181803125
0.013877602640625
0.019437202703125
0.044562001375
0.07366175484375
0.13387764203125
0.0605196625
0.17223333
0.11327732265625
0.0485593207936508
0.09246937078125
0.0752756915625
0.15451819609375
0.0144784084761905
0.224935493333333
0.12658002
0.05056978828125
0.07858519890625
0.03877741359375
0.416680923
0.119950284375
0.06636585640625
0.0943470265625
0.061557761875
0.101139020625
0.0961294315625
0.3098229203125
0.07481790015625
0.0318514134375
0.073194114375
0.0204273498125
0.0790086865079365
0.0362386755555556
0.15529575703125
0.09098310453125
0.133720361587302
0.05720140203125
0.06169176328125
0.26199490796875
0.2808249645
0.016021220578125
0.0215297847213115
0.10040442171875
0.5452697640625
0.0715476421875
0.013974083
0.1885826796875
0.075956800625
0.07395141125
0.1054729646875
0.08441904453125
0.0263232481587302
0.05012560375
0.0351069471428571
0.03444195875
0.16446897328125
0.115955578125
0.4650197734375
0.2639976290625
0.0459407749206349
0.0326947621875
0.010570291421875
0.10106270796875
0.3568008128125
0.090365226875
0.08109015875
0.3384824078125
0.12976607015625
0.15435915
0.0353380984375
0.0162141018125
0.4821325259375
0.165507214375
0.3345310328125
0.36821501390625
0.1049011990625
0.03408432984375
0.01175715221875
0.03836454359375
0.07131532828125
0.08711166765625
0.1113732915625
0.01775131565625
0.27355957328125
0.33169019875
0.00935119176190476
0.0867917815625
0.7151552703125
0.2932669871875
0.025124413078125
0.2736646859375
0.5974396203125
0.03694279453125
0.03152907796875
0.027955739375
0.0948731425
0.229595475
0.150033241875
0.0398150641875
0.0132087603703125
0.05259603
0.50114718875
0.1030283315625
0.15447501359375
0.10338123515625
0.05157863359375
0.13180622265625
0.13949068546875
0.0118512942857143
0.07570789296875
0.1911963039375
0.441503414375
0.0236497866984127
0.066082208609375
0.12423195609375
0.096964064015625
0.310486046875
0.1653314490625
0.05355603171875
0.0212227248888889
0.1561403678125
0.2912196378125
0.122211868125
0.0952657168253968
0.016249054375
0.11551165078125
0.0139726956825397
0.01787912515625
0.04482634503125
0.015515595171875
0.032974326875
0.0373337753125
0.06859684903125
0.1394487196875
0.08751470359375
0.0795470587096774
0.1108350415625
0.023488635734375
0.046741356984127
0.0830642615625
0.11500804
0.02744959046875
0.0265245996875
0.32623585
0.05797894796875
0.019841473
0.0465176453125
0.036489373125
0.078437748125
0.027514046390625
0.09939944546875
0.0194197843125
0.0092932716640625
0.5281693328125
0.27211120625
0.04706793984375
0.10858485109375
0.02745361125
0.0093118774375
0.332511657
0.49522138546875
0.12233699453125
0.1917764375
0.0254019146349206
0.0112266482698413
0.015406444859375
0.02895753640625
0.06955205546875
0.054173641359375
0.0984794840625
0.083174286875
0.08210496671875
0.1192909059375
0.0198269374032258
0.10249343983871
0.04747525390625
0.106752134375
0.0153545693125
0.2150532103125
0.577697071875
0.0581905890625
0.04776723796875
0.12394200703125
0.10429353671875
0.08602934
0.0905069246875
0.122171985625
0.610001425
0.2563667778125
0.0473868039375
0.571508175
0.165055153125
0.0314955838095238
0.3029566484375
0.30822848875
0.28746176625
0.1580845771875
0.08916622765625
0.560340847619048
0.15382354140625
0.03632799375
0.0389595654032258
0.0101604790967742
0.3251223146875
0.30327643359375
0.10937058328125
0.05137295765625
0.11454879796875
0.0209261075625
0.231362469375
0.06539430875
0.019334313203125
0.279860378125
0.355505265625
0.4072558796875
0.1158177375
0.0908088484375
0.09135948765625
0.12160452875
0.2046607434375
0.21293918328125
0.0274818454920635
0.05283119125
0.226040684375
0.30300424952381
0.178349724375
0.0488196359375
0.0171312735873016
0.09694106671875
0.1343132846875
0.1190163196875
0.022095780625
0.1099745753125
0.089115225
0.05511136609375
0.0446098646031746
0.1275352
0.03547212015625
0.36920937796875
0.0990727596875
0.0171157854375
0.25486549584375
0.05745878025
0.01786888228125
0.186829375
0.145536978125
0.03543752375
0.09909163421875
0.0303445910327869
0.020553190609375
0.0384985125
0.0409918047619048
0.55177079625
0.087623375390625
0.31956201828125
0.38826993203125
0.08902943546875
0.050644971640625
0.02203416103125
0.30386882578125
0.19684002609375
0.13951550625
0.017458135921875
0.3195988359375
0.1382356228125
0.030321371578125
0.2697054675
0.10053720078125
0.06175484125
0.0231100034375
0.11211629
0.09471022828125
0.14127424890625
0.12264138734375
0.02855015265625
0.06001026546875
0.16144549921875
0.2701522596875
0.03991535859375
0.2195778175
0.13627378515625
0.07018821984375
0.06581591078125
0.012562766765625
0.028475050625
0.544944953125
0.0890107915625
0.018581587828125
0.177805533125
0.10706777828125
0.02025157640625
0.08909628421875
0.070202321875
0.0345211003125
0.04493892640625
0.09166766078125
0.03073939265625
0.106708501875
0.06452349015625
0.30572995671875
0.05826686296875
0.02405971921875
0.105615576825397
0.25319960546875
0.072634064375
0.093669446875
0.06767856234375
0.2795775671875
0.0757656928125
0.23160806640625
0.0359759521875
0.07982705125
0.10772390078125
0.0278266203125
0.02799316515625
0.31604406875
0.098148086875
0.11023678765625
0.518542060625
0.08454832078125
0.032190350483871
0.15288631546875
0.19516746109375
0.015208143984375
0.07035912825
0.41589190703125
0.1006400265625
0.511573384375
0.0363971698125
0.13338170953125
0.013405589796875
0.1024512265625
0.5821125390625
0.12416431734375
0.1150782628125
0.10950949515625
0.02662289296875
0.09375378375
0.015785579453125
0.40860010984375
0.1164352350625
0.01424890765625
0.1126012453125
0.19723242171875
0.0515601625
0.02491808021875
0.12854254921875
0.54068991703125
0.010749788609375
0.1521899625
0.040535280625
0.01372994996875
0.2422006128125
0.59100741875
0.0873298846875
0.08663220859375
0.0114444381265625
0.03278571703125
0.1800758765625
0.7377141625
0.1135008971875
0.04721514253125
0.013297845703125
0.10194443515625
0.27943072015625
0.023565127359375
0.03252654078125
0.058809323125
0.32954445265625
0.13275666875
0.0201901753333333
0.0786550046875
0.25110567984375
0.18225044
0.26767835390625
0.0137349501875
0.09043465625
0.31316361328125
0.22847923921875
0.063186634375
0.20134933109375
0.200322359375
0.08822885875
0.147252688125
0.0682494390625
0.00996845882539683
0.0997744228125
0.11090339
0.07877429078125
0.1908837765625
0.074537123625
0.0722496990625
0.0276280034375
0.068377494375
0.10428691453125
0.07104442328125
0.657376133333333
0.109689536140625
0.0762365024193548
0.12082354125
0.3466923421875
0.01402827190625
0.08367188015625
0.0313253671875
0.0117633183634921
0.3267049703125
0.7623393796875
0.23309411578125
0.621689146875
0.096408635625
0.01132132259375
0.2953445796875
0.0145931319206349
0.110024015
0.2362920378125
0.1758827515625
0.014639303
0.02657668875
0.0199289494920635
0.5244146015625
0.112260706047619
0.0186072010634921
0.7348897796875
0.09454205296875
0.01522595453125
0.0157866811875
0.02138196159375
0.373675703125
0.01889765209375
0.04565114421875
0.0514388922222222
0.024717555828125
0.3608749115625
0.187311581796875
0.08706019875
0.028449797890625
0.010977287
0.25226092609375
0.0161445425873016
0.0171597686875
0.132517625238095
0.1913027328125
0.14697153234375
0.11577583890625
0.51785021390625
0.02173289546875
0.119153006825397
0.02528745265625
0.21857642546875
0.67722626875
0.2028835890625
0.101810413125
0.036831521921875
0.0444872168253968
0.03165377578125
0.0760901
0.0087731205
0.1282152415625
0.37779928140625
0.08704527859375
0.11716294515625
0.03110492828125
0.10381761078125
0.1222577415625
0.0686451736507936
0.09949697015625
0.1409299759375
0.10128056578125
0.0988543921875
0.14054815625
0.15443450968254
0.10640871875
0.23960408234375
0.34931559828125
0.0148667694375
0.48153500625
0.08857490578125
0.0732458155555556
0.06209079296875
0.1877931078125
0.044910110625
0.0545126246875
0.31251179875
0.11716724234375
0.400372265625
0.11286610375
0.0981034009375
0.0387952057142857
0.011543631171875
0.015651093765625
0.151227084375
0.188076121875
0.036088326875
0.06743951859375
0.34557881171875
0.0130081557142857
0.1119982459375
0.021932238625
0.241363541587302
0.1605416828125
0.13019403421875
0.0198235272857143
0.46147539375
0.159837715625
0.05678332859375
0.620104875
0.13896034234375
0.0120820844761905
0.3589389453125
0.0496010124126984
0.2290233453125
0.2328721365625
0.1095823146875
0.028891523609375
0.078122029375
0.0674743859365079
0.07403478453125
0.0356842428125
0.076644174375
0.018856708203125
0.039275379375
0.2036102515625
0.24935153015625
0.5488123046875
0.25435478921875
0.011161199375
0.02550775665625
0.444760671875
0.22359796296875
0.0616642435483871
0.0870335025
0.49146598
0.617126866875
0.31100067109375
0.030804906140625
0.08998123046875
0.40842930875
0.355365984375
0.02064091728125
0.0190087919516129
0.12677069453125
0.2347062546875
0.1413881646875
0.356618175806452
0.0704031628709677
0.2306667853125
0.03533773234375
0.214297919206349
0.5376711628125
0.028833995796875
0.02418713140625
0.01400328703125
0.01208733346875
0.0301211446875
0.18963080328125
0.1636889796875
0.14908244953125
0.0609041978125
0.081974841875
0.0527115096875
0.1974803828125
0.02242602215625
0.015039769921875
0.0172468503125
0.1057293153125
0.016248711359375
0.43815835703125
0.092448319375
0.1044282284375
0.08757704734375
0.14965085765625
0.098509699375
0.0143354636875
0.037348196968254
0.08959180578125
0.02474475375
0.08964641734375
0.09380480375
0.114225293125
0.194034967375
0.4007580296875
0.134058025625
0.4397693640625
0.174339553125
0.05135394625
0.7200284734375
0.07784328875
0.0168518275555556
0.021775073265625
0.1044085825
0.320186753125
0.11297979375
0.0791649640625
0.0741574565625
0.015642215578125
0.09960413890625
0.129165808125
0.131121292222222
0.170583560625
0.10444558
0.088445974578125
0.03405915171875
0.24862688125
0.01765756225
0.085918395625
0.03538187359375
0.08826302234375
0.1108306175
0.016679861047619
0.06478448828125
0.35006770640625
0.019697244875
0.073937759578125
0.08976335953125
0.020185856265625
0.3322747846875
0.06497379359375
0.027300192640625
0.02910881375
0.15186881578125
0.03094079140625
0.243665731269841
0.6831099265625
0.010508592296875
0.1537831734375
0.03790722609375
0.10820971921875
0.13378782203125
0.37138912765625
0.0408828521875
0.03532797834375
0.09130694421875
0.0324142325873016
0.01863283578125
0.15897055765625
0.04285994484375
0.10878381125
0.0271524826984127
0.023799438203125
0.00938637938360656
0.0831165065625
0.02933418484375
0.1598530153125
0.0731806805714286
0.09096329015625
0.1102155909375
0.0968554640625
0.054758684375
0.1424241009375
0.19898173375
0.117101550625
0.15368725
0.02976931796875
0.01814143409375
0.125018093125
0.4286197265625
0.1132848421875
0.10166417453125
0.17084561859375
0.03095292828125
0.10029056671875
0.0645411840625
0.020226790546875
0.0201269945238095
0.11201109
0.013969371125
0.4853461634375
0.0238128028125
0.1960878546875
0.0792494798412698
0.0908209615625
0.0736787246875
0.09640110390625
0.01510162259375
0.1351318990625
0.08974400703125
0.1088402840625
0.323734842063492
0.0202019261111111
0.11873348265625
0.15721957390625
0.0753863221875
0.157394215625
0.14084503484375
0.02393005321875
0.24396544984375
0.06719736875
0.04822188984375
0.08345181359375
0.059463178125
0.079617575625
0.3248159446875
0.0225735045
0.05687139796875
0.178587116265625
0.2102552675
0.2126425421875
0.0109759968412698
0.02240810671875
0.0572912946875
0.1373846353125
0.6297228703125
0.0642771616666667
0.22746781515625
0.0119871042063492
0.02497328328125
0.00933780355555556
0.01668356284375
0.035494808125
0.018212198984127
0.017550892734375
0.021445577953125
0.018309165984375
0.3825784671875
0.0993965459375
0.025129666296875
0.023993141015625
0.18712427515625
0.0154849064375
0.120352884375
0.19691198109375
0.05804732265625
0.14314266240625
0.0104322957301587
0.08631428171875
0.2408726640625
0.02248812846875
0.072668756875
0.02945023221875
0.023241233125
0.0256964825
0.00980556490625
0.0265262275
0.07562584734375
0.11846677765625
0.013766820390625
0.01831422775
0.17461604546875
0.0202005907460317
0.0083572606984127
0.0261510361904762
0.318393984796875
0.11085626609375
0.04573096875
0.09784780546875
0.02713090753125
0.0360012915625
0.13185362171875
0.0365722725
0.36780129671875
0.22090332296875
0.0865804990625
0.01795403546875
0.0422977101612903
0.082108950625
0.01819366140625
0.015235889515625
0.61410391875
0.07583665828125
0.201978401875
0.10109135828125
0.0202673781269841
0.172477135555556
0.1699696390625
0.3984819375
0.1302378628125
0.0207762406875
0.0845933565625
0.1896688553125
0.01431264525
0.1168569509375
0.0396987946875
0.14861521375
0.1149343540625
0.06830881484375
0.035701336203125
0.8305290359375
0.19624128125
0.0653599678125
0.02581985640625
0.020971295875
0.10293964734375
0.047362675
0.10654847
0.06981733115625
0.11087020796875
0.4326333109375
0.01367113640625
0.05225316421875
0.2258033171875
0.07335256671875
0.10044294
0.06303396125
0.01427628878125
0.05723224125
0.1292267871875
0.023725781953125
0.06574179421875
0.14457005765625
0.08879693265625
0.0167708003606557
0.04870873875
0.0271565765079365
0.03492435796875
0.1223214284375
0.04461105546875
0.119175299375
0.0311386665625
0.5170857640625
0.03210516859375
0.039711616875
0.03344923078125
0.0260875761290323
0.07134310703125
0.114142477142857
0.092684544375
0.39048418984127
0.0280875296825397
0.01985597821875
0.102864610625
0.1062292378125
0.10275761515625
0.16604210421875
0.03714877296875
0.0147283600952381
0.0290189302698413
0.104132669375
0.1282159575
0.104919371587302
0.0530127903125
0.07847280671875
0.0178130084375
0.017664184453125
0.1781071871875
0.1869226903125
0.0115226340625
0.494629353125
0.28820196734375
0.0249629578125
0.0109749425873016
0.03119141421875
0.023695695859375
0.05778366421875
0.0919812484375
0.17873920609375
0.311445156875
0.27099648796875
0.0877732175
0.0181262198387097
0.01484904334375
0.01895033071875
0.017735744703125
0.10012306765625
0.598196375
0.077791639375
0.0111267143606557
0.0182832179016393
0.06033027984375
0.07702216671875
0.1136673728125
0.07782752234375
0.0734684346875
0.0866580896875
0.07108544734375
0.31910826265625
0.07148868265625
0.2056164928125
0.23323324015625
0.02194898271875
0.4979744453125
0.741088103125
0.07296330515625
0.0213986568125
0.5069859921875
0.0160812631875
0.166725346875
0.0145241647460317
0.01966364015625
0.0563579253968254
0.05729584109375
0.3665225609375
0.01915746328125
0.0247759333492063
0.02349741109375
0.020088499859375
0.119826750634921
0.0991482071875
0.076248171875
0.019045559265625
0.10704481390625
0.3090284140625
0.0198138745967742
0.019859242703125
0.12790889203125
0.11315114609375
0.0239097771875
0.0710518115625
0.034136625625
0.24514472978125
0.12846849828125
0.1005184696875
0.01175627803125
0.0914371609375
0.16017445390625
0.4222758546875
0.0194866202063492
0.15968497703125
0.293742621875
0.030239859
0.10766902734375
0.5234520203125
0.02801627725
0.6316298234375
0.162826734375
0.1175634225
0.10755442953125
0.008594234703125
0.18932478484375
0.176769490625
0.01336483165625
0.0171824011875
0.11095502421875
0.066828403125
0.05105573640625
0.0197734992063492
0.0428932718730159
0.01999526203125
0.019918932359375
0.08895903546875
0.0144323895079365
0.410183338125
0.011011593296875
0.1096288190625
0.142937659375
0.13175625984375
0.1763268640625
0.11079412046875
0.082201861875
0.3671634203125
0.00995317575
0.1731718484375
0.10311402859375
0.06937313125
0.0169456821587302
0.0074375837
0.0163339244375
0.10164939734375
0.1024998165625
0.08938547125
0.07277596421875
0.01907582153125
0.02379982115625
0.0208487877936508
0.627795853125
0.011512423984127
0.05564012703125
0.0286356711111111
0.0114585794984375
0.11233538453125
0.0749459571875
0.11462374796875
0.09977021359375
0.08721233578125
0.14414638125
0.2250642765625
0.1128077296875
0.11595689078125
0.05616984453125
0.011385139115625
0.302964071904762
0.13548771671875
0.01823438053125
0.15906283046875
0.02644824340625
0.1668503703125
0.37184288921875
0.38536331390625
0.09788892296875
0.18804191125
0.06542922796875
0.0892938478125
0.7002045328125
0.1624385125
0.08419490046875
0.1509881284375
0.10024766765625
0.1251370509375
0.0148485346825397
0.302732143333333
0.22916337609375
0.0281811490625
0.02978171875
0.020913861952381
0.107030305625
0.3598253015625
0.3416629765625
0.0126335875873016
0.08494745375
0.073730429375
0.396779425
0.0496340228125
0.0780045509375
0.0684825409375
0.14034646875
0.05697460265625
0.1411746965625
0.07148434859375
0.020524192703125
0.11005093859375
0.04217591046875
0.03509552734375
0.0350240795666667
0.128917060634921
0.3425595378125
0.0230913444603175
0.1115235265625
0.0312330822222222
0.0244712113125
0.1621854759375
0.121993648125
0.0118208815625
0.07388880734375
0.06248237390625
0.12616832625
0.0629941171875
0.060015203125
0.0554994646875
0.107725836507937
0.3491470584375
0.0351236896774194
0.11313756015625
0.4226932746875
0.086043177078125
0.04066235640625
0.019384399640625
0.10084061328125
0.223928728571429
0.105508239047619
0.0646077096875
0.07830776890625
0.165039992698413
0.148261815625
0.014330717265625
0.024146763125
0.1089225696875
0.5037607296875
0.03470852296875
0.247351959046875
0.031236673125
0.114273716451613
0.06270373421875
0.4501573203125
0.1381975896875
0.24758730453125
0.08946738
0.022032327296875
0.2274788015625
0.08734256453125
0.6522468578125
0.10494282484375
0.04888439890625
0.382898265625
0.0137867256507937
0.0930049471875
0.1037869884375
0.11774581375
0.10660154859375
0.0451252304516129
0.029946011515625
0.4411039296875
0.137164299375
0.0114185734375
0.0856871890625
0.04589710875
0.134053116
0.38744159609375
0.171839588125
0.06226928609375
0.0947228159375
0.091659073125
0.072791201875
0.0235804363492064
0.10860636171875
0.23572778828125
0.1358332996875
0.1569197109375
0.0116983695873016
0.0213878603064516
0.4688264609375
0.20002124703125
0.11834840828125
0.564819042903226
0.022584185734375
0.0214480677936508
0.0189481787741935
0.0314120546875
0.0403919647619048
0.111532541746032
0.0990191640625
0.0833397965625
0.433353325
0.05628843375
0.2346838825
0.2176208446875
0.013249822984375
0.1020026946875
0.023993669140625
0.03128754375
0.05679605421875
0.044056792296875
0.7406158359375
0.1583695078125
0.09375720828125
0.222666809375
0.13271437625
0.0742555525
0.012862768265625
0.0966902409375
0.198989003174603
0.0251038217301587
0.09395989234375
0.00697788436507937
0.07964251296875
0.10867801984127
0.48070697546875
0.109286900625
0.4408143328125
0.010324532640625
0.0967954446875
0.0137978895483871
0.07264541421875
0.022393162484375
0.11199012125
0.07617839921875
0.12380873015625
0.026331619359375
0.017432400171875
0.03541293546875
0.079070734375
0.015676039952381
0.0744261278125
0.1043131696875
0.02026635153125
0.693327603125
0.03997601484375
0.04710727765625
0.09339681
0.19387779859375
0.0685709990625
0.0426292146875
0.12396804546875
0.2000531360625
0.33104898859375
0.265357706875
0.04443906921875
0.0190932875
0.1863917375
0.010781193796875
0.10736019046875
0.10325692171875
0.456260653125
0.3167436515625
0.10653208734375
0.07060759703125
0.08720496578125
0.03401757328125
0.06295992484375
0.07391623859375
0.36392304046875
0.0284974432580645
0.1371961578125
0.02228031515625
0.0571691909375
0.021507343125
0.121553070625
0.0644103996875
0.1094630909375
0.12519337203125
0.0507050928125
0.13716084521875
0.369105928125
0.06344965375
0.022574912296875
0.012120827546875
0.03220010125
0.09389424265625
0.10412051140625
0.10812229515625
0.39987076171875
0.256080171875
0.1029597865625
0.0587177522063492
0.09635299171875
0.077718566984127
0.07840435015625
0.3788881890625
0.011459071234375
0.10909372
0.1057842171875
0.087632664375
0.014803934859375
0.09306569421875
0.09085075046875
0.0133151784375
0.13049761796875
0.0977402653125
0.192763636349206
0.030317654765625
0.04330165328125
0.1056160525
0.03105034328125
0.077296310625
0.12765731703125
0.12505849078125
0.0233008246875
0.0659206925
0.022256679484375
0.0830989353125
0.10276928546875
0.199075865625
0.09965434078125
0.01478808746875
0.011036040015625
0.144101188703125
0.0125682646984127
0.0834312638095238
0.0159973606349206
0.08995257546875
0.229725776875
0.0396264271428571
0.333877551875
0.0510665051
0.1304946765625
0.14102123765625
0.1924299509375
0.09146798375
0.02817574203125
0.07632214546875
0.64997996031746
0.1010588328125
0.10568405921875
0.038416087015625
0.015183050171875
0.018653719859375
0.1574910359375
0.012034029390625
0.018972619984375
0.21239953
0.0886807284375
0.00917867906666667
0.032289364765625
0.0162255201875
0.1103472390625
0.104850577142857
0.3655910078125
0.11158840140625
0.0229480549206349
0.09066002265625
0.0334970595873016
0.105528311875
0.214585233015873
0.09673230484375
0.10812947734375
0.0358292790625
0.6313914546875
0.016547593125
0.05795374703125
0.6293104453125
0.046520716953125
0.928556703125
0.02395113671875
0.040387902952381
0.3233756874375
0.029862099203125
0.45998613234375
0.06429079265625
0.0137272356507937
0.0918903975
0.1392508109375
0.017229977078125
0.08703735234375
0.09668078796875
0.08945466546875
0.34148495453125
0.02700362140625
0.029212433375
0.0857729955555556
0.2522287915625
0.0532221903125
0.173269065625
0.24117916859375
0.07863026984375
0.189730495873016
0.036746873875
0.705483940625
0.02407571975
0.1255562303125
0.1127459434375
0.04945745375
0.4343880953125
0.12486785046875
0.2459190346875
0.09922978203125
0.061141604375
0.486008588888889
0.51588151875
0.0338145753125
0.0914874934375
0.027389307890625
0.07034410640625
0.10223295
0.07835774453125
[truncated: 960,829 more chars]
