# Supplementary material for: De novo DNA methyltransferase activity in colorectal cancer is directed towards H3K36me3 marked CpG islands
Source: Nat Commun. 2021 Jan 29;12:694. doi: 10.1038/s41467-020-20716-w (PMC7846778; doi:10.1038/s41467-020-20716-w)
Supplement: Supplementary file 4 — Source Data [file 41467_2020_20716_MOESM4_ESM.zip › source_data_for_figures/figure_s5/panel_b/source_data_heatmap_adenoma_samples.txt]

0.02591793	0.0299169	0.02390313	0.02334284	0.01030928	0.01940412	0.01031941	0.03359065	0.02563392	0.01120448	0.02249403	0.01021972	0.02823827	0.02918902	0.004778972	0.01479164	0.02923977	0.02752159	0.02750639	0.02809337	0.01922807	0.02626996	0.02177508	0.03228515	0.021889	0.01322723	0.05114521	0.02428572	0.02639097	0.03674699	0.02016276	0.03342129	0.01737546	0.01325609	0.02177794	0.02211783	0.04259198	0.01107297	0.01770061	0.02092624	0.03974503	0.04873326
0.01517026	0.02080603	0.02277171	0.0162936	0.03139126	0.02170296	0.01886527	0.02909179	0.03267434	0.03624441	0.0283127	0.03817444	0.0270575	0.02073188	0.0165638	0.01563775	0.02489824	0.01859699	0.0350057	0.01277932	0.01748357	0.02353419	0.02838401	0.01591174	0.01850596	0.02259432	0.01910608	0.02234524	0.02174437	0.02251767	0.01961899	0.01432446	0.1340409	0.01969164	0.02239765	0.02482312	0.02262833	0.01827975	0.01124245	0.01383814	0.01715773	0.02457578
0.03618513	0.02224654	0.02113668	0.02776089	0.02829771	0.01377283	0.006184838	0.009187424	0.02829592	0.01651669	0.02448399	0.04456577	0.01491535	0.0159204	0.01884117	0.01450094	0.02595628	0.01452491	0.04223819	0.03762542	0.02567075	0.01365079	0.0242997	0.03092264	0.006953067	0.01975518	0.04341576	0.009944852	0.03138486	0.04081187	0.02635229	0.01933431	0.02746365	0.0159252	0.03693604	0.03450609	0.03007829	0.01296008	0.02661208	0.03635948	0.05778717	0.06320852
0.02986513	0.03129379	0.01315083	0.01851852	0.01965484	0.03204444	0.03123061	0.01279015	0.03159777	0.03986946	0.02731278	0.07063841	0.03698548	0.03429911	0.02274859	0.01212231	0.03714377	0.01247873	0.03447473	0.01764234	0.0233326	0.01548887	0.03547459	0.02849776	0.03289474	0.02515469	NA	0.02199662	0.02014142	0.03382502	0.02753513	0.03316162	0.03495415	0.03249434	0.04780011	0.0606383	0.03405276	0.02159666	0.0375	0.01205833	0.0384106	0.0609328
0.05254504	0.03709626	0.03101874	0.02924861	0.01764234	0.03901488	0.01207157	0.01930116	0.0363996	0.01026167	0.02682268	0.02936435	0.04406264	0.02334944	0.01863912	0.03658077	0.03862141	0.04891536	0.03688819	0.02965829	0.03601186	0.02179276	0.02719033	0.0238514	0.04456049	0.02599288	0.03584158	0.02287105	0.05494985	0.02813666	0.03665116	0.0355645	0.0427716	0.01943962	0.03915818	0.02726589	0.06533247	0.04997582	0.02510207	0.06213949	0.0500762	0.06367663
0.01349783	0.01833378	0.01250338	0.01457552	0.02138601	0.01657135	0.03556074	0.01791283	0.01294625	0.02045433	0.03237496	0.02594286	0.01489911	0.01633368	0.0165784	0.01723151	0.04791221	0.0134353	0.01918899	0.01198674	0.01348965	0.01704312	0.01838972	0.004636515	0.01508813	0.01695157	0.008972459	0.01276079	0.0189739	0.01498944	0.03228562	0.01010191	0.3983483	0.5660818	0.01425294	0.0134988	0.03355977	0.5071351	0.008757157	0.01767939	0.01187142	0.01373447
0.07543835	0.04651414	0.04911573	0.04295569	0.05715061	0.05333061	0.06030104	0.05043677	0.04901293	0.09558824	0.06549593	0.07088025	0.06587166	0.06750174	0.0357494	0.05197657	0.05674769	0.03629592	0.065071	0.05284681	0.04289509	0.06687924	0.05442974	0.04093196	0.02788121	0.03469445	0.04390405	0.05370833	0.0469134	0.06246796	0.05647482	0.03835749	0.09037242	0.04437647	0.0397705	0.0500144	0.03625723	0.0253821	0.0419969	0.03220199	0.04931331	0.05956508
0.07587391	0.04409826	0.04125333	0.03065039	0.0486737	0.04857677	0.04929891	0.05838136	0.04755933	0.1305778	0.09319647	0.1132324	0.04872276	0.05016163	0.03564994	0.0452636	0.04787645	0.04539559	0.04428449	0.08188105	0.03925204	0.07024083	0.0580292	0.0344926	0.02754388	0.02298203	0.03252032	0.06245103	0.0437004	0.05654263	0.04711488	0.04006475	0.1170924	0.07847942	0.06360228	0.05735897	0.06319565	0.04404113	0.06994499	0.03911643	0.04802335	0.0958406
0.06274025	0.06383605	0.04699214	0.059375	0.06684296	0.06470491	0.09477188	0.06375267	0.04781365	0.1148189	0.1089683	0.08358578	0.0365377	0.06819422	0.03623642	0.04226262	0.04856391	0.03080569	0.07658579	0.04428492	0.05895904	0.04239631	0.07890601	0.04634529	0.04135954	0.03380848	0.04848995	0.0475407	0.0527219	0.06302209	0.04282453	0.03730322	0.04464639	0.03449934	0.06876087	0.04782016	0.07557869	0.05917402	0.07124406	0.07642414	0.0556476	0.04593704
0.05403915	0.02056094	0.01305193	0.007472911	0.01651119	0.01543482	0.08488552	0.0075419	0.02763508	0.02773667	0.03963569	0.05483318	0.01136558	0.01054482	0.01871055	0.01797814	0.07928689	0.01112616	0.02502244	0.01701507	0.01621848	0.09125439	0.02976809	0.007230346	0.02974954	0.02364182	0.02198059	0.005215545	0.01118	0.01527638	0.05723533	0.01827815	0.5664209	0.6192304	0.008322737	0.02731591	0.07123619	0.60752	0.0301629	0.02170326	0.009020902	0.04390244
0.07129374	0.08212688	0.06593568	0.07722373	0.0715387	0.06026958	0.07826756	0.06113977	0.06609672	0.05929219	0.05684521	0.07406574	0.06182832	0.07616361	0.09476285	0.06686078	0.1033279	0.09005172	0.064564	0.09248985	0.07111026	0.0581545	0.06379935	0.06234704	0.08034358	0.06685303	0.042709	0.07065403	0.06722771	0.07708285	0.07228915	0.07423241	0.05811425	0.06449425	0.07185261	0.06371934	0.05732008	0.05971632	0.06195252	0.06664665	0.06812707	0.0624673
0.06904232	0.09198423	0.06297919	0.05241753	0.03751432	0.08290816	0.05459544	0.05053814	0.05428443	0.03695491	0.09373814	0.0509515	0.06334662	0.03147482	0.09429701	0.03970004	0.09070397	0.1010795	0.08413999	0.06300403	0.05274173	0.06220096	0.07652622	0.1431548	0.05863491	0.07902511	0.09454545	0.02799552	0.06680585	0.08025943	0.05621871	0.09433199	NA	0.04636069	0.09995887	0.07774914	0.09366901	0.04738155	0.05731577	0.08280524	0.09731544	0.1179586
0.08203385	0.05622701	0.07844894	0.07625619	0.07030189	0.05428366	0.06207253	0.06002144	0.05884405	0.1056629	0.05922493	0.07964017	0.08044879	0.06988025	0.05661833	0.05316742	0.06709617	0.05938384	0.06849866	0.05051266	0.0613738	0.05605606	0.06797738	0.07330109	0.09857766	0.0825216	0.07018381	0.07452653	0.09118006	0.08257858	0.06110214	0.07789887	0.07050889	0.06917173	0.1126222	0.08205217	0.08527967	0.07877878	0.09614264	0.09099697	0.08704282	0.1028725
0.01954056	0.04648772	0.01822759	0.02819149	0.2021972	0.03428335	0.02018826	0.0188999	0.1058783	0.05296741	0.03355335	0.1089015	0.06510416	0.03095685	0.0228754	0.02913979	0.02526316	0.03140516	0.0475416	0.02248876	0.4976204	0.1158961	0.02707448	0.01684752	0.02448	0.02833638	0.04036851	0.03245773	0.02775665	0.03765963	0.04783058	0.3514371	0.6216049	0.03125218	0.05254208	0.06794959	0.03426791	0.0980693	0.02426829	0.02391065	0.06109115	0.0412758
0.0518221	0.03617899	0.03089647	0.02504756	0.0377548	0.03816132	0.09769776	0.03110181	0.04378073	0.05451697	0.05863163	0.07785567	0.03903805	0.0362203	0.02927713	0.03492497	0.1353597	0.008781241	0.03136321	0.02814699	0.03085451	0.07020239	0.05293239	0.02534446	0.03279246	0.03031238	0.0338696	0.02719549	0.02175044	0.0337453	0.0755537	0.02657849	0.618531	0.7200996	0.03439681	0.02629634	0.1090822	0.6377643	0.02912152	0.02693756	0.03077086	0.04343357
0.03834867	0.07500439	0.0814101	0.0653185	0.05603546	0.04266626	0.06305075	0.06801888	0.08957452	0.06692418	0.06415793	0.1158228	0.06847227	0.05814978	0.07432321	0.0507225	0.1206991	0.05437788	0.1297729	0.08885384	0.09616839	0.4339945	0.06524926	0.03134888	0.06525367	0.04334309	0.04899194	0.0470934	0.1055901	0.1011277	0.1125978	0.04082017	0.2869058	0.04402308	0.06411104	NA	0.1170327	0.04149933	0.05365434	0.2754211	0.06166794	0.06837016
0.09657736	0.04316257	0.03185754	0.01674057	0.04277566	0.04045889	0.07015097	0.02620087	0.05502253	0.08348513	0.06568374	0.07744736	0.04632318	0.04597963	0.0361586	0.03882582	0.1019502	0.05	0.02987794	0.02881547	0.02968054	0.1795177	0.05745014	0.04814797	0.02130884	0.04664811	0.02721641	0.0409269	0.03764278	0.05966379	0.121855	0.03281328	0.5670644	0.6742647	0.03444058	0.0208459	0.09217546	0.6296385	0.02667801	0.0255774	0.03818019	0.03848081
0.06254102	0.09143614	0.04743437	0.0875	0.02336017	0.05410711	0.06635302	0.06354087	0.06869956	0.07165279	0.06542382	0.08398718	0.06915345	0.06108787	0.0559493	0.2175174	0.1154667	0.1955617	0.112941	0.1248864	0.07847171	0.06476723	0.108132	0.1848589	0.04841574	0.06217907	0.0677487	0.1375445	0.1109297	0.05372212	0.1661161	0.02793244	0.5664189	0.09878433	0.09035506	0.04016376	0.06487679	0.03444166	0.06350288	0.4187631	0.130151	0.08190534
0.113358	0.09801387	0.1269742	0.07854317	0.1209834	0.08186679	0.1046453	0.09817868	0.1163654	0.1313441	0.1167935	0.1384316	0.1082953	0.1092446	0.1188406	0.07754666	0.112441	0.1049434	0.1178679	0.1343085	0.08852979	0.07915296	0.09738739	0.08496983	0.09151414	0.1004738	0.1041835	0.1197177	0.08948546	0.09855713	0.09775896	0.07150063	0.2178501	0.1068232	0.09752641	0.1032071	0.1220363	0.08618995	0.08461047	0.07160194	0.1195652	0.1185048
0.0844471	0.1001683	0.08312824	0.08227264	0.07678328	0.06365727	0.07220765	0.07697222	0.1293754	0.1101815	0.09903926	0.1333874	0.1100208	0.06646038	0.08279835	0.05973144	0.08181818	0.1095158	0.1215254	0.09283327	0.1998653	0.1169787	0.08275442	0.08454489	0.07247525	0.1048866	0.1170873	0.06925897	0.1244305	0.0953077	0.07805631	0.1143296	0.5839251	0.126166	0.06866417	0.1387625	0.09694295	0.07884918	0.1202934	0.07418182	0.1492126	0.1180405
0.02467701	0.07166392	0.07271066	0.03777989	0.0746462	0.02640264	0.03549908	0.04085889	0.1828855	0.0695925	0.04418709	0.1285978	0.09516521	0.04569375	0.02016057	0.02750491	0.1118754	0.3640753	0.0952642	0.03349734	0.1605275	0.0761311	0.1200986	0.03106009	0.01934236	0.04390775	0.03331389	0.05149679	0.02236714	0.5005048	0.4612441	0.02088134	0.02981414	0.028	0.02428355	0.04725886	0.2400105	0.4587971	0.02361223	0.5628732	0.04163815	0.05460396
0.126384	0.09539413	0.1244721	0.1136654	0.08892439	0.08492991	0.1067828	0.07201143	0.0863374	0.1341938	0.09994134	0.1313179	0.08632787	0.110163	0.1072569	0.06919363	0.1211138	0.07669514	0.1420081	0.1121795	0.0886579	0.100177	0.1078899	0.1132018	0.1237408	0.1281931	0.116461	0.11058	0.09359985	0.1085028	0.09922872	0.1112996	0.4845046	0.1319559	0.1026829	0.1077844	0.1415184	0.1222518	0.09695009	0.1081624	0.125276	0.1201957
0.1572637	0.08179758	0.1172743	0.1198413	0.1111969	0.08243459	0.1419994	0.0842518	0.1051178	0.12589	0.1017955	0.1414993	0.1081128	0.08962776	0.1412799	0.09482512	0.155959	0.1040566	0.1207567	0.1669631	0.0989648	0.08787407	0.09383915	0.1232563	0.1508982	0.1173032	0.1016787	0.1071444	0.123068	0.1194218	0.1313939	0.1206093	0.1545383	0.1207181	0.1422161	0.1198764	0.1271635	0.1080664	0.1283532	0.1454841	0.1414043	0.1352105
0.1370063	0.08156779	0.1262077	0.1023855	0.1059999	0.08397808	0.1207157	0.09677678	0.1050057	0.1546352	0.141799	0.1587642	0.1065597	0.1478234	0.109175	0.08990128	0.1163058	0.1206294	0.1153884	0.1043859	0.1069442	0.1458904	0.1365762	0.107294	0.1324272	0.1169569	0.09947559	0.1010384	0.1016757	0.1316395	0.1333333	0.1270373	0.1336118	0.1338934	0.1638351	0.1126857	0.1487108	0.1017613	0.1401842	0.1637899	0.1292164	0.1706275
0.2547483	0.1041549	0.1169307	0.0967954	0.09413691	0.1022239	0.1289212	0.1332114	0.08972393	0.1415223	0.121253	0.1270648	0.09475896	0.1136654	0.1001587	0.1260888	0.1276633	0.133746	0.1314605	0.1085114	0.1438893	0.1007587	0.1040171	0.1271659	0.1278702	0.1113316	0.1032707	0.1111665	0.101096	0.14006	0.1253574	0.09704918	0.3066146	0.1560636	0.1191554	0.1221282	0.1396381	0.09646461	0.1386265	0.1691294	0.159702	0.1691504
0.6323312	0.05899957	0.1242793	0.04596323	0.1396422	0.1046125	0.1005613	0.1346801	0.08903021	0.2856466	0.1432551	0.2019683	0.1143216	0.1084967	0.05420827	0.08747515	0.118451	0.06573957	0.1309474	0.09042866	0.1358641	0.146266	0.1154065	0.1297907	0.08530319	0.1494845	0.1666667	0.1313469	0.1358714	0.1235182	0.1107682	0.09232175	0.2001764	0.116365	0.147511	0.171136	0.1134511	0.1004806	0.161071	0.2014519	0.1359614	0.1707317
0.1401648	0.0968263	0.1719074	0.1025534	0.141792	0.1149119	0.1212415	0.1441499	0.1370172	0.2333289	0.1254914	0.1813148	0.1497731	0.1348239	0.09433962	0.1082858	0.1115381	0.1051951	0.1685323	0.1280666	0.1414075	0.1841258	0.1467662	0.1217883	0.115897	0.1126375	0.1233814	0.1276853	0.102722	0.1778195	0.1731768	0.1359773	0.1295367	0.1534013	0.1343552	0.1794401	0.1701851	0.1683373	0.1274358	0.1168174	0.1331916	0.2218459
0.4326699	0.1109161	0.1117934	0.09158879	0.08446731	0.1212848	0.1530731	0.1265581	0.1343008	0.2862715	0.2831544	0.2084385	0.1070905	0.1444175	0.08145131	0.09689289	0.09773936	0.0941757	0.145771	0.06645394	0.1140804	0.1036871	0.1306383	0.08383934	0.1010548	0.1193894	0.1375818	0.1253219	0.1681007	0.1299454	0.0942832	0.07267144	0.1294097	0.1396284	0.21224	0.1558785	0.1647347	0.09262712	0.144952	0.152654	0.1826632	0.2085697
0.09037502	0.1498682	0.0600094	0.04481635	0.07724487	0.1033649	0.1244055	0.1981228	0.1856095	0.2592852	0.1599482	0.230121	0.1512549	0.4549201	0.03623814	0.07214453	0.08733881	0.1254482	0.137091	0.07806692	0.06798727	0.4971581	0.1530438	0.02542502	0.04762736	0.08263273	0.09663589	0.2542113	0.04867731	0.1171678	0.4293022	0.09558038	0.2594763	0.1220763	0.1084601	0.1228585	0.2324051	0.1128582	0.1473339	0.04980941	0.08649519	0.1330754
0.5178204	0.247551	0.06462141	0.07971457	0.09107559	0.07994782	0.1019556	0.07579117	0.09716883	0.2322657	0.1982386	0.2051845	0.0913095	0.10509	0.03829787	0.0439759	0.0686041	0.07499494	0.07276645	0.08378033	0.08449139	0.5719463	0.279158	0.08228354	0.07885868	0.09298592	0.1352745	0.117711	0.06619386	0.05236017	0.08765283	0.09503989	0.4558547	0.5288743	0.1623485	0.1129984	0.1127803	0.1151362	0.1713604	0.1526739	0.08405934	0.09851447
0.1477048	0.1305137	0.1070533	0.1101426	0.1049065	0.1132028	0.1456667	0.1535545	0.1680154	0.2274115	0.2062798	0.2411998	0.15977	0.1645623	0.1377007	0.08629812	0.184427	0.1525757	0.1919596	0.1424361	0.1206713	0.1910984	0.1628039	0.1077178	0.1088015	0.1252641	0.1249871	0.1824346	0.1283505	0.130431	0.1460327	0.07283569	0.3091093	0.1627684	0.1517904	0.1752238	0.1603358	0.1117403	0.1616321	0.1436856	0.1713849	0.1756571
0.0677366	0.1	0.07212276	0.1097716	0.1632312	0.1058225	0.05718702	0.07580978	0.0978836	0.04045584	0.1184596	0.1077519	0.07385044	0.09225281	0.09699625	0.04727794	0.1089866	0.06975655	0.1029412	0.07939914	0.1715976	0.05888889	0.06506691	0.1031198	0.154321	0.09426574	0.1607606	0.07962213	0.1384812	0.08275121	0.1348797	0.1456044	0.6793612	0.8317489	0.2923923	0.1995173	0.2427282	0.7659407	0.1993569	0.1530612	0.227318	0.283195
0.2363274	0.1435744	0.1448867	0.1618987	0.1188621	0.143686	0.1931922	0.1547668	0.1468205	0.156657	0.1518495	0.2142707	0.1543811	0.1492265	0.1264718	0.1682567	0.1618927	0.1360953	0.1780804	0.139733	0.2274494	0.1427296	0.1912618	0.1415026	0.1270382	0.1385284	0.1288651	0.1161579	0.1512948	0.1531532	0.2736415	0.1723491	0.6241503	0.1591826	0.1535592	0.09681372	0.1886656	0.1331272	0.174622	0.1596325	0.1885425	0.2416733
0.07001653	0.1065651	0.132717	0.06591945	0.1116897	0.1764782	0.1752423	0.2146747	0.1469649	0.3122144	0.2119701	0.2814654	0.185315	0.1622204	0.04021448	0.06374853	0.1286835	0.1674141	0.2440723	0.09455808	0.1117487	0.3054257	0.248192	0.04528807	0.1028934	0.1311866	0.1413472	0.1081706	0.196452	0.1614528	0.2034255	0.05306989	0.2072514	0.3742658	0.1836797	0.3399321	0.1254783	0.4829641	0.2384995	0.2561952	0.2522155	0.1866335
0.159124	0.1522419	0.1648248	0.09657795	0.1534216	0.1204671	0.1284862	0.1006313	0.2291215	0.1818182	0.1551747	0.2270814	0.2485657	0.1579313	0.0928021	0.1166721	0.1215425	0.1560951	0.1939891	0.1201693	0.1902021	0.5423745	0.1423572	0.1319451	0.1483337	0.1149686	0.1549939	0.1135982	0.1398335	0.1669389	0.1577138	0.12939	0.6874342	0.3935443	0.200236	0.1426137	0.1354055	0.1418404	0.1835913	0.1384077	0.2068118	0.1168
0.2409956	0.1147265	0.1011067	0.1572129	0.1664204	0.1595808	0.2105661	0.1133576	0.1098113	0.2182218	0.2064136	0.2201086	0.1658464	0.1179804	0.1798924	0.1094401	0.1592589	0.1711396	0.1978158	0.1087908	0.2223694	0.12761	0.2174638	0.2286012	0.08630735	0.1670095	0.1337277	0.1212811	0.2090368	0.2588235	0.1205268	0.1754558	0.1589271	0.1502598	0.1442514	0.1175489	0.2587807	0.1784691	0.1746828	0.574696	0.3351971	0.2052483
0.5343012	0.4695165	0.08810491	0.1209578	0.137159	0.1301501	0.174232	0.1299543	0.1289891	0.3078252	0.2715009	0.2441129	0.1053583	0.192104	0.07411855	0.06979565	0.07977911	0.07145821	0.1307228	0.06864502	0.2822216	0.3978995	0.1428233	0.1163963	0.07977243	0.1431375	0.118116	0.1490932	0.1052282	0.1389265	0.1203388	0.09548155	0.6196616	0.5714776	0.1653217	0.09167034	0.154098	0.1202169	0.1852715	0.1577166	0.1354968	0.07522263
0.3836136	0.1303407	0.1373967	0.1821692	0.1044195	0.1594728	0.275601	0.2648683	0.1540459	0.3506803	0.1848656	0.2413165	0.1980188	0.261376	0.06037012	0.1000976	0.1125196	0.1149545	0.1709925	0.1239254	0.2363385	0.3019026	0.243151	0.0782527	0.09353182	0.1847269	0.1405599	0.1611217	0.2103254	0.2074414	0.2244664	0.1497472	0.2768078	0.1938351	0.2285643	0.2363636	0.1697819	0.1134271	0.2539598	0.2746664	0.2584777	0.2388881
0.1715548	0.1089078	0.2402349	0.1422395	0.1438849	0.1378052	0.1953405	0.1996535	0.1421668	0.1857084	0.1454774	0.2554171	0.1982356	0.1529327	0.167696	0.1796982	0.1828283	0.1337625	0.2371134	0.1639344	0.2610305	0.203876	0.1757881	0.1388065	0.1883544	0.1741272	0.1478328	0.1318379	0.2110649	0.2216026	0.2729767	0.1479874	0.2172769	0.1972193	0.2083079	0.1738318	0.2464521	0.1611672	0.1908613	0.5149477	0.2650919	0.2631579
0.298317	0.1236443	0.1033744	0.1209414	0.1072174	0.1946472	0.2480818	0.246988	0.1478766	0.3557946	0.1954145	0.2837263	0.174085	0.2506039	0.05769231	0.09583197	0.1141451	0.1352327	0.2051441	0.1341757	0.1876461	0.3102756	0.2193883	0.06905463	0.14005	0.1895225	0.1721116	0.1297983	0.1368893	0.2005981	0.2405598	0.1287347	0.7039488	0.2012073	0.2520508	0.2152498	0.1468212	0.1113826	0.248999	0.2584795	0.2508308	0.2295853
0.4106729	0.2012214	0.1325507	0.07122988	0.2107064	0.2084111	0.1867008	0.1748289	0.2507366	0.3862959	0.2362093	0.3251218	0.1499684	0.1445333	0.1340404	0.1529009	0.1267606	0.183583	0.1703621	0.150025	0.1732458	0.2115189	0.2405402	0.1221391	0.09937718	0.1504828	0.1561545	0.2766547	0.1171521	0.2448837	0.2376982	0.07338284	0.5234217	0.2497576	0.1399641	0.1332251	0.1780315	0.2051155	0.1542257	0.5007213	0.1529227	0.1580072
0.1325714	0.1240562	0.1300193	0.08998691	0.171203	0.1979938	0.3871522	0.1119419	0.6311359	0.284268	0.09909991	0.3620956	0.1353478	0.1079378	0.1075024	0.453494	0.1453133	0.09376549	0.1196419	0.5850202	0.1052224	0.1086333	0.3577056	0.09102701	0.4519408	0.09366409	0.1096391	0.1137621	0.1297694	0.5878059	0.199777	0.08265477	0.4305547	0.1174884	0.08856213	0.1003849	0.1191208	0.08976323	0.1209412	0.5230333	0.1848035	0.1784744
0.4062859	0.09274045	0.09771863	0.1406015	0.1126992	0.1030741	0.1429631	0.1284696	0.1632889	0.1561291	0.2264296	0.1543293	0.1087641	0.4694262	0.6121086	0.2427633	0.3420823	0.4553896	0.1567696	0.08683749	0.1023578	0.4881411	0.2629817	0.748728	0.08963869	0.09010356	0.1124975	0.1048858	0.1179793	0.2375543	0.3146125	0.06177785	0.1538774	0.1461052	0.5550165	0.07995277	0.1093548	0.0570543	0.1304686	0.4643148	0.5558166	0.5335333
0.4539424	0.4278283	0.2179318	0.1694661	0.2742493	0.1200325	0.1782321	0.1268505	0.1489548	0.2406651	0.2541415	0.1963657	0.1416584	0.293905	0.2104766	0.1717481	0.1550516	0.1233093	0.1930081	0.1270559	0.3527291	0.5338518	0.1474543	0.1196506	0.1355422	0.1440845	0.1465814	0.1380788	0.1760918	0.1939286	0.1721394	0.6100031	0.5983973	0.5003446	0.4485408	0.2153037	0.2411943	0.3431475	0.268659	0.220339	0.2016393	0.1790971
0.4721983	0.223864	0.2374767	0.2439406	0.1703383	0.2301691	0.3033085	0.2294674	0.2383242	0.3219898	0.2656813	0.3058524	0.2548314	0.2982044	0.1970772	0.2435958	0.177137	0.2032245	0.2895879	0.1934934	0.3699021	0.2310875	0.2747481	0.160889	0.1910708	0.2015045	0.1795626	0.2071227	0.2418164	0.2983214	0.3293525	0.2944162	0.2599878	0.2309168	0.2996998	0.1945387	0.2988734	0.2050593	0.3230997	0.3408595	0.3346314	0.3121981
0.2264773	0.2423953	0.2466313	0.2463272	0.1951732	0.2146149	0.319621	0.2655741	0.2354106	0.2814407	0.2252996	0.2830017	0.2521505	0.3089841	0.2114207	0.2342878	0.2776656	0.2843879	0.2987902	0.2637804	0.3195315	0.3459596	0.3324913	0.2649111	0.2566803	0.2271744	0.3050608	0.2306031	0.2844306	0.3487769	0.3047292	0.1897487	0.3438183	0.2899621	0.2770324	0.2894447	0.24917	0.2254092	0.3106401	0.2922891	0.3234326	0.2981136
0.02858136	0.04577823	0.0413366	0.02950101	0.05432679	0.2751602	0.03225806	0.4995671	0.03315095	0.02628014	0.05252619	0.02673591	0.4295113	0.1218456	0.4398547	0.4924755	0.2790281	0.2039365	0.1700951	0.2409394	0.5245696	0.4183844	0.3027142	0.02276435	0.2599271	0.6494437	0.03994553	0.311108	0.2293625	0.3902198	0.1707862	0.7974119	0.398402	0.5357857	0.05903637	0.5924864	0.6409814	0.5736984	0.02875587	0.4890119	0.02723194	0.5500113
0.6263072	0.2565849	0.1251251	0.1275982	0.2525541	0.1998524	0.2212016	0.2513467	0.2147672	0.4629064	0.4067978	0.4493409	0.2195051	0.3037814	0.07140294	0.1077824	0.1373719	0.2085214	0.2495585	0.1077494	0.1824883	0.7019734	0.2922246	0.13552	0.1222017	0.1544006	0.170964	0.1799297	0.1359284	0.207816	0.186846	0.1835956	0.6991948	0.8508404	0.5117382	0.2691483	0.2447247	0.2188125	0.3436361	0.2751464	0.2706912	0.2435952
0.07848923	0.3511752	0.02412299	0.3051742	0.03164742	0.05050284	0.1959649	0.3619291	0.1538714	0.09949327	0.2638727	0.06866887	0.2468528	0.3472752	0.6564445	0.297888	0.06378192	0.1287658	0.2190651	0.04081427	0.05374387	0.3155112	0.3924827	0.4566263	0.02305665	0.4977459	0.02934203	0.4341851	0.09052695	0.4520451	0.3255253	0.02356208	0.549238	0.3140584	0.5810424	0.6985552	0.4549339	0.6210068	0.06633823	0.4208053	0.4133144	0.4017704
0.07781327	0.07898153	0.06809805	0.06594899	0.05732687	0.3931724	0.405748	0.07599343	0.2136621	0.1543402	0.0933985	0.138505	0.5408525	0.4340592	0.05802115	0.6581165	0.1717626	0.5338489	0.1836468	0.5490634	0.1602105	0.0923711	0.6158153	0.5075544	0.0575368	0.1417162	0.07152741	0.0975387	0.4456377	0.07235262	0.6367753	0.04841245	0.658062	0.207054	0.08731417	0.08453649	0.4925373	0.6989113	0.311416	0.4034051	0.5675	0.4526215
0.3082947	0.2466839	0.2835537	0.1972504	0.2008604	0.2560777	0.3104544	0.3014711	0.2253445	0.3534138	0.282772	0.3600602	0.2899702	0.2966256	0.1891663	0.1988623	0.2301587	0.2474344	0.3570725	0.2472414	0.3319373	0.3830689	0.3068632	0.163021	0.2722599	0.2412019	0.2902724	0.2388091	0.2481331	0.35097	0.3080344	0.2262353	0.3335476	0.2773844	0.3616608	0.3409313	0.2711787	0.1875211	0.3728634	0.3216502	0.3728603	0.3651074
0.2566347	0.3109559	0.3004751	0.1152884	0.2728685	0.3456592	0.470641	0.1975582	0.6388629	0.409733	0.1613179	0.4767837	0.1680698	0.1458365	0.1741383	0.4712091	0.3180004	0.1520885	0.1540498	0.5617939	0.1275912	0.1439772	0.4458315	0.1096763	0.4860581	0.09837505	0.325592	0.1506179	0.225977	0.5839013	0.3951194	0.2934334	0.5328947	0.202513	0.1232194	0.09900606	0.2123452	0.1689774	0.1932146	0.580395	0.314475	0.291922
0.5011488	0.2486555	0.2697935	0.1956861	0.2165352	0.3047345	0.3305838	0.375026	0.2915933	0.4592807	0.3318552	0.4334237	0.3144748	0.3538222	0.1204262	0.1639609	0.200787	0.2237523	0.2916534	0.2036585	0.3307669	0.4022897	0.3291399	0.1163789	0.1751628	0.2758842	0.2810405	0.2683536	0.2703111	0.328005	0.314629	0.2081493	0.3812571	0.2986201	0.3418345	0.3019129	0.2608006	0.2100167	0.4544909	0.5316764	0.3328764	0.3045441
0.8712462	0.2079102	0.1611208	0.1921304	0.2598865	0.266658	0.3179675	0.3689622	0.2600358	0.4262369	0.3386483	0.3728782	0.2813425	0.3853523	0.1445281	0.1765407	0.1676808	0.2240899	0.3135378	0.1754365	0.3881012	0.4018517	0.3043656	0.1118716	0.2603225	0.2205535	0.2392471	0.207119	0.2529582	0.2937229	0.3493498	0.233575	0.4753815	0.2580033	0.3107573	0.275519	0.335451	0.2040302	0.4159917	0.3949473	0.4047566	0.3603693
0.2227002	0.2993553	0.2062475	0.1553347	0.1439977	0.2830755	0.2689482	0.2745603	0.2872794	0.4252537	0.2480607	0.3433264	0.2415968	0.3571317	0.08194444	0.6560772	0.2629145	0.3382329	0.2518245	0.1471793	0.3075275	0.3629553	0.6660877	0.1344921	0.1361804	0.202811	0.2081289	0.2284403	0.264601	0.2255535	0.6376963	0.1491557	0.755571	0.2238053	0.2430404	0.2230886	0.2814462	0.1421784	0.2763811	0.4808883	0.3376013	0.6454521
0.4822159	0.2661439	0.1128187	0.1427539	0.158954	0.2142326	0.3389578	0.3101642	0.2210587	0.2832722	0.2381481	0.1809254	0.2703756	0.1668168	0.07804028	0.4821429	0.2382255	0.119993	0.1547329	0.3332985	0.4997118	0.2325399	0.3239793	0.4136184	0.3065705	0.3417919	0.2116505	0.2943664	0.4648049	0.4018809	0.421985	0.3665556	0.4177462	0.5382254	0.1392708	0.3583372	0.3191828	0.4863115	0.3403289	0.4206297	0.2663514	0.3667716
0.1798855	0.1844359	0.2097382	0.3940057	0.7006096	0.1270929	0.2788881	0.1301638	0.1591486	0.2565608	0.2451835	0.2229806	0.3290561	0.1771272	0.3125063	0.1159706	0.3071582	0.2536942	0.2149093	0.4613175	0.1250545	0.6565402	0.4701679	0.1528258	0.1060948	0.3693499	0.5785226	0.5760299	0.1260895	0.1853413	0.2999732	0.08346149	0.5791096	0.7640386	0.1209475	0.2353566	0.7393751	0.4351412	0.1679336	0.1002877	0.1826827	0.6064905
0.308946	0.2271851	0.3232015	0.261631	0.2044772	0.2740017	0.3540491	0.2962397	0.2871172	0.352341	0.2800788	0.3364853	0.2912412	0.3507973	0.2264127	0.2572502	0.2542986	0.2903304	0.3372087	0.283973	0.3412353	0.3821884	0.3384858	0.3570089	0.2736585	0.2918372	0.262648	0.316433	0.3515681	0.334189	0.3620393	0.2983189	0.4017847	0.3604808	0.3254837	0.2740685	0.2752236	0.2277234	0.3828827	0.3185475	0.3750292	0.3371501
0.4143234	0.09594517	0.04899263	0.4633437	0.3520621	0.2089631	0.2931129	0.4056639	0.3016599	0.176141	0.2279379	0.2169416	0.3081751	0.1207382	0.23384	0.3889429	0.4807916	0.3643968	0.4418318	0.08660986	0.5321571	0.3792827	0.4038665	0.05461321	0.1185097	0.0586992	0.0512063	0.4315157	0.4178305	0.42514	0.279837	0.6101997	0.510551	0.5001389	0.1319575	0.6245064	0.4342452	0.5990243	0.1670818	0.07559884	0.05343733	0.519585
0.3478586	0.5188738	0.2407435	0.1310284	0.2025497	0.4056866	0.4711291	0.2731475	0.200474	0.4500858	0.2687987	0.3133501	0.210834	0.2816773	0.1303245	0.3284037	0.2111919	0.1921524	0.2738418	0.2288874	0.1871553	0.2559388	0.3611435	0.1147768	0.2409552	0.2032856	0.2477862	0.2660687	0.1931702	0.332256	0.5902938	0.6340844	0.531216	0.2538483	0.5630184	0.2513369	0.6826143	0.2060185	0.3819466	0.2237677	0.3685523	0.3153459
0.1380672	0.2356247	0.1106487	0.2423081	0.1880885	0.3528156	0.3373773	0.1937977	0.3680791	0.2910932	0.353429	0.2814771	0.2700076	0.2222461	0.1022975	0.5661941	0.2017491	0.3521127	0.3066744	0.1489021	0.2105476	0.5268335	0.481622	0.2282443	0.2021648	0.2550815	0.2740397	0.1770484	0.1776039	0.3242851	0.473729	0.4229535	0.2490156	0.606539	0.3260418	0.6873815	0.3522773	0.5945789	0.2677577	0.2143866	0.3989328	0.4818931
0.3098276	0.271182	0.2940164	0.2475043	0.3579259	0.3063737	0.3482739	0.2717122	0.3054546	0.3609672	0.3559849	0.3671329	0.229686	0.3069172	0.24288	0.2550154	0.3257604	0.3240188	0.4296834	0.3446097	0.2605425	0.2897114	0.329533	0.1831467	0.2553611	0.1766151	0.2870778	0.2558563	0.4500128	0.4173514	0.4399043	0.169832	0.2268296	0.1462894	0.2384259	0.2964357	0.2813705	0.5272727	0.4006641	0.441809	0.3250766	0.5827841
0.06158774	0.1250536	0.1751863	0.4649922	0.4635357	0.561641	0.2583455	0.442354	0.4283385	0.2865883	0.4699889	0.3911718	0.1944855	0.4270188	0.3455667	0.1968464	0.3412547	0.09146383	0.1464956	0.09852882	0.1122146	0.559328	0.431501	0.07157878	0.1238985	0.1573262	0.114447	0.641185	0.2140142	0.5988063	0.280707	0.06621931	0.6291811	0.5961653	0.654321	0.4524753	0.1358541	0.105662	0.206975	0.1905064	0.4652596	0.4865125
0.04060965	0.122517	0.1204793	0.3500539	0.4617883	0.6763945	0.2399198	0.4225887	0.4604475	0.2676768	0.4685885	0.3744268	0.1554584	0.3706481	0.4004827	0.09957533	0.2857917	0.0683258	0.1143044	0.1033246	0.07085987	0.6630561	0.4164848	0.05211527	0.1615681	0.1140972	0.1173517	0.6644197	0.1619388	0.6761025	0.2713997	0.1600956	0.6698427	0.7519618	0.7210945	0.4899799	0.09226158	0.07216495	0.1850308	0.1290092	0.4681308	0.5528972
0.1043004	0.08789007	0.1180458	0.1310393	0.09363231	0.2374699	0.08130081	0.322158	0.06517365	0.08508898	0.08375502	0.1055793	0.5675455	0.1395378	0.7359804	0.6367586	0.4008716	0.1319303	0.1445202	0.3012441	0.667907	0.5990143	0.2522379	0.08321324	0.1125021	0.2365188	0.06821424	0.1642623	0.136329	0.6323691	0.1032561	0.5885955	0.6430505	0.7002214	0.08069756	0.8362166	0.7125043	0.758395	0.06465779	0.3768471	0.07467457	0.8158882
0.7092466	0.2657264	0.1733683	0.2143787	0.2840846	0.2471783	0.3681349	0.2905537	0.2672476	0.458279	0.3440024	0.3557906	0.2834633	0.3468001	0.1113708	0.2141114	0.1842413	0.3505853	0.3476045	0.2014431	0.3950249	0.3136466	0.6160874	0.2417448	0.2431507	0.2099298	0.2466849	0.2384459	0.3234536	0.3358996	0.5321306	0.2696037	0.3434887	0.2871643	0.3372498	0.2133946	0.3791861	0.2433952	0.4122789	0.4571262	0.4009901	0.3605303
0.3561245	0.2339707	0.27763	0.2094903	0.2380886	0.2995057	0.341161	0.3364817	0.3241314	0.4459345	0.3385286	0.4017235	0.3231355	0.3745894	0.1212527	0.2330778	0.1822959	0.2395531	0.2905889	0.2237137	0.4182086	0.6374879	0.3673317	0.1435988	0.2288136	0.257992	0.322783	0.2470982	0.2716202	0.3291026	0.321938	0.2326581	0.598093	0.5323794	0.3627612	0.3314442	0.2563432	0.2605274	0.4036963	0.3641652	0.4294537	0.3105194
0.1537204	0.3985897	0.26625	0.3706136	0.6160616	0.1807352	0.2924392	0.2026062	0.2170337	0.3092408	0.2426127	0.2842644	0.3288084	0.2017398	0.359074	0.1365184	0.3057479	0.2970369	0.2145323	0.4490773	0.1458147	0.5946942	0.3963644	0.1795062	0.1761058	0.2216435	0.4056074	0.5059204	0.1406513	0.3478301	0.4277978	0.1356191	0.534264	0.6761708	0.1750646	0.4697355	0.5878398	0.4120722	0.2333632	0.1403465	0.1996727	0.5039279
0.1569781	0.1014178	0.2840686	0.1427044	0.08791921	0.08211233	0.1586157	0.0963316	0.07906771	0.1615245	0.3120477	0.1438622	0.5576491	0.4906851	0.4455179	0.6779704	0.303338	0.2541873	0.1192471	0.660329	0.3210849	0.6994945	0.3735682	0.2202548	0.1037531	0.304425	0.07066246	0.1584481	0.5858899	0.6632128	0.2124163	0.2442979	0.6849194	0.387931	0.1248638	0.6869354	0.3364743	0.595851	0.1568095	0.5250292	0.2230356	0.4668934
0.5577354	0.277643	0.2707751	0.2266789	0.2340975	0.3473138	0.3587109	0.3767398	0.3406904	0.530564	0.3837376	0.4221666	0.3725529	0.3696953	0.1322564	0.204188	0.1990709	0.2555666	0.3375494	0.1805842	0.365983	0.4220307	0.3747439	0.1401422	0.2133093	0.3084634	0.2976134	0.2846888	0.3081596	0.3765864	0.3504733	0.2340607	0.4041498	0.3214253	0.3466342	0.3303435	0.293702	0.2504142	0.4250228	0.5712353	0.3418928	0.3881707
0.1712132	0.1063677	0.1326147	0.09962367	0.1004517	0.430852	0.3431699	0.170942	0.2013966	0.2144426	0.149251	0.2163687	0.6027582	0.434146	0.102478	0.6199986	0.2436377	0.5975074	0.2374243	0.7134799	0.1726408	0.2151096	0.6098019	0.5115176	0.1394261	0.1588983	0.112547	0.1206589	0.3885177	0.1683652	0.600864	0.09872649	0.6619499	0.2791795	0.2062612	0.1922127	0.4854464	0.8054591	0.3930007	0.4979097	0.5782353	0.6008412
0.6584802	0.2274279	0.1856938	0.1672554	0.251114	0.2787093	0.3603552	0.2752166	0.2797694	0.4484247	0.3844793	0.392005	0.2361923	0.291913	0.211523	0.2244231	0.3039525	0.2815933	0.3510854	0.2970383	0.2502158	0.3619005	0.3710567	0.2755996	0.2522437	0.2222655	0.2485986	0.2837618	0.2727647	0.4098785	0.3886917	0.1903105	0.6750659	0.2397354	0.3453839	0.297086	0.4088317	0.2038598	0.4152391	0.8045917	0.5202397	0.3806202
0.4687706	0.1406914	0.4476716	0.1142781	0.4154794	0.2933108	0.3940327	0.3010959	0.2291778	0.457936	0.4113412	0.3651079	0.2686978	0.5772233	0.09957116	0.2203307	0.1578678	0.283816	0.2550795	0.4093124	0.1563229	0.566628	0.3501256	0.7550218	0.1422089	0.4340819	0.1925547	0.2341283	0.2079941	0.4287945	0.3335512	0.1005926	0.3655075	0.3612966	0.2767073	0.2029604	0.4141619	0.4975183	0.5570053	0.5648205	0.4631534	0.1920838
0.7664558	0.2393958	0.2959918	0.2296651	0.2984698	0.2674527	0.318603	0.3620116	0.2996719	0.5420066	0.3974864	0.4260533	0.3264932	0.370569	0.1721184	0.1622555	0.3149126	0.2566102	0.2909091	0.2579596	0.3543212	0.3635207	0.3563136	0.2198964	0.2591623	0.2886866	0.3442558	0.2797145	0.2951807	0.3684702	0.3346311	0.2647679	0.4560978	0.2590652	0.4196328	0.3790019	0.3395312	0.2639748	0.4528518	0.4314698	0.4837603	0.3626748
0.03358625	0.3355287	0.3322492	0.2303813	0.4222392	0.3033646	0.1726713	0.2513578	0.3310259	0.2335691	0.1928769	0.2443881	0.3376781	0.2618046	0.2901109	0.3903448	0.2715328	0.4066064	0.3398126	0.2599814	0.3336516	0.2579716	NA	0.6394894	0.5042137	0.4608631	0.3919283	0.4423102	0.2675504	0.3021631	0.3344894	0.5390012	0.3421455	0.4343285	0.341895	0.4967227	0.4046991	0.4941792	0.2601336	0.279185	0.3364525	0.3938429
0.4387777	0.5851578	0.2855497	0.1630629	0.2614152	0.4321306	0.5312831	0.2937415	0.3130758	0.4626584	0.3429703	0.3679263	0.2599018	0.439802	0.1195804	0.2862873	0.2592637	0.2231992	0.3286381	0.2779619	0.2191209	0.3212962	0.4128227	0.1037824	0.2696284	0.2734511	0.2940753	0.3358942	0.2552564	0.3771682	0.6049908	0.4337635	0.5226684	0.3042376	0.6239142	0.316745	0.6972386	0.2402796	0.4125567	0.2868154	0.3608746	0.3290904
0.1485503	0.112117	0.09554037	0.08095605	0.140739	0.4775834	0.2607303	0.1314296	0.08176875	0.2991368	0.2550951	0.2163849	0.4932778	0.504114	0.752247	0.4113335	0.4781584	0.08307901	0.3558722	0.4938115	0.4739802	0.5514326	0.4272623	0.2426129	0.07171645	0.3534348	0.1755299	0.7281877	0.3067942	0.1686339	0.1485667	0.0957416	0.6578547	0.7626056	0.7304272	0.151018	0.6748362	0.8274813	0.2450682	0.1951284	0.4997135	0.3670771
0.157187	0.2342583	0.2068508	0.16445	0.174687	0.2455312	0.3526548	0.2683665	0.3195286	0.2870444	0.2701881	0.2961832	0.3236337	0.2254868	0.1358509	0.3397068	0.3052582	0.5713492	0.3227765	0.5536919	0.1777061	0.7329252	0.2832549	0.3974626	0.1999711	0.2405037	0.224708	0.2310015	0.6915674	0.363919	0.1993891	0.4172717	0.7358174	0.2573267	0.3336653	0.692997	0.7796121	0.5714925	0.6382406	0.4815166	0.2458258	0.3082392
0.3454996	0.3364231	0.3096836	0.3011792	0.3215973	0.300645	0.3499363	0.3601446	0.3281092	0.3125095	0.3170661	0.3187329	0.3015123	0.3376173	0.3466667	0.31747	0.3221979	0.3241285	0.3918811	0.3139785	0.3274713	0.3439672	0.3056253	0.3447927	0.4168675	0.3422641	0.4018632	0.3791533	0.3885601	0.3915681	0.3534673	0.455993	0.6649852	0.3293949	0.4189189	0.372434	0.3963891	0.2748391	0.3896258	0.3721955	0.3798096	0.3631447
0.8490133	0.2795391	0.7771053	0.2638232	0.2629687	0.3476792	0.4356242	0.3804953	0.334536	0.4924993	0.4217102	0.4140854	0.344432	0.37529	0.1433707	0.2599819	0.2254494	0.2604511	0.3239334	0.2311272	0.3969961	0.4916473	0.3931571	0.1832338	0.2685954	0.2912679	0.3287214	0.2793782	0.2797902	0.3475429	0.3903945	0.2647059	0.5183627	0.2835284	0.3410754	0.3005159	0.3298801	0.259993	0.5107489	0.3909681	0.4517003	0.3237985
0.9541002	0.2485772	0.2709263	0.2986075	0.2664177	0.3625156	0.4319437	0.4413977	0.3259689	0.5678155	0.4677669	0.4735362	0.3582345	0.488349	0.1642392	0.227067	0.1877558	0.2425901	0.3893369	0.2268016	0.4612659	0.4956599	0.4543935	0.1111111	0.210214	0.2666067	0.2463257	0.2700893	0.3492106	0.4215317	0.4010816	0.2929049	0.4234917	0.329466	0.4291964	0.3791719	0.3363502	0.2507581	0.4758832	0.3817568	0.4033981	0.3691736
0.5725679	0.2260042	0.3320119	0.3134296	0.4237776	0.3552862	0.3687159	0.2965262	0.2590569	0.4571019	0.3893823	0.3831433	0.2929282	0.3718593	0.2549263	0.267839	0.2904027	0.334575	0.3588378	0.3369763	0.3183257	0.2704734	0.4328891	0.3528862	0.3078207	0.2563169	0.2915215	0.2828234	0.3538689	0.3607524	0.4727992	0.4083307	0.3528356	0.3232937	0.3477373	0.2542507	0.4621685	0.5188698	0.474241	0.6452193	0.4021605	0.4615904
0.06151352	0.5225736	0.2375098	0.3487875	0.2961219	0.2791689	0.2519817	0.2453013	0.4443283	0.3177086	0.399984	0.3882643	0.4219531	0.2462036	0.4726477	0.3716006	0.3654469	0.4858156	0.2944189	0.3723319	0.3016647	0.3654219	0.3817024	0.6857363	0.6443825	0.31274	0.02735328	0.03975767	0.2295985	0.4226167	0.4449261	0.44785	0.4367208	0.2948558	0.3143557	0.6314305	0.3423625	0.5982268	0.4169166	0.380134	0.4661254	0.328035
0.02773137	0.4120722	0.01218756	0.5123859	0.04322937	0.05474359	0.2915626	0.5315008	0.1925226	0.1556204	0.3802931	0.1332867	0.3609007	0.457512	0.8263181	0.3351023	0.06578688	0.06061294	0.2992818	0.0445	0.02965051	0.515925	0.5061176	0.7325851	0.02482877	0.7294897	0.03295832	0.5377873	0.03129202	0.6163529	0.4369585	0.02486135	0.7260687	0.5866931	0.7529652	0.8273358	0.6362523	0.8877516	0.08542162	0.6138092	0.5737867	0.6362554
0.2519158	0.3491033	0.2012111	0.5101465	0.1417288	0.2142965	0.4275925	0.2221709	0.3336631	0.4433902	0.4743375	0.5125508	0.3077387	0.3999048	0.2547325	0.5660402	0.3909884	0.5348867	0.3509473	0.2251431	0.5567585	0.2344766	0.5837702	0.466506	0.3537757	0.3020652	0.2712678	0.2526826	0.2779929	0.2432773	0.6265435	0.4256119	0.6039648	0.2991711	0.3006085	0.1217082	NA	0.1147332	0.3191622	0.6570919	0.6183279	0.6544665
0.03194349	0.01650358	0.5960249	0.5015975	0.03187472	0.9404203	0.03485925	0.5990052	0.576094	0.5732424	0.6057125	0.5877241	0.02993241	0.01979513	0.5048482	0.7033025	0.0128082	0.03217043	0.5905907	0.0362297	0.6013431	0.01768551	0.03593392	0.555828	0.6249233	0.02908045	0.6385185	0.5871381	0.03185056	0.6118718	0.03397267	0.7571495	0.6117724	0.576335	0.6145285	0.04879909	0.5940055	0.01728917	0.05007385	0.584531	0.6236559	0.6468849
0.2540442	0.3572396	0.1884979	0.505651	0.1784454	0.2304642	0.4000376	0.2569849	0.3666639	0.4320933	0.4443918	0.4891936	0.3325314	0.3841545	0.3089045	0.5035368	0.4288516	0.5270944	0.3698611	0.2672592	0.5615073	0.2074063	0.5448559	0.4772603	0.3875637	0.3189119	0.3161718	0.2922345	0.295496	0.2859303	0.5532121	0.3155401	0.5107575	0.3274977	0.3219927	0.157864	0.5007411	0.150202	0.3570991	0.6161048	0.6020061	0.6031054
0.1712036	0.1791692	0.5450165	0.1347602	0.1901415	0.2298785	0.2646782	0.6014042	0.2974205	0.3810892	0.2554268	0.3491901	0.2995388	0.1987688	0.1085262	0.2168938	0.1618795	0.6129453	0.3352817	0.1720042	0.1908576	0.2331859	0.4836077	0.151512	0.2188343	0.2143366	0.181281	0.7669033	0.6876051	0.2432755	0.5321965	0.6127224	0.6969573	0.781867	0.6262127	0.6610894	0.6154829	0.8050481	0.3544304	0.6086265	0.2452319	0.3231576
0.1494273	0.1467002	0.2380031	0.1239397	0.3859868	0.393733	0.2520806	0.2559594	0.6997811	0.3900132	0.3482387	0.3452282	0.221127	0.2547347	0.2885323	0.7625291	0.3516151	0.1652071	0.5683066	0.3480637	0.4681314	0.4886993	0.6968254	0.05219828	0.1784711	0.1271561	0.8433799	0.3643012	0.773214	0.4103983	0.5157654	0.3835398	0.4596169	0.797763	0.5066828	0.1846946	0.4703957	0.09763478	0.3020001	0.6545672	0.2889943	0.2267971
0.9609766	0.3056814	0.307548	0.1990971	0.2775025	0.3588089	0.3968242	0.3826569	0.3396341	0.5153319	0.4473049	0.4926788	0.3642367	0.3720399	0.1193139	0.2154797	0.2431319	0.3592118	0.3486685	0.2308149	0.5216001	0.4175471	0.3724078	0.1486513	0.2509645	0.3060884	0.3117604	0.3198149	0.3249518	0.3858816	0.3617683	0.2410353	0.7796514	0.3410932	0.4389687	0.3383167	0.8636003	0.2902049	0.5493778	0.4134949	0.3986844	0.3955935
0.3999367	0.2697042	0.3521809	0.2745447	0.2436807	0.3184389	0.429584	0.4039617	0.3528411	0.4332006	0.4256648	0.3875798	0.3615211	0.407059	0.2293861	0.2222648	0.5158284	0.4201763	0.4127568	0.2930588	0.3943672	0.4790618	0.4132765	0.20825	0.3258269	0.350732	0.3124822	0.2974823	0.4022297	0.449778	0.4282218	0.2093931	0.4409803	0.4607831	0.4333403	0.5874989	0.4656408	0.3120804	0.4603845	0.5568534	0.4578634	0.4284953
0.1901949	0.3891692	0.1263192	0.4288797	0.1250238	0.2002611	0.401289	0.494592	0.3213926	0.3777669	0.4525666	0.3406865	0.3799489	0.4657421	0.6536801	0.3859947	0.1729164	0.2110754	0.3675578	0.1525869	0.1257022	0.4642857	0.4982808	0.5368237	0.0996769	0.5549548	0.1180804	0.5196551	0.1752994	0.5428925	0.4211737	0.09674825	0.5968811	0.4671369	0.61756	0.7355862	0.4946525	0.6831359	0.2296457	0.5221298	0.4915467	0.4812979
0.5198945	0.2675395	0.2863246	0.2193822	0.2471682	0.2707962	0.3601288	0.2931292	0.2622846	0.4617053	0.3281792	0.3932175	0.2933577	0.3870026	0.2592882	0.2390575	0.3277259	0.2926592	0.3146401	0.2349719	0.9290278	0.4027306	0.3970909	0.5131694	0.3159063	0.3137884	0.2644564	0.3344861	0.4370259	0.3423545	0.4030442	0.2519808	0.7629438	0.321995	0.3324022	0.2549277	0.796647	0.7213377	0.4014818	0.6282828	0.55758	0.3202072
0.5070562	0.3465018	0.3763575	0.2983245	0.3561767	0.333169	0.4146912	0.4159494	0.3892742	0.5237496	0.4709035	0.5346392	0.4050308	0.4715453	0.2918089	0.2838331	0.3299792	0.3412546	0.4460472	0.354648	0.2719503	0.4770278	0.4291542	0.2706105	0.3086616	0.3319889	0.3451077	0.3534875	0.3165929	0.4414974	0.335614	0.2131879	0.5910419	0.4069192	0.4744646	0.3942977	0.3742314	0.3072872	0.523118	0.3669953	0.4157978	0.4552529
0.1942259	0.1798093	0.09189311	0.09318312	0.08868667	0.5110329	0.3733506	0.1803399	0.304377	0.1786623	0.1880943	0.2168537	0.6930457	0.5677401	0.1300033	0.7515314	0.3880911	0.6290323	0.3786193	0.7469582	0.2963251	0.2550778	0.5976738	0.5496664	0.1083348	0.3151212	0.1537446	0.09016438	0.525031	0.1987621	0.6641812	0.08139425	0.694602	0.4541202	0.2531484	0.2571269	0.6065735	0.8409011	0.527249	0.5655857	0.69129	0.7501594
0.4462067	0.3367851	0.354785	0.3358555	0.3867844	0.3852243	0.5102494	0.4721398	0.3907128	0.5973482	0.4907124	0.4924419	0.3843091	0.4732546	0.1761827	0.2346434	0.2447927	0.2884283	0.4185258	0.268288	0.487489	0.5048329	0.5010441	0.1897021	0.2741652	0.3417967	0.3755221	0.3289377	0.4003197	0.4308289	0.4724489	0.3639081	0.4536727	0.4340348	0.4196911	0.3363526	0.3390127	0.2766963	0.4987494	0.4376855	0.4900591	0.3845761
0.1770447	0.406869	0.2861919	0.3777207	0.2815601	0.4135817	0.3904259	0.2737283	0.3956502	0.3317043	0.3315049	0.3359184	0.4052269	0.3023656	0.3607632	0.4218501	0.4943847	0.3963379	0.4372838	0.4751672	0.3922867	0.2820925	0.3986615	0.344023	0.4342614	0.3320338	0.3837023	0.4090119	0.4535149	0.422139	0.4622003	0.529456	0.3392501	0.3895951	0.3696111	0.3702594	0.4759163	0.6424409	0.4146255	0.3858208	0.471939	0.4391943
0.8112305	0.260805	0.3079042	0.2477805	0.1892486	0.4655424	0.5180824	0.3100933	0.3483	0.7458146	0.6268935	0.6801945	0.3182448	0.4455004	0.1690035	0.4516759	0.2151308	0.2156511	0.3645122	0.2330599	0.459066	0.4165647	0.7386673	0.1505392	0.1930512	0.2720722	0.2625405	0.2651419	0.360287	0.3096993	0.5926131	0.1821117	0.3921358	0.2924114	0.3498065	0.2339087	0.4177623	0.6708406	0.4321304	0.8426266	0.4178486	0.3265466
0.09653427	0.09864506	0.08635883	0.09158541	0.08433665	0.4261989	0.08518197	0.6458173	0.08854263	0.1100379	0.1306667	0.1160597	0.5826206	0.2538993	0.7098525	0.6831766	0.5167125	0.2853248	0.3188239	0.5040228	0.6691824	0.5744408	0.4294014	0.1197077	0.328509	0.5207093	0.08638722	0.3893975	0.3731399	0.6361692	0.2800127	0.8515419	0.5937979	0.6779376	0.2051036	0.8068617	0.7524251	0.7005701	0.1257603	0.6186436	0.1241739	0.7363549
0.9590765	0.3402264	0.6286145	0.1789168	0.347401	0.2958638	0.5153131	0.3606557	0.337152	0.6589285	0.495179	0.4694067	0.2882799	0.3680092	0.1417225	0.2564576	0.2020238	0.2556942	0.2828058	0.1941713	0.4346367	0.3533508	0.6624404	0.1419936	0.2026584	0.2725178	0.2500449	0.4060635	0.2901343	0.3458188	0.7470124	0.2163845	0.4029029	0.3568102	0.4015345	0.3015534	0.51811	0.6142587	0.4740061	0.4225451	0.3825028	0.7706909
0.3130389	0.1674627	0.158467	0.5283945	0.4506054	0.2973889	0.3994693	0.4867957	0.4068299	0.2779391	0.3212624	0.307048	0.4577294	0.1891878	0.2810906	0.4639404	0.5667498	0.4391156	0.4898205	0.1154133	0.5579852	0.4539278	0.4472048	0.07284463	0.1952797	0.4485421	0.1204733	0.4868824	0.4323795	0.5107082	0.367329	0.6478015	0.5598449	0.567589	0.5299674	0.716821	0.4805051	0.6028298	0.3257999	0.09294182	0.1859722	0.6231226
0.134606	0.343335	0.5119803	0.09853373	0.2621766	0.3799832	0.5469346	0.6689119	0.4788225	0.6273468	0.4842701	0.6991345	0.1614368	0.1010665	0.4441398	0.5573887	0.4581049	0.2800467	0.4980775	0.1748682	0.1396596	0.1978457	0.2254866	0.1211908	0.1234112	0.1326273	0.5762423	0.3099484	0.09905516	0.6977966	0.6574695	0.8545836	0.342517	0.3928815	0.5668425	0.2123369	0.2258663	0.1351233	0.424491	0.6466012	0.7991613	0.8246168
0.5324769	0.4500866	0.1603759	0.2604579	0.592565	0.2438536	0.3757766	0.1960929	0.2946643	0.3565868	0.3564757	0.3719628	0.2208072	0.2935829	0.59224	0.4403115	0.6730769	0.2684845	0.2379608	0.1549265	0.5150415	0.683421	0.263197	0.3306089	0.2787117	0.5089427	0.2313931	0.2757455	0.2783026	0.2413643	0.4497597	0.6525688	0.7261461	0.5980282	0.6360341	0.672022	0.3182136	0.1499104	0.5697773	0.2712555	0.3596081	0.6682602
0.6076855	0.2752902	0.3145198	0.2949602	0.2779596	0.3313797	0.4432068	0.386456	0.334268	0.5181862	0.408568	0.4515666	0.3477433	0.4817769	0.247637	0.2780507	0.35327	0.3818676	0.4272498	0.3573816	0.4601897	0.5089777	0.457318	0.2828292	0.3341472	0.3604447	0.3604049	0.2757205	0.3975219	0.4616434	0.4547495	0.2552435	0.8212815	0.3331294	0.4788473	0.4051625	0.4072882	0.2774032	0.5226814	0.5039922	0.5440456	0.4899951
0.2957807	0.4751806	0.2711004	0.5118465	0.6298765	0.4756308	0.4913729	0.281777	0.4006295	0.500416	0.4798368	0.4787892	0.3938954	0.3747635	0.1391929	0.3371834	0.3166992	0.3471126	0.4833721	0.480889	0.257629	0.6116655	0.5145066	0.5634061	0.5061247	0.2621033	0.459689	0.2083174	0.3233885	0.391228	0.476805	0.2111189	0.5011891	0.3496132	0.2816992	0.2286422	0.4433925	0.5798045	0.4565561	0.350045	0.6176034	0.2270928
0.3490434	0.1545752	0.03080157	0.4777379	0.06933163	0.1948661	0.2579368	0.1364302	0.1605484	0.4619041	0.349898	0.347	0.7185714	0.6412632	0.4283759	0.7608631	0.2015928	0.139326	0.3325488	0.6975859	0.08767068	0.6204763	0.6394892	0.06327796	0.4772002	0.4957196	0.3482401	0.7658229	0.5074742	0.6675595	0.6625253	0.4440261	0.6376463	0.6288364	0.07888963	0.04597097	0.1549612	0.800079	0.5098977	0.6737918	0.06640345	0.7018948
0.8681793	0.3322437	0.4166906	0.269043	0.3718311	0.4287536	0.4256765	0.4451379	0.4113176	0.5562207	0.4735353	0.4962443	0.4010961	0.4219043	0.2148057	0.3186492	0.2354266	0.3271309	0.3823233	0.2464812	0.4113904	0.446867	0.4181892	0.3096445	0.3367284	0.4106712	0.377319	0.428801	0.3874493	0.3994493	0.3982903	0.3196977	0.7142006	0.4176605	0.4793221	0.3646332	0.3706177	0.4092431	0.5220923	0.4667124	0.4535189	0.4282066
0.1958259	0.3047939	0.2385935	0.246717	0.2322328	0.3056514	0.4103683	0.3344266	0.4134278	0.3441111	0.3320381	0.3627319	0.3947747	0.2620611	0.2084513	0.4270428	0.3764903	0.6421684	0.3670531	0.623638	0.2914635	0.6983148	0.3273665	0.4763896	0.2717617	0.2720531	0.2882783	0.2930374	0.7346976	0.4345307	0.2510058	0.5179924	0.7300252	0.3289773	0.3879585	0.7426679	0.7951015	0.584925	0.6844063	0.4988212	0.3110728	0.4201664
0.6951994	0.3411472	0.3738773	0.3404977	0.4295332	0.4157337	0.4987395	0.4804853	0.3916069	0.5610118	0.4805538	0.5268103	0.4171472	0.4934312	0.1851553	0.2487724	0.2682927	0.2671637	0.438985	0.2597555	0.481288	0.6039757	0.4813874	0.2287602	0.2921059	0.4596818	0.3671736	0.3080053	0.4075072	0.4844709	0.4564744	0.467613	0.4938969	0.3427716	0.4494531	0.3942064	0.4099345	0.2730634	0.5430502	0.495276	0.5383484	0.3673102
0.4118235	0.3710712	0.4364565	0.3728388	0.4107791	0.4415029	0.5017921	0.5179698	0.4276482	0.5144272	0.4702028	0.4885183	0.4429314	0.4838158	0.2395441	0.3035797	0.2700195	0.3091987	0.4212286	0.3107285	0.5155573	0.5460324	0.502001	0.2575898	0.3052104	0.3907419	0.3227054	0.3871737	0.4290335	0.4286633	0.4826409	0.3718242	0.4795599	0.418993	0.4360252	0.4312069	0.3754737	0.3398496	0.5819457	0.4762	0.5157411	0.3534884
0.4503873	0.3751431	0.4674155	0.2870223	0.3140693	0.4368334	0.4473128	0.5117784	0.4197209	0.5456033	0.4548009	0.5290348	0.4497468	0.419816	0.1658416	0.5019961	0.2703451	0.3248563	0.3820665	0.2828891	0.4290007	0.5128478	0.5601347	0.2300342	0.2542616	0.3926969	0.3946896	0.3443891	0.4180741	0.5508975	0.434158	0.2965212	0.4622462	0.4528413	0.4268162	0.4022418	0.3892833	0.319079	0.556311	0.7128628	0.4326872	0.514931
0.0145386	0.4855298	0.01250792	0.5350426	0.04304973	0.02719976	0.3663702	0.6182879	0.1976771	0.1148843	0.4362271	0.07776579	0.4590327	0.5808742	0.8500659	0.4356093	0.03892132	0.05607083	0.4476067	0.03094324	0.05838016	0.5872967	0.6410862	0.6963341	0.03569231	0.7322264	0.03145425	0.641476	0.0415324	0.7331585	0.550746	0.04153499	0.8133159	0.521233	0.8531936	0.9119819	0.7287944	0.8700246	0.1183786	0.7076586	0.6919225	0.7157956
0.4069714	0.3531523	0.4291339	0.3034051	0.3208472	0.3784983	0.4343293	0.423508	0.3953633	0.4567991	0.423336	0.4792396	0.4522945	0.3996541	0.2531129	0.4351561	0.331281	0.3451747	0.4414247	0.3330682	0.4032404	0.4468396	0.4685846	0.2529102	0.3774264	0.3421587	0.4193548	0.3456442	0.4271372	0.5372782	0.4174089	0.3715641	0.4258036	0.3977126	0.5170609	0.5015635	0.4994159	0.3090859	0.554404	0.6951795	0.500748	0.5500413
0.4173664	0.116456	0.1430725	0.6797437	0.5716009	0.2079767	0.3623382	0.4904546	0.3432007	0.2109936	0.2462981	0.2405287	0.3732341	0.1435743	0.275556	0.4610896	0.7043604	0.3788769	0.5046333	0.1520908	0.6952966	0.4865878	0.3906872	0.09001382	0.3013748	0.1482429	0.1073195	0.5610433	0.5308807	0.569884	0.3165937	0.8534567	0.6592589	0.7099099	0.3762525	0.8773226	0.6222559	0.7820873	0.363266	0.1657452	0.1828848	0.8043517
0.1233374	0.1267136	0.562328	0.5325747	0.1128982	0.8354786	0.1649054	0.4234989	0.5617987	0.554779	0.5527507	0.580767	0.152882	0.1529361	0.5065978	0.6080444	0.1768527	0.1644673	0.5434023	0.1821036	0.5467053	0.1855335	0.1481905	0.4702227	0.6039344	0.1587191	0.6663681	0.5879208	0.1472222	0.6161317	0.159123	0.7615806	0.6130179	0.5465946	0.6448819	0.1624402	0.6520938	0.1453475	0.1883102	0.6488442	0.6684309	0.684952
0.2359707	0.4934731	0.5483884	0.2995321	0.1069189	0.3248508	0.3446711	0.1011565	0.1627666	0.3177009	0.4219753	0.1912078	0.3568583	0.4495131	0.3711346	0.5931153	0.3517331	0.4951124	0.3640088	0.5301035	0.5565608	0.4765937	0.4919258	0.483502	0.2598655	0.3861386	0.4312109	0.3715735	0.5431685	0.5111992	0.507907	0.7222192	0.4862289	0.5700125	0.3863288	0.6591989	0.62137	0.3774156	0.3778115	0.4144715	0.5420032	0.5767383
0.1461512	0.1149147	0.6128166	0.5724084	0.1102175	0.8965734	0.1501479	0.5861029	0.602447	0.5577354	0.6024621	0.5795932	0.1166831	0.1117833	0.6012212	0.6513972	0.1648155	0.1193495	0.6446019	0.1384615	0.6279415	0.1137258	0.1033895	0.5513434	0.6462145	0.1315963	0.67932	0.5795918	0.1238466	0.6362514	0.1237975	0.7002476	0.5948288	0.5701347	0.6737828	0.1046695	0.6700429	0.1420275	0.09939816	0.6234497	0.6593679	0.6876705
0.5799127	0.4211687	0.3917363	0.4118346	0.3282447	0.3303712	0.4384696	0.4289323	0.3761092	0.4747031	0.4161019	0.4477102	0.3739711	0.4107355	0.2614962	0.3081409	0.3685801	0.4265795	0.4225008	0.3772269	0.4027428	0.401963	0.4807647	0.3136808	0.3373641	0.3070979	0.293776	0.3381049	0.408887	0.4994017	0.4910415	0.6432114	0.5643309	0.4000461	0.5104529	0.4580573	0.510905	0.453191	0.4725234	0.5539888	0.4574662	0.64516
0.5255702	0.2170268	0.2438396	0.5883269	0.527549	0.2632454	0.4257078	0.3841093	0.3594585	0.2738164	0.3027045	0.2882047	0.3660004	0.2455834	0.3298793	0.4222719	0.6502743	0.4455287	0.543955	0.2831129	0.6332467	0.4550123	0.463367	0.2132496	0.344293	0.2382797	0.1896302	0.4989874	0.4563978	0.5545858	0.3455666	0.7479756	0.6148322	0.5567095	0.4456529	0.6553481	0.5712243	0.6078342	0.40246	0.269269	0.2645444	0.7298028
0.4350377	0.3695008	0.4135422	0.3523656	0.3707228	0.4107143	0.4756063	0.4687729	0.4250936	0.497263	0.4524429	0.458034	0.4397357	0.5103806	0.2880537	0.4761987	0.3582022	0.3634894	0.4521013	0.3384106	0.4726601	0.4796558	0.5469066	0.3133546	0.3487291	0.3565226	0.3785113	0.3713225	0.4490186	0.5589941	0.4535113	0.3046856	0.4463815	0.4076343	0.4346684	0.4025736	0.4355972	0.336312	0.4863167	0.7009563	0.481171	0.4436629
0.4725503	0.3487936	0.363284	0.3025728	0.3195259	0.3811499	0.4320034	0.4227755	0.3989185	0.4951076	0.4466663	0.4558674	0.3863549	0.4571841	0.245227	0.2625577	0.2734199	0.3392049	0.4379514	0.2653456	0.3604367	0.8363183	0.3887115	0.2025522	0.7332803	0.2833727	0.3901452	0.3305193	0.3786438	0.5446637	0.7249846	0.3898828	0.6887162	0.3281453	0.5191005	0.4960705	0.4377938	0.5232018	0.5554181	0.4615946	0.4557616	0.4877363
0.4466472	0.3153192	0.3993092	0.29984	0.3977526	0.4558249	0.4396407	0.4690827	0.4171213	0.5097655	0.4504853	0.4867169	0.4381515	0.4708711	0.4426749	0.3166566	0.2975037	0.4256587	0.4277212	0.2801345	0.4841292	0.4957384	0.4367906	0.289811	0.3271761	0.5483827	0.4594415	0.4123181	0.39001	0.4234927	0.4341969	0.3268333	0.676203	0.5467498	0.7111867	0.4054691	0.3844431	0.3630197	0.4704651	0.4578404	0.4798585	0.3749441
0.4800535	0.3383651	0.3644662	0.271538	0.3813256	0.4037974	0.5102135	0.4800232	0.3679495	0.5603927	0.4374261	0.545133	0.4148604	0.4496436	0.2331699	0.3286101	0.3136407	0.4371996	0.4330131	0.2892011	0.4414641	0.5381595	0.4306064	0.2254811	0.3206	0.3614478	0.4644335	0.3975798	0.4255707	0.4860446	0.4232894	0.4847116	0.5022137	0.4620088	0.5420372	0.5640505	0.4246049	0.3976203	0.6675501	0.4325549	0.5539651	0.5268683
0.5617797	0.3338792	0.3690706	0.2635355	0.3228703	0.4063132	0.4496697	0.2416303	0.3024284	0.6140969	0.4987441	0.4901832	0.3751728	0.647657	0.5455973	0.3197474	0.4585231	0.4365796	0.3610108	0.4511689	0.5699283	0.4223998	0.504128	0.5191112	0.1794636	0.2210966	0.2709888	0.3523569	0.4276954	0.4961137	0.513808	0.2526291	0.5857564	0.4068761	0.3681363	0.5086196	0.336073	0.7348795	0.4290033	0.6239728	0.7524424	0.2766714
0.4010901	0.3267071	0.419424	0.3072495	0.3016646	0.3689795	0.4483132	0.4089751	0.3822928	0.492083	0.4228153	0.4895638	0.423263	0.4674291	0.2740267	0.3088765	0.343172	0.3739626	0.7235284	0.3426124	0.4910754	0.5163375	0.4286569	0.8664339	0.34	0.374897	0.4043528	0.3696976	0.4123083	0.4446106	0.57717	0.3475924	0.4298678	0.4370157	0.467455	0.4686416	0.443778	0.3544005	0.5457907	0.4700806	0.5438047	0.446029
0.4562767	0.3924225	0.3861264	0.3248904	0.3468068	0.410497	0.4214792	0.443148	0.445714	0.4831457	0.4318294	0.4518319	0.4301614	0.4291703	0.2348369	0.2713236	0.2952441	0.3721325	0.4481958	0.3031021	0.3520974	0.6701624	0.4200771	0.2425554	0.6095855	0.3380244	0.3927503	0.4470501	0.3771017	0.4845144	0.6752722	0.4147891	0.6782489	0.3803701	0.4950636	0.5516794	0.4347191	0.5305949	0.559985	0.4119627	0.4630683	0.5098288
0.3890177	0.3397554	0.415244	0.3629596	0.3129792	0.3905676	0.4618694	0.4051761	0.4038368	0.468064	0.4474921	0.4694446	0.4344059	0.4906347	0.2232116	0.3059046	0.3334373	0.398948	0.6108649	0.3014024	0.5290483	0.5253543	0.4505187	0.4859914	0.4058597	0.3755687	0.4191785	0.3248326	0.4196747	0.4793065	0.5828317	0.4032121	0.4604948	0.3843926	0.5160192	0.5034166	0.4632917	0.3021119	0.6052033	0.5188343	0.5905477	0.5466394
0.08870529	0.04830705	0.6215748	0.6117699	0.07590362	0.8046219	0.09658725	0.6352557	0.6161005	0.6133497	0.6286967	0.631666	0.08120386	0.05915621	0.6718042	0.6704736	0.06345524	0.07388949	0.6977174	0.05713094	0.6862276	0.07718055	0.06148553	0.5789403	0.7243018	0.08715596	0.7418368	0.6270382	0.09073584	0.696506	0.0824	0.7931121	0.6274301	0.625893	0.7403638	0.0676714	0.7479633	0.07957288	0.05085344	0.7179372	0.7455299	0.7818418
0.6181365	0.4011495	0.3917334	0.4346521	0.3170908	0.3773151	0.5313965	0.4097379	0.4073773	0.5326602	0.4939269	0.5195652	0.3803189	0.4635954	0.3256251	0.2693359	0.3640465	0.4629311	0.4875758	0.332963	0.4009928	0.4000455	0.3867808	0.2159733	0.5662825	0.3534802	0.334857	0.3666029	0.4251432	0.5104464	0.5951369	0.6246148	0.5580756	0.3263866	0.511458	0.452786	0.4763856	0.2945368	0.537339	0.4987892	0.4380667	0.5182648
0.7818877	0.4059793	0.4260582	0.424899	0.3595293	0.3382195	0.4468427	0.3314825	0.3656983	0.4831561	0.4317586	0.4495317	0.3680313	0.4682089	0.4260035	0.3981197	0.4295952	0.4457608	0.4444974	0.4161357	0.4857874	0.3631508	0.4071714	0.2962377	0.2773588	0.3824621	0.3266712	0.3199587	0.4112384	0.4439267	0.5384914	0.4247268	0.5341688	0.3855579	0.4798156	0.3125659	0.4425439	0.3186783	0.4784758	0.6495368	0.5936882	0.8034019
0.4258997	0.3444944	0.4038697	0.3737708	0.4218453	0.3477041	0.4400618	0.4478827	0.38082	0.4401108	0.4642717	0.4551753	0.4607658	0.4537462	0.3957792	0.3201123	0.4319336	0.3709943	0.4033781	0.4510421	0.3071638	0.6083356	0.3603275	0.4735206	0.3621146	0.5306139	0.4858973	0.4203442	0.578802	0.4584403	0.4534603	0.522109	0.4740304	0.4911139	0.4186806	0.3215237	0.383923	0.5065077	0.5347334	0.3995984	0.4697802	0.5266314
0.6397332	0.3484876	0.3230873	0.2900158	0.2762839	0.3474041	0.4803507	0.4473201	0.3449615	0.5332732	0.4154939	0.4586671	0.3706643	0.5069793	0.1990584	0.2816141	0.3578791	0.2869309	0.3458436	0.2551994	0.8762048	0.544243	0.5012268	0.5405024	0.2884965	0.3161876	0.3320163	0.3344181	0.4538544	0.3478048	0.4922863	0.3214534	0.8756418	0.3274527	0.3251973	0.3413818	0.7400976	0.775142	0.5172272	0.7380089	0.5582227	0.3854338
0.3961562	0.2062478	0.3567016	0.2853195	0.8008547	0.2613658	0.3157661	0.2933222	0.2319987	0.3991987	0.4112374	0.324729	0.3108198	0.5653427	0.4815772	0.3462449	0.4500846	0.372093	0.2766793	0.5991348	0.225224	0.4164739	0.1997958	0.8337556	0.3376259	0.6096386	0.4467035	0.4099485	0.5382721	0.3513514	0.3231972	0.2680017	0.5116425	0.7590791	0.3172453	0.452182	0.4664051	0.8417065	0.6855319	0.7047344	0.3157976	0.7689584
0.5372198	0.4879993	0.3649768	0.5713062	0.2546319	0.3695859	0.4984823	0.3993735	0.39451	0.4451958	0.4488702	0.402403	0.37268	0.4765386	0.3630694	0.4720052	0.4248761	0.559415	0.4942461	0.3473221	0.4915188	0.341752	0.3814875	0.2716932	0.3346587	0.3902518	0.3105231	0.4548716	0.4086573	0.5957579	0.6248518	0.6361898	0.5537727	0.317467	0.4761592	0.2561282	0.4169768	0.2578934	0.6325902	0.4679191	0.4879306	0.7474009
0.4521096	0.3499282	0.4501825	0.3838038	0.3091798	0.4243426	0.4614429	0.457861	0.3623449	0.4987178	0.4330178	0.4889556	0.3941019	0.5014038	0.3842736	0.4578273	0.403383	0.4558878	0.5674191	0.4205379	0.6095855	0.7476517	0.4277228	0.2617224	0.3608046	0.4931951	0.3587717	0.3818743	0.4019727	0.51008	0.4756213	0.3613414	0.5642926	0.333035	0.5050542	0.4648176	0.4254113	0.4231019	0.4918966	0.3776394	0.4594514	0.4576229
0.11614	0.3011837	0.1309369	0.313181	0.1324433	0.5442855	0.5153155	0.1440654	0.3339123	0.2226528	0.4508893	0.2971678	0.5732868	0.6170119	0.1518264	0.3946706	0.7208144	0.6100971	0.5538446	0.2498833	0.5920949	0.672493	0.6198928	0.8392189	0.1114269	0.1153799	0.09535257	0.6140668	0.7081423	0.5515152	0.7051463	0.1275538	0.6883057	0.3772629	0.1353908	0.2199127	0.664065	0.7856382	0.3837082	0.6944894	0.7829888	0.6966788
0.9016895	0.3280345	0.3878808	0.3241701	0.3169009	0.3664303	0.4443454	0.3882445	0.3737392	0.5571472	0.4291515	0.4901159	0.3996204	0.4333212	0.2976951	0.3257097	0.3325764	0.3693101	0.4357694	0.3338156	0.4616817	0.5409936	0.4278342	0.2640668	0.358454	0.3908797	0.3889894	0.3896519	0.4109691	0.4501453	0.5525829	0.3505213	0.4144264	0.4373235	0.4850426	0.4215167	0.4759938	0.5600838	0.5442119	0.6213696	0.5102147	0.9194869
0.4104429	0.3216606	0.3408244	0.2865186	0.2367201	0.3750678	0.5488874	0.4381813	0.5339539	0.6432461	0.5395765	0.5947535	0.4208959	0.4955861	0.1587878	0.3061461	0.1852574	0.3590618	0.8752047	0.21846	0.4288943	0.478414	0.5092246	0.9146016	0.26055	0.3430532	0.589681	0.3053687	0.5081155	0.3946202	0.5709229	0.4570432	0.42254	0.3735032	0.4006571	0.3618038	0.3223879	0.6094962	0.6016876	0.6556268	0.4293204	0.3876024
0.4051951	0.3675672	0.3800779	0.3820695	0.3903679	0.3772333	0.4164772	0.2993894	0.37867	0.4138927	0.4325126	0.3998439	0.3411804	0.3860886	0.4033235	0.441569	0.4689483	0.4512681	0.413551	0.5130044	0.6178603	0.3237099	0.5654969	0.4306158	0.4462382	0.3053676	0.3309878	0.3116464	0.4775271	0.4460289	0.6468591	0.4742821	0.6189709	0.3953753	0.3786161	0.2904845	0.5886098	0.6141355	0.4403391	0.6945559	0.5868673	0.6189166
0.1949802	0.5306092	0.5527141	0.2121035	0.3617613	0.4283242	0.5675129	0.3744712	0.6938359	0.4989494	0.367964	0.5661148	0.2833733	0.2202838	0.2449498	0.5514225	0.4196078	0.4348814	0.3275714	0.6231642	0.19	0.2366389	0.5432686	0.2006214	0.6787897	0.3159697	0.6015044	0.4201782	0.3622764	0.7326581	0.5697953	0.8401315	0.5651468	0.4638166	0.3606174	0.491189	0.3402737	0.3501402	0.4981256	0.5865977	0.5420996	0.4107862
0.3187621	0.1229456	0.1630851	0.6222515	0.1067592	0.1444884	0.3532344	0.7094605	0.4191554	0.3274054	0.2824029	0.3130194	0.2145675	0.5510638	0.2219566	0.2630052	0.6448088	0.4288573	0.4031109	0.7086502	0.8285542	0.6560254	0.584317	0.5003287	0.1343109	0.4872878	0.198794	0.770139	0.6597149	0.5782591	0.4905275	0.1650777	0.2450022	0.4813778	0.5754784	0.6419851	0.5532995	0.8568985	0.3552395	0.6334133	0.6752235	0.3979663
0.4238353	0.2779327	0.5259925	0.2491565	0.2363069	0.2836497	0.3632726	0.3703513	0.3914629	0.4904827	0.2933894	0.4175978	0.3238199	0.342443	0.1855422	0.6235517	0.4651613	0.5152233	0.4455619	0.3534493	0.9509327	0.432589	0.286726	0.5623429	0.5504481	0.3102117	0.2178107	0.4003166	0.408748	0.3537302	0.758852	0.3784152	0.7593089	0.2919064	0.4172496	0.3210324	0.8716431	0.5221577	0.5979464	0.7976982	0.6413299	0.459984
0.6381708	0.3689068	0.4505881	0.4114597	0.3307386	0.353563	0.4658245	0.3978944	0.4152108	0.4766763	0.4350496	0.464876	0.3823323	0.4678041	0.3881114	0.409118	0.3839307	0.4773262	0.5208362	0.3585286	0.5017686	0.3975468	0.4263612	0.354556	0.4081661	0.3599486	0.387724	0.3964823	0.4597124	0.4857054	0.570256	0.4949502	0.5299896	0.4289	0.5282899	0.3632354	0.4758886	0.3824659	0.5497487	0.5508699	0.5508321	0.6754114
0.5751501	0.3881913	0.455415	0.3403893	0.382243	0.4559373	0.5125881	0.5550929	0.4471326	0.6268114	0.5442636	0.6209976	0.4492597	0.5511822	0.1881801	0.2739648	0.2769508	0.3592581	0.5058824	0.3146068	0.53561	0.5609784	0.5239591	0.2279996	0.2996556	0.3894364	0.4258406	0.4294491	0.444281	0.5059276	0.5084386	0.3706223	0.4874735	0.4526184	0.5339015	0.5208924	0.4135075	0.366839	0.5647647	0.5135689	0.5438034	0.4973027
0.4019597	0.3284917	0.37824	0.3417419	0.4366588	0.4216322	0.5195652	0.4549784	0.3963838	0.5149458	0.4710972	0.4825016	0.4319407	0.592284	0.4991272	0.2602885	0.3908124	0.3480869	0.4320773	0.3272314	0.5153846	0.5805712	0.4998434	0.2361372	0.3752343	0.625111	0.4295316	0.3155982	0.4510519	0.4870888	0.4746814	0.452205	0.5355315	0.4562071	0.6063181	0.4815721	0.4683332	0.2839045	0.6332731	0.5428385	0.6285104	0.4314889
0.3580247	0.3113087	0.35605	0.2849462	0.2480204	0.3294778	0.4731552	0.4224609	0.3681844	0.4583928	0.4165901	0.5016135	0.3989441	0.4792531	0.4450618	0.2661885	0.3051228	0.3502413	0.3766653	0.2874668	0.470367	0.9057961	0.4330769	0.5977352	0.3794576	0.3230082	0.4359163	0.2703638	0.6256951	0.5935735	0.4217867	0.3190077	0.8866415	0.900096	0.4998356	0.7080472	0.4139253	0.2631129	0.5749913	0.5040142	0.555466	0.471928
0.8092541	0.4150198	0.4179937	0.3522541	0.4023826	0.4369531	0.4706649	0.4985002	0.4435962	0.5602679	0.4935862	0.4943731	0.4754678	0.505506	0.2558352	0.3841986	0.3220117	0.420819	0.4409102	0.3602026	0.5143134	0.4849042	0.6308396	0.2795806	0.3685387	0.3776591	0.4292968	0.4183491	0.4475652	0.4737442	0.5745181	0.3527413	0.4565464	0.4418623	0.4706705	0.4479921	0.4491431	0.3773517	0.5355101	0.5264181	0.5435354	0.4675805
0.1278148	0.2814833	0.2684754	0.5987761	0.5516994	0.736962	0.4017605	0.5433429	0.6081271	0.3498121	0.5958962	0.4806734	0.2715918	0.5348127	0.5549601	0.3136908	0.5153033	0.184116	0.2191479	0.2576727	0.1888442	0.7552521	0.5649187	0.1392523	0.3552748	0.2208435	0.2339587	0.7972444	0.3621996	0.7617349	0.4900249	0.1916844	0.8007978	0.7860711	0.8277375	0.6979544	0.2822955	0.1723079	0.3999537	0.3232873	0.6495336	0.6568971
0.9708437	0.3736367	0.3924991	0.2714201	0.3233563	0.4342148	0.4629736	0.4730955	0.4249729	0.603142	0.5233753	0.543406	0.4104046	0.4902612	0.1868737	0.298622	0.2269054	0.3533605	0.3866467	0.2477074	0.480372	0.6334842	0.5017316	0.2341233	0.2806132	0.4015724	0.3764259	0.4358212	0.3650989	0.4348302	0.5983583	0.3314056	0.5170068	0.4817071	0.4920336	0.421875	0.453372	0.5632839	0.5474777	0.7074298	0.5444502	0.9002165
0.8364785	0.4171496	0.3984193	0.3516199	0.4173405	0.4709365	0.4710188	0.4978364	0.4560602	0.5718023	0.5222597	0.5132281	0.4439234	0.4760032	0.316084	0.3618947	0.3198615	0.3763545	0.4221748	0.3716273	0.462559	0.5061982	0.454314	0.3305359	0.409688	0.4258532	0.4664219	0.4237398	0.3896057	0.4774648	0.434117	0.3921201	0.784057	0.4345584	0.4720366	0.4667193	0.4055366	0.3986787	0.5738174	0.5057418	0.5004561	0.5096754
0.1857825	0.3918895	0.1660271	0.5536234	0.1456029	0.1788293	0.4035613	0.582182	0.2995619	0.3014496	0.4822329	0.295103	0.4664003	0.5584168	0.8529714	0.4105704	0.2481282	0.16503	0.4434204	0.2040867	0.1255046	0.5734912	0.5925291	0.6994664	0.1359755	0.7077116	0.145502	0.6589374	0.1444468	0.6779093	0.5382218	0.09505371	0.7349446	0.5742802	0.8262764	0.8872592	0.725	0.8436542	0.2597633	0.6684154	0.6884257	0.6641147
0.9017425	0.33577	0.7933086	0.3623802	0.3379321	0.4284499	0.5127515	0.4831637	0.4229761	0.6434284	0.5061518	0.5727808	0.4309163	0.5278528	0.5226367	0.3208497	0.3845472	0.356352	0.4345289	0.3475455	0.4943421	0.5732376	0.4998904	0.2522126	0.3176861	0.4177487	0.3625241	0.4425415	0.4066229	0.5202356	0.4852994	0.3845618	0.5680194	0.4678099	0.4809963	0.3952799	0.4386722	0.3506692	0.5701416	0.4823301	0.528091	0.4206911
0.0535378	0.4240511	0.03271632	0.3538793	0.1006719	0.6832664	0.5890419	0.03199513	0.4822112	0.197597	0.5335379	0.1826003	0.6705968	0.7196635	0.02784223	0.4770311	0.8284804	0.7208266	0.684187	0.2005912	0.6708941	0.6957964	0.7123639	0.8781896	0.02210433	0.04298894	0.05115437	0.6525414	0.7671866	0.6417433	0.7665297	0.03935452	0.7496148	0.3799136	0.03176131	0.1763945	0.6793226	0.8244434	0.3940651	0.7437578	0.8063268	0.8443679
0.3045326	0.2784968	0.4088742	0.2262796	0.2946877	0.3764785	0.3071277	0.2923764	0.3174133	0.4083146	0.2919109	0.343103	0.5278015	0.6292701	0.4223406	0.6489275	0.7098691	0.3038446	0.2685714	0.4633905	0.6320572	0.6545144	0.6240731	0.2883373	0.384073	0.7699859	0.1747731	0.7725627	0.5202112	0.234213	0.3996135	0.805395	0.666918	0.7352941	0.5049505	0.668123	0.7576162	0.6308646	0.3434789	0.4558013	0.251058	0.5239439
0.7727273	0.3737968	0.4655462	0.3924574	0.3599717	0.4096154	0.4980312	0.4738058	0.4177317	0.6059679	0.5288278	0.5412781	0.4405863	0.534779	0.3143723	0.2974097	0.3916508	0.3556152	0.4528971	0.4153257	0.5324449	0.5542374	0.514426	0.2861126	0.405532	0.4248586	0.4674499	0.3859635	0.4143113	0.5252464	0.4890729	0.3525361	0.4971275	0.4638997	0.5694537	0.5088848	0.5239022	0.3707922	0.6297849	0.6297642	0.5947774	0.5035102
0.4954329	0.122838	0.1500437	0.5516847	0.1160048	0.1678217	0.3273	0.6632155	0.4037017	0.2951322	0.3166135	0.2778915	0.269323	0.560545	0.3159277	0.2905629	0.7108801	0.7127573	0.3311116	0.6611432	0.8012493	0.5921615	0.556439	0.7246299	0.1221081	0.6508483	0.5814568	0.7131608	0.6160535	0.6098034	0.4315297	0.1173108	0.2665289	0.4949648	0.5685557	0.7130645	0.4744609	0.7357765	0.2988296	0.5729489	0.7258477	0.7431975
0.2635265	0.2969605	0.2157099	0.2684612	0.1849883	0.3726858	0.3590803	0.6149062	0.3072297	0.3171315	0.2755665	0.3491009	0.2984601	0.6715043	0.6735841	0.3256397	0.6271186	0.326833	0.262343	0.6065372	0.8912249	0.7629768	0.4115729	0.255026	0.2319556	0.6990781	0.315936	0.3343205	0.4338469	0.3355726	0.3778917	0.8874434	0.7743259	0.8701793	0.6976507	0.5724744	0.4680307	0.6016529	0.5511681	0.5041857	0.6104212	0.7535037
0.4167069	0.2385115	0.1369093	0.5472988	0.1641345	0.2788197	0.366122	0.2004361	0.2710428	0.5637291	0.4604699	0.494241	0.8060107	0.7682815	0.5585978	0.7997738	0.2608052	0.1642245	0.3495106	0.7692108	0.2828933	0.7632865	0.7555807	0.1201394	0.5417349	0.6491536	0.2256267	0.8092241	0.6012748	0.7708572	0.741917	0.1417051	0.750237	0.7001632	0.208153	0.09810127	0.2692464	0.7832801	0.6185856	0.7371652	0.2009715	0.6986667
0.7163165	0.3393826	0.4396914	0.381373	0.3294931	0.4034652	0.5153605	0.4811096	0.3955799	0.5548152	0.4574103	0.5316397	0.4382944	0.537986	0.2799081	0.3185179	0.4130904	0.4478826	0.5084091	0.4134965	0.5232846	0.576792	0.5130395	0.2747555	0.4324736	0.4521279	0.4698425	0.3556437	0.4491499	0.5231606	0.5100908	0.4209893	0.8320946	0.411547	0.5789225	0.5902863	0.5105001	0.3316905	0.6609554	0.5835523	0.6080999	0.5732542
0.5878359	0.3938019	0.4507875	0.375352	0.4463289	0.4581796	0.5614468	0.484906	0.4350902	0.5993626	0.5409158	0.5884175	0.4762385	0.5202214	0.3002658	0.3900301	0.3619247	0.4205002	0.47259	0.3652774	0.5420989	0.5908418	0.5065491	0.3280782	0.376406	0.4454374	0.4476472	0.4185534	0.4803243	0.5172469	0.5017779	0.5050356	0.5274692	0.4802404	0.5430959	0.5320148	0.4969211	0.439379	0.6544511	0.5211899	0.5747668	0.5432321
0.2021329	0.441404	0.1976357	0.5946165	0.1436612	0.1620219	0.3944785	0.6096323	0.3101732	0.240011	0.489899	0.2343182	0.477535	0.6084993	0.8669088	0.4556213	0.1792668	0.2174263	0.5683171	0.1715315	0.1718257	0.5906992	0.6426444	0.712712	0.1763074	0.7434187	0.1310345	0.6559119	0.2039331	0.7309531	0.5704268	0.1669701	0.7774767	0.6015843	0.8296674	0.8964699	0.7647135	0.8404796	0.2615877	0.740575	0.7497604	0.7302986
0.3506553	0.2997655	0.4653039	NA	0.4697808	0.4903516	0.4295573	0.3895519	0.6825554	0.4929796	0.4416425	0.4978946	0.3561586	0.416179	0.404884	0.7391107	0.4550714	0.2927378	0.61301	0.4406164	0.5703475	0.5211864	0.6730114	0.1438592	0.2868048	0.3199653	0.8601339	0.5043954	0.7688832	0.4930514	0.5659247	0.4992709	0.5081909	0.7720022	0.5573714	0.3404197	0.5429327	0.2778657	0.4387065	0.6603153	0.3867101	0.3693189
0.3393928	0.2226844	0.2817932	0.1528559	0.2564569	0.3447081	0.306415	0.3215763	0.2761712	0.4634278	0.2457831	0.3802052	0.4790254	0.5142195	0.5468234	0.6573364	0.7704501	0.3440812	0.2520645	0.5623038	0.6388842	0.782202	0.6552494	0.2956948	0.1767338	0.6858562	0.2150862	0.8034661	0.6297863	0.2741843	0.4202835	0.7597203	0.7331918	0.8237714	0.5777374	0.6579552	0.7819853	0.6970205	0.4387681	0.5584416	0.3437643	0.6511992
0.4659162	0.4238129	0.2136284	0.4263199	0.5642011	0.5370761	0.4959462	0.3563154	0.4765742	0.559303	0.5374817	0.5449823	0.4598736	0.4247474	0.2924809	0.4161818	0.4494841	0.451639	0.5962296	0.4690691	0.5593698	0.3036751	0.6074629	0.5584332	0.5180819	0.2977715	0.4272709	0.3471246	0.5279713	0.4656916	0.6452072	0.3737968	0.4237396	0.5090355	0.470436	0.501928	0.557223	0.5065691	0.6186661	0.6819102	0.6418694	0.6415763
0.6838128	0.4073959	0.5213492	0.3815526	0.3800149	0.4475647	0.5493619	0.5217208	0.45787	0.5610884	0.5351081	0.5444779	0.4890899	0.5674078	0.310237	0.364504	0.3726031	0.4326774	0.5392523	0.4065282	0.5415753	0.50737	0.5385151	0.2959484	0.4373482	0.3905137	0.4391722	0.3886121	0.4888604	0.534888	0.501353	0.3835074	0.5613751	0.4357654	0.5774503	0.5095643	0.5551342	0.3728068	0.6536294	0.5891995	0.6142817	0.5756781
0.2945896	0.608496	0.5972369	0.5208954	0.1418087	0.5093164	0.4857143	0.1681795	0.5221322	0.4484554	0.5945705	0.408108	0.5259096	0.5072289	0.745721	0.5925028	0.6880476	0.7621469	0.570629	0.7590064	0.6443132	0.6239079	0.4878924	0.2411253	0.1115598	0.6600846	0.1356989	0.7944667	0.7226812	0.4890016	0.2355649	0.1207458	0.6141344	0.2138228	0.2497779	0.4198195	0.5871244	0.5836543	0.7309741	0.3604749	0.1885368	0.753232
0.2774337	0.2282884	0.4229386	0.3583542	0.4201982	0.246163	0.381963	0.2930132	0.3436057	0.3921359	0.2947191	0.355908	0.6113884	0.489054	0.2808662	0.6435095	0.5555912	0.6765316	0.4619795	0.3178588	0.7560308	0.7660279	0.5432259	0.8376272	0.2347668	0.2468582	0.2107294	0.4519231	0.4219159	0.4718706	0.7116349	0.1917411	0.7501454	0.7900528	0.4607273	0.8580596	0.7312281	0.8158097	0.3836616	0.2936892	0.7115613	0.7626596
0.5099084	0.4209329	0.4690618	0.3645361	0.3927504	0.4658643	0.5260699	0.5048893	0.4706334	0.5506127	0.5127704	0.5213665	0.509365	0.5108861	0.3311916	0.5056419	0.4159589	0.4121895	0.4781375	0.4287349	0.4643744	0.5478966	0.5794281	0.3714731	0.427952	0.3617085	0.4433552	0.3680301	0.5319915	0.6406608	0.4856847	0.3914532	0.5079654	0.4336298	0.5875769	0.5351844	0.556266	0.3626665	0.6448682	0.7683772	0.5707276	0.5910217
0.14783	0.5556166	0.4644699	0.410475	0.5516953	0.4835932	0.3916394	0.5072157	0.4127103	0.3756224	0.3859518	0.3853484	0.514978	0.4450241	0.5301706	0.4688515	0.4816812	0.5836503	0.4403449	0.5060814	0.4603598	0.465607	0.5337495	0.6645131	0.5195296	0.5621403	0.2938478	0.5537243	0.434403	0.5015658	0.481186	0.6300806	0.4791132	0.52988	0.5011093	0.690274	0.5474452	0.6076841	0.4626904	0.4647508	0.519141	0.5875124
0.5300474	0.3705859	0.5707819	0.4439348	0.4053985	0.4121588	0.5442238	0.5232972	0.4277767	0.5448202	0.4754259	0.5308317	0.4691134	0.5521736	0.4425878	0.3784133	0.4583832	0.4630499	0.5102836	0.4505506	0.5354701	0.5452008	0.4932859	0.3836882	0.4516073	0.4502209	0.4972402	0.4602939	0.5068266	0.5432008	0.5120342	0.3889943	0.5392168	0.4960112	0.5550291	0.556177	0.5209458	0.4450451	0.6066853	0.4565825	0.5970581	0.56006
0.4682077	0.3675111	0.4659214	0.3636929	0.5039467	0.4304843	0.5788255	0.4738377	0.4238644	0.6223507	0.5484282	0.5988541	0.5204216	0.5477394	0.2960112	0.3168397	0.3445178	0.3687362	0.5120563	0.3564287	0.5648667	0.5924957	0.5474725	0.2551044	0.4467725	0.4392393	0.5949211	0.3582419	0.4794891	0.546373	0.5184906	0.5041169	0.5058218	0.4650488	0.6359001	0.5650603	0.5563219	0.34504	0.7234042	0.6100304	0.6953159	0.5772093
0.4178714	0.3217328	0.6125448	0.3541228	0.4713939	0.4384031	0.5626678	0.4556208	0.4279836	0.5119208	0.4894191	0.5944325	0.416256	0.4971147	0.3352479	0.4810005	0.518491	0.4292947	0.5074766	0.4	0.5539663	0.5343989	0.5186782	0.2800847	0.5825184	0.4381768	0.5418672	0.3806173	0.5386153	0.5065445	0.6479573	0.6226695	0.7360586	0.4950805	0.4990168	0.417593	0.5241215	0.3308131	0.5962928	0.6359295	0.5655686	0.498754
0.08512484	0.5718697	0.5128796	0.3735176	0.5926623	0.4785718	0.4090952	0.5429201	0.4387732	0.3946989	0.3853118	0.3703676	0.510151	0.4174724	0.5775108	0.5634174	0.5342519	0.5798801	0.4712863	0.4714606	0.481914	0.4662101	0.4754344	0.6608187	0.6325497	0.5645676	0.453435	0.5519703	0.453997	0.4729131	0.4643725	0.6073707	0.4719424	0.5318742	0.5236529	0.6215482	0.5561007	0.5668607	0.4740182	0.3691864	0.4748147	0.5537345
0.9303367	0.3830869	0.4578067	0.4168862	0.4069808	0.4514352	0.5758857	0.529279	0.4668166	0.6375507	0.5643495	0.5804846	0.4888105	0.5891451	0.3305831	0.2916962	0.3921856	0.3758157	0.5364484	0.3916501	0.5764962	0.6039169	0.5601156	0.245533	0.4135222	0.4087047	0.4509211	0.373529	0.4546544	0.5707633	0.5492657	0.3583362	0.5162931	0.4604536	0.6071549	0.5130399	0.5474394	0.3079593	0.6744571	0.7113861	0.6265706	0.529566
0.4489202	0.3141732	0.1846506	0.5705347	0.5236142	0.8185325	0.3019207	0.6880441	0.3660333	0.4560258	0.4983098	0.5903483	0.6556728	0.6106274	0.3938934	0.1686472	0.7174304	0.7289134	0.7247396	0.4231899	0.4160401	0.4541588	0.5235669	0.1574608	0.1259442	0.7721539	0.2965544	0.1492352	0.8038236	0.5979041	0.5440723	0.09510814	0.6673929	0.7315522	0.2441189	0.2092584	0.7210364	0.7877047	0.5990064	0.7101266	0.2716984	0.8217766
0.2721028	0.544036	0.2259535	0.5332789	0.1911169	0.2466736	0.4352568	0.5471897	0.348014	0.2615287	0.4939889	0.2574955	0.485707	0.5698906	0.8199501	0.5033412	0.2978003	0.3205575	0.4948463	0.2604989	0.3064555	0.5762712	0.6069951	0.6508005	0.2666778	0.6897044	0.258047	0.6181624	0.3165417	0.7006355	0.5212823	0.4174374	0.7493101	0.5370732	0.8126019	0.8861948	0.7403172	0.7919801	0.3527405	0.7029078	0.6895258	0.7047154
0.6675842	0.4206491	0.5383597	0.5177391	0.4259582	0.4426821	0.5266973	0.5135334	0.4782074	0.5685959	0.5035866	0.5448977	0.4425176	0.5286817	0.3483742	0.3833563	0.4400509	0.4767544	0.5442049	0.4870502	0.6528636	0.524372	0.5198804	0.2875619	0.517687	0.405172	0.4193866	0.4392596	0.5146558	0.5188158	0.5543284	0.3950866	0.4984294	0.4626769	0.5411007	0.434104	0.6619121	0.4871197	0.5784475	0.6211122	0.5677708	0.6606369
0.2064284	0.3594536	0.1690311	0.2625227	0.1391613	0.6015502	0.5103288	0.5308805	0.5419132	0.2923611	0.3340574	0.3100382	0.6849102	0.6113151	0.1967823	0.6987881	0.6720856	0.6737208	0.6301713	0.7282903	0.5784186	0.3025268	0.6318902	0.7081333	0.1333333	0.749132	0.1248991	0.1711552	0.6898909	0.4042721	0.6874028	0.1087951	0.6626596	0.7230548	0.5582174	0.573508	0.7343592	0.6986201	0.6467127	0.5774953	0.7362055	0.8161569
0.5382228	0.4454159	0.4475063	0.4859026	0.4726512	0.4629535	0.6070519	0.5811213	0.4344484	0.5560517	0.5256819	0.5371335	0.4715662	0.587768	0.3669399	0.4390423	0.4326306	0.4134717	0.5430652	0.4345282	0.511219	0.5558981	0.4898502	0.3007458	0.4035629	0.4957957	0.4439036	0.4312974	0.5094631	0.6335631	0.5549413	0.397277	0.7322475	0.4606606	0.5301874	0.5249839	0.4972177	0.3935678	0.6213989	0.5005809	0.7105814	0.7151834
0.4378941	0.1953467	0.2462048	0.5869845	0.211318	0.2562822	0.4206391	0.62585	0.4477996	0.3845832	0.4107204	0.3473876	0.3776658	0.5853021	0.4000598	0.3998839	0.7266073	0.7101783	0.4302432	0.6619231	0.6241869	0.6251559	0.5471997	0.7736484	0.1836324	0.7153901	0.7468705	0.7022415	0.5777547	0.5903219	0.4379573	0.1316474	0.3855832	0.5080615	0.6464943	0.8355889	0.5233434	0.7184383	0.3711206	0.569024	0.6845843	0.6999334
0.7337972	0.4146314	0.4816766	0.4158028	0.4454431	0.4547414	0.5522581	0.5201511	0.5	0.5883144	0.5695012	0.5541721	0.4757837	0.5897747	0.3352157	0.3717309	0.4223574	0.4130913	0.5122687	0.4144154	0.6150523	0.5718197	0.5621908	0.291516	0.4664171	0.4645588	0.4939057	0.4274446	0.50924	0.5400544	0.5480202	0.5390569	0.5030579	0.5335307	0.6072373	0.5671225	0.5858284	0.3930354	0.6711126	0.6268077	0.6610235	0.5861561
0.8492644	0.4901257	0.4094156	0.3891081	0.3241082	0.4279715	0.5803196	0.4195794	0.4938112	0.6642349	0.5432025	0.5383998	0.4149739	0.5054283	0.2248055	0.5606768	0.3239762	0.6090916	0.5206368	0.3699048	0.5778942	0.5759138	0.8170481	0.5953396	0.4131425	0.3435812	0.2924452	0.4538459	0.4926455	0.4589625	0.7039265	0.4956448	0.5204734	0.5207294	0.4418538	0.432308	0.6497553	0.7689779	0.5509176	0.7353728	0.566726	0.4774677
0.3849357	0.4372532	0.4406235	0.4651321	0.3112292	0.536736	0.531163	0.3750649	0.4608366	0.5325196	0.5007061	0.5466651	0.5184525	0.5055169	0.5695702	0.4504694	0.5121951	0.431231	0.5222836	0.476129	0.6539176	0.4722102	0.5196181	0.3698513	0.5190563	0.434397	0.4679237	0.4821888	0.4934995	0.5530367	0.5850337	0.6528032	0.5280763	0.5130919	0.6030351	0.5051976	0.5584486	0.5693843	0.5868918	0.6285443	0.6933105	0.6538308
0.76854	0.4312333	0.4950994	0.4354767	0.4058357	0.4639232	0.5644055	0.5233597	0.4615304	0.6117889	0.5512833	0.5515082	0.4973501	0.5775028	0.3812374	0.3982041	0.4233399	0.4784802	0.5369901	0.4163254	0.5800201	0.574448	0.6899311	0.3052447	0.4438048	0.4209782	0.5095055	0.4266724	0.5254599	0.5628636	0.6443654	0.4338631	0.4944801	0.460101	0.5840026	0.5383689	0.562371	0.3853347	0.6699016	0.6439286	0.6152794	0.5906659
0.2692202	0.4536271	0.7316983	0.08787724	0.7196063	0.5352007	0.219508	0.4079559	0.2615488	0.1937701	0.6199101	0.2584298	0.648867	0.1521434	0.09255008	0.7101401	0.7282324	0.7968162	0.6910546	0.704523	0.6469099	0.6069308	0.5717037	0.09508079	0.7859139	0.6915374	0.09786725	0.7820259	0.704483	0.4966125	0.5236337	0.5330311	0.6638844	0.7823263	0.12179	0.6412442	0.6217259	0.5755806	0.6869711	0.3674844	0.5456014	0.8184051
0.7442114	0.3508242	0.5597024	0.4578446	0.3630009	0.4730373	0.5652667	0.5000728	0.4558045	0.6148661	0.5468674	0.5606788	0.4688359	0.5606097	0.4390686	0.3636956	0.4871177	0.3907129	0.6030819	0.5371927	0.5483134	0.6564561	0.492927	0.359363	0.4884834	0.4926684	0.462449	0.4342476	0.5687453	0.546257	0.5693488	0.4500235	0.5559037	0.4742022	0.5812318	0.5258166	0.5523903	0.4249366	0.6528208	0.5395635	0.6396313	0.6257806
0.482461	0.4303218	0.6501908	0.4062585	0.445733	0.499227	0.57528	0.5276763	0.4751796	0.6023275	0.4687383	0.5843562	0.4589446	0.5219099	0.3968604	0.4306257	0.5025436	0.5306579	0.474661	0.3345557	0.6577139	0.5254647	0.4857113	0.4862412	0.480535	0.3667406	0.4769417	0.4242424	0.4942061	0.6211815	0.6603181	0.4996582	0.5450693	0.4965862	0.6302979	0.3453251	0.4836962	0.4389815	0.5794814	0.7271078	0.7454832	0.7385213
0.2666238	0.3819918	0.4588624	0.5057997	0.2457086	0.4388383	0.5422229	0.4051197	0.5373306	0.5987403	0.5151905	0.6160734	0.4625604	0.4812579	0.4944586	0.4740789	0.5760122	0.5549617	0.5376754	0.5182644	0.5350586	0.362751	0.5974408	0.5780963	0.5594636	0.5275438	0.5243161	0.4446472	0.5866709	0.4908263	0.529564	0.4967815	0.5749146	0.6607379	0.5609908	0.4623053	0.5380689	0.5811065	0.6106483	0.6126146	0.6587911	0.6673035
0.4074219	0.2430269	0.4059493	0.5506329	0.30532	0.5741336	0.5960206	0.4383838	0.5033534	0.6475524	0.5329999	0.648119	0.4403475	0.5377589	0.7207462	0.6538514	0.3359055	0.430968	0.6193323	0.3402637	0.7054436	0.5740785	0.5883121	0.516084	0.569141	0.4094014	0.4023313	0.3304625	0.46231	0.5837432	0.6673262	0.3491262	0.6018682	0.4190231	0.562471	0.5763593	0.6451525	0.2680189	0.619469	0.7027864	0.7117722	0.6491567
0.854383	0.4103907	0.7438945	0.4391004	0.4405724	0.4520272	0.5458529	0.4976618	0.4445383	0.5423822	0.5573172	0.5214713	0.4940546	0.5288007	0.6098606	0.4190527	0.4465301	0.4454708	0.5405497	0.443166	0.5800052	0.5821381	0.4953941	0.3670101	0.4845864	0.4412119	0.5332044	0.3903677	0.4913839	0.5661244	0.5319149	0.5101842	0.6004912	0.4532181	0.5812568	0.5702372	0.5691625	0.370447	0.648322	0.5879714	0.6575835	0.5698359
0.2294098	0.3756198	0.1488232	0.2337063	0.1142542	0.649825	0.5735188	0.5397961	0.5663604	0.280304	0.3626627	0.3286649	0.6988779	0.6467471	0.1406173	0.7415397	0.689585	0.70635	0.6912721	0.7731676	0.6725926	0.3244334	0.6922827	0.6725961	0.1470689	0.7862139	0.1846912	0.1580903	0.7477041	0.4290822	0.7318129	0.08366099	0.7448141	0.7796001	0.4395713	0.7293625	0.7519374	0.7936735	0.6910944	0.6349129	0.7542413	0.6442889
0.4129631	0.3704375	0.531031	0.3731887	0.3384073	0.3531025	0.4366058	0.410743	0.4867539	0.5592227	0.4078242	0.4849851	0.3998187	0.4335461	0.3398755	0.6456211	0.5407474	0.6485512	0.5614421	0.4891354	0.837037	0.438642	0.3931285	0.5931265	0.6566592	0.3690634	0.4196758	0.5168225	0.5560835	0.4540484	0.7698227	0.5229079	0.6938446	0.3735804	0.6093159	0.4564832	0.829437	0.5755405	0.713351	0.7906285	0.7971974	0.6284801
0.3742479	0.2223345	0.695182	0.2218213	0.5827674	0.5801374	0.7323527	0.4184056	0.425577	0.6201143	0.5607597	0.7339192	0.3661337	0.5081559	0.2398665	0.7407877	0.4956724	0.4147719	0.5423895	0.3018419	0.6349269	0.4204359	0.7027047	0.255852	0.7982027	0.505822	0.8509813	0.3259757	0.7342567	0.4228339	0.7682027	0.9608226	NA	0.5001046	0.5255356	0.3408878	0.6291774	0.2259558	0.5814409	0.7305896	0.4858414	0.533918
0.5019647	0.4460915	0.521492	0.4543386	0.435629	0.4788153	0.5828134	0.5241733	0.4693649	0.5452971	0.5205712	0.5500335	0.5180132	0.5432274	0.46829	0.4178161	0.4297692	0.4496685	0.5562215	0.4589427	0.562097	0.860797	0.5305635	0.3671127	0.4566283	0.4624021	0.5183019	0.4663244	0.4751419	0.5475515	0.5363308	0.4999756	0.7726644	0.8308077	0.5930021	0.537945	0.5359397	0.4551211	0.6434245	0.5697746	0.6132166	0.6073997
0.9803554	0.4761005	0.8360388	0.3727105	0.4710343	0.4931135	0.6293212	0.5216845	0.5201825	0.7677909	0.6855342	0.622913	0.4827999	0.5530779	0.2501741	0.4022808	0.323468	0.4210313	0.4618668	0.3254961	0.5809138	0.5363699	0.698382	0.227275	0.3352751	0.3920477	0.457247	0.5126747	0.4339005	0.523456	0.768123	0.3069464	0.5523825	0.4833801	0.5818656	0.5143395	0.6033756	0.685032	0.6626001	0.6060507	0.5202659	0.8115208
0.3913204	0.3942781	0.5756261	0.3105325	0.5362038	0.5456362	0.4874641	0.4458063	0.7435253	0.555993	0.5096338	0.5425234	0.4348519	0.4655942	0.4325018	0.8084341	0.520448	0.3385324	0.657854	0.5328694	0.6058237	0.6076102	0.7365036	0.1844899	0.3012342	0.3621473	0.8726957	0.546701	0.8067857	0.5834422	0.6275354	0.5330668	0.5544072	0.8005525	0.602392	0.4023816	0.6193595	0.282888	0.5144843	0.7246251	0.4841011	0.4606319
0.8810288	0.4169088	0.5198727	0.4637234	0.4459496	0.4698595	0.5562925	0.5047737	0.4861856	0.5748343	0.57594	0.5488345	0.5063556	0.5683723	0.5717801	0.4214584	0.4806885	0.4679592	0.5759509	0.4314683	0.6053393	0.6369851	0.5441931	0.397594	0.4957959	0.4618729	0.5215908	0.4499114	0.5118895	0.5704867	0.5467386	0.5459955	0.6389014	0.4980714	0.6119562	0.580892	0.5956244	0.4075905	0.6474298	0.6021725	0.6485913	0.6032454
0.1206143	0.573803	0.4866057	0.3492506	0.3175969	0.5110714	0.4866681	0.6681035	0.4931077	0.4558253	0.4787632	0.3856557	0.5504351	0.3064226	0.6017067	0.6462514	0.5991245	0.6382324	0.5370699	0.6396152	0.4966922	0.6254721	0.4838295	0.7343376	0.2033798	0.5373476	0.639445	0.6493969	0.6807964	0.5944397	0.5932621	0.6817151	0.4395793	0.5619098	0.5424131	0.7858848	0.3096057	0.7715499	0.5703779	0.5654018	0.6485919	0.7314784
0.5667089	0.346167	0.435785	0.3778099	0.3620821	0.3994388	0.5057127	0.4120354	0.3922662	0.5182195	0.4351656	0.4842126	0.4539664	0.537526	0.5436299	0.3593732	0.506523	0.444664	0.5039747	0.4154012	0.8983402	0.6525046	0.5542915	0.6570595	0.5057885	0.4209	0.4480874	0.4444578	0.6760239	0.4971023	0.6256015	0.4101654	0.8544507	0.4339024	0.5945274	0.4958938	0.8809337	0.8631372	0.6261462	0.8259916	0.7682502	0.5600608
0.5786759	0.56186	0.4071448	0.6206957	0.432514	0.5393623	0.643346	0.6876668	0.4597997	0.6195351	0.5748734	0.5555279	0.4958192	0.673391	0.4131165	0.5498728	0.525624	0.514429	0.6065356	0.4434328	0.4415094	0.5875668	0.5102013	0.2852921	0.4085411	0.5036089	0.4423508	0.4534759	0.6221397	0.7818892	0.6052675	0.4492731	0.7456562	0.4117402	0.5183124	0.46731	0.5406883	0.4180125	0.6083667	0.5082427	0.7486805	0.8095658
0.3725861	0.4787307	0.4970791	0.5357677	0.4944482	0.5347423	0.5464519	0.4770306	0.5005494	0.5785881	0.5247252	0.6019096	0.52805	0.5021727	0.555663	0.5816824	0.5683568	0.5803608	0.5167047	0.552036	0.6505426	0.4616391	0.6161478	0.5908298	0.5199135	0.4685884	0.5268452	0.5217721	0.5791944	0.5024579	0.6269493	0.4643673	0.5211781	0.5044137	0.5630516	0.4502248	0.6297554	0.5333477	0.575999	0.6679752	0.5957877	0.7227553
0.5564427	0.3594266	0.4672209	0.430376	0.3731649	0.4140108	0.5244445	0.4267378	0.4009285	0.5292881	0.4550164	0.5100824	0.4610499	0.5544471	0.5489131	0.3848269	0.5389056	0.488344	0.551564	0.4342158	0.8458001	0.5372451	0.5746109	0.6292608	0.5511021	0.4508344	0.4485955	0.4933786	0.6401857	0.5128071	0.6426238	0.4461641	0.7899907	0.4588759	0.6123314	0.5312779	0.7854207	0.7652017	0.6269361	0.7565229	0.7258798	0.5899873
0.8118538	0.3147458	0.7929793	0.3587264	0.4775379	0.3673333	0.4212527	0.3949097	0.3985195	0.6602128	0.6337998	0.5898237	0.4031492	0.5489375	0.4506137	0.502965	0.535164	0.3498148	0.4455522	0.3114014	0.7056738	0.4935766	0.44076	0.5546581	0.6728007	0.6564586	0.7384786	0.5225318	0.4802488	0.6975871	0.5523484	0.7398478	0.7730914	0.3956977	0.5449494	0.431537	0.613238	0.4372312	0.6176643	0.712411	0.5658436	0.7611031
0.8458489	0.5074515	0.4439543	0.5197063	0.4150091	0.4284728	0.5645678	0.4537439	0.4574369	0.6160019	0.5387964	0.6268932	0.4568384	0.5854064	0.4946935	0.550604	0.517602	0.6148768	0.5735568	0.5219484	0.5438438	0.5146942	0.5228325	0.4844446	0.4505495	0.5344775	0.4737867	0.4114993	0.523354	0.5498049	0.6535401	0.4427052	0.5627918	0.5030997	0.6383502	0.4344243	0.5508461	0.5578323	0.5967345	0.7581494	0.7627974	0.8403551
0.1933911	0.6168568	0.3777996	0.5542433	0.6733218	0.5675954	0.3692785	0.5444679	0.4127922	0.2755312	0.3803508	0.1105234	0.5678756	0.5080175	0.628307	0.6114177	0.5773821	0.6449717	0.5063047	0.5760545	0.6500648	0.5264959	0.4577127	0.7706942	0.4196915	0.6817322	0.4129217	0.6720652	0.5497409	0.5542541	0.5615583	0.7911873	0.548234	0.6489658	0.6389336	0.6813675	0.6802601	0.680586	0.5439838	0.6018547	0.6328021	0.6655976
0.7605192	0.3313941	0.421944	0.5778338	0.3405057	0.4585357	0.6554012	0.5140166	0.5322199	0.7174045	0.628958	0.667608	0.5659727	0.6364743	0.3878568	0.4415858	0.4173499	0.4666	0.530012	0.6709418	0.6911212	0.6802891	0.6449897	0.2558166	0.5810392	0.49141	0.4811715	0.3643582	0.5213571	0.5466667	0.585382	0.3449166	0.5986896	0.5271318	0.8114678	0.5889416	0.6107511	0.5445344	0.7939452	0.703125	0.6176625	0.5009425
0.1840031	0.5546656	0.3136307	0.3427744	0.6860083	0.3688193	0.4901091	0.2448485	0.230039	0.314521	0.3459442	0.3744758	0.3341819	0.6337712	0.6871573	0.2834891	0.6721698	0.3802075	0.254661	0.5653504	0.7496738	0.6729477	0.5768456	0.8349442	0.2618836	0.7300472	0.2214541	0.6412158	0.6629655	0.7456467	0.6504923	0.7505718	0.7595456	0.7926042	0.6632369	0.8126556	0.6618263	0.8791355	0.5680218	0.7022437	0.782674	0.8275928
0.4502786	0.320331	0.3881322	0.2847454	0.3321665	0.3952972	0.4713824	0.4140089	0.3988971	0.4876744	0.4226561	0.4820829	0.5742719	0.7065606	0.3743073	0.6796861	0.8189745	0.3537288	0.4357404	0.7995069	0.6841249	0.7843584	0.532566	0.2543008	0.3543802	0.7069932	0.4645969	0.6064079	0.6266617	0.6657747	0.5978171	0.577516	0.7680126	0.7912852	0.6750613	0.7514876	0.8253515	0.8075411	0.6149546	0.5628073	0.5391046	0.4495117
0.09171239	0.5770708	0.5395918	0.4783864	0.6408401	0.5247214	0.440678	0.4876798	0.5590724	0.4846657	0.39439	0.5612701	0.5797056	0.4567358	0.598459	0.6334109	0.5071065	0.6018266	0.5419555	0.5521526	0.5185769	0.4621774	0.5048764	0.7587099	0.6490099	0.6787772	0.6108398	0.6654066	0.5295557	0.5009821	0.5365301	0.6895276	0.5429043	0.6551853	0.566012	0.7378326	0.6094838	0.6671428	0.4644509	0.4667845	0.5760109	0.6106465
0.6616855	0.4324162	0.4827096	0.5036299	0.4783415	0.5292844	0.6079882	0.5828688	0.5536975	0.6576726	0.6090878	0.6454265	0.4960576	0.5737627	0.5112236	0.4599168	0.5782677	0.5172627	0.5692042	0.5315353	0.536373	0.5237147	0.6031795	0.4661799	0.4881392	0.4305357	0.5490004	0.4625632	0.5503833	0.5634694	0.6533539	0.6485658	0.5366788	0.5068756	0.5817086	0.4323011	0.5723869	0.546895	0.641741	0.6719671	0.6787977	0.7312289
0.3852108	0.294017	0.3561294	0.3709329	0.2757697	0.3167517	0.4988545	0.3925054	0.3327858	0.4411502	0.3732514	0.4203024	0.7798048	0.5490404	0.4642687	0.7159573	0.6883703	0.595971	0.6395239	0.4863328	0.8069941	0.8460902	0.6487453	0.6433641	0.3425475	0.3269995	0.3889838	0.5178716	0.5728793	0.4807576	0.7762626	0.3756201	0.8106875	0.8261584	0.6278853	0.8824016	0.8116673	0.8363693	0.582097	0.4480037	0.5653706	0.8834976
0.6025524	0.3888414	0.4734676	0.4675143	0.5286706	0.477681	0.5948833	0.5107114	0.5566257	0.6668491	0.5850171	0.668571	0.5184209	0.4701505	0.5433441	0.4088875	0.5230357	0.5037798	0.4907503	0.4644228	0.6587658	0.6993906	0.5765463	0.715027	0.5296376	0.3054131	0.5342484	0.4286512	0.4525822	0.568306	0.6346592	0.797896	0.6453755	0.5847442	0.4745159	0.5081947	0.682012	0.6389166	0.5807364	0.6444746	0.5108388	0.7674944
0.608302	0.5175637	0.5353675	0.4654689	0.5193568	0.5357626	0.6081235	0.5352062	0.5541911	0.6270986	0.6560107	0.6471813	0.5566605	0.648809	0.4894653	0.468686	0.4668671	0.4909298	0.6501824	0.5324275	0.4790171	0.5806837	0.5906571	0.498522	0.419592	0.5317701	0.515102	0.5589465	0.5030586	0.623782	0.4789207	0.4027521	0.662719	0.5910352	0.6486597	0.5386211	0.5991976	0.5626279	0.6746045	0.6136611	0.607924	0.6380818
0.2144768	0.6019418	0.5210615	0.5040492	0.6532795	0.5352428	0.3884436	0.4809763	0.5620938	0.473286	0.5920372	0.5269651	0.5454208	0.4734388	0.668884	0.6499182	0.5374695	0.6058234	0.5197737	0.5095497	0.4550257	0.456553	0.525582	0.7903396	0.7458845	0.6027531	0.6484722	0.6223116	0.5156974	0.4827884	0.5342636	0.7013682	0.509253	0.5868714	0.601911	0.6727725	0.6305011	0.6538934	0.4874462	0.4850131	0.5476767	0.6139184
0.5699909	0.2203178	0.4188286	0.7507218	0.6337974	0.3663538	0.5031345	0.6527444	0.4742902	0.3119365	0.3759756	0.3777985	0.5055307	0.26909	0.4407754	0.5877206	0.7957593	0.5870141	0.7080187	0.3786078	0.7582983	0.5972478	0.5863749	0.1990332	0.4357959	0.5359264	0.2907022	0.7154067	0.5977649	0.6653345	0.4720096	0.8964754	0.7492098	0.7827647	0.7172759	0.9141384	0.7388998	0.8273439	0.5254237	0.2647552	0.3525862	0.8869264
0.7681082	0.4085756	0.4749402	0.5788501	0.3624882	0.4510801	0.5826719	0.5654541	0.4762971	0.6176625	0.6093863	0.6230629	0.4257808	0.4760298	0.4608325	0.4356192	0.4665802	0.6184055	0.5587723	0.3605253	0.5082495	0.5879462	0.5526349	0.587899	0.5380149	0.5445518	0.4564504	0.4412063	0.6332195	0.5672815	0.6331608	0.6973403	0.5125272	0.6313883	0.7188662	0.4196795	0.4645184	0.6656128	0.7333428	0.7546054	0.7134462	0.7927501
0.5015064	0.7327811	0.3723424	0.2493811	0.4397421	0.5982071	0.5337857	0.6502659	0.3993342	0.4170167	0.318862	0.4343149	0.6709673	0.5213088	0.5373239	0.7095836	0.7917141	0.2275004	0.364256	0.7054943	0.330822	0.6722404	0.6796939	0.8775085	0.5036556	0.6540639	0.5766704	0.7234001	0.3094067	0.5908228	0.5596622	0.5253251	0.7028117	0.785237	0.7230654	0.8180992	0.8021268	0.8145777	0.4568833	0.4039021	0.370864	0.4269966
0.1675261	0.4876276	0.548669	0.5705107	0.3784386	0.5053611	0.4552094	0.541573	0.5320221	0.422161	0.4790592	0.5037382	0.5905108	0.5039355	0.6342874	0.5676205	0.6044137	0.601799	0.6166722	0.6256976	0.417997	0.6153525	0.5062761	0.670922	0.6583915	0.5379604	0.7291807	0.5942508	0.6117806	0.5963507	0.58064	0.4834036	0.5423852	0.5947691	0.6843125	0.6597866	0.6225158	0.6483344	0.6009423	0.578913	0.6027936	0.6548008
0.4532009	0.2951153	0.8028568	0.8029006	0.3684292	0.2713892	0.4178575	0.345435	0.2642805	0.4783511	0.716785	0.5987592	0.7817489	0.7297187	0.8778626	0.2264151	0.4016195	0.6775185	0.3779372	0.6445878	0.7840101	0.6393041	0.4310523	0.8905286	0.7558445	0.3205695	0.8929775	0.2710731	0.8308502	0.8279111	0.2860059	0.2208053	0.4005002	0.326975	0.7636397	0.3496849	0.389893	0.2759621	0.8064483	0.8286737	0.8583815	0.8721612
0.181547	0.6048618	0.7395927	0.06403852	0.7388597	0.6636049	0.2205613	0.5592321	0.3468629	0.2514072	0.674028	0.3038361	0.701984	0.124537	0.05094112	0.7868631	0.7610818	0.8078641	0.7224282	0.7587495	0.6725244	0.6485968	0.6408378	0.06029538	0.8239841	0.8084026	0.4656859	0.7943631	0.7140898	0.5609215	0.5992422	0.5241555	0.7164467	0.7900524	0.06327434	0.734265	0.67597	0.6591648	0.6979904	0.4541679	0.5478462	0.8512772
0.1780078	0.6986862	0.7387875	0.6439781	0.1399571	0.6804158	0.4646833	0.7000511	0.2480547	0.3167298	0.4051228	0.4755455	0.5341672	0.6167421	0.4863708	0.7521178	0.2439971	0.6852609	0.5140716	0.7479843	0.5018302	0.6420184	0.6133134	0.6369274	0.5046133	0.8163213	0.3419118	0.7579241	0.7187611	0.4723091	0.5705687	0.3931079	0.6231338	0.7699191	0.7943774	0.1665416	0.4056338	0.8231488	0.6921487	0.5831819	0.6991639	0.8325009
0.7851366	0.491436	0.6628707	0.544341	0.3767798	0.5292341	0.6265606	0.5434583	0.5419831	0.6242724	0.5796303	0.5944625	0.5100409	0.5840871	0.5389392	0.4799855	0.5914639	0.5222189	0.6098738	0.5622957	0.6104456	0.5976319	0.5688486	0.3965484	0.5196647	0.4932996	0.5039153	0.4679589	0.5924204	0.5655203	0.6240305	0.4313282	0.5358345	0.585556	0.5788383	0.4863695	0.6026888	0.5075015	NA	0.6788142	0.6694033	0.7519957
0.6880659	0.4846236	0.6105852	0.4994726	0.4591265	0.5113733	0.5928291	0.5469993	0.5351939	0.6232992	0.584873	0.6166826	0.5249742	0.6010264	0.4652846	0.4721559	0.5371715	0.518024	0.5935062	0.5133696	0.5858608	0.6708393	0.5789886	0.4884058	0.4800802	0.5050672	0.5208505	0.4696677	0.5941244	0.6366391	0.6050958	0.5092498	0.5291354	0.5357041	0.6056188	0.5682316	0.570685	0.4962032	0.6568497	0.6783546	0.7339255	0.6834092
0.8917392	0.4828591	0.8136963	0.4735784	0.4567346	0.4931603	0.5971733	0.5582042	0.4833717	0.6296356	0.597794	0.5944226	0.5300822	0.6031176	0.3826665	0.4619465	0.4825112	0.5196269	0.5669499	0.4925194	0.6167737	0.6087839	0.5713794	0.3933567	0.4947286	0.4769486	0.5450541	0.4863409	0.5280754	0.5973231	0.5780397	0.5462061	0.6669613	0.4716159	0.626177	0.6331604	0.6156855	0.4370994	0.7491286	0.629496	0.699949	0.6185665
0.7371807	0.7076384	0.4863581	0.4455029	0.3404188	0.5325397	0.5266319	0.6088467	0.5487071	0.5491342	0.5032123	0.5095411	0.487313	0.5212453	0.6272251	0.4577581	0.4628766	0.411887	0.6624758	0.4275249	0.5933322	0.5837683	0.4184371	0.5667573	0.6565821	0.4874158	0.5208071	0.5907305	0.8246915	0.5179139	0.6081959	0.5690306	0.5819873	0.7143819	0.7012603	0.6740343	0.5648676	0.5134727	0.7262177	0.5656305	0.6776973	0.5044784
0.886839	0.6011125	0.6797397	0.589979	0.3210717	0.4470101	0.6407174	0.4025042	0.543978	0.7510706	0.6948966	0.8087976	0.4490017	0.6680119	0.6267238	0.3534689	0.4598962	0.6588352	0.6061975	0.4447588	0.3970889	0.6950988	0.4114303	0.2668624	0.488763	0.3613924	0.4588736	0.3824235	0.8184447	0.4922019	0.628611	0.4498031	0.676293	0.6939862	0.5262934	0.6732613	0.4206098	0.6104379	0.7737944	0.8753778	0.4738378	0.532177
0.816879	0.3580198	0.7883828	0.4569845	0.5061002	0.4090017	0.5419403	0.5232574	0.428954	0.5528637	0.5782659	0.5486285	0.4453147	0.5286187	0.8171757	0.3470184	0.5170985	0.4260282	0.5045196	0.4478095	0.6520229	0.6211402	0.500105	0.7456315	0.4120933	0.4904601	0.4871863	0.4668343	0.519295	0.8117486	0.5352622	0.462908	0.67585	0.5513245	0.8113537	0.531565	0.5227889	0.8626609	0.6152573	0.6099336	0.8594714	0.4797342
0.5231957	0.1648352	0.233405	0.6951943	0.199511	0.232757	0.4526673	0.7770406	0.5208549	0.3847044	0.4870151	0.3558644	0.395962	0.5992925	0.5461017	0.4688421	0.8148297	0.7949477	0.4830359	0.7882258	0.7386519	0.6703054	0.6709096	0.7155077	0.1594062	0.7362841	0.7111341	0.7904215	0.7247247	0.6353561	0.5526218	0.1218405	0.4023472	0.6459169	0.7473187	0.8044518	0.5850931	0.8459637	0.3885984	0.6819617	0.7483712	0.7898976
0.3289639	0.6339705	0.5918142	0.3424859	0.7057618	0.5923747	0.469999	0.5703611	0.4243655	0.4969813	0.4442274	0.4973379	0.5996844	0.4926374	0.6939775	0.6685795	0.5982238	0.534953	0.4284648	0.5919695	0.6601896	0.5321189	0.6012104	0.7685564	0.4838105	0.629464	0.409537	0.6936461	0.4943424	0.5359049	0.5278413	0.7397724	0.563318	0.6634361	0.5703388	0.7106599	0.6228596	0.6876233	0.4458424	0.5592028	0.6053812	0.6485322
0.275143	0.5439243	0.6239813	0.5516668	0.7018768	0.6490925	0.3998914	0.3122221	0.3776284	0.3907942	0.4140292	0.5151756	0.5990235	0.5685241	0.6410257	0.4357422	0.7035702	0.614692	0.4797448	0.7725983	0.6389369	0.6109955	0.6181511	0.5639128	0.5717452	0.7869294	0.3324267	0.4145066	0.509603	0.3920311	0.5061237	0.8540545	0.6507598	0.7588108	0.5567066	0.8357555	0.7897028	0.8092826	0.3926071	0.3112963	0.6045374	0.810087
0.576799	0.4611371	0.6703531	0.5	0.5103424	0.5278449	0.6134307	0.5850284	0.4941998	0.6342044	0.6062551	0.6262821	0.4864406	0.5811037	0.5068913	0.4673062	0.6012683	0.5368943	0.5905522	0.5035822	0.5662645	0.573763	0.5706918	0.4854702	0.5616642	0.4896221	0.5373657	0.4638937	0.588498	0.6520126	0.6151179	0.551316	0.5492768	0.5718926	0.6368151	0.4570866	0.564761	0.6974204	0.6260594	0.6785415	0.6931956	0.6889548
0.5012542	0.1745058	0.2243856	0.7419261	0.1500467	0.1786039	0.445295	0.8352388	0.5108581	0.4015286	0.3674395	0.3810744	0.3061289	0.7417061	0.3718852	0.4188554	0.8546662	0.5923112	0.4972745	0.8211744	0.9180869	0.7704041	0.7000762	0.8450477	0.2037342	0.5509877	0.2577401	0.877428	0.7279897	0.7732589	0.5824555	0.231298	0.3331415	0.5713957	0.7895392	0.8635121	0.7167574	0.8990735	0.4692966	0.7366757	0.8482196	0.737289
0.269728	0.5829999	0.5547426	0.4910886	0.6000623	0.5377564	0.4527866	0.5674012	0.5405157	0.5072263	0.5031559	0.5382277	0.5646376	0.54145	0.5926528	0.6118583	0.5024729	0.6041276	0.554756	0.6114165	0.5444239	0.5609557	0.5413294	0.6662126	0.6989774	0.6066017	0.6740651	0.624248	0.5418287	0.5503844	0.5147918	0.6441935	0.5762666	0.6125559	0.6004868	0.7620613	0.5900503	0.6563085	0.5125447	0.5302981	0.5672786	0.6202912
0.8990365	0.4791818	0.5246171	0.4459811	0.4126514	0.5707915	0.5771159	0.507283	0.4790263	0.6861207	0.5698395	0.5706627	0.5417389	0.7637283	0.3245807	0.4365114	0.4448695	0.4661874	0.538701	0.4336442	0.5888496	0.6053271	0.5520233	0.3508305	0.5034798	0.4637039	0.6469889	0.4969799	0.6395578	0.6324191	0.7311165	0.4882444	0.512939	0.5671472	0.5952963	0.6138256	0.5669965	0.4127382	0.7391089	0.8090542	0.8424978	0.9039027
0.9117242	0.5146093	0.4826832	0.4496074	0.4318278	0.5552734	0.5974635	0.5461345	0.5312614	0.6281283	0.5912485	0.5900561	0.4851752	0.6153217	0.4288241	0.4417431	0.4940567	0.5478904	0.5968772	0.5133986	0.6333605	0.6410257	0.5773528	0.4259686	0.4719455	0.5113785	0.4972208	0.4276276	0.6451962	0.6394272	0.6870408	0.4525692	0.5548677	0.4926882	0.632843	0.5337172	0.6128071	0.3992043	0.7139399	0.763015	0.8118527	0.8652832
0.1288956	0.7010461	0.05373271	0.5873636	0.7594104	0.5691001	0.3589744	0.5774599	0.4245506	0.242561	0.3452352	0.05858377	0.5872498	0.4949284	0.6644622	0.6808328	0.6170363	0.7070816	0.583377	0.6179957	0.7207991	0.5695662	0.4965654	0.8626998	0.4203779	0.7332608	0.4440248	0.7537255	0.6178679	0.6398996	0.6147462	NA	0.5923021	0.7211176	0.6646678	0.7681459	0.7279243	0.7731334	0.5604482	0.6264588	0.6694536	0.7389075
0.8561383	0.4799873	0.5315675	0.48648	0.4609048	0.5147067	0.576757	0.5394105	0.5149408	0.629066	0.5889034	0.5659402	0.5335505	0.5475574	0.4176603	0.4492311	0.5215781	0.6917742	0.5790939	0.4837094	0.7783566	0.5610936	0.5262673	0.4248475	0.5481369	0.4798751	0.5618966	0.5276962	0.5381203	0.6038087	0.535503	0.4578432	0.8038636	0.519121	0.6368254	0.6453682	0.8865004	0.4624756	0.690165	0.6325773	0.6219391	0.6389686
0.5462296	0.1741391	0.2142558	0.7497709	0.1495718	0.2184768	0.4419726	0.850421	0.5630215	0.4126406	0.42401	0.3972206	0.3911087	0.6957311	0.3676021	0.4552464	0.800404	0.5755575	0.4665756	0.7385265	0.9554494	0.802524	0.6830552	0.902611	0.1408112	0.5330453	0.4021481	0.8801932	0.7107808	0.7250181	0.5752593	0.1608858	0.3635504	0.5371646	0.8246107	0.8722488	0.6763543	0.8749266	0.469455	0.7046741	0.8647474	0.8347169
0.7774579	0.3635761	0.68292	0.4405489	0.5346122	0.455631	0.5736448	0.6323758	0.4576097	0.6016554	0.5988504	0.5972154	0.4775589	0.5822082	0.8040242	0.3692116	0.512021	0.4035282	0.5347669	0.3711253	0.6587001	0.5226419	0.4866224	0.7871884	0.3961178	0.6324007	0.485368	0.4737428	0.5351733	0.7682015	0.5292913	0.510946	0.7580384	0.5884551	0.7967502	0.5950189	0.4954816	0.8819327	0.6407831	0.713515	0.7629676	0.4375244
0.8260533	0.4659976	0.5112601	0.5443837	0.422963	0.6103801	0.5112598	0.6046065	0.5392141	0.6023218	0.537635	0.5858066	0.4981222	0.486105	0.2845106	0.6408181	0.4757295	0.4609468	0.7621986	0.5651292	0.6039208	0.6498845	0.6930848	0.5739584	0.405863	0.4586574	0.6052672	0.5806605	0.7495089	0.4843605	0.7865628	0.40412	0.5059128	0.5785396	0.4953193	0.4058622	0.881502	0.6883798	0.5399192	0.7247755	0.7776725	0.7037357
0.3651464	0.2721445	0.2699256	0.3743053	0.2971295	0.2893396	0.5019146	0.3561312	0.3667875	0.4362147	0.369539	0.4009725	0.7878917	0.5995805	0.4734638	0.8046476	0.7531391	0.7833639	0.7349445	0.5373797	0.8995153	0.8744731	0.7271359	0.9183946	0.247932	0.2454103	0.3207024	0.5619755	0.5825101	0.4477583	0.8479325	0.2903062	0.8567283	0.8981032	0.5927955	0.9415986	0.9035901	0.9261558	0.5242592	0.4154129	0.5864092	0.8842683
0.8809742	0.4543042	0.8557436	0.4358827	0.4020083	0.5779366	0.638518	0.5423675	0.5191416	0.7504961	0.6950467	0.6544625	0.4912224	0.6357271	0.411889	0.4165736	0.4886003	0.4724055	0.5672514	0.4636661	0.6195164	0.6276848	0.6053545	0.4509615	0.5140612	0.5112678	0.552384	0.510044	0.5422582	0.7110096	0.625478	0.4951967	0.5245348	0.521628	0.6550545	0.5717236	0.6087783	0.4852547	0.7296176	0.7014891	0.6465496	0.7219504
0.5634938	0.4832858	0.7067119	0.5433015	0.4726587	0.5317703	0.6061748	0.4824538	0.5202941	0.5593502	0.4699425	0.5438577	0.5750214	0.6064712	0.5490638	0.5881559	0.5254429	0.56988	0.6122671	0.6138944	0.5956975	0.5647264	0.5977228	0.5079616	0.6269773	0.4766621	0.5375054	0.5933564	0.6317111	0.5959067	0.5961833	0.6922214	0.657622	0.5769109	0.5309989	0.5863934	0.6431718	0.484506	0.663056	0.6591445	0.680742	0.6741953
0.1474025	0.7326916	0.58817	0.3252061	0.1530314	0.4666841	0.6612549	0.5612041	0.4970892	0.4384788	0.1789189	0.2172718	0.5846384	0.3501605	0.2165442	0.7849833	0.547067	0.34739	0.2685565	0.7897279	0.7312994	0.7306449	0.4702562	0.6667608	0.7851897	0.6117101	0.7075618	0.5898102	0.8146846	0.7537487	0.7536907	0.8934839	0.7174637	0.7762313	0.1974985	0.9242557	0.7854413	0.8100601	0.671595	0.783042	0.5923567	0.7079118
0.8696183	0.4936495	0.8026559	0.5143014	0.4838754	0.5026581	0.6083232	0.5623406	0.5195875	0.5995063	0.5886747	0.6051745	0.547793	0.5844125	0.6565952	0.4678141	0.5021203	0.5231988	0.615907	0.5054518	0.5612609	0.6762401	0.5678114	0.462293	0.5346684	0.5358789	0.573369	0.5284656	0.5726754	0.6359206	0.5627047	0.533361	0.6154072	0.5669259	0.6257353	0.6243681	0.616623	0.4920457	0.6785455	0.6025027	0.6389506	0.6246229
0.9204653	0.2214415	0.8911459	0.8938283	0.9399628	0.5666075	0.3571429	0.5670511	0.8815977	0.4999465	0.8731377	0.7602679	0.8864802	0.6248853	0.9207452	0.1430508	0.1842105	0.1494689	0.9251925	0.4925483	0.2691807	0.359621	0.7837056	0.6449357	0.8959453	0.1788886	0.2436769	0.2051105	0.8743818	0.6733863	0.6924815	0.2250525	0.3375352	0.5862459	0.3454686	0.320911	0.3560274	0.1495909	0.8899167	0.9019125	0.9096842	0.9445987
0.6299073	0.391637	0.6620814	0.3827468	0.3843405	0.4524417	0.5133756	0.5305519	0.543579	0.6116911	0.5334182	0.5739084	0.5043549	0.5283412	0.3550314	0.6986622	0.6338583	0.6936994	0.6184902	0.4876798	0.8865396	0.6033589	0.4477837	0.6338263	0.694699	0.4218041	0.5550057	0.4664852	0.5351362	0.5383392	0.8185693	0.440052	0.7731309	0.4694815	0.6099964	0.5698669	0.8872792	0.5769494	0.6881678	0.8532367	0.6850426	0.650955
0.2743792	0.751645	0.7837162	0.2208376	0.7786941	0.6261015	0.3044146	0.5128372	0.4408177	0.2971953	0.6773542	0.345393	0.7302778	0.2439086	0.2797721	0.7598612	0.7707554	0.8175824	0.7565386	0.7592753	0.6636107	0.66883	0.6322781	0.1613098	0.8393126	0.761228	0.2288272	0.8082501	0.7618176	0.6063852	0.629653	0.4697919	0.7031159	0.8068286	0.2214783	0.7076138	NA	0.7199363	0.7411106	0.45915	0.6218872	0.8368773
0.4683454	0.541959	0.6795657	0.5943002	0.5612425	0.6118374	0.6330029	0.4446776	0.5271907	0.5634903	0.6592569	0.6664322	0.6253371	0.525008	0.5595002	0.5748999	0.513273	0.4522468	0.6577834	0.7437578	0.3602985	0.6729088	0.6190529	0.2711152	0.5379804	0.4132761	0.6786618	0.5831388	0.7652024	0.6364384	0.6836342	0.8023908	0.5876613	0.4843195	0.5681379	0.4768383	0.5519193	0.816049	0.7362621	0.7075632	0.6416686	0.6038927
0.8857023	0.4907574	0.7482833	0.3970486	0.5134875	0.5168695	0.6551018	0.5511438	0.5310484	0.7595902	0.6724675	0.6565288	0.5349438	0.6384123	0.3678868	0.4549511	0.4355191	0.475763	0.5858781	0.4432328	0.6093831	0.5772037	0.6534517	0.3030876	0.4672013	0.4860867	0.5951528	0.5636235	0.5418248	0.6395721	0.7439008	0.4829692	0.6023827	0.5325956	0.6730794	0.7019937	0.7012163	0.7179518	0.767551	0.6995831	0.644882	0.8145995
0.2689925	0.698966	0.7035648	0.6361735	0.2460961	0.612336	0.4937496	0.6571362	0.3719676	0.4030733	0.5058327	0.5194047	0.5503476	0.6050607	0.5738268	0.715883	0.379926	0.7748048	0.4193326	0.7420295	0.5711324	0.6415405	0.5794259	0.7615016	0.5054858	0.7662617	0.3191897	0.730976	0.6952037	0.6703597	0.616001	0.8021523	0.6105888	0.7331224	0.7310348	0.3015286	0.4868619	0.7557481	0.6029621	0.5904957	0.7328631	0.777226
0.5502389	0.2169912	0.2446309	0.7818739	0.1685562	0.2174747	0.45949	0.8452472	0.5263943	0.4387526	0.3890217	0.3977028	0.3562064	0.7333546	0.6123999	0.3840837	0.8814399	0.5904249	0.5231568	0.8772085	0.8772096	0.7940227	0.7043813	0.861544	0.2185765	0.5753897	0.2908994	0.8814337	0.7635862	0.785058	0.5693639	0.2231648	0.3381267	0.5981457	0.8021538	0.87073	0.7215453	0.8868778	0.4840403	0.7323916	0.8800175	0.8405733
0.1193004	0.6617948	0.551958	0.5061666	0.678368	0.5966844	0.4781434	0.5904633	0.4876801	0.4466074	0.4359026	0.4246527	0.668886	0.5158998	0.6643991	0.4599214	0.6338335	0.73008	0.5845654	0.6334922	0.5662562	0.5823994	0.6453226	0.7668748	0.6180326	0.6549569	0.4315257	0.6692481	0.6216736	0.5732332	0.6080986	0.7377678	0.6122163	0.6696517	0.6686863	0.794349	0.6556921	0.7235798	0.5788117	0.5188318	0.6158277	0.7244908
0.2411782	0.26758	0.4214687	0.7395241	0.6309443	0.6173826	0.6821266	0.2207346	0.742966	0.6178426	0.7321633	0.7177461	0.4217472	0.7200264	0.2153701	0.8326773	0.6863325	0.5770442	0.7758437	0.5886684	0.3050888	0.3603827	0.597828	0.8703206	0.8524599	0.6581876	0.8632653	0.4598025	0.7623239	0.7248793	0.7608159	0.1170038	0.3375922	0.8072777	0.5870137	0.2508078	0.7620348	0.7665182	0.7716086	0.7904767	0.8017591	0.2957111
0.5598043	0.5445593	0.7695087	0.451494	0.5308419	0.6047226	0.6354823	0.6655007	0.5646795	0.6808871	0.5321643	0.66617	0.4966219	0.5856406	0.4958958	0.4939077	0.6171104	0.581118	0.5358597	0.4128372	0.7101326	0.5762963	0.5402936	0.5935297	0.5611809	0.4293549	0.5550296	0.5127617	0.583616	0.7154756	0.7026912	0.6448234	0.6450832	0.5980489	0.7148492	0.3662081	0.5312377	0.4933521	0.6677818	0.8140287	0.8238738	0.7970934
0.8883564	0.3837073	0.786265	0.4522938	0.5525027	0.4479769	0.5647511	0.5316673	0.4732154	0.6165888	0.6086599	0.5982941	0.4744727	0.5856686	0.8448072	0.3657621	0.5128111	0.4625491	0.5159737	0.4394507	0.6934849	0.6518393	0.5231573	0.8307463	0.4480103	0.5247605	0.4943521	0.4608735	0.5294262	0.8649201	0.5759459	0.5318733	0.7004797	0.5071653	0.8660609	0.5216358	0.5424193	0.8865651	0.6614711	0.6844492	0.9039669	0.5083103
0.5772927	0.2964368	0.2937805	0.7937135	0.694119	0.3758037	0.5587485	0.6260024	0.5570294	0.4139653	0.4152462	0.4346477	0.56995	0.3457526	0.4288896	0.6193045	0.8524508	0.6210043	0.7258826	0.3736001	0.7839214	0.6542522	0.6398815	0.2378298	0.4956757	0.5904472	0.2884486	0.7985572	0.6716117	0.7165151	0.4899958	0.9089287	0.7866667	0.8047146	0.8177022	0.9175817	0.7845218	0.8563889	0.5597835	0.3064395	0.4562173	0.8885
0.3466674	0.6383327	0.4784492	0.5558157	0.6591317	0.5647283	0.4199411	0.5816975	0.5534636	0.4231204	0.46013	0.5010604	0.6156865	0.5221114	0.6601452	0.5915239	0.6483684	0.7022199	0.5865738	0.5380286	0.5777872	0.5396652	0.5450259	0.765286	0.7255555	0.652833	0.663319	0.6377512	0.5822915	0.6054788	0.6251421	0.7953244	0.5833446	0.6526792	0.6098976	0.7243888	0.6471184	0.6830047	0.5348305	0.5566997	0.6377681	0.6430148
0.5650836	0.2245144	0.2288671	0.7791684	0.2102795	0.2793938	0.4578586	0.82225	0.5940778	0.4386505	0.4176277	0.414741	0.4369522	0.7353746	0.4563286	0.4915562	0.8281879	0.647559	0.5306715	0.8221115	0.9330686	0.7923493	0.6976644	0.9060838	0.2094695	0.5924596	0.4807602	0.8526891	0.7292308	0.7437524	0.6443227	0.207335	0.4051741	0.5845332	0.7548464	0.859592	0.6271893	0.8615283	0.4739636	0.6928546	0.8346538	0.8208407
0.6052845	0.3611402	0.3795894	0.726877	0.3375363	0.5163873	0.6390453	0.4937079	0.6065425	0.6481317	0.6136684	0.6444937	0.4879169	0.5632658	0.2802635	0.715712	0.4934579	0.7883818	0.6783934	0.3505925	0.6235763	0.6706244	0.641017	0.6450439	0.5153841	0.7079441	0.5971472	0.5695646	0.6286107	0.5149587	0.6796057	0.47475	0.7440476	0.7520587	0.5624681	0.5223337	0.5622995	0.576285	0.75791	0.7700099	0.856563	0.8756487
0.08648794	0.6987235	0.4278362	0.560469	0.7412582	0.5754282	0.3887301	0.5645739	0.3833728	0.2571929	0.3763687	0.04884814	0.6328806	0.5403972	0.7215541	0.68315	0.6973596	0.7176578	0.5668705	0.6176643	0.6937901	0.6198313	0.5472102	0.8310819	0.5631997	0.7523003	0.5312592	0.7350997	0.6379517	0.6115915	0.5892113	0.8302203	0.5990214	0.7125485	0.7077492	0.8151671	0.7304126	0.7999666	0.5750992	0.6188152	0.6775523	0.737251
0.2532648	0.6358621	0.6173822	0.5708403	0.6233623	0.5975146	0.5231624	0.5415555	0.6106383	0.5302484	0.5810398	0.5696283	0.6356754	0.5511208	0.6422002	0.6948498	0.5745833	0.641196	0.5880687	0.5887561	0.546487	0.574465	0.5776074	0.7584106	0.7051141	0.6793717	0.6360342	0.6775635	0.6143891	0.5878314	0.5893288	0.6950837	0.5820979	0.6326604	0.6159534	0.6599088	0.6235774	0.7092955	0.5394576	0.5279894	0.587899	0.55684
0.121895	0.6268334	0.6095112	0.5728354	0.6740554	0.5976592	0.5165167	0.5723968	0.6033095	0.5549024	0.5745392	0.5596888	0.5969233	0.5367404	0.6536467	0.681874	0.5738105	0.6281215	0.5848784	0.572548	0.5976062	0.5656881	0.5690354	0.7557214	NA	0.6588718	0.6843376	0.658809	0.5850376	0.5929708	0.5815294	0.7352871	0.5839565	0.6298255	0.6372167	0.7016848	0.6422793	0.6733227	0.5750589	0.5836939	0.6223912	0.6524203
0.6249821	0.2	0.2593414	0.7626685	0.1575301	0.2535425	0.4786207	0.827747	0.555217	0.4764241	0.4014784	0.4436502	0.3961222	0.7332965	0.3868115	0.4450236	0.8172686	0.6545695	0.5086018	0.7696779	0.8856709	0.8177289	0.7277329	0.8947785	0.2216439	0.6094434	0.353136	0.8859081	0.724488	0.790795	0.6082958	0.2450683	0.3640096	0.6251274	0.8361275	0.8871769	0.7456501	0.8594534	0.547142	0.7580053	0.8906857	0.8798783
0.8986635	0.6468557	0.3589557	0.5419398	0.3838477	0.7205997	0.6876119	0.6690126	0.5323666	0.8355844	0.7397347	0.7645443	0.4857905	0.4001819	0.1888438	0.6621546	0.4173202	0.5283937	0.7511862	0.7922981	0.4425751	0.4310705	0.6967601	0.4285393	0.4596297	0.6165914	0.2545455	0.5364966	0.8236778	0.4610703	0.8103831	0.4534995	0.4239269	0.8803048	0.3562174	0.4775789	0.6791601	0.8869576	0.8831422	0.8983355	0.5510296	0.9260352
0.6740337	0.5150826	0.5016071	0.4611791	0.5193045	0.567075	0.6062555	0.5171317	0.4460243	0.6832628	0.6469922	0.6007206	0.5624723	0.7409752	0.7114565	0.4816673	0.6438708	0.5725191	0.6081856	0.6241577	0.7621573	0.5493458	0.6218488	0.6821798	0.6162946	0.4328883	0.4610505	0.4583214	0.5937519	0.7163774	0.6362233	0.4721594	0.7184585	0.5909326	0.6693569	0.7665054	0.6253152	0.7188599	0.6374343	0.7022814	0.7818202	0.5112153
0.5406656	0.5843847	0.5112772	0.5221273	0.4103488	0.5832431	0.666638	0.5373192	0.5228928	0.6198841	0.6005372	0.6190534	0.6390229	0.6503871	0.4653938	0.4393531	0.5468815	0.6952801	0.5473624	0.5530636	0.7278745	0.8144299	0.6551348	0.6854398	0.5201338	0.6321798	0.5120275	0.420159	0.6571377	0.5852998	0.6547962	0.6032411	0.7941347	0.7494645	0.6799856	0.5686016	0.6144198	0.6387287	0.7588323	0.5921661	0.7004723	0.6822694
0.8806967	0.5246064	0.5611471	0.4950448	0.4966833	0.6866521	0.6986913	0.5887609	0.5553607	0.789857	0.7148101	0.726646	0.5671859	0.665331	0.3983275	0.6034455	0.5316514	0.5324931	0.6589608	0.5059113	0.6485362	0.6314195	0.6144021	0.3466322	0.5389476	0.4653354	0.5678369	0.4897459	0.5779722	0.6574943	0.7346383	0.5418952	0.5872938	0.5156557	0.6313982	0.6257865	0.6281204	0.4280499	0.7466583	0.739697	0.7037613	0.9004326
0.4314035	0.574356	0.6867996	0.6728853	0.4236605	0.6394082	0.6805131	0.4733527	0.5816725	0.5681003	0.6548727	0.6737424	0.600107	0.5340709	0.5994492	0.6807393	0.5196862	0.5499372	0.7348815	0.7718672	0.422243	0.6837702	0.6406416	0.2281893	0.5893245	0.3873239	0.6442111	0.5977982	0.7969359	0.6349636	0.7686571	0.7571815	0.592423	0.4941678	0.495699	0.4854093	0.5422811	0.7977235	0.7343957	0.7532316	0.6786293	0.7507212
0.4387707	0.6554921	0.4970316	0.5216992	0.6789814	0.6615945	0.4796817	0.5232463	0.649981	0.4607091	0.568341	0.529963	0.6796804	0.4579712	0.6310705	0.6844943	0.5596923	0.5941134	0.6122779	0.6184679	0.4601411	0.5553426	0.6890557	0.7608791	0.6696594	0.6837261	0.6749389	0.6329246	0.623569	0.6017801	0.517149	0.7347582	0.6031677	0.6430733	0.6893613	0.7358407	0.6552776	0.7372421	0.5710031	0.5897194	0.6389543	0.6295546
0.1358895	0.6863042	0.5669243	0.5425693	0.7038927	0.6127986	0.4801747	0.6289018	0.5203689	0.4867119	0.4904058	0.4684454	0.6376058	0.5216257	0.6644431	0.503101	0.6341188	0.7088121	0.6066914	0.6387817	0.5677082	0.6037351	0.6560876	0.7851482	0.6535175	0.6819698	0.5141526	0.7038236	0.6337261	0.6128734	0.614145	0.7172996	0.6065465	0.65335	0.6889719	0.7828454	0.6539367	0.7285941	0.6244107	0.5782503	0.621209	0.7135829
0.9215445	0.524638	0.5490969	0.4893941	0.5170585	0.5681066	0.6589049	0.6343088	0.5728265	0.7099963	0.6601837	0.6517531	0.6221073	0.6472294	0.4315806	0.4502702	0.4465195	0.5386778	0.6493078	0.5125965	0.6468148	0.6538379	0.5843402	0.3611609	0.5978769	0.5151259	0.6237687	0.4997963	0.5979038	0.6763242	0.5757207	0.5843359	0.8750497	0.5444631	0.7470371	0.7054977	0.6907194	0.4603666	0.8004745	0.7234966	0.74951	0.7052565
0.3222615	0.5547666	0.6317044	0.3950291	0.8277333	0.5038882	0.3841316	0.3546462	0.6010564	0.5793223	0.5859774	0.6001373	0.579318	0.6783608	0.6327938	0.5373178	0.7669443	0.1761006	0.5183659	0.4607631	0.6281664	0.6723077	0.5736291	0.8574173	0.5850856	0.7207302	0.8457024	0.8150283	0.6937689	0.5570911	0.5633218	0.8277186	0.6785571	0.7855385	0.7534473	NA	0.7917934	0.8452104	0.65521	0.354851	0.4784163	0.7661476
0.912537	0.6691869	0.5945422	0.5683258	0.6859218	0.5208452	0.7165278	0.4786735	0.6059763	0.8272696	0.8076712	0.7940447	0.6061538	0.6597276	0.5612459	0.4250741	0.4687961	0.513709	0.5534884	0.6437048	0.4726706	0.5739818	0.6462811	0.4583662	0.5555662	0.5415441	0.6560569	0.5048952	0.599061	0.5795199	0.5577576	0.4975702	0.711655	0.5672691	0.7754135	0.5287953	0.552705	0.3609378	0.7535326	0.7399025	0.7855008	0.7233291
0.4559212	0.3882026	0.6386784	0.4644465	0.5871253	0.4322106	0.5131962	0.4542692	0.4005291	0.5360184	0.4895265	0.5722964	0.6038244	0.625087	0.6718893	0.657239	0.7235897	0.5429138	0.5664439	0.7950224	0.6301742	0.7415477	0.6710764	0.6252167	0.5504851	0.8371326	0.4500629	0.6831156	0.8251304	0.5456083	0.6364424	0.4974735	0.67602	0.6630557	0.8172069	0.6922212	0.7427571	0.6759262	0.663034	0.71288	0.5371671	0.8648981
0.7948239	0.6323217	0.6097491	0.2906912	0.6326316	0.3517693	0.4498797	0.4792013	0.3938522	0.7065516	0.7552317	0.6264598	0.6625043	0.4785217	0.9314151	0.3467076	0.2458189	0.9532777	0.419991	0.238587	0.6020558	0.7786811	0.9493633	0.6364689	0.6616004	0.6043563	0.7026504	0.9476092	0.6472347	0.6798556	0.616038	0.6626579	0.4978944	0.5914799	0.7201239	0.3697262	0.3337531	0.9412469	0.7263993	0.5320469	0.7777778	0.9495525
0.524103	0.3225744	0.3696822	0.7269672	0.3169473	0.3427991	0.5326125	0.8080592	0.5707197	0.4449624	0.4889039	0.4608818	0.4692174	0.6874696	0.5260089	0.4985812	0.8343723	0.6268526	0.6000223	0.7801334	0.9029018	0.7628071	0.6740943	0.8531637	0.3051095	0.5505383	0.5522513	0.8013195	0.7577233	0.7599145	0.6122442	0.3202055	0.4458424	0.5609013	0.8130183	0.8617278	0.7016709	0.8126464	0.5464413	0.7274757	0.8672785	0.8399581
0.4854081	0.4301227	0.532845	0.449848	0.4237507	0.51442	0.5269573	0.4962645	0.4643782	0.5333526	0.4888684	0.4989959	0.538628	0.5780552	0.6282037	0.7395316	0.8213366	0.557256	0.544794	0.6255248	0.6984379	0.6540376	0.6929389	0.5841148	0.5598305	0.7946774	0.4460353	0.8114749	0.6160631	0.5522509	0.5514258	0.9055974	0.691167	0.7740072	0.7169492	0.8392177	0.861972	0.7137989	0.6457208	0.7090048	0.5426183	0.7319609
0.7310877	0.2054205	0.24163	0.8010669	0.1860156	0.2384691	0.5115733	0.8242635	0.5879481	0.4312764	0.497589	0.4177228	0.4231193	0.7526562	0.32439	0.473084	0.8656769	0.8559198	0.5748062	0.8883845	0.9095266	0.4788733	0.7531562	0.616266	0.2529927	0.7990299	0.7745639	0.859056	0.7415885	0.8380594	0.5770732	0.226581	0.4065387	0.6947616	0.6861465	0.9097144	0.7495844	0.8899319	0.5095038	0.7862555	0.8091312	0.8864551
0.4219622	0.4226898	0.6379682	0.5238574	0.5726093	0.4345063	0.5492219	0.418996	0.4297855	0.5324306	0.4732206	0.5177673	0.6159066	0.6844556	0.7059158	0.6578541	0.7608975	0.5691739	0.5072656	0.7390709	0.6862431	0.7331671	0.6673958	0.61243	0.517392	0.6741297	0.471226	0.6399067	0.685975	0.5421596	0.6323189	0.9013568	0.7272762	0.7426383	0.7533587	0.7535493	0.7796997	0.614571	0.6829278	0.692786	0.5422782	0.7694494
0.5673653	0.2091986	0.794762	0.506669	0.8316731	0.6107566	0.4495898	0.2709007	0.7329916	0.5980216	0.6501983	0.661179	0.3745432	0.6296455	0.8211672	0.5956931	0.5560008	0.6530456	0.6893329	0.1946323	0.6929746	0.3901193	0.669333	0.5556745	0.8643606	0.4414008	0.8674381	0.5102827	0.4654415	0.5441977	0.5526201	0.8694359	0.6568409	0.7240331	0.5545777	0.7499531	0.8142105	0.8603911	0.60169	0.7793536	0.8089463	0.654231
0.6988477	0.2388105	0.2226376	0.734149	0.23702	0.3123465	0.455679	0.8029627	0.5806038	0.4209093	0.4833258	0.3780387	0.4510393	0.6644594	0.7817637	0.4928835	0.8625211	0.8633956	0.5037022	0.7989098	0.8829542	0.7095193	0.6751736	0.8526386	0.2123905	0.8151285	0.8226703	0.7974915	0.6919327	0.7380813	0.5875921	0.2331438	0.4796485	0.7421964	0.7752557	0.8391963	0.6533476	0.8461464	0.4251149	0.7060326	0.7961714	0.7834984
0.5315439	0.3470793	0.4994345	0.3109083	0.2925658	0.600967	0.5636694	0.6253825	0.5075945	0.5552574	0.5604866	0.5334267	0.8558559	0.9079896	0.2626974	0.8398349	0.8009321	0.7086777	0.4182509	0.5660074	0.6700687	0.9175773	0.7869949	0.8497947	0.3523067	0.6416825	0.3770644	0.3118993	0.6115498	0.665086	0.7431039	0.3161843	0.6395873	0.6175256	0.7342429	0.7660444	0.6962577	0.9318576	0.5928278	0.860494	0.7819419	0.9299988
0.9325741	0.6232584	0.907531	0.4458993	0.5709875	0.5148179	0.7058824	0.5497536	0.5533264	0.7830333	0.7018992	0.6725994	0.5462661	0.6230429	0.3695889	0.512666	0.4525007	0.5353217	0.5753358	0.4556671	0.6726419	0.5734808	0.7925416	0.3916628	0.5256869	0.486178	0.5540463	0.6233042	0.5607435	0.6274671	0.834882	0.4501611	0.608647	0.5693928	0.6885799	0.582532	0.7871287	0.770285	0.7354937	0.7048466	0.6453356	0.8687413
0.3086619	0.5659783	0.521679	0.5935843	0.7677483	0.6416778	0.4293101	0.6300926	0.4272636	0.3596689	0.4078414	0.4130582	0.6281728	0.5486311	0.7783407	0.6833272	0.7119101	0.6812366	0.6572693	0.6915758	0.5600284	0.6603139	0.557906	0.7092717	0.718657	0.6817023	0.2895005	0.7992511	0.5600121	0.6707825	0.6705762	0.6436922	0.6775327	0.6805356	0.7538303	0.8276639	0.7427207	0.820834	0.6296451	0.5931276	0.7387032	0.7118341
0.3187726	0.6466332	0.7579064	0.2211438	0.7829918	0.6661333	0.3848485	0.6840077	0.464679	0.3519394	0.7162663	0.4379848	0.7394976	0.2905518	0.172435	0.7966082	0.7856013	0.8450021	0.7657574	0.7867337	0.7259453	0.7027639	0.6707879	0.178752	0.8412912	0.8175807	0.2632286	0.8029546	0.7640115	0.6638309	0.6436602	0.6320211	0.7455207	0.8151577	0.2304171	0.7790349	0.774303	0.6718884	0.7619371	0.5633264	0.691249	0.8765967
0.7200015	0.7157895	0.8066481	0.7164508	0.4729581	0.542147	0.4657737	0.8150387	0.645534	0.4494825	0.4245341	0.4188741	0.3386574	0.7298411	0.6774622	0.5068272	0.3787332	0.6280573	0.6595999	0.4788793	0.5300046	0.6182531	0.430048	0.6577794	0.9123526	0.8755763	0.8771209	0.7532403	0.8145379	0.449192	0.5651293	0.3227468	0.4811544	0.6044304	0.8582126	0.5829146	0.5695535	0.8883507	0.8362293	0.6711274	0.4982173	0.8455427
0.6736821	0.5212514	0.6477926	0.5482834	0.6621417	0.5919845	0.5510837	0.7044159	0.5751489	0.7022172	0.6556008	0.6705654	0.496756	0.6006905	0.6464869	0.5845389	0.471073	0.4995745	0.650383	0.6018577	0.4267717	0.7010034	0.5151717	0.6815903	0.6838022	0.6342014	0.7091498	0.7011744	0.7380687	0.5592496	0.7014208	0.7736914	0.565658	0.6186146	0.6695994	0.6412933	0.5947243	0.751814	0.7064896	0.7301174	0.3959728	0.6896069
0.8332357	0.4941014	0.451685	0.6221332	0.4302999	0.6049972	0.6693287	0.5547869	0.5557654	0.6875739	0.6779867	0.7009964	0.4980449	0.6628475	0.5693007	0.573992	0.6540129	0.6302757	0.6604064	0.5595424	0.6935962	0.6262845	0.6223695	0.6366189	0.5729685	0.5743382	0.5458161	0.5085503	0.6163473	0.690887	0.7045047	0.4993193	0.6647254	0.6716297	0.7494024	0.4598012	0.6458578	0.5842153	0.7926811	0.8006715	0.7931888	0.7781292
0.4883466	0.6356151	0.6035107	0.5227273	0.7165537	NA	0.5111973	0.6408499	0.5290441	0.5009041	0.5845259	0.5647088	0.6412005	NA	0.6625243	0.7211217	0.5086452	0.6034516	0.410408	0.5171511	0.3598096	0.4954248	0.507946	0.7970404	0.7957055	0.6203153	0.6591379	0.8062264	0.5340074	0.635637	0.5474808	0.8817703	0.773697	0.7356566	0.5986149	0.8959215	0.7027864	0.7433018	0.5908239	0.6436975	0.6432977	0.7595187
0.7768235	0.3697442	0.6671522	0.4586737	0.5921357	0.4074715	0.611955	0.6335699	0.4807431	0.6390086	0.6558518	0.6544449	0.436465	0.5604631	0.8739867	0.3680884	0.6035032	0.436906	0.596949	0.3841242	0.6941205	0.7821524	0.5018458	0.8541365	0.3836269	0.6014077	0.6341128	0.528873	0.6734316	0.8558876	0.5297946	0.6906412	0.855158	0.6536956	0.8867683	0.7045664	0.5200408	0.8681743	0.7036668	0.8260019	0.8929111	0.4974722
0.6152455	0.4051456	0.3816083	0.6520597	0.5208572	0.5507736	0.6107773	0.5550936	0.5830435	0.5701091	0.6358635	0.6419816	0.6141132	0.5253003	0.7563528	0.6484756	0.7040501	0.7095395	0.6429646	0.7060208	0.6561688	0.3758549	0.5650451	0.6660317	0.7994306	0.6471091	0.6556807	0.6842632	0.6572647	0.5750209	0.6054456	0.3830284	0.6493797	0.6081923	0.7110926	0.7320015	0.7637068	0.6830465	0.7247892	0.6769603	0.7386954	0.7892514
0.5558692	0.3484657	0.6867055	0.671287	0.7251835	0.6584659	0.4285507	0.3658824	0.6914092	0.6065164	0.6224687	0.6502023	0.4769298	0.6212306	0.7909968	0.5718881	0.4833917	0.7299483	0.6794056	0.2050927	0.6198584	0.4602986	0.6391151	0.8726567	0.7957234	0.4963582	0.7654095	0.731284	0.4659003	0.6479554	0.5352272	0.7861806	0.6299961	0.76157	0.7009276	0.8310042	0.7393299	0.7844237	0.5572364	0.6666342	0.6833818	0.7403718
0.7382674	0.5259032	0.5717953	0.5930523	0.5325321	0.6399924	0.6878997	0.6684536	0.6078587	0.7350114	0.7120885	0.7400007	0.5342781	0.6296585	0.6309169	0.5864626	0.6401766	0.5794013	0.6463407	0.5766653	0.6108049	0.7047703	0.650732	0.6013921	0.534182	0.6370926	0.6215745	0.5579217	0.7033966	0.6780084	0.69288	0.5162742	0.5927175	0.7200466	0.5878374	0.3929705	0.5310099	0.5656134	0.7586977	0.7435598	0.7022053	0.836598
0.4319765	0.4288378	0.5541309	0.3653575	0.6306459	0.6732013	0.5945114	0.5076666	0.8773777	0.7040558	0.6500351	0.6823483	0.4528917	0.525819	0.5341673	0.8961269	0.6401314	0.3810607	0.8297014	0.5919126	0.6922001	0.7331685	0.8740298	0.1769015	0.3261384	0.385354	0.9491299	0.635092	0.9122969	0.6879143	0.7713991	0.8122876	0.7079802	0.9196696	0.696086	0.5024713	0.7301909	0.4152864	0.6397861	0.8571743	0.5423716	0.6251358
0.8681708	0.5274811	0.6747706	0.5354803	0.4258704	0.6307409	0.7176458	0.5828789	0.6179349	0.7782779	0.753207	0.7094626	0.6030738	0.5726446	0.4142433	0.6123827	0.5286077	0.6282194	0.7025385	0.4994943	0.5715877	0.5450644	0.6406578	0.484767	0.5971422	0.5693066	0.5320513	0.617914	0.6913068	0.6237924	0.7109857	0.6802098	0.6336755	0.6917586	0.6869841	0.5178928	0.64688	0.6770802	0.7347113	0.7365986	0.7592693	0.8343688
0.8435828	0.4310447	0.5226347	0.6406813	0.3109472	0.5419244	0.6077741	0.5441575	0.5158655	0.8940904	0.8732197	0.8779091	0.4387726	0.6344148	0.268117	0.7657736	0.2989639	0.7145845	0.8868456	0.4369416	0.4808908	0.9036136	0.8340786	0.5551955	0.2954529	0.4584356	0.7990837	0.8514977	0.8350685	0.4040235	0.8722903	0.8911834	0.6301082	0.4878185	0.4286947	0.3784999	0.4021778	0.3509848	0.9233946	0.9058449	0.9182892	0.9421274
0.5756426	0.2543427	0.5496886	0.5522731	0.8018048	0.6082345	0.5139471	0.2965958	0.6689	0.6100791	0.6717937	0.6871519	0.4542611	0.6625065	0.7691684	0.6165475	0.6131414	0.6128951	0.7228034	0.2578641	0.7379358	0.5386878	0.6595811	0.6557471	0.8626494	0.3669989	0.8197189	0.5738736	0.549857	0.6374592	0.5787597	0.8641424	0.75847	0.7012982	0.6435108	0.7384085	0.7687652	0.7351136	0.6288986	0.7734417	0.7780464	0.7319822
0.5618004	0.2963193	0.3307402	0.7820332	0.2353691	0.2823911	0.5480204	0.8468402	0.6155593	0.4932667	0.4903045	0.4641534	0.4485652	0.767417	0.5077231	0.5344416	0.8556624	0.6785169	0.5890755	0.8281485	0.9236315	0.8045398	0.7579784	0.7524722	0.2764929	0.5920887	0.458772	0.8717377	0.7908912	0.8091334	0.6755503	0.3061137	0.4343554	0.6209586	0.7841842	0.901596	0.7805591	0.876112	0.5947588	0.7874823	0.8727975	0.8012366
0.7826722	0.7935505	0.6604272	0.8029405	0.3916408	0.5825084	0.6497642	0.760128	0.6846649	0.7483731	0.716286	0.77124	0.4985159	0.5553064	0.6159154	0.5591971	0.5793699	0.8218831	0.6159573	0.6536255	0.707971	0.5328397	0.6350491	0.3289214	0.7462016	0.800846	0.7229238	0.5006774	0.4843196	0.6062855	0.6411121	0.7371035	0.5158477	0.5001205	0.7800567	0.5402428	0.6486931	0.3860984	0.6492178	0.8075089	0.6624688	0.4572155
0.2967922	0.7206267	0.723447	0.6095026	0.5131278	0.4196631	0.5545257	0.4497295	0.6814557	0.435444	0.2991368	0.4854376	0.6356006	0.5710961	0.6751152	0.695582	0.3926043	0.7380201	0.5192669	0.6757599	0.6619964	0.6426857	0.6640006	0.8235192	0.8073831	0.7853403	0.5676807	0.7425649	0.7009723	0.3892254	0.6683278	0.7991214	0.7298368	0.7788581	0.7268527	0.8656749	0.7679921	0.8168012	0.6956719	0.6000625	0.547755	0.770735
0.419406	0.5811548	0.4716546	0.6308054	0.4473261	0.6178862	0.6219997	0.7624555	0.5449355	0.6579461	0.5447908	0.5962619	0.5453073	0.5579082	0.5472233	0.6642746	0.5671455	0.7165715	0.6609521	0.4591098	0.7638515	0.5837042	0.6863091	0.6710786	0.7730181	0.771139	0.54672	0.7026924	0.6511776	0.582887	0.7848485	0.6387929	0.7064909	0.8204167	0.4631148	0.5164968	0.6410838	0.6793023	0.7058681	0.7452282	0.751924	0.8526381
0.5813963	0.7284703	0.5289264	0.538232	0.3809578	0.5522586	0.5360577	0.6854649	0.5750133	0.5334244	0.5734459	0.7069433	0.6697521	0.4951962	0.75361	0.6403075	0.5962603	0.6894969	0.6140224	0.744293	0.2658192	0.6879752	0.6390055	0.3313209	0.6032656	0.8180068	0.5634969	0.7123306	0.7018043	0.6429589	0.6496527	0.8197917	0.6380891	0.8019292	0.6928343	0.8942169	0.7452074	0.8098277	0.7180846	0.6036994	0.4549544	0.7498967
0.6296939	0.4913263	0.7076688	0.5869703	0.4839008	0.6267822	0.6407804	0.5697616	0.580695	0.6482646	0.6887983	0.6698749	0.5656542	0.7032121	0.6381519	0.5718851	0.6486175	0.6136023	0.6508828	0.6557078	0.6803369	0.6844513	0.6569196	0.5633782	0.5789052	0.5755665	0.669876	0.5243475	0.6371201	0.6690098	0.7078021	0.8386593	0.6676487	0.5774195	0.6643437	0.5193229	0.5975633	0.56915	0.7402415	0.7376087	0.7228355	0.7542443
0.743423	0.6765133	0.6394344	0.5210511	0.5882859	0.5957341	0.5899572	0.6029424	0.6531646	0.5643006	0.5429921	0.5504597	0.5150118	0.5743986	0.641189	0.5319229	0.5626295	0.6807061	0.7122372	0.5920378	0.6096203	0.6841641	0.5045993	0.677748	0.8271477	0.7130001	0.6339974	0.7076932	0.8312292	0.5725464	0.636964	0.3909856	0.5857964	0.6657454	0.7297491	0.6012201	0.6746068	0.6953318	0.7911233	0.6703961	0.6799572	0.7684497
0.07136645	0.691879	0.6385162	0.5916657	0.7457307	0.611727	0.4630181	0.6271172	0.6659436	0.4624559	0.4769073	0.4833498	0.6531175	0.5598059	0.675983	0.731122	0.6150671	0.7026926	0.5891054	0.6591988	0.6326372	0.5668882	0.5588973	0.8501609	0.8001949	0.7257748	0.6107018	0.7411541	0.5989708	0.6010429	0.6660477	0.8355336	0.6354262	0.7063941	0.6832399	0.7771674	0.7289581	0.793208	0.5545848	0.5836742	0.6602235	0.7064178
0.04679872	0.707239	0.6687684	0.5799636	0.7177668	0.6374443	0.5014447	0.6042615	0.6451394	0.5100551	0.5982893	0.5898336	0.6587055	0.5424119	0.6948121	0.7286034	0.5777397	0.7203609	0.5798081	0.6029323	0.5932989	0.5537739	0.5697992	0.8010662	0.7617555	0.7903033	0.7505011	0.755401	0.6033609	0.5682439	0.6097468	0.7888767	0.639434	0.7093518	0.614105	0.8056782	0.6704277	0.8178763	0.5506015	0.5948595	0.5991928	0.6921832
0.7760857	0.6199401	0.4380087	0.4869693	0.7921694	0.5646586	0.5969287	0.7067734	0.5056826	0.6399617	0.7121778	0.6832178	0.638747	0.6783969	0.3744047	0.4990069	0.6118348	0.7594678	0.5948319	0.446281	0.7925579	0.8160383	0.6650357	0.4613439	0.4630925	0.434512	0.5314819	0.4825507	0.4833045	0.5560653	0.5501211	0.7156085	0.8258165	0.8747509	0.8918294	0.8508204	0.7527071	0.7291338	0.6937854	0.6232554	0.6050655	0.8279188
0.7055921	0.2176347	0.2203956	0.7303587	0.2555147	0.281756	0.4289959	0.829547	0.5478902	0.4144008	0.4373297	0.3665842	0.4338878	0.7646835	0.8458886	0.4634946	0.8317191	0.8900132	0.5009193	0.7766963	0.9264502	0.7335463	0.6672248	0.9461259	0.196472	0.8670914	0.8574387	0.8779845	0.712677	0.7326713	0.5753862	0.2395263	0.491776	0.796105	0.8712373	0.8952491	0.7037892	0.8492113	0.4273081	0.6999018	0.9021941	0.8710699
0.4779062	0.6558024	0.3403989	0.549045	0.6860908	0.5806079	0.5542494	0.6506312	0.6352221	0.5984739	0.5700165	0.6280488	0.6514165	0.5894892	0.5091269	0.6451814	0.5927697	0.761909	0.5886109	0.5642992	0.5235698	0.6320611	0.6351138	0.7790315	0.7351681	0.6559885	0.7984003	0.7003351	0.6508662	0.6262427	0.6571295	0.7913882	0.6757308	0.6518171	0.6624196	0.7711048	0.6583676	0.7427312	0.609375	0.6652936	0.6737745	0.6838247
0.2359841	0.7359669	0.5242461	0.6177031	0.7602907	0.6623073	0.5845448	0.6874723	0.6685854	0.5463566	0.5128077	0.5020654	0.6895686	0.4619269	0.7752864	0.7710363	0.720259	0.1678657	0.6770007	0.708227	0.6321077	0.53532	0.6317447	0.814962	0.6882012	0.7351273	0.596862	0.7491279	0.6927707	0.6264424	0.6883183	0.5866157	0.6688569	0.6920061	0.7493431	0.8277059	0.8029971	0.7912886	0.6555351	0.6771508	0.1589357	0.8221685
0.6515309	0.5209491	0.5292532	0.6121522	0.4656926	0.5359995	0.6350654	0.5611584	0.5785078	0.6643577	0.6218074	0.6441378	0.6330213	0.7261763	0.7123699	0.6014638	0.6725219	0.5815396	0.6932379	0.792722	0.5599102	0.7886998	0.6420717	0.4556454	0.6838976	0.5539109	0.6170124	0.6841183	0.7782212	0.6747758	0.630168	0.4189853	0.5861443	0.6826084	0.7419539	0.7133775	0.6598362	0.6153134	0.7171561	0.799421	0.6929329	0.7208668
0.3455854	0.3507847	0.6718565	0.6955044	0.4126687	0.6656123	0.5666188	0.6630926	0.5888935	0.6025898	0.6373779	0.6229042	0.4877585	0.3113758	0.7742174	0.7174788	0.5813518	0.6294516	0.6726835	0.6041099	0.355457	0.6807446	0.6965782	0.7923443	0.7408504	0.5862627	0.7363159	0.7315957	0.699967	0.7547697	0.7341789	0.6512339	0.6152586	0.6804034	0.7848256	0.7538688	0.4856597	0.770153	0.7417951	0.6863183	0.8143677	0.7690888
0.4385122	0.6612195	0.5500085	0.5992011	0.6576282	0.5865183	0.5715513	0.5892157	0.6414992	0.495071	0.579646	0.5563451	0.6424242	0.6472549	0.6067391	0.6757904	0.622532	0.6810137	0.6480759	0.6003043	0.6778025	0.6881842	0.620041	0.6146889	0.7163501	0.6120957	0.6751579	0.5356059	0.6663746	0.6554603	0.6324334	0.7612337	0.6399227	0.6080312	0.753881	0.7515539	0.7341516	0.6762968	NA	0.6782896	0.7698782	0.7111706
0.2136941	0.7176554	0.4698824	0.5048208	0.6157081	0.701722	0.5599487	0.5471217	0.5081945	0.4857782	0.5530192	0.5229487	0.7133082	0.5260496	0.8022384	0.5530447	0.7272069	0.7538987	0.6741823	0.7510996	0.5558341	0.6252862	0.6749339	0.6202148	0.6598361	0.7689078	0.2169912	0.6348802	0.7173865	0.7173218	0.6494805	0.6188262	0.7056549	0.7345905	0.7945988	0.7854476	0.7709571	0.7971883	0.6774216	0.6924017	0.7738925	0.8198127
0.9366449	0.585122	0.1984999	0.2200311	0.5242329	0.340928	0.4263246	0.2824985	0.8494602	0.5798036	0.6906475	0.6610075	0.8737493	0.5241022	0.3983363	0.3977809	0.8903155	0.169028	0.8872136	0.9250554	0.5346986	0.9557569	0.609093	0.9601294	0.9448426	0.5701103	0.5892838	0.5532082	0.7909238	0.904533	0.3127136	0.6659089	0.4646083	0.9609649	0.6522372	0.936876	0.8974792	0.1434655	0.6441042	0.9348756	0.6355035	0.9337577
0.673912	0.3528754	0.4269289	0.7499318	0.3370111	0.3895917	0.571308	0.7750073	0.6369184	0.5256699	0.5671421	0.5323283	0.532942	0.7175811	0.5568883	0.5432811	0.8125595	0.7912894	0.630352	0.8184056	0.8518059	0.6013483	0.728459	0.6114324	0.3767994	0.7715732	0.694227	0.803859	0.7807427	0.7435635	0.6298797	0.3647357	0.5316528	0.6988499	0.6598201	0.851925	0.7453858	0.8293279	0.5985005	0.760445	0.7603188	0.657206
0.03761998	0.6815444	0.6229627	0.5716569	0.7191899	0.6069971	0.5230973	0.6084691	0.62422	0.5105721	0.557748	0.5940045	0.6823115	0.5849143	0.6242646	0.7484101	0.5865429	0.7147574	0.6253136	0.5627972	0.64342	0.6115561	0.6268361	0.8239181	0.8092833	0.7130237	0.7394204	0.6879	0.609638	0.6027782	0.6509792	0.8121212	0.6120494	0.7038738	0.6677492	0.7979252	0.7242168	0.705267	0.5998087	0.6357533	0.6887389	0.7405549
0.7696977	0.5344073	0.5460913	0.5444852	0.5896478	0.5435571	0.6163372	0.5830984	0.6104206	0.6522599	0.6494253	0.6628141	0.4949037	0.5957834	0.6730874	0.5381526	0.6837233	0.611017	0.680703	0.635468	0.6848561	0.6266831	0.7304819	0.7854484	0.613917	0.654303	0.6179086	0.4709103	0.6382442	0.6902423	0.7608731	0.5425059	0.7669396	0.6160331	0.5964884	0.511772	0.7907328	0.5953561	0.6974247	0.8241853	0.7724667	0.8294944
0.5960387	0.5220106	0.7174098	0.6005427	0.5299275	0.5295939	0.5739118	0.564544	0.4548604	0.5458489	0.6277331	0.5445294	0.5286357	0.5721608	0.6786768	0.4889205	0.7739086	0.4854362	0.5156779	0.6277704	0.6569634	0.663991	0.6585229	0.7011381	0.4887319	0.6522281	0.6392957	0.6339744	0.8153225	0.4706632	0.7128911	0.8287656	0.803166	0.8440902	0.861028	0.8504273	0.7529976	0.8538839	0.6990652	0.6223787	0.4764016	0.8766615
0.1638492	0.7821277	0.5743732	0.7200912	0.5625668	0.5395695	0.5534665	0.4818021	0.7253022	0.4906461	0.6604978	0.6502252	0.7541112	0.5297903	0.8093109	0.6618043	0.7663322	0.8083371	0.6643073	0.7812715	0.5198871	0.7135357	0.6520869	0.8890454	0.8474214	0.5057902	0.1228919	0.1940551	0.5995837	0.7773026	0.7579537	0.7234924	0.7602812	0.5183641	0.5932724	0.8852617	0.6636412	0.8626146	0.7538453	0.6774659	0.7758688	0.6116712
0.8089852	0.5012554	0.6609799	0.6667367	0.6092018	0.5032945	0.6438112	0.5569187	0.5605946	0.6456321	0.6767042	0.6701994	0.5426207	0.6133451	0.5880115	0.5064383	0.5833138	0.7574419	0.6783177	0.4714975	0.5685905	0.6706398	0.6150233	0.5058415	0.6553159	0.4950019	0.6856776	0.5589041	0.8072053	0.6215647	0.6963379	0.8808314	0.6138557	0.6701242	0.8234643	0.623621	0.5845802	0.6709592	0.7669538	0.836154	0.8112941	0.6806677
0.6914721	0.2075789	0.2971885	0.7391901	0.2241061	0.2798693	0.521464	0.7407218	0.5933527	0.4503619	0.5067372	0.4323784	0.4969685	0.7323878	0.751269	0.5312134	0.8498374	0.8560562	0.5702372	0.818843	0.7675487	0.7643404	0.7185685	0.8745022	0.2538775	0.8472105	0.8416409	0.8227717	0.7479425	0.7706758	0.6122952	0.1887897	0.5501474	0.785902	0.8339756	0.8861882	0.7493809	0.8387644	0.5045621	0.7463772	0.8470929	0.8455381
0.8884372	0.7461538	0.6303061	0.4199837	0.3727941	0.78066	0.7425607	0.8585539	0.701666	0.9038341	0.8499236	0.8999885	0.4739088	0.5685639	0.2293709	0.5998371	0.5669448	0.6273397	0.6536379	0.5167441	0.5097858	0.6628705	0.6954081	0.5284259	0.3363619	0.378157	0.5670092	0.5466905	0.7082061	0.7632486	0.8144068	0.5330616	0.6059151	0.6879785	0.6509528	0.3836741	0.5877021	0.7499234	0.7910727	0.8839346	0.7980917	0.9386362
0.4984404	0.5316956	0.5593808	0.412101	0.5314572	0.5819056	0.6623797	0.6317602	0.5802522	0.6057163	0.6277238	0.6215494	0.5474764	0.6570467	0.7367464	0.482998	0.6470659	0.6502839	0.7210296	0.7599592	0.5943964	0.7950439	0.6328397	0.5516145	0.7557495	0.7952432	0.549334	0.7138992	0.785247	0.6327513	0.5716004	0.7876279	0.7425026	0.7858764	0.7613258	0.4893939	0.6256905	0.6310441	0.7295488	0.7699758	0.7329016	0.7078595
0.6585465	0.4414421	0.5435588	0.5541281	0.5971897	0.6362805	0.610142	0.7209502	0.5104253	0.6775268	0.5717861	0.5585042	0.5616705	0.5752262	0.5691541	0.5342668	0.6138871	0.6639751	0.601019	0.68358	0.6133959	0.6394452	0.6663974	0.7217885	0.835248	0.5332166	0.8165893	0.629675	0.7211013	0.7716995	0.712477	0.7738607	0.6645177	0.7872184	0.6245431	0.625165	0.6656494	0.6768849	0.8647048	0.7055969	0.6273538	0.6907946
0.8173372	0.5422464	0.669809	0.6680246	0.552532	0.5645912	0.6698304	0.4553292	0.5414847	0.6484345	0.6681001	0.6773303	0.5555119	0.6505429	0.6334813	0.6041563	0.6342406	0.6361265	0.6404312	0.5479122	0.7509072	0.6721599	0.682531	0.5844376	0.6644588	0.662936	0.7562616	0.5388138	0.6345239	0.659142	0.6528861	0.776481	0.6696487	0.6219478	0.798753	0.5985266	0.5774202	0.6380192	0.7451174	0.78484	0.738929	0.6884977
0.7803007	0.2071561	0.247737	0.802423	0.2086194	0.2502067	0.4724513	0.8356225	0.6124461	0.4540867	0.518967	0.4109326	0.4533562	0.8012788	0.3892299	0.4766884	0.8694748	0.9082762	0.5963596	0.8702427	0.9094785	0.5910298	0.7613131	0.8810672	0.2761814	0.8833413	0.8504232	0.8606797	0.7980186	0.8405501	0.6105811	0.2361652	0.5012989	0.7591276	0.675333	0.9206139	0.7544327	0.9022994	0.5207122	0.8523453	0.8865248	0.90133
0.6393019	0.5740386	0.3611093	0.6328402	0.4133399	0.6270609	0.6526026	0.5930817	0.6412814	0.7021326	0.6430367	0.6798086	0.5805644	0.6667813	0.653348	0.6249918	0.6797483	0.7404147	0.6509786	0.6935534	0.7531278	0.476814	0.7001708	0.6992257	0.6801205	0.6406651	0.5692093	0.5758624	0.6962006	0.6965548	0.742684	0.4086157	0.6433095	0.7263241	0.7340497	0.6081842	0.7294182	0.6939949	0.7536471	0.7992303	0.7796065	0.8584797
0.5483555	0.2985303	0.3373526	0.8028737	0.2096945	0.3263097	0.590723	0.8622919	0.6560643	0.5113021	0.5572195	0.4929738	0.4251149	0.7902775	0.5007212	0.5168006	0.8611556	0.6489645	0.6216694	0.8357129	0.910594	0.8507845	0.766557	0.8235352	0.3360544	0.6156115	0.3659237	0.8539227	0.8486513	0.8376107	0.6930445	0.3482443	0.4884993	0.627968	0.8754457	0.8821313	0.7983631	0.8210361	0.6521657	0.8399115	0.8884895	0.9048355
0.07828318	0.733824	0.7209359	0.615602	0.6977074	0.6612074	0.47533	0.7022185	0.5058043	0.4246401	0.4610487	0.5369052	0.7069433	0.5288118	0.7274864	0.7367252	0.7121231	0.7893329	0.6186033	0.706879	0.6169128	0.618624	0.5650046	0.8486975	0.7259783	0.7717341	0.805225	0.7834883	0.6643529	0.5333183	0.5414791	0.8363274	0.6278707	0.7464362	0.6895654	0.8705692	0.7576134	0.838575	0.4128099	0.5250882	0.7405776	0.7749152
0.7052013	0.2062624	0.269379	0.7619285	0.2192159	0.268274	0.5312768	0.8216025	0.6070209	0.4887754	0.5126072	0.4774802	0.4575519	0.7220527	0.6270921	0.5083157	0.8609778	0.862273	0.5268378	0.8378295	0.8580751	0.8180354	0.7568298	0.8517484	0.2826206	0.8554922	0.8100128	0.83271	0.7959933	0.7564837	0.6135368	0.2594407	0.493865	0.7425185	0.8734782	0.8908833	0.746221	0.8680096	0.5201922	0.785551	0.8952529	0.8769909
0.5009975	0.4455804	0.6148255	0.6007131	0.5670496	0.4381098	0.5850145	0.4427854	0.530516	0.5486785	0.5167924	0.5301621	0.769707	0.7031057	0.5760823	0.7500339	0.7676174	0.795296	0.6677979	0.5732808	0.8313131	0.8291684	0.6796014	0.8389984	0.5045041	0.4443845	0.4283531	0.5845242	0.6149257	0.667306	0.7993207	0.428709	0.8466381	0.8456751	0.6640797	0.9285118	0.868058	0.8635851	0.6171517	0.5204806	0.8688611	0.8788679
0.6541066	0.5841604	0.4251849	0.6473009	0.8072239	0.5861429	0.6217762	0.4179526	0.5590913	0.6144998	0.6370323	0.5735183	0.7112792	0.5402848	0.5377997	0.5652042	0.724915	0.6120075	0.7533228	0.5407696	0.6423681	0.6338756	0.7254296	0.6253576	0.5569094	0.6098487	0.8285714	0.7773599	0.7319212	0.6833268	0.8056043	0.6512982	0.7196515	0.7112889	0.498263	0.4080144	0.7598224	0.8963961	0.7440835	0.8242267	0.8281298	0.7049743
0.2715787	0.7185398	0.6296612	0.5992027	0.6823668	0.6666155	0.5405822	0.6256323	0.6730421	0.5552418	0.609703	0.598412	0.6836365	0.6009689	0.7117277	0.758698	0.6816828	0.6812476	0.6746936	0.6683437	0.61747	0.5772616	0.608338	0.7842958	0.7657749	0.6917548	0.7165086	0.7074402	0.6514944	0.6138941	0.6217084	0.7602925	0.6581588	0.6697734	0.6407479	0.7643688	0.6986161	0.7588186	0.5917735	0.5994533	0.6515567	0.7094698
0.6090811	0.6180173	0.7190769	0.5092715	0.7188623	0.6184211	0.608206	0.659065	0.6601219	0.7020704	0.6503682	0.6836222	0.6564062	0.6122654	0.5335882	0.6232975	0.4798042	0.5811248	0.63204	0.5608532	0.6375375	0.6539253	0.5873209	0.7694974	0.6645694	0.7546144	0.6861702	0.7357582	0.6278968	0.6093062	0.6774759	0.6679444	0.6194515	0.7172857	0.6718266	0.757435	0.7097208	0.7060202	0.6795443	0.6702276	0.7167706	0.7429496
0.5843281	0.6021346	0.6225114	0.6770511	0.7613915	0.5998811	0.6587356	0.5371813	0.5905945	0.6288158	0.6769506	0.6732965	0.6275328	0.6169197	0.5583078	0.6523846	0.6644318	0.7201995	0.7017701	0.6594751	0.5778475	0.4928413	0.6860333	0.6165963	0.7212811	0.6035481	0.8182283	0.6596386	0.6088881	0.5881005	0.7086563	0.7118462	0.6194476	0.6369737	0.6608538	0.6590104	0.7032525	0.7596672	0.7543883	0.7319781	0.6930763	0.6992522
0.3920397	0.7562034	0.4755397	0.5863886	0.7511893	0.6864127	0.3878624	0.6912321	0.4440188	0.3642038	0.3763647	0.4037586	0.6921839	0.5608739	0.7340999	0.7170131	0.7310851	0.7838002	0.6733636	0.5893387	0.6626783	0.6613724	0.5919649	0.8592045	0.8071563	0.7947523	0.2086478	0.7970764	0.6605968	0.660926	0.6846752	0.8752037	0.7049245	0.7533296	0.7421207	0.8569782	0.7842112	0.8510012	0.6519049	0.6397511	0.7230831	0.779862
0.3072793	0.5597988	0.6394137	0.6620209	0.5693131	0.6514699	0.5678893	0.5536695	0.565577	0.5314373	0.5787081	0.5921645	0.6965409	0.6300244	0.649719	0.6654922	0.7230964	0.721288	0.7234367	0.7560557	0.5591697	0.5630857	0.5281349	0.7082838	0.6878202	0.7999619	0.653012	0.7187242	0.7316538	0.6230759	0.6571103	0.7363892	0.5314099	0.7838959	0.6439062	0.8714217	0.6401767	0.7633321	0.7057357	0.7137077	0.7748595	0.8315076
0.779484	0.5144707	0.4200523	0.6242881	0.6001378	0.5938794	0.7234823	0.6209702	0.6508396	0.7962054	0.7050658	0.7360404	0.5950176	0.5808119	0.3512258	0.6128554	0.6508951	0.6907526	0.7639024	0.7927377	0.7259681	0.5525907	0.7316393	0.5240941	0.5436162	0.4074257	0.6001031	0.6861609	0.7200156	0.6109516	0.8031421	0.6531504	0.6443407	0.5129945	0.6222429	0.6519616	0.7355427	0.8784306	0.7368054	0.8382775	0.7754223	0.8700022
0.8868588	0.3214613	0.925442	0.8883594	0.9177764	0.6121421	0.4970664	0.680764	0.8973061	0.5349202	0.9028496	0.7925922	0.8831442	0.7065686	0.9362444	0.2507129	0.3558757	0.3302773	0.9117105	0.6288227	0.4661481	0.5067517	0.8140703	0.6951566	0.9394314	0.3057989	0.3333333	0.3185353	0.9063081	0.8025045	0.7290951	0.4121545	0.4480014	0.6551535	0.5178295	0.4676776	0.4575489	0.2826444	0.9096403	0.9288077	0.9293531	0.9527834
0.4171349	0.4088841	0.5789749	0.6280259	0.6383802	0.3916551	0.5715868	0.4410484	0.5667716	0.4702196	0.4782761	0.4672678	0.807002	0.7300338	0.5773318	0.7900608	0.7945508	0.8360579	0.7225522	0.5664349	0.8672949	0.8579141	0.7005772	0.860942	0.5312332	0.394008	0.410452	0.6064542	0.6085381	0.6744215	0.8136271	0.4312777	0.835681	0.8448338	0.7167721	0.936193	0.8903222	0.8791425	0.6716709	0.5182824	0.832601	0.9090738
0.5419545	0.4752326	0.6002469	0.4914363	0.4415891	0.6412278	0.6325138	0.6639148	0.5745725	0.5611967	0.5932332	0.5823729	0.7637632	0.8484055	0.4401857	0.7406071	0.6825653	0.7121676	0.5987166	0.6713776	0.785046	0.8403992	0.753439	0.8022751	0.4892896	0.6009042	0.5382615	0.4489406	0.6774303	0.6916627	0.7511919	0.4893522	0.6755294	0.5939994	0.7637219	0.7378361	0.7524675	0.8757064	0.6731111	0.7865548	0.7859029	0.9125817
0.7085304	0.3227924	0.3783154	0.8075789	0.295101	0.3795659	0.5912876	0.839282	0.6396406	0.5204597	0.5630348	0.4969671	0.5315743	0.7747025	0.5445911	0.5323147	0.8604702	0.8301517	0.6321557	0.8683401	0.9019771	0.7635773	0.7509619	0.6473783	0.3493304	0.7370872	0.5695644	0.8289142	0.807853	0.8244379	0.6454756	0.3493424	0.4991737	0.6798601	0.7317884	0.8982437	0.746542	0.8434748	0.6152337	0.7868581	0.7554066	0.877345
0.8787739	0.396145	0.8520079	0.8735512	0.8720859	0.6079832	0.5290565	0.641855	0.83799	0.5613497	0.8500592	0.7748359	0.8484074	0.7063132	0.9185587	0.3020692	0.3758403	0.3415372	0.8982412	0.6372582	0.5368421	0.4997683	0.7905782	0.7076213	0.9013907	0.3494043	0.3933573	0.3826396	0.8688974	0.792149	0.7340742	0.4370206	0.5023887	0.6597292	0.5838534	0.4830097	0.542095	0.3277378	0.8915629	0.889003	0.9066734	0.9112863
0.1505308	0.6852382	0.6809205	0.6203929	0.6949863	0.6055558	0.5349105	0.6271923	0.6304729	0.4743007	0.4767028	0.5072106	0.6821764	0.5909147	0.7407592	0.7382159	0.6933675	0.7092913	0.6557974	0.6817493	0.6462854	0.596822	0.5844741	0.8252259	0.7998388	0.740106	0.6730001	0.7352654	0.6510674	0.6684248	0.6617132	0.8424544	0.6273516	0.7061371	0.7284802	0.7940341	0.7775453	0.741677	0.6471121	0.6514168	0.7382945	0.7785649
0.9374373	0.5725209	0.3056188	0.2634731	0.5511571	0.3808258	0.461682	0.3004375	0.8553885	0.6667477	0.761629	0.7138517	0.8640106	0.6206896	0.4801898	0.4383304	0.9039662	0.2381197	0.8615283	0.9329028	0.5641837	0.9315929	0.6333396	0.9571379	0.9244381	0.6302325	0.5879781	0.5977072	0.8344559	0.8544989	0.3498044	0.7011984	0.4876803	0.9630048	0.6366048	0.9153114	0.9089203	0.2546593	0.7236872	0.8053242	0.613265	0.9089904
0.7214089	0.5606449	0.6845723	0.6116241	0.7046782	0.6958092	0.6635291	0.6083002	0.6477083	0.7297751	0.6843649	0.725725	0.6409294	0.7397235	0.8078607	0.6553026	0.6042514	0.6066194	0.7370864	0.6336918	0.6082034	0.7420442	0.645305	0.6275579	0.611055	0.6410466	0.6694421	0.6295065	0.5515352	0.645568	0.7301117	0.686946	0.7431009	0.5943666	0.5715054	0.5721588	0.6111616	0.6740023	0.7783899	0.7675095	0.5965201	0.7434013
0.06780768	0.7092805	0.6707317	0.6342952	0.711533	0.6552588	0.5432213	0.6696911	0.6506479	0.5257932	0.6207035	0.6053583	0.674679	0.5991591	0.7200915	0.7517289	0.6542279	0.7275447	0.6350659	0.6437827	0.6447861	0.5931393	0.6358696	0.8072701	0.7595817	0.7341707	0.7902893	0.739826	0.6387421	0.6467151	0.6263921	0.7770734	0.616814	0.6765096	0.7381064	0.8101838	0.7201307	0.7383425	0.6595686	0.632331	0.6931319	0.7681409
0.8169673	0.6674418	0.6319028	0.5583795	0.5098261	0.7059639	0.7310382	0.8138815	0.6863357	0.8016678	0.7781121	0.795269	0.5384781	0.6117015	0.4148286	0.6553336	0.6005492	0.6126452	0.7056711	0.6216216	0.5745444	0.6491819	0.711348	0.4980666	0.5316146	0.4259921	0.6637607	0.5762424	0.7277952	0.7377349	0.8069555	0.6725911	0.6160119	0.6679747	0.6885042	0.639461	0.6438342	0.5775736	0.8237116	0.8631361	0.8161209	0.8293493
0.7202266	0.2992348	0.3335697	0.8152664	0.2601817	0.3677648	0.5846524	0.8297763	0.6604325	0.5189725	0.5879003	0.4881363	0.5334732	0.7825128	0.4683288	0.5595412	0.8876602	0.9021125	0.6014503	0.8687072	0.8919463	0.6738197	0.7752386	0.6984408	0.3168079	0.8629674	0.8419324	0.8636409	0.8002444	0.7530128	0.6404337	0.3301249	0.5418708	0.722469	0.7390016	0.8962126	0.804571	0.8598073	0.5794381	0.8038572	0.7947925	0.7819403
0.3619976	0.7068895	0.6359287	0.6346236	0.7711695	0.7182721	0.5744186	0.3991716	0.7074125	0.6484206	0.6108299	0.5995535	0.6955101	0.5961118	0.7429241	0.7402362	0.7908019	0.744259	0.7051883	0.7160241	0.6791779	0.7594333	0.7713115	0.7989753	0.8332813	0.4706418	0.8503636	0.796395	0.7368309	0.6924441	0.6705408	0.8813655	0.7555813	0.6802223	0.7702749	0.8691551	0.7109149	0.4102008	0.5842894	0.641478	0.6420317	0.02933247
0.4980603	0.4688018	0.8315825	0.3842444	0.6554876	0.6877187	0.7584721	0.6084641	0.6293418	0.7494278	0.6825331	0.8101191	0.5496005	0.6492574	0.5261684	0.7651532	0.6721154	0.6621706	0.7061748	0.5349738	0.7281664	0.5455365	0.7539293	0.486612	0.8387732	0.6411105	0.7900425	0.5829797	0.7582448	0.5889285	0.8090097	0.8948493	0.8458146	0.6745619	0.7052939	0.4563897	0.7922578	0.3480267	0.7224171	0.8250638	0.7360753	0.802228
0.2647069	0.7342048	0.755468	0.5149165	0.7265683	0.5679013	0.4354196	0.7030652	0.6570069	0.4417223	0.3889071	0.3789198	0.7005116	0.5286875	0.6823872	0.6579329	0.6354399	0.7722252	0.5988973	0.6751376	0.7292897	0.7274272	0.6086805	0.8207779	0.8140884	0.765596	0.8481264	0.7699415	0.6080885	0.6617647	0.6954495	0.8363152	0.755348	0.7724951	0.7049574	0.8704446	0.7366124	0.7887409	0.6651829	0.6159839	0.778755	0.7859486
0.2604565	0.7709774	0.4879819	0.6253057	0.7913707	0.6539445	0.4332654	0.6654714	0.5879934	0.3728154	0.4591755	0.4689541	0.7105953	0.5882353	0.7697084	0.7305704	0.7120548	0.8128799	0.7080386	0.5814139	0.6404962	0.6066541	0.6046864	0.8627869	0.8621103	0.7769425	0.6859778	0.7570224	0.6560592	0.696373	0.6932395	0.8730739	0.6782743	0.7244245	0.7190901	0.8529102	0.7526979	0.8130956	0.5937327	0.6418705	0.7358742	0.7695524
0.1432362	0.7727064	0.7370572	0.6269203	0.6706749	0.6718003	0.4267254	0.6804388	0.2846954	0.4231148	0.5789973	0.5809629	0.7782569	0.6615428	0.7761514	0.6881252	0.6939631	0.7597347	0.6747283	0.7608292	0.6497497	0.5990531	0.614794	0.8464822	0.8737744	0.7046206	0.8671133	0.7747343	0.7160004	0.6910461	0.142391	0.8353208	0.6706691	0.7244347	0.7460672	0.8655897	0.7945107	0.8062723	0.6837484	0.6808296	0.7156488	0.8125548
0.5998263	0.5730762	0.4919867	0.6315755	0.5268533	0.6245894	0.651344	0.5869002	0.6207418	0.6439419	0.5901009	0.6468868	0.5945157	0.6780477	0.6810307	0.6297109	0.6747707	0.6542301	0.7145234	0.719144	0.7850186	0.5874929	0.6558002	0.7243473	0.7384135	0.6353744	0.7115905	0.6159555	0.6798283	0.7408147	0.7547851	0.5795386	0.7540013	0.721894	0.7219831	0.6577655	0.7178605	0.7296913	0.7574	0.7646412	0.801308	0.8651525
0.1908045	0.7138419	0.7486212	0.6559696	0.7610713	0.6462812	0.5187994	0.6214576	0.666862	0.3890878	0.5475748	0.4828376	0.7167662	0.5800781	0.7828269	0.7152763	0.6687151	0.7457026	0.6733738	0.7013669	0.6642098	0.6223788	0.6050032	0.8166354	0.8326579	0.7420392	0.7272851	0.7400795	0.6840911	0.6903638	0.6632541	0.8320931	0.681204	0.6402385	0.74695	0.807056	0.7561158	0.6357833	0.6666265	0.6715504	0.7532341	0.7696031
0.2249606	0.7686172	0.07659687	0.6956522	0.8015809	0.6733674	0.4765154	0.7015842	0.5111601	0.2995546	0.4512935	0.1004346	0.7111024	0.606091	0.7932178	0.7541389	0.7801612	0.7942879	0.6991767	0.772693	0.7703986	0.6725782	0.625285	0.8105308	0.5693281	0.7883565	0.6648613	0.7766446	0.7027434	0.7272068	0.7302867	0.8716849	0.725135	0.7626408	0.8117493	0.8778459	0.8299259	0.7195346	0.7798324	0.7629079	0.8049939	0.8206054
0.6882455	0.271696	0.3179874	0.788866	0.2531607	0.3038129	0.5437512	0.881621	0.6663506	0.4960578	0.5429603	0.4814441	0.5064386	0.8437411	0.5142626	0.5393117	0.8860357	0.8350799	0.6474378	0.9045441	0.9085001	0.8540796	0.7934484	0.6073057	0.3304482	0.8375309	0.7882641	0.8899421	0.8333505	0.8719387	0.6299207	0.3275227	0.5293207	0.7211521	0.7748694	0.9392245	0.7696501	0.92556	0.58482	0.8188866	0.8606195	0.800992
0.2719202	0.7716128	0.5163801	0.6187518	0.7707692	0.6662667	0.3903658	0.7108347	0.5554175	0.3739482	0.4660572	0.5005866	0.7090608	0.5981359	0.7678832	0.7308988	0.7249904	0.8471293	0.6871256	0.5628627	0.6709195	0.6492179	0.6168679	0.885932	0.8477945	0.8047929	0.6085007	0.790315	0.6760698	0.6743754	0.6767933	0.8476688	0.6865425	0.7427067	0.7338276	0.8320536	0.7842804	0.8431295	0.6114548	0.6339909	0.7254425	0.8005099
0.2198679	0.763822	0.6071384	0.5738037	0.7606984	0.6689996	0.3914572	0.7109849	0.677854	0.3593731	0.5207679	0.4948647	0.6996168	0.6142741	0.7648692	0.7386741	0.713501	0.8159267	0.6805211	0.5352386	0.5937277	0.5997735	0.621268	0.890133	0.8651919	0.777378	0.7719142	0.7697619	0.6207926	0.6590753	0.683772	0.8874782	0.667899	0.7515022	0.7379918	0.8387869	0.788309	0.8407282	0.6103764	0.569179	0.7417313	0.7981881
0.7145628	0.2853647	0.3312939	0.8137324	0.2780302	0.3531995	0.5636067	0.8261983	0.6376446	0.5066909	0.5553396	0.4723735	0.4967183	0.786076	0.5781372	0.5214292	0.8758736	0.8870941	0.6222813	0.8637412	0.9182616	0.8412659	0.7446066	0.7786642	0.3510177	0.8440291	0.6347053	0.8702728	0.7976267	0.8534311	0.6090879	0.3209846	0.5038626	0.7244301	0.8390133	0.9061408	0.7822133	0.8773511	0.6033233	0.8047772	0.9152105	0.9097322
0.3004546	0.5443847	0.4820119	0.6029759	0.8239989	0.755191	0.6021075	0.588133	0.3651146	0.5064984	0.4330491	0.5094125	0.8160875	0.5717237	0.807396	0.8178349	0.6295533	0.7933589	0.6428787	0.7887489	0.5865187	0.6528604	0.6299725	0.9200606	0.5398192	0.8785172	0.3479588	0.8622699	0.3693682	0.5247392	0.746267	0.9080271	0.7084996	0.8712857	0.8298023	0.8215736	0.8516164	0.8826014	0.8010493	0.6826679	0.8582305	0.773895
0.874183	0.3582831	0.8943602	0.3979641	0.630189	0.4053939	0.5116348	0.4624082	0.4250053	0.8742433	0.6917907	0.7284757	0.4145405	0.5387487	0.7202963	0.8060983	0.8188377	0.4706359	0.5621009	0.4645765	0.8315588	0.7190379	0.4649	0.8443916	0.890775	0.8908013	0.8574522	0.8480451	0.7107713	0.8722915	0.6569644	0.9188002	0.855455	0.3765329	0.5688241	0.5464268	0.7628263	0.6892126	0.7815914	0.8964293	0.5497138	0.9109182
0.1421813	0.7491202	0.6680828	0.634429	0.5634856	0.6886281	0.51	0.6858626	0.6739439	0.5367485	0.6526703	0.619437	0.6718615	0.5538804	0.726011	0.8031139	0.6285948	0.7744572	0.6299348	0.6034517	0.6754714	0.6016504	0.5828391	0.8719055	0.8060811	0.8081102	0.8080025	0.7946058	0.6164364	0.6734413	0.6500457	0.7585782	0.6947351	0.7521796	0.6631457	0.8071266	0.7992592	0.816162	0.6233161	0.6714756	0.6823401	0.8528598
0.565882	0.3091574	0.7560822	0.6924331	0.8318392	0.7398785	0.4614865	0.1979003	0.7518883	0.6753073	0.7255077	0.7245997	0.4616593	0.6732074	0.7963649	0.6595222	0.5008525	0.8472085	0.7791525	0.09501754	0.6948777	0.4452999	0.7098826	0.9441332	0.8638579	0.5295831	0.8413229	0.8363119	0.4393953	0.7030889	0.5798223	0.8704576	0.6976506	0.8152138	0.7470702	0.8885529	0.8395231	0.8927904	0.5996152	0.728098	0.7987001	0.8378927
0.3483401	0.5346062	0.8208485	0.7275828	0.2431003	0.7441725	0.580129	0.8368369	0.7765606	0.5354437	0.7445266	0.7875413	0.750336	0.6641387	0.8247946	0.7048786	0.3694185	0.6568837	0.8470444	0.7763546	0.5021369	0.5802448	0.7246044	0.621748	0.8374617	0.6858655	0.908476	0.6824838	0.8224076	0.7503572	0.8260964	0.3028736	0.3701501	0.8533306	0.5360846	0.5554395	0.4145759	0.7607453	0.8551983	0.856225	0.9004068	0.9327434
0.1153049	0.8143317	0.7482185	0.5927885	0.7693194	0.7708989	0.4748581	0.7490863	0.444957	0.4923927	0.5703511	0.5877052	0.7853472	0.6326417	0.7136223	0.7515528	0.6655267	0.7569697	0.6757365	0.6835577	0.6091989	0.6357698	0.6736246	0.8640549	0.8579633	0.7830112	0.8610716	0.7773456	0.6843444	0.7029393	0.1174756	0.7950512	0.6415381	0.7265881	0.7419072	0.8536646	0.738905	0.8262181	0.7062951	0.6505616	0.7273501	0.831758
0.9016248	0.7428167	0.8110589	0.4181381	0.4539783	0.8242982	0.7794973	0.884436	0.7105352	0.9073357	0.8451431	0.8804954	0.5242405	0.6502355	0.6303461	0.5502482	0.6864834	0.5460963	0.7044546	0.6546853	0.4645839	0.7062653	0.591285	0.265395	0.4675658	0.5263507	0.6072012	0.5322413	0.657589	0.9199074	0.7781852	0.9127041	0.5160431	0.6604654	0.7650102	0.5272542	0.6629534	0.9504294	0.8180429	0.6408687	0.6356802	0.8932361
0.4877804	0.6864439	0.7451588	0.6037534	0.7319995	0.3831812	0.5973207	0.7247565	0.4528752	0.5728069	0.5615458	0.668206	0.7231732	0.3990239	0.6751302	0.7306165	0.6412009	0.7734925	0.5846516	0.638772	0.6985369	0.692254	0.6823815	0.8444805	0.4120663	0.7902647	0.8160354	0.7747564	0.7504384	0.7061152	0.7132626	0.8229665	0.7554972	0.7791484	0.725796	0.8716999	0.7346008	0.7963763	0.6420988	0.7230729	0.6975514	0.8177642
0.5512319	0.7693981	0.7989407	0.5112374	0.5923964	0.6912247	0.732133	0.7443889	0.7698126	0.6984455	0.6761412	0.7544529	0.5784287	0.4772418	0.4152783	0.7722518	0.7248585	0.6724442	0.6476183	0.7705543	0.4687191	0.5783677	0.7419914	0.480624	0.8015165	0.6350866	0.8358109	0.6178934	0.64812	0.8059474	0.773102	0.8509683	0.7404923	0.6020218	0.5895873	0.6951411	0.7502368	0.7363154	0.7170526	0.7240385	0.7629097	0.73493
0.4246494	0.7614626	0.4958277	0.6077165	0.7739961	0.6251028	0.4887422	0.6556875	0.4697565	0.4145928	0.4679877	0.5345014	0.719265	0.7028399	0.7693697	0.714625	0.7639284	0.8219075	0.7115212	0.6215223	0.642387	0.6399215	0.5998974	0.8671649	0.8614615	0.8064586	0.3531639	0.8056266	0.6705195	0.6812134	0.6669509	0.8705612	0.702382	0.7875984	0.7829365	0.8843029	0.8188151	0.8524782	0.6286371	0.6036324	0.7709287	0.8001243
0.4497404	0.6842232	0.6543694	0.7281317	0.3810154	0.584338	0.5954533	0.5513825	0.5879465	0.5729867	0.6646101	0.6039345	0.7697603	0.7386352	0.7549815	0.7800759	0.7144481	0.6339356	0.7040027	0.8142139	0.2747403	0.7071818	0.7225298	0.7511501	0.6604387	0.7145973	0.8019558	0.790611	0.7709799	0.7152368	0.7233335	0.860832	0.7091212	0.7667273	0.770871	0.631086	0.5988275	0.8180621	0.720552	0.7460997	0.5931278	0.8408733
0.9061444	0.4600686	0.86617	0.6055137	0.643719	0.4820198	0.655208	0.8144206	0.5533223	0.6844656	0.7274954	0.681284	0.543386	0.613254	0.8843819	0.4420317	0.5989603	0.5608001	0.6860793	0.4790803	0.7634284	0.7106463	0.5735565	0.8583018	0.4714449	0.6466181	0.7989214	0.6054981	0.6996902	0.8950984	0.6438896	0.5232776	0.8023352	0.5962905	0.9480153	0.7237908	0.6106811	0.8997694	0.7766021	0.8220351	0.9169041	0.5361612
0.7788304	0.7265298	0.4868837	0.6093941	0.6628637	0.6802062	0.6240416	0.8462738	0.7613578	0.6608695	0.6424792	0.6281423	0.7044162	0.6346312	0.6309925	0.539476	0.6590248	0.5864529	0.7010225	0.532828	0.6451825	0.696702	0.5676802	0.5247502	0.9318746	0.755733	0.8292736	0.6566265	0.632443	0.5093732	0.6865147	0.8338589	0.790424	0.6957168	0.8372567	0.5552794	0.622138	0.6941774	0.8817509	0.8500209	0.592211	0.9109835
0.3289891	0.6076968	0.6310111	0.6686937	0.6544121	0.6159934	0.618787	0.7094621	0.6228204	0.5695955	0.5842592	0.5969118	0.6782715	0.6434571	0.7158178	0.6634111	0.7055343	0.7454733	0.6925527	0.6906454	0.6733827	0.5769097	0.6893945	0.7087419	0.7766443	0.7055495	0.7893494	0.7570843	0.771318	0.6860166	0.7093101	0.5776085	0.743685	0.7596855	0.6891054	0.8237964	0.7791254	0.8053015	0.7445215	0.7277014	0.7555439	0.8073556
0.1687345	0.7123667	0.6583273	0.6414715	0.7536971	0.6281031	0.5921993	0.6500693	0.6779023	0.5341522	0.5554666	0.5607938	0.6935703	0.630545	0.7494722	0.7337111	0.7451751	0.7283294	0.6995236	0.7265033	0.6455507	0.6742906	0.6374618	0.7863405	0.8084223	0.7484576	0.7022376	0.7169683	0.6863281	0.7074506	0.6861322	0.8451901	0.649866	0.6929311	0.7452534	0.8341939	0.7838194	0.7652799	0.716107	0.6872647	0.7521842	0.7852095
0.1838666	0.6800436	0.6879121	0.631424	0.7487434	0.6466531	0.5705923	0.6239408	0.6696388	0.55632	0.6178347	0.653406	0.6915297	0.6080011	0.7488899	0.7613343	0.7173981	0.7443908	0.6716627	0.6946291	0.6265485	0.6083921	0.611621	0.798578	0.8240103	0.7498536	0.8130519	0.7539425	0.6695212	0.6796073	0.6571341	0.8641819	0.6472803	0.7472771	0.749449	0.827992	0.804089	0.7635659	0.6671232	0.6666667	0.7459604	0.7888721
0.6579356	0.5971303	0.6068162	0.6513162	0.8092696	0.669201	0.6922654	0.5917233	0.6281953	0.7314529	0.6988021	0.7010421	0.6874883	0.7576605	0.6965647	0.6428885	0.6931687	0.6580741	0.7578006	0.7815536	0.6856598	0.6702261	0.7103907	0.737474	0.6299556	0.5762467	0.6202096	0.6193917	0.732164	0.7327982	0.767686	0.606837	0.6945637	0.6571376	0.6733818	0.6106257	0.7038742	0.6899219	0.7771775	0.8099025	0.7602627	0.8348805
0.6108503	0.6988632	0.6633157	0.6589689	0.705713	0.7003004	0.6439803	0.6986871	0.6774573	0.6551816	0.6872579	0.704203	0.6874377	0.6668003	0.6598296	0.6910754	0.6960837	0.6848813	0.651155	0.6884382	0.5875536	0.7370204	0.6743224	0.7509745	0.6541092	0.7270513	0.7330742	0.7286612	0.6974866	0.682095	0.6723566	0.6788048	0.7235516	0.7654961	0.7577265	0.6323585	0.6352125	0.7884045	0.739534	0.6930243	0.718055	0.739449
0.4845571	0.4339828	0.6478006	0.5800815	0.615769	0.4731515	0.5122641	0.753767	0.4238025	0.5745246	0.4940208	0.5733178	0.7176625	0.6060275	0.8625719	0.7590882	0.852374	0.6638005	0.4589225	0.8140186	0.7360822	0.8304145	0.7137569	0.8599632	0.5155477	0.88	0.4201527	0.8373837	0.5843449	0.7024679	0.6618371	0.9197841	0.8051176	0.8387405	0.8719172	0.7523069	0.8657477	0.8695801	0.7422087	0.7917551	0.7010859	0.8461812
0.7433008	0.6183834	0.7538224	0.6962707	0.5515043	0.6240185	0.7174326	0.609498	0.6592277	0.6931457	0.7008858	0.7075029	0.5900649	0.6984408	0.7013058	0.6354027	0.6718836	0.6854011	0.708429	0.6564208	0.7774144	0.5481232	0.7398244	0.6256517	0.7355201	0.6532144	0.6427897	0.6283036	0.7250034	0.7501998	0.7321528	0.6862043	0.6410983	0.6752827	0.7261743	0.6831981	0.7613102	0.7731405	0.7417307	0.8017465	0.7832085	0.8074981
0.155418	0.701646	0.6615842	0.6055951	0.7427355	0.681027	0.5722818	0.7018856	0.6878777	0.6018642	0.6414608	0.6590454	0.696809	0.6508149	0.7347158	0.7435575	0.6998818	0.7318422	0.6494713	0.7238541	0.603995	0.7167852	0.6527357	0.8224576	0.8256652	0.8092884	0.8163011	0.7429934	0.6160335	0.680458	0.6478022	0.8017666	0.6764611	0.7696317	0.7345362	0.8707691	0.6887197	0.8176225	0.6882173	0.6593029	0.7132378	0.7592341
0.6505787	0.3856627	0.401161	0.8210752	0.294785	0.333719	0.6350534	0.86807	0.6876154	0.5511236	0.5902766	0.5331947	0.51329	0.8066772	0.6043324	0.5774514	0.8926765	0.7325945	0.6586723	0.8607045	0.9320154	0.8720779	0.796701	0.8388019	0.3719094	0.6636922	0.5318565	0.8846071	0.8318577	0.8626918	0.7024171	0.4089307	0.4980572	0.6728464	0.8969026	0.9238183	0.8383201	0.9040774	0.6777152	0.8557863	0.9100388	0.9195021
0.1516294	0.7326131	0.7020519	0.6734878	0.7603949	0.6752428	0.6057947	0.631882	0.6934027	0.5723836	0.6583923	0.6015808	0.716437	0.6280439	0.7799867	0.7846501	0.7144008	0.7820416	0.7076923	0.7338224	0.6272625	0.6533689	0.6692093	0.8276574	0.8231344	0.7203441	0.8210209	0.7163383	0.7099986	0.6831975	0.6802078	0.8210296	0.6693462	0.6729088	0.7291014	0.8154494	0.7490559	0.7312928	0.6466054	0.6764861	0.7296353	0.7325883
0.4696032	0.8583626	0.2992391	0.7852567	0.8855124	0.7706259	0.6800916	0.8643966	0.5826674	0.6598169	0.4809152	0.5914223	0.8153177	0.7325755	0.6890606	0.7241403	0.5698285	0.7835425	0.8058203	0.9091541	0.671787	0.8171791	0.8036629	0.7797236	0.7694337	0.6930812	0.3809771	0.8547528	0.6224152	0.4388983	0.8139369	0.8939683	0.768629	0.9096724	0.6179636	0.6888154	0.7059086	0.7149582	0.7136056	0.2700336	0.4443781	0.8819053
0.6697727	0.6689508	0.6786686	0.6744354	0.721287	0.6625522	0.6526582	0.6296204	0.6652943	0.6335407	0.632067	0.6590999	0.6647251	0.7223107	0.6833351	0.7090729	0.742543	0.5971432	0.6972843	0.7354252	0.7245765	0.7086759	0.6838912	0.6725664	0.686906	0.6282728	0.7105412	0.6091954	0.7711618	0.7234566	0.7437674	0.741761	0.6573508	0.7474936	0.7279337	0.7443441	0.7362161	0.7899887	0.7195985	0.7013139	0.7502219	0.7528706
NA	0.5004933	0.7421187	0.6471136	0.3429177	0.6787249	0.5820628	0.6360579	0.6384434	0.5878006	0.6332601	0.6122158	0.6799226	0.6636729	0.73934	0.7488341	0.7265561	0.6499838	0.7549808	0.7590235	0.801415	0.7668039	0.683304	0.5897912	0.7815679	NA	0.6197588	NA	0.7803866	0.7158267	0.7854208	0.8767761	0.7853762	0.6906548	0.6734784	0.7354804	0.7303071	0.7998113	0.7669778	0.7393548	0.6800615	0.8198248
0.2938853	0.6684803	0.6336272	0.7043672	0.7612292	0.6855712	0.5387053	0.7040855	0.5833526	0.4677341	0.5761479	0.6118944	0.7381732	0.6464582	0.806298	0.6264022	0.7780836	0.7910793	0.7295433	0.7680268	0.6903555	0.6778766	0.6624561	0.8008673	0.8235942	0.7810064	0.4537722	0.7788284	0.7374468	0.6734157	0.6629724	0.8780714	0.7094101	0.7559983	0.6499487	0.8587885	0.8268684	0.7654616	0.7059096	0.6365171	0.7942185	0.8302278
0.95702	0.8821955	0.6818182	0.4771831	0.1655412	0.6248387	0.9102091	0.5643953	0.9205669	0.9318352	0.9299155	0.9406664	0.8937462	0.8597617	0.7567887	0.8238911	0.864557	0.5615551	0.8687816	0.8575703	0.4949529	0.8110926	0.7447171	0.5408768	0.9094906	0.3700873	0.7166383	0.9342312	0.6765351	0.8693914	0.6209129	0.2121092	0.3073075	0.8439342	0.8337963	0.338034	0.7811409	0.3568261	0.9322548	0.4193787	0.6622317	0.4971353
0.895788	0.7418389	0.8696634	0.6636674	0.568844	0.6586779	0.6305479	0.4312299	0.6093919	0.9353247	0.8610348	0.9364571	0.5834541	0.7173831	0.871395	0.4018878	0.5398203	0.7365422	0.7208534	0.7838657	0.4310277	0.9252173	0.3983666	0.4198667	0.544651	0.7682868	0.8862446	0.7534286	0.9060123	0.4980966	0.7193249	0.5087097	0.8658348	0.9538492	0.4719611	0.9162326	0.4579577	0.9106201	0.9310906	0.9506115	0.4678862	0.5318645
0.8067695	0.6407852	0.4410557	0.3740015	0.6278022	0.4229411	0.5265329	0.3886028	0.8226804	0.6419266	0.7355438	0.7362699	0.8325188	0.6828185	0.6257223	0.5404575	0.9061434	0.3226561	0.8385002	0.9088539	0.6655294	0.8888687	0.6613003	0.8842539	0.9151092	0.6488961	0.7396235	0.6282282	0.820472	0.8757667	0.4556325	0.772265	0.5589477	0.8876675	0.7607233	0.8931208	0.9052939	0.3176517	0.7647028	0.8931243	0.7279504	0.9157503
0.6829852	0.718667	0.6859978	0.6489584	0.7298585	0.6660309	0.5930074	0.6000834	0.6906238	0.6094103	0.6585763	0.6913056	0.6634851	0.6045941	0.7850992	0.7736045	0.697899	0.7601638	0.5841061	0.6866974	0.6307367	0.5743189	0.6482896	0.8914179	0.8004723	0.7833016	0.7610874	0.7695992	0.6547265	0.6561619	0.6448959	0.7995091	0.666213	0.7514963	0.7136387	0.7670807	0.7534866	0.8034151	0.647564	0.6834446	0.6542606	0.8200641
0.3963391	0.7287338	0.6197191	0.6821855	0.8187903	0.6931275	0.6356719	0.7104061	0.7003541	0.6265238	0.5669873	0.5787241	0.718269	0.5857995	0.8062611	0.7832746	0.7681625	0.3353229	0.742389	0.7869568	0.6059697	0.690684	0.6842791	0.8363894	0.7610513	0.8075099	0.6669212	0.7966826	0.7545605	0.6718699	0.7141514	0.6686661	0.7326255	0.7697859	0.7776644	0.8667055	0.7948849	0.8155772	0.7096201	0.6895962	0.4974045	0.8401809
0.2315706	0.7695376	0.7944775	0.5831032	0.725901	0.709991	0.5474828	0.5892009	0.7043415	0.5867161	0.5652314	0.6291305	0.7739105	0.5752908	0.6983287	0.8279794	0.647745	0.7752565	0.6918849	0.6000361	0.5853716	0.6746908	0.7013633	0.8933633	0.8089373	0.7922611	0.7137175	0.8051686	0.6964434	0.6507297	0.7357349	0.8723071	0.7228482	0.7770189	0.7708867	0.8247558	0.7849599	0.8179873	0.6525757	0.6624368	0.7317658	0.7786802
0.6664419	0.6656279	0.8334082	0.7994234	0.8472755	0.6778916	0.716662	0.5906354	0.7130145	0.7175078	0.7455453	0.7273589	0.7375609	0.7788594	0.7589063	0.6694193	0.6911415	0.6872675	0.7132778	0.757992	0.6503224	0.6609084	0.661275	0.4734173	0.7587836	0.6337013	0.8278176	0.491052	0.6930046	0.5947272	0.7689224	0.8625532	0.8112826	0.7156588	0.7229642	0.6638106	0.6208481	0.6351994	0.8257339	0.7494528	0.5932919	0.5999829
0.2117999	0.6434698	0.5473352	0.7440476	0.8109365	0.7107562	0.6786578	0.754437	0.6166122	0.5992149	0.6473657	0.6888549	0.582415	0.7235228	0.8529506	0.6164055	0.6969697	0.7340938	0.6130917	0.7845429	0.5728039	0.5990977	0.6090968	0.8476699	0.8400553	0.6342626	0.8127521	0.6246705	0.7742929	0.7847338	0.7141967	0.8140276	0.5990284	0.8046759	0.8638365	0.6913995	0.7263552	0.8470584	0.7274447	0.8171274	0.6721995	0.8779078
0.7531222	0.6690807	0.6266567	0.6506696	0.6698377	0.7156622	0.7118165	0.6115389	0.6630017	0.7104519	0.6869218	0.7315657	0.6894312	0.6620405	0.7687635	0.6481159	0.7398036	0.714602	0.781813	0.8013532	0.6772997	0.5737802	0.7391304	0.7758472	0.6767737	0.7571772	0.6600804	0.7130636	0.7486505	0.6442773	0.7589672	0.5233455	0.6948834	0.6621565	0.5916235	0.5464129	0.8433187	0.7717656	0.7600952	0.8015407	0.800376	0.815707
0.6263269	0.6673923	0.6761847	0.6848344	0.7459619	0.6711787	0.6634194	0.56378	0.694177	0.6587013	0.6979847	0.6785825	0.6448871	0.5527017	0.7628232	0.6927827	0.7519194	0.7279087	0.7202301	0.7605896	0.6240477	0.6151336	0.6624774	0.7080565	0.8098656	0.6617463	0.7670497	0.7141496	0.7042648	0.7549037	0.6208788	0.753773	0.6945717	0.7261202	0.6825706	0.7933797	0.8085887	0.7645974	0.7508964	0.7514526	0.7471914	0.8086861
0.1494234	0.7351093	0.738665	0.6724249	0.762925	0.6657584	0.5845141	0.6273654	0.6917673	0.5311947	0.624615	0.6087253	0.7145166	0.5936421	0.7935274	0.7672973	0.7500764	0.755958	0.6837322	0.7300554	0.6666667	0.621432	0.6515926	0.8313738	0.8466693	0.7508244	0.8319237	0.7346262	0.7171296	0.7039195	0.6441152	0.838015	0.6990167	0.7146557	0.773472	0.8495662	0.8062497	0.7858009	0.69141	0.6614208	0.7687095	0.8192599
0.7698815	0.3016275	0.3770326	0.8266235	0.317492	0.4119081	0.6138469	0.8586152	0.6842566	0.5492519	0.602734	0.5342154	0.5343902	0.8050556	0.5877615	0.6019577	0.8750926	0.9095544	0.7020578	0.8626689	0.9230585	0.8661773	0.8141788	0.6337282	0.3762142	0.876047	0.7948238	0.8760735	0.8527063	0.8194478	0.6856835	0.3197238	0.5742449	0.7661798	0.8101612	0.9170873	0.8229333	0.9107166	0.6594422	0.8148295	0.9148468	0.8544316
0.8233719	0.7066666	0.7163774	0.5917139	0.4294826	0.7122412	0.7986474	0.8194055	0.6517365	0.8628213	0.7814787	0.8527401	0.4852941	0.7480459	0.8062163	0.7284808	0.4363244	0.5847722	0.8175492	0.7528302	0.4683908	0.7827207	0.7662906	0.9019205	0.2956355	0.3208817	0.8066502	0.566397	0.7924036	0.8077698	0.7977082	0.7822295	0.7767914	0.7721269	0.862231	0.3367289	0.4975485	0.7359497	0.8807073	0.8620526	0.8502831	0.8662674
0.3574566	0.7504636	0.7134203	0.6728202	0.7305185	0.6941446	0.5915536	0.6411535	0.679972	0.6017647	0.6936669	0.6642476	0.7076237	0.6202836	0.7721501	0.7927452	0.7431015	0.7755737	0.7244893	0.7198572	0.6613916	0.6322166	0.6819794	0.8246549	0.8093503	0.776269	0.7414113	0.7748497	0.6939425	0.6983657	0.7170874	0.6597075	0.6593009	0.7548926	0.7486699	0.7972189	0.778989	0.8089699	0.6927508	0.699824	0.5774006	0.8134297
0.4485558	0.4355215	0.7732523	0.6605557	0.6392963	0.5134197	0.5818968	0.6129875	0.4997922	0.6031478	0.525209	0.5807096	0.7528085	0.6936222	0.8683832	0.7774836	0.8432334	0.6779369	0.5290074	0.8410287	0.7634103	0.7658923	0.7421685	0.8265639	0.6385599	0.8501335	0.4669628	0.8450685	0.7959152	0.6565148	0.7183179	0.9204	0.8055201	0.8355415	0.8632328	0.813183	0.8447503	0.7607678	0.7612309	0.780489	0.6139231	0.7307769
0.7695372	0.3790297	0.4433866	0.8029485	0.358016	0.436865	0.6148633	0.8109522	0.6717507	0.5568411	0.6279927	0.5644232	0.5954264	0.790877	0.5940835	0.6111784	0.8657288	0.8879772	0.6736313	0.8598838	0.8959431	0.8236468	0.7653212	0.7277678	0.398325	0.8555927	0.8657327	0.8504277	0.8105162	0.8230378	0.6736628	0.3940628	0.6056877	0.7547222	0.8399748	0.9292013	0.8156019	0.8495373	0.6175218	0.8130302	0.8860381	0.7908106
0.8642728	0.7504492	0.5012608	0.6836206	0.3588229	0.7838601	0.6535515	0.7999495	0.6415708	0.6521834	0.6180099	0.4990266	0.4814713	0.4693634	0.5936535	0.7853552	0.6004183	0.5251448	0.7978956	0.7874417	0.8207721	0.7745277	0.7527034	0.688588	0.4719799	0.5218403	0.8880215	0.7748148	0.8577301	0.9240463	0.8878415	0.8585641	0.6038438	0.8509942	0.4472555	0.6694897	0.6379281	0.9489847	0.9050245	0.7410877	0.9207235	0.9647943
0.6980636	0.6034611	0.8913226	0.6455163	0.4817472	0.7160363	0.7703642	0.7543015	0.6716772	0.7790272	0.7355705	0.7887793	0.6159327	0.693903	0.6463878	0.608485	0.6629598	0.6622379	0.7191427	0.6821067	0.7259319	0.7859397	0.6913254	0.5019737	0.7338245	0.623229	0.6910467	0.5822703	0.765255	0.7304192	0.7797906	0.7081955	0.78622	0.8299549	0.7189988	0.5613143	0.7210519	0.7866536	0.8194579	0.7978255	0.8030481	0.8089796
0.1817673	0.7094232	0.6955375	0.6969854	0.7600527	0.6587614	0.596068	0.6536421	0.6971497	0.5517191	0.6560753	0.6515199	0.7333418	0.631172	0.7613181	0.7689071	0.7264065	0.7386147	0.7058966	0.7385609	0.6538907	0.6269799	0.6653111	0.845116	0.8441002	0.7293781	0.8088627	0.7641524	0.6975453	0.7129781	0.6902879	0.8465052	0.6614497	0.7336484	0.7661548	0.8673363	0.7946482	0.7926188	0.7200379	0.6888889	0.7740722	0.8188593
0.7809513	0.6089714	0.7890772	0.6361298	0.6138892	0.6381631	0.7060423	0.6279334	0.6628653	0.7165303	0.7216069	0.7182662	0.6371236	0.6938425	0.6913487	0.6183563	0.6623688	0.6717868	0.7164317	0.7075045	0.719603	0.7442613	0.6802419	0.6594568	0.6964983	0.759706	0.704943	0.6491566	0.7352484	0.7229814	0.7516552	0.8338196	0.7610482	0.7391035	0.7257781	0.7104937	0.6982384	0.8390777	0.7736502	0.7790542	0.7783232	0.7393985
0.7055281	0.6721566	0.5796317	0.7183226	0.7795627	0.7417035	0.7022147	0.7080521	0.7431363	0.7304505	0.7798792	0.7648038	0.765625	0.6443154	0.5555771	0.8084229	0.6689368	0.7877412	0.7836187	0.7853811	0.4323596	0.7139139	0.7212106	0.845963	0.6762633	0.8482698	0.776353	0.6821212	0.7818509	0.5128486	0.6870249	0.8014971	0.6612719	0.7294853	0.6826476	0.6600999	0.4158849	0.7151625	0.7546526	0.7653978	0.7344583	0.8188918
0.1513723	0.7156011	0.7238763	0.6595381	0.7188287	0.6960973	0.5542992	0.5631618	0.7113063	0.5462298	0.6358142	0.6688159	0.7283695	0.6269724	0.763662	0.8054106	0.673701	0.7601389	0.6777792	0.7228261	0.6418952	0.6502256	0.6472631	0.8925663	0.7755397	0.8537331	0.8014963	0.8349862	0.7184086	0.6995794	0.6854057	0.8889158	0.6872764	0.7560076	0.8089501	0.8556935	0.8097092	0.8436815	0.6949479	0.6777478	0.7930024	0.7384548
0.6285535	0.6686358	0.7645834	0.7425765	0.7750606	0.6378667	0.6773013	0.5014676	0.6668794	0.6418913	0.6815984	0.6754969	0.7414193	0.7539351	0.7272547	0.6714646	0.7840076	0.7336905	0.7287013	0.804158	0.7188619	0.5985724	0.7012146	0.7638662	0.7018518	0.7201418	0.6605762	0.7120824	0.7885463	0.7477046	0.7537231	0.7383791	0.7213297	0.7835779	0.6387866	0.6971377	0.7404856	0.666512	0.7603972	0.7790282	0.7687019	0.7387406
0.8286623	0.5693178	0.6238544	0.6585729	0.5945708	0.7350265	0.7163756	0.6826589	0.6423541	0.727866	0.7548184	0.7476736	0.6869944	0.7592416	0.7478791	0.6272413	0.7060621	0.6602861	0.7484803	0.8142635	0.7056877	0.7301255	0.6607016	0.5823278	0.791723	0.6937521	0.7670777	0.6986892	0.7293893	0.7081811	0.7058662	0.6981477	0.7219906	0.6990384	0.73903	0.7713843	0.7494181	0.603649	0.8244702	0.756116	0.7084541	0.8299944
0.8003618	0.6488662	0.863803	0.5702513	0.5600674	0.7260118	0.7475307	0.8852883	0.6823345	0.8310198	0.8153633	0.8073091	0.5878986	0.7085458	0.7236297	0.6017838	0.6014932	0.6043712	0.7320901	0.6521521	0.5993646	0.7878007	0.7431339	0.6174898	0.5871264	0.5447025	0.7279595	0.5609514	0.740556	0.9007787	0.7500773	0.7885447	0.6716446	0.5848235	0.8923109	0.6088806	0.6598194	0.7535974	0.8035001	0.901475	0.7702319	0.8152127
0.6009398	0.5216088	0.4475463	0.6345934	0.7042539	0.7860412	0.7059264	0.6535141	0.6499517	0.8233209	0.7880895	0.8298196	0.5929941	0.6891587	0.2532592	0.6693628	0.6216483	0.7355735	0.876688	0.84	0.807219	0.6296554	0.852362	0.7946069	0.796392	0.4698103	0.8817248	0.535581	0.8496096	0.5411981	0.8798003	0.7879694	0.6898259	0.8390322	0.6145844	0.5193897	0.6655437	0.8598131	0.8886216	0.8880817	0.8616735	0.8959765
0.8470374	0.5856835	0.5965651	0.8268002	0.5381311	0.5575572	0.779437	0.5707769	0.6847894	0.7677281	0.7823129	0.8250164	0.5031851	0.6898079	0.4639532	0.824192	0.8330822	0.8426152	0.6870183	0.4198985	0.7757659	0.5192261	0.6914338	0.8011062	0.8380282	0.8449402	0.5261306	0.6021303	0.581413	0.5768092	0.7506555	0.5389116	0.7242294	0.849218	0.5392625	0.888801	0.8991058	0.8580894	0.8894633	0.8697303	0.8966134	0.8863463
0.5761883	0.5975738	0.7402773	0.6558207	0.6751186	0.6478096	0.6974405	0.8121603	0.5924343	0.7218558	0.6493272	0.6857007	0.6589814	0.7173864	0.732961	0.6726296	0.6841781	0.7475956	0.7375206	0.6995118	0.6024458	0.8414878	0.7161899	0.6926813	0.6918681	0.7361825	0.6993744	0.7144381	0.7914852	0.7340132	0.7863331	0.7556127	0.7087122	0.840966	0.5876728	0.7409952	0.7141645	0.6592462	0.7870992	0.8220694	0.7780583	0.9075638
0.4846911	0.6656582	0.5123454	0.5732775	0.8362206	0.7567304	0.6717108	0.7085213	0.5130137	0.5768045	0.5589923	0.6155389	0.8195495	0.6939121	0.8246668	0.682502	0.7931958	0.6401088	0.6958599	0.8300441	0.7393872	0.7590629	0.6996278	0.8654353	0.6272525	0.8510241	0.4883409	0.8247197	0.6455288	0.6455421	0.7319613	0.6727661	0.7807363	0.8316653	0.8579625	0.7364075	0.865507	0.8251503	0.726592	0.6665009	0.8402305	0.8796628
0.7696704	0.7226617	0.7018837	0.4725528	0.7129756	0.5071742	0.5900956	0.5908046	0.5686339	0.7806606	0.8003926	0.7067132	0.7418459	0.6056175	0.9394845	0.4745067	0.4448271	0.9406245	0.6021915	0.4470654	0.6948182	0.8115475	0.928246	0.7396929	0.796441	0.7044193	0.7724575	0.9260106	0.7386314	0.7790028	0.6997234	0.7761425	0.5944254	0.7004682	0.834845	0.5965995	0.5729734	0.9283279	0.8085618	0.6785845	0.8623424	0.9539896
0.5112184	0.7477358	0.440863	0.7514546	0.7973433	0.7958859	0.7538533	0.8096234	0.7043237	0.7997761	0.7839187	0.8009133	0.5734645	0.5600994	0.2811417	0.767007	0.4597917	0.7380977	0.8607032	0.8650488	0.5411476	0.6556739	0.7618958	0.5237165	0.6813788	0.8903682	0.5345516	0.8241974	0.8411973	0.6049097	0.8555731	0.6694342	0.6349246	0.8549233	0.581232	0.7807415	0.8037716	0.8975969	0.8974167	0.8878255	0.6511508	0.9093641
0.6917666	0.4695993	0.343386	0.7444444	0.2593448	0.6755885	0.755197	0.7316791	0.7445354	0.525455	0.5636162	0.6642516	0.831009	0.6474932	0.6377833	0.6177834	0.8501372	0.802782	0.776283	0.8263423	0.8521955	0.6191973	0.732637	0.7744398	0.6583103	0.8536285	0.8306387	0.7978235	0.7738109	0.690182	0.8091331	0.7855784	0.7392104	0.8628575	0.6769018	0.8318715	0.8500279	0.9179264	0.8297571	0.8214107	0.6886273	0.5680578
0.7611673	0.3743251	0.4402639	0.8076332	0.3908563	0.4377827	0.6479235	0.8186856	0.7053956	0.5546706	0.6406577	0.5427151	0.5960589	0.7860397	0.8045556	0.6041617	0.8635334	0.8815809	0.6742349	0.8712616	0.9079335	0.8096668	0.767905	0.7598902	0.4012714	0.8498896	0.8680034	0.8509427	0.8293321	0.7370834	0.6983891	0.4218768	0.6333348	0.8326995	0.8736948	0.8898252	0.8058394	0.8573138	0.6609173	0.8169698	0.7580501	0.8922061
0.849847	0.6068276	0.6640118	0.6621455	0.7004096	0.6889999	0.7374325	0.6142172	0.6966166	0.8109649	0.7798155	0.785756	0.6227843	0.7634366	0.7175342	0.6499453	0.6163822	0.5748022	0.7119206	0.7130701	0.7377385	0.7603818	0.7207207	0.7263182	0.650819	0.7007352	0.8031293	0.6725805	0.6736801	0.7399436	0.7405671	0.7938893	0.7136688	0.7465609	0.8236974	0.665592	0.6231483	0.7969965	0.7558005	0.8318658	0.702431	0.8350092
0.5659451	0.6340817	0.4808324	0.6594159	0.4588846	0.5933333	0.7548117	0.656389	0.7125275	0.6841319	0.6799716	0.7435778	0.6777539	0.7659127	0.7266045	0.6931201	0.5979633	0.6781272	0.6944066	0.7696222	0.7435567	0.7728525	0.7649686	0.7152906	0.6870461	0.8631179	0.8655801	0.789063	0.8022388	0.8268449	0.771077	0.6382209	0.8055556	0.7280384	0.8189691	0.822619	0.7869083	0.590032	0.7609039	0.7470393	0.8000277	0.8629248
0.3592319	0.7506683	0.7261332	0.6414148	0.7991986	0.7238556	0.5554077	0.6846788	0.7165734	0.4303393	0.5948612	0.5666009	0.7416792	0.6345239	0.8204538	0.7915614	0.7028086	0.811641	0.6811366	0.731477	0.6769173	0.6425017	0.6229011	0.8855877	0.8542497	0.7921215	0.7367373	0.8175149	0.6911032	0.7223256	0.7194824	0.8542936	0.6916667	0.7865175	0.7688998	0.8390265	0.8068697	0.8338487	0.6885794	0.7154849	0.7836136	0.8007081
0.7941767	0.7163578	0.6704352	0.6454623	0.7430025	0.614049	0.7059472	0.6832488	0.7570922	0.8032258	0.7729157	0.749172	0.7741007	0.7723785	0.6867133	0.7067783	0.6181818	0.7020934	0.6658031	0.6766982	0.7875751	0.6765286	0.8117783	0.7498369	0.6960326	0.647033	0.6965079	0.8302162	0.6849383	0.7190527	0.7569721	0.7135679	0.6933911	0.7636135	0.7463843	0.6790648	0.6596318	0.819697	0.6037563	0.7424242	0.7372201	0.7244465
0.7735183	0.8060747	0.5112847	0.3477654	0.6756272	0.6280358	0.8356742	0.8279817	0.5661634	0.7803571	0.5130365	0.5540727	0.8775351	0.8019547	0.1533052	0.8429838	0.7725664	0.28318	0.7169553	0.8164609	0.8672686	0.8849145	0.8715203	0.8953904	0.2649813	0.9046292	0.4223602	0.9166823	0.8503119	0.8253589	0.7965065	0.7995049	0.8863403	0.9143882	0.7470261	0.5017135	0.6380753	0.9574153	0.8561905	0.7658363	0.7645119	0.7949194
0.2663536	0.7906521	0.8041828	0.6830006	0.7972359	0.7252899	0.5318361	0.6168411	0.4415006	0.5576482	0.6543787	0.670819	0.8313495	0.6831712	0.8052376	0.7782261	0.7662068	0.7960868	0.7298159	0.7842081	0.6655812	0.6817564	0.6927599	0.8603471	0.8623465	0.8143141	0.8313633	0.8145962	0.7390782	0.7545428	0.2439088	0.8142555	0.6633924	0.7856045	0.8208622	0.8663824	0.8197656	0.7457289	0.7533891	0.752454	0.7498342	0.7912563
0.249883	0.7774823	0.6770434	0.6154896	0.834747	0.717508	0.6255999	0.7888286	0.7179554	0.6331372	0.672758	0.6733608	0.7099385	0.5027008	0.753494	0.8407179	0.7070571	0.7736197	0.736769	0.8322873	0.5372915	0.6303729	0.7061105	0.8762571	0.8060021	0.8013856	0.8299439	0.7838458	0.7222131	0.6637464	0.6642601	0.8146009	0.6433284	0.7864988	0.7874776	0.9136469	0.749126	0.8402868	0.7218063	0.6588156	0.737599	0.7673472
0.3078012	0.8418928	0.7010922	0.7086983	0.7677897	0.7422608	0.5575433	0.7423948	0.5718549	0.6064047	0.6612721	0.6645742	0.8267585	0.67868	0.7801093	0.7638397	0.8023499	0.7918149	0.7327595	0.7783439	0.6797459	0.6698449	0.733996	0.7886504	0.845473	0.7793992	0.8410367	0.7785016	0.7145386	0.7348907	0.3120818	0.8179052	0.6987201	0.7377406	0.7539202	0.8198698	0.778452	0.7903093	0.7128802	0.6701807	0.7655383	0.847383
0.7463856	0.5861952	0.7514797	0.6607625	0.7857918	0.632286	0.7074951	0.7338467	0.635772	0.7495514	0.7460012	0.7710009	0.6128653	0.7790432	0.7765983	0.6311575	0.7061757	0.6529694	0.7510507	0.7046297	0.6408137	0.7919796	0.644092	0.6343528	0.629438	0.6771136	0.8642558	0.6313093	0.7266706	0.7873641	0.7135971	0.9189482	0.7225575	0.7540609	0.8491765	0.6859193	0.6513622	0.8159024	0.7610395	0.829418	0.7347469	0.7398942
0.1190635	0.819477	0.7723404	0.6719652	0.7990327	0.7404752	0.5714918	0.7052405	0.7712196	0.5848169	0.6535056	0.6687811	0.7599896	0.6179823	0.773486	0.8447102	0.7520457	0.8001383	0.6985888	0.7153805	0.6369935	0.6421171	0.6688805	0.8801292	0.8400288	0.7993354	0.830437	0.8249775	0.7069188	0.6905343	0.6543415	0.8276174	0.7218711	0.7583643	0.7588549	0.8309921	0.7566159	0.8435702	0.6307172	0.6949098	0.6907154	0.8179613
0.7217435	0.6267408	0.5438123	0.6133461	0.6788383	0.7897528	0.7628502	0.7517182	0.6910039	0.7930241	0.7893667	0.8263648	0.6545485	0.5850538	0.6141893	0.7097247	0.7136718	0.60993	0.7514334	0.7519223	0.6249099	0.5556614	0.7495167	0.6285817	0.7090484	0.699295	0.7444755	0.6590249	0.7856447	0.8021601	0.8098031	0.8884272	0.7588146	0.7608109	0.7186433	0.5306391	0.7009664	0.8854578	0.8224852	0.8506629	0.8032095	0.9087459
0.7428421	0.4211512	0.6255046	0.8485163	0.41681	0.8548971	0.8429779	0.6229732	0.7296631	0.8226041	0.7238881	0.8506185	0.53125	0.6365103	0.9003141	0.8863386	0.5061851	0.7004957	0.8232318	0.4804095	0.8959251	0.7987999	0.8122537	0.8201556	0.777001	0.4850433	0.590754	0.5296167	0.6082002	0.7819269	0.890663	0.5112748	0.7748598	0.6972553	0.6611686	0.8415965	0.8876989	0.5215907	0.8406827	0.9053755	0.9126903	0.8743815
0.6024901	0.7932003	0.7407092	0.67287	0.7348777	0.6654536	0.7235594	0.6015978	0.6888418	0.6569788	0.6930693	0.7626802	0.7706562	0.7389495	0.7322835	0.7633005	0.7250202	0.7214322	0.7185166	0.7708277	0.6886439	0.7204125	0.6290746	0.605218	0.7741348	0.7565874	0.7435656	0.7623155	0.7223968	0.594947	0.7197406	0.7326933	0.7838646	0.8598501	0.6965591	0.714169	0.8111707	0.8155705	0.7284017	0.6867402	0.7734028	0.8148062
0.8765797	0.7248564	0.5118945	0.4104286	0.3992757	0.6359053	0.660878	0.4636005	0.4883562	0.5721694	0.5548071	0.5325484	0.4941	0.5316456	0.6320667	0.8391533	0.8717822	0.6149061	0.6881568	0.8940238	0.8391408	0.9016377	0.8216439	0.8761905	0.4117172	0.4829347	0.7374249	0.9047059	0.8763682	0.9162022	0.8899255	0.8449171	0.8929311	0.9067938	0.7821123	0.8043151	0.9321676	0.9282385	0.6897742	0.8768522	0.9042428	0.8184789
0.6435944	0.6745743	0.7924248	0.7762989	0.8347194	0.7335169	0.7604671	0.5101608	0.7037955	0.7791373	0.7537028	0.76519	0.7547312	0.6596962	0.6240585	0.6515599	0.6767883	0.7311389	0.6987367	0.7394867	0.4494206	0.8433223	0.7729517	0.8278608	0.7846128	0.6626729	0.8509237	0.6113394	0.6250345	0.7251149	0.7358535	0.8318087	0.7537164	0.7854322	0.6432205	0.7264429	0.8359107	0.6572489	0.8130694	0.6737701	0.85	0.7537307
0.6473886	0.6971996	0.7476335	0.619179	0.6834199	0.722555	0.6447114	0.6873156	0.6920081	0.6361789	0.6408733	0.6826849	0.7534884	0.7086234	0.7388567	0.7629825	0.754293	0.6074461	0.7531779	0.7682818	0.7172539	0.8065625	0.7235886	0.7494169	0.7846657	0.7054348	0.8121371	0.6977004	0.7908394	0.7450947	0.7561683	0.6247418	0.6815323	0.7570145	0.7946448	0.8344681	0.7532012	0.7293385	0.7749926	0.7158145	0.7944146	0.8141995
0.7001444	0.5696189	0.7274463	0.7508574	0.4499516	0.655418	0.7036408	0.6860039	0.599764	0.8601852	0.8395618	0.8842264	0.5450271	0.7350827	0.5088034	0.8319827	0.5295405	0.8502762	0.9194127	0.6384774	0.5904351	0.9353039	0.832697	0.6574927	0.5211105	0.6050784	0.9283496	0.8722901	0.9072921	0.564589	0.9042659	0.899209	0.7691655	0.5965708	0.6393706	0.5834087	0.5931764	0.4572151	0.9219368	0.9313716	0.9269608	0.9535628
0.7303589	0.6884761	0.8325844	0.7141958	0.6412844	0.6926296	0.7314735	0.7087541	0.7010247	0.7221248	0.7405838	0.7387995	0.6831008	0.7087705	0.6500939	0.6669004	0.7535329	0.668895	0.7613099	0.7800094	0.7284914	0.5952868	0.7430004	0.6294319	0.797194	0.6791023	0.7043427	0.6692532	0.7399072	0.7618232	0.7781865	0.6209513	0.7247966	0.72974	0.7985674	0.7831948	0.8527342	0.6991351	0.8283101	0.7688187	0.7799885	0.8634326
0.3987847	0.811995	0.7712469	0.6895476	0.7655511	0.7106109	0.5430269	0.6859382	0.5504841	0.5766258	0.6303898	0.6464887	0.8136083	0.6582175	0.7781567	0.7631579	0.7828519	0.8118061	0.7296848	0.7708723	0.7164394	0.6743611	0.7093297	0.8542958	0.8694931	0.7786191	0.8286251	0.7826899	0.7212316	0.7507059	0.3492539	0.8354087	0.7106839	0.7314616	0.7930331	0.8568996	0.8361962	0.8025588	0.733314	0.7452286	0.7872007	0.8483662
0.6786432	0.6733026	0.6893491	0.7309024	0.7189993	0.7327688	0.7661308	0.7355486	0.7153118	0.7262144	0.7341422	0.7556465	0.7058372	0.7531714	0.6928979	0.6906239	0.735209	0.7390988	0.808091	0.7686046	0.7292775	0.5807552	0.6939955	0.545986	0.7861395	0.5758606	0.7939985	0.6513626	0.713236	0.6701444	0.7405179	0.7943737	0.7528144	0.6857264	0.811099	0.7628092	0.7685723	0.7517003	0.8333	0.8043165	0.7462661	0.863986
0.8415104	0.7484112	0.7007096	0.4244444	0.7459152	0.4918809	0.6229598	0.5821468	0.5280079	0.8396407	0.8328535	0.7668945	0.7621312	0.6130256	0.9208033	0.4561343	0.4539868	0.9328107	0.5595639	0.4621797	0.7175512	0.8420966	0.9313241	0.8017999	0.8052596	0.7567496	0.7935551	0.9223886	0.7968245	0.8005294	0.6934801	0.7922745	0.6534842	0.7502438	0.8516019	0.5931579	0.5465217	0.919105	0.855342	0.6872843	0.8671587	0.9513104
0.5363623	0.6786004	0.6018269	0.6663768	0.7127609	0.7211267	0.7114524	0.7705634	0.681305	0.6976671	0.7202857	0.7488602	0.7188971	0.7613161	0.7210978	0.6871182	0.6868156	0.7341201	0.6817699	0.7875648	0.7180362	0.7065479	0.7341526	0.7026964	0.8386344	0.7335765	0.8064659	0.744945	0.6885669	0.6947674	0.7540148	0.7987429	0.7602422	0.7630517	0.8087437	0.7540877	0.7383926	NA	0.7599611	0.776697	0.7543803	0.8412377
0.8064282	0.6852549	0.7515909	0.6953989	0.5662524	0.6682776	0.7603841	0.7439162	0.6913394	0.7298855	0.6790195	0.6620035	0.7338533	0.7727718	0.6304631	0.7034015	0.7076515	0.7495127	0.7625149	0.7597128	0.7029533	0.6635684	0.7180997	0.6052999	0.7594529	0.7164624	0.7156348	0.7178966	0.7547814	0.8082373	0.7801855	0.664329	0.781182	0.7226503	0.8224199	0.7148873	0.7974171	0.7528862	0.8370111	0.7831895	0.7832432	0.7791019
0.397866	0.6927584	0.7947292	0.7206635	0.8163196	0.7072267	0.6660805	0.755814	0.6841443	0.6570578	0.6207876	0.6533383	0.7492314	0.7039378	0.823642	0.6809622	0.7242852	0.6849132	0.7551486	0.7102285	0.6823013	0.8368621	0.6786843	0.7468876	0.7245172	0.7791186	0.8768814	0.7901014	0.8161815	0.7259808	0.7440338	0.7530337	0.7668622	0.7893466	0.6333248	0.7197075	0.7042959	0.7779102	0.7840877	0.7169842	0.7776297	0.8233178
0.3166545	0.7059577	0.8016632	0.7221298	0.7248408	0.7375711	0.6447738	0.532127	0.7253433	0.5969967	0.64585	0.6940858	0.7787511	0.6770671	0.7215109	0.8149943	0.758772	0.7487603	0.727044	0.7862069	0.556772	0.6980113	0.6975122	0.8436007	0.7249385	0.8400782	0.7878906	0.7899464	0.7121212	0.7579737	0.7759494	0.780055	0.724043	0.8279623	0.7557558	0.8125528	0.732311	0.876397	0.7404762	0.7351943	0.7763263	0.8426751
0.6376765	0.5962585	0.7613453	0.6564361	0.7777337	0.5907728	0.7280645	0.4399906	0.6409143	0.9039754	0.7655615	0.7164983	0.6038261	0.7251875	0.8190045	0.6432464	0.7046946	0.7532729	0.7927496	0.7790608	0.8177909	0.4032056	0.7685931	0.8778384	0.788125	0.6363636	0.822186	0.8156587	0.843559	0.7184862	0.7015289	0.8417463	0.8092412	0.8554795	0.5981211	0.8240224	0.6842511	0.8647708	0.8569024	0.9005609	0.8909502	0.3016462
0.1512005	0.7619487	0.7535457	0.6693968	0.7840514	0.7016938	0.5781503	0.7308719	0.7217797	0.600957	0.6695843	0.7049135	0.7715523	0.6798178	0.8078501	0.8002226	0.7049624	0.7795606	0.7335218	0.7322312	0.6841488	0.7216882	0.7017992	0.8637757	0.8333333	0.8170094	0.840465	0.794278	0.7226264	0.7031808	0.696533	0.8022376	0.7323495	0.785602	0.7463102	0.8794267	0.7551712	0.8463777	0.6763222	0.6974556	0.7269841	0.8501261
0.8206831	0.8343554	0.8696752	0.6141251	0.4428472	0.7850083	0.842315	0.7438273	0.6304067	0.8306602	0.8605481	0.8286306	0.5246783	0.8325767	0.7720005	0.7878992	0.572215	0.6998307	0.8351381	0.6395537	0.5317407	0.8171215	0.8218075	0.8402566	0.4769123	0.443586	0.6387833	0.6021668	0.7303584	0.8788927	0.8815855	0.9159439	0.7253246	0.7532897	0.6391938	0.5302489	0.6354493	0.5252164	0.8511085	0.8932894	0.8898808	0.9273956
0.6933012	0.4972603	0.967221	0.3881696	0.7194992	0.8427359	0.9178113	0.5892773	0.7125323	0.8466971	0.8259676	0.8971432	0.5270152	0.719957	0.483814	0.944112	0.7156902	0.7740461	0.7470029	0.5123803	0.8004072	0.486491	0.8606527	0.4972023	0.9356655	0.8340065	0.9391359	0.6079034	0.9288837	0.5595884	0.9147156	0.9627337	0.9312587	0.6513774	0.7341704	0.4483925	0.8698696	0.2706092	0.8177705	0.8856793	0.6421885	0.8611151
0.7827515	0.6896905	0.5043451	0.6939502	0.5639363	0.7745984	0.782087	0.6780111	0.7180809	0.7806705	0.7982835	0.8083095	0.6770203	0.5803536	0.6453677	0.7206774	0.7470212	0.6910713	0.7910377	0.725515	0.6590334	0.5575629	0.7536813	0.6895711	0.7659945	0.6536407	0.7763109	0.6724793	0.8151507	0.8377457	0.8212065	0.7384751	0.6586208	0.7598123	0.7885116	0.5718377	0.8145179	0.8445254	0.8313305	0.8608832	0.8508271	0.9103423
0.5974035	0.3956167	0.7512791	0.660476	0.7336823	0.7450234	0.5369974	0.8274229	0.7544648	0.6699353	0.6078955	0.7230675	0.7313311	0.6995223	0.7646717	0.8438981	0.7413121	0.8169841	0.674279	0.3837537	0.8322694	0.7910479	0.5421856	0.8741261	0.8472113	0.8195984	0.8770419	0.8348045	0.7633625	0.7544289	0.7626682	0.8974395	0.7664791	0.7720575	0.7629383	0.8908467	0.4576207	0.8174922	0.7207328	0.7165949	0.851894	0.858996
0.4546567	0.5650803	0.7362816	0.7488071	0.822674	0.6932741	0.7017019	0.58227	0.6773874	0.6752988	0.6595095	0.719052	0.7965776	0.7285005	0.7750999	0.6656023	0.7099307	0.6742901	0.7521332	0.8140758	0.7107193	0.8163021	0.71573	0.6561767	0.7658432	0.7766889	0.7026767	0.7541931	0.7597716	0.7028759	0.7366973	0.8977116	0.7780213	0.7926888	0.7144695	0.7891384	0.795899	0.8465204	0.7760735	0.7798392	0.8191639	0.8625144
0.3981107	0.6415567	0.6429679	0.7201838	0.6283403	0.6938394	0.7210359	0.751518	0.6860683	0.6646147	0.6835682	0.7251757	0.7064473	0.6902324	0.7542885	0.7382736	0.7910101	0.7414269	0.7451581	0.7938178	0.8284082	0.7292353	0.7351933	0.7373061	0.739952	0.7664393	0.7865933	0.6987628	0.7807212	0.76983	0.7834906	0.7735457	0.7047207	0.7695217	0.8104305	0.7239003	0.7821239	0.8282076	0.7817887	0.771252	0.8178639	0.8885275
0.5267414	0.6563548	0.7978114	0.7570143	0.5842406	0.694511	0.7666132	0.7591946	0.7297882	0.7732047	0.7616599	0.7680147	0.6585059	0.6572897	0.7913364	0.6563187	0.7709365	0.7736112	0.7911401	0.6917191	0.7338609	0.5416219	0.7516259	0.7448426	0.7934404	0.6449474	0.7798936	0.6762322	0.7722033	0.8158384	0.8041494	0.6257426	0.7062895	0.675408	0.7912551	0.7311925	0.7922106	0.7210274	0.8155473	0.8765749	0.8569668	0.9106194
0.7986094	0.6286322	0.7885866	0.696478	0.654375	0.6690366	0.8024633	0.7341931	0.679853	0.7691129	0.7531297	0.7532727	0.6279144	0.7569924	0.7162664	0.6509458	0.7489037	0.7383022	0.7730005	0.7407359	0.7314427	0.6710783	0.732282	0.6399301	0.7719558	0.6374447	0.7769924	0.6610515	0.7483554	0.7353929	0.7729737	0.7991825	0.7583289	0.7854869	0.8456622	0.6965557	0.7652742	0.5905753	0.8034548	0.8182713	0.8178904	0.8924989
0.4321455	0.571502	0.7562616	0.8045502	0.8955664	0.5143485	0.5165478	0.6177518	0.4127843	0.5991988	0.5339785	0.5767676	0.7989114	0.7525625	0.8755268	0.8038653	0.8508345	0.7262858	0.4510335	0.8543387	0.7648457	0.8732327	0.7610878	0.9176425	0.7347649	0.8956835	0.340893	0.892178	0.8042328	0.7497169	0.7278261	0.9132662	0.8744743	0.8754081	0.8512525	0.9249825	0.8615087	0.8756816	0.8062234	0.7473537	0.534107	0.8876745
0.4130857	0.8092778	0.7483635	0.6822684	0.8076034	0.7682346	0.6526045	0.7175535	0.7492766	0.6399095	0.7259821	0.6945764	0.7433219	0.6341678	0.8414132	0.8191584	0.7295138	0.7820247	0.7318615	0.7578277	0.6605225	0.7214049	0.6958458	0.8779212	0.8398779	0.7586907	0.7657756	0.7859371	0.7220961	0.6927391	0.6637187	0.7672404	0.7134563	0.7718984	0.7700703	0.8618474	0.7459383	0.8076611	0.6708841	0.7254606	0.7262421	0.7899706
0.6819162	0.6939962	0.7684376	0.7418166	0.7723081	0.6757631	0.7123902	0.7260172	0.6829133	0.6598074	0.6991377	0.6775851	0.7510453	0.7808831	0.7343979	0.6995182	0.7962501	0.7616358	0.7526527	0.7442022	0.7994968	0.7261833	0.7099316	0.6774158	0.824606	0.6415245	0.7676982	0.6749181	0.7448381	0.7446882	0.7559282	0.71158	0.7372814	0.7079375	0.7824696	0.8044115	0.790999	0.6642641	0.8145475	0.8006048	0.7827841	0.8384914
0.4641285	0.6942388	0.598965	0.7417701	0.4784563	0.6743047	0.7490566	0.6648747	0.7537156	0.701573	0.7025948	0.7514343	0.7011961	0.6442733	0.7750375	0.7845069	0.7535304	0.8259926	0.7911416	0.7764741	0.795435	0.5582113	0.7884248	0.7983832	0.8016393	0.7423707	0.7318797	0.7524791	0.7894124	0.7498513	0.7826352	0.7155156	0.7745901	0.8040676	0.7654043	0.7368648	0.8132524	0.7863441	0.7988632	0.8025236	0.8353956	0.8676236
0.7395751	0.6376721	0.6771794	0.683449	0.6326052	0.722535	0.7534904	0.6980768	0.6881044	0.7669999	0.7376466	0.7495729	0.7055463	0.7626099	0.7274524	0.69234	0.7507085	0.7065299	0.7670552	0.7505574	0.7326745	0.7419421	0.7296385	0.7060634	0.7574773	0.7428998	0.7811922	0.6436763	0.7330966	0.7937397	0.7948488	0.7108878	0.7139438	0.7920924	0.7864306	0.71323	0.7932274	0.7850569	0.8081526	0.7621189	0.7950091	0.8664811
0.5008588	0.6171277	0.7715781	0.6547613	0.8345901	0.6830993	0.6539804	0.7507997	0.6470389	0.6569234	0.6843715	0.6801234	0.7058774	0.7549059	0.75054	0.7190499	0.7702091	0.7434418	0.7647675	0.8189794	0.7226079	0.7925692	0.6889047	0.7171239	0.7511107	0.7627693	0.7269505	0.8047426	0.8274322	0.8231211	0.7696854	0.8944206	0.8100774	0.7949403	0.8329981	0.8244193	0.7419748	0.6560344	0.763522	0.7280205	0.7233968	0.7436209
0.894337	0.844552	0.9319811	0.5859237	0.4038217	0.7833813	0.9040729	0.8923172	0.5383514	0.8729458	0.8960313	0.8388345	0.4423331	0.889164	0.8177912	0.7656653	0.4203369	0.5528927	0.898995	0.7841082	0.4817683	0.8625534	0.8450209	0.8381751	0.2966886	0.3796947	0.7786542	0.506607	0.9214111	0.8762342	0.918827	0.915444	0.824472	0.7422848	0.7813438	0.4319938	0.5372926	0.5515404	0.8667324	0.9456107	0.9420006	0.9541989
0.9461572	0.7873157	0.4317648	0.8190215	0.3892733	0.6551123	0.7979357	0.5716328	0.6136748	0.883425	0.8222727	0.7951173	0.581097	0.6276497	0.4708314	0.7989882	0.8231879	0.7124504	0.8318259	0.8044122	0.8889771	0.9244264	0.7527715	0.4339111	0.8962216	0.5206411	0.5666734	0.6240876	0.8791329	0.7168499	0.8977821	0.4359549	0.6365857	0.8922133	0.6602458	0.8586754	0.9436815	0.930106	0.9332505	0.9561999	0.9054794	NA
0.4434974	0.8025398	0.6497182	0.7564428	0.8086645	0.7516173	0.5520618	0.7644422	0.6482908	0.4422899	0.53695	0.5516777	0.7786689	0.69226	0.8535679	0.7967897	0.8270642	0.8606086	0.7593317	0.7426192	0.6634407	0.7600483	0.7009545	0.8087826	0.8768434	0.824353	0.5971476	0.8275073	0.7456437	0.7794076	0.7586253	0.8864483	0.746814	0.7656564	0.7631617	0.8646424	0.8601164	0.8512994	0.696537	0.7164619	0.8024871	0.8504683
0.7546775	0.6095065	0.7133041	0.7996897	0.6306695	0.7140021	0.7800125	0.6015424	0.6887168	0.7890489	0.6816671	0.763344	0.6818804	0.6748649	0.7326872	0.6188851	0.5392184	0.526783	0.7117687	0.761959	0.67176	0.5845309	0.7003848	0.7182237	0.8400433	0.8196071	0.9090624	0.78859	0.815505	0.6532352	0.6012117	0.9043384	0.7069657	0.6990408	0.8767684	0.8889643	0.8615334	0.843172	0.9168399	0.8404332	0.8912652	0.862354
0.6083223	0.8137838	0.7289381	0.6529133	0.8188738	0.7342966	0.5926667	0.7608173	0.7292442	0.6372024	0.7534568	0.6990606	0.7582453	0.6774058	0.8275246	0.805494	0.7779077	0.816903	0.7152661	0.6331062	0.6344702	0.6358423	0.7131811	0.9027719	0.8255945	0.7949039	0.8194385	0.815739	0.6889377	0.7374499	0.6645072	0.86403	0.6854236	0.7403333	0.7312942	0.844763	0.802694	0.7922575	0.6943719	0.7415164	0.7403445	0.7633441
0.4791597	0.7333869	0.686076	0.7198396	0.787729	0.7332183	0.6406685	0.695447	0.7186778	0.5703139	0.70721	0.6482153	0.7612655	0.6669347	0.8123597	0.7936777	0.7789269	0.7812271	0.7458311	0.73592	0.7456093	0.6281856	0.6871352	0.8315991	0.8544871	0.7520391	0.8194476	0.7425111	0.7548516	0.7450883	0.723121	0.8180028	0.7364101	0.7324564	0.809137	0.8458327	0.8427361	0.7841533	0.7478311	0.7721896	0.7881657	0.8411676
0.7784371	0.6838529	0.7767067	0.6539778	0.5793679	0.7802484	0.7604659	0.7891436	0.6783754	0.8095543	0.7755201	0.7832927	0.6545627	0.7339882	0.6978938	0.6778883	0.7627081	0.7509964	0.7283032	0.712065	0.7861915	0.8382446	0.7250258	0.6561909	0.7420356	0.6919032	0.7030274	0.6425451	0.7592041	0.7542816	0.8041772	0.7197539	0.8055597	0.7702432	0.748718	0.6408308	0.8039675	0.8373356	0.8294147	0.7776749	0.7911654	0.8143255
0.5785097	0.671333	0.8202965	0.6975919	0.7002977	0.6928335	0.6900539	0.6701	0.713858	0.6950936	0.6761056	0.7597842	0.739876	0.7291359	0.7436622	0.7215707	0.7506294	0.762517	0.7576447	0.8064249	0.7593819	0.5806979	0.7803408	0.7610194	0.8153573	0.8165839	0.7332706	0.7633402	0.8043569	0.7135707	0.7552613	0.636117	0.7978532	0.75327	0.8097719	0.8262497	0.8363575	0.7413595	0.7681813	0.7868086	0.7897218	0.8352817
0.916633	0.836396	0.6594423	0.6102545	0.500109	0.7935137	0.7668821	0.6876047	0.7512358	0.8747863	0.7597296	0.7474409	0.6007578	0.6536487	0.5604403	0.7114573	0.671926	0.8694257	0.795796	0.5954044	0.7518327	0.6581177	0.7342378	0.72361	0.6263729	0.8098797	0.7461205	0.5956632	0.839929	0.8324918	0.917387	0.5946137	0.6111652	0.7967304	0.8633344	0.6193114	0.7248675	0.7292366	0.9040276	0.9184619	0.9471783	0.952217
0.6332701	0.7187181	0.5879325	0.8153661	0.8180553	0.7195219	0.7635279	0.556538	0.735208	0.7391431	0.7539868	0.7833518	0.7181689	0.6448933	0.5746142	0.7864556	0.65	0.74804	0.7863749	0.8330249	0.6664417	0.7063626	0.7950289	0.6309837	0.8199523	0.8463413	0.5864828	0.7108438	0.7006031	0.6919966	0.793811	0.8820961	0.7469673	0.8383666	0.6410753	0.7999004	0.8216639	0.8796553	0.8336953	0.8626316	0.8574848	0.7867911
0.736011	0.7857322	0.7409591	0.6133566	0.4954877	0.6101022	0.7320521	0.8670856	0.7160792	0.724587	0.6793717	0.6610799	0.777916	0.6649262	0.6155052	0.7968724	0.8112798	0.7480389	0.7881402	0.85058	0.6585624	0.9118973	0.6870978	0.5021341	0.8825711	0.7156209	0.8160295	0.6251637	0.8038537	0.8086437	0.8339583	0.8407624	0.578891	0.7919989	0.8967051	0.6423019	0.8615988	0.8003905	0.8296996	0.8150081	0.7336836	0.822026
0.6476744	0.6819494	0.6243649	0.4422603	0.5756561	0.6944564	0.7273375	0.854053	0.7669932	0.7161831	0.7082434	0.6654277	0.7640135	0.7805169	0.7576539	0.6037459	0.7586627	0.809633	0.7948182	0.7271014	0.6013262	0.8605685	0.7138839	0.613205	0.889537	0.881433	0.6308689	0.8598576	0.8575694	0.7263416	0.6245278	0.9370153	0.8687618	0.8394495	0.8813546	0.5942592	0.6197813	0.92056	0.8403417	0.8168081	0.8586553	0.7458919
0.4937628	0.5646614	0.6551147	0.7495532	0.8411572	0.5090412	0.6003928	0.7047691	0.4665803	0.6343581	0.5640123	0.6506812	0.7373558	0.7572683	0.8664439	0.8037588	0.8723446	0.6632268	0.5489575	0.8699471	0.7757241	0.8390291	0.7741365	0.8977205	0.7707692	0.8702818	0.4823935	0.8500165	0.8300881	0.6292787	0.7443044	0.926886	0.8265905	0.8811213	0.885877	0.8981984	0.8783858	0.8572842	0.8150559	0.812076	0.593737	0.9025708
0.6564443	0.7085385	0.5812339	0.7551168	0.4217264	0.6600081	0.7375886	0.6429407	0.7190816	0.5892934	0.7101923	0.6608297	0.795174	0.724481	0.8252156	0.7227984	0.7112522	0.8195655	0.7991924	0.8573136	0.7159606	0.8078632	0.7052093	0.7631061	0.870947	0.871285	0.6772429	0.7758542	0.8032224	0.7937945	0.7711963	0.6953225	0.8163515	0.777079	0.7306414	0.8465517	0.779484	0.8452607	0.8432838	0.8315008	0.7411703	0.7516164
0.5550297	0.7215123	0.7371885	0.7825903	0.6351995	0.7029363	0.6595561	0.6575304	0.7097852	0.6253124	0.7175918	0.6996244	0.7178079	0.7273228	0.8210482	0.7704587	0.8105786	0.7900194	0.7722263	0.7744939	0.7037399	0.6846324	0.7355275	0.7925945	0.8025959	0.7508115	0.7736391	0.7479237	0.7503907	0.7559093	0.7310756	0.8424881	0.7031108	0.7677637	0.8064837	0.7982631	0.8081459	0.806522	0.7758356	0.7727983	0.7834649	0.8415274
0.3019782	0.8071887	0.8236505	0.6322798	0.7696752	0.749125	0.5940897	0.6267139	0.7531851	0.638621	0.5640928	0.7218421	0.8038957	0.6298156	0.7660494	0.8381028	0.7239525	0.8050314	0.7202915	0.7335396	0.6353511	0.7624092	0.7478687	0.8957375	0.8516831	0.8252292	0.7559497	0.8373995	NA	NA	0.7771003	0.9001915	0.7274277	0.7870779	0.805917	0.8651777	0.7959564	0.8684265	0.7053442	0.7065394	0.764702	0.814759
0.7537097	0.7273595	0.7307912	0.6606166	0.7749818	0.7074444	0.7596085	0.6919138	0.7498715	0.7896744	0.7717385	0.7758934	0.7000559	0.7223041	0.7055556	0.7071763	0.7467111	0.7887531	0.8079307	0.7415538	0.6888284	0.6693978	0.7122989	0.6142662	0.7991433	0.7907005	0.7389282	0.6411297	0.8014046	0.7895789	0.7831599	0.7831398	0.692982	0.7791552	0.7992634	0.720101	0.7800549	0.6781543	0.8348072	0.7983907	0.8370216	0.7946609
0.8669307	0.8661336	0.8640288	0.686344	0.5153154	0.860333	0.8255343	0.6258349	0.7694318	0.8713838	0.8266858	0.8579001	0.6598185	0.7462503	0.6347359	0.8266969	0.6877668	0.8127106	0.83105	0.6358678	0.7169877	0.5750989	0.8709531	0.6342316	0.6055023	0.6305466	0.6357765	0.6021349	0.8465748	0.7737384	0.8992848	0.5432436	0.6193928	0.8168603	0.7737047	0.5744869	0.7473899	0.8582103	0.8311138	0.7989835	0.7864382	0.9371127
0.9131336	0.7320697	0.5730259	0.5096471	0.6369712	0.5418026	0.6511733	0.5567722	0.8300825	0.7323834	0.7943262	0.7524871	0.8157781	0.7767656	0.6553643	0.6060458	0.881415	0.5475428	0.8193238	0.8938515	0.7530416	0.794647	0.7403795	0.7432543	0.847076	0.6822365	0.7097378	0.6729206	0.8534889	0.9198356	0.555423	0.8019976	0.6445671	0.8970335	0.8425197	0.9239544	0.9269713	0.490278	0.835538	0.7955841	0.7806937	0.9277145
0.4740484	0.8232946	0.140807	0.6336223	0.560054	0.7287184	0.6256794	0.7743827	0.751615	0.4631448	0.4134788	0.4246854	0.7234727	0.7095814	0.8052647	0.8163266	0.843717	0.8856305	0.8258929	0.8072246	0.9105526	0.8596282	0.6610916	0.8696993	0.906064	0.8083876	0.879759	0.7964396	0.7519939	0.8460679	0.8507016	0.852934	0.8916867	0.8005073	0.8622754	0.7050081	0.7184943	0.8761106	0.8029181	0.7152585	0.8790861	0.8975523
0.7062951	0.7092856	0.745901	0.7994196	0.6661639	0.738638	0.7097375	0.7228938	0.718581	0.6922114	0.7279382	0.7101776	0.6798499	0.746759	0.8402674	0.7288136	0.7573203	0.7357369	0.7899604	0.8058605	0.6894222	0.5994685	0.7163007	0.6760623	0.8265224	0.6969311	0.7793508	0.73836	0.7854933	0.7171958	0.7616855	0.8740048	0.729375	0.7849792	0.789956	0.8346686	0.7867393	0.6825877	0.7665619	0.7907247	0.7770939	0.8386266
0.6848671	0.7906404	0.6934701	0.7322307	0.7970338	0.7474457	0.5907102	0.701509	0.7907304	0.6730006	0.6969475	0.709434	0.7494102	0.6873555	0.7719645	0.8082461	0.7548872	0.7807933	0.709597	0.716129	0.7069536	0.6777642	0.6862283	0.8740094	0.8396066	0.8333727	0.8122155	0.7724079	0.6979866	0.7318255	0.6981241	0.8519177	0.694878	0.8213389	0.7894934	0.7510669	0.8305964	0.7813872	0.7756617	0.7199372	0.6981567	0.7778207
0.7765832	0.6073546	0.6894777	0.7558388	0.6734567	0.6666829	0.7499873	0.7241379	0.666621	0.743989	0.7550253	0.7661469	0.7389423	0.7547902	0.796416	0.6699086	0.7753907	0.7016974	0.8025072	0.7989838	0.7534212	0.8531026	0.7135295	0.6550691	0.8001171	0.6890655	0.7145484	0.7069367	0.7649774	0.7751031	0.7646865	0.7747958	0.8047402	0.7792784	0.7922289	0.7730035	0.766849	0.6344323	0.8236216	0.7822946	0.8052012	0.8751404
0.1112104	0.7987977	0.7366146	0.6611865	0.8035344	0.7540674	0.6226628	0.7663893	0.7397324	0.6070082	0.6534966	0.6851977	0.7804507	0.662868	0.7202709	0.8061626	0.7375446	0.8030754	0.7152923	0.7261698	0.6299598	0.7983449	0.7260056	0.9084007	0.8785466	0.8568983	0.8910431	0.8322157	0.7212839	0.7644449	0.6927971	0.8573174	0.7217863	0.8582364	0.8016078	0.8904041	0.800283	0.8607999	0.7056243	0.7183099	0.8106113	0.8369355
0.4522138	0.671057	0.7669699	0.7588494	0.7532253	0.7170478	0.7046323	0.7119972	0.7128713	0.6190399	0.6736932	0.6874135	0.7519494	0.7321467	0.7578455	0.7222841	0.7836903	0.7487313	0.7730555	0.7754877	0.838959	0.7906935	0.7332747	0.6783081	0.8270159	0.7133377	0.8481112	0.6962128	0.7554374	0.7637167	0.76173	0.835252	0.7561084	0.7390231	0.8014702	0.8132822	0.8169536	0.8196817	0.8215865	0.7476372	0.7966253	0.8647851
0.7936377	0.7390475	0.4384019	0.7912648	0.7599658	0.8170235	0.8301601	0.7273975	0.6768617	0.8580781	0.8274379	0.82725	0.7485922	0.7067386	0.6381695	0.7660952	0.7420105	0.8209332	0.80186	0.8140393	0.7162434	0.5747657	0.8263991	0.6140955	0.8141163	0.700755	0.8835641	0.6757459	0.7762461	0.7146306	0.8356664	0.5052388	0.7313589	0.7890303	0.6385301	0.6728219	0.8320462	0.8295545	0.8706844	0.7310488	0.7841903	0.8540329
0.3273484	0.7944367	0.7335438	0.6416694	0.7835132	0.7355336	0.6041557	0.7534945	0.5832943	0.5859171	0.5838646	0.5722331	0.8306445	0.6635247	0.8119153	0.657546	0.825636	0.8357344	0.6939084	0.8248859	0.7062595	0.7786618	0.7986992	0.8688748	0.8300031	0.7325963	0.7196262	0.8131819	0.7824582	0.7885672	0.7440882	0.8715661	0.7876971	0.8172609	0.8326072	0.9038745	0.8238472	0.8565755	0.7814861	0.7505903	0.8048878	0.8623637
0.5489061	0.6895555	0.7274584	0.7129964	0.5035813	0.675435	0.7400031	0.7283108	0.7206149	0.7124349	0.6961709	0.7403523	0.7095584	0.735612	0.7750086	0.7133066	0.75771	0.7306058	0.7658418	0.7508503	0.8192078	0.6725159	0.7205281	0.6982355	0.8373491	0.8251195	0.848903	0.7266323	0.8007898	0.7563467	0.7720504	0.8383858	0.7886829	0.7125973	0.8431188	0.7954514	0.782899	0.841483	0.8027087	0.8093376	0.8279365	0.846593
0.4777352	0.7887813	0.7295105	0.7357539	0.8003756	0.7070343	0.633465	0.7004732	0.7370746	0.5690397	0.6422061	0.6444598	0.7849196	0.7101044	0.8275323	0.7990931	0.8022088	0.8233071	0.7582241	0.7612096	0.7170975	0.6830518	0.7046511	0.8612757	0.8787079	0.7974558	0.5714533	0.7830447	0.7475163	0.7582108	0.7309954	0.8773526	0.7162064	0.7571303	0.8243935	0.8687453	0.852696	0.7957581	0.7666384	0.735047	0.8045929	0.8735184
0.5001968	0.6716205	0.7920538	0.7674597	0.5307742	0.7241583	0.6971445	0.7295935	0.6896886	0.6831652	0.7137646	0.7335455	0.7397903	0.7539137	0.8342723	0.7491742	0.8131495	0.7596437	0.7589049	0.7963423	0.7551453	0.6932873	0.7700806	0.7692086	0.7783604	0.7700034	0.7457089	0.7465029	0.7866873	0.7875179	0.769698	0.9156653	0.7764354	0.7990114	0.784164	0.7562734	0.7958403	0.7655467	0.8134072	0.798342	0.7771134	0.7484034
0.6376149	0.6753518	0.7162697	0.6420597	0.7336392	0.7236329	0.6736822	0.7085727	0.7413532	0.6383904	0.6609768	0.6682745	0.8068843	0.727969	0.7836437	0.7748231	0.7771409	0.7248583	0.718925	0.7245519	0.8891501	0.7814673	0.7264719	0.8344148	0.8219124	0.7807953	0.8413232	0.7084156	0.7749101	0.746458	0.8115072	0.9094725	0.8282426	0.7270588	0.7494873	0.8061664	0.7610242	0.7650878	0.7554984	0.7627235	0.7569142	0.7440701
0.8341106	0.8297682	0.8195519	0.6911306	0.5593377	0.8152425	0.7926078	0.8196507	0.7957408	0.8318474	0.8089951	0.8381242	0.6137288	0.6013193	0.6261287	0.7295113	0.7181515	0.79676	0.7841095	0.5850414	0.7257962	0.7749025	0.7509715	0.7798449	0.5099735	0.8245765	0.8585909	0.6721437	0.8230082	0.8138898	0.8340833	0.7327189	0.5928144	0.7972028	0.8302363	0.3615675	0.6092275	0.8583798	0.8629403	0.8730453	0.8658066	0.9084026
0.7815554	0.6829221	0.7266548	0.6766842	0.78135	0.7847394	0.7213852	0.6929963	0.7589784	0.8345598	0.7524439	0.831068	0.7183563	0.6511628	0.6876175	0.7513355	0.5999404	0.6876741	0.7298176	0.7276664	0.7050735	0.6767506	0.7757381	0.693866	0.7302417	0.8516945	0.7955893	0.7477338	0.7665168	0.6266793	0.7745641	0.8123866	0.7478805	0.8289444	0.7829594	0.8258584	0.8231574	0.864328	0.8152549	0.7684645	0.7636364	0.8166973
0.412604	0.7907792	0.8462981	0.5822372	0.8199351	0.7047295	0.535599	0.7970867	0.7585775	0.5992193	0.6355656	0.7466394	0.7303417	0.6921129	0.8860745	0.719253	0.827044	0.7984002	0.7527969	0.8603022	0.7596546	0.7889032	0.7028419	0.8054277	0.5963473	0.9144775	0.7666698	0.7763428	0.8538999	0.802514	0.8262042	0.7028825	0.7675909	0.8602111	0.7130877	0.919956	0.849678	0.9008639	0.6705418	0.499897	0.7284473	0.9112839
0.5646914	0.8377687	0.6618332	0.7687094	0.5951902	0.5672482	0.676982	0.7828528	0.7599577	0.6118431	0.5649514	0.6541649	0.7906526	0.6854011	0.8661501	0.775013	0.5688753	0.8402938	0.727897	0.8330233	0.7486296	0.7602091	0.761075	0.8776515	0.7606571	0.8633476	0.5146782	0.8246217	0.8503206	0.669769	0.8089616	0.6166319	0.8115993	0.8440882	0.8447905	0.8583311	0.8562497	0.8311132	0.8263898	0.7979272	0.8718097	0.8886545
0.4761474	0.7222922	0.7674534	0.7243547	0.8249223	0.7709451	0.7030025	0.732211	0.7170928	0.6624935	0.7107797	0.712793	0.725862	0.6854131	0.7977555	0.7320514	0.8067444	0.724054	0.7681653	0.7812356	0.6799281	0.7162114	0.6938415	0.7602547	0.7827708	0.8047229	0.833587	0.7646116	0.8105233	0.777974	0.7442942	0.8769888	0.7012513	0.7724676	0.8231161	0.7827886	0.7823763	0.8389016	0.7633477	0.7446525	0.7721054	0.8566112
0.5291764	0.7097518	0.7457693	0.7617411	0.7652141	0.7503268	0.6995752	0.7326961	0.6548308	0.6354676	0.7204177	0.7657015	0.7326059	0.7690341	0.8704005	0.7606823	0.7563557	0.7403949	0.7417251	0.7605516	0.683143	0.8259884	0.6826285	0.811273	0.8550761	0.827628	0.8099545	0.7530237	0.7084895	0.8134626	0.7144803	0.9315765	0.7521724	0.7975159	0.7436633	0.7352197	0.677541	0.8146191	0.779881	0.7509475	0.7254704	0.8546677
0.8188345	0.8470497	0.9380768	0.8846294	0.9421859	0.6132423	0.7138865	0.5819426	0.7183157	0.9793538	0.9536842	0.9666734	0.5431322	0.5471024	0.929415	0.7228525	0.9207443	0.4477254	0.7142533	0.9393644	0.7784522	0.968316	0.5971249	0.5407866	0.4521954	0.6226119	0.8929766	0.9562579	0.9486434	0.9516663	0.8745108	0.5582199	0.6401293	0.9578216	0.4484098	0.3709205	0.3087611	0.6427237	0.9662837	0.8855909	0.6381557	0.9351761
0.5985532	0.6651997	0.8159757	0.7646852	0.808905	0.6868442	0.6944857	0.6976271	0.7091224	0.7188491	0.7715442	0.7653245	0.7048188	0.7676987	0.8396392	0.7265854	0.7705224	0.6624157	0.7904024	0.7092754	0.8071831	0.821418	0.7508288	0.7761187	0.7210666	0.7728851	0.6619238	0.7858731	0.821245	0.7901887	0.7243961	0.7979684	0.7176846	0.7324797	0.8444557	0.6911943	0.7232438	0.8872478	0.8004538	0.834714	0.7912844	0.7719549
0.242244	0.7985769	0.7502211	0.698634	0.8477494	0.7633442	0.6471164	0.6675942	0.6597866	0.6071301	0.6308239	0.6286015	0.8111067	0.69416	0.8579145	0.6721609	0.8346425	0.8343899	0.7708588	0.8295946	0.7455969	0.7453385	0.786512	0.8778412	0.8332794	0.8291485	0.5345894	0.7892748	0.797235	0.7275143	0.76253	0.8844944	0.7440808	0.8118804	0.8412511	0.8636969	0.8294505	0.8605276	0.7967452	0.7355929	0.8057747	0.8789353
0.2818811	0.6387622	0.8324656	0.7691599	0.825617	0.7631631	0.7052984	0.7523371	0.7411641	0.6574823	0.7214264	0.7131593	0.731797	0.6582485	0.8211323	0.7744653	0.7966868	0.7856694	0.7809359	0.8091266	0.7619311	0.6303461	0.7364451	0.85268	0.8626884	0.599873	0.7419355	0.7142047	0.8256626	0.7207857	0.7933668	0.7672245	0.7991121	0.7902403	0.8235182	0.7804183	0.8365835	0.8446473	0.7966582	0.8405904	0.8045614	0.8889695
0.4909585	0.8315181	0.6549544	0.7498452	0.8646694	0.8243739	0.6414242	0.8636958	0.6631668	0.5730697	0.6818945	0.6612983	0.8297632	0.7905318	0.8315499	0.6853501	0.8028752	0.8803579	0.7114617	0.8556852	0.8752167	0.7117896	0.7282634	0.7618753	0.6670948	0.8031542	0.5764613	0.7929887	0.8216308	0.5589744	0.8416932	0.9072046	0.7988841	0.8032606	0.8639456	0.899694	0.8597135	0.8087406	0.7451938	0.5711471	0.6145793	0.9056136
0.5371044	0.754519	0.7509754	0.7498506	0.8108149	0.7268847	0.6756792	0.6959047	0.7640326	0.6313388	0.7030233	0.6962	0.7682114	0.6994473	0.8392717	0.8123505	0.7818868	0.7863292	0.7385383	0.7692664	0.8242044	0.7128545	0.7136524	0.836796	0.8426883	0.7718316	0.8148715	0.7648299	0.7560883	0.7695727	0.7379047	0.8261293	0.711407	0.7437527	0.7953848	0.8617045	0.8362119	0.7871423	0.7368941	0.7300316	0.7725909	0.830929
0.7560812	0.7958035	0.8143591	0.8295031	0.8107203	0.7439765	0.8382072	0.8442844	0.8169425	0.8151012	0.8218405	0.8509411	0.6665934	0.5769797	0.4470896	0.7967613	0.6640996	0.8437254	0.8514014	0.6532398	0.8163847	0.5821117	0.826126	0.5170647	0.8056448	0.7209067	0.8310713	0.6930568	0.5436195	0.6436824	0.8611435	0.9211117	0.8219318	0.5433196	0.8834704	0.6753625	0.7507769	0.6434646	0.8828618	0.8833723	0.8732445	0.9117776
0.6861067	0.6888211	0.7940186	0.7212059	0.7761584	0.6865928	0.6332938	0.6758432	0.7256774	0.682631	0.696291	0.7662155	0.7814537	0.7222556	0.8087675	0.8011528	0.7613279	0.811277	0.7144927	0.7731859	0.6860594	0.6744086	0.7036902	0.8781335	0.8593683	0.7702634	0.6965003	0.820784	0.6666204	0.7920916	0.7342979	0.8611073	0.7180105	0.780659	0.8501613	0.8371595	0.8486494	0.771885	0.7907013	0.761589	0.79276	0.8683686
0.8598854	0.681278	0.8206428	0.7781796	0.4881164	0.680974	0.7447755	0.7123288	0.6957815	0.8753029	0.868427	0.8640902	0.588899	0.7691246	0.5738887	0.8381084	0.6155301	0.8784043	0.8985155	0.6907451	0.6116064	0.8993108	0.8558539	0.7005771	0.6084592	0.6024464	0.9086609	0.8365113	0.890096	0.6184763	0.9056588	0.9206256	0.8073878	0.6026611	0.6832359	0.6429781	0.6818885	0.4546994	0.9329541	0.9291226	0.9266158	0.94587
0.5246651	0.7908624	0.6620186	0.5860857	0.8300582	0.7606182	0.7027135	0.7457677	0.6700346	0.677273	0.6623377	0.7172794	0.8095375	0.705247	0.8205287	0.8283271	0.820742	0.8313342	0.6712103	0.8018047	0.7903197	0.7225261	0.7269691	0.8585475	0.8042924	0.8103826	0.6938623	0.8101792	0.8022407	0.7737539	0.7499456	0.7217277	0.7352841	0.8057949	0.7946113	0.8806173	0.8525139	0.7796181	0.7525472	0.7699149	0.8111891	0.8397788
0.722785	0.7307591	0.5805186	0.6704516	0.7165096	0.7737433	0.7490719	0.8019613	0.744122	0.771688	0.7720534	0.7753797	0.7625124	0.7809097	0.7169228	0.7261965	0.8052517	0.7784974	0.7941241	0.7402041	0.7062865	0.8239195	0.7710122	0.7636935	0.7295839	0.7860426	0.7929053	0.77573	0.7064451	0.799166	0.7847381	0.8154613	0.6834485	0.8321173	0.8184451	0.6743664	0.6819871	0.7634813	0.8559142	0.8606631	0.7151536	0.8562092
0.8044778	0.727702	0.8426217	0.7298716	0.7045365	0.7234469	0.7903748	0.7386792	0.7755323	0.840625	0.7355832	0.8151684	0.7393919	0.7087542	0.7132924	0.717675	0.7178852	0.7391037	0.6989796	0.6764398	0.7279626	0.7029795	0.7226636	0.8101085	0.8169869	0.8282043	0.7466027	0.8349542	0.6645733	NA	0.7140663	0.7528463	0.6906601	0.8234223	0.7657534	0.7517068	0.7777442	0.8713369	0.7835791	0.8439926	0.8099535	0.7932943
0.7249537	0.7044668	0.7399706	0.8027482	0.661148	0.6860763	0.73334	0.6349763	0.7115295	0.758049	0.7312246	0.7535123	0.6765315	0.7376951	0.7665029	0.7044451	0.7898254	0.773342	0.7857599	0.8093462	0.7690776	0.8156673	0.7437012	0.7001907	0.819008	0.8640148	0.8426337	0.773267	0.7338285	0.7689448	0.7755475	0.6767848	0.70893	0.7354466	0.8620076	0.7992818	0.7804188	0.8507761	0.808058	0.8114593	0.8200486	0.7923068
0.5042757	0.6825454	0.5285785	0.6712252	0.3806955	0.6336665	0.6257029	0.8309501	0.5731458	0.6283305	0.6278792	0.6560063	0.8593339	0.8133089	0.6455731	0.8386035	0.8673315	0.8551992	0.7723783	0.8358337	0.8189987	0.8605874	0.8732327	0.8604756	0.7497993	0.8529667	0.3728142	0.8417869	0.8393978	0.8473025	0.7531679	0.8247119	0.8718583	0.7910962	0.8705411	0.919359	0.8886118	0.8556322	0.8488471	0.8134359	0.8717325	0.8908811
0.4795429	0.7962976	0.7723227	0.7340186	0.7664514	0.7268755	0.6463044	0.6667114	0.6872221	0.6743009	0.7180893	0.7142314	0.773672	0.7078589	0.8510718	0.7890918	0.8153762	0.8055803	0.7851964	0.8148078	0.7293389	0.7112595	0.7105012	0.8293743	0.8509067	0.816117	0.7946968	0.7951134	0.7705373	0.7696303	0.7190944	0.8393518	0.7266258	0.7976377	0.8114873	0.8193485	0.840701	0.8170125	0.7700938	0.7616723	0.6897341	0.855746
0.66087	0.6854165	0.8212739	0.756287	0.6266282	0.6789037	0.7703615	0.7546147	0.711505	0.7653092	0.7607176	0.7619764	0.748098	0.716404	0.7977793	0.7329019	0.7648816	0.7721611	0.792818	0.7950341	0.7463344	0.7033755	0.7465519	0.7099386	0.772456	0.6961083	0.826138	0.7804564	0.7872341	0.7812821	0.7895415	0.7282143	0.7979547	0.7314552	0.8856831	0.8150223	0.8318307	0.652844	0.8561228	0.7135033	0.8430908	0.8836352
0.4068041	0.7412459	0.8195535	0.6683593	0.7991788	0.6416708	0.6589457	0.748246	0.5957344	0.641116	0.6105158	0.6275135	0.7930793	0.7508468	0.8457751	0.8231677	0.8126028	0.8375402	0.7046462	0.809986	0.8223936	0.8131211	0.7473449	0.8769703	0.6719703	0.8514166	0.8006825	0.8308356	0.7913729	0.7385454	0.8157341	0.9070554	0.8315604	0.8450212	0.8416662	0.8934873	0.8249298	0.8203142	0.7716167	0.739309	0.4985335	0.8970454
0.9241332	0.7718537	0.8917856	0.6112088	0.5070776	0.7598656	0.8363619	0.7187631	0.7664277	0.9103538	0.862963	0.9052727	0.6581966	0.7962135	0.6975229	0.7427046	0.7522183	0.6838348	0.8274555	0.7	0.6169024	0.70643	0.7864885	0.8082199	0.6100561	0.6459868	0.5940492	0.6792327	0.8664033	0.8959979	0.857802	0.6294638	0.6470217	0.7763708	0.7264025	0.6264325	0.7088503	0.793839	0.8773859	0.9103361	0.9455389	0.938618
0.9082623	0.7894737	0.6973417	0.7543318	0.7976555	0.7029539	0.6132484	0.6825653	0.7186264	0.6725659	0.7094238	0.6608871	0.7176697	0.7029747	0.8059141	0.8442528	0.7896886	0.7918297	0.7106068	0.7663355	0.8840178	0.6667396	0.7222074	0.9209831	0.8058632	0.7970476	0.7978816	0.8153707	0.738067	0.7207112	0.7819026	0.9088796	0.664157	0.7575478	0.7497525	0.8314008	0.7884991	0.8104321	0.7030784	0.7302804	0.7297094	0.8153111
0.5160065	0.6938563	0.7031946	0.8862951	0.9285386	0.7137735	0.7685524	0.8778189	0.7936656	0.7955192	0.8191941	0.8433497	0.583188	0.8817559	0.7989541	0.3634413	0.4300423	0.7439973	0.8821428	0.920461	0.7452323	0.9087083	0.7006735	0.809032	0.9106574	0.9099014	0.7324047	0.8804353	0.6017572	0.421932	0.7998309	0.928456	0.8464367	0.9208898	0.9558843	0.4965775	0.7912616	0.9059806	0.8561262	0.7696511	0.4405769	0.7362503
0.8351988	0.3320398	0.4589205	0.8118399	0.3775257	0.4962896	0.7078441	0.854898	0.7437153	0.6834503	0.6580326	0.6487117	0.6404221	0.8058069	0.7954904	0.6087094	0.9046299	0.8963438	0.7139108	0.8637475	0.9136329	0.8561334	0.8042427	0.8775684	0.4479846	0.9260002	0.8968426	0.9177512	0.8312851	0.8591657	0.747077	0.5136907	0.6541299	0.8778323	0.9160839	0.884579	0.8788624	0.9226245	0.777113	0.8850769	0.9132028	0.8834244
0.4064951	0.8131752	0.7725544	0.6914614	0.8280662	0.7166848	0.5689498	0.8081084	0.7605184	0.499661	0.5116085	0.4709961	0.7809777	0.646468	0.7827618	0.7757754	0.7654678	0.8793855	0.7239307	0.7657529	0.8237712	0.8208013	0.6828001	0.8620564	0.8938446	0.8439912	0.8856665	0.8216304	0.7501824	0.7961845	0.8557226	0.9092433	0.8623686	0.7972528	0.7873405	0.8923631	0.799905	0.8503796	0.7721586	0.6694851	0.8387125	0.8515261
0.4588644	0.8053949	0.7710298	0.7242026	0.7567706	0.7722157	0.6778581	0.7123554	0.7674406	0.651912	0.7069594	0.7333947	0.7839427	0.7129301	0.7846574	0.7888406	0.8063942	0.7951441	0.7637875	0.8218626	0.7433159	0.761147	0.7425	0.8283322	0.8419766	0.7643797	0.8401452	0.784121	0.7913104	0.7362561	0.7534046	0.867472	0.8012936	0.7563642	0.8086742	0.8363636	0.789479	0.8015605	0.7404613	0.7574408	0.7585235	0.7883762
0.4759817	0.770529	0.6588918	0.7321068	0.8143524	0.7430989	0.664814	0.6620979	0.7951967	0.6426631	0.6853147	0.6846454	0.7947296	0.7149137	0.8266987	0.8117881	0.8299975	0.8082691	0.7386745	0.7425451	0.6921754	0.6398231	0.721522	0.9011301	0.8505592	0.8180589	0.8772174	0.8121294	0.7606547	0.7295817	0.7646402	0.8766263	0.717843	0.8283405	0.7438137	0.8821753	0.8209784	0.8651515	0.7969204	0.7749718	0.8013344	0.8534874
0.8311343	0.5786487	0.7095993	0.7584329	0.8665466	0.7714583	0.8421736	0.7486224	0.7188002	0.8534453	0.9152989	0.8583667	0.7368298	0.8652367	0.6559855	0.6890716	0.7493579	0.8158335	0.780083	0.6129654	0.5471511	0.8849178	0.8049753	0.5970369	0.7443158	0.7963638	0.7457802	0.7731468	0.7267584	0.7863781	0.816267	0.4693785	0.7752318	0.7656121	0.8764768	0.780813	0.7727185	0.6558767	0.8554397	0.8567373	0.8580802	0.8926136
0.7397689	0.8099285	0.7699276	0.7148107	0.8139462	0.748247	0.6562439	0.7335199	0.7344131	0.6468613	0.7033795	0.7447051	0.7445116	0.6545429	0.8301058	0.8469185	0.8067383	0.7832232	0.7216238	0.7651549	0.6603648	0.6305106	0.7302347	0.9391644	0.8551612	0.8270517	0.8207808	0.8329831	0.7043041	0.7318987	0.7022887	0.8200175	0.7174635	0.8414859	0.7714531	0.8534924	0.7998764	0.8559188	0.7012883	0.7324229	0.741493	0.9197578
0.825963	0.7439433	0.4909638	0.657708	0.7265109	0.7856227	0.7569841	0.6050149	0.8142698	0.8033432	0.8184789	0.8034953	0.7040123	0.6981966	0.5146097	0.7157902	0.7893306	0.787719	0.8515508	0.8385256	0.7445598	0.5953327	0.8650337	0.7348555	0.8035583	0.5503157	0.8298851	0.7748356	0.8660577	0.7185701	0.8228334	0.7969446	0.8357048	0.7514613	0.8354027	0.5590299	0.8986132	0.8937764	0.8482128	0.896623	0.896258	0.9106488
0.5665747	0.7932817	0.7074304	0.7679883	0.8239077	0.8071506	0.743229	0.6911504	0.7058034	0.7187645	0.6334603	0.7133187	0.8346438	0.6449912	0.7231005	0.7962689	0.8151618	0.6691074	0.8469821	0.8555079	0.8263907	0.8795356	0.7520823	0.8384257	0.7411141	0.7472203	0.6579145	0.7918367	0.865447	0.8118963	0.8536781	0.7339097	0.8165226	0.7220162	0.7809187	0.6652719	0.8381703	0.8393033	0.8351064	0.7255384	0.7902208	0.8157341
0.6536658	0.5937652	0.7792636	0.8173121	0.668925	0.7538588	0.7618648	0.6535733	0.7002571	0.7538407	0.7649714	0.783805	0.735654	0.8511556	0.7330408	0.7813728	0.756211	0.7632117	0.7443001	0.768199	0.7656276	0.8138978	0.7884116	0.7322387	0.7985479	0.7568496	0.8225455	0.7444686	0.7425447	0.7354305	0.7844331	0.8024126	0.8115177	0.7872207	0.8476952	0.7388371	0.8280302	0.6449644	0.8541821	0.8507206	0.8223303	0.8972007
0.8085986	0.740475	0.7338111	0.791046	0.6693909	0.6889948	0.7225894	0.6576584	0.7277755	0.712916	0.7236087	0.7156839	0.7043712	0.8237003	0.8058393	0.7806085	0.7668184	0.8232813	0.7602215	0.8200471	0.7170454	0.7678323	0.7405528	0.8830863	0.8566995	0.8185568	0.7484993	0.6978854	0.7371704	0.6974701	0.8069909	0.656135	0.7085129	0.7679026	0.8530275	0.8673716	0.8375863	0.7715135	0.8008308	0.8042956	0.806603	0.8768781
0.4956854	0.7901874	0.7893127	0.7161149	0.8111418	0.7518029	0.6424123	0.7677478	0.7532211	0.608445	0.6937558	0.7105454	0.800428	0.6575619	0.8400127	0.8334134	0.7680143	0.8193769	0.7624174	0.7626917	0.662525	0.687464	0.7226626	0.8951488	0.8865862	0.8496075	0.8927621	0.8177672	0.7774981	0.7317541	0.7082567	0.8524027	0.730989	0.7761907	0.8111745	0.9058086	0.8026137	0.8528774	0.7360176	0.7036327	0.7818006	0.842669
0.5984989	0.7564096	0.7483192	0.7212398	0.7575831	0.7479713	0.6642876	0.7542351	0.7691987	0.618511	0.6711222	0.673506	0.7867997	0.7292168	0.7366771	0.7808195	0.7524242	0.7813182	0.7522039	0.7641676	0.8512164	0.800783	0.7367297	0.8174535	0.8709998	0.7947713	0.8564026	0.7760715	0.7884965	0.7440546	0.7886173	0.8840901	0.7999119	0.7449963	0.7754115	0.9005916	0.7840181	0.7684392	0.7793337	0.7426584	0.8009281	0.8458946
0.4920706	0.7634954	0.702134	0.7642408	0.7734435	0.795009	0.641903	0.6907299	0.737151	0.6136119	0.749404	0.7656516	0.8381784	0.7132267	0.8962323	0.8004959	0.7579246	0.7382392	0.7714134	0.7440293	0.6562154	0.845211	0.7013907	0.8789922	0.9058995	0.8711088	0.8398011	0.7983751	0.7654706	0.7535032	0.7377805	0.937219	0.7064959	0.8424998	0.7759035	0.8604068	0.7800651	0.8466975	0.7165325	0.7056418	0.7694724	0.8018287
0.9600403	0.8847352	0.8191675	0.8873755	0.8347548	0.9372353	0.9351748	0.8941944	0.8481575	0.9573691	0.9493148	0.9662035	0.4707035	0.8732069	0.5828052	0.7806835	0.7091814	0.7371643	0.9044507	0.9574897	0.5387468	0.7187136	0.9097701	0.3942919	0.436428	0.3426794	0.8893968	0.6695856	0.9077783	0.9170579	0.9594176	0.4673974	0.6459319	0.3713257	0.5177492	0.5050463	0.5898252	0.7706901	0.9477935	0.9576871	0.9291869	0.9787246
0.5450144	0.773815	0.568599	0.7266705	0.5598592	0.8123993	0.7492344	0.744461	0.7985718	0.784061	0.7695521	0.8135537	0.7319182	0.7168356	0.8054883	0.7657186	0.706	0.72495	0.7412421	0.7555004	0.8548748	0.829657	0.8387386	0.6915755	0.7838542	0.8739859	0.9197193	0.6192629	0.8843021	0.8136674	0.8230417	0.8921881	0.8077124	0.8327317	0.6402567	0.8007203	0.7469186	0.6817123	0.8525785	0.8222061	0.7917019	0.8761029
0.4021471	0.8141137	0.8195932	0.7325307	0.8109176	0.5453631	0.6897242	0.8122647	0.5661711	0.6814314	0.6590839	0.7636348	0.8084119	0.4904818	0.8104424	0.8198925	0.7736254	0.8612915	0.5246519	0.8072618	0.7748349	0.7793646	0.7869809	0.8955111	0.540785	0.8558554	0.8538336	0.8769369	0.8172751	0.7950747	0.8089512	0.9070463	0.8080255	0.8164907	0.8376837	0.9163774	0.8140902	0.8936279	0.7809814	0.7993225	0.8280147	0.9038271
0.5311108	0.7905203	0.7601273	0.7585273	0.759388	0.7486805	0.6792693	0.7415592	0.7336259	0.6353164	0.653204	0.6782791	0.7898809	0.7387513	0.80063	0.8138172	0.7743342	0.8165907	0.7507846	0.7827705	0.8051329	0.7785683	0.7620308	0.8357058	0.8556981	0.8107893	0.8566588	0.7623851	0.7663909	0.7502542	0.7973583	0.8916228	0.7649179	0.7475479	0.822759	0.8808326	0.7772368	0.7796234	0.7601374	0.7437641	0.8100449	0.8177517
0.8251245	0.7348382	0.7808996	0.7840409	0.6079002	0.7977123	0.8339322	0.8049965	0.7434461	0.8543872	0.8316081	0.821238	0.7179347	0.6598448	0.6394799	0.7992266	0.7493542	0.7634023	0.7893697	0.8303393	0.8179268	0.7211236	0.8386916	0.6125919	0.7101738	0.6425217	0.762924	0.7033092	0.7864412	0.7253284	0.8604028	0.8002725	0.7574838	0.7038743	0.793946	0.5648111	0.8036723	0.8290982	0.8568333	0.8814794	0.8675681	0.9138792
0.7766531	0.8217845	0.7169643	0.7278835	0.8290089	0.8122339	0.7009459	0.7120921	0.8012565	0.6704485	0.7531738	0.7725825	0.8128734	0.6069465	0.7983902	0.8273884	0.7219137	0.7292958	0.728184	0.7436144	0.5139535	0.7361951	0.8182601	0.9173304	0.8477709	0.8682458	0.8271097	0.8544048	0.7545676	0.7675895	0.6755827	0.8708954	0.7144911	0.8362364	0.7520714	0.8695793	0.8152511	0.8735614	0.7465175	0.7441122	0.7559457	0.7546285
0.5858332	0.6267014	0.8562385	0.8541087	0.8979707	0.8179005	0.5067915	0.8376319	0.8158616	0.6895838	0.8085981	0.7913612	0.576129	0.771621	0.9236781	0.8785428	0.5769114	0.8824998	0.861712	0.1597908	0.7646331	0.7231334	0.7850025	0.938933	0.8958454	0.5159931	0.9101708	0.847858	0.4864936	0.7940382	0.6163776	0.9226233	0.7380968	0.8532032	0.8453812	0.922348	0.8526446	0.9264873	0.7966635	0.8025389	0.8179131	0.9248399
0.2520261	0.8023468	0.7574275	0.7601452	0.8527597	0.7421	0.6687131	0.7434269	0.7594156	0.5867052	0.6995264	0.6861023	0.7782375	0.7274325	0.8276631	0.8444645	0.8067644	0.835209	0.7736936	0.7856287	0.7360185	0.7169306	0.7502282	0.8807356	0.8619688	0.8263668	0.8440205	0.7956137	0.7545371	0.7505863	0.7808546	0.886389	0.7301663	0.7991356	0.8238879	0.8826711	0.8634995	0.8045686	0.7610691	0.7766172	0.8396877	0.8461806
0.2563685	0.8278556	0.7240324	0.7004458	0.8345443	0.781719	0.6946594	0.8004763	0.6789795	0.6351852	0.6329077	0.6120415	0.821829	0.682062	0.8493955	0.6301119	0.8369669	0.8590422	0.7811955	0.8271506	0.6688663	0.7444575	0.8156776	0.8809968	0.8459166	0.8097081	0.6689384	0.8285782	0.8040829	0.7917754	0.7815636	0.9013979	0.7624318	0.8388512	0.8599486	0.891246	0.8702082	0.8890409	0.806374	0.7552385	0.8317108	0.89686
0.8798386	0.7915736	0.842939	0.84118	0.3313629	0.7801594	0.718144	0.7682768	0.6117021	0.6866506	0.717972	0.6667321	0.8129556	0.871273	0.8329397	0.8399353	0.7579224	0.7719672	0.7883196	0.6947855	0.7380667	0.9024961	0.7151187	0.7819198	0.7809383	0.7751582	0.497164	0.7319718	0.8273816	0.8761153	0.8266559	0.8145865	0.8656271	0.7802302	0.7868413	0.8161421	0.8547449	0.8251311	0.859646	0.7395973	0.8696222	0.7416335
0.7542437	0.7284085	0.747721	0.7047094	0.8310984	0.7749295	0.7489441	0.7510156	0.7327722	0.8028789	0.7797701	0.8305409	0.7751801	0.7899849	0.8091802	0.6942297	0.7913318	0.7628779	0.8092355	0.8481808	0.7023872	0.7287453	0.5456612	0.7236742	0.814083	0.7808291	0.8478287	0.7375525	0.8287888	0.7935165	0.798843	0.8274387	0.8042296	0.8238224	0.8203667	0.7853701	0.7472528	0.7624892	0.837727	0.8493354	0.7658501	0.6322684
0.3761011	0.8103142	0.6986569	0.7660949	0.8059976	0.7767137	0.647889	0.7491322	0.649985	0.7007132	0.7222564	0.7173117	0.8293672	0.7422149	0.8431997	0.8052911	0.8196591	0.8130625	0.768812	0.8197033	0.7592453	0.7141191	0.7462111	0.8618498	0.8809084	0.8356823	0.853765	0.8405779	0.7702197	0.8021668	0.2994543	0.8834464	0.7666005	0.8166906	0.844425	0.8792397	0.8560411	0.863721	0.7963705	0.7956218	0.827125	0.8716567
0.3593098	0.7554722	0.7969327	0.738178	0.8027016	0.7462479	0.7024104	0.7754853	0.7656689	0.6256939	0.6656754	0.704937	0.7871094	0.7480123	0.8333622	0.7786823	0.7563153	0.8008952	0.8250401	0.7396575	0.8419343	0.7931713	0.818139	0.8431921	0.7838563	0.8160995	0.8510638	0.8007094	0.8284554	0.7162626	0.7575857	0.8311428	0.8492744	0.7944065	0.7247893	0.866376	0.7632344	0.8471854	0.8365436	0.7774972	0.7476017	0.8624446
0.5195692	0.7670223	0.7951636	0.8200952	0.8459991	0.7749549	0.5361586	0.834655	0.7827207	0.7050897	0.6771926	0.7207992	0.8114285	0.7418833	0.8260869	0.7680458	0.7116919	0.7910005	0.712424	0.8333939	0.8523858	0.7996297	0.8165934	0.8870575	0.7136369	0.8750719	0.5525526	0.8534579	0.7832101	0.7049351	0.7766853	0.8902775	0.8333519	0.8564885	0.825799	0.9158732	0.8507875	0.8481531	0.6857395	0.6604635	0.6631218	0.8713749
0.8103426	0.7347121	0.7345791	0.7657675	0.7728134	0.7558571	0.77063	0.6736003	0.7124059	0.7600302	0.8278598	0.7872949	0.7331403	0.8133722	0.7869066	0.7186537	0.7766493	0.7409183	0.8070722	0.8089834	0.7839499	0.7808445	0.7760901	0.7158108	0.7552955	0.8015016	0.7312022	0.7099496	0.8258761	0.8283052	0.7681836	0.7605192	0.7671936	0.7544727	0.7487684	0.7997586	0.7785545	0.8113695	0.8308125	0.8291324	0.7855978	0.8642853
0.8679311	0.6892269	0.3211561	0.801689	0.3983537	0.6875069	0.7863622	0.7296612	0.7885371	0.8030163	0.7035342	0.7685318	0.6781779	0.8529382	0.8295704	0.83588	0.5294634	0.8561745	NA	0.6279014	NA	0.543458	0.8386437	0.834051	0.8717923	0.8576903	0.7834024	0.8605165	0.6871545	0.8570194	0.8490583	0.7356495	0.7929206	0.8890768	0.8647389	0.8769608	0.8486293	0.8945433	0.895689	0.8817214	0.892562	0.9176461
0.8330368	0.655644	0.6475503	0.844193	0.5112317	0.6874941	0.8207302	0.6873438	0.7524896	0.8431951	0.8351055	0.8718988	0.6002655	0.8346823	0.5370438	0.8868921	0.8997622	0.8824858	0.7640924	0.4394038	0.815037	0.6648281	0.7635045	0.8368478	0.912228	0.8723689	0.6555216	0.6747025	0.767867	0.6316308	0.8660407	0.534916	0.7210307	0.9208786	0.7142183	0.890526	0.9134793	0.9262493	0.9328926	0.9046651	0.9345732	0.9206375
0.7236199	0.7367675	0.7536297	0.7993996	0.7878293	0.7800097	0.778	0.7038568	0.7561599	0.7796045	0.7501746	0.7468205	0.735033	0.780531	0.8116679	0.7342219	0.8289474	0.7639464	0.8050553	0.8247657	0.8733745	0.5722123	0.7170964	0.7464211	0.8049451	0.6818872	0.6790818	0.7601987	0.8180105	0.790356	0.8037456	0.873324	0.773594	0.8188115	0.8322197	0.7524246	0.8115708	0.769891	0.8479723	0.824696	0.7968063	0.8832352
0.5964893	0.7694627	0.8191879	0.7900788	0.8067893	0.5901476	0.7470596	0.7419289	0.6275362	0.6594611	0.6810052	0.7440214	0.7916016	0.580835	0.8438145	0.8115977	0.8189285	0.8226725	0.6871748	0.8222246	0.7831237	0.7270691	0.7503005	0.8544617	0.6576859	0.8368113	0.8411081	0.8003457	0.8212003	0.7885594	0.7909856	0.8971491	0.8118876	0.8047577	0.8396435	0.8656564	0.8532262	0.8194504	0.8115034	0.8175918	0.8291317	0.8767573
0.8315878	0.7929859	0.8267993	0.7929404	0.8580535	0.7686068	0.7674026	0.6254755	0.7625913	0.7579891	0.8051558	0.7628633	0.6990499	0.7159427	0.8180257	0.7522119	0.8244008	0.7688912	0.7882464	0.7688928	0.7081434	0.7659071	0.7558444	0.714971	0.7281058	0.7382436	0.8744525	0.778967	0.6905301	0.7887627	0.7872084	0.9035299	0.7445227	0.8369649	0.8004634	0.7267786	0.8334752	0.7549497	0.8030668	0.8144097	0.7641037	0.8474842
0.6546022	0.7475458	0.7519857	0.7291563	0.8149278	0.7510821	0.7120836	0.6710342	0.7386357	0.6612579	0.7390379	0.7161396	0.7783276	0.7055211	0.838927	0.764816	0.8354712	0.7873392	0.7796384	0.8102013	0.7447635	0.7261547	0.7167103	0.8148528	0.8791816	0.8211176	0.7784046	0.7787569	0.7882652	0.7779154	0.7480423	0.9004892	0.7313274	0.7885476	0.8470765	0.8847201	0.8472557	0.7985751	0.8161837	0.793543	0.8177156	0.8708963
0.776094	0.7499313	0.8337777	0.7561283	0.7271147	0.7917342	0.8008052	0.7652957	0.7995149	0.7786688	0.811832	0.782605	0.7405031	0.7420697	0.7324044	0.8073142	0.8023583	0.6750195	0.8227956	0.7794721	0.5864565	0.6726238	0.7499771	0.7092037	0.8452706	0.6539497	0.8234946	0.7165748	0.8043441	0.8134332	0.8120993	0.8983569	0.6958231	0.8013045	0.8110256	0.8443863	0.8585256	0.7578114	0.849438	0.7524297	0.8506046	0.8898754
0.4113625	0.7993921	0.7649907	0.7717494	0.7799218	0.7353013	0.712662	0.7490001	0.7430282	0.6339754	0.7067153	0.6892195	0.7886348	0.7021558	0.8576095	0.8280279	0.8181874	0.8092576	0.7848155	0.8026954	0.7380645	0.77845	0.7214898	0.8749337	0.8773693	0.8161177	0.8551776	0.7797723	0.7797189	0.7632661	0.7424219	0.8747963	0.7299815	0.7792652	0.8395045	0.8867315	0.8550479	0.8178759	0.7969411	0.78609	0.8259242	0.8712289
0.5817556	0.7533265	0.7738764	0.7694885	0.6199002	0.7072662	0.7336809	0.7656025	0.7292722	0.7685117	0.7563524	0.7760335	0.7707145	0.8089804	0.8540009	0.7551876	0.8265321	0.7932442	0.7953663	0.8624302	0.5650212	0.7842867	0.7561398	0.8571563	0.765489	0.7251198	0.8692833	0.8045697	0.8409609	0.8302281	0.7142956	0.6724924	0.7684291	0.8110039	0.8849976	0.8579658	0.8351557	0.7803187	0.8577769	0.8062376	0.8212146	0.876131
0.6654466	0.7690572	0.6560816	0.6651706	0.8416894	0.6919258	0.7927091	0.8338343	0.686784	0.751871	0.7233954	0.6083455	0.8035579	0.8399606	0.6058816	0.7621244	0.8370975	0.583957	0.8144391	0.8218448	0.8756455	0.7424562	0.828138	0.814621	0.5706477	0.8775872	0.666088	0.8349462	0.8492556	0.8124847	0.8321484	0.9210437	0.8565984	0.7940519	0.9105617	0.7301795	0.8568397	0.6857132	0.843759	0.8363064	0.8872717	0.9264265
0.6596031	0.7592714	0.6785433	0.7084208	0.651758	0.7538304	0.7423685	0.7682543	0.794459	0.7201955	0.6931943	0.7771692	0.789984	0.7636229	0.7844535	0.7448553	0.8120913	0.8364568	0.8274539	0.8651335	0.8042503	0.6769505	0.7672159	0.7769535	0.7858015	0.8153279	0.7429531	0.7676632	0.8349466	0.8171293	0.8317562	0.7469647	0.775607	0.8234609	0.7710229	0.7738063	0.8047732	0.8829779	0.8362223	0.8156446	0.8394433	0.8983002
0.6776989	0.7660318	0.6714138	0.7545322	0.5386195	0.6870289	0.7208117	0.7878367	0.7200148	0.7497553	0.7745418	0.7426138	0.7760133	0.8040554	0.8274316	0.7601318	0.8173254	0.8215723	0.7789129	0.809094	0.695489	0.8454512	0.7546362	0.8009846	0.8113157	0.842788	0.8173134	0.8304828	0.791333	0.8358513	0.713545	0.8844749	0.7924194	0.8229961	0.7866369	0.8299382	0.8212341	0.7269031	0.8366712	0.8120416	0.8245889	0.8664134
0.6196352	0.7376023	0.7369012	0.7908551	0.8963361	0.8606069	0.8585634	0.5424438	0.7532127	0.7577943	0.79518	0.8293648	0.6742368	0.8362074	0.5793536	0.6766267	0.6096541	0.654145	0.8448497	0.8877093	0.8713653	0.7958733	0.861481	0.9324125	0.7758327	0.8932643	0.7350179	0.7671366	0.8233382	0.7104619	0.8834633	0.902991	0.8041549	0.817795	0.5427799	0.5974566	0.8309841	0.9459963	0.8909805	0.6025769	0.9464639	0.8630329
0.4899815	0.5316065	0.8124335	0.776814	0.8066728	0.7985464	0.6141176	0.8554284	0.7215893	0.6646411	0.6752658	0.7267199	0.714643	0.8040065	0.8271919	0.7242978	0.7973108	0.7312227	0.5952718	0.8330901	0.8632807	0.8584236	0.5305444	0.899117	0.8686329	0.884719	0.8975077	0.8489104	0.7957184	0.8315869	0.7773837	0.9392631	0.8784797	0.8010303	0.8587132	0.8622965	0.583887	0.8802621	0.8116585	0.8147665	0.8612379	0.8902564
0.5901313	0.7997327	0.7089958	0.7700489	0.8540081	0.7348033	0.7453018	0.858237	0.6838462	0.7284479	0.7628606	0.7656189	0.8747336	0.8088439	0.8829803	0.8223724	0.809713	0.7394053	0.7547277	0.7347249	0.8658018	0.7137217	0.8371264	0.7721017	0.8071226	0.7788898	0.7041748	0.8330746	0.7290346	0.5289123	0.8304765	0.9171389	0.8659393	0.7509302	0.8919693	0.799494	0.8525935	0.8623078	0.6342949	0.822579	0.6246365	0.9134988
0.7661502	0.617376	0.8665038	0.8241625	0.897814	0.7132782	0.7976069	0.8426885	0.7923421	0.8077669	0.8261738	0.824407	0.812252	0.74685	0.6848898	0.6077344	0.7279853	0.8480581	0.7544461	0.781776	0.8029363	0.6411308	0.8206798	0.5020199	0.7781548	0.7882943	0.7857025	0.6219145	0.7212469	0.5019344	0.8247209	0.9245484	0.8418893	0.8317288	0.8797086	0.8367213	0.8329666	0.8960027	0.8351578	0.8757755	0.8044578	0.9182454
0.3035693	0.8300486	0.8499942	0.5814846	0.8484569	0.7743902	0.6179762	0.7741715	0.7588064	0.5954205	0.5914606	0.7274289	0.8742212	0.6537506	0.7757826	0.8257537	0.810038	0.7992096	0.7863653	0.8499365	0.7099242	0.850714	0.7958152	0.8872596	0.8778662	0.8244631	0.8978011	0.7749894	0.8513204	0.8311138	0.8136855	0.9218259	0.7153542	0.8269438	0.7983544	0.8962275	0.7720275	0.9305107	0.7737401	0.7854801	0.7719935	0.8793104
0.7970851	0.7008975	0.8308396	0.7504337	0.6425819	0.7444411	0.7688525	0.748133	0.7387784	0.8128976	0.8069686	0.8125641	0.7659599	0.8137404	0.7985902	0.7267005	0.7636676	0.7677796	0.815173	0.7388731	0.7215858	0.8398105	0.7202502	0.6727757	0.7876506	0.7993308	0.8543094	0.8040182	0.8447936	0.7611645	0.822945	0.7118729	0.7904083	0.733201	0.862844	0.7238347	0.776502	0.8244548	0.8795276	0.7950827	0.8531023	0.9028923
0.6255345	0.7992749	0.7980019	0.7693366	0.8131199	0.753436	0.706702	0.7528828	0.7948514	0.6929989	0.7625737	0.698307	0.7790315	0.7445233	0.8510041	0.8392453	0.8350115	0.8261542	0.8087656	0.8325772	0.7289373	0.7216174	0.7580681	0.8798463	0.7300311	0.83201	0.8672878	0.8076863	0.7807823	0.6565785	0.7501524	0.7452972	0.7436529	0.8040469	0.695401	0.8796858	0.866738	0.8192398	0.7926304	0.7998062	0.843735	0.8616684
0.3580647	0.8629801	0.8225315	0.8230374	0.8832209	0.8393058	0.783737	0.5710778	0.8321174	0.811852	0.8420362	0.6693256	0.8633061	0.6459737	0.8372404	0.6477634	0.802673	0.8327498	0.7927769	0.8696686	0.5185041	0.7534053	0.8654068	0.5924999	0.882655	0.8655686	0.8897682	0.8592824	0.8439127	0.8176706	0.8382969	0.9122073	0.8705198	0.8683055	0.6493695	0.8805704	0.8607317	0.6179746	0.726196	0.8570639	0.619347	0.874227
0.7090366	0.6516155	0.7115895	0.7507583	0.8711813	0.7334805	0.816713	0.8350103	0.7652972	0.7503906	0.7666482	0.777606	0.827606	0.8212579	0.8034808	0.7891573	0.6601135	0.7788123	0.8065765	0.8501546	0.8001072	0.8670487	0.8038608	0.7276061	0.6483411	0.8712595	0.7557683	0.6226251	0.8400797	0.7784657	0.7703655	0.6680095	0.7906966	0.8089124	0.871871	0.7875131	0.808249	0.7485024	0.8347567	0.7950057	0.8985335	0.9237444
0.7989767	0.7263031	0.6702881	0.8378589	0.8302829	0.7596357	0.7555094	0.7654015	0.7910123	0.7941955	0.8107907	0.8197388	0.7463267	0.7832891	0.7631579	0.770838	0.7333125	0.7290353	0.8337133	0.7935555	0.7174363	0.6978706	0.7637806	0.7256936	0.8228283	0.750468	0.8801288	0.696151	0.8392974	0.765686	0.7285276	0.8064144	0.8007828	0.7511244	0.8740782	0.8249808	0.8308001	0.6889436	0.8800163	0.8601221	0.8087019	0.8779225
0.4665479	0.8030343	0.7627931	0.7355129	0.8277013	0.7531894	0.7195188	0.7413377	0.7661467	0.6373342	0.732877	0.7053527	0.79118	0.7010923	0.8364718	0.814537	0.8113105	0.8371255	0.7660512	0.7942184	0.7621921	0.7190232	0.7286916	0.8521345	0.8892097	0.8375645	0.8719781	0.7991134	0.8016823	0.780057	0.7440485	0.8833517	0.7492749	0.7764075	0.838343	0.8753879	0.8653924	0.8211476	0.8021364	0.7913308	0.8378213	0.8821416
0.7860338	0.7092754	0.830299	0.7165909	0.7528503	0.7750812	0.8098693	0.7456209	0.7493794	0.8504643	0.8214867	0.8590372	0.7028863	0.7284684	0.7869025	0.7484306	0.7658124	0.7629142	0.8181189	0.8048201	0.8142735	0.7324979	0.8270097	0.7406042	0.8170719	0.7561374	0.8327603	0.7423685	0.7361088	0.7542465	0.8382207	0.8774567	0.779525	0.6806442	0.714866	0.7178191	0.8023219	0.7817056	0.856787	0.8903483	0.8206203	0.8806516
0.7626006	0.6286957	0.7233909	0.7451343	0.6817806	0.7474942	0.8186041	0.8018242	0.8182356	0.8458849	0.8581839	0.875344	0.8172867	0.7801859	0.7790374	0.6740453	0.73252	0.8294266	0.784589	0.7741818	0.836747	0.6506249	0.8667749	0.7267734	0.8390589	0.8742607	0.9038231	0.7453468	0.8288551	0.7512349	0.7969967	0.7230479	0.8484436	0.8212388	0.7963958	0.6693791	0.807674	0.5116733	0.8958374	0.8171268	0.8150705	0.9239975
0.5116894	0.7682463	0.5463297	0.7598332	0.7385442	0.7187405	0.8005245	0.820484	0.8020265	0.6837284	0.7352116	0.7092195	0.8220489	0.8016778	0.8219979	0.7933877	0.8259726	0.8282294	0.8222507	0.8515877	0.6702679	0.8244109	0.8255622	0.7360151	0.6803712	0.8419622	0.8901987	0.775572	0.8433577	0.8534505	0.8392864	0.4886763	0.8141738	0.7948784	0.8973419	0.8791838	0.8429425	0.8441122	0.8639833	0.820043	0.851877	0.8966021
0.524505	0.8155876	0.7605604	0.6273352	0.8965227	0.8560158	0.6773713	0.232514	0.7467138	0.6535711	0.7285661	0.7449639	0.8800052	0.6780533	0.7809479	0.8524226	0.805016	0.9285828	0.6789879	0.5872663	0.9133413	0.7801612	0.6663767	0.8297021	0.9283956	0.7466235	0.8517512	0.9014463	0.7647893	0.7600664	0.8775834	0.9355046	0.9043766	0.9113621	0.8823895	0.8888195	0.8524699	0.7709457	0.7305357	0.8494515	0.8141619	0.9286938
0.5703603	0.817002	0.78824	0.7406532	0.7940092	0.7623762	0.6929638	0.6846528	0.783765	0.7160902	0.728769	0.790978	0.8001575	0.7214922	0.8121858	0.828748	0.7995452	0.8236519	0.7776667	0.8151044	0.6950673	0.6898721	0.7341879	0.8895603	0.8930028	0.8393334	0.8515918	0.8437804	0.7768872	0.7776346	0.7708766	0.8623318	0.734719	0.8218257	0.8375424	0.8623381	0.8464745	0.8655272	0.7808468	0.7677659	0.7581847	0.8066245
0.9703876	0.5701345	0.612574	0.725029	0.9807338	0.7312838	0.7740541	0.7114028	0.6770286	0.7584074	0.7276552	0.7054493	0.7746105	0.9074979	0.8358058	0.7619404	0.7144582	0.7591235	0.726046	0.7914844	0.8282828	0.9739706	0.7830579	0.9070978	0.6603537	0.5644237	0.7185309	0.8515266	0.7333999	0.8618407	0.8262556	0.9371598	0.8507164	0.9037414	0.7769821	0.7126455	0.8538777	0.8769678	0.8405601	0.740014	0.8178892	0.7302407
0.8872775	0.7592251	0.7458894	0.6910345	0.7261904	0.8051392	0.6699876	0.6492537	0.787451	0.9190611	0.8179396	0.9148398	0.8037175	0.7691388	0.7940887	0.7740175	0.7528517	0.8153278	0.7223282	0.6884562	NA	0.8103814	0.8248175	0.8207375	0.8076923	0.9162479	0.8226872	0.9016888	0.7506083	0.812825	0.828156	0.6934866	0.8466483	0.9003546	0.7025974	0.6684155	0.7727273	0.8119971	0.6907631	0.7425507	0.7905461	0.7852174
0.3412967	0.8198712	0.8178912	0.7586353	0.8573484	0.7769848	0.7334389	0.7338833	0.7920505	0.6493488	0.723709	0.7116542	0.7978665	0.6686211	0.8551298	0.8550915	0.7788872	0.847093	0.7532662	0.8107978	0.7094286	0.7165629	0.7220011	0.8455058	0.8811052	0.8400342	0.873494	0.8249286	0.7953246	0.7824979	0.7338233	0.9028847	0.7349676	0.8054346	0.8435249	0.9010589	0.8736393	0.8339211	0.8168619	0.7809988	0.8230088	0.8567827
0.4981107	0.8040836	0.8491727	0.7483676	0.5001003	0.8120735	0.6996749	0.8365152	0.7712749	0.6865751	0.7241526	0.7678694	0.7334678	0.6614903	0.7679123	0.8241085	0.8216442	0.8302532	0.8416629	0.8329983	0.8202088	0.8423584	0.7916614	0.8264589	0.7674007	0.7736242	0.7956368	0.7682924	0.8250381	0.8262436	0.8473504	0.8942233	0.8180761	0.7907206	0.7999644	0.657589	0.7878917	0.8914565	0.8342661	0.8115912	0.8722437	0.9353149
0.6248458	0.6201589	0.7210735	0.7905175	0.633332	0.7767517	0.6649618	0.6457278	0.6068193	0.6175758	0.6701564	0.6208713	0.7599352	0.8566169	0.901567	0.8144451	0.9164206	0.8894609	0.8782291	0.9070393	0.9164299	0.896171	0.8331157	0.6674462	0.7264539	0.8416656	0.5439484	0.875698	0.8721861	0.7311959	0.7364815	0.7553835	0.8978929	0.9068227	0.9099038	0.9215101	0.920719	0.9074743	0.7849824	0.7334033	0.7679362	0.9356725
0.5973374	0.8208001	0.812392	0.7678331	0.8214363	0.750157	0.6909034	0.7222072	0.745089	0.7003722	0.7380623	0.7497062	0.7860699	0.6968544	0.8521999	0.8169861	0.8096715	0.8309591	0.7861785	0.731306	0.7510067	0.7010657	0.7358673	0.876397	0.875167	0.836975	0.8487727	0.8095101	0.7857097	0.7825649	0.7372591	0.87884	0.7198884	0.7889302	0.837406	0.8613319	0.8602241	0.8223844	0.7937485	0.8062438	0.8373848	0.8333165
0.8333937	0.7459822	0.7558703	0.7778211	0.4128084	0.7558015	0.7584231	0.6845344	0.7165599	0.7854452	0.8002788	0.8025056	0.7612686	0.7933878	0.7263251	0.7912046	0.7930465	0.8224708	0.8129181	0.7349548	0.88708	0.8645273	0.8262829	0.8045605	0.8516898	0.7314705	0.7227862	0.7730344	0.8338945	0.7391151	0.8328603	0.7598413	0.8012255	0.7766914	0.7874748	0.7801506	0.8489165	0.7600503	0.8919768	0.892872	0.8618447	0.9276679
0.6463721	0.7858761	0.632465	0.7717348	0.7898786	0.7753524	0.8019394	0.8131811	0.800079	0.789701	0.7986059	0.7919458	0.7630881	0.7091826	0.7459087	0.7588279	0.7676899	0.7961521	0.8279331	0.8119132	0.7631825	0.6875367	0.7962618	0.7671475	0.8018818	0.8748111	0.7521858	0.6833455	0.804886	0.7829234	0.7985616	0.6423403	0.8440676	0.8145787	0.859511	0.8067325	0.8929562	0.8773818	0.8301986	0.8607303	0.842948	0.8848299
0.5587595	0.7672471	0.7198669	0.7285137	0.7442756	0.7756643	0.6768132	0.8376422	0.7856364	0.684829	0.6806679	0.7276452	0.8139502	0.7436368	0.7517918	0.8357853	0.7602542	0.7944467	0.7533674	0.7248012	0.8798984	0.8372933	0.7741038	0.8374711	0.8682129	0.8322363	0.8297437	0.7951087	0.7888519	0.7747068	0.8169395	0.8870856	0.8239134	0.8088074	0.781692	0.87974	0.8190768	0.8542037	0.8044697	0.793794	0.8294212	0.8903894
0.717658	0.8387579	0.7256876	0.7476448	0.8488818	0.7836419	0.6966707	0.7392801	0.7831555	0.7374149	0.8281838	0.7546095	0.8126929	0.7662596	0.8266658	0.8582014	0.8042335	0.8305947	0.7953188	0.802412	0.6820667	0.7789573	0.7727096	0.8742706	0.8176135	0.8147428	0.8371644	0.8097702	0.777707	0.7588009	0.7226219	0.7978889	0.7617968	0.7930003	0.7894295	0.8809038	0.8267646	0.8324444	0.7241208	0.7300755	0.7831717	0.816495
0.4930956	0.7830371	0.9011396	0.8362505	0.4416609	0.8305583	0.6688284	0.8661071	0.8615149	0.60049	0.8268091	0.8384747	0.8576484	0.7566691	0.873543	0.8121518	0.6184075	0.8417891	0.8795008	0.8457291	0.6375614	0.8525994	0.7972161	0.821234	0.9028506	0.8012979	0.9067592	0.8070852	0.8553868	0.8816481	0.8984228	0.5022819	0.5317402	0.8683382	0.7642056	0.6883209	0.6934555	0.8751634	0.8917054	0.86511	0.8970559	0.9342969
0.5828772	0.5878565	0.8432734	0.7610223	0.7033598	0.6827537	0.7853167	0.807064	0.674566	0.7174951	0.7742161	0.7276369	0.7401141	0.8493217	0.8801303	0.7082965	0.7056102	0.7472565	0.8156974	0.7004833	0.851651	0.8405081	0.6963698	0.7482811	0.9046608	0.8755088	0.9102867	0.7594626	0.847893	0.8750108	0.7852775	0.9268391	0.75316	0.8240782	0.9062264	0.7819124	0.7423449	0.8027284	0.846902	0.8377991	0.894442	0.9069741
0.758766	0.753737	0.6273148	0.8247472	0.8615593	0.7104045	0.7622187	0.7603343	0.8030817	0.7719401	0.7882878	0.7795931	0.7787387	0.7428975	0.8600564	0.7013043	0.8080117	0.8227645	0.8376412	0.846162	0.8362693	0.5708086	0.7998403	0.8547128	0.8042758	0.8667144	0.8382926	0.7857096	0.8347653	0.7747488	0.8045467	0.6257828	0.7818228	0.7862305	0.821437	0.7430874	0.8818669	0.7682921	0.8106758	0.8709033	0.7863855	0.8723628
0.7560195	0.7735319	0.8622957	0.8032494	0.5860966	0.8245798	0.8314025	0.8298343	0.7322977	0.8179897	0.8256962	0.8307624	0.7173814	0.8105903	0.7972395	0.782807	0.8746929	0.8098081	0.8259159	0.8554798	0.5893405	0.6895038	0.8218055	0.7961033	0.7409828	0.6654981	0.8405564	0.8086982	0.6878156	0.8915014	0.8271828	0.9280471	0.5931906	0.7959579	0.8868706	0.8078719	0.6202251	0.787882	0.8645709	0.8193259	0.851784	0.8974715
0.2188164	0.8088875	0.7838631	0.7312019	0.8032129	0.7721358	0.6850013	0.7754824	0.7794912	0.6275176	0.7180394	0.7385823	0.8331737	0.7500476	0.8488948	0.8269426	0.7961054	0.8566539	0.8080942	0.8288673	0.6925348	0.8020188	0.7515523	0.8785639	0.898192	0.8431875	0.9043365	0.8081409	0.7683948	0.8270015	0.7433826	0.8879302	0.7635025	0.8311018	0.8630618	0.9090039	0.8767965	0.808625	0.817128	0.773635	0.8292829	0.8937703
0.7227986	0.8197091	0.9107031	0.8349401	0.7073933	0.7782727	0.7781654	0.7570039	0.7913564	0.6831534	0.7022672	0.6597813	0.7493049	0.7737155	0.4156879	0.7943428	0.8026581	0.7835327	0.8137757	0.9057748	0.9172427	0.8925275	0.81458	0.7240171	0.9260983	0.8488359	0.7436686	0.794777	0.879616	0.6450227	0.8880631	0.5679128	0.6809265	0.8333834	0.8378553	0.6669804	0.93296	0.9347487	0.8862597	0.7534016	0.8890055	0.9201003
0.5311503	0.7069464	0.8523507	0.7328005	0.8318305	0.7504001	0.7506181	0.8382495	0.8333333	0.7534232	0.7636778	0.8015912	0.677362	0.7093228	0.7220288	0.8405313	0.8401648	0.7034649	0.8614535	0.7743526	0.8417819	0.7458746	0.8181772	0.5334683	0.8609734	0.7067253	0.9123567	0.77405	0.7973819	0.8329146	0.8430312	0.9080928	0.7142662	0.865985	0.8993819	0.8455604	0.8367625	0.7033353	0.8519651	0.867258	0.8615546	0.8704851
0.7128189	0.8095238	0.7421066	0.7396755	0.7936618	0.7944332	0.8396226	0.7734706	0.8257697	0.8637664	0.8023897	0.8269933	0.8232739	0.8165138	0.7437723	0.8330818	0.8096774	0.7792243	0.7250953	0.7628689	0.8079486	0.811117	0.7980372	0.8376547	0.7724595	0.8315343	0.7012278	0.8548554	0.7099057	0.7855057	0.7779343	0.7885019	0.8292238	0.8141277	0.7458478	0.7610449	0.8005734	0.8293706	0.7909311	0.7807784	0.756605	0.7717016
0.7241453	0.7125832	0.7905637	0.8002193	0.8362815	0.7803671	0.631512	0.8101864	0.8227319	0.7575631	0.8277972	0.8095823	0.6448431	0.823651	0.8760318	0.8366768	0.7230574	0.8462138	0.8160471	0.3474129	0.8545573	0.7493756	0.776823	0.8812321	0.8658676	0.6477237	0.8738192	0.8572869	0.6137814	0.8241966	0.6683723	0.8880408	0.7879205	0.8566014	0.8192691	0.8868757	0.8780488	0.8532992	0.8294793	0.8195736	0.8469383	0.8781393
0.6703964	0.7888391	0.7942089	0.7622614	0.7656987	0.7193069	0.6674554	0.7350974	0.7551331	0.6788211	0.6958315	0.7385755	0.8199381	0.7284009	0.8500338	0.8276154	0.7735115	0.8238283	0.7710107	0.7908211	0.7436933	0.7223634	0.7129757	0.9071903	0.8916318	0.840528	0.7923414	0.8421789	0.7625132	0.7950861	0.7545331	0.8838025	0.7315378	0.8119384	0.8539962	0.8921091	0.8826217	0.8704515	0.8241041	0.7905198	0.8490705	0.8936031
0.1935398	0.8154082	0.8198886	0.78863	0.8208787	0.8113129	0.6813511	0.6899456	0.8093565	0.6487734	0.7626528	0.7293155	0.7805889	0.7607264	0.8669018	0.8547825	0.7891991	0.8522326	0.7885212	0.819222	0.7504572	0.7736277	0.7910104	0.8778054	0.8872865	0.8403292	0.8818094	0.8144371	0.8152269	0.8052309	0.7921093	0.8977765	0.7995598	0.818163	0.839026	0.8962314	0.8676608	0.7501625	0.7986959	0.7648948	0.8331402	0.8282837
0.4223995	0.8561659	0.8253	0.7443492	0.8386222	0.7880618	0.6785648	0.7297675	0.8246009	0.6754771	0.7592096	0.7684684	0.8153121	0.6986672	0.8479481	0.8720458	0.8259307	0.8654292	0.7743224	0.7834842	0.7188231	0.6659462	0.7371866	0.8952531	0.8847231	0.8138664	0.8489977	0.8460983	0.7626843	0.7815889	0.7468869	0.8821865	0.7820842	0.8168576	0.8258605	0.9168891	0.8459136	0.8717012	0.7454494	0.7874128	0.8251604	0.835823
0.5595595	0.6284614	0.4586228	0.7434413	0.9277689	0.9047219	0.7508246	0.6355153	0.7501128	0.8271632	0.8269556	0.886634	0.6570014	0.7119136	0.2922402	0.7539911	0.7363524	0.8481337	0.9621689	0.9068184	0.9667452	0.6981301	0.9021516	0.8817341	0.9016657	0.5738468	0.9624521	0.5584007	0.9554647	0.5586971	0.9648492	0.9670345	0.772227	0.9286991	0.7205882	0.6569297	0.7526359	0.9468982	0.9417601	0.9502575	0.9527692	0.9584178
0.3169385	0.8544365	0.8411071	0.7841094	0.8735328	0.7921383	0.6580719	0.7723421	0.8015766	0.5112906	0.6948836	0.6234185	0.8533182	0.730532	0.8438768	0.839641	0.7434329	0.8441599	0.7784583	0.7915229	0.7954435	0.7322876	0.7585118	0.9179261	0.907171	0.8509277	0.7831246	0.8670512	0.7730761	0.808022	0.7599096	0.8929074	0.8215542	0.8404613	0.8779025	0.8722962	0.8703224	0.8708491	0.8005399	0.7985636	0.8444005	0.8726012
0.7599214	0.8414574	0.3340327	0.8210391	0.3777368	0.7055874	0.6620955	0.8327192	0.787188	0.6985264	0.5887684	0.6558612	0.7774259	0.8723654	0.879425	0.7722264	0.8366404	0.8282454	0.8774704	0.8687913	0.8670046	0.6004286	0.7108936	0.8792422	0.8581235	0.8904836	0.8342925	0.860662	0.8022431	0.8458247	0.8256622	0.8724138	0.880971	0.8745046	0.8631733	0.8834046	0.8802761	0.8791502	0.8596768	0.8128316	0.8617373	0.8615404
0.7649277	0.7555853	0.7322945	0.7831728	0.7880482	0.7405397	0.737681	0.8185647	0.7262566	0.7557901	0.7279621	0.7068897	0.8331604	0.845936	0.7541779	0.7377279	0.82492	0.8217407	0.8244058	0.8853019	0.7112871	0.8021548	0.8593411	0.7577391	0.6580709	0.6636166	0.8835219	0.7573764	0.7372972	0.8181117	0.8590273	0.8564345	0.7873361	0.7594121	0.8085435	0.8305481	0.8338212	0.8346265	0.8571948	0.8635482	0.855042	0.9335577
0.8928437	0.8545396	0.9110253	0.698716	0.4861952	0.8118309	0.9051272	0.9054394	0.6432572	0.9199383	0.8980027	0.9058078	0.5671775	0.916522	0.8712028	0.8107864	0.57101	0.7101682	0.9096654	0.764311	0.5805314	0.9060561	0.8650259	0.8933831	0.5094999	0.5005594	0.8533202	0.630078	0.9115168	0.9185443	0.9143282	0.9454954	0.8316238	0.8098499	0.6944544	0.6435295	0.6437168	0.6008546	0.9085813	0.9251488	0.9419219	0.9448707
0.4195523	0.8277712	0.8269456	0.7544726	0.8433995	0.7677799	0.6999231	0.7483388	0.795469	0.7101881	0.7447877	0.7544034	0.8017277	0.6484514	0.8506981	0.8616936	0.8139948	0.8462911	0.7431268	0.8593402	0.6836368	0.705838	0.7526857	0.9079626	0.8667227	0.8584439	0.8441457	0.8707649	0.7914561	0.7762778	0.7392603	0.891277	0.7435237	0.8294141	0.8494654	0.9067345	0.8656893	0.8697322	0.8082135	0.7752767	0.8077949	0.8718877
0.789922	0.7926807	0.771844	0.7358454	0.7727087	0.7381029	0.758171	0.7771607	0.7776779	0.8091155	0.7920311	0.8101929	0.8120847	0.8409209	0.7659906	0.7621602	0.8039139	0.7872668	0.7913379	0.7974302	0.7790757	0.7830324	0.7776744	0.8142256	0.8055556	0.8415108	0.7579173	0.8021688	0.7714173	0.8414264	0.7838327	0.8175676	0.8045022	0.826305	0.8188633	0.7870778	0.7910946	0.8217764	0.7952183	0.8033562	0.8274401	0.7975342
0.1824101	0.8533872	0.7988017	0.7481081	0.8647238	0.8090186	0.7083106	0.7673387	0.8664612	0.69187	0.5937143	0.7530169	0.8217807	0.7032405	0.8589711	0.8685543	0.7690035	0.8470178	0.7710516	0.7729893	0.7762663	0.7238938	0.7967252	0.8944855	0.8901651	0.8607447	0.8636364	0.8767689	0.7883258	0.8164876	0.8114811	0.8891521	0.7825414	0.8808357	0.8210477	0.8923631	0.8456799	0.8560723	0.7744534	0.7585661	0.830438	0.8662745
0.6406144	0.8146742	0.6023834	0.8362132	0.7523386	0.8187654	0.8304921	0.746947	0.8023027	0.794489	0.8313088	0.8338521	0.8023429	0.7670001	0.739732	0.8143238	0.8287601	0.8023147	0.8591918	0.8603507	0.8056162	0.6500609	0.8064516	0.7436193	0.8082932	0.6417817	0.7848837	0.8211468	0.8445306	0.7904784	0.8490822	0.7125543	0.8016446	0.7508726	0.8153587	0.7447792	0.8712367	0.8206548	0.8904468	0.8569782	0.8422256	0.9162349
0.3382054	0.7931937	0.7538435	0.7409005	0.826202	0.7795647	0.698403	0.789369	0.7760538	0.6627598	0.7222401	0.7415591	0.8083534	0.7411546	0.8331566	0.8222136	0.8064932	0.8439576	0.7742118	0.8131259	0.7371764	0.8195795	0.7682804	0.8769589	0.9016973	0.8515191	0.8707248	0.8199723	0.7745438	0.8224472	0.7646599	0.8529701	0.7609867	0.8420736	0.8636364	0.9208739	0.8604769	0.8339874	0.8269264	0.7973831	0.8573417	0.8751717
0.6094749	0.7740976	0.7311018	0.7706754	0.8283804	0.8010111	0.7483842	0.7590921	0.7792585	0.658676	0.7674608	0.7073843	0.8245397	0.7966654	0.8164365	0.8124667	0.8309417	0.7648149	0.8145839	0.8659588	0.7655626	0.7431284	0.7737781	0.8334634	0.8660263	0.835278	0.7845681	0.8115836	0.7583674	0.8306263	0.8230184	0.9335453	0.8228016	0.8081163	0.8130734	0.8719773	0.8542115	0.7690575	0.7727251	0.8412034	0.8170046	0.7762133
0.8563169	0.4461787	0.6390781	0.8897233	0.4285434	0.9009475	0.9014267	0.6643615	0.8135068	0.8993531	0.8271081	0.897925	0.5835082	0.6984598	0.9056604	0.9113016	0.7550772	0.8983927	0.8751559	0.6991761	0.900192	0.9107192	0.8767548	0.9122095	0.8058388	0.6769981	0.5579026	0.768078	0.6725136	0.9133291	0.9102924	0.4111722	0.8073505	0.8888503	0.6346687	0.9297609	0.9251388	0.7141589	0.9073296	0.9134796	0.9412972	0.9446008
0.8564826	0.6681488	0.50983	0.7323391	0.8669095	0.7834356	0.7961184	0.6381861	0.7122297	0.8272656	0.79412	0.7935926	0.7973076	0.8075082	0.8097795	0.7345003	0.8340973	0.7664695	0.7605525	0.8232505	0.7839351	0.7301927	0.8202984	0.7272303	0.7597308	0.8960394	0.773366	0.8278304	0.8530828	0.8319969	0.7943783	0.8228762	0.877717	0.8063366	0.8586163	0.8387966	0.8592668	0.8659289	0.8512514	0.8699822	0.7406548	0.9171261
0.5930978	0.7867407	0.7612746	0.8020293	0.8283492	0.8044101	0.6830149	0.7129073	0.773729	0.6492438	0.8057857	0.7969812	0.85134	0.7742077	0.912961	0.8375751	0.7140302	0.7839628	0.7692468	0.728048	0.7035038	0.8361014	0.7152162	0.9001053	0.9054331	0.9477549	0.8328957	0.8399014	0.7885612	0.7420686	0.7550274	0.9508559	0.7279442	0.9029471	0.8264163	0.8513954	0.8544197	0.8947725	0.76832	0.7149253	0.7952584	0.8352512
0.6066864	0.8005952	0.7322429	0.7819871	0.8221256	0.7712811	0.7112507	0.786855	0.776969	0.7035599	0.7404635	0.7720786	0.8192173	0.8012677	0.8390321	0.8203805	0.8112739	0.8420295	0.7950968	0.8288555	0.772876	0.7029935	0.7665266	0.8358612	0.8752198	0.8207541	0.8638736	0.8021049	0.7844883	0.8017045	0.796926	0.892246	0.7625678	0.7770025	0.8449717	0.8772336	0.8331305	0.8573742	0.8035133	0.7901861	0.8088307	0.8551341
0.7828683	0.8287289	0.7555221	0.7637255	0.8736033	0.7850724	0.8251548	0.8650884	0.8142255	0.845056	0.8051658	0.8143863	0.78816	0.7880198	0.6808567	0.7401068	0.7938297	0.7962291	0.7654555	0.8705029	0.7571738	0.6990731	0.6900687	0.7544016	0.7714719	0.8795372	0.7483621	0.8236348	0.8471548	0.7992402	0.8479577	0.9276026	0.770015	0.7130919	0.9058722	0.7667551	0.8053412	0.6388718	0.8098405	0.851637	0.8269275	0.9146377
0.865223	0.680883	0.5939471	0.8209108	0.8944571	0.8534933	0.8711138	0.8892854	0.8257214	0.8777674	0.846832	0.9023367	0.7535098	0.848416	0.7858227	0.6653745	0.6510786	0.8258842	0.8623006	0.866618	0.8845745	0.6049298	0.7304004	0.4745953	0.7853187	0.6008044	0.8214513	0.8167467	0.9057239	0.8950104	0.8506681	0.7527097	0.672603	0.7398633	0.915334	0.8441526	0.7807345	0.787791	0.9242725	0.9171899	0.7993083	0.8797814
0.7146652	0.8020512	0.821025	0.8408063	0.8804498	0.7622323	0.7451113	0.7035161	0.7648834	0.6736317	0.7811914	0.6854667	0.7634295	0.7279412	0.8985952	0.8595046	0.7857802	0.7647091	0.7344673	0.7840768	0.7527123	0.7352225	0.7715263	0.9348392	0.8509141	0.8559286	0.840135	0.8363903	0.8647622	0.7676181	0.7315513	0.9222963	0.7910119	0.8274205	0.815143	0.8517641	0.8438855	0.8597674	0.784094	0.8262024	0.7861465	0.8293805
0.3581208	0.8296565	0.7344637	0.7306418	0.8550599	0.7963901	0.73125	0.8212034	0.7254875	0.6966249	0.6998755	0.7036682	0.8378277	0.7493188	0.8652623	0.708423	0.8337596	0.8655742	0.8218933	0.8604525	0.7866738	0.8092139	0.8362599	0.8832321	0.8639899	0.8693387	0.5187985	0.8486407	0.8228585	0.805446	0.8142685	0.8975729	0.8245465	0.8561416	0.8731163	0.8943167	0.8911237	0.8847979	0.8652745	0.8087199	0.8537391	0.8905664
0.6677071	0.8076646	0.8137681	0.801146	0.8408453	0.7714589	0.7439746	0.7736087	0.7872522	0.720274	0.7695107	0.7475997	0.7730102	0.775611	0.8554824	0.8407276	0.8569266	0.8343816	0.842591	0.8141063	0.7460761	0.7497084	0.7872987	0.8680603	0.7572046	0.8320139	0.8477536	0.8098914	0.8057218	0.7219844	0.7918997	0.7897739	0.7950181	0.8080665	0.7349363	0.8825471	0.8718214	0.845169	0.8291256	0.8205559	0.8474563	0.8651871
0.374283	0.7732849	0.7522861	0.8014144	0.7917587	0.7558258	0.7453675	0.7596583	0.7856603	0.7176431	0.7597803	0.7711951	0.7966973	0.808659	0.8559924	0.80172	0.8294215	0.8264914	0.8147897	0.8176517	0.8577069	0.7765748	0.7872375	0.8135653	0.8831346	0.8133355	0.837876	0.796043	0.8199052	0.8277907	0.8028229	0.8967793	0.7885555	0.8191677	0.8484902	0.8580506	0.8511974	0.815496	0.8357744	0.8442857	0.8491035	0.8942742
0.5164755	0.7691219	0.8010771	0.76384	0.7137691	0.8051882	0.7822845	0.8492756	0.7940773	0.7621017	0.7666457	0.7898247	0.8055466	0.814615	0.7630525	0.8055968	0.7760515	0.8147387	0.8238294	0.8102995	0.8473636	0.8787418	0.8029984	0.768248	0.8411244	0.7782325	0.900522	0.7777543	0.8107503	0.7770485	0.8099459	0.8721009	0.8089575	0.8049917	0.7143264	0.8792693	0.7657598	0.9015811	0.8454746	0.8211254	0.8579054	0.8657271
0.6104476	0.7200906	0.8978443	0.8021687	0.8934808	0.7466428	0.8335142	0.781626	0.6746067	0.7865005	0.7840484	0.7828271	0.7915731	0.7991707	0.7833967	0.7737561	0.8239263	0.8580772	0.7436637	0.7742177	0.8362309	0.7486057	0.8136464	0.6538206	0.8963872	0.8734565	0.9161305	0.7431621	0.8872651	0.6665839	0.8610765	0.8043193	0.8194821	0.7828286	0.8066266	0.8580728	0.8707244	0.7911392	0.8654087	0.8742536	0.7541825	0.8821477
0.6556915	0.8417141	0.8164755	0.7376335	0.81721	0.7595395	0.7114109	0.677911	0.8219697	0.7820585	0.8349658	0.7962735	0.7942624	0.7525752	0.8664596	0.7877706	0.8211238	0.8166253	0.7459459	0.7951483	0.7827535	0.7540957	0.7563041	0.9007298	0.8824671	0.8710636	0.7907462	0.880351	0.7736762	0.7886588	0.7145287	0.8478981	0.8029582	0.8700491	0.8429469	0.8143139	0.8408905	0.8789365	0.7948344	0.8155447	0.8157032	0.8449387
0.6685208	0.7630469	0.8410795	0.7990561	0.7175391	0.7657424	0.7923802	0.7016803	0.7831727	0.7650648	0.7417572	0.8042784	0.7890292	0.7918224	0.8336573	0.7841927	0.827091	0.7647191	0.8077775	0.8537797	0.8410268	0.8165351	0.781427	0.7921863	0.8531515	0.8833895	0.7177269	0.716419	0.852667	0.7756646	0.7969431	0.9017814	0.8066787	0.8246128	0.8617558	0.8846692	0.8539734	0.7258306	0.8480339	0.8338626	0.8620405	0.8786086
0.7221256	0.7555318	0.7709919	0.7850788	0.7156313	0.7451043	0.8119102	0.7936282	0.766414	0.78438	0.7789081	0.8095077	0.7692772	0.7675831	0.8107799	0.7779039	0.8418084	0.8272094	0.8373582	0.8511155	0.8334963	0.8437402	0.7713735	0.7502843	0.8242354	0.7967636	0.7923388	0.7499398	0.8239304	0.8113275	0.8106619	0.8140808	0.8125469	0.8480598	0.8626612	0.7809727	0.828224	0.8374727	0.8407981	0.8213232	0.8425844	0.8925924
0.7369732	0.769008	0.7465801	0.7533543	0.6770513	0.7749888	0.8038647	0.7576683	0.7885582	0.7820539	0.8240865	0.8088981	0.7666538	0.7821925	0.8170186	0.7646214	0.8359889	0.8110336	0.8195603	0.8558108	0.7923376	0.8338879	0.7846014	0.6959226	0.8283721	0.8632628	0.8393671	0.7637289	0.8138584	0.8674769	0.809536	0.710263	0.7969676	0.8181576	0.8743501	0.8218567	0.7980649	0.8376819	0.8614216	0.8743306	0.860786	0.897467
0.5879206	0.638056	0.7967069	0.8388489	0.879292	0.7255843	0.657338	0.7872681	0.7486489	0.7078779	0.75065	0.7050105	0.7983093	0.8452704	0.8809229	0.7183828	0.8821062	0.6398275	0.7701417	0.8607656	0.7317365	0.7916058	0.8115346	0.8958831	0.8691968	0.8827304	0.9073356	0.8827522	0.8078493	0.7914771	0.7924723	0.8925405	0.8309461	0.8457193	0.8760921	0.9121298	0.8655015	0.8676257	0.81915	0.7046385	0.8728886	0.8502276
0.9141032	0.9168905	0.7960629	0.7284852	0.3934948	0.7155348	0.9254761	0.655313	0.9316047	0.9371518	0.9208221	0.9299774	0.9003788	0.9004459	0.9060959	0.8487772	0.9160305	0.7240264	0.9151077	0.9107259	0.7408574	0.9353582	0.8153139	0.6957993	0.9188082	0.5107008	NA	0.9099476	0.8371915	0.9187359	0.7469434	0.704	0.5601667	0.8599154	0.8927119	0.5865145	0.8940294	0.5026447	0.9424774	0.6498317	0.8567014	0.7003215
0.5010443	0.8616912	0.8595103	0.745911	0.8500989	0.7325984	0.6347111	0.8344988	0.7998633	0.5911276	0.5734178	0.5437909	0.8179607	0.7235283	0.8401428	0.8351002	0.8077786	0.8798378	0.7396761	0.8480273	0.8472743	0.8440419	0.7674996	0.8930189	0.8896793	0.8730421	0.9102167	0.8621707	0.7640008	0.8154442	0.8681766	0.903884	0.8591383	0.8523937	0.8220411	0.9233145	0.8507723	0.8886332	0.8132416	0.7626764	0.8536345	0.8872318
0.8139439	0.8192049	0.7428942	0.8032849	0.7221709	0.7599838	0.8163469	0.7071739	0.7995729	0.8631338	0.8380394	0.8511473	0.7270465	0.7745485	0.7196426	0.7653108	0.8509641	0.7788688	0.8589743	0.8107972	0.7990388	0.7350037	0.7985256	0.7430788	0.8398874	0.8296538	0.8131403	0.6966385	0.8378975	0.8327785	0.8197793	0.8749542	0.8396871	0.8748261	0.7451259	0.7649326	0.8594421	0.7958871	0.8739168	0.8661716	0.8755675	0.8329775
0.5700633	0.7598587	0.8313268	0.7689967	0.6994929	0.8019046	0.7638086	0.7260396	0.7826819	0.7727308	0.8216299	0.801636	0.7901263	0.8204965	0.8412141	0.7822315	0.8173198	0.7925989	0.8218195	0.8421796	0.8031757	0.8267688	0.7532649	0.7744401	0.8353438	0.838232	0.8694935	0.8101534	0.846397	0.8509718	0.8172673	0.836127	0.8386139	0.8153446	0.8616021	0.843589	0.7859426	0.7718129	0.8479235	0.8251485	0.8405127	0.8857535
0.801464	0.7637023	0.9036813	0.7996542	0.801707	0.7992414	0.8391134	0.7302601	0.8013523	0.8151637	0.8433226	0.8187799	0.7643394	0.8013872	0.6590587	0.8161009	0.8414398	0.8194892	0.8385272	0.8795748	0.6486874	0.7161739	0.7843108	0.6739014	0.8390091	0.8023611	0.8599476	0.7950267	0.8720065	0.7472063	0.84285	0.857646	0.6629936	0.8939161	0.5657013	0.8712794	0.8676583	0.8547643	0.9053814	0.8797814	0.8109564	0.9304056
0.7900284	0.8103475	0.8322614	0.8379852	0.8461633	0.8050356	0.7938486	0.7751434	0.8159163	0.8633721	0.8414487	0.849659	0.7765069	0.7772426	0.8369656	0.8523461	0.6907895	0.7447741	0.8035095	0.8092387	0.5539525	0.8261393	0.7680153	0.8107184	0.8576512	0.8598539	0.8779323	0.8819516	0.842442	0.8124909	0.8512776	0.8681213	0.8173667	0.8133797	0.8080631	0.7422957	0.8326145	0.8511683	0.866952	0.8292683	0.4969203	0.8148293
0.8236067	0.8085454	0.8155286	0.7478646	0.7861515	0.7628164	0.6888535	0.7390074	0.7803661	0.7687671	0.7759125	0.8061252	0.8352737	0.7325828	0.8742683	0.8616259	0.8036168	0.8412298	0.7723046	0.8337587	0.7170762	0.682603	0.7201481	0.9485676	0.8915455	0.8870578	0.8670897	0.8723175	0.7715282	0.7372451	0.7222817	0.8603048	0.7192278	0.8332269	0.875649	0.8955297	0.8649166	0.9210489	0.7864065	0.7553236	0.7700087	0.8879257
0.6753262	0.8436622	0.8864245	0.8353227	0.4514897	0.8784767	0.7824701	0.8538231	0.8441336	0.8457755	0.7493505	0.850035	0.8542926	0.7909227	0.8348739	0.8945415	0.8270789	0.5276082	0.8521291	0.8492277	0.8531894	0.8887193	0.8411468	0.9157568	0.4697908	0.9133244	0.3355096	0.9147501	0.824365	0.8955504	0.8948939	0.9139802	0.9057474	0.886482	0.6345399	0.8615497	0.6177741	0.9269934	0.9176707	0.8431892	0.8819968	0.8746013
0.4830832	0.8829979	0.7880549	0.7664042	0.8454378	0.800697	0.6758505	0.7710801	0.8168705	0.7189202	0.8174248	0.7676833	0.8074974	0.7238222	0.8645289	0.9093347	0.8095427	0.8656297	0.7963877	0.8231377	0.7571611	0.6931806	0.7741935	0.9393696	0.8912774	0.8882645	0.8786043	0.8906226	0.7695519	0.7402116	0.759655	0.852651	0.7657347	0.8555679	0.8235769	0.9000474	0.8552026	0.9040768	0.7884887	0.7661104	0.845048	0.8691245
0.6145481	0.8529876	0.7288047	0.8246066	0.87304	0.7910182	0.8138489	0.863672	0.8378291	0.834501	0.8485395	0.8429989	0.8096365	0.8473918	0.8636254	0.5744327	0.693789	0.8502602	0.8968861	0.8824931	0.8431196	0.8904599	0.7623981	0.7075547	0.8942056	0.8986593	0.5816533	0.8476224	0.745681	0.6102805	0.8479031	0.936007	0.8634827	0.8626121	0.9164366	0.8160643	0.8401836	0.8028752	0.8796433	0.8100356	0.6796745	0.770234
0.384021	0.7797102	0.8234013	0.7887977	0.8300166	0.7878717	0.8006662	0.8088197	0.8006077	0.8463946	0.7934976	0.8356624	0.8330513	0.8025559	0.7963864	0.8216867	0.7870751	0.8046531	0.8394274	0.7904313	0.8450482	0.7874804	0.795347	0.8419596	0.8418113	0.8569863	0.8432351	0.8477785	0.8035889	0.785973	0.8180177	0.8313081	0.8262376	0.8509095	0.8122441	0.8524442	0.8411286	0.8382369	0.8028591	0.8673608	0.8166026	0.8521068
0.6520294	0.7625059	0.718465	0.8136058	0.8626601	0.8126211	0.8192787	0.6786445	0.80836	0.7925347	0.7793728	0.8262438	0.80548	0.8163608	0.8562712	0.7725376	0.7538257	0.7747464	0.8179511	0.7783062	0.7610053	0.8288357	0.7997351	0.6618519	0.8314775	0.7524309	0.8822689	0.8131439	0.8785458	0.8571162	0.824419	0.9184138	0.8607928	0.8617144	0.8927137	0.8548969	0.8144251	0.9003451	0.8531954	0.8498377	0.7107738	0.9112965
0.8333132	0.7628859	0.4937903	0.8077071	0.6963164	0.7876353	0.8217105	0.750273	0.7799892	0.8172694	0.8303489	0.8214524	0.8007702	0.8145327	0.8405651	0.8118522	0.8517238	0.7780511	0.8225136	0.8464406	0.8939325	0.8286185	0.8360717	0.8282825	0.7740619	0.6605753	0.8094887	0.8191738	0.8541418	0.7833472	0.826069	0.8693683	0.8461192	0.8448126	0.8287175	0.8680844	0.812332	0.8650425	0.8485877	0.8581576	0.8329728	0.8926149
0.6493861	0.7287427	0.5164388	0.8254348	0.8103924	0.7952377	0.7813639	0.6705447	0.790977	0.8236921	0.8443968	0.7357087	0.8460428	0.8334303	0.7645871	0.9432998	0.853479	0.6925088	0.8939709	0.8731788	0.8700521	0.8766229	0.8399974	0.6675814	0.8064945	0.846617	0.8636836	0.6781321	0.9147549	0.6721724	0.8589727	0.9534627	0.854573	0.8219483	0.6611648	0.8955029	0.8698677	0.9104918	0.8723404	0.9190171	0.8803616	0.846534
0.6460245	0.8306156	0.7097954	0.831439	0.6496673	0.6782019	0.7742093	0.8066751	0.8090045	0.6732594	0.6402395	0.7304719	0.8353076	0.7840803	0.8056605	0.8333928	0.8395378	0.8870744	0.827859	0.8712842	0.8217391	0.8239136	0.8240606	0.9040288	0.8991546	0.874633	0.6780006	0.8795098	0.8727081	0.7614914	0.8426802	0.9198858	0.8485208	0.8638998	0.8854994	0.9164561	0.8966904	0.7572486	0.8922691	0.8553697	0.9002726	0.681562
0.7911351	0.8372328	0.8130641	0.8400912	0.8849431	0.8100837	0.7658471	0.7700565	0.8147409	0.69819	0.7935464	0.7112354	0.7589849	0.7161516	0.879796	0.8901099	0.7508587	0.8267446	0.7619424	0.7956375	0.7349146	0.7109885	0.7705581	0.9313104	0.876536	0.7973394	0.848725	0.8435417	0.8565146	0.7735699	0.726923	0.9207872	0.7930725	0.8364326	0.8313512	0.8641955	0.8661361	0.9050872	0.7850747	0.8406712	0.794192	0.8472445
0.7702236	0.7797309	0.8099122	0.7838249	0.7119771	0.7818109	0.8059299	0.7246615	0.7787712	0.789335	0.8213117	0.8601393	0.7686237	0.8160233	0.8661395	0.751672	0.796095	0.8133996	0.8383457	0.8717036	0.6999758	0.7121754	0.7989721	0.8242633	0.7992352	0.8558534	0.9059885	0.8422826	0.8455045	0.8016186	0.8204023	0.8929982	0.8233904	0.8561468	0.8702778	0.818846	0.7245396	0.8335187	0.8529564	0.8492974	0.826901	0.9011813
0.4051751	0.8504718	0.8685129	0.7589213	0.866047	0.7846335	0.6423083	0.8433832	0.7804486	0.4963172	0.5266128	0.4658588	0.8314112	0.7055913	0.8732606	0.8416666	0.8730815	0.8967791	0.7846795	0.8726836	0.8416761	0.8617361	0.7546357	0.8912311	0.9158752	0.8653771	0.8982953	0.8674133	0.7987256	0.8440575	0.8549997	0.9239218	0.8712918	0.8828163	0.8644869	0.9162051	0.8996981	0.8822636	0.8710967	0.8166605	0.8927861	0.9163951
0.7805798	0.7880281	0.8563446	0.7740868	0.795559	0.7784756	0.769545	0.8579098	0.7495237	0.8100593	0.8452764	0.8135532	0.7606621	0.7778113	0.7846804	0.7461048	0.7877809	0.7738351	0.8348525	0.8854359	0.8705937	0.7364082	0.7323617	0.7793438	0.6852836	0.8854448	0.9058528	0.8325359	0.8771168	0.7991136	0.8305913	0.7012209	0.8298762	0.8153828	0.804408	0.8395143	0.820567	0.9008265	0.8735091	0.8446	0.8604554	0.9343833
0.7463235	0.7209048	0.5582648	0.8045685	0.8997145	0.7304184	0.7819549	0.8205999	0.7407725	0.7634239	0.8268961	0.693073	0.8315424	0.8263015	0.8535219	0.8072197	0.7978261	0.7812572	0.7173712	0.8481482	0.8011264	0.8590525	0.7350347	0.9349217	0.6962049	0.9273527	0.8032108	0.8896567	0.8570149	0.8551532	0.807644	0.8392397	0.8806142	0.9000555	0.7355877	0.8090179	0.8492478	0.9596598	0.8666528	0.8923667	0.7964449	0.8878851
0.4164534	0.8866262	0.9030828	0.7369241	0.870295	0.7738363	0.6390833	0.8422509	0.8279	0.5436346	0.5379015	0.4934262	0.8449758	0.7046057	0.8362123	0.8149135	0.810272	0.9007648	0.7885437	0.8600653	0.8709602	0.860983	0.7908906	0.9150283	0.9220027	0.8926039	0.92579	0.8815435	0.7771047	0.8168229	0.8775419	0.9135629	0.8895058	0.8705214	0.8336757	0.9498156	0.8679049	0.9181215	0.827605	0.727669	0.8705521	0.904516
0.9081413	0.7892972	0.8169828	0.8220873	0.7574862	0.8141975	0.8181044	0.7297904	0.8276154	0.8354357	0.8416058	0.838442	0.7576315	0.7482901	0.8084195	0.7434284	0.6792137	0.8163316	0.8518903	0.8558942	0.6514973	0.7301122	0.8273281	0.7270645	0.8798547	0.6451935	0.8935172	0.7888197	0.8450626	0.8025601	0.8245576	0.8426301	0.7156433	0.8366433	0.8571079	0.9099303	0.8815043	0.8376853	0.8786787	0.8837542	0.8946838	0.9241164
0.7638602	0.7716994	0.8635249	0.7864965	0.8498309	0.7898443	0.8175863	0.6290966	0.8143809	0.7923171	0.8089271	0.7890337	0.7795877	0.7213472	0.8485774	0.794913	0.8301458	0.831649	0.8315181	0.7914957	0.8245866	0.8362013	0.8073114	0.831128	0.8930768	0.7551512	0.8621014	0.8295659	0.8531312	0.8185913	0.8457684	0.6798652	0.8160836	0.8281627	0.8186309	0.8619802	0.8621648	0.7702159	0.8609307	0.8780778	0.8609501	0.8394204
0.7730817	0.7158225	0.8399069	0.7844499	0.7662883	0.7782732	0.8079909	0.7350492	0.7451814	0.8260643	0.7712085	0.8395824	0.7654036	0.779394	0.8365176	0.7965974	0.8436333	0.8302934	0.8452113	0.8546537	0.8343126	0.7928409	0.8147942	0.8040564	0.8763592	0.802996	0.7655607	0.8283908	0.862644	0.8206035	0.8208216	0.6875391	0.808215	0.7965246	0.8160179	0.848443	0.8699796	0.8774492	0.8771986	0.8293175	0.8742037	0.8984597
0.7890803	0.8250134	0.8291691	0.8234519	0.7152683	0.8402427	0.8256836	0.885851	0.8537074	0.8714941	0.8124	0.8795004	0.8549618	0.8246027	0.789823	0.8578432	0.7828096	0.8328236	0.7752391	0.7782647	0.7755102	0.7981122	0.8323674	0.8428435	0.7360164	0.8689884	0.7671728	0.9051512	0.7785957	0.8338338	0.7913758	0.728893	0.8679472	0.8745371	0.7363281	0.7861339	0.7819782	0.9040664	0.7913386	0.768732	0.7645	0.7695962
0.7759287	0.7866938	0.8102972	0.7819802	0.7059268	0.794615	0.8201584	0.8142151	0.8038796	0.7908198	0.8150282	0.7884805	0.8338488	0.7990773	0.8016126	0.8157651	0.8207162	0.837869	0.8428692	0.8256723	0.810301	0.8393217	0.7996855	0.756351	0.8529412	0.8554862	0.7001443	0.7856862	0.8501624	0.8609574	0.8318724	0.7265578	0.8467917	0.8469113	0.7963765	0.8183643	0.8540013	0.8719934	0.8429319	0.8509434	0.8408909	0.8521344
0.5266927	0.8492433	0.8251405	0.7868248	0.8529969	0.8347103	0.7141996	0.7660995	0.8294073	0.7183077	0.7833354	0.8008628	0.8501321	0.8552988	0.8850352	0.8510911	0.856124	0.8251584	0.8132485	0.8493374	0.7120054	0.7514414	0.800018	0.8670824	0.8792286	0.8100594	0.8576891	0.8019251	0.8075217	0.8000696	0.8103006	0.8843883	0.7613009	0.8433198	0.8291981	0.9012092	0.86925	0.8440318	0.8094557	0.7598009	0.8344564	0.8820192
0.5121582	0.7465186	0.8834952	0.7895579	0.5169347	0.791188	0.7861319	0.8285599	0.776829	0.7728067	0.7856633	0.8059303	0.8143785	0.8112024	0.8325846	0.7982397	0.8073797	0.7662717	0.8122379	0.8538321	0.8511199	0.8795704	0.8053433	0.8372111	0.8302785	0.8808302	0.8908569	0.854933	0.8341914	0.8648474	0.8570413	0.8851727	0.7858238	0.8627274	0.8758366	0.8363087	0.8421862	0.7720245	0.8854088	0.8200628	0.8867997	0.8600839
0.9551187	0.7579242	0.411409	0.9037202	0.5353483	0.8530554	0.8824598	0.7549	0.8201861	0.8700938	0.8816213	0.8746781	0.6498864	0.8531032	0.7450725	0.8693306	0.8916793	0.9121367	0.8717617	0.724991	0.9661629	0.6432027	0.8266407	0.9554185	0.6992278	0.8860368	0.7093072	0.7496713	0.899271	0.9018624	0.9377246	0.7823491	0.8456268	0.9390006	0.9313133	0.324526	0.7903252	0.6867682	0.9077653	0.9297373	0.9240487	0.941968
0.35967	0.8480088	0.8504936	0.7774146	0.8691201	0.8587213	0.7308098	0.7848976	0.8389292	0.6838829	0.7495534	0.7786967	0.8534522	0.7609411	0.8899429	0.88402	0.8451284	0.8666775	0.8178358	0.8239536	0.7959295	0.6036665	0.8117743	0.9062943	0.8949282	0.8619711	0.8735478	0.8494131	0.7950298	0.8160489	0.805762	0.9070075	0.8172394	0.8353888	0.8144683	0.8964063	0.8745652	0.8718933	0.7852668	0.7935521	0.8420964	0.8756333
0.4853799	0.8212389	0.8018975	0.742083	0.8493883	0.8068123	0.7293205	0.8311283	0.782999	0.7359034	0.7501836	0.8141757	0.8566077	0.7328579	0.8464393	0.8874213	0.8147692	0.8244501	0.8450984	0.8169732	0.7558963	0.80655	0.7996197	0.9001048	0.917322	0.8374964	0.8511966	0.8917131	0.8146327	0.7817717	0.7789729	0.90421	0.7922469	0.9015892	0.8233181	0.9173333	0.8427501	0.8952738	0.7741906	0.7773783	0.8323073	0.8361503
0.7856385	0.782208	0.7843775	0.820112	0.8278959	0.7919587	0.7928676	0.7093361	0.793398	0.8090194	0.8145556	0.8299226	0.8059495	0.8207336	0.8409017	0.7883044	0.8420006	0.8114946	0.8429478	0.8492897	0.852833	0.8071957	0.8222935	0.7560282	0.8463172	0.7908147	0.8347846	0.808034	0.8152729	0.8561978	0.8315164	0.767837	0.7775174	0.837823	0.7328361	0.813329	0.8662887	0.8404642	0.8362952	0.8571287	0.8356314	0.9009194
0.7613179	0.7903789	0.8096972	0.8157753	0.8359001	0.773419	0.793076	0.7891088	0.7879307	0.7531917	0.8048781	0.7992128	0.7922556	0.7868916	0.8541522	0.808872	0.8649491	0.8358955	0.8444259	0.8610311	0.7406918	0.581704	0.770495	0.8251235	0.8594333	0.7456646	0.8618027	0.797164	0.836088	0.848572	0.799691	0.866209	0.8057346	0.8011026	0.8891581	0.8746519	0.8685772	0.8484911	0.8533806	0.8419677	0.8634152	0.8926845
0.789657	0.7918172	0.7412193	0.8323025	0.7088777	0.7778566	0.737633	0.8630326	0.8428413	0.7326226	0.7450957	0.7442923	0.8073038	0.7825146	0.7978095	0.7513773	0.8689468	0.8934931	0.8574296	0.8685118	0.8537785	0.8835394	0.7765821	0.7812427	0.9063475	0.8481175	0.7938468	0.8594014	0.7903714	0.6792426	0.8301088	0.9073036	0.8556499	0.9112765	0.8955241	0.925172	0.8779921	0.7908631	0.8696725	0.8534737	0.7199069	0.7008974
0.3866812	0.8444842	0.7286513	0.776022	0.8499508	0.8287796	0.7271408	0.8255609	0.8264172	0.6666667	0.7245833	0.7355254	0.8534508	0.7544932	0.8394752	0.838672	0.846755	0.8570731	0.8619758	0.7915106	0.7969148	0.8733624	0.8079748	0.8995872	0.8978305	0.869535	0.8974567	0.7963275	0.8443753	0.7639639	0.8708172	0.9091462	0.84184	0.8176402	0.8755409	0.8855778	0.8733826	0.8638926	0.8367839	0.747506	0.8589186	0.8749471
0.4514372	0.868516	0.8884766	0.8389156	0.7379627	0.8491563	0.8365157	0.620044	0.8270289	0.8165138	0.8279908	0.6892534	0.89495	0.6613318	0.8606524	0.7079831	0.8924598	0.8786997	0.8576652	0.9225152	0.5603807	0.9295903	0.8792964	0.5900993	0.858685	0.8813908	0.9207203	0.8862312	0.9192322	0.8942387	0.8965963	0.9431623	0.8643001	0.8803162	0.7310141	0.8620103	0.8333411	0.6079033	0.8366776	0.9026337	0.7423415	0.9247941
0.4803131	0.8479229	0.8952428	0.7540954	0.8475989	0.7613755	0.6435996	0.8207925	0.7983899	0.5678907	0.5411685	0.5793079	0.8355209	0.7170184	0.8569285	0.8123485	0.8282065	0.8911671	0.7742853	0.854333	0.8540443	0.8594835	0.7707133	0.9210751	0.9140924	0.8742503	0.9148173	0.866422	0.7935266	0.8388484	0.86441	0.9188296	0.8785951	0.8846787	0.8632115	0.9141263	0.8970939	0.893903	0.8564385	0.7978118	0.8965379	0.8955612
0.7361968	0.7556022	0.6980823	0.7776688	0.7104017	0.7715206	0.7698274	0.7974806	0.8061842	0.7994894	0.8497631	0.740472	0.777795	0.8402447	0.8391905	0.7960699	0.8141569	0.8188696	0.8487247	0.8112269	0.7338482	0.8616313	0.8062311	0.8353676	0.7796841	0.8860357	0.9049554	0.7408927	0.8826578	0.8474988	0.8129473	0.8882424	0.8340232	0.8300685	0.8899788	0.8438348	0.7747203	0.8903233	0.9036868	0.8680967	0.8760052	0.9053769
0.647575	0.7270489	0.9010417	0.8569149	0.9571455	0.8496485	0.5123875	0.8610803	0.8506752	0.7395421	0.8979885	0.8788985	0.5761317	0.9330373	0.93611	0.9252248	0.5069198	0.9348431	0.9137835	0.1257938	0.9361458	0.8545415	0.8451271	0.9664742	0.9441976	0.535655	0.9285714	0.9070584	0.4878628	0.8475967	0.6720617	0.9646175	0.7888476	0.9241603	0.916919	0.9453598	0.9126957	0.943953	0.8415064	0.8591255	0.8704675	0.9413373
0.6081878	0.8446917	0.7882353	0.834489	0.8013284	0.8042657	0.772052	0.784832	0.8150226	0.8014531	0.7849347	0.8245184	0.847748	0.7935427	0.8262283	0.8682311	0.8526166	0.8716967	0.7939554	0.8104442	0.7852376	0.7155431	0.7761414	0.8605784	0.8807365	0.8226569	0.8188508	0.8501332	0.7976102	0.8486328	0.8198736	0.8719847	0.7542292	0.8731574	0.82393	0.8694167	0.8412574	0.8827194	0.8026261	0.8661563	0.8266343	0.8669363
0.8234507	0.7829444	0.746003	0.7682106	0.7190921	0.7771632	0.8220358	0.7508383	0.8011717	0.8225057	0.8154947	0.8255913	0.7907768	0.8103024	0.7795033	0.798147	0.7859408	0.8282828	0.8462859	0.8703001	0.8737303	0.8350615	0.8032982	0.7599268	0.8180212	0.8529813	0.7470647	0.7543178	0.8568683	0.874073	0.808318	0.8927698	0.8015075	0.8531672	0.8882731	0.8201289	0.8290539	0.8767318	0.8753961	0.8590303	0.8653345	0.9066412
0.8053086	0.8391653	0.8714526	0.8507281	0.8468808	0.8645504	0.8343672	0.6635337	0.8110318	0.8234233	0.7287217	0.8209269	0.8229802	0.800372	0.7422944	0.6592355	0.6345168	0.7768738	0.7432234	0.8938547	0.8546762	0.8417043	0.7939221	0.7825821	0.8850998	0.8029443	0.8520578	0.8282472	0.9041252	0.8554518	0.6849881	0.9587256	0.9007419	0.8621809	0.8896729	0.833124	0.8832938	0.7925045	0.8804543	0.856482	0.843327	0.8080552
0.8692105	0.7843624	0.8149061	0.8575765	0.8611576	0.8543568	0.8611403	0.8771683	0.8604287	0.8742642	0.8720325	0.8702806	0.7188876	0.6950985	0.6753618	0.8180887	0.4953921	0.8419438	0.878332	0.8664071	0.6334788	0.5467577	0.871366	0.8283855	0.869469	0.9031181	0.9048938	0.8452137	0.8618376	0.6423274	0.8593473	0.8791374	0.8846991	0.8182967	0.8840297	0.9279938	0.6581227	0.9095429	0.9028826	0.8928021	0.7768896	0.922039
0.6759394	0.8100264	0.6937072	0.7641204	0.8755176	0.7847551	0.7515127	0.7900899	0.8054601	0.7371365	0.8160136	0.7662672	0.835828	0.7943274	0.8886629	0.8445045	0.8386301	0.8356497	0.796293	0.817845	0.7577422	0.7767115	0.8375235	0.8332728	0.8964778	0.8646023	0.8906088	0.841215	0.807289	0.8439016	0.7828329	0.8911119	0.8068956	0.8560739	0.8581846	0.8466692	0.8681683	0.8699656	0.8154997	0.8613643	0.8686264	0.8826172
0.5936873	0.8178774	0.8544449	0.8388302	0.8513688	0.8232619	0.7377903	0.7887749	0.8096918	0.7428887	0.7748795	0.8063596	0.8227074	0.8076132	0.8769597	0.8344114	0.7782993	0.8727607	0.8450941	0.8677347	0.7385865	0.7434118	0.8269372	0.8903602	0.7924605	0.8581885	0.8772242	0.8274277	0.8402265	0.7970141	0.7984256	0.8953904	0.816529	0.7796469	0.8393981	0.8829893	0.8553197	0.8891156	0.8295342	0.8278883	0.8427521	0.8913988
0.587333	0.8548987	0.8511307	0.7719434	0.8751553	0.8067238	0.7512539	0.7795919	0.8045781	0.7461237	0.7965202	0.7939481	0.8356766	0.733786	0.8830686	0.8441	0.8347458	0.8511357	0.7956713	0.8398383	0.7692864	0.7744114	0.7899967	0.9068738	0.8980072	0.8972251	0.8547068	0.884908	0.7682282	0.8005121	0.7225968	0.8747845	0.7899589	0.8830221	0.8540383	0.8946772	0.8627874	0.8963458	0.7948295	0.8361063	0.8278485	0.8733911
0.816919	0.8115469	0.7568842	0.826838	0.8424326	0.8151304	0.8060951	0.7940223	0.8398531	0.8664118	0.8128585	0.8487976	0.8100551	0.8055019	0.7850679	0.8284903	0.7804936	0.823752	0.8104636	0.8033963	0.8114502	0.7791811	0.7970533	0.8515581	0.8040869	0.863373	0.8504571	0.8225256	0.7997841	0.7654046	0.8151537	0.8786219	0.8058444	0.8429174	0.8192626	0.8757007	0.7758447	0.8546859	0.836525	0.8530259	0.8309497	0.8912177
0.4780171	0.7886062	0.8281012	0.7983662	0.8285114	0.7727675	0.7290316	0.8405278	0.8071245	0.7045038	0.7279822	0.7459956	0.8499109	0.797298	0.838563	0.8272799	0.827359	0.8740589	0.8442312	0.8336375	0.9029788	0.8583025	0.7727972	0.8746069	0.8838742	0.8260527	0.9052632	0.8263811	0.8481648	0.7945331	0.8406907	0.9258163	0.8193437	0.8001714	0.861225	0.9337209	0.8414515	0.8595648	0.8026268	0.8379369	0.8605468	0.8992156
0.8352145	0.7098057	0.7745637	0.8157006	0.7684136	0.7670228	0.8402649	0.812677	0.7750049	0.8151946	0.7989323	0.8028626	0.8191144	0.8421457	0.8368015	0.7834241	0.857619	0.8119664	0.839731	0.8733133	0.8617045	0.81134	0.8046919	0.7793838	0.8150623	0.8511333	0.8440966	0.8089049	0.8930103	0.8666621	0.8295915	0.7429566	0.8265615	0.8366308	0.8664314	0.7730572	0.8156235	0.8676738	0.8785598	0.8564422	0.8419586	0.8714405
0.73887	0.8823044	0.873747	0.632494	0.8808605	0.8413891	0.7869295	0.7577136	0.8024406	0.7210058	0.7813765	0.8162916	0.8434244	0.7248198	0.8187633	0.8724024	0.8574545	0.824458	0.8351055	0.8722908	0.6197287	0.7356915	0.8053474	0.9526924	0.9000984	0.8764582	0.8900461	0.895385	0.8029243	0.7481422	0.7371556	0.9321221	0.7848051	0.8900118	0.8584628	0.8361912	0.8936042	0.9253848	0.8331407	0.7669242	0.8038428	0.8973254
0.3055988	0.8226319	0.8065868	0.7620865	0.8696412	0.8313322	0.7266958	0.8167228	0.791512	0.7415364	0.7900829	0.798727	0.8274996	0.7865819	0.8279005	0.8425532	0.8376661	0.8573211	0.8038624	0.8092833	0.7413502	0.8255163	0.8368912	0.8668811	0.9258597	0.9063054	0.8795962	0.8512319	0.8071494	0.8248972	0.7902798	0.877228	0.8168541	0.8783652	0.857119	0.921413	0.8791015	0.9085826	0.8592261	0.8635446	0.8764045	0.9029939
0.8498225	0.7406743	0.8766766	0.77496	0.7210742	0.8051651	0.8039474	0.8394136	0.7726303	0.8463311	0.7778308	0.8542079	0.7853171	0.7725211	0.8469383	0.7621132	0.8369424	0.7868624	0.8272227	0.8420912	0.8660831	0.6556033	0.7967148	0.7982236	0.8591536	0.8172128	0.8675081	0.8008577	0.8489936	0.8480502	0.8474337	0.763906	0.7979464	0.8178871	0.8696724	0.895699	0.8717376	0.8685392	0.899535	0.8520078	0.886791	0.9069114
0.4934482	0.8614768	0.878668	0.7711474	0.8607072	0.7430276	0.661734	0.8225304	0.8211052	0.6022269	0.5531583	0.5653151	0.8379295	0.7444522	0.8510917	0.8195761	0.8496678	0.9200084	0.8078967	0.8743206	0.8690649	0.8604276	0.7850738	0.9004413	0.9274344	0.8733047	0.9212524	0.8576548	0.7952837	0.8480216	0.8725479	0.916547	0.8678644	0.863449	0.8791922	0.9395604	0.896015	0.8816877	0.8655357	0.8045174	0.8973807	0.9092692
0.7897118	0.7187244	0.8007852	0.825583	0.8757649	0.7983498	0.8384392	0.8693286	0.7806608	0.8310848	0.8483243	0.8447034	0.7633713	0.8481831	0.8408483	0.7754016	0.8442927	0.8140807	0.8638813	0.8895786	0.7600495	0.8845964	0.7832434	0.6742783	0.8371525	0.7614723	0.7888862	0.8090304	0.8638878	0.8268061	0.8415399	0.6602231	0.809966	0.8582802	0.9275751	0.8486698	0.8176693	0.8773468	0.8869757	0.881016	0.8586723	0.9275943
0.5042247	0.8307985	0.8367188	0.7882979	0.8390632	0.815144	0.7514947	0.8245875	0.8154436	0.6664737	0.7232769	0.7606702	0.8589159	0.7724006	0.8547764	0.8654844	0.8377356	0.8522428	0.8108108	0.8427486	0.7448482	0.7812602	0.7928827	0.8918245	0.9317966	0.8708326	0.8555467	0.84123	0.8525769	0.8636429	0.8155284	0.9249248	0.8604359	0.8415235	0.884921	0.9364849	0.860718	0.8507872	0.8174989	0.8132841	0.8796499	0.8840592
0.8857901	0.866555	0.8034365	0.7152097	0.7748633	0.8018095	0.7523386	0.878882	0.8190162	0.829301	0.8347589	0.8081977	0.7982808	0.8154088	0.8551291	0.7429948	0.8953098	0.7574316	0.8464658	0.9179311	0.77876	0.8332808	0.7077278	0.7100388	0.9053394	0.7834898	0.9282184	0.847205	0.8996094	0.8472573	0.8100126	0.9574044	0.7964696	0.7241037	0.8877123	0.7456287	0.8414337	0.7388564	0.8426627	0.8295192	0.8956653	0.944225
0.5830282	0.8856465	0.7658618	0.811877	0.8572616	0.8391727	0.7551883	0.7890397	0.8187718	0.6410751	0.8144926	0.7212641	0.8392485	0.8313379	0.8769215	0.8967592	0.827904	0.7505911	0.8150685	0.8846965	0.8772477	0.7475253	0.7961332	0.9516116	0.8965034	0.8085272	0.8021987	0.8034126	0.7205332	0.8388875	0.8291368	0.9439704	0.8918144	0.8642625	0.886632	0.9043159	0.9104232	0.855913	0.7488824	0.876762	0.8429684	0.8534674
0.8118224	0.9101283	0.6086379	0.5790123	0.6875303	0.7878044	0.8798723	0.9203435	0.6904941	0.8267456	0.7423107	0.5923226	0.8941984	0.8666988	0.4094969	0.9016833	0.888548	0.4605819	0.8823936	0.9500516	0.9367517	0.917545	0.930215	0.9531243	0.4293163	0.9419162	0.6150086	0.9507787	0.9265894	0.9315974	0.8739845	0.9470556	0.9326223	0.9519423	0.9467945	0.6984862	0.8640884	0.9434091	0.8888227	0.9107092	0.9458271	0.9599839
0.6944426	0.854027	0.8220743	0.7828765	0.8755845	0.8218732	0.7259725	0.7750051	0.8282248	0.6596848	0.7713827	0.7352699	0.8113059	0.7528532	0.8934129	0.8415431	0.8164704	0.8786888	0.8312871	0.8500484	0.747423	0.7738096	0.768275	0.9063331	0.9150138	0.8599141	0.8657382	0.8540204	0.8309329	0.8247123	0.779717	0.9148116	0.8088291	0.8508278	0.8624387	0.9217282	0.8821728	0.8697211	0.8298277	0.8470523	0.8654565	0.8865739
0.8359621	0.803525	0.7641634	0.8105158	0.8294677	0.7955374	0.8081449	0.8149894	0.8051324	0.8180118	0.8370756	0.8195356	0.8018937	0.829922	0.8332016	0.8051939	0.8220317	0.7974575	0.8289807	0.8407667	0.8264411	0.8482987	0.8473744	0.8132405	0.8447071	0.8245052	0.8427119	0.8168753	0.7868522	0.823636	0.8096936	0.8564038	0.8138113	0.8461782	0.8618451	NA	0.8404499	0.8547935	0.8583478	0.8491639	0.8262272	0.869378
0.7258589	0.8151804	0.800217	0.7992346	0.8649109	0.825639	0.7703493	0.7928548	0.8206503	0.7824202	0.8054565	0.7999327	0.8207291	0.8378835	0.8259693	0.8215739	0.8537767	0.813023	0.8409911	0.8615674	0.8624187	0.7904797	0.8168323	0.8396463	0.7937331	0.8523729	0.8477039	0.8118387	0.8711049	0.8120388	0.8257537	0.8936	0.8409545	0.8237416	0.8151944	0.8468965	0.8415915	0.8579104	0.8434089	0.847037	0.7934064	0.8881219
0.737644	0.7550293	0.7257407	0.7961876	0.7303966	0.7675564	0.7711421	0.7376102	0.7800075	0.764475	0.7308611	0.758473	0.8449372	0.8763277	0.887668	0.8291976	0.8673677	0.8726621	0.8819449	0.9026291	0.8524097	0.6573525	0.7775482	0.7377976	0.8543297	0.8896966	0.9046803	0.8541368	0.8743099	0.8693227	0.8535404	0.7314861	0.8779395	0.8525873	0.9208807	0.8946575	0.8513164	0.881807	0.8971642	0.8739437	0.8528863	0.920222
0.7271621	0.8136159	0.8310091	0.7708002	0.824035	0.7765719	0.778989	0.7937411	0.7968305	0.7594476	0.7335559	0.8006341	0.8358095	0.8181325	0.8589839	0.8284439	0.8377025	0.8409138	0.8488089	0.8443515	0.8447634	0.8140349	0.8117965	0.85067	0.8558932	0.7906977	0.8475747	0.8361518	0.8408429	0.8185489	0.8299367	0.8934521	0.8200145	0.8454778	0.8690186	0.8696371	0.8454165	0.850432	0.8520958	0.831792	0.862686	0.8975374
0.928338	0.9087093	0.8781786	0.7174987	0.6300299	0.9329316	0.9364925	0.9349654	0.8877314	0.9453194	0.9448045	0.9497207	0.6351495	0.7114682	0.3017969	0.8826475	0.7016973	0.8286781	0.9138269	0.8774768	0.6610485	0.8863867	0.8860856	0.7939082	0.5947417	0.5764735	0.9332138	0.7934579	0.9392561	0.9055494	0.9383166	0.9640045	0.7271179	0.9075795	0.9155751	0.3774915	0.7289157	0.9656402	0.9346116	0.9607618	0.9277951	0.9498692
0.7507291	0.8394849	0.8297833	0.7798397	0.8518912	0.8094382	0.7547318	0.717819	0.8162802	0.7762549	0.8167176	0.7953498	0.82985	0.7800576	0.8601328	0.8476029	0.8296691	0.8351709	0.8332207	0.8453166	0.7651076	0.7831264	0.7652814	0.8836586	0.8947594	0.8748925	0.8624357	0.8539159	0.834544	0.8280122	0.7730912	0.8929697	0.7848896	0.8611219	0.858252	0.8693294	0.8883994	0.8970209	0.7964801	0.8515486	0.838398	0.8725866
0.5312901	0.8177319	0.6578414	0.8096244	0.8196602	0.7956667	0.834148	0.8520288	0.841979	0.7101599	0.7585684	0.739745	0.8651286	0.8070176	0.8800043	0.8317156	0.8524067	0.8698279	0.8664094	0.8975521	0.6981009	0.8651704	0.8549953	0.8533283	0.7239549	0.8697647	0.9123053	0.853743	0.8654788	0.8862794	0.8685129	0.6187077	0.8398743	0.8555014	0.908817	0.9134749	0.8976186	0.8682238	0.8813101	0.8489794	0.8903993	0.9201128
0.5028558	0.8611765	0.8561023	0.7926923	0.8390585	0.781687	0.7402165	0.7901376	0.812969	0.7042925	0.7970182	0.8074315	0.8233384	0.7518133	0.8775567	0.8858854	0.8590506	0.8851464	0.8311998	0.8430554	0.7958822	0.7473872	0.7901521	0.9233824	0.9137214	0.863481	0.8770198	0.8558351	0.834868	0.7776036	0.7969909	0.9044957	0.786034	0.8682684	0.8564881	0.912387	0.8919858	0.883156	0.8396366	0.8232821	0.8771636	0.8868859
0.8346294	0.7690029	0.8614421	0.84361	0.7309778	0.8079911	0.8078911	0.7433391	0.7880765	0.8228102	0.8216468	0.8474268	0.8071208	0.8675985	0.8399944	0.797967	0.8118578	0.8507546	0.8397013	0.8257371	0.8532969	0.6807241	0.8409368	0.8252943	0.8780825	0.7592545	0.8614784	0.7943227	0.8519042	0.8474247	0.8516229	0.7191071	0.8489898	0.8261138	0.8686615	0.8920185	0.8814985	0.7926708	0.9057345	0.8763861	0.8879409	0.9140285
0.7465955	0.8723851	0.8112128	0.7836735	0.8623707	0.8147596	0.7225912	0.8184541	0.816386	0.7321628	0.8416677	0.7858722	0.834882	0.7364587	0.9155071	0.869049	0.8571283	0.8611491	0.8413565	0.846431	0.8101682	0.7560448	0.8352069	0.9297774	0.8824059	0.8931342	0.9127102	0.8616253	0.7739431	0.8160689	0.7646694	0.870227	0.7507558	0.8294825	0.8378273	0.8936943	0.8738599	0.8855659	0.8174061	0.7948374	0.809952	0.8794491
0.7144182	0.8083249	0.830622	0.835161	0.7638819	0.8041813	0.8318691	0.7334617	0.8389329	0.7965994	0.8177861	0.8579765	0.8039881	0.8000453	0.8235645	0.8243194	0.8487246	0.8519958	0.860478	0.8782542	0.8633084	0.7655113	0.8230561	0.8105832	0.8481136	0.7286902	0.8987158	0.760989	0.8577982	0.853023	0.8731411	0.8968842	0.7940666	0.8576567	0.8992046	0.794469	0.8672349	0.810901	0.8895762	0.8616204	0.8634604	0.9243439
0.7794307	0.8514651	0.8724057	0.7981582	0.8718882	0.8194267	0.7388397	0.6400291	0.8099842	0.7506903	0.8226914	0.827581	0.8556364	0.8229575	0.7443544	0.8531354	0.8625171	0.853971	0.792406	0.8821452	0.8302407	0.8534899	0.8249418	0.8551713	0.8327172	0.8684958	0.8774223	0.7600576	0.7940913	0.8788416	0.8492112	0.9092466	0.7910781	0.8830588	0.8980086	0.8672959	0.7026444	0.8964794	0.8762394	0.8685535	0.8630268	0.8422397
0.7803828	0.8807497	0.6851538	0.8685903	0.4896376	0.8611499	0.7984653	0.8990837	0.788474	0.7603831	0.7517349	0.6276222	0.6196321	0.6513176	0.9095682	0.8842946	0.8601167	0.725307	0.8842496	0.9239582	0.9162734	0.9094715	0.8642132	0.8880321	0.6881148	0.6697663	0.9275526	0.9035177	0.8980129	0.9328184	0.9174678	0.9514953	0.7687299	0.9173328	0.642581	0.9516863	0.8670511	0.9135448	0.947816	0.8602421	0.9314101	0.9562817
0.9454269	0.8359423	0.8250273	0.8532718	0.9153549	0.9100235	0.8850369	0.8630345	0.8098403	0.9487371	0.9019493	0.9249914	0.8026417	0.7120425	0.4804164	0.821546	0.8241987	0.7670141	0.8751027	0.8077828	0.8626389	0.508169	0.8751069	0.5516451	0.8871038	0.8256501	0.9102969	0.8245465	0.8626135	0.7398823	0.9018303	0.6672355	0.6793071	0.865329	0.8687814	0.8438589	0.9088026	0.8946344	0.9405184	0.9290974	0.8819711	0.9499636
0.8190524	0.8256387	0.811592	0.8133782	0.8299971	0.8060331	0.7659929	0.7975089	0.8230181	0.775973	0.8007219	0.8336802	0.8248993	0.7792754	0.8345247	0.8430657	0.8516346	0.8577424	0.8214407	0.8385348	0.8027449	0.7648749	0.7794137	0.8382094	0.8846772	0.8543073	0.8766037	0.8420131	0.8191873	0.8276134	0.7920316	0.8842627	0.7896515	0.846423	0.8780203	0.8898426	0.8805364	0.8801054	0.8384447	0.8251864	0.8437784	0.902528
0.7607628	0.850809	0.8544931	0.8485463	0.6823673	0.8016385	0.8181567	0.8494458	0.8101345	0.768615	0.8155233	0.8234989	0.8578969	0.8717628	0.7960953	0.809814	0.8549126	0.8280371	0.8689988	0.8820864	0.8608602	0.8540368	0.8068035	0.855561	0.8549116	0.8919026	0.8669994	0.8535851	0.8637205	0.8787782	0.8460898	0.9166306	0.8163077	0.7286531	0.9081763	0.8605203	0.8626885	0.6149997	0.8993899	0.7590132	0.8715109	0.7803136
0.5638524	0.886701	0.8965908	0.7818002	0.8734581	0.7873265	0.6623241	0.8586383	0.8469483	0.6248533	0.6112367	0.5964783	0.8365898	0.7342726	0.8499408	0.8338128	0.8437254	0.9046926	0.7902743	0.8750921	0.874072	0.8788631	0.7941363	0.8989555	0.9206195	0.8806617	0.9224536	0.8726767	0.8124564	0.8522521	0.8948194	0.9433201	0.868336	0.8616116	0.8582977	0.9428198	0.8756529	0.899147	0.8419533	0.7642577	0.8834059	0.9152437
0.6674537	0.7963098	0.8165936	0.7981575	0.8497685	0.8061812	0.8363999	0.7947025	0.8183224	0.7810594	0.8219128	0.8067319	0.8127818	0.8208374	0.8693186	0.8041978	0.8599908	0.8371038	0.8587956	0.8570203	0.7895242	0.8755657	0.7734472	0.815701	0.8845283	0.8702073	0.8991686	0.8160481	0.8011348	0.8728456	0.8397266	0.8717083	0.8447639	0.8177525	0.9187549	0.8573399	0.812912	0.7001352	0.8848494	0.8533618	0.8600621	0.9425085
0.8190469	0.8121032	0.8282293	0.8313079	0.7464212	0.7829478	0.8001027	0.8422738	0.7536206	0.8049015	0.8093554	0.8030158	0.8206682	0.8877895	0.8641416	0.7852767	0.8798728	0.836176	0.8381089	0.9054669	0.8419861	0.8909199	0.7905204	0.7436532	0.8606244	0.7183042	0.7385674	0.8328873	0.8882278	0.7897053	0.8386179	0.7238288	0.8532956	0.841345	0.9077584	0.9167965	0.896797	0.8611248	0.8937683	0.8879036	0.8492516	0.9148228
0.7624016	0.7970968	0.7403233	0.8126683	0.7548259	0.825268	0.7718925	0.7677098	0.7949558	0.7391768	0.7673321	0.7249469	0.8424277	0.8065332	0.8217201	0.8336372	0.8969682	0.8101891	0.8443982	0.8444606	0.8170453	0.8308022	0.8568264	0.8833112	0.8179856	0.7975652	0.9211243	0.8727384	0.863982	NA	0.8763924	0.8801385	0.8362606	0.8851532	0.8671119	0.739392	0.9065371	0.9198537	0.8694945	0.880656	0.8960415	0.923582
0.8992216	0.8810108	0.6050743	0.729748	0.8537445	0.8759919	0.884796	0.8958333	0.8619391	0.8788709	0.8909448	0.8939209	0.7472048	0.8614225	0.9129794	0.8677	0.6833805	0.59512	0.901055	0.9146667	0.5496605	0.8945889	0.8013235	0.3692192	0.7527677	0.8255138	0.9206824	0.8180899	0.8876675	0.9124731	0.9030482	0.9158047	0.8113308	0.9055422	0.9150475	0.799747	0.7061296	0.9022145	0.9411966	0.9223797	0.9157315	0.9533961
0.7586289	0.757934	0.8641437	0.8107677	0.7387251	0.8191745	0.8561297	0.6954917	0.7563701	0.8170752	0.8308256	0.8128569	0.822636	0.8432074	0.8400546	0.8061768	0.8783784	0.8424674	0.8400189	0.8823323	0.7794313	0.7891054	0.8468079	0.7864759	0.8664686	0.7504495	0.8943254	0.8486164	0.8916814	0.887018	0.8384975	0.9232691	0.8495771	0.8330312	0.8469886	0.8186197	0.8606057	0.8184752	0.8941778	0.8825102	0.8717582	0.9114126
0.7531188	0.7719166	0.8596309	0.8384899	0.8466208	0.8068314	0.8275208	0.8167288	0.8397986	0.8361723	0.8401296	0.8453209	0.8202213	0.8174342	0.8561783	0.7826172	0.8068513	0.8450143	0.8718966	0.8728938	0.8660512	0.7338454	0.7582403	0.7495551	0.8779532	0.8537972	0.8950361	0.7960325	0.8501172	0.7870456	0.8403143	0.8992344	0.828119	0.8002779	0.7427439	0.8593301	0.8857055	0.8571944	0.8990594	0.8664488	0.8713632	0.8922839
0.7909556	0.8556502	0.8825825	0.8602085	0.8711204	0.8589411	0.8290607	0.7823101	0.8037217	0.8136587	0.6750135	0.8317935	0.8338456	0.8134601	0.840625	0.6016392	0.6352372	0.8144227	0.7144498	0.8883431	0.8387688	0.8171406	0.8340293	0.8358984	0.8830479	0.9066572	0.7951489	0.8105868	0.8768049	0.8463187	0.6767489	0.9530011	0.8332539	0.8721659	0.9203042	0.8963432	0.917511	0.927964	0.8819709	0.871785	0.8804258	0.911102
0.7671858	0.8485588	0.817224	0.78468	0.8259991	0.7733999	0.7945198	0.7954953	0.8200085	0.7989795	0.7464248	0.7323093	0.7976114	0.7678884	0.8799977	0.8576583	0.8787916	0.7447006	0.8424469	0.872591	0.7390152	0.8190634	0.8199239	0.8897585	0.8873158	0.8532411	0.8211777	0.857717	0.8613343	0.8633394	0.8173393	0.825615	0.8375118	0.8829639	0.9106301	0.9224384	0.9079419	0.8630209	0.8736507	0.8206467	0.8638218	0.9143726
0.5578411	0.8973362	0.9003112	0.7761661	0.8792894	0.7935808	0.6672292	0.8515472	0.8322481	0.6081959	0.6337523	0.6141623	0.8491094	0.7458814	0.8623493	0.8476912	0.85618	0.9105662	0.8096808	0.8578939	0.8792395	0.8915468	0.8068079	0.9117207	0.9353073	0.868039	0.9317507	0.8670336	0.8018066	0.8560622	0.8873038	0.9454498	0.8993626	0.8717113	0.8593698	0.9431332	0.8482293	0.9219674	0.8326278	0.7582528	0.8707249	0.8829813
0.8580598	0.8356717	0.851722	0.8312805	0.8817169	0.8397778	0.808336	0.7471154	0.8076963	0.8507342	0.8738089	0.8630735	0.8631103	0.8302552	0.8985543	0.7963838	0.6514865	0.8136907	0.8130406	0.8982036	0.7612679	0.7558815	0.8306363	0.9052823	0.9035071	0.8985462	0.8694525	0.8515103	0.7683644	0.705745	0.8557956	0.8445374	0.7708026	0.8941908	0.8820721	0.6438243	0.84591	0.9073325	0.8564992	0.8655735	0.8651167	0.9324156
0.8515275	0.8176176	0.7784159	0.8255231	0.7506536	0.7950886	0.8221756	0.7959914	0.8224171	0.8420153	0.8315917	0.833755	0.8146542	0.7998085	0.8427522	0.8077145	0.871279	0.8243824	0.8522237	0.8369619	0.8637218	0.7111329	0.8289245	0.7430907	0.8439448	0.8220381	0.8117695	0.8111949	0.8651419	0.878233	0.8439649	0.8528478	0.8630967	0.8509361	0.8871718	0.8423825	0.9028875	0.8366242	0.8907563	0.878539	0.8907877	0.9113215
0.842347	0.8132707	0.8536366	0.8486506	0.7087108	0.8021422	0.8169743	0.8025317	0.7999288	0.802389	0.8337576	0.8338463	0.8169153	0.8004521	0.854084	0.8355058	0.7372016	0.8366007	0.8702895	0.846615	0.7768653	0.7942385	0.8101254	0.8172625	0.8855397	0.7877132	0.8796	0.8179603	0.8511031	0.8143743	0.8427408	0.9058421	0.7830927	0.8349223	0.883988	0.9017876	0.8922197	0.8543677	0.887561	0.8841752	0.8804799	0.9103484
0.8111163	0.8279899	0.8419078	0.8592415	0.6671372	0.837727	0.7924992	0.8058677	0.8178799	0.8340879	0.8100713	0.8239455	0.8568486	0.8491208	0.8627729	0.8417844	0.8370044	0.8524631	0.8246292	0.8380438	0.8294306	0.6561403	0.8269082	0.8388896	0.8515238	0.845044	0.7589425	0.897289	0.8622222	0.9126003	0.8502772	0.8915344	0.8551299	0.8765481	0.8368374	0.8810647	0.8756712	0.8939737	0.8377531	0.8205345	0.8551587	0.8439063
0.466333	0.875313	0.7436904	0.8398619	0.8547479	0.8345807	0.7862595	0.8397241	0.8416175	0.7476197	0.7360512	0.7816195	0.8322736	0.8026862	0.8467678	0.8629814	0.830721	0.8829104	0.8457958	0.856977	0.8579758	0.8734205	0.8298136	0.8493758	0.9011391	0.8816028	0.9099519	0.8413817	0.8717804	0.8246621	0.8523704	0.9360055	0.8303768	0.8471471	0.8813474	0.8628691	0.8444846	0.8867977	0.8349811	0.8086643	0.8869491	0.8724933
0.5983829	0.9489475	0.8847259	0.9443559	0.7252405	0.9101219	0.9279693	0.9094582	0.9319891	0.8920523	0.9367458	0.9342217	0.6425361	0.9340805	0.5607445	0.9208009	0.5301765	0.8105992	0.8071797	0.8653875	0.6299146	0.9198294	0.8126437	0.5400865	0.5356007	0.9543114	0.9684625	0.9209867	0.9485971	0.9231446	0.9303955	0.9471797	0.9043559	0.9488015	0.8090223	0.5991292	0.500398	0.9180725	0.9121233	0.964218	0.9556333	0.9541685
0.3868149	0.8998309	0.9162665	0.785804	0.878597	0.8850614	0.7405805	0.7720152	0.8754198	0.7572833	0.7468979	0.8217737	0.8617368	0.7211981	0.848362	0.9343066	0.7882818	0.8815066	0.7825702	0.8155468	0.6884623	0.8377268	0.8431593	0.9213409	0.9137046	0.8958974	0.8675994	0.9244612	0.8126137	0.7898849	0.8608176	0.9328	0.8744154	0.9089772	0.8893779	0.9333226	0.8850574	0.9248922	0.8440801	0.7840386	0.8418016	0.873136
0.6758455	0.651621	0.8595701	0.7194009	0.839331	0.8039407	0.7868454	0.8303041	0.7955915	0.7378988	0.7894098	0.8080719	0.8186271	0.7900154	0.8788193	0.8507053	0.8486278	0.6822509	0.8161917	0.842201	0.9222099	0.8419223	0.837938	0.9299705	0.9461439	0.8046864	0.9309862	0.8759124	0.8168904	0.8320061	0.905484	0.9556995	0.9335887	0.8739436	0.8104163	0.8857749	0.8826718	0.870956	0.8523772	0.9056364	0.8591692	0.8503032
0.8407701	0.8045202	0.8245884	0.7892125	0.7661773	0.8164045	0.8498065	0.8555295	0.8211526	0.8750489	0.8461914	0.8797835	0.788523	0.8677838	0.8397868	0.8299944	0.8410091	0.8321931	0.8311473	0.8326097	0.6336662	0.7989969	0.8263363	0.8397263	0.8715683	0.8235832	0.8768477	0.8167791	0.8261591	0.839139	0.8624692	0.9215733	0.8067636	0.8598468	0.8750931	0.8016095	0.8562986	0.8275803	0.8930129	0.8836483	0.900607	0.87859
0.8639541	0.8294054	0.8730159	0.8288725	0.8653488	0.8082166	0.8158985	0.8552188	0.808845	0.8639389	0.8931429	0.8505903	0.8606546	0.8317049	0.6291385	0.8049884	0.7258819	0.8541147	0.8958507	0.8502029	0.4597266	0.8747047	0.8449287	0.862441	0.9185174	0.6043878	0.8995347	0.8664573	0.8896228	0.7575374	0.8707201	0.8722722	0.6751122	0.9005461	0.92949	0.9254755	0.872894	0.9187082	0.8937778	0.9129401	0.9019802	0.9033803
0.9196402	0.9077539	0.8866785	0.7374968	0.5499505	0.8531423	0.9228577	0.9042928	0.8354838	0.9137586	0.9272014	0.9109747	0.7371761	0.9153571	0.9020206	0.8833525	0.7634866	0.8139228	0.9245864	0.9029213	0.6433264	0.7592423	0.8948591	0.8672385	0.6437193	0.5115829	0.886795	0.6976131	0.9019776	0.9326676	0.9378226	0.9401892	0.9010822	0.8298321	0.9447466	0.5257414	0.7667077	0.7193015	0.9241053	0.9493452	0.9477528	0.94886
0.4416943	0.8691519	0.9073506	0.8176732	0.8868406	0.7256403	0.7254941	0.8802382	0.6203408	0.7257628	0.6702977	0.7138025	0.8808295	0.8343377	0.8751785	0.8679484	0.8500857	0.9074136	0.8133936	0.8883736	0.8840852	0.9117619	0.8466691	0.9066934	0.7740545	0.9243216	0.8807976	0.9160818	0.8692155	0.8286523	0.9085249	0.9499186	0.910951	0.9054842	0.8981087	0.9597969	0.910027	0.9227279	0.8967518	0.8277128	0.5500558	0.921134
0.3527139	0.7947621	0.8640715	0.8008211	0.8644281	0.8145247	0.7910165	0.8825132	0.7915074	0.7700168	0.7778216	0.8402474	0.8572379	0.8204816	0.863105	0.793656	0.8787624	0.8334525	0.8066155	0.8533702	0.858609	0.8998567	0.7939016	0.881659	0.8861235	0.9231517	0.8796455	0.8914257	0.8738895	0.8140115	0.8478397	0.9037447	0.8705125	0.8458541	0.8588212	0.9228709	0.8485656	0.8773357	0.8726634	0.8551878	0.8728887	0.9017905
0.7370732	0.7854254	0.8616011	0.8474389	0.7794804	0.7770349	0.8188776	0.8369764	0.8043345	0.772203	0.7905638	0.8386455	0.8208181	0.8605719	0.8432132	0.8340225	0.8693079	0.8778562	0.8452684	0.8448874	0.852417	0.8567111	0.8009688	0.8957588	0.8424076	0.8615742	0.7713745	0.7927356	0.809827	0.7611489	0.8511282	0.929822	0.8608992	0.8646556	0.8538851	0.8795304	0.8826886	0.8778913	0.8751621	0.8736327	0.8729169	0.9200347
0.9210506	0.7379267	0.6258117	0.8997722	0.9384137	0.9422941	0.8897306	0.8962236	0.6398796	0.8288431	0.7306445	0.9496953	0.6435551	0.7701279	0.8790535	0.7342493	0.7964555	0.6714479	0.944092	0.6989211	0.9517885	0.9548216	0.545248	0.8990595	0.9390813	0.9026979	0.7490965	0.8583849	0.9093294	0.8367637	0.8252388	0.959848	0.9203365	0.9263908	0.7747053	0.9449267	0.8808038	0.8182464	0.9744796	0.7913281	0.806693	0.9460366
0.7371746	0.8714285	0.8151726	0.8181015	0.8667669	0.8339744	0.762814	0.810879	0.8227102	0.8339341	0.8671597	0.8548288	0.8310573	0.8326787	0.8871591	0.8607834	0.8707791	0.8374398	0.8333093	0.8509398	0.6746036	0.8561654	0.8789843	0.8888196	0.8530441	0.8802315	0.9168833	0.8635196	0.807471	0.8306435	0.7131494	0.8378681	0.8414028	0.837444	0.8685173	0.9252821	0.8849177	0.8847938	0.8065978	0.8370675	0.8120074	0.8623418
0.6239596	0.8798807	0.7939965	0.7988696	0.8250556	0.8391489	0.7422604	0.8459439	0.8469572	0.6804277	NA	0.7450461	0.874863	NA	0.8077798	0.9069785	0.8187205	NA	0.8130093	0.825087	0.8904721	0.8751483	0.8308819	0.9036044	0.9157812	0.8594781	0.8778393	0.8047484	0.8800637	NA	NA	NA	0.8577763	0.8719472	0.8871462	0.9758859	0.8675467	0.896302	0.777441	0.8153979	0.8734958	0.899218
0.7289094	0.8676071	0.7631099	0.807602	0.8356888	0.7455009	0.851624	0.8252947	0.8512005	0.8892587	0.7986284	0.7634245	0.8282098	0.8597015	0.836069	0.8502298	0.7924148	0.6832329	0.8499701	0.7991917	0.7990191	0.9081183	0.8775299	0.8510204	0.8776197	0.8851804	0.8047251	0.8984354	0.8612478	0.8221037	0.8310211	0.905053	0.8656777	0.8020664	0.8836288	0.9131911	0.8346101	0.8966699	0.888102	0.8584333	0.8857455	0.9065566
0.4907102	0.7333872	0.8051903	0.8391348	0.699066	0.7823702	0.7818484	0.8568112	0.812406	0.7471994	0.7826221	0.8230182	0.8516244	0.8273782	0.8667839	0.8361996	0.8568091	0.8804982	0.816239	0.8526887	0.8581407	0.8952069	0.8312951	0.8589993	0.8788031	0.8917871	0.9199921	0.8187451	0.8861477	0.86109	0.8434812	0.9276976	0.8805746	0.8547181	0.9090676	0.8816141	0.8764997	0.8979967	0.8743085	0.8773817	0.8905063	0.9348655
0.8590791	0.8341577	0.8884191	0.8079175	0.4709435	0.8594627	0.8317082	0.8824788	0.8210805	0.8698201	0.8865556	0.8838566	0.9029756	0.8662053	0.8959323	0.782717	0.8182037	0.7943674	0.8370916	0.8685192	0.7332078	0.892955	0.6982597	0.8319034	0.8515953	0.903556	0.8463989	0.887153	0.8866072	0.8905286	0.8319577	0.6573408	0.8932773	0.8909233	0.9371631	0.7927102	0.8198841	0.9134935	0.8969047	0.9182636	0.7760125	0.8899223
0.8587911	0.8024216	0.8350027	0.7647472	0.811727	0.7948235	0.8826912	0.7956522	0.812817	0.912049	0.8418079	0.9050527	0.8646643	0.829483	0.7824773	0.8111051	0.7761905	0.8	0.7872784	0.7362472	0.8403853	0.8691919	0.8087963	0.8977563	0.8577949	0.8804181	0.8504505	0.9041064	0.7352039	0.7965208	0.8604483	0.8330989	0.8809362	0.8661202	0.8795232	0.8088235	0.8716745	0.9388128	0.8997021	0.8957849	0.8638037	0.8678304
0.4061553	0.7763028	0.8376983	0.7930707	0.8566875	0.8046594	0.8038674	0.8024455	0.8289463	0.7811071	0.7749138	0.8393002	0.8309879	0.8442732	0.8502662	0.8086197	0.8470746	0.8749337	0.8318301	0.879937	0.8799322	0.8512249	0.8297904	0.8634189	0.8972781	0.8634977	0.8741588	0.8718421	0.8722198	0.864443	0.8567121	0.877116	0.864933	0.8754071	0.896562	0.9015419	0.8735747	0.9061348	0.8994386	0.8648405	0.8921269	0.9066427
0.4447204	0.8582664	0.869991	0.8209838	0.8725604	0.8184662	0.7719825	0.8431422	0.807228	0.7379144	0.7689044	0.7826869	0.780035	0.8092296	0.9078007	0.8282914	0.8510794	0.8461539	0.8418683	0.8944637	0.8324831	0.8452646	0.8291832	0.9052689	0.9241221	0.8533036	0.9127746	0.8914661	0.8754301	0.8245212	0.847149	0.9277567	0.8675879	0.8565328	0.8906628	0.9251453	0.8375552	0.8986559	0.8535617	0.8129058	0.8730252	0.9229211
0.9314343	0.9269184	0.9081379	0.9282931	0.9384404	0.905211	0.9317244	0.9323878	0.9033291	0.9234173	0.9342012	0.920805	0.5050973	0.9303864	0.9143603	0.9065021	0.8909956	0.8629656	0.9330009	0.9367012	0.6262825	0.9457686	0.9043125	0.6147634	0.6711252	0.4000062	0.8981081	0.788648	0.9281232	0.9544964	0.9241806	0.8161004	0.6795447	0.5434595	0.5480751	0.7160841	0.6868319	0.9300635	0.9553075	0.9481717	0.9601556	0.9601443
0.945278	0.9441613	0.9384441	0.9567301	0.933764	0.966557	0.9529723	0.9645092	0.935088	0.9738801	0.9558911	0.9639601	0.4927558	0.9291357	0.9157019	0.9387611	0.7459217	0.8653557	0.9446391	0.9263505	0.5897719	0.9359168	0.9411765	0.5865402	0.5671747	0.3574716	0.9166199	0.8324491	0.9409788	0.9686369	0.9546129	0.8897321	0.6480185	0.4592898	0.494259	0.7075778	0.6046714	0.9259033	0.9604269	0.9637946	0.9612552	0.9724978
0.385509	0.9382463	0.9412274	0.8978084	0.9565518	0.9098375	0.907896	0.5684417	0.9343587	0.8819789	0.8921418	0.637434	0.9641482	0.5903455	0.9604499	0.6268794	0.9417408	0.9592188	0.8321114	0.9470924	0.5213053	0.947906	0.958518	0.5083567	0.962306	0.9318585	0.9504199	0.9587619	0.9564558	0.9544693	0.9115843	0.9582613	0.9675053	0.9223283	0.6516373	0.9477419	0.9513202	0.4952896	0.7837107	0.9428671	0.5833269	0.932619
0.5818034	0.8192192	0.4546097	0.8620984	0.8708087	0.8422244	0.7812076	0.8085822	0.8456154	0.8423853	0.892749	0.8169433	0.8556777	0.8625802	0.9187077	0.9190813	0.8935513	0.7096374	0.9275338	0.9241603	0.8898258	0.8999372	0.8864962	0.6325851	0.9137064	0.7860664	0.9215427	0.8716024	0.8970129	0.6756217	0.8500568	0.9451555	0.883679	0.8300077	0.6222645	0.9129066	0.906554	0.9329798	0.9056044	0.9163486	0.9342203	0.9581473
0.8662071	0.7588403	0.8624233	0.791604	0.7490255	0.7974723	0.8524678	0.7982274	0.8123496	0.8429978	0.8401698	0.8498728	0.8060729	0.8650114	0.8058106	0.8001952	0.8703932	0.8265649	0.8640693	0.8434964	0.9047931	0.8221636	0.821577	0.7471595	0.8650514	0.8256985	0.8636749	0.8052461	0.8707126	0.852985	0.8973136	0.8041756	0.8966231	0.8229215	0.8246622	0.858284	0.8741654	0.8916896	0.9012702	0.9192135	0.9037601	0.9281856
0.8626062	0.7756105	0.8635526	0.8478475	0.8714285	0.7422535	0.6746324	0.8083758	0.8587665	0.7846981	0.8351226	0.8577466	0.8344252	0.828332	0.8743404	0.7936088	0.7483782	0.8662849	0.8011227	0.8466585	0.8779948	0.7852998	0.8262981	0.8948731	0.8858472	0.9160242	0.823984	0.8333886	0.857996	0.8885316	0.8139874	0.9143207	0.8363677	0.8560331	0.8931348	0.8639194	0.8861361	0.8804872	0.848416	0.8863252	0.8465139	0.9145946
0.3410293	0.8620427	0.8626344	0.7914933	0.8652579	0.7977108	0.7645586	0.8913578	0.8544287	0.6622736	0.7206159	0.8286116	0.8703323	0.810459	0.8440527	0.8771456	0.8265145	0.8746034	0.8119271	0.8442884	0.8842638	0.8998382	0.8344082	0.9192181	0.9113877	0.9055223	0.9054435	0.8411567	0.8725955	0.8782043	0.874869	0.9184988	0.872604	0.8403484	0.9035898	0.9313912	0.8334014	0.9058651	0.8345263	0.860258	0.8659108	0.9127357
0.8058488	0.7931384	0.8245164	0.8246841	0.805993	0.8113393	0.8257554	0.7885262	0.8277922	0.8395066	0.8358566	0.8557541	0.8190877	0.8293434	0.8400957	0.8366538	0.866791	0.8555143	0.8518153	0.8765161	0.8630931	0.7703336	0.8226894	0.8422258	0.850822	0.8565171	0.8451526	0.799112	0.8526132	0.8588174	0.8452929	0.8347757	0.8417089	0.8598885	0.8793835	0.8622296	0.8618018	0.9047999	0.8627542	0.8891801	0.8861026	0.9102933
0.4901301	0.8785571	0.8659768	0.8400434	0.8801582	0.8231362	0.7698106	0.8002002	0.8731339	0.7174258	0.7305266	0.7712858	0.8684022	0.7299421	0.8794547	0.9009756	0.8784697	0.9132544	0.831163	0.860216	0.7983505	0.8607017	0.8321944	0.910254	0.8840272	0.8735893	0.920666	0.8617381	0.8536621	0.8117059	0.8606675	0.9396704	0.8474731	0.8536046	0.8866941	0.9472948	0.8714859	0.8917375	0.8313131	0.8256531	0.8532861	0.8973978
0.8718026	0.8327598	0.8260139	0.8482403	0.831903	0.8117654	0.7804508	0.7880677	0.82293	0.7736631	0.8125055	0.8030285	0.8268129	0.8259622	0.8741773	0.865371	0.8665439	0.8723373	0.8542109	0.8393419	0.8786355	0.7371187	0.8051032	0.8966319	0.8977098	0.7841882	0.8641741	0.8376064	0.8479213	0.851814	0.8454934	0.9100303	0.8136249	0.8324476	0.880218	0.8825812	0.8931894	0.8740282	0.8451483	0.8491017	0.867151	0.897922
0.8433838	0.8439602	0.8545583	0.8272898	0.8174929	0.8595132	0.8442128	0.8458663	0.8549907	0.8393523	0.8672557	0.8593664	0.8353445	0.8691093	0.8767666	0.8461662	0.8468752	0.7515954	0.8583414	0.8826913	0.6432412	0.8743248	0.8484594	0.7102599	0.8079192	0.8451274	0.8775753	0.816646	0.8635225	0.8868077	0.8649161	0.878122	0.6000828	0.8707311	0.9031991	0.8942051	0.8792872	0.8530782	0.9012058	0.8638572	0.9015567	0.9129788
0.3384591	0.8745015	0.9269226	0.8022653	0.8683299	0.8677276	0.7582144	0.7691353	0.8758976	0.7630931	0.7632359	0.8136424	0.8880161	0.7494158	0.8656407	0.9260579	0.8734646	0.8914694	0.814441	0.8325847	0.7198356	0.8457657	0.864486	0.9455202	0.9037403	0.9130739	0.8599102	0.9015495	0.8049434	0.8227907	0.8863272	0.9460336	0.8554239	0.8799874	0.8766008	0.9455663	0.8912193	0.9003637	0.8095673	0.8141246	0.8697047	0.9146966
0.5175689	0.8675441	0.85623	0.8156058	0.8928724	0.8269404	0.7455156	0.876991	0.8454439	0.6524618	0.7155976	0.7284428	0.8824173	0.8270602	0.8788421	0.8689592	0.8536468	0.8864901	0.8580151	0.8496356	0.9054302	0.8710139	0.8824171	0.9029584	0.9073088	0.8246039	0.9377181	0.8106558	0.8613861	0.8258818	0.8255062	0.9407134	0.8684032	0.8282908	0.8387812	0.9425837	0.8484112	0.8923541	0.8839166	0.8142634	0.8786786	0.9052143
0.6956069	0.8470091	0.8343596	0.8108048	0.8563246	0.837823	0.7829003	0.8313916	0.8596706	0.7847636	0.82683	0.8087193	0.8162145	0.7208443	0.8958738	0.8406473	0.8569373	0.8530682	0.8553948	0.8892447	0.6899321	0.7982306	0.8124709	0.9382967	0.928499	0.9300258	0.9380656	0.8896301	0.8279487	0.8307289	0.7231061	0.8761876	0.8506866	0.9046729	0.8940905	0.8839337	0.8867283	0.9413212	0.8597773	0.8657089	0.8260826	0.8742624
0.8313398	0.8310314	0.8812761	0.840988	0.7308889	0.8131062	0.8471528	0.7806187	0.8318265	0.8247943	0.8237469	0.8316111	0.8266269	0.8584527	0.8881579	0.8432762	0.8601032	0.8689674	0.8556083	0.8182377	0.8472642	0.7772512	0.8399649	0.7670146	0.8924581	0.8684129	0.8667001	0.8363373	0.8409735	0.8371879	0.8673075	0.8912207	0.8492897	0.8338284	0.8290037	0.8472723	0.8636977	0.8960159	0.8864011	0.8752869	0.8804489	0.9106405
0.8467063	0.7446942	0.8026122	0.8443099	0.8807268	0.8194696	0.8546558	0.8375994	0.8205094	0.8659618	0.905481	0.8817481	0.822814	0.8931971	0.8578712	0.8019706	0.8131752	0.8791664	0.8616931	0.8948253	0.8333842	0.8663003	0.8823985	0.8139812	0.9144043	0.8177058	0.8078181	0.8469223	0.7924476	0.8650779	0.8483397	0.9164435	0.8647445	0.822558	0.8220193	0.7461119	0.8752769	0.7713763	0.884711	0.8927182	0.7901717	0.8884466
0.8505263	0.8408383	0.8233855	0.8195105	0.831609	0.823281	0.8345058	0.8014883	0.8170248	0.7984663	0.8447655	0.8472591	0.8404061	0.8495376	0.8886524	0.8575029	0.849659	0.7785453	0.843324	0.8568421	0.8354671	0.8432717	0.8464271	0.8993346	0.8160316	0.8177934	0.7999338	0.8175488	0.8391714	0.8446515	0.8444776	0.9260852	0.8782573	0.8602272	0.8618456	0.8648735	0.8565289	0.8737829	0.8525128	0.857522	0.8747749	0.8979532
0.7607327	0.8455922	0.8601207	0.8725783	0.8762848	0.8106099	0.8393362	0.8508802	0.8296437	0.8206527	0.8436055	0.8524325	0.8427588	0.8752244	0.8340476	0.8526128	0.8603761	0.8527247	0.889298	0.896692	0.7319339	0.8720871	0.8632486	0.8769767	0.8584651	0.6624709	0.8864372	0.7206966	0.8674606	0.8938521	0.8605178	0.824388	0.7972783	0.8631333	0.7907701	0.8654348	0.8218048	0.8786911	0.896351	0.8975576	0.8885312	0.9267995
0.5511504	0.9078103	0.8942645	0.7662735	0.8923957	0.8167498	0.6774107	0.8667778	0.8490879	0.6387831	0.6042703	0.6126673	0.8853102	0.8035905	0.8659097	0.8710802	0.840378	0.9139971	0.8203848	0.8711201	0.8823066	0.8897351	0.854362	0.9301621	0.9167984	0.9079449	0.9473321	0.9031986	0.8175575	0.8545568	0.8986651	0.924642	0.9018121	0.8991675	0.8456153	0.9467009	0.8858491	0.9332207	0.869333	0.7648137	0.8860285	0.9100395
0.6461091	0.8898799	0.8870521	0.8229607	0.8738208	0.5970362	0.7903125	0.8827118	0.6169798	0.7983297	0.7173429	0.8667455	0.8861576	0.5683097	0.9056803	0.8936398	0.8810105	0.9073491	0.6206811	0.8643216	0.8653485	0.8634019	0.8596298	0.949889	0.6179983	0.928596	0.9171048	0.9134858	0.8957405	0.8845602	0.8762632	0.9443643	0.8908655	0.9153195	0.9026966	0.9579993	0.9006088	0.9404323	0.8657044	0.8828713	0.900133	0.9335448
0.869364	0.8909971	0.8992653	0.886794	0.8822671	0.8725366	0.8971164	0.8938438	0.8736439	0.8763752	0.9026603	0.8875884	0.8039885	0.648365	0.4931827	0.8823868	0.8315533	0.8967806	0.909532	0.8598878	0.8937757	0.6105326	0.8740103	0.6592714	0.915922	0.8770037	0.9042925	0.8479396	0.6649949	0.8009501	0.8871351	0.9302619	0.8808652	0.7198983	0.9279326	0.8311302	0.9137303	0.7153462	0.9354746	0.9207556	0.9317579	0.9385387
0.9077363	0.7598218	0.8356918	0.7671623	0.8024811	0.8684717	0.8776827	0.8804899	0.86452	0.9145719	0.8580167	0.9128996	0.7940699	0.8596659	0.7401991	0.6933891	0.8183793	0.8674728	0.8022727	0.8478731	0.7995222	0.8854121	0.8578686	0.6947152	0.8234282	0.83964	0.8709061	0.837476	0.8580021	0.8709091	0.8787027	0.8275736	0.7676863	0.8985467	0.922519	0.8834418	0.9118384	0.9141274	0.899645	0.8827704	0.8459505	0.8991832
0.7551333	0.8254109	0.8180021	0.8412912	0.8733075	0.8245715	0.8651698	0.8120981	0.8472986	0.8349347	0.8417758	0.8581446	0.8393723	0.8803576	0.9004951	0.8357797	0.8747731	0.8526919	0.8749337	0.8996584	0.7672457	0.862867	0.8366286	0.8229648	0.8812037	0.8389617	0.8349183	0.7472493	0.8702431	0.8832536	0.8499103	0.7742069	0.8508987	0.8300295	0.909486	0.8297331	0.8444293	0.875033	0.885631	0.8794742	0.8861948	0.830936
0.8285502	0.8128079	0.8593114	0.8099088	0.8366942	0.828426	0.8261872	0.7520167	0.8630852	0.8507522	0.8347569	0.8742678	0.8312609	0.8435227	0.8708293	0.8339849	0.8281824	0.8416015	0.8630494	0.8527508	0.8650802	0.8501079	0.8226056	0.8190668	0.8264421	0.8889595	0.8609592	0.8157703	0.8666856	0.839665	0.8677519	0.8184575	0.8650438	0.8355369	0.8440028	0.8556082	0.823026	0.9097251	0.8791845	0.8718429	0.8812241	0.9042473
0.7531077	0.797482	0.8282438	0.8370044	0.880766	0.7643979	0.8450745	0.8462168	0.7907614	0.7956299	0.8058745	0.8185385	0.834492	0.8802972	0.8664581	0.8468295	0.860252	0.8929694	0.8395648	0.8823678	0.8145415	0.8796058	0.834684	0.8497657	0.9086153	0.9200837	0.8301673	0.7975883	0.8815296	0.8673307	0.7970773	0.7056957	0.8730239	0.8747099	0.8940403	0.8609159	0.9024442	0.8983232	0.8853909	0.8115988	0.886407	0.9136583
0.9036427	0.9668405	0.5953282	0.9610389	0.9032689	0.9820804	0.9760079	0.9677081	0.9481736	0.9870012	0.9764336	0.9763677	0.595539	0.5960787	0.2616186	0.967426	0.6849039	0.9530945	0.9686199	0.8922269	0.6752884	0.6280214	0.960619	0.2674941	0.9343647	0.5372114	0.9700917	0.9624432	0.970929	0.8056604	0.9742911	0.3934124	0.8206406	0.8805039	0.9297587	0.9637174	0.9452683	0.9886803	0.9683207	0.9725834	0.9732344	0.9720933
0.5413349	0.8981922	0.8856319	0.8441079	0.7901222	0.8082237	0.696647	0.8985901	0.760734	0.6824479	0.6319242	0.818288	0.8370607	0.8653637	0.92089	0.7754254	0.8744588	0.8683775	0.8875021	0.9279516	0.8698614	0.7458711	0.7931347	0.9358861	0.9035568	0.9117216	0.7486269	0.8832343	0.9069976	0.7716956	0.891959	0.9478272	0.7437896	0.9401993	0.917227	0.9417454	0.9016188	0.9271755	0.9140222	0.87607	0.939804	0.9373359
0.7054848	0.8117833	0.800153	0.8321908	0.8664755	0.791858	0.8103216	0.8303692	0.8176383	0.7926295	0.8310266	0.8400361	0.8527545	0.8552538	0.9091604	0.8276731	0.8783984	0.8406635	0.8344893	0.8858063	0.7870949	0.830574	0.8396692	0.8373281	0.8804625	0.8839377	0.8733667	0.845373	0.8701649	0.8262309	0.8259994	0.8702566	0.8542281	0.8662515	0.9021921	0.9001725	0.8627654	0.8814181	0.8809972	0.870699	0.8524355	0.9112911
0.4545164	0.8554032	0.8578247	0.8363821	0.868112	0.8375504	0.7804822	0.7932709	0.8428562	0.7397572	0.7467895	0.8236626	0.8697029	0.7723937	0.8878317	0.8856957	0.8704215	0.8829914	0.8469584	0.8582617	0.7891644	0.8550373	0.8502939	0.901101	0.902629	0.8823346	0.8743417	0.8728191	0.8619701	0.8667286	0.8605466	0.9323194	0.8503743	0.8526871	0.9102038	0.9247292	0.9066298	0.8911991	0.8422427	0.8447622	0.8723428	0.9248804
0.3802675	0.7903273	0.8641064	0.8413777	0.8664743	0.803506	0.7928665	0.8727575	0.8227311	0.7689741	0.7569396	0.8367773	0.8287398	0.8391799	0.8817152	0.8344225	0.8684278	0.8727033	0.8179938	0.8943757	0.8721291	0.8818601	0.8319144	0.8822858	0.9054354	0.884588	0.83329	0.8677073	0.8824556	0.8634663	0.8807667	0.8802642	0.8693871	0.8573404	0.8982808	0.9248586	0.8858586	0.9076051	0.8708211	0.8622245	0.891644	0.9128178
0.7722456	0.8209215	0.7851006	0.8356145	0.9136211	0.8878449	0.8613538	0.8425254	0.8439949	0.8630659	0.8737768	0.8662289	0.8623626	0.8541581	0.8854533	0.8020501	0.8383479	0.8279297	0.8513798	0.8696827	0.7980793	0.8971555	0.8134511	0.7662755	0.8352738	0.9050235	0.9269735	0.8432276	0.8704994	0.850424	0.8557086	0.8191829	0.8732156	0.826589	0.8338353	0.7861207	0.8753739	0.8639441	0.9120672	0.8936672	0.8516949	0.7405632
0.7083055	0.8875771	0.8393319	0.7959194	0.8733657	0.8166705	0.7920519	0.7793047	0.8437838	0.7448346	0.7322999	0.8446879	0.829844	0.799201	0.908352	0.85427	0.8581038	0.8729282	0.9020001	0.8983586	0.8152608	0.8558016	0.8547439	0.895015	0.7240936	0.8411658	0.9062881	0.8634518	0.8675719	0.8244544	0.8668189	0.8958855	0.8822899	0.8420483	0.8961192	0.8931695	0.8956341	0.880825	0.8799327	0.8488315	0.889828	0.9135243
0.8611054	0.8716052	0.8177062	0.814606	0.8550312	0.8367461	0.7566293	0.8053654	0.8240088	0.8342144	0.8731064	0.8568409	0.8747962	0.5226558	0.8722638	0.8891094	0.8696888	0.859729	0.8580692	0.861014	0.7241501	0.8137089	0.874963	0.9009804	0.8955655	0.9037052	0.9179639	0.8866276	0.7936324	0.8784742	0.8162243	0.8777733	0.7956304	0.8661594	0.8754729	0.9141988	0.8404143	0.8972846	0.8649755	0.8795556	0.8876787	0.9047771
0.8120421	0.6855551	0.8398226	0.8717543	0.9048455	0.7998159	0.8542274	0.706471	0.8491469	0.8167791	0.8366004	0.8237675	0.7314689	0.8329455	0.8937268	0.7953846	0.8358908	0.890874	0.8880937	0.7685663	0.9417397	0.8771654	0.8009279	0.8130541	0.9155028	0.8737987	0.884191	0.7755952	0.7286725	0.8912842	0.8677456	0.9527286	0.8749868	0.842534	0.8526633	0.8997418	0.9048477	0.8961154	0.8853382	0.9147969	0.8941911	0.9042672
0.5043957	0.8357855	0.8365907	0.7942662	0.8629087	0.8200485	0.7849261	0.8276927	0.8324748	0.7660236	0.8048444	0.827062	0.8559813	0.8201782	0.890101	0.8745722	0.8846645	0.8774517	0.8342772	0.8775281	0.7891024	0.8703469	0.8441168	0.8845165	0.8891291	0.8798707	0.9125758	0.8492511	0.832868	0.8700451	0.8346807	0.9100701	0.8239503	0.8831292	0.8981239	0.9236876	0.9048346	0.8934367	0.8812773	0.8602697	0.8835907	0.9137108
0.8815156	0.8260633	0.7585024	0.8576683	0.7494832	0.799486	0.8367053	0.7455168	0.7908316	0.8070982	0.8260667	NA	0.8404623	0.8330807	0.8699605	0.859128	0.8523474	0.8254802	0.8341872	0.8407449	0.889348	0.821017	0.828591	0.9008885	0.8845628	0.8897879	0.8306054	0.8554692	0.8672955	0.8438959	0.8525583	0.8614551	0.8814651	0.8611677	0.854773	0.8864316	0.9115193	0.9046277	0.8812162	0.8875803	0.8794646	0.8923485
0.9306601	0.9825743	0.2599349	0.9136298	0.3291126	0.9802408	0.9793743	0.981664	0.9315106	0.9889989	0.9138923	0.981619	0.9791975	0.8073303	0.9349957	0.9796305	0.9740461	0.917595	0.8937681	0.9700695	0.7005883	0.9712186	0.9749717	0.4483683	0.5627735	0.9841413	0.9856936	0.9871421	0.9632495	NA	0.9780532	0.6901028	0.8219108	0.4124861	0.5985493	0.3623305	0.9360844	0.9844723	0.9727037	0.8763064	0.9829727	0.979912
0.8954506	0.7840801	0.7600191	0.8520504	0.7871276	0.8137209	0.8539858	0.8121009	0.8069719	0.8553711	0.8329614	0.8336694	0.8368722	0.8755495	0.8431168	0.7682276	0.8649418	0.810838	0.8811304	0.8805409	0.8661622	0.7638039	0.8367864	0.8349938	0.8616012	0.8610469	0.8716781	0.8387429	0.9002819	0.8826334	0.8646165	0.8687325	0.8664617	0.8239486	0.869324	0.8417653	0.8903784	0.8581813	0.9174113	0.8841774	0.8818663	0.9243959
0.7560688	0.7893868	0.811868	0.776844	0.9036944	0.8384427	0.8464675	0.854001	0.8096714	0.8305776	0.8391157	0.8435166	0.8492989	0.8503238	0.8482855	0.8329022	0.8819405	0.8314167	0.8096312	0.8696648	0.8230699	0.8695152	0.8165079	0.8801852	0.8484488	0.902954	0.8028658	0.8687826	0.9003763	0.8303305	0.8655528	0.7591789	0.8871746	0.8557339	0.891369	0.9307346	0.8284363	0.8872431	0.8713861	0.8914478	0.8589759	0.9200748
0.6439133	0.8322449	0.7958494	0.6856582	0.896776	0.8411037	0.790511	0.865634	0.8630719	0.8457977	0.8431571	0.7877541	0.8751403	0.8515596	0.8440139	0.7837003	0.7930851	0.809205	0.8506658	0.8279846	0.8650442	0.896776	0.8475361	0.893095	0.8451524	0.921408	0.8138902	0.9032036	0.8706385	0.8511016	0.8891907	0.8868613	0.8961039	0.9289743	0.8505226	0.8731884	0.8398599	0.9317033	0.8854349	0.8866137	0.8811125	0.9020338
0.5413422	0.867713	0.8943314	0.7874367	0.8918728	0.6583889	0.7956923	0.8892889	0.5499088	0.7946475	0.7540565	0.8193084	0.8805389	0.8949252	0.9044864	0.8819458	0.9101979	0.7935293	0.893464	0.8949381	0.9067548	0.9065161	0.8658737	0.9296724	0.7836422	0.9179992	0.7117019	0.9215707	0.9003974	0.8801212	0.9108477	0.9410303	0.9194272	0.9289621	0.9039467	0.9363797	0.9213571	0.8272361	0.9083042	0.8896266	0.6614161	0.9251511
0.8512089	0.8528519	0.7932536	0.8506956	0.8691514	0.8317458	0.865311	0.8035863	0.8538585	0.8190494	0.8513234	0.8368495	0.8467938	0.802579	0.9131671	0.852197	0.8573965	0.84771	0.8360423	0.8188385	0.8839162	0.8375724	0.8602714	0.9226548	0.8846506	0.80373	0.7133135	0.8294304	0.8298758	0.8445508	0.85129	0.7198194	0.8732036	0.8843036	0.8125074	0.8794516	0.897669	0.9263697	0.9004029	0.8928571	0.8874195	0.9072434
0.8174243	0.7954953	0.8763503	0.864482	0.6938488	0.8318001	0.8348836	0.7518029	0.8153879	0.8069684	0.7761068	0.8300838	0.8440916	0.845641	0.8986776	0.8491511	0.7676788	0.8533382	0.8673633	0.8854207	0.8677238	0.8494701	0.8527467	0.8878832	0.9034107	0.8471331	0.8999197	0.8562841	0.863612	0.8482222	0.8792318	0.8010866	0.881868	0.7894289	0.9016609	0.9219553	0.9076877	0.8522461	0.8841439	0.8873531	0.8974347	0.9166242
0.9195127	0.8101531	0.9611899	0.8963743	0.9204671	0.7982978	0.912975	0.8112299	0.848998	0.9675553	0.9443262	0.9748852	0.730115	0.7269114	0.926809	0.722715	0.9372713	0.6758637	0.8620502	0.9246831	0.8740816	0.9611073	0.7683317	0.8218554	0.6914527	0.7378906	0.8758865	0.9548861	0.9361833	0.9729684	0.9264955	0.8996069	0.8396904	0.9590532	0.7074552	0.5584876	0.6305909	0.7445149	0.9500406	0.9014233	0.845049	0.8797899
0.7234704	0.8175146	0.7827987	0.8533777	0.8457438	0.8297918	0.8452982	0.901014	0.826467	0.8601692	0.8802438	0.8653601	0.8504609	0.9078904	0.8859719	0.823742	0.8824042	0.7917287	0.854632	0.8925755	0.8318787	0.9230985	0.8349888	0.8083569	0.8488235	0.8127259	0.8774476	0.798802	0.7918522	0.842049	0.8747706	0.9341618	0.8499638	0.8451252	0.9111848	0.8155278	0.8208808	0.7925323	0.8900546	0.8984696	0.8918898	0.924935
0.8330407	0.7907843	0.9125947	0.8619553	0.8921189	0.8624488	0.8535638	0.790925	0.8498274	0.9060911	0.8914942	0.8968681	0.809298	0.879328	0.7681775	0.7995642	0.8155961	0.8455014	0.8700326	0.8196219	0.7589859	0.8880764	0.828907	0.7499095	0.8809503	0.7791825	0.9299222	0.8830019	0.8234648	0.8240732	0.8887329	0.9413646	0.8803407	0.8750062	0.7623442	0.8522688	0.8582464	0.8034773	0.887872	0.8783424	0.890753	0.9265282
0.5700977	0.8696872	0.8633867	0.8405722	0.7285751	0.8608274	0.7857724	0.8863453	0.8575819	0.8006291	0.812551	0.8184901	0.8661326	0.8318075	0.8750561	0.8187725	0.8638259	0.8653346	0.866867	0.8960973	0.8435538	0.8539345	0.8060991	0.8896	0.9134739	0.8602068	0.8890914	0.8435234	0.8840981	0.8608029	0.8779609	0.9178278	0.8503766	0.8711421	0.8968927	0.9162357	0.8112959	0.8863044	0.8501387	0.8781631	0.8609908	0.9233975
0.5263982	0.8772664	0.8954265	0.8244458	0.8567977	0.8572022	0.8049828	0.8575267	0.8380779	0.7533667	0.8112361	0.8190118	0.8657181	0.8007003	0.896215	0.8768858	0.8816745	0.8889864	0.8425912	0.8729059	0.7805187	0.8070844	0.8480333	0.8995669	0.9244474	0.8190941	0.8028013	0.8770378	0.8735199	0.8601354	0.8378968	0.9297339	0.8505965	0.8989089	0.9049254	0.9263763	0.8771225	0.9124312	0.8407167	0.866761	0.8919025	0.9135332
0.8277883	0.789564	0.8463443	0.8489413	0.8476779	0.8111593	0.8458374	0.8393093	0.8303689	0.8410293	0.8315609	0.8636208	0.8437073	0.8448827	0.866058	0.8031179	0.8749418	0.8434461	0.8484124	0.8433256	0.862218	0.8295386	0.8268189	0.8640644	0.8614371	0.8792673	0.868101	0.8517305	0.8468054	0.8439339	0.8390166	0.8936768	0.8596237	0.8723143	0.8030236	0.8840945	0.8776194	0.8841161	0.8846922	0.8826032	0.8892249	0.9014453
0.7861996	0.8241447	0.6191077	0.8713669	0.90246	0.882434	0.8365663	0.7489215	0.8344478	0.8691394	0.8873933	0.9093015	0.7800863	0.89685	0.5168958	0.8595937	0.7956856	0.9097744	0.9081129	0.8949533	0.9300434	0.9179456	0.8927722	0.9007547	0.9033846	0.881079	0.881269	0.7531893	0.9448342	0.5450161	0.8950806	0.9235681	0.8904582	0.9199653	0.9065578	0.7373381	0.8444268	0.9096593	0.9104478	0.9560117	0.9245957	0.897128
0.712943	0.79869	0.8377034	0.830408	0.7253433	0.8590294	0.8555326	0.7695834	0.8607984	0.8369859	0.8400316	0.8568482	0.8578294	0.8201841	0.8996809	0.8705574	0.8737388	0.8785405	0.8492113	0.8773829	0.9060273	0.8017803	0.8899348	0.8911031	0.8492669	0.7648411	0.8790805	0.8433405	0.8984038	0.869397	0.8825896	0.8742523	0.8731622	0.8622473	0.8915616	NA	0.8599172	0.8543483	0.8719553	0.8891928	0.9058882	0.9086379
0.5002844	0.7831277	0.9440508	0.8299481	0.8934453	0.8347794	0.7841432	0.9425131	0.7427768	0.7728079	0.8081761	0.8484762	0.8489457	0.8879824	0.9201348	0.8143379	0.8466842	0.9062127	0.8973074	0.9285864	0.8767123	0.929678	0.8566325	0.9108394	0.879563	0.9349176	0.8137836	0.8783243	0.9117985	0.7282019	0.8722247	0.6172819	0.9080626	0.9311121	0.9000319	0.8565331	0.7856126	0.933884	0.9101804	0.894344	0.8655233	0.9555843
0.8541493	0.7719495	0.8494946	0.8189291	0.7800702	0.8138329	0.8128971	0.7679221	0.8002312	0.8572876	0.8157793	0.8163266	0.8314722	0.8612659	0.8573928	0.8155873	0.8692456	0.8525475	0.8646442	0.8999766	0.918526	0.7969394	0.8829595	0.8459723	0.862223	0.8484343	0.8549415	0.8333754	0.8921818	0.8543821	0.9120159	0.8408253	0.8964608	0.8464765	0.8662295	0.8341339	0.9290223	0.9127876	0.9064209	0.9102763	0.9030455	0.9392423
0.8272343	0.8548228	0.6845249	0.872111	0.7798524	0.8750274	0.8423724	0.845606	0.8401353	0.8592982	0.8697762	0.8539767	0.8441845	0.8717535	0.8810555	0.8474558	0.868336	0.8263964	0.8593547	0.8759463	0.8311648	0.8458328	0.8183177	0.7560028	0.8451341	0.9122491	0.8489031	0.9044072	0.784717	0.8837481	0.8692693	0.9292263	0.8747405	0.8689758	0.8356391	0.9053262	0.8620142	0.9176486	0.870605	0.8485042	0.8733957	0.9364012
0.8281702	0.828911	0.8470529	0.8616558	0.8671584	0.8125227	0.8493895	0.8246597	0.829066	0.7791473	0.8357437	0.7976767	0.8347043	0.8397633	0.8686496	0.8554999	0.8393813	0.8483397	0.8583635	0.86735	0.8730298	0.8054866	0.8149126	0.8552898	0.9170812	0.8381069	0.9102594	0.7396246	0.8698287	0.8583937	0.8562882	0.9270697	0.8603563	0.8368479	0.9001702	0.9162226	0.9142993	0.8354771	0.8841133	0.8964305	0.8968736	0.9225819
0.8186825	0.851698	0.8396269	0.862623	0.870653	0.852518	0.8466958	0.8366891	0.8261274	0.7921435	0.8507107	0.8274029	0.8996517	0.8119285	0.9046789	0.8731245	0.8253968	0.8429868	0.8466204	0.8007805	0.8616533	0.861978	0.8612289	0.8492668	0.8750675	0.8694736	0.8868632	0.8306428	0.8689017	0.871308	0.8547541	0.8875484	0.8274665	0.8502269	0.8513728	0.8907175	0.8746603	0.871156	0.8708684	0.8587133	0.8662602	0.8841221
0.8749415	0.8525996	0.8427627	0.8663555	0.740082	0.8643408	0.858075	0.8645904	0.8178357	0.8609454	0.8706024	0.8648142	0.7910898	0.9109882	0.88505	0.7825701	0.8513904	0.7996043	0.866895	0.8772663	0.8362956	0.8614551	0.8405275	0.8853616	0.8821965	0.8356026	0.9213462	0.8824584	0.8517352	0.8548813	0.8316813	0.6988188	0.8833533	0.8867692	0.9100712	0.8314012	0.8030424	0.8900824	0.9038121	0.9055249	0.8829029	0.8940636
0.8162787	0.7651113	0.8753917	0.8834746	0.8991539	0.8908242	0.7475635	0.8581206	0.8825017	0.8451344	0.8863935	0.8763686	0.7455942	0.887346	0.9114	0.889803	0.7679704	0.9197876	0.910437	0.3809303	0.8817257	0.858629	0.8752468	0.9096819	0.9130605	0.6779854	0.9034399	0.89385	0.649412	0.9147323	0.8185769	0.93268	0.8813218	0.8954065	0.9185888	0.9175779	0.9215608	0.9065955	0.9038036	0.9043178	0.9102275	0.9215655
0.7926614	0.8026156	0.8577461	0.8645689	0.8908911	0.8262902	0.8312273	0.8328665	0.8233954	0.7989869	0.8232076	0.8118845	0.8493822	0.8827839	0.8478501	0.8222027	0.8874084	0.8839324	0.8733596	0.8797618	0.9000813	0.8723857	0.8386781	0.7976932	0.9105899	0.737155	0.8869012	0.8646078	0.8863015	0.8784959	0.8755897	0.8030227	0.8634071	0.8238732	0.8609518	0.8996727	0.8923495	0.8979223	0.8921497	0.8794848	0.8824274	0.9306563
0.9560382	0.8128818	0.5249897	0.7816352	0.7324036	0.7266852	0.857868	0.5595819	0.7266393	0.8435315	0.8363038	0.7880023	0.9315844	0.9242256	0.9516711	0.8944901	0.9094763	0.8527496	0.8059541	0.931541	0.9625911	0.9263837	0.8752109	0.857123	0.928068	0.8678852	0.9529989	0.9366093	0.8673841	0.7659684	0.8708469	0.9490835	0.9628191	0.8751324	0.8502058	0.8840324	0.84488	0.9412206	0.9511002	0.7691884	0.848613	0.924075
0.8009972	0.9065344	0.6284018	0.8883734	0.9145793	0.8825725	0.8947611	0.9051718	0.8721635	0.9102733	0.9060424	0.9021457	0.7988169	0.6351043	0.6020703	0.9032742	0.8066975	0.9104838	0.9266613	0.9235076	0.7126074	0.8647311	0.9067219	0.7764748	0.8694862	0.9356282	0.6392103	0.8995527	0.920437	0.7624688	0.9236524	0.8825185	0.7722451	0.9155435	0.7571079	0.9295768	0.9315449	0.926815	0.9543456	0.9317368	0.8968536	0.9598526
0.746412	0.7889533	0.8169089	0.8346602	0.8739442	0.8235983	0.8231577	0.8216239	0.8296818	0.8638654	0.8338807	0.8696751	0.8471264	0.8700244	0.8718789	0.7929074	0.8940894	0.8182652	0.8779345	0.9166493	0.8503984	0.8837221	0.8308943	0.8369008	0.8829292	0.8729157	0.8821551	0.8545561	0.8689259	0.8713848	0.8618098	0.9006107	0.8927924	0.8308796	0.8879708	0.8378927	0.8701256	0.8515219	0.8952618	0.9004071	0.8919252	0.9283154
0.656128	0.8449979	0.837639	0.8506211	0.8871438	0.8557787	0.8161479	0.8601218	0.8413315	0.810684	0.8139594	0.8475077	0.844191	0.8663505	0.7190139	0.8403096	0.8590086	0.8666958	0.8354631	0.8791397	0.8923666	0.8885303	0.8276021	0.8194902	0.8913308	0.8999221	0.8882868	0.8704025	0.8850883	0.8817955	0.8736341	0.9344273	0.8826389	0.8835835	0.8177882	0.8821495	0.8843603	0.9046677	0.8825085	0.8536181	0.8964025	0.9424464
0.8367226	0.7774846	0.9084289	0.8712886	0.9232519	0.8249412	0.8658268	0.8590646	0.8354645	0.8573128	0.8481532	0.8311503	0.8883923	0.8954327	0.9172899	0.8422377	0.8144999	0.8579375	0.892783	0.9061075	0.9102115	0.9050313	0.8652688	0.7483788	0.8205361	0.9101645	0.8105555	0.7918384	0.8208594	0.8092234	0.9025871	0.9258294	0.8790603	0.8335302	0.7308759	0.8768362	0.8983917	0.9333733	0.9015878	0.8911861	0.9139827	0.6977274
0.8273303	0.8603239	0.8712854	0.861253	0.8852974	0.8343613	0.8529849	0.8262675	0.8410491	0.8121454	0.8401378	0.8199164	0.8185202	0.8788687	0.890503	0.8352588	0.8633459	0.8538219	0.8729134	0.8866285	0.8442045	0.8321014	0.831158	0.7942948	0.8572478	0.8378104	0.892435	0.8249465	0.8701398	0.8623435	0.8479324	0.9119599	0.851952	0.8414997	0.9068218	0.9080335	0.8519952	0.8448801	0.8960418	0.8730696	0.8949845	0.9236916
0.7994583	0.8623486	0.8253125	0.8518887	0.8753754	0.8249738	0.8411332	0.8101603	0.8586375	0.7739776	0.8538374	0.7792272	0.8420743	0.803333	0.8909942	0.8788901	0.872638	0.8718501	0.8494719	0.8509043	0.9056957	0.7882692	0.8231307	0.9014822	0.9024822	0.8579505	0.8692316	0.8611958	0.8555924	0.8758799	0.8571782	0.9134009	0.8294332	0.8485675	0.8930012	0.8928682	0.9093106	0.9032405	0.8630097	0.8735577	0.8751022	0.9187188
0.7972605	0.836085	0.8751956	0.8284686	0.7413746	0.8222637	0.863965	0.832314	0.8484374	0.82604	0.8636947	0.8678564	0.8197783	0.8598563	0.8223475	0.8373354	0.8822592	0.8746027	0.8826902	0.8433056	0.8706464	0.8551586	0.8569165	0.825161	0.8542308	0.8958958	0.9069281	0.8464174	0.8798274	0.9007223	0.8643245	0.9239659	0.8096296	0.8766016	0.8244348	0.871079	0.8870183	0.9028581	0.9020507	0.8727645	0.8964428	0.9011781
0.824459	0.8663245	0.8264624	0.8187913	0.8802967	0.845632	0.8003192	0.8171273	0.8490769	0.7860411	0.8412724	0.8207803	0.8688418	0.8014178	0.9040152	0.8871795	0.8809292	0.8695413	0.8486242	0.865855	0.7796721	0.8124515	0.8453218	0.8956414	0.915064	0.9140275	0.9062336	0.8740279	0.8298984	0.8580214	0.8184748	0.9152831	0.8358665	0.88925	0.9089608	0.8721581	0.8858137	0.892027	0.8795207	0.8680596	0.8706732	0.8849347
0.6620426	0.8156636	0.8284609	0.8564722	0.8615761	0.8061662	0.8244016	0.7702634	0.8342186	0.8331044	0.8781983	0.847414	0.8282334	0.8588352	0.9062783	0.8489683	0.8807217	0.8625587	0.8663483	0.8736779	0.8759778	0.8461282	0.8571511	0.8837127	0.8643432	0.907486	0.8603134	0.8571429	0.8753196	0.8745663	0.8458725	0.9104238	0.8926924	0.8501271	0.9058424	0.8251339	0.8958068	0.8980729	0.8871948	0.9079033	0.8780783	0.9145006
0.7681165	0.8438356	0.8074026	0.8688933	0.8832946	0.8872145	0.8802168	0.8814391	0.8617461	0.9046585	0.8666902	0.901852	0.8592247	0.8670751	0.876067	0.8547474	0.8499629	0.8525956	0.8825196	0.9138612	0.8556373	0.8225296	0.8667429	0.8504291	0.8324829	0.8512069	0.9268829	0.8733918	0.8529854	0.7717861	0.8995246	0.7637169	0.8857943	0.7391168	0.8264756	0.7860522	0.8669006	0.9023232	0.901908	0.9235547	0.9028148	NA
0.6475507	0.8340026	0.8572029	0.8295303	0.8622735	0.8174369	0.7780177	0.8583412	0.8473549	0.7543096	0.8207054	0.7866266	0.868167	0.8625222	0.8422067	0.8573545	0.8717428	0.8771732	0.8568445	0.873102	0.8568032	0.8714698	0.8687747	0.8908438	0.9307587	0.8660865	0.9057908	0.8428532	0.8617347	0.8737371	0.8524891	0.9223667	0.8615155	0.8779186	0.9131793	0.9352026	0.9098572	0.8595005	0.889285	0.8817943	0.9027852	0.9006746
0.5992498	0.846796	0.8251463	0.8509337	0.891607	0.8604417	NA	0.8678108	0.8451425	0.7772912	0.7877504	0.823548	0.8602439	0.8601869	0.8790608	0.8979523	0.865473	0.8827749	0.8368802	0.8810029	0.8875511	0.8821033	0.8894083	0.9073603	0.9149482	0.8678979	0.9112059	0.8847116	0.8660325	0.8614343	0.8461683	0.9145097	0.8766409	0.8704464	0.7249486	0.9288074	0.8684539	0.886557	0.8531212	0.8470609	0.8888827	0.9202845
0.7361019	0.8146216	0.8677787	0.8665546	0.8459112	0.8233145	0.8141626	0.8064606	0.8544902	0.8059338	0.8055327	0.8406811	0.8614292	0.851826	0.9119881	0.8740133	0.8650325	0.878552	0.8688047	0.877834	0.8613059	0.7611619	0.8275239	0.8966672	0.9116391	0.8806907	0.8979012	0.8393531	0.8705422	0.8356639	0.8540927	0.9192162	0.8615543	0.840744	0.9108265	0.9089654	0.9071797	0.8763962	0.8891187	0.8949141	0.8739357	0.9157366
0.866259	0.8480539	0.8297399	0.839598	0.8482522	0.8504038	0.8471705	0.8533096	0.8582472	0.8746307	0.8701096	0.8972413	0.8596784	0.8623818	0.8512934	0.8597404	0.8767734	0.8386979	0.8551341	0.871545	0.862797	0.8459212	0.8382539	0.8443673	0.8459311	0.8914044	0.9057028	0.8548753	0.8423779	0.8441857	0.8622879	0.8826153	0.7732962	0.8717651	0.8943194	0.8591115	0.7664932	0.8831141	0.8875631	0.8970638	0.9005893	0.8960791
0.7830111	0.8576918	0.8218344	0.8183665	0.8687372	0.8517183	0.8413405	0.8602899	0.8531052	0.8431963	0.864666	0.8512385	0.8537133	0.8645173	0.8373716	0.845646	0.8527213	0.8591034	0.8629889	0.8623455	0.8669431	0.8397185	0.8563339	0.8634273	0.8803372	0.84275	0.886768	0.8336311	0.8723224	0.8659202	0.8579748	0.8907174	0.8684751	0.8585689	0.8910773	0.8900607	0.8850687	0.836013	0.8822366	0.8929442	0.9015042	0.9069019
0.7009686	0.861055	0.8743556	0.847561	0.8530415	0.8640652	0.8293537	0.8696295	0.8521752	0.8368568	0.8101818	0.8678007	0.8380642	0.8776994	0.6529697	0.8943982	0.8608055	0.8717158	0.8233845	0.8799611	0.8926736	0.8312785	0.8768173	0.8170593	0.8915671	0.9128175	0.8748507	0.9097632	0.8822232	0.8668424	0.89134	0.931926	0.8702314	0.8847602	0.8072712	0.9129131	0.8681254	0.9157704	0.8863548	0.847016	0.8752334	0.920741
0.7526898	0.8456964	0.8577364	0.815484	0.8611125	0.8584632	0.8104435	0.8519726	0.8512529	0.7754529	0.8064315	0.8099983	0.8829918	0.8405982	0.8717649	0.8758014	0.8694758	0.8758767	0.8643726	0.8663418	0.8959463	0.8605179	0.8587053	0.8885713	0.903641	0.8422922	0.8878906	0.8550571	0.8727172	0.8668576	0.8749672	0.9183805	0.8644959	0.8568914	0.8879234	0.8920194	0.8687896	0.8742118	0.8554117	0.8555284	0.9022297	0.9142196
0.6058894	0.9063975	0.8838832	0.8310315	0.890866	0.8529456	0.77228	0.8281174	0.8773272	0.7821992	0.8533805	0.8223207	0.8635642	0.8123786	0.9195134	0.9373538	0.8897194	0.8980487	0.8496581	0.8930714	0.7997962	0.8054709	0.8498788	0.9396516	0.9242994	0.8869646	0.9066623	0.8812658	0.8573969	0.8627977	0.827724	0.8843427	0.8457379	0.8679979	0.891162	0.9279445	0.8826458	0.9171004	0.8667339	0.8023273	0.8533756	0.890499
0.9353942	0.8403852	0.8299133	0.8452072	0.6660075	0.8454773	0.8488922	0.8748404	0.8503132	0.8429104	0.8611656	0.8302833	0.8329471	0.8327542	0.7175517	0.832212	0.8901407	0.8565183	0.9017569	0.9105783	0.9104932	0.9199121	0.8646798	0.891825	0.9075958	0.8325918	0.8901089	0.8287956	0.8407872	0.8160093	0.9024469	0.7815414	0.7927923	0.8819475	0.86022	0.8157346	0.9513292	0.8983247	0.9324054	0.9102598	0.9223901	0.9500327
0.8069745	0.8159743	0.813974	0.8566816	0.8730099	0.8261659	0.8397744	0.8499964	0.8623595	0.8737965	0.8601443	0.8629076	0.8484964	0.8830997	0.8749284	0.8505734	0.8770235	0.8433649	0.8699995	0.8827509	0.8617911	0.862396	0.8474036	0.839622	0.8887017	0.793742	0.9029422	0.8367341	0.8692329	0.897833	0.8633813	0.7681192	0.8562847	0.8608866	0.8420324	0.8898593	0.8803572	0.9028358	0.8994441	0.8908429	0.8992971	0.9226391
0.5466526	0.8950088	0.8540255	0.7661631	0.8839512	0.8773295	0.7806712	0.8862023	0.8875451	0.7548541	0.7737366	0.7843985	0.9065948	0.7968736	0.8722081	0.9091774	0.8638403	0.9115886	0.8662595	0.8719987	0.7785992	0.8731542	0.845875	0.9296926	0.9439154	0.8769256	0.9184457	0.9044635	0.8573175	0.8603416	NA	0.9248407	0.8250061	0.8623737	0.900354	0.9640914	0.8949485	0.9021364	0.8609092	0.8377845	0.8868297	0.9584796
0.5295069	0.8926635	0.8631458	0.8445155	0.9157314	0.8673002	0.8099806	0.8401772	0.8359407	0.7578499	0.7859502	0.7967916	0.877465	0.826931	0.891645	0.8667691	0.8780879	0.8624012	0.8397458	0.8850381	0.7886057	0.9045234	0.8545297	0.9088156	0.9024377	0.8748843	0.9405174	0.8690004	0.877165	0.875006	0.842508	0.9382129	0.8620507	0.8939349	0.9105388	0.9465656	0.9024889	0.8730587	0.886089	0.8736755	0.8725826	0.9024099
0.8817015	0.8836429	0.3234714	0.8488582	0.661498	0.8807583	0.8698851	0.9119428	0.8364385	0.9055024	0.9015036	0.9189054	0.8537145	0.9036542	0.8908524	0.8147759	0.8897668	0.8033323	0.8919782	0.8986407	0.9195624	0.8471744	0.8154496	0.7653872	0.8876166	0.9037104	0.9349211	0.88752	0.9060845	0.9004505	0.8885847	0.9358792	0.8639364	0.9046621	0.9394156	0.7140304	0.8499234	0.9417996	0.9410511	0.9048926	0.819586	0.9271329
0.6989082	0.7990199	0.8971276	0.8509313	0.8816279	0.8142218	0.8283843	0.8707525	0.8308706	0.8100981	0.8404108	0.848754	0.8514501	0.8785917	0.8979486	0.8470989	0.8773651	0.8816914	0.8613914	0.8886684	0.8614579	0.8788364	0.8108364	0.7609259	0.9201455	0.8918267	0.9138409	0.8470789	0.9117945	0.8385597	0.865194	0.7653162	0.883097	0.841664	0.9314508	0.8955929	0.861651	0.8832977	0.9024118	0.9116077	0.905257	0.9380538
0.7996897	0.8572558	0.8731331	0.8303915	0.8662057	0.846656	0.8302116	0.845667	0.8399004	0.8232782	0.8603826	0.8278198	0.8552537	0.860957	0.8913234	0.8660124	0.8799453	0.877435	0.8533669	0.8900778	0.8236885	0.8410324	0.8586716	0.8896177	0.8786857	0.8791941	0.8823307	0.8466274	0.8545194	0.8771728	0.8395143	0.8751432	0.849165	0.8612102	0.8967637	0.8795952	0.8886333	0.8724459	0.8658424	0.8610816	0.8759169	0.9037588
0.9185438	0.6235515	0.8451431	0.8250331	0.8929139	0.8930464	0.8337911	0.7567125	0.7547777	0.8047867	0.9485489	0.7634035	0.9173517	0.9624498	0.9165486	0.9395048	0.7220386	0.7349104	0.8180927	0.9434074	0.7568535	0.9406011	0.7870002	0.8502565	0.9035088	0.9413263	0.9560128	0.8849465	0.8859118	0.677739	0.8708839	0.9453682	0.891142	0.9029003	0.9682836	0.9552152	0.8143298	0.9798455	0.9613934	0.8428314	0.7004822	0.9467207
0.8450717	0.8544931	0.7599388	0.6918344	0.8736281	0.8388448	0.823738	0.7992287	0.7859888	0.9349468	0.9015617	0.8979454	0.7887109	0.9383512	0.9447145	0.8695459	0.8729417	0.9113795	0.841061	0.837528	0.9565613	0.8946075	0.9120645	0.9492033	0.8639389	0.7160777	0.6853797	0.8104036	0.8428075	0.8983238	0.9107403	0.7217676	0.9494123	0.8575609	0.8514504	0.9345971	0.8145261	0.9608925	0.8746313	0.9588618	0.9633386	0.8549644
0.5319422	0.8969032	0.8636259	0.8375682	0.8845409	0.8550844	0.783861	0.8776472	0.857208	0.6591241	0.7159252	0.7345049	0.8764756	0.7928513	0.7870414	0.9169826	0.9145786	0.9273492	0.8864467	0.8713163	0.9472356	0.8570415	0.8355461	0.9069464	0.9583206	0.8854644	0.9331718	0.8580797	0.8777536	0.8528268	0.8779159	0.9686513	0.8636094	0.8854198	0.9071384	0.9493859	0.8630127	0.9289268	0.8545296	0.8713113	0.929867	0.9153367
0.6872115	0.8366503	0.809861	0.8430786	0.8680423	0.8440692	0.8588747	0.8365154	0.8458238	0.8155079	0.8376963	0.8171862	0.8537204	0.8621748	0.8829805	0.8367664	0.8882828	0.855192	0.8769636	0.8847749	0.8360908	0.8831427	0.8785644	0.8536487	0.8737951	0.8776621	0.9061497	0.8234766	0.8306643	0.8890067	0.8880416	0.9403466	0.8608338	0.8568609	0.8853714	0.8796628	0.8927818	0.8968904	0.896443	0.9031152	0.8986241	0.9174164
0.7621493	0.8477879	0.7902189	0.837907	0.7575145	0.8259922	0.8696129	0.8640438	0.8427788	0.8430663	0.8638256	0.8569399	0.8628634	0.8700712	0.8650729	0.8607048	0.860293	0.8956638	0.8716403	0.8926975	0.8196844	0.8884766	0.8358963	0.8022894	0.906778	0.8829029	0.8134071	0.8563776	0.8730965	0.8868565	0.8726017	0.9212857	0.8591018	0.875345	0.9106203	0.863238	0.8992025	0.8968183	0.905873	0.9011558	0.8906047	0.9125615
0.7019684	0.8233508	0.8265384	0.8665885	0.8937808	0.8371301	0.8428023	0.8303866	0.8698271	0.8266267	0.8560439	0.8614469	0.8737348	0.8485519	0.9262908	0.8524559	0.898311	0.8484849	0.8709354	0.8708509	0.8237364	0.8855288	0.8644493	0.8711085	0.8014247	0.8853811	0.8278146	0.8912666	0.8797095	0.895714	0.8877568	0.908253	0.8864407	0.8910711	0.8456135	0.9185996	0.8763587	0.80532	0.8831503	0.8730782	0.8988266	0.9107143
0.8498436	0.7961409	0.847944	0.8238851	0.8540316	0.854853	0.8092315	0.8149639	0.8504602	0.7941276	0.8089564	0.8244365	0.8601704	0.8527508	0.8762657	0.8610789	0.881161	0.8816648	0.8744723	0.8602143	0.9101979	0.7468939	0.8701162	0.8675542	0.9184688	0.8420846	0.9069164	0.8587754	0.8517006	0.8708382	0.8863976	0.9357063	0.8981109	0.8685989	0.8899298	0.8935401	0.9058071	0.8524371	0.8823725	0.9146206	0.886373	0.9108183
0.7226298	0.827437	0.8333961	0.8446038	0.7764626	0.8179388	0.8416799	0.8091519	0.8446239	0.8140451	0.8146882	0.8535272	0.868589	0.8607865	0.9087892	0.8694165	0.8348089	0.8673329	0.8566154	0.8749209	0.85796	0.8618323	0.8575835	0.9095564	0.914231	0.889609	0.9066265	0.8798519	0.8763446	0.8653023	0.8810228	0.8418851	0.8872687	0.8736728	0.9177128	0.9291383	0.9056824	0.8746527	0.8888657	0.8866703	0.9023216	0.9253528
0.8772074	0.8461539	0.8919835	0.8293515	0.8579864	0.8283426	0.8953342	0.8489695	0.8442338	0.8683463	0.883679	0.906358	0.8423338	0.816588	0.8584825	0.8653478	0.8827524	0.8221388	0.8363274	0.8668419	0.8687294	0.8677313	0.8325344	0.8977256	0.8258961	0.8760935	0.8649238	0.896656	0.8191755	0.8781925	0.9202297	0.8912095	0.8893257	0.8765168	0.8641205	0.8830981	0.8715818	0.9051633	0.8531005	0.8524828	0.8254157	0.8724353
0.9016727	0.8469502	0.8510451	0.8769894	0.7112884	0.8596916	0.898975	0.7303104	0.8152256	0.8771396	0.8951115	0.8894419	0.847253	0.8909737	0.8949751	0.8380638	0.8447362	0.7072829	0.8616152	0.8974949	0.913761	0.9041462	0.872239	0.8720558	0.7578104	0.9078974	0.9251342	0.8784516	0.9184438	0.9164799	0.908037	0.9110257	0.8447602	0.7924301	0.9205726	0.7564157	0.7763147	0.9314763	0.8979193	0.9204904	0.9135008	0.9275584
0.8471456	0.8338946	0.8202118	0.8655803	0.8951263	0.8404477	0.8644508	0.8157288	0.8543618	0.8192363	0.8506438	0.8237864	0.8459101	0.8659082	0.9018657	0.8173759	0.8535512	0.876803	0.8288309	0.8673714	0.8704724	0.8308429	0.7515759	0.8547426	0.9155324	0.8674725	0.9054243	0.872973	0.8734008	0.872333	0.8731088	0.935885	0.8737676	0.8673198	0.9166589	0.9161602	0.9128529	0.8714985	0.8840094	0.8936471	0.8654801	0.9169527
0.8717157	0.8714387	0.8206894	0.8600957	0.87563	0.8396524	0.7908053	0.8353334	0.859403	0.8764798	0.8683302	0.8793649	0.8593271	0.7856673	0.8964055	0.8844404	0.8573571	0.8549558	0.8766334	0.8662092	0.8642125	0.8063577	0.8635541	0.8954665	0.9021747	0.8857659	0.8915876	0.8710019	0.8522023	0.8825996	0.8729417	0.9157528	0.8240737	0.849951	0.8937626	0.9124378	0.9052433	0.7605888	0.8693936	0.8869027	0.9023631	0.9129747
0.7958891	0.8262398	0.8550039	0.8603424	0.8556865	0.8360816	0.8548387	0.8579977	0.8669758	0.8344254	0.8564843	0.8438218	0.8671946	0.860559	0.8807313	0.8659295	0.8865155	0.8659363	0.8678973	0.8882033	0.8467647	0.7808544	0.8481983	0.8741211	0.9078909	0.8741165	0.9031258	0.8295331	0.8508412	0.8789305	0.8565325	0.8665963	0.8603512	0.8799235	0.9172706	0.8919283	0.9053513	0.8674533	0.9040337	0.880881	0.8977449	0.9191996
0.8022379	0.8568877	0.839412	0.845755	0.8860691	0.8302545	0.8359441	0.8327254	0.8465832	0.8071885	0.8590047	0.8466858	0.8309702	0.7668898	0.9076205	0.8867409	0.8839678	0.8878283	0.8774165	0.8408532	0.8632624	0.7571332	0.8738728	0.9166431	0.9058388	0.9049847	0.8829495	0.8846954	0.8611073	0.881032	0.8653534	0.9155963	0.8595192	0.8780127	0.9062304	0.903398	0.92041	0.9000741	0.8779749	0.8692269	0.8863832	0.8855651
0.8037675	0.8573011	0.902197	0.8592797	0.9137755	0.8260869	0.8790904	0.8680176	0.8438787	0.8464238	0.7909948	0.8149763	0.8877308	0.8953375	0.8565102	0.8791172	0.8669335	0.8700337	0.8840472	0.8874437	0.8167896	0.8462905	0.895959	0.886975	0.8518395	0.9127756	0.8545647	0.8241359	0.8828751	0.8836558	0.8731627	0.8386955	0.8799497	0.7535512	0.9158156	0.9255654	0.8444358	0.8990335	0.9006689	0.8332372	0.9104767	0.9167221
0.7898594	0.8778644	0.8869662	0.8051403	0.8769295	0.8367758	0.8072662	0.835443	0.8412542	0.8102809	0.8640036	0.8050388	0.8344947	0.7625372	0.9288124	0.9219229	0.884195	0.8782145	0.835255	0.855831	0.8772615	0.8371497	0.9148601	0.9479087	0.8912606	0.9219211	0.9346106	0.8939777	0.8340653	0.855059	0.8416632	0.909674	0.8416548	0.8839095	0.9086645	0.9274724	0.8871059	0.9224963	0.830295	0.8608007	0.8341591	0.8863922
0.8875916	0.8959243	0.8049887	0.6793558	0.8776596	0.8701299	0.8114818	0.8628447	0.8576598	0.9036345	0.8974149	0.8791304	0.8831115	0.8882023	0.7482014	0.858194	0.7547975	0.9086732	0.8512844	0.8138173	0.8787879	0.9090034	0.8823232	0.8887362	0.8898925	0.8921265	NA	0.8747412	0.8468875	0.8353658	0.8958685	0.9105991	0.9085087	0.8903944	0.8767573	0.8388116	0.8932003	0.9053708	0.8886233	0.8887718	0.8901992	0.9023904
0.8944101	0.7139707	0.901107	0.7934368	0.8223563	0.8025033	0.8660524	0.8110808	0.7895444	0.875451	0.8549387	0.8691248	0.7900794	0.7893119	0.9074584	0.8376995	0.8971882	0.9006616	0.8803046	0.8497415	0.8982073	0.8972172	0.8824559	0.884208	0.8849018	0.8924383	0.8675362	0.8396053	0.8748556	0.8866161	0.8734421	0.8838201	0.8428869	0.8955731	0.9145598	0.9208354	0.8988298	0.8647417	0.8822297	0.907312	0.9248745	0.9268208
0.8836342	0.7817675	0.9493312	0.8627682	0.4990363	0.9230949	0.9100516	0.6702449	0.8770474	0.9094281	0.9259285	0.9271253	0.700119	0.8775744	0.9493104	0.9238397	0.8910023	0.6654596	0.9181043	0.9273994	0.6837627	0.9554426	0.9054648	0.9034296	0.7928533	0.9584261	0.9362457	0.8956751	0.9270211	0.892996	0.938231	0.8924262	0.783131	0.9346499	0.6878489	0.9316518	0.7163377	0.8631355	0.9485483	0.9513347	0.9608527	0.9648252
0.5434436	0.9004801	0.8908686	0.843613	0.9015967	0.8751053	0.7625579	0.8399142	0.8686429	0.7800009	0.8628563	0.8135571	0.8674565	0.8120513	0.9144753	0.9335713	0.8856389	0.88972	0.8461391	0.8854458	0.8290327	0.8218189	0.8614496	0.9404418	0.9245299	0.8990231	0.9247743	0.9051736	0.8743174	0.849487	0.869137	0.8963673	0.8349132	0.886649	0.897476	0.936392	0.9001877	0.9183531	0.8579822	0.8284333	0.8861422	0.9403286
0.8042778	0.8433158	0.8245196	0.8584894	0.891112	0.8478065	0.8585356	0.8367117	0.8351272	0.8367599	0.8505018	0.8491822	0.8413401	0.8901396	0.8787121	0.8575847	0.8779847	0.8931366	0.8624477	0.8989015	0.882601	0.864962	0.8484099	0.8481257	0.9044802	0.803207	0.8792239	0.8686557	0.8660211	0.8714066	0.8672643	0.8062952	0.8613016	0.8422135	0.8823844	0.927885	0.9056883	0.8771634	0.9267159	0.9140495	0.899147	0.9257122
0.9313611	0.9168836	0.9258707	0.7775223	0.7445621	0.9217136	0.9358447	0.9236847	0.9020467	0.9282308	0.9306285	0.9324653	0.7942023	0.8969646	0.9172683	0.8886773	0.8558211	0.7568228	0.9153226	0.9119469	0.5901703	0.912835	0.8799167	0.5580949	0.7193735	0.7966102	0.8520763	0.7557597	0.9077581	0.9392555	0.9166088	0.9445604	0.6182992	0.9018123	0.9416503	0.895304	0.8950129	0.9332832	0.9563463	0.9003087	0.9316525	0.9589131
0.6647241	0.9049901	0.909532	0.8477217	0.8780327	0.8703704	0.8154982	0.8474591	0.874387	0.8170241	0.7881931	0.8368159	0.8555335	0.7966877	0.8992575	0.9042622	0.8878505	0.8817571	0.7975901	0.8713641	0.8286623	0.8415711	0.8442007	0.895451	0.9086719	0.8885131	0.9196275	0.8913673	0.8871827	0.8735652	0.8475409	0.9404199	0.8278124	0.9059303	0.8749053	0.9324692	0.8994938	0.9298989	0.8687943	0.8685519	0.8719978	0.9204732
0.6107231	0.8034838	0.8309557	0.8839707	0.8925563	0.8547328	0.8468866	0.804123	0.8013011	0.7823304	0.8188977	0.847017	0.8767692	0.8579137	0.9273602	0.866811	0.9072651	0.8757879	0.8895872	0.9036927	0.8867096	0.8827826	0.8350353	0.8739496	0.8918717	0.8916428	0.8354324	0.8850147	0.902247	0.8412192	0.8737495	0.950063	0.853704	0.8866763	0.8819532	0.9392461	0.8922785	0.8956344	0.9010859	0.8779173	0.9118917	0.9485609
0.7625888	0.7958599	0.8795273	0.8901191	0.882745	0.8432294	0.7899535	0.8884876	0.8616562	0.8092	0.8184136	0.836198	0.9020936	0.8639475	0.909663	0.8704619	0.9139633	0.8823457	0.885263	0.7676475	0.9042511	0.8904518	0.7766985	0.9041992	0.8250811	0.9175729	0.9284043	0.7869974	0.8765894	0.9196174	0.8204218	0.9379823	0.9061248	0.881707	0.9056758	0.9204187	0.8277761	0.9098632	0.9019711	0.8849863	0.9364476	0.8058464
0.8502105	0.8242148	0.8517235	0.8529469	0.8490558	0.8334588	0.8576941	0.844741	0.8532175	0.8533686	0.8730398	0.863951	0.8497257	0.8396221	0.8539466	0.8350449	0.8860025	0.8523957	0.8828407	0.8727372	0.8981613	0.8768065	0.8673723	0.8455186	0.8683844	0.8836324	0.9148778	0.8330658	0.8707411	0.8976806	0.8530158	0.9207657	0.8811476	0.8702164	0.8097246	0.8850193	0.8780724	0.8864823	0.9051944	0.88332	0.8842543	0.930282
0.4904475	0.9387607	0.6101363	0.8808408	0.9361162	0.8403937	0.8865979	0.9181818	0.9374514	0.7303464	0.7863809	0.7309375	0.906373	0.8940119	0.9244509	0.8967385	0.8932626	0.9350956	0.8872421	0.9130963	0.6719106	0.9306803	0.9383269	0.9655113	0.6323932	0.9507064	0.9530758	0.9496871	0.9016638	0.8991671	0.9070743	0.655649	0.9202892	0.9090263	0.9157391	0.9566481	0.9124399	0.9413813	NA	0.8722444	0.9146549	0.9313054
0.8600473	0.8600817	0.8831798	0.8453717	0.8486756	0.8128995	0.8189483	0.8470634	0.8538417	0.8707388	0.8722245	0.8684976	0.87927	0.8722889	0.8717551	0.8496189	0.8464581	0.8620155	0.8734996	0.839934	0.8654172	0.8544785	0.8413801	0.8626325	0.8781118	0.8584133	0.9109176	0.8606423	0.8704988	0.8655584	0.8621102	0.8947519	0.8472937	0.8638501	0.8981105	0.9021583	0.9004484	0.8923543	0.8823034	0.8954384	0.8804115	0.918768
0.9293693	0.9142265	0.8140319	0.9024134	0.9398535	0.8877751	0.9018415	0.902164	0.9157451	0.9168068	0.9079664	0.907934	0.8779715	0.8530798	0.8975417	0.843029	0.8929385	0.8393488	0.7482982	0.9162233	0.7108353	0.6605095	0.8738791	0.9294053	0.9227841	0.7875852	0.9505908	0.941601	0.7831059	0.7608003	0.9058256	0.9490345	0.9093297	0.9254062	0.9481446	0.5164332	0.8235076	0.9236004	0.9263639	0.9398475	0.8118237	0.8401616
0.7367217	0.8090169	0.8862385	0.8485587	0.8932131	0.872692	0.8109733	0.9093848	0.8535504	0.7569695	0.8008565	0.8205103	0.8665977	0.8599741	0.888173	0.8657444	0.8812145	0.8785079	0.8596944	0.8841633	0.9074425	0.9133477	0.8278498	0.8764459	0.872511	0.9060867	0.9533988	0.8904283	0.8939539	0.8712444	0.8859382	0.9568959	0.8837472	0.8574407	0.8851865	0.8900781	0.8002613	0.8884346	0.8708442	0.8617132	0.8715026	0.9223317
0.8362803	0.8145677	0.9060122	0.8759285	0.877903	0.8377365	0.8504918	0.8333777	0.8285998	0.8730007	0.8429071	0.8695521	0.8429474	0.883118	0.8885642	0.8433557	0.8599549	0.8542035	0.8936234	0.8695697	0.8991317	0.7890649	0.8455418	0.8642187	0.8922616	0.8626574	0.88616	0.8495437	0.8950188	0.8638092	0.8616304	0.9000937	0.8810656	0.8860331	0.9065631	0.8479429	0.888598	0.8943157	0.8871673	0.8765274	0.8899577	0.9317588
0.7182644	0.8815172	0.8803449	0.8149852	0.8877277	0.8781452	0.8064786	0.8389038	0.8664409	0.8266651	0.7525371	0.8522206	0.9105917	0.8702346	0.9008278	0.8890314	0.8527882	0.8662804	0.7520179	0.8636121	0.8877622	0.8965931	0.8630435	0.9189845	0.9124691	0.9215686	0.9106094	0.904466	0.8379074	0.8650334	0.8895682	0.9322448	0.8267974	0.9091989	0.8463519	0.9274217	0.8861448	0.9199544	0.8601331	0.8614385	0.8813599	0.9211981
0.8619056	0.7566229	0.879948	0.8848433	0.8999162	0.8480258	0.8494481	0.7389291	0.8428045	0.8644266	0.8753971	0.8771706	0.8409275	0.8801883	0.9029342	0.8439937	0.8630056	0.8545232	0.9091426	0.9014721	0.8902508	0.8880518	0.8582443	0.89469	0.8819389	0.9151903	0.7994324	0.8748815	0.8975238	0.7899504	0.8741828	0.7664315	0.8750216	0.8483221	0.9098376	0.8861609	0.8739873	0.9253544	0.9352145	0.8685696	0.9195202	0.9434069
0.853447	0.8541276	0.860617	0.8651019	0.8960299	0.835264	0.841802	0.8434924	0.8412198	0.8520249	0.8622211	0.8550069	0.8529231	0.8716481	0.8697348	0.8930243	0.8792521	0.8612757	0.8392774	0.8754422	0.888603	0.8190239	0.8486655	0.8987228	0.8708914	0.8704767	0.8860438	0.8759222	0.8952259	0.8412791	0.8195798	0.9088296	0.87664	0.8746909	0.8929963	0.8966455	0.8920114	0.8971495	0.8774934	0.8726094	0.859511	0.9322392
0.8761353	0.837415	0.8615339	0.8258706	0.8627143	0.8582677	0.8656126	0.8558912	0.8517165	0.8781873	0.8808981	0.8941581	0.8723148	0.8739726	0.8547317	0.8734702	0.8464429	0.8388177	0.8524526	0.8869467	0.8614726	0.8699112	0.8437116	0.8691371	0.8525714	0.9032518	0.8908762	0.895301	0.8446301	0.8594965	0.8800061	0.8885128	0.8398324	0.902741	0.8727876	0.8836034	0.8671916	0.8393204	0.9110175	0.8816975	0.9075388	0.8924458
0.7516165	0.8826199	0.8730077	0.8517231	0.9006373	0.8289418	0.8455143	0.8643565	0.868595	0.8377163	0.8629447	0.8569277	0.8528596	0.8396698	0.8974239	0.8842396	0.8961565	0.8889351	0.9095538	0.9021072	0.7927511	0.8746712	0.8320538	0.7106101	0.9269872	0.904828	0.739405	0.8832201	0.8774682	0.8807514	0.8710402	0.9218	0.8429287	0.8740245	0.9217319	0.932679	0.9020011	0.8779083	0.92117	0.8833085	0.9217281	0.9254723
0.8976249	0.8629652	0.8948958	0.8887685	0.9028795	0.8621482	0.8458298	0.8378001	0.8809173	0.8355395	0.848515	0.8431913	0.8094487	0.8690867	0.9234741	0.8879967	0.8906235	0.877883	0.879006	0.9017655	0.7501571	0.8101697	0.8175867	0.8824561	0.8513392	0.895935	0.8771608	0.8893449	0.8948759	0.8889033	0.8624796	0.9466255	0.8070347	0.8844174	0.8120089	0.8960041	0.858919	0.9191726	0.8809616	0.9158878	0.8116165	0.9246143
0.8156977	0.8583599	0.896395	0.8769673	0.8972045	0.8587399	0.8570978	0.8641239	0.8477647	0.85757	0.8682046	0.8555829	0.8503451	0.892172	0.8674529	0.8382525	0.8906977	0.8673939	0.867586	0.8919044	0.8516339	0.8766006	0.8544962	0.8057455	0.8836072	0.8632851	0.825228	0.8594068	0.8838468	0.8824325	0.883811	0.9274278	0.7934228	0.8736323	0.9109697	0.8241974	0.8872203	0.9036345	0.9031539	0.8912576	0.8963337	0.9253409
0.6188371	0.8711309	0.831964	0.8436444	0.8758402	0.8642565	0.8159837	0.8473483	0.8656807	0.8274305	0.8322715	0.8495746	0.8725059	0.8394754	0.8986318	0.8966736	0.9009009	0.8820347	0.8578836	0.8946302	0.8443165	0.8809004	0.8768232	0.8997904	0.8899068	0.9009479	0.9008636	0.8874509	0.8908004	0.8477281	0.8593541	0.9286633	0.8959914	0.8948864	0.7822967	0.9233989	0.9119349	0.9255173	0.8925852	0.8712831	0.9006985	0.9366518
0.8711157	0.8792059	0.9108342	0.8831938	0.9274107	0.8540714	0.889222	0.6971318	0.8631477	0.8576885	0.8947052	0.8774566	0.8245227	0.8319812	0.9250531	0.8531738	0.8153772	0.8130829	0.884976	0.8990443	0.8958933	0.8357482	0.8487439	0.9249002	0.8560094	0.9086074	0.9105982	0.8855633	0.9097548	0.868802	0.8746935	0.9548766	0.8802646	0.7577014	0.9237893	0.8760718	0.7257267	0.8456878	0.9031976	0.909959	0.8533092	0.9386725
0.8087599	0.8655239	0.7968727	0.8594109	0.8862915	0.8566213	0.8576829	0.8720259	0.8349518	0.8440583	0.8528434	0.8516284	0.8686186	0.7485272	0.9064227	0.8520607	0.8995752	0.845057	0.89735	0.8777243	0.8956547	0.8634359	0.8712544	0.8665003	0.8930887	0.7366387	0.9093645	0.8703497	0.8955767	0.8404351	0.8734341	0.9394851	0.8971095	0.8495594	0.9041327	0.8925691	0.8983495	0.9091508	0.9046728	0.8928058	0.9172853	0.9382052
0.847335	0.8290084	0.8732194	0.8535287	0.8512706	0.8465095	0.8607385	0.833406	0.846612	0.8688598	0.8585322	0.8694216	0.8622972	0.8634585	0.87543	0.8765592	0.8870245	0.8659193	0.8820789	0.8671018	0.8693524	0.8554822	0.84039	0.8745039	0.8578604	0.8739442	0.8854758	0.8541414	0.8681266	0.8794374	0.8633168	0.9025567	0.854238	0.8762349	0.9047292	0.899116	0.8935169	0.8749276	0.9182154	0.8763914	0.9133545	0.8931708
0.4842876	0.8599861	0.8812296	0.8731511	0.8925192	0.854297	0.8401898	0.7697512	0.8397614	0.79088	0.8110746	0.85	0.8472444	0.860008	0.9120838	0.8814448	0.8972842	0.9007073	0.9028452	0.8959676	0.8768516	0.9087189	0.8376322	0.7835742	0.9148749	0.924085	0.916038	0.8518731	0.8872111	0.8988782	0.8580438	0.9508893	0.8919435	0.8775334	0.9335214	0.9312146	0.9151775	0.8682193	0.9186497	0.897283	0.9259781	0.9401363
0.497227	0.9317371	0.9314566	0.8426989	0.9179661	0.85146	0.717303	0.9149243	0.8617913	0.6298054	0.6175184	0.5541965	0.8820364	0.8123921	0.9147982	0.8882436	0.8832034	0.9319099	0.8607917	0.9101241	0.9345184	0.9217163	0.854782	0.941692	0.9461455	0.9255137	0.9460585	0.9293355	0.8638248	0.9105816	0.9291939	0.9553468	0.9312666	0.9194322	0.8999267	0.9638857	0.9158398	0.9361506	0.9116783	0.7979097	0.93277	0.9365518
0.9035917	0.8417983	0.897854	0.8717789	0.8294407	0.8353319	0.8657646	0.8498471	0.8739203	0.8672655	0.88636	0.8885023	0.8173628	0.8835729	0.8279375	0.8494122	0.8512118	0.8705276	0.876443	0.8829382	0.8526654	0.874112	0.7940984	0.8879524	0.8098884	0.9216348	0.8884551	0.8307961	0.9061776	0.8769054	0.8943547	0.9346706	0.8714857	0.8965072	0.9222757	0.8914859	0.8768993	0.8244312	0.9002534	0.9181848	0.8473915	0.8643807
0.8287525	0.8786611	0.8736931	0.8751627	0.8322182	0.8676764	0.8766543	0.7992622	0.8622372	0.8584755	0.8775908	0.87537	0.8703934	0.8860561	0.9041771	0.8653488	0.8958304	0.8598784	0.8826375	0.9159043	0.8656512	0.8917938	0.8434694	0.8061227	0.8258468	0.8938279	0.9240782	0.7990332	0.8072652	0.8807984	0.8934491	0.8974769	0.8181199	0.8420095	0.8680284	0.9197011	0.862839	0.9062536	0.921703	0.8992667	0.9209934	0.8930976
0.8831126	0.8255935	0.5676385	0.8643192	0.7886119	0.8588462	0.8786038	0.8408138	0.8179173	0.8834773	0.890555	0.8756219	0.8860534	0.8565192	0.8801498	0.8729973	0.9001566	0.8827195	0.8853719	0.8990092	0.8748497	0.7466822	0.8682204	0.8217221	0.9164606	0.8720818	0.8910313	0.8718708	0.8871039	0.897025	0.8941524	0.9129945	0.8839561	0.8640749	0.9060664	0.9114917	0.9251999	0.8880834	0.9382778	0.910008	0.9294757	0.9312238
0.8244038	0.8301722	0.862112	0.867015	0.8425584	0.8221709	0.8540441	0.8217911	0.8356183	0.8483093	0.8509246	0.8505651	0.8619155	0.8813081	0.8774039	0.8682112	0.8901272	0.8866112	0.8721079	0.8917453	0.8686757	0.8514514	0.8761809	0.9031551	0.9154181	0.8502851	0.9171073	0.8240345	0.8609378	0.8670458	0.8585128	0.8071087	0.8785156	0.8824552	0.905432	0.9104993	0.9214729	0.870406	0.9225946	0.8957636	0.91491	0.9407104
0.5428512	0.8588841	0.9024658	0.8539687	0.8427067	0.8527966	0.8271142	0.8873426	0.8768206	0.7705796	0.767801	0.8082408	0.8680134	0.8439417	0.8675942	0.8816198	0.8927699	0.903269	0.8758651	0.871861	0.9305899	0.9044571	0.8782727	0.8851129	0.9227094	0.8764697	0.9040065	0.8521621	0.8954159	0.8777015	0.8925257	0.9075023	0.8626122	0.8971264	0.8987922	0.9188488	0.8902123	0.9288908	0.891275	0.9037054	0.9373876	0.9337975
0.7479461	0.8732395	0.8990799	0.8928621	0.8874646	0.8575809	0.7947374	0.8080506	0.8865177	0.8286331	0.8711535	0.8328891	0.8871487	0.8068151	0.9012449	0.9160054	0.8781028	0.8976054	0.8617364	0.8799573	0.745245	0.8396226	0.8363384	0.931226	0.9281459	0.8922144	0.8797838	0.9011493	0.9054461	0.8802933	0.8699858	0.951949	0.8176767	0.9029256	0.8962799	0.9137887	0.9025581	0.911023	0.8592093	0.8331298	0.8826084	0.9067788
0.7565945	0.7835792	0.8558837	0.8577425	0.8992382	0.8586326	0.8726467	0.8622328	0.8252023	0.8491827	0.8423626	0.8730092	0.842439	0.8831848	0.901429	0.8168054	0.8489948	0.8408604	0.8582914	0.8820132	0.8631179	0.8067227	0.8487759	0.8857542	0.8713374	0.9128665	0.9225426	0.9090416	0.8794538	0.8998734	0.8850825	0.9128988	0.8672986	0.9032845	0.9226519	0.8827904	0.8702424	0.9425253	0.8991643	0.8923167	0.8891455	0.9238172
0.8193283	0.8864994	0.8917749	0.8460051	0.9078134	0.8705019	0.8459576	0.8511943	0.8821719	0.85023	0.8667347	0.8958333	0.8901141	0.8448628	0.8871382	0.8653501	0.8498156	0.8972181	0.8664632	0.8391656	0.8041301	0.8350961	0.8549067	0.8988469	0.9175815	0.8396861	0.856465	0.9022972	0.8528279	0.8874494	0.8070998	0.9075088	0.8641425	0.9149229	0.893819	0.8893032	0.9310162	0.9300403	0.8669662	0.8911608	0.8650984	0.836729
0.8513575	0.8372191	0.7975377	0.8499348	0.8968459	0.8661723	0.8355401	0.7178322	0.8376286	0.8553537	0.8787972	0.8491834	0.8477198	0.884542	0.897659	0.85448	0.8422709	0.8768772	0.8441628	0.9080856	0.8895335	0.8930843	0.8261859	0.8792358	0.9201437	0.8779745	0.9263553	0.8731633	0.8910999	0.9012703	0.8582692	0.9125326	0.848228	0.8607283	0.9265932	0.9206244	0.8331457	0.8556392	0.9272953	0.9157653	0.9070766	0.9355282
0.7519222	0.8414482	0.8748518	0.8626099	0.8260279	0.8486907	0.8540198	0.832809	0.8575153	0.8428985	0.8665136	0.8869031	0.8484818	0.8922831	0.8211408	0.8741341	0.8814679	0.9078203	0.847977	0.8759744	0.9011167	0.8789816	0.9198743	0.9007168	0.9192246	0.8884566	0.8709677	0.8207614	0.8867735	0.8120326	0.8922819	0.8887656	0.8252352	0.8967831	0.8437827	0.8971324	0.9226263	0.9239529	0.9290683	0.8823594	0.9039607	0.9108714
0.797422	0.8820682	0.8628029	0.809056	0.8854877	0.8452908	0.8141403	0.8346769	0.858363	0.7952793	0.8602523	0.8370886	0.8563592	0.8301762	0.9056913	0.8766918	0.9034396	0.8909215	0.8751928	0.900755	0.7901579	0.8641919	0.8590891	0.9015673	0.9268463	0.8761473	0.9150084	0.8655916	0.8676294	0.8769054	0.8118979	0.9144685	0.8580329	0.8835681	0.9299164	0.9411516	0.9146991	0.8863841	0.8928668	0.90869	0.8898954	0.9165373
0.8102853	0.8444107	0.8725247	0.8713905	0.8957084	0.850795	0.8439449	0.8708431	0.84654	0.8408341	0.8559064	0.8517039	0.855579	0.8450736	0.9059203	0.8667778	0.8636509	0.8267101	0.8817453	0.8816615	0.8831884	0.8221126	0.8537111	0.9111694	0.9193971	0.8369523	0.9181311	0.8710918	0.8871362	0.8464691	0.8676894	0.9491832	0.862442	0.8818123	0.8965935	0.9384703	0.8690212	0.8196412	0.9183216	0.9076449	0.8982013	0.8756547
0.7979944	0.8071378	0.8497646	0.8646929	0.861203	0.8485897	0.8516292	0.8758076	0.8342491	0.8502182	0.8543614	0.8684036	0.8279279	0.8926597	0.8790432	0.8635804	0.8825811	0.8585001	0.8620051	0.9074787	0.8390062	0.8815725	0.868879	0.8741261	0.8785015	0.8925676	0.8992823	0.839031	0.8820045	0.8726541	0.8780096	0.9311807	0.8338906	0.8964202	0.8904483	0.9102594	0.9105691	0.9117943	0.8948417	0.910441	0.8968689	0.903868
0.8832639	0.8503979	0.8895335	0.8176086	0.8921108	0.8635533	0.8667305	0.8886271	0.8789945	0.8719588	0.8895332	0.9060993	0.8206251	0.8740925	0.9076845	0.7869379	0.8206158	0.7684559	0.8953964	0.893198	0.8042685	0.8931447	0.8413215	0.8581583	0.8891773	0.9125375	0.9317895	0.8055112	0.7901598	0.8991339	0.8937293	0.9374136	0.8868837	0.8639942	0.9088175	0.8743315	0.7765797	0.9184022	0.912153	0.9340616	0.8957568	0.9455567
0.8638737	0.8678376	0.8293605	0.8812703	0.8499343	0.8505996	0.8709083	0.8452321	0.8561109	0.8545994	0.8733367	0.86595	0.8635485	0.8709435	0.905866	0.8712853	0.8751031	0.8899526	0.8600961	0.8901029	0.8776336	0.7590407	0.8493976	0.8759327	0.8837652	0.8779335	0.8788453	0.8618267	0.8779272	0.9042562	0.8795567	0.8877832	0.870551	0.8548112	0.9037447	0.9002041	0.8920129	0.8705131	0.8944401	0.9022158	0.9045899	0.9040716
0.9140586	0.7286721	0.8549673	0.8865861	0.9192317	0.8369125	0.8119782	0.908776	0.8168921	0.8532613	0.8702329	0.8468577	0.9164536	0.9267792	0.8702319	0.8526126	0.8658129	0.805031	0.8316654	0.8845717	0.9279423	0.9252594	0.8416193	0.9158074	0.8820175	0.8724766	0.7971544	0.8956063	0.892601	0.8503818	0.8509246	0.9573249	0.9198757	0.9287335	0.8433138	0.9257722	0.9083865	0.8970088	0.8898599	0.9103847	0.759056	0.8553173
0.8804516	0.8328666	0.8590153	0.8410003	0.8703843	0.8241285	0.8495055	0.8399442	0.8412508	0.8185701	0.8462079	0.855149	0.8753808	0.8794944	0.9015126	0.8774115	0.9021407	0.8882588	0.8369056	0.8887361	0.8864065	0.8221977	0.764737	0.9184862	0.9247535	0.8892375	0.8791091	0.8688626	0.8359779	0.8785489	0.8522889	0.9093212	0.8349515	0.8718669	0.9252876	0.9383276	0.9291478	0.8848474	0.9235256	0.9026279	0.8965118	0.9161057
0.7912036	0.8680189	0.8438019	0.8482456	0.8607795	0.839712	0.8387828	0.8134193	0.8618896	0.766075	0.8546171	0.8142819	0.8731538	0.8612141	0.9219646	0.9046849	0.8896241	0.8785169	0.8868073	0.8762277	0.8965242	0.8357831	0.8608545	0.8976076	0.9167295	0.9094603	0.9071048	0.8611375	0.8532312	0.8948214	0.8769599	0.9344304	0.8768734	0.862054	0.8905048	0.9175713	0.9194676	0.8950763	0.8897714	0.8642938	0.897049	0.9155487
0.5132224	0.9035491	0.8905367	NA	0.9025372	0.8697177	0.8151726	0.8396366	0.8713893	0.7974774	0.8107062	0.835609	0.8857215	0.8234909	0.8826769	0.910291	0.8839913	0.9064367	0.8707849	0.8596441	0.8049396	0.8816093	0.8687376	0.9301409	0.9179451	0.9008323	0.9020126	0.9138638	0.8793475	0.8785201	0.8905947	0.9344853	0.8860738	0.9006115	0.9104071	0.94007	0.9090647	0.9149122	0.880009	0.859372	0.8981732	0.9217998
0.9103708	0.8512838	0.8833474	0.8437736	0.7314842	0.8508256	0.8681513	0.8760979	0.8763896	0.9018359	NA	0.9175444	0.9034933	0.8509745	0.8474856	0.8914749	0.8371795	0.8356983	0.8298287	0.8829787	0.8838114	0.8904654	0.8646312	0.903782	0.8797469	0.9048283	0.9002922	0.9324406	0.8587177	0.8643006	0.8679537	0.8916016	0.8731942	0.9122322	0.8336887	0.843209	0.8823886	0.9026278	0.8949312	0.8789767	0.8582888	0.8871844
0.6985657	0.8599195	0.8753266	0.8548701	0.8816816	0.8349416	0.8198692	0.8732383	0.8597206	0.8098139	0.7736269	0.8322226	0.8721038	0.8648053	0.888119	0.8839157	0.8861236	0.87447	0.8906357	0.8588013	0.9020953	0.8707833	0.8438526	0.9296225	0.9438607	0.8870116	0.9336543	0.8766002	0.8952423	0.8341656	0.8892228	0.949073	0.8847335	0.9120701	0.9097445	0.9126085	0.8938513	0.8838736	0.8649822	0.8752699	0.8692359	0.92062
0.6293926	0.8451266	0.8895023	0.8333523	0.8992654	0.8265926	0.8301442	0.8570083	0.8620573	0.8153206	0.8355801	0.8899454	0.8876679	0.8599686	0.9025623	0.8728784	0.89279	0.9039702	0.8667974	0.9021151	0.8959258	0.7836757	0.8813252	0.8046275	0.919811	0.9191452	0.849008	0.8766339	0.8952806	0.8570644	0.8877164	0.9343463	0.9018474	0.8938645	0.9035273	0.9326299	0.9202976	0.919852	0.9138848	0.8812261	0.8953625	0.9156466
0.7619949	0.8423182	0.8872756	0.8609543	0.882645	0.8503584	0.8670555	0.8322079	0.8743891	0.8623795	0.824798	0.8690263	0.8529848	0.8511266	0.8933592	0.8774251	0.8948318	0.8757534	0.8503127	0.8746264	0.8905999	0.8224389	0.8267265	0.9201768	0.8955926	0.8936831	0.8877897	0.9023236	0.8965886	0.8844224	0.8784002	0.8861201	0.854258	0.8909867	0.9018128	0.9096438	0.9113874	0.8594019	0.9020886	0.8742775	0.8895921	0.9230729
0.6523463	0.8756185	0.8859629	0.8803389	0.8863807	0.8517359	0.8266408	0.8393964	0.8839751	0.776222	0.8198861	0.8317505	0.8733035	0.8350082	0.9049397	0.9007288	0.8830984	0.900645	0.8532489	0.8947316	0.8939899	0.8293992	0.8512384	0.9047839	0.931102	0.8893723	0.9090909	0.8703959	0.8756486	0.8953	0.871169	0.8858048	0.8690255	0.887439	0.9105279	0.9169883	0.9077259	0.8982966	0.9000193	0.9095109	0.9063548	0.9255703
0.7472364	0.8145988	0.8715111	0.8627725	0.8995411	0.8538709	0.8687493	0.878143	0.8487825	0.8465248	0.8663252	0.8658186	0.8540573	0.8814644	0.8890052	0.8354359	0.8764096	0.8855214	0.890513	0.8804566	0.8777222	0.8782437	0.8427392	0.8469654	0.8866493	0.8831031	0.9223941	0.8301727	0.8942382	0.9037006	0.8927255	0.9276278	0.8243644	0.8761654	0.8958071	0.9101399	0.8633131	0.8633153	0.9110859	0.9175418	0.9082595	0.924047
0.8981194	0.8293402	0.8302705	0.8556951	0.8907935	0.8482733	0.89427	0.8135348	0.8328476	0.9096649	0.8837982	0.9023925	0.8406224	0.9092502	0.8639823	0.9152316	0.8385077	0.8575608	0.8771343	0.874155	0.8655653	0.7348865	0.880417	0.8633446	0.8847245	0.8930045	0.8925362	0.8802996	0.8789068	0.8999856	0.8737979	0.8727247	0.890209	0.8961983	0.8636117	0.9026842	0.8909962	0.8172985	0.9363483	0.8909947	0.9039866	0.9357227
0.8018868	0.8735784	0.8603872	0.8579337	0.8960245	0.8746457	0.8269303	0.8227187	0.896198	0.8515182	0.8924804	0.8520523	0.8826334	0.8584117	0.8993599	0.898934	0.880141	0.8795021	0.8407286	0.8742515	0.8881727	0.8343633	0.8659448	0.8964567	0.8880802	0.8769549	0.8980286	0.858198	0.874437	0.8714982	0.8638062	0.9213339	0.879454	0.8585588	0.8846999	0.9048792	0.8972904	0.8726072	0.8980535	0.8999797	0.8638946	0.9003348
0.5705324	0.9132591	0.7491289	0.9288462	0.965818	0.9063523	0.8874726	0.9178574	0.9391236	0.8217989	0.8750439	0.8875052	0.8812081	0.5571542	0.5253512	0.953753	0.9468789	0.9572855	0.9606901	0.9420008	0.9762518	0.6524315	0.8993441	0.876544	0.9461852	0.7810295	0.968227	0.8934565	0.9259135	0.8758029	0.9555525	0.9735815	0.631669	0.9405742	0.7263449	0.9614139	0.9607391	0.9165015	0.9606299	0.9201655	0.9301857	0.9578448
0.6057316	0.8653013	0.8687466	0.8713065	0.884417	0.8519998	0.8597737	0.8740252	0.8866878	0.807691	0.8437673	0.853922	0.8918478	0.8683718	0.8845586	0.8934795	0.9118807	0.8884664	0.9047961	0.8987305	0.8654787	0.8861087	0.8725793	0.8297307	0.9108074	0.7899181	0.9176232	0.8562789	0.8861366	0.9207264	0.8873001	0.9138737	0.8605205	0.866101	0.9239987	0.9079271	0.9021511	0.8567231	0.90979	0.9092742	0.9117801	0.9271979
0.6987612	0.8843214	0.9055295	0.8841387	0.6894168	0.8911944	0.8584832	0.8615449	0.8884417	0.8255153	0.8467678	0.8841898	0.8694853	0.8613455	0.9102845	0.8787453	0.9160402	0.8296756	0.8905841	0.8892639	0.8811303	0.8908223	0.8683766	0.9048303	0.8098685	0.8995249	0.9130368	0.8872742	0.8780869	0.8834662	0.8732463	0.9257767	0.8629466	0.8857831	0.8551961	0.9228808	0.9016197	0.885579	0.9076207	0.8782498	0.9114559	0.9376587
0.8641895	0.8640547	0.839941	0.8873643	0.8760855	0.8680539	0.8811643	0.871915	0.8646272	0.8656547	0.882144	0.877561	0.8726894	0.7401004	0.8061233	0.8803015	0.9005936	0.9060159	0.8991654	0.9096904	0.9043629	0.7444477	0.8709261	0.8317832	0.9073022	0.8441716	0.919045	0.8753397	0.9038203	0.8976688	0.9095658	0.9271581	0.8153308	0.8674667	0.8949292	0.7568	0.9183596	0.8899219	0.9354217	0.9154521	0.9181645	0.9253359
0.7628205	0.8470528	0.8802034	0.8835301	0.9056592	0.8358704	0.8739199	0.8558198	0.8499327	0.7846501	0.8529204	0.8457369	0.8861624	0.8826241	0.9141788	0.8623399	0.8888474	0.8610795	0.8848599	0.8866565	0.8875076	0.8405576	0.8527829	0.8849567	0.8947806	0.8948842	0.9002888	0.8634772	0.8795078	0.9072612	0.8657617	0.92935	0.8778186	0.874447	0.8564391	0.897446	0.8896866	0.9093555	0.8819243	0.8938395	0.8751447	0.9287727
0.8251387	0.8392301	0.842357	0.8668979	0.8394321	0.8513319	0.86056	0.8384573	0.8641651	0.8282692	0.8647213	0.8518119	0.8642539	0.8756612	0.8843696	0.846049	0.8680861	0.8709301	0.8833345	0.8973534	0.8770657	0.874992	0.8571429	0.8802455	0.9210199	0.8930427	0.8702604	0.8344048	0.8883057	0.8809781	0.8744113	0.9005631	0.8531545	0.8583101	0.9229321	0.9268371	0.909677	0.8687032	0.9255924	0.9023764	0.9250869	0.9249968
0.8004867	0.8063564	0.874657	0.8627387	0.8785518	0.8412916	0.8526365	0.8230892	0.8301466	0.8533426	0.8562715	0.8692057	0.8556046	0.8942313	0.8995171	0.8728833	0.8855924	0.8830598	0.8600817	0.8907887	0.8331537	0.8881112	0.8587574	0.8886636	0.8971158	0.9137879	0.8679519	0.8546832	0.9006897	0.8774751	0.8546122	0.9200356	0.8832362	0.8715939	0.9301484	0.929811	0.9267423	0.8851489	0.9138047	0.831636	0.8979653	0.9194167
0.709474	0.8625475	0.7344984	0.8592004	0.8877495	0.867132	0.8158349	0.8622432	0.8742805	0.8422353	0.8077725	0.8756078	0.9044289	0.8634644	0.9148107	0.8738115	0.9312351	0.8887084	0.8892213	0.9299852	0.8061006	0.8959726	0.8971376	0.8651287	0.9172103	0.8808725	0.8969972	0.8598542	0.8855897	0.8904977	0.8726037	0.9319562	0.8745794	0.8774309	0.9180493	0.9188372	0.9125658	0.9110393	0.895643	0.8250178	0.8849774	0.9287978
0.7900758	0.8724014	0.8684431	0.8569179	0.8273708	0.8823165	0.8050715	0.8663082	0.8671759	0.8273496	0.8362644	0.8452112	0.8951551	0.8587368	0.8650435	0.8918799	0.8509555	0.8919199	0.8412159	0.8671736	0.9116519	0.8597004	0.8803651	0.9261079	0.9092416	0.8748787	0.8835484	0.8885572	0.8492042	0.8671293	0.889527	0.9313967	0.8686767	0.8883596	0.8993091	0.938267	0.8900873	0.9040853	0.9058001	0.8726683	0.8882886	0.9213773
0.848421	0.8917548	0.8800661	0.8930788	0.8339614	0.855982	0.8874266	0.8401166	0.8787162	0.8885713	0.8829726	0.8964972	0.8529848	0.8309349	0.9089077	0.8701636	0.9199815	0.8886315	0.8992261	0.9209785	0.7031468	0.8202701	0.8664022	0.773417	0.9081215	0.8959568	0.9119064	0.8674169	0.8749218	0.9075184	0.8972906	0.928591	0.8600423	0.8825006	0.8644856	0.9121515	0.9189042	0.780389	0.9204606	0.9030681	0.8821532	0.9096971
0.7892914	0.8818695	0.8796398	0.8967072	0.909721	0.8540776	0.8430942	0.8852547	0.8561291	0.7845154	0.8160575	0.7784655	0.8845261	0.9025252	0.6894737	0.887689	0.8962103	0.8993884	0.862299	0.9206572	0.8936695	0.9096243	0.8680337	0.9082617	0.9402475	0.9115769	0.7327922	0.889695	0.8892763	0.8300542	0.9027986	0.8307987	0.9234847	0.8984094	0.9227808	0.9364076	0.9151869	0.8957574	0.9554323	0.8156316	0.9306373	0.946629
0.4433977	0.964152	0.5965396	0.9197235	0.9576589	0.9441684	0.9024733	0.9261131	0.9343072	0.7769696	0.5809885	0.6805824	0.9513941	0.9179917	0.9616874	0.9237244	0.9493572	0.9473892	0.9436753	0.964	0.9222803	0.9714062	0.9411579	0.9247501	0.932568	0.9419925	0.6733664	0.9428508	0.9069556	0.6735936	0.969154	0.9722453	0.9547889	0.9537402	0.9315069	0.9420145	0.9455518	0.9670485	0.8921779	0.382892	0.9073874	0.952365
0.9044577	0.9084484	0.9043382	0.8053459	0.8807456	0.8822857	0.9063287	0.8857669	0.8879048	0.9180058	0.904553	0.8885105	0.8952277	0.9247345	0.9057899	0.8678706	0.9025754	0.9027306	0.8402599	0.8391609	0.8606287	0.7705518	0.8690135	0.8649981	0.8849733	0.9444486	0.9029948	0.881443	0.8610567	0.604142	0.8762045	0.9469846	0.9277616	0.9172963	0.920954	0.5921009	0.9220158	0.8626745	0.9229473	0.924165	0.8471729	0.9301383
0.8906575	0.8502598	0.8856015	0.8778899	0.8926728	0.8328757	0.8646932	0.8437638	0.8433529	0.8205415	0.8529047	0.8394499	0.8768622	0.844434	0.90848	0.8665446	0.8715562	0.8622785	0.8771377	0.8810131	0.8932492	0.8295177	0.8290963	0.8859276	0.9170012	0.8881588	0.9120515	0.8576092	0.8855688	0.8769239	0.8705059	0.9429566	0.8426373	0.8681762	0.903177	0.9120482	0.9167818	0.8859965	0.8953674	0.8995103	0.8903542	0.9273865
0.5967152	0.8796726	0.8845956	0.8682154	0.8982316	0.8761685	0.8267393	0.8910642	0.8790166	0.8355178	0.8263193	0.8532359	0.8923165	0.8626341	0.8825911	0.910664	0.8782629	0.8746549	0.8657182	0.8901318	0.8933377	0.9147937	0.883864	0.8943959	0.9069204	0.9148287	0.8770891	0.8886355	0.8896576	0.858857	0.8859766	0.9044636	0.8804972	0.8930418	0.8816606	0.8860991	0.8893793	0.9211729	0.8953658	0.8835198	0.907221	0.8906406
0.8670174	0.75	0.9016747	0.9000112	0.7872983	0.8241161	0.8823369	0.7395105	0.8530157	0.9007667	0.911163	0.9002629	0.8654249	0.8967666	0.8925926	0.8751629	0.8783505	0.8659927	0.8797631	0.9106796	0.8529389	0.8848356	0.8935688	0.8617821	0.8668272	0.9257175	0.7907845	0.8827057	0.9121634	0.9236838	0.9105887	0.8709436	0.909736	0.8970881	0.8942561	0.8627967	0.8926715	0.84843	0.9058542	0.9185781	0.8939086	0.9354028
0.8303679	0.8057279	0.9218478	0.8690496	0.9188335	0.8822162	0.8962245	0.9001801	0.8943432	0.8711578	0.8918462	0.9098877	0.8657436	0.9029133	0.791813	0.9058927	0.9146251	0.86935	0.9192658	0.927195	0.8771289	0.8030689	0.8472316	0.8495913	0.9188068	0.9198017	0.8148665	0.6834732	0.9224916	0.7309487	0.915895	0.943724	0.8743966	0.9057739	0.9404929	0.9392654	0.8685876	0.6748894	0.9418087	0.9207369	0.8840366	0.9526148
0.8771756	0.8620415	0.8727384	0.8333333	0.8924767	0.8729775	0.8445709	0.8464583	0.8216131	0.8625398	0.8627545	0.8812695	0.8848837	0.8814903	0.8990679	0.8753119	0.8905011	0.9012963	0.8963304	0.9099599	0.8887244	0.8640172	0.8737534	0.9155343	0.9193504	0.8719985	0.902451	0.8542471	0.8903505	0.8943417	0.8837159	0.7717239	0.8536162	0.8549343	0.7597676	0.9123585	0.9008554	0.8890635	0.9002283	0.9061786	0.9120812	0.931832
0.7667384	0.8847728	0.7941902	0.7678878	0.7717031	0.8845101	0.8778552	0.8982348	0.8504008	0.8234037	0.8452824	0.8375358	0.8837855	0.8931548	0.9175632	0.8675785	0.9060143	0.9208298	0.9114764	0.9165013	0.9079409	0.9061503	0.907177	0.8631503	0.919409	0.9023034	0.9168245	0.9033014	0.9106766	0.9164067	0.8340462	0.9241617	0.8096923	0.7488883	0.8769564	0.9280204	0.9319842	0.880484	0.850972	0.8910056	0.9281126	0.9442688
0.7488191	0.8606936	0.8861068	0.8491156	0.8735062	0.8479136	0.8122534	0.8692476	0.8680093	0.7874863	0.8178001	0.8462599	0.8797442	0.851746	0.8901136	0.8870105	0.8837976	0.8916614	0.8591439	0.8781302	0.905576	0.8646224	0.8714968	0.9068874	0.912388	0.8897646	0.8834828	0.868418	0.8949466	0.8903928	0.881882	0.9119225	0.8892637	0.8856539	0.9086586	0.9195014	0.928309	0.8987725	0.9029562	0.8958632	0.8947598	0.9288781
0.8384562	0.852114	0.8379282	0.834316	0.8745533	0.8241776	0.8659989	0.8429865	0.8284543	0.8750059	0.8615731	0.9032288	0.8739462	0.8649318	0.9023157	0.8374933	0.9044061	0.8756947	0.885448	0.8968035	0.8637847	0.8699993	0.8433819	0.8768507	0.9120815	0.8895109	0.9112256	0.8333333	0.8860358	0.8888022	0.8599584	0.9007736	0.8687168	0.8794035	0.9149096	0.9084181	0.9099932	0.8954671	0.9097692	0.9022408	0.9146678	0.9292226
0.8793662	0.7959927	0.7190899	0.8537782	0.9065123	0.832709	0.8876196	0.8921286	0.7957668	0.8814535	0.8796504	0.8823262	0.8892387	0.8853724	0.9122148	0.8925389	0.8536699	0.8963552	0.8616633	0.9149734	0.9093721	0.8389658	0.8929518	0.9122968	0.907996	0.9039237	0.8639387	0.9196237	0.8862103	0.8371176	0.8985189	0.9441845	0.8536516	0.8958915	0.9133643	0.9205881	0.8988134	0.7213054	0.9045684	0.8982966	0.8926647	0.9224975
0.5369916	0.8920065	0.8847498	0.8313032	0.9000082	0.8941131	0.8147667	0.9196138	0.8749515	0.7947264	0.8028509	0.8300626	0.9216471	0.8154378	0.8767058	0.9245799	0.896547	0.9313444	0.8907443	0.872844	0.807645	0.9060749	0.8742195	0.912434	0.9436458	0.898234	0.9196566	0.9192131	0.8826802	0.8931983	0.8657968	0.9449413	0.8918943	0.8824545	0.8990149	0.9429952	0.9071863	0.9273717	0.8569869	0.8564859	0.8990185	0.9235097
0.8270259	0.8564426	0.7802975	0.8776431	0.8732234	0.8540314	0.8808857	0.8621138	0.8520697	0.851679	0.870424	0.8542125	0.8895781	0.8362524	0.9005542	0.857704	0.9045575	0.8612077	0.9063715	0.909661	0.8380598	0.8780783	0.8545917	0.8521034	0.8842556	0.8616868	0.9218841	0.8433785	0.9043672	0.8994821	0.8789166	0.9270538	0.8671739	0.8737134	0.8782194	0.937152	0.8991552	0.8568894	0.9309766	0.9141281	0.9103765	0.948125
0.6993325	0.8622465	0.8130991	0.8979279	0.8927936	0.8465498	0.8441229	0.8689721	0.8420214	0.8126881	0.8408314	0.8501471	0.8742791	0.8427096	0.877397	0.8800505	0.8833604	0.9014517	0.891647	0.9164453	0.879263	0.9122354	0.8571836	0.8903484	0.9083056	0.8455706	0.8895157	0.868269	0.8754988	0.9078584	0.899645	0.9273842	0.8523113	0.8894891	0.9344593	0.8974782	0.9041944	0.9122898	0.9229134	0.9100992	0.9118066	0.9330393
0.8898661	0.8641518	0.8057971	0.8843077	0.9164633	0.8671169	0.7942088	0.836485	0.8954507	0.7493836	0.8293285	0.8228428	0.9018668	0.8728778	0.9346876	0.8835404	0.9087288	0.91097	0.8875563	0.8661125	0.9390722	0.8134653	0.8712806	0.9290284	0.9061028	0.88767	0.8798628	0.9110958	0.8711222	0.8268449	0.8753986	0.9616231	0.917264	0.87486	0.8965878	0.9163511	0.9008359	0.8479085	0.8345588	0.8763709	0.9150163	0.9007941
0.8656949	0.8520362	0.8674918	0.8429164	0.8436915	0.8602005	0.8625178	0.8693395	0.8709946	0.8760171	0.8712843	0.8767747	0.8620781	0.8514279	0.8720579	0.8508275	0.8716246	0.8545398	0.8954341	0.8737201	0.850086	0.8676279	0.8857811	0.8926551	0.9032788	0.9010326	0.906873	0.8571354	0.8685722	0.8749624	0.8661992	0.9207811	0.8515977	0.8921149	0.9058813	0.9420415	0.9211385	0.8792901	0.9137771	0.8751604	0.9176471	0.8931432
0.7010419	0.8944148	0.8818079	0.861885	0.9277834	0.80879	0.6761905	0.8763715	0.8492508	0.7169034	0.6872874	0.7710426	0.8940112	0.8910862	0.9213611	0.831881	0.9186829	0.9256974	0.8894636	0.9214882	0.9022733	0.9196101	0.9119966	0.9036098	0.9452858	0.89409	0.943029	0.8973097	0.9019833	0.9126915	0.9046496	0.7179944	0.9126026	0.9058418	0.9306469	0.9488493	0.9375846	0.9163005	0.9352229	0.9182175	0.9383657	0.9355155
0.8568065	0.8307993	0.8479475	0.8707589	0.8607223	0.8429723	0.8710277	0.839843	0.8220299	0.9044132	0.8593594	0.9335743	0.8680053	0.9054152	0.8753495	0.8488953	0.8804064	0.8507862	0.8689666	0.870424	0.895106	0.8288864	0.8618264	0.8859285	0.8892777	0.8898769	0.8957655	0.8754573	0.8928139	0.8969754	0.9004557	0.9064819	0.8895793	0.8759016	0.9163145	0.8574405	0.8903747	0.9164382	0.8747687	0.9010366	0.9090909	0.923579
0.8891052	0.9050308	0.8279723	0.8090632	0.721364	0.8937736	0.8481725	0.9016801	0.8981789	0.8957819	0.8990356	0.8653537	0.8668538	0.8896034	0.917376	0.8053412	0.873606	0.829048	0.907989	0.9270939	0.9522053	0.7444883	0.8605275	0.8496285	0.8751953	0.9109767	0.8035114	0.914203	0.9361302	0.7503699	0.8032882	0.941399	0.9331712	0.9273738	0.9517288	0.9273086	0.9387817	0.9472393	0.864453	0.8746091	0.8638596	0.9449621
0.6951012	0.8798174	0.8985102	0.8601286	0.9371355	0.8599012	0.865196	0.8683274	0.916955	0.8544026	0.8945827	0.8698831	0.9262753	0.8545264	0.8082312	0.8443332	0.8350273	0.8568518	0.8943993	0.8537879	0.9179251	0.9078994	0.8895144	0.9313576	0.8689688	0.9207243	0.8256302	0.9204836	0.8812305	0.8811783	0.9499285	0.90009	0.9325556	0.9553366	0.8840726	0.8518726	0.8305009	0.8903878	0.8948148	0.8450385	0.8841463	0.8513661
0.9159926	0.8911049	0.8271009	0.8674536	0.676069	0.8698192	0.8373964	0.8631216	0.8665445	0.8501586	0.8772087	0.8147406	0.885283	0.9180743	0.89958	0.8344427	0.9155712	0.9139967	0.8633596	0.933806	0.8787227	0.9286476	0.8795688	0.9002085	0.7533383	0.874463	0.9527602	0.9202006	0.9073492	0.9253617	0.8847546	0.9515792	0.7628133	0.9271266	0.9327383	0.9126401	0.839039	0.7705117	0.9228359	0.9072181	0.894052	0.9457142
0.7770782	0.8716139	0.8848663	0.8701299	0.9034852	0.8745923	0.8551574	0.8858677	0.8974696	0.8551873	0.8517617	0.8611818	0.893502	0.905625	0.914804	0.8426926	0.866098	0.872646	0.8619335	0.908799	0.8700321	0.9087218	0.8484288	0.8041828	0.9109044	0.9151013	0.8824663	0.8881798	0.8731952	0.8935167	0.8855901	0.9292021	0.9026841	0.8036172	0.8617495	0.8772185	0.881803	0.8968409	0.9189231	0.9096081	0.8581451	0.9214852
0.6456324	0.8920993	0.9087955	0.8619511	0.9381431	0.7978942	0.6745648	0.7422789	0.8779318	0.7229411	0.68236	0.7654825	0.9019145	0.9028177	0.9165517	0.8705285	0.9244582	0.9357595	0.9064642	0.9457311	0.9311661	0.9382964	0.9191477	0.9072766	0.9470179	0.9245476	0.9515839	0.9039835	0.9136435	0.9109139	0.8956907	0.6350285	0.9206238	0.9137873	0.9315823	0.9511296	0.9415265	0.9191502	0.9446592	0.9195316	0.9334373	0.9347654
0.8863622	0.8816641	0.8208984	0.8985098	0.9253796	0.8893756	0.8853729	0.9149259	0.8067972	0.8925634	0.8842217	0.9037113	0.8674005	0.9162286	0.8990658	0.7615474	0.8155333	0.9045123	0.8857321	0.9368115	0.8725388	0.7924728	0.8497884	0.8492845	0.8768972	0.9187694	0.9397045	0.8779138	0.8267343	0.9289105	0.8343054	0.9342793	0.8999427	0.9153489	0.9278173	0.9183338	0.8506112	0.9298537	0.9149532	0.9422336	0.8171602	0.7174456
0.7317168	0.8919471	0.895376	0.8337392	0.8881747	0.8697439	0.8407667	0.8162371	0.8946131	0.8518959	0.8130799	0.8547379	0.835997	0.8002972	0.9115937	0.8963134	0.8857791	0.9082073	0.9063087	0.8967187	0.8597456	0.8121923	0.8573012	0.92667	0.9248189	0.9238285	0.9277015	0.887871	0.9074189	0.905821	0.8208465	0.934226	0.876465	0.9118549	0.9147412	0.9125914	0.9150198	0.8930731	0.8785339	0.8920458	0.8892809	0.92089
0.8175002	0.9234908	0.8198546	0.8138832	0.8875403	0.876519	0.7718115	0.8440586	0.8551356	0.8044361	0.8867158	0.8473383	0.9074941	0.8073097	0.932596	0.9108888	0.8902059	0.9106612	0.8930463	0.8765957	0.9329455	0.8377228	0.9213858	0.9342803	0.9108281	0.9225219	0.9316899	0.9073429	0.841552	0.8779132	0.8028435	0.9172135	0.8461259	0.854554	0.8966181	0.9529364	0.9195616	0.9155444	0.8950424	0.8575752	0.8436749	0.9337324
0.8847494	0.8583051	0.8266975	0.7801198	0.8338665	0.8443714	0.8746605	0.8989205	0.8847247	0.8758497	0.8615749	0.8735803	0.8741063	0.8742666	0.867898	0.8443804	0.8240598	0.8093355	0.8915064	0.8563558	0.8773827	0.880829	0.895025	0.875007	0.9062911	0.8865231	0.9122245	0.8781138	0.8905613	0.8620203	0.8750539	0.9291608	0.8677524	0.9076803	0.9310921	0.9243757	0.9272345	0.8983163	0.9098546	0.9262229	0.9131715	0.9214867
0.8852309	0.8714492	0.8837276	0.8668994	0.8955323	0.84549	0.8646924	0.8353388	0.8360794	0.873135	0.8794091	0.8674688	0.860181	0.8742884	0.9040195	0.880597	0.8841002	0.8761157	0.84741	0.8970909	0.8651243	0.8244901	0.8470179	0.9005867	0.8982934	0.8996887	0.901188	0.9070389	0.8994694	0.8767033	0.8768598	0.8194183	0.8820338	0.8590624	0.8980021	0.9077226	0.9201133	0.9018247	0.9042269	0.9042748	0.8983201	0.9161127
0.7638444	0.8757859	0.8988288	0.8562223	0.8865639	0.8484288	0.8391459	0.8637413	0.8765439	0.7812397	0.8128106	0.8294098	0.8994844	0.8366622	0.8945143	0.8826953	0.9104715	0.9071568	0.8793647	0.8792055	0.9058706	0.8794736	0.8656783	0.9007514	0.9137957	0.8848795	0.9232341	0.8715234	0.8829688	0.8848591	0.8811504	0.9409437	0.8823697	0.8809932	0.900544	0.9368706	0.9036461	0.8905538	0.885524	0.8724629	0.9093419	0.9182525
0.8215643	0.8710101	0.8404133	0.8128426	0.9053385	0.8918919	0.883451	0.8781049	0.8876092	0.94024	0.8807311	0.8955921	0.8675414	0.8776722	0.8071066	0.8718047	0.8197425	0.8547619	0.8449862	0.8753298	0.8924568	0.8987255	0.9003165	0.8996819	0.8965142	0.9102478	0.8889868	0.9307612	0.8863049	0.8700469	0.915336	0.9004838	0.9091442	0.9193585	0.8765152	0.8101205	0.9006622	0.8362126	0.8761674	0.8978763	0.8979877	0.9062039
0.8643404	0.8865546	0.9105638	0.9030219	0.9195117	0.8292642	0.8859898	0.8803533	0.8752099	0.886288	0.9090167	0.8518319	0.895336	0.8761775	0.8217425	0.8462447	0.7921242	0.881641	0.9052556	0.9243248	0.9107439	0.7849317	0.9063295	0.8528091	0.9200981	0.8942821	0.8945464	0.8005176	0.9112628	0.9127517	0.8524061	0.9470819	0.909363	0.8451757	0.9160553	0.9194422	0.9291148	0.6535816	0.9125613	0.9053242	0.9171728	0.9283695
0.9049146	0.884691	0.8601227	0.8772818	0.8318807	0.8437988	0.7884659	0.8618152	0.8909446	0.9069032	0.8418532	0.9406285	0.8142412	0.8975775	0.8715657	0.8765323	0.9208261	0.8518354	0.8627917	0.6609214	0.9263376	0.914475	0.8130698	0.8988933	0.8765033	0.8933236	0.9316867	0.8962718	0.8749496	0.8356063	0.9241294	0.9590923	0.8930705	0.9232656	0.924474	0.8633466	0.8039533	0.9386923	0.9192751	0.925923	0.9168622	0.9274266
0.8178517	0.8348891	0.7335568	0.9137516	0.9044614	0.8413565	0.8613843	0.8635944	0.8408277	0.8766335	0.8839021	0.890901	0.8572129	0.8868963	0.8962365	0.8417411	0.8927463	0.9012161	0.8649645	0.9135786	0.885583	0.8939794	0.8615861	0.8636681	0.9066874	0.9127797	0.8035355	0.8807557	0.9235603	0.8136088	0.8879988	0.9323142	0.8912555	0.8996422	0.9254512	0.9157695	0.9042447	0.9033981	0.8972232	0.9022069	0.9052057	0.9425761
0.8404123	0.862538	0.8657411	0.8705669	0.8881193	0.8730835	0.8628796	0.8550074	0.8542897	0.8659702	0.8593614	0.8825377	0.8733829	0.8637944	0.853722	0.8655474	0.8996688	0.8819203	0.877911	0.8774177	0.8899452	0.8749506	0.8825451	0.8833739	0.9186765	0.8871107	0.9089053	0.8595262	0.8619769	0.8993655	0.8798262	0.9066753	0.8575127	0.8815867	0.9097948	0.8958158	0.887418	0.8928431	0.9229434	0.888471	0.8936054	0.9195015
0.8705867	0.8247048	0.8723835	0.8788618	0.8734177	0.8785715	0.8928316	0.8957655	0.877149	0.9179487	0.9020731	0.9103503	0.9035158	0.9044689	0.8727993	0.8543833	0.8511828	0.855593	0.8844382	0.8529672	0.8625886	0.8215808	0.9016448	0.8842044	0.8798949	0.8350639	0.9192876	0.9018531	0.8891503	0.856486	0.8986301	0.8861789	0.8907385	0.905457	0.8812996	0.8801625	0.8364862	0.9110563	0.9020231	0.8799011	0.9202513	0.8611664
0.73786	0.826367	0.8871756	0.8942865	0.8867673	0.8617572	0.8602568	0.9003718	0.8650274	0.8601189	0.8708794	0.8948683	0.8578942	0.8990712	0.8391609	0.8689011	0.8734024	0.8587603	0.8838715	0.8862448	0.9059811	0.9176013	0.8820294	0.8040709	0.9066577	0.8746082	0.9367182	0.8854787	0.8817194	0.8799582	0.8883036	0.9200314	0.9015014	0.8984501	0.8452316	0.8894231	0.897036	0.911492	0.9211146	0.8885928	0.9125389	0.9185092
0.8848542	0.815412	0.8816572	0.8064314	0.9210805	0.9014378	0.8604668	0.8529156	0.8926263	0.867989	0.900432	0.9223891	0.9175691	0.9369339	0.9303367	0.8558328	0.8696925	0.8807947	0.8646334	0.9158749	0.7988589	0.7835813	0.9030784	0.8380453	0.8449361	0.8607278	0.8919293	0.8771436	0.908318	0.9022586	0.8696527	0.9236448	0.902796	0.8752953	0.9105886	0.9123259	0.8474712	0.8219967	0.9047066	0.8985438	0.8863151	0.9431418
0.9132929	0.8704717	0.7947839	0.8639874	0.8908115	0.8550615	0.8820502	0.8755749	0.8602597	0.8825051	0.8812429	0.8845852	0.8800308	0.8724706	0.7993184	0.8710688	0.8372625	0.8821539	0.868794	0.8844676	0.8682379	0.8251778	0.8481759	0.8961725	0.9038618	0.9152439	0.9265376	0.8440241	0.8772199	0.8942327	0.8762156	0.8860472	0.9015388	0.9034587	0.9160239	0.9125553	0.9207969	0.9069375	0.8914678	0.9142857	0.9011831	0.9109459
0.8608184	0.863827	0.8823864	0.8742278	0.8805635	0.8431772	0.8589117	0.8587068	0.8630985	0.8717471	0.8806394	0.8807687	0.8820778	0.8766174	0.8981856	0.8740105	0.8935213	0.869795	0.870639	0.9013194	0.8172498	0.8276712	0.8805413	0.8899701	0.9040654	0.8974583	0.906248	0.8814641	0.883218	0.8969235	0.8720708	0.921383	0.8814483	0.8820503	0.9162267	0.9111731	0.9191869	0.7898603	0.909228	0.8985772	0.8960249	0.9254115
0.8511087	0.8532007	0.6130475	0.8228577	0.9073024	0.9068763	0.8672262	0.9129248	0.8843047	0.9203014	0.9022981	0.9194022	0.9109794	0.9077752	0.8394937	0.8982893	0.8921761	0.7970697	0.9030429	0.9363436	0.7677472	0.9160193	0.8906205	0.8954057	0.9087493	0.9128731	0.9461559	0.8673912	0.9095659	0.9232569	0.8694575	0.9494566	0.5436938	0.8975428	0.912129	0.9159849	0.8902579	0.9407837	0.9220833	0.9216753	0.9171659	0.940852
0.8535386	0.7938251	0.8795018	0.8365978	0.8968428	0.8463218	0.852344	0.8751904	0.8475197	0.8568085	0.8749943	0.886094	0.8935863	0.9015236	0.9090179	0.8706386	0.8692329	0.8386351	0.8735301	0.8862717	0.8730657	0.9035819	0.8715035	0.8653867	0.9161066	0.8908745	0.8274881	0.8652445	0.879497	0.9051716	0.8687006	0.9128289	0.8731984	0.8395879	0.9388211	0.9364402	0.905166	0.898037	0.9309469	0.9183768	0.9102166	0.9339314
0.8423563	0.8435386	0.8661363	0.8675799	0.8100406	0.8661169	0.8269599	0.8765795	0.8889589	0.8163898	0.8260145	0.8689274	0.8971412	0.8847458	0.8276728	0.877682	0.900848	0.9071047	0.8655468	0.8986552	0.9074154	0.8845357	0.8773458	0.9070184	0.9137738	0.8994975	0.8967243	0.8841844	0.9039153	0.7852371	0.8836014	0.9308665	0.8979715	0.9218079	0.9182163	0.9246737	0.9095544	0.9118552	0.8845463	0.8794845	0.9027404	0.9298617
0.9295928	0.8906376	0.9260761	0.8768315	0.8474768	0.9086684	0.9015735	0.9154273	0.9099088	0.9251717	0.9138233	0.9311194	0.8768857	0.9237173	0.9184307	0.87595	0.8838646	0.704737	0.8827168	0.9302655	0.6698956	0.9132591	0.895467	0.9000506	0.6309472	0.9256313	0.897001	0.8653654	0.915714	0.9310825	0.9067049	0.9221794	0.8503993	0.9196516	0.8896055	0.7421634	0.7068012	0.935117	0.926659	0.9380145	0.9259911	0.9465349
0.8650972	0.8791299	0.859253	0.8893816	0.7654669	0.8649893	0.878804	0.8176963	0.8641132	0.8972616	0.8987017	0.8856492	0.8606483	0.8701041	0.8561404	0.8511472	0.8868399	0.8970181	0.8561618	0.8883827	0.9269108	0.8039216	0.8888338	0.9180194	0.9251033	0.8526925	0.8770509	0.8476892	0.9177924	0.8542479	0.9160944	0.9297853	0.9244925	0.8805913	0.8590003	0.864843	0.9072472	0.9329729	0.9079257	0.9361886	0.9119009	0.9252323
0.9098284	0.8946548	0.9048943	0.845636	0.8588087	0.8796269	0.8425328	0.7326352	0.8983595	0.9039952	0.8884432	0.9165924	0.8729225	0.7532063	0.8396354	0.8756862	0.8759339	0.8561741	0.9033808	0.927812	0.8952039	0.8492305	0.8547519	0.718893	0.9311828	0.8683019	0.9116361	0.9035529	0.9006918	0.9158794	0.8713536	0.9044728	0.8873051	0.9272136	0.9088337	0.9404145	0.9319132	0.9082599	0.9233159	0.9142066	0.884828	0.9265032
0.9485674	0.5459797	0.5283303	0.9560084	0.8963668	0.8886569	0.9318935	0.9381378	0.8917223	0.9603275	0.9168726	0.9415568	0.8881591	0.8979592	0.9077542	0.5381591	0.8977011	0.8903629	0.8754013	0.9507595	0.9652758	0.8511514	0.7683727	0.9150913	0.8806136	0.6920592	0.9476401	0.6643398	0.9333333	0.9556302	0.9379616	0.9621573	0.9416332	0.9603602	0.960968	0.9619156	0.7973064	0.9703432	0.9469374	0.9607821	0.9477316	0.9595247
0.8451146	0.9255932	0.9130921	0.8862804	0.6825612	0.857414	0.7142305	0.9066034	0.9240459	0.8258143	0.8976287	0.7445825	0.9027072	0.9082536	0.9268273	0.9170915	0.7975172	0.9134589	0.9334576	0.9279464	0.7794915	0.9217345	0.9249641	0.9114802	0.930085	0.9115134	0.7674583	0.9031301	0.9067017	0.928903	0.932865	0.914282	0.9255585	0.9101713	0.7777012	0.9404944	0.9357812	0.9029919	0.9404357	0.9237713	0.9367826	0.8059952
0.8689133	0.8278773	0.8889956	0.8685714	0.8441659	0.8506651	0.8800308	0.8697619	0.8487226	0.8778695	0.9097083	0.88922	0.8673751	0.8891938	0.9140573	0.8437312	0.9126162	0.8748911	0.892791	0.915202	0.8937519	0.8736426	0.8768376	0.8628606	0.8909682	0.8707718	0.897843	0.8331299	0.870633	0.890527	0.8645526	0.8841038	0.8910519	0.8604717	0.9098532	0.9073671	0.9186392	0.8443304	0.9177988	0.9279466	0.9204666	0.9437836
0.7762334	0.8680272	0.8684542	0.8679525	0.8814867	0.8645922	0.8687447	0.8621932	0.8683559	0.8223494	0.8739877	0.8544551	0.8825439	0.8846449	0.895643	0.8935437	0.8983713	0.9001255	0.8767541	0.893803	0.8871325	0.869913	0.8794558	0.8587523	0.9186308	0.8617539	0.9241049	0.8523462	0.8661442	0.8919176	0.8937658	0.9212655	0.8788455	0.8696861	0.922254	0.9324991	0.9174072	0.8595262	0.9243206	0.9126368	0.9231231	0.9289595
[truncated: 1,268 more rows]
