# Supplementary material for: De novo DNA methyltransferase activity in colorectal cancer is directed towards H3K36me3 marked CpG islands
Source: Nat Commun. 2021 Jan 29;12:694. doi: 10.1038/s41467-020-20716-w (PMC7846778; doi:10.1038/s41467-020-20716-w)
Supplement: Supplementary file 4 — Source Data [file 41467_2020_20716_MOESM4_ESM.zip › source_data_for_figures/figure_s5/panel_b/source_data_heatmap_norm_samples.txt]

0.04266035	0.01774527	0.005420948	0.01032819	0.01363094	0.02062157	0.01301505	0.0103045	0.01204121	0.01291744	0.02108452	0.01471507	0.03412821	0.02113197	0.02171761	0.01107311	0.01117499
0.01525886	0.009279882	0.02761795	0.01233959	0.01411433	0.04088586	0.03289125	0.02360927	0.01298701	0.02173535	0.02319543	NA	0.01767574	0.02323765	0.02816901	0.02282378	0.03137814
0.0263931	0.01894963	0.0253052	0.0409297	0.03260157	0.05206448	0.01179941	0.01018945	0.02070574	0.02633406	0.01557538	0.01827243	0.0153447	0.01758352	0.02018219	0.01146756	0.02441164
0.02545128	0.03755548	0.01038422	0.02151368	0.02961752	0.0263455	0.01703638	0.0304629	0.01795555	0.02688268	0.008083778	0.02757158	0.02377717	0.01709734	0.02592955	0.03195621	0.0162529
0.01156826	0.0522048	0.02750384	0.0104734	0.04385515	0.02994756	0.02479921	0.01907102	0.03068358	0.02725654	0.03204183	0.02561913	0.02130738	0.03683829	0.03826393	0.0104398	0.02637954
0.02650971	0.0357985	0.01492537	0.03459439	0.009793447	0.03583378	0.0362359	0.03220375	0.01989116	0.03848229	0.03371869	0.03500967	0.0350749	0.01899485	0.02667214	0.03376839	0.02988186
0.03041609	0.0287626	0.0220181	0.01050076	0.0250923	0.09144433	0.01688978	0.01728395	0.03688052	0.02526497	0.01486898	0.03226253	0.02594912	0.03370134	0.02244628	0.03432946	0.05447674
0.01630268	0.04749506	0.01831479	0.03717361	0.06942567	0.03725335	0.01257334	0.02146607	0.02148215	0.01508801	0.02106554	0.02852697	0.01660123	0.02860246	0.03416741	0.1005244	0.02362901
0.05404103	0.01988526	0.02438047	0.03312581	0.04287715	0.07474144	0.01535387	0.0178355	0.02018164	0.02179809	0.03444495	0.01747216	0.04720462	0.0337772	0.05866612	0.03247528	0.0272017
0.02495637	0.0628707	0.04868693	0.05895731	0.0162614	0.03476246	0.002686859	0.02472909	0.04746462	0.0238775	0.03828769	0.02601626	0.04187438	0.04361922	0.03335005	0.042	0.02676092
0.04302237	0.03793523	0.03890672	0.03908464	0.04824141	0.06831639	0.02070564	0.02249558	0.03534969	0.02532027	0.03511852	0.03398747	0.02317214	0.04482787	0.02626155	0.04588468	0.02806659
0.03462681	0.02487898	0.02073475	0.02349263	0.04699569	0.07695907	0.02421442	0.0421477	0.06172593	0.03563515	0.05774926	0.03539486	0.02363897	0.05292214	0.04970812	0.06351992	0.03577325
0.07011848	0.05951241	0.03297472	0.05117163	0.04370153	0.07791298	0.02830434	0.02775588	0.03528885	0.03107099	0.05778177	0.02960742	0.06915707	0.04081633	0.07430556	0.02599074	0.0398293
0.05675084	0.06295202	0.06847226	0.05913806	0.06645202	0.0797649	0.02540971	0.0276972	0.03153569	0.02757353	0.05442846	0.0118771	0.06175169	0.04819277	0.05168404	0.04350378	0.02553366
0.03924659	0.05525956	0.03766225	0.02723704	0.06347211	0.0601013	0.06240315	0.05202896	0.05824359	0.0483321	0.04734036	0.05258576	0.02538214	0.03820116	0.04702365	0.05280323	0.05550699
0.02229121	0.035533	0.05831844	0.1277693	0.0905821	0.1482698	0.01976806	0.01878808	0.05456625	0.01689587	0.02366807	0.04976146	0.03055993	0.03437822	0.02096538	0.02649561	0.0699235
0.05247929	0.06384312	0.0638806	0.09252029	0.06206997	0.06493583	0.04870601	0.03717444	0.052199	0.04304103	0.03888401	0.05448563	0.04355943	0.04972581	0.05308921	0.05887218	0.04282806
0.07757095	0.08416405	0.06456535	0.07542238	0.07671355	0.06612237	0.04408482	0.05015309	0.04888586	0.06119516	0.05313243	0.06319224	0.06424979	0.05822521	0.05805755	0.05093379	0.0415697
0.06847737	0.07231506	0.06768689	0.06101473	0.05041185	0.06178482	0.06033578	0.05418258	0.06803161	0.0694132	0.06227516	0.06152354	0.06910264	0.0640307	0.07110328	0.05821986	0.06174329
0.1187877	0.09599853	0.04479837	0.0561139	0.07033287	0.08509163	0.0368896	0.02956693	0.02804776	0.03137625	0.2470822	0.0565679	0.02703077	0.03473072	0.0729726	0.02605995	0.0313345
0.05617978	0.06792319	0.04239084	0.0569152	0.1176471	0.09020311	0.09761794	0.07156134	0.09142114	0.1043668	0.08560461	0.04699166	0.07704851	0.05297256	0.05143306	0.07345868	0.0872428
0.1114011	0.09529338	0.1039612	0.1202408	0.09944371	0.1173819	0.04712105	0.03922594	0.08336458	0.06098148	0.04620462	0.06583072	0.05906529	0.07486282	0.0506361	0.09006281	0.07578091
0.09496338	0.1425744	0.06689247	0.05319017	0.06220214	0.0637069	0.05925177	0.05946492	0.04155659	0.03746755	0.3193448	0.07002056	0.04196087	0.02466659	0.1069466	0.05101455	0.0526784
0.1011403	0.09179189	0.1009625	0.1073808	0.099603	0.1086673	0.0749553	0.06121296	0.07064199	0.07647908	0.08759997	0.06241039	0.07890039	0.06154822	0.08914789	0.07449042	0.08404537
0.1117098	0.08196143	0.1079554	0.08025132	0.08981331	0.1065152	0.0750141	0.07784731	0.1250359	0.06746496	0.06712389	0.07904172	0.07661949	0.06784113	0.06587989	0.09066402	0.1019246
0.06379962	0.07555556	0.09293581	0.08270282	0.07195786	0.1274907	0.0738167	0.08685829	0.09099112	0.07325428	0.09873641	0.1035537	0.07861108	0.09807746	0.09131935	0.08186059	0.08908981
0.1042404	0.102704	0.03825177	0.06251857	0.1887563	0.2847059	0.05031696	0.08565004	0.05758669	0.06256801	0.1058868	0.04490644	0.0477156	0.09811541	0.08506966	0.1037785	0.06593407
0.1120557	0.09724419	0.1057104	0.1066417	0.09947522	0.102591	0.08307124	0.08781167	0.07513763	0.07700667	0.09415384	0.08468414	0.0802351	0.08799482	0.1065708	0.08992638	0.1015051
0.175577	0.07994216	0.1090887	0.119282	0.1109452	0.1107182	0.06989853	0.05068116	0.08064661	0.08147671	0.0904723	0.07438988	0.07746293	0.1322486	0.0793336	0.06825939	0.09906001
0.1721633	0.1472236	0.08793884	0.103354	0.09577166	0.09715172	0.06616247	0.04683917	0.06199944	0.06271854	0.3169378	0.08544079	0.05658973	0.05741133	0.1431049	0.07188964	0.06813258
0.1083762	0.09102283	0.1121158	0.1049485	0.1142001	0.1367178	0.09960654	0.09641456	0.1059459	0.09428791	0.107051	0.09991226	0.09866103	0.09715012	0.1145955	0.09657802	0.118721
0.07759418	0.1041292	0.1150526	0.1159667	0.1049676	0.1244368	0.1018404	0.08287002	0.1385514	0.08929025	0.102156	0.1479787	0.08732571	0.1202897	0.1071398	0.09590308	0.111804
0.1150089	0.1071211	0.1198032	0.09412903	0.1302356	0.1332345	0.1036269	0.09377767	0.08904606	0.1018831	0.08895706	0.1377263	0.09744268	0.09977601	0.1484028	0.1736276	0.1120302
0.1014116	0.1122124	0.134348	0.1256565	0.1220081	0.1242835	0.1706627	0.1019897	0.1086222	0.1268267	0.1101519	0.1323394	0.1041633	0.116138	0.1056925	0.1020552	0.1085348
0.1207274	0.1121994	0.1381748	0.1311875	0.1378841	0.1324338	0.1141461	0.1041561	0.1016091	0.1142119	0.1062861	0.1167101	0.1217413	0.1067866	0.135583	0.09952937	0.1486591
0.02627628	0.07693903	0.05970549	0.02536682	0.06110458	0.07652022	0.1412245	0.1542056	0.1000972	0.1309804	0.1420495	0.1689351	0.1851852	0.1572482	0.2502203	0.1522491	0.1592357
0.06445644	0.1139195	0.07859783	0.1356383	0.2137485	0.2203482	0.05848183	0.05952901	0.1749266	0.09755668	0.06757045	0.1768397	0.0789607	0.1358244	0.2056285	0.1011621	0.1303311
0.133513	0.1153768	0.1465635	0.151386	0.1298843	0.1362126	0.1127652	0.1354175	0.1417345	0.1013677	0.09749249	0.1342593	0.1255991	0.1433128	0.1428048	0.1707385	0.1667748
0.1369675	0.1777628	0.1145086	0.1110393	0.1260397	0.1424819	0.1452143	0.06475893	0.08603525	0.07672156	0.4722985	0.1350815	0.08506413	0.07422661	0.2114338	0.1037856	0.09705192
0.200071	0.1977651	0.1336317	0.147968	0.2188311	0.2471746	0.1051817	0.06063668	0.09909295	0.07844024	0.1973408	0.08096416	0.1047436	0.1055635	0.1731478	0.1071281	0.1211
0.1314275	0.137723	0.1504571	0.1440759	0.1503097	0.1423132	0.1228964	0.1433136	0.1485267	0.1476437	0.16466	0.1359935	0.1558881	0.1265451	0.1460099	0.1493045	0.1660999
0.1345419	0.1504285	0.1434273	0.1502938	0.1367345	0.1538578	0.1423206	0.1428131	0.1418909	0.1379697	0.1278134	0.1470731	0.138787	0.1590583	0.1555522	0.1642145	0.1608159
0.1470317	0.1895336	0.1941594	0.1816595	0.1786679	0.1649257	0.1381988	0.1261832	0.1392612	0.1483442	0.1631206	0.1695353	0.1619055	0.1767843	0.1404435	0.17341	0.1537214
0.1209111	0.150758	0.146249	0.2093537	0.1965571	0.214327	0.1644764	0.1339001	0.198649	0.1409119	0.1283775	0.1206576	0.1732837	0.1251901	0.1269328	0.1829202	0.2259762
0.1265831	0.1165837	0.1839548	0.2222902	0.1789644	0.1988042	0.1028519	0.1175853	0.2044393	0.1379161	0.1374839	0.438057	0.1075973	0.1929357	0.1353345	0.1224196	0.109866
0.1444663	0.1441675	0.1568098	0.2044367	0.1727584	0.1635805	0.1653214	0.1669331	0.1807762	0.1471808	0.1528779	0.1746919	0.1365597	0.1785641	0.1356357	0.2040022	0.23763
0.1914002	0.1772313	0.1814091	0.1662115	0.1908047	0.1909091	0.1500371	0.1620432	0.2154723	0.1350413	0.1942163	0.1551724	0.1421511	0.1628977	0.1860602	0.1685899	0.1976388
0.1942775	0.1255155	0.1332262	0.2030749	0.1383422	0.172204	0.1911254	0.1809466	0.1912995	0.1759053	0.1516357	0.1815576	0.1455505	0.1956036	0.151183	0.2405968	0.2488507
0.2193132	0.1259419	0.1463199	0.1942706	0.1979271	0.2423994	0.1710239	0.1675982	0.2161985	0.16568	0.1473293	0.1559665	0.1408395	0.1631736	0.1831739	0.2049952	0.2452215
0.2075564	0.1326133	0.1756232	0.1887582	0.1749153	0.1920407	0.1534571	0.1659602	0.1872446	0.1559439	0.2225758	0.1806489	0.1523599	0.2001167	0.2219854	0.1935836	0.2097933
0.2179543	0.1659836	0.1275733	0.1816891	0.2417074	0.1932058	0.1285698	0.1339134	0.194832	0.1927891	0.1965399	0.1675405	0.1941928	0.1789718	0.21926	0.2186806	0.2131985
0.1394697	0.1805213	0.1824794	0.1798321	0.205807	0.2609137	0.1528163	0.1200908	0.258417	0.1723414	0.1580917	0.2137733	0.143853	0.2810595	0.1948026	0.1774586	0.1907639
0.2658368	0.13247	0.1937671	0.2239347	0.2271577	0.3622078	0.1987234	0.1318732	0.1820316	0.1183117	0.2817151	0.117315	0.1030475	0.1686264	0.2881747	0.1788849	0.1477896
0.1439364	0.151434	0.1339739	0.2015894	0.2838885	0.2307335	0.1195929	0.1451628	0.249684	0.171426	0.1417099	0.2419009	0.1427297	0.2067821	0.3172317	0.1705441	0.2804103
0.1617395	0.2424288	0.1888165	0.2605584	0.2194162	0.2919037	0.1869237	0.1732623	0.1707633	0.1629495	0.1673275	0.1712438	0.1498609	0.1943789	0.1666906	0.214753	0.2101959
0.181601	0.1748879	0.1916102	0.1561901	0.1559633	0.2053919	0.1883687	0.2237401	0.1951952	0.2071669	0.1937799	0.2018698	0.1691105	0.2076657	0.2478903	0.2362393	0.2206179
0.1808226	0.1759533	0.1593613	0.1726662	0.2093023	0.2650451	0.1981265	0.1845522	0.1866883	0.1964155	0.2356133	0.1742409	0.1839943	0.2159576	0.2110467	0.1778269	0.2339808
0.2348173	0.2526334	0.2075884	0.220577	0.1930272	0.2080368	0.1645629	0.2063415	0.1306995	0.1448816	0.2433302	0.1033399	0.192894	0.2054676	0.2669799	0.3024201	0.1632972
0.2000144	0.2554351	0.2260723	0.2958834	0.2192068	0.2939297	0.1678801	0.189247	0.2743376	0.1497269	0.1377663	0.2019555	0.1412867	0.2257009	0.1080158	0.2267002	0.2250963
0.1957218	0.1983859	0.1860541	0.2576298	0.3169779	0.1810832	0.3290269	0.1515028	0.2463465	0.1741536	0.2657457	0.1825638	0.1949331	0.1659774	0.2426896	0.1979908	0.1395865
0.2118381	0.1953278	0.141304	0.2696172	0.3584709	0.2864188	0.1220312	0.1253373	0.265806	0.201741	0.1349651	0.3030531	0.1312075	0.2223896	0.29742	0.1510146	0.2356467
0.1901449	0.4311467	0.2642078	0.1126368	0.1129327	0.323942	0.2046085	0.2262538	0.149526	0.123021	0.25345	0.1186838	0.09809189	0.122472	0.2954116	0.4598248	0.1873377
0.2402393	0.2058348	0.1894816	0.2746888	0.227517	0.237448	0.2041949	0.205963	0.2389768	0.1964278	0.2322438	0.194224	0.1778809	0.244285	0.2286063	0.2095003	0.2250116
0.2593026	0.2210998	0.2459279	0.2463703	0.2298947	0.2620849	0.21099	0.1777641	0.2454803	0.2193485	0.2001591	0.1825896	0.1741505	0.2311472	0.2051692	0.2557295	0.2971628
0.1772219	0.1632708	0.2680075	0.2648028	0.2120781	0.2677425	0.2038433	0.2270348	0.3220684	0.1798415	0.2664423	0.2626129	0.1879871	0.2745051	0.2074328	0.1688455	0.2134716
0.1892199	0.2299936	0.2897522	0.2866819	0.2145146	0.273269	0.1941506	0.2399603	0.2489925	0.1928849	0.1563405	0.2062516	0.190588	0.2819847	0.1715462	0.2508525	0.2762925
0.2172619	0.2641174	0.2783139	0.2603471	0.2259321	0.2285714	0.2061518	0.2103226	0.2602359	0.1814093	0.1406086	0.311541	0.1725644	0.2320988	0.1588694	0.250983	0.3047945
0.2003644	0.207036	0.1774111	0.2171949	0.2930463	0.3391698	0.1674317	0.1692456	0.2643023	0.1923743	0.2325138	0.1748915	0.2119746	0.2534658	0.2579023	0.3274566	0.2718832
0.2520536	0.1987954	0.234454	0.2372133	0.2523328	0.2491521	0.2250392	0.205861	0.2552616	0.2331981	0.2156652	0.1929336	0.2054381	0.2389437	0.1992654	0.2670362	0.3059518
0.3103904	0.3272163	0.2753116	0.1950384	0.30813	0.2448381	0.2113098	0.154157	0.1976128	0.2212526	0.1867357	0.2272342	0.2193062	0.264764	0.1704991	0.1869665	0.3486794
0.1765854	0.2636481	0.2306319	0.2625535	0.2483009	0.3044662	0.1673757	0.2218097	0.2552252	0.1958812	0.2291235	0.4440638	0.1877322	0.2299129	0.1709318	0.2807196	0.2069975
0.2338968	0.2295383	0.2621565	0.2650983	0.2428787	0.28761	0.2510731	0.2763505	0.2949689	0.240399	0.2921328	0.2038091	0.2028805	0.289544	0.2739477	0.1712996	0.192427
0.2371372	0.2264457	0.1977324	0.3638621	0.2648656	0.3886125	0.1817193	0.2478466	0.2253752	0.1880542	0.17911	0.2286465	0.2353014	0.2747107	0.1808861	0.309294	0.2973257
0.2782097	0.2879311	0.234245	0.2540999	0.2643075	0.2330921	0.2293506	0.2425586	0.1801943	0.2340964	0.2829567	0.1860661	0.25789	0.2197973	0.3168724	0.3084661	0.2244107
0.1920381	0.3280663	0.200087	0.311978	0.1991738	0.2868519	0.2428609	0.2614561	0.2542077	0.2169292	0.2223394	0.2490107	0.2323535	0.2659847	0.2444337	0.2833898	0.2916124
0.2036036	0.1999615	0.2287223	0.2513224	0.2262797	0.2515945	0.2464306	0.2576375	0.2494307	0.2451915	0.2864641	0.2653646	0.2676056	0.2331413	0.3082273	0.2831509	0.2821724
0.1691786	0.2123642	0.2517241	0.3065193	0.2487697	0.2754706	0.191082	0.275414	0.2312791	0.1871223	0.2290897	0.5176597	0.1999528	0.2536795	0.2036678	0.3455537	0.2349063
0.2296203	0.2417397	0.20246	0.2786737	0.2478022	0.3240096	0.2589034	0.2339265	0.2877624	0.2419776	0.254937	0.255542	0.2424584	0.2527317	0.2701495	0.2967164	0.2909383
0.3108567	0.2924562	0.3226479	0.3748567	0.3429082	0.3735977	0.1560326	0.1667119	0.3063613	0.1810463	0.2079587	0.2625546	0.1709722	0.2046661	0.2272173	0.2605498	0.2777778
0.3085572	0.3150505	0.3144695	0.3150192	0.3495687	0.373282	0.2450488	0.2039174	0.3226779	0.2008806	0.2017399	0.263142	0.1955441	0.2531464	0.2085067	0.1889591	0.2587539
0.2130569	0.4293652	0.3610042	0.2709462	0.2197683	0.3958899	0.2471589	0.2303117	0.4092784	0.3893868	0.1624807	0.1677386	0.1885758	0.233725	0.1924447	0.1899877	0.2528272
0.1827183	0.1811514	0.2416175	0.2596724	0.2492032	0.280708	0.2615547	0.2501123	0.352347	0.2746671	0.2538936	0.3612851	0.2854217	0.2891362	0.231089	0.2832196	0.3295485
0.2152064	0.2423446	0.230418	0.3541026	0.230941	0.2735256	0.3027574	0.2566595	0.297707	0.270894	0.249127	0.2730576	0.2418816	0.241499	0.2639249	0.3395714	0.3103585
0.2056361	0.2218314	0.2626714	0.3043607	0.2498762	0.3153842	0.2533775	0.3036106	0.268921	0.2658817	0.2747854	0.2500238	0.2752584	0.3039081	0.269937	0.3014759	0.2765808
0.2413894	0.3068639	0.2753238	0.305239	0.2892665	0.3476179	0.2151479	0.2728719	0.2681613	0.2255026	0.2281962	0.2428279	0.2508725	0.303244	0.2265456	0.3242357	0.2803774
0.3150185	0.3655994	0.300325	0.3412275	0.3181796	0.4146528	0.2595494	0.2382636	0.2803797	0.1848787	0.2581567	0.2358563	0.3359744	0.18204	0.2662129	0.1904701	0.2485003
0.3034059	0.3014436	0.3163355	0.3480483	0.3442179	0.3730827	0.2054024	0.2676063	0.2774956	0.2273134	0.2190767	0.2533317	0.2276805	0.2884434	0.1986742	0.2989791	0.3121362
0.2634224	0.3018391	0.2522058	0.3262841	0.3801646	0.3446915	0.2456377	0.1983927	0.259645	0.2077284	0.3248671	0.2546068	0.2691058	0.2911506	0.3299037	0.3249151	0.2327567
0.2361436	0.2710818	0.261571	0.291181	0.3393362	0.2830482	0.2612484	0.2815141	0.2291282	0.2686907	0.3591932	0.241804	0.3059621	0.2387395	0.3244681	0.3749392	0.2676645
0.2877227	0.2550707	0.2715585	0.3239173	0.386714	0.32753	0.2520728	0.1859557	0.2622749	0.2162498	0.3078391	0.2864515	0.2921216	0.3096774	0.3490727	0.2885629	0.2372301
0.2083779	0.2052362	0.254546	0.2967519	0.3384754	0.3029935	0.2434113	0.2572566	0.3647901	0.2604818	0.2388091	0.3584438	0.2462162	0.3210541	0.3603091	0.2972337	0.3305331
0.2627513	0.3189083	0.26147	0.3931634	0.2974986	0.2920236	0.2545722	0.2995428	0.3583549	0.2256931	0.2247465	0.3545538	0.2255486	0.2545455	0.2310545	0.3796	0.3431727
0.2766391	0.3096943	0.2375537	0.3108748	0.3937703	0.3708015	0.195287	0.2552545	0.2872052	0.2939307	0.3122599	0.2964735	0.2986958	0.3038132	0.2966135	0.3097278	0.2360806
0.2838492	0.2610759	0.3166641	0.3742259	0.3354655	0.3053151	0.2724485	0.2512472	0.3155676	0.2553658	0.2768881	0.3234801	0.2974432	0.282736	0.2636949	0.2652751	0.3158856
0.2526864	0.2385211	0.1963756	0.3408222	0.4639375	0.3569154	0.2319185	0.2608154	0.2934068	0.2162199	0.3309064	0.345989	0.3247759	0.354007	0.3575057	0.3705345	0.2155221
0.3202825	0.281568	0.285498	0.3894793	0.4169372	0.3712681	0.2520398	0.2181639	0.2911689	0.2385815	0.3137124	0.2580458	0.3003889	0.3381633	0.3573809	0.298793	0.2537985
0.3230228	0.3809725	0.283173	0.3368803	0.3170643	0.3055974	0.2725511	0.2661517	0.2836585	0.2752834	0.2574149	0.3079396	0.3105557	0.2539194	0.3785486	0.3818961	0.294072
0.2686245	0.3109273	0.3257715	0.3777049	0.3198358	0.3384791	0.2219232	0.3021827	0.3172041	0.2541402	0.2695682	0.503609	0.2556926	0.2991258	0.2475999	0.3566144	0.2831514
0.1875467	0.2328085	0.2804952	0.4266588	0.3313703	0.3147401	0.3640686	0.2622103	0.421421	0.279751	0.1751461	0.5079402	0.3388466	0.4603873	0.183148	0.214258	0.2875278
0.120396	0.09321024	0.2812412	0.5445988	0.4768214	0.16189	0.08959	0.4452718	0.6080123	0.702398	0.09677649	0.1105884	0.6983761	0.5549862	0.0942915	0.1153615	0.1249219
0.3000652	0.2983676	0.3244679	0.3914113	0.3196257	0.365417	0.2302878	0.2636066	0.3378802	0.2399866	0.2728906	0.6413012	0.2522244	0.2877458	0.2408377	0.3467968	0.2878131
0.3172153	0.3244982	0.3152174	0.3704996	0.3506036	0.4001077	0.1900317	0.3200116	0.2873563	0.2186261	0.2724344	0.5880614	0.2603033	0.3209829	0.2603196	0.3975528	0.2610902
0.3164748	0.1992905	0.2876089	0.3168885	0.3312709	0.2664215	0.315235	0.2822149	0.313278	0.2660987	0.4194952	0.3261892	0.3190979	0.3127204	0.4947004	0.3592284	0.3528743
0.3249218	0.45128	0.2742271	0.4100504	0.3873136	0.4234815	0.255776	0.2381469	0.1694432	0.2059816	0.2742528	0.2990076	0.4641915	0.4002492	0.2894393	0.4403302	0.233301
0.3299126	0.2986818	0.3165472	0.3440942	0.3016159	0.3497322	0.3076265	0.3471369	0.3706584	0.2984836	0.3117011	0.29262	0.2786746	0.3628106	0.3168282	0.3665111	0.3648925
0.3271118	0.5334625	0.4218057	0.2231265	0.1579558	0.466592	0.343561	0.3786923	0.2581364	0.1840327	0.3943925	0.1594329	0.2433443	0.1660274	0.4357427	0.525458	0.3609504
0.2329483	0.2366405	0.2891769	0.3425732	0.3000441	0.364655	0.2387553	0.3556281	0.3038289	0.2703346	0.3468963	0.6175507	0.2850662	0.3094131	0.2870429	0.4467749	0.3676871
0.3075353	0.4168529	0.3557675	0.3623966	0.3813348	0.4138547	0.3383045	0.2925481	0.2978801	0.2300496	0.3838809	0.2430875	0.3126301	0.3415551	0.3639117	0.3143687	0.2802916
0.3808759	0.4444621	0.2972039	0.3759158	0.4632931	0.4646052	0.2530583	0.1841676	0.266139	0.1816315	0.4419315	0.2901235	0.2689349	0.3098487	0.3878473	0.3121204	0.3198416
0.3622043	0.3427487	0.3007832	0.4092096	0.3869858	0.3919632	0.3097658	0.2839808	0.3667247	0.2777968	0.2735938	0.3293457	0.284269	0.318625	0.291941	0.3846406	0.3406629
0.3346055	0.4011316	0.3385933	0.4095348	0.3757637	0.4330689	0.3377951	0.3161488	0.3240158	0.2508203	0.2880869	0.2775586	0.2753326	0.3441823	0.2671935	0.3550005	0.333398
0.3533017	0.3255638	0.329798	0.2863357	0.3046834	0.3739139	0.3314478	0.3393265	0.2951377	0.3225333	0.3580912	0.3093333	0.3506813	0.3218493	0.3896162	0.3211833	0.352758
0.2440489	0.22903	0.2332549	0.3601772	0.4100291	0.4010993	0.246325	0.2951956	0.4021057	0.2905928	0.2807646	0.440617	0.2671827	0.3476787	0.4889476	0.3046492	0.4291507
0.2220313	0.5387352	0.3021562	0.3624459	0.3704078	0.4523683	0.294356	0.2454973	0.3505398	0.4585279	0.2581113	0.3395478	0.308089	0.2722196	0.2921348	0.3094999	0.3431432
0.2909529	0.2303851	0.3248198	0.3288882	0.3401954	0.3221684	0.3399336	0.3624185	0.4066492	0.3378004	0.3371375	0.3398805	0.3225843	0.3629053	0.3297457	0.3598504	0.4073188
0.1755326	0.1406782	0.2652458	0.503005	0.3579361	0.2058824	0.192443	0.4197233	0.6028125	0.6681679	0.2240521	0.1683043	0.6815849	0.5382149	0.2207748	0.2199921	0.1929505
0.3740817	0.3423105	0.3724724	0.4357851	0.3713976	0.4111235	0.3698568	0.2870562	0.3600642	0.3013939	0.274879	0.3449945	0.2781071	0.3296832	0.1762672	0.3388598	0.4123683
0.2713282	0.2850602	0.2999913	0.4381175	0.3114393	0.3694371	0.3823766	0.296761	0.3780201	0.3365326	0.306967	0.3521057	0.3429521	0.3363306	0.3575935	0.4280171	0.3685859
0.3465623	0.3082425	0.2964343	0.3692548	0.3375407	0.3525614	0.3204753	0.3873232	0.3713655	0.317371	0.327154	0.318143	0.3225932	0.3465423	0.3442447	0.3944943	0.4042503
0.3355674	0.3319563	0.3681449	0.3877713	0.3905765	0.4183162	0.2967942	0.3712205	0.3402396	0.2947767	0.2881788	0.3421005	0.3114977	0.3798912	0.2546645	0.401792	0.3935298
0.1881007	0.2317651	0.3199299	0.3698664	0.4316592	0.398229	0.3535566	0.4333418	0.2714402	0.3752414	0.4490711	0.4068717	0.3885818	0.4047205	0.2374833	0.3784123	0.271358
0.2743935	0.3156052	0.3234051	0.3707973	0.3185515	0.400507	0.2933851	0.31529	0.3602211	0.3159425	0.3454142	0.6872194	0.2739399	0.346792	0.2806602	0.3747471	0.3519088
0.3408564	0.3619564	0.3522502	0.390527	0.3741081	0.4001707	0.2663078	0.3595725	0.3140053	0.2357891	0.3067326	0.6348931	0.2911707	0.3675897	0.2972571	0.405414	0.304622
0.2880866	0.2843211	0.3053344	0.364414	0.3601336	0.3649018	0.3129795	0.3730856	0.3747611	0.3112464	0.3257557	0.6795214	0.284287	0.3670826	0.2902116	0.3961517	0.3605156
0.4527683	0.3050337	0.307882	0.302141	0.3041252	0.4526316	0.4539809	0.294874	0.2583204	0.2317992	0.4982746	0.256965	0.3033115	0.2515711	0.5152376	0.49209	0.4144652
0.2598377	0.2834548	0.2972947	0.3678325	0.3265021	0.3786198	0.3054729	0.409388	0.348916	0.2916231	0.3720189	0.6351637	0.3440616	0.3521774	0.3155522	0.4590766	0.3656549
0.3060508	0.3416202	0.3402092	0.3968	0.3595678	0.3790706	0.3336377	0.4230121	0.3819486	0.3351619	0.3118073	0.3513545	0.3237308	0.4128835	0.3091747	0.4464586	0.4057679
0.3010606	0.3091961	0.3684278	0.4014282	0.368797	0.4828542	0.3213571	0.3992222	0.4342909	0.3282262	0.3460114	0.3844287	0.278419	0.3314173	0.288445	0.4028722	0.420775
0.2914485	0.2828538	0.3501523	0.3510977	0.3677938	0.3298998	0.3748105	0.3336182	0.3967577	0.3801097	0.4070137	0.3753273	0.3680454	0.3902068	0.4368348	0.3822448	0.4360505
0.3228976	0.315773	0.3488757	0.3741452	0.3820894	0.3963236	0.3803758	0.3087145	0.399905	0.3644035	0.3894168	0.4286515	0.3744218	0.399534	0.4175318	0.3612538	0.4112891
0.3738735	0.3818289	0.4241642	0.4290184	0.4268602	0.4558828	0.342136	0.361497	0.4246385	0.339794	0.327533	0.3590974	0.3265832	0.3982034	0.332728	0.3609793	0.3774442
0.4029447	0.3409507	0.3858318	0.4088491	0.3944653	0.5131076	0.2984918	0.3190709	0.4641342	0.3390509	0.2860154	0.4991051	0.3670917	0.3941336	0.3123974	0.3406465	0.3826851
0.3116279	0.3180338	0.362993	0.4305357	0.356947	0.4289402	0.2724647	0.3846457	0.3524173	0.2900786	0.3888118	0.6625211	0.3120905	0.3778556	0.3281274	0.4993151	0.3981187
0.3285612	0.4483209	0.406767	0.4162944	0.4573641	0.471981	0.4184591	0.3793426	0.3850653	0.3076511	0.3195376	0.3103126	0.3238776	0.409643	0.3145321	0.3969867	0.394174
0.3410116	0.5341418	0.5630311	0.4099239	0.2977095	0.6501974	0.3387813	0.5570555	0.6652717	0.7189727	0.158756	0.2014388	0.1521915	0.3481298	0.2015459	0.2364091	0.1294618
0.2801047	0.3554047	0.3462743	0.5021328	0.328094	0.32	0.2652657	0.388357	0.3367839	0.3355834	0.297912	0.5649487	0.4138811	0.4372353	0.4417872	0.5356146	0.3651541
0.3789917	0.3108413	0.3655368	0.3893468	0.4191987	0.3620444	0.3345098	0.3619079	0.3861999	0.3425323	0.4424783	0.3852255	0.4018464	0.3879315	0.4826257	0.4225796	0.3781234
0.3182181	0.3635679	0.3566234	0.3462604	0.3221098	0.3447957	0.380837	0.3783836	0.3390317	0.4023962	0.447786	0.3330702	0.4289535	0.3998391	0.4946693	0.4824038	0.421065
0.3306847	0.3229331	0.3714844	0.4211357	0.3450553	0.4447061	0.4173786	0.4280201	0.4228968	0.3525951	0.310063	0.5056049	0.4127573	0.4265237	0.2882857	0.4371925	0.4307768
0.3028589	0.3008916	0.2972195	0.3986329	0.467665	0.4371973	0.3454063	0.3441025	0.4511153	0.4175792	0.3480668	0.4996262	0.3352214	0.3850976	0.495939	0.3758143	0.4831226
0.3538417	0.4029739	0.2871632	0.4196045	0.456107	0.4231381	0.3202899	0.308696	0.330886	0.3996862	0.3034226	0.4590445	0.5099801	0.4516006	0.4276031	0.3972508	0.4448022
0.4251474	0.3765532	0.4151754	0.4484312	0.4348914	0.5070832	0.3589369	0.4140468	0.4222976	0.3467067	0.3337859	0.415675	0.298795	0.3765169	0.288994	0.4478296	0.4376109
0.3872235	0.3429957	0.330007	0.4307652	0.3508624	0.4212243	0.3504431	0.4665212	0.4425901	0.3947274	0.3805809	0.3728108	0.3560069	0.4426039	0.4014504	0.473597	0.4234656
0.3244733	0.6168593	0.3889584	0.4126081	0.3454263	0.4561918	0.3939954	0.4173437	0.4633156	0.3661995	0.3166617	0.3328256	0.3764706	0.3860273	0.2826785	0.3753506	0.5152124
0.3757834	0.3928344	0.3743055	0.3491379	0.3218536	0.3774199	0.4438113	0.4325351	0.3734296	0.4498281	0.3661577	0.44892	0.4324956	0.3855818	0.4268686	0.4173888	0.438842
0.241491	0.3294888	0.4294574	0.4148129	0.5131264	0.5216013	0.3993167	0.4937697	0.3247614	0.4660935	0.4540451	0.4478787	0.4206656	0.4423601	0.2435969	0.4642379	0.2924346
0.2939177	0.3148782	0.332435	0.3779129	0.4333212	0.3986794	0.3750354	0.4036034	0.4145725	0.3739726	0.4656026	0.4094001	0.422873	0.4212434	0.5021196	0.5186384	0.4485774
0.2062048	0.2187595	0.350608	0.5158356	0.3964899	0.2705811	0.2562376	0.4701793	0.6379003	0.7367519	0.2833153	0.2545642	0.7465004	0.6181753	0.2860777	0.3160892	0.3507381
0.3534496	0.4421647	0.3861542	0.3946924	0.4188037	0.4486071	0.447347	0.3911959	0.3825155	0.316302	0.4643568	0.3394881	0.4113053	0.4393189	0.4603903	0.4379219	0.3860634
0.2800511	0.312954	0.345177	0.4046086	0.3498994	0.4147243	0.3612914	0.4279276	0.4499789	0.3772013	0.3974517	0.7124533	0.3200282	0.4414048	0.3659878	0.5058193	0.4647981
0.5150298	0.5074226	0.3414825	0.275646	0.357462	0.509702	0.4781686	0.2942643	0.3077463	0.3019181	0.5532725	0.3465788	0.3105949	0.3150392	0.569538	0.4868825	0.4842109
0.361568	0.3966232	0.4149614	0.5070659	0.4658749	0.5103003	0.3878788	0.3905201	0.5542814	0.3436505	0.3364058	0.415275	0.3518881	0.4357658	0.2829306	0.3870282	0.4253421
0.561435	0.05545006	0.5824456	0.02867671	0.03651844	0.9407827	0.03141424	0.01727583	0.5590544	0.6120268	0.9669763	0.5867667	0.9595026	0.02972761	0.9662447	0.03225806	0.01949496
0.3879306	0.2876016	0.3261965	0.3423896	0.339873	0.4392291	0.5015323	0.380156	0.3689501	0.347491	0.5615146	0.3412296	0.37056	0.3324836	0.571098	0.5593065	0.5339818
0.3357433	0.3099377	0.3678154	0.4750907	0.3711999	0.4760481	0.3436426	0.3467096	0.5067828	0.3730658	0.3786075	0.4733629	0.2885472	0.4351343	0.4195872	0.5339019	0.5601027
0.3487411	0.3477285	0.3814975	0.4565818	0.3785266	0.4213678	0.3993996	0.4705221	0.4424972	0.3943826	0.3702109	0.4017647	0.3692909	0.4409585	0.3815021	0.5071369	0.504427
0.436255	0.3396766	0.3542642	0.3866214	0.3405133	0.595186	0.4976805	0.3750542	0.478809	0.3444583	0.4799182	0.2000332	0.3479322	0.3742414	0.4971637	0.4589008	0.5426726
0.4484932	0.5019646	0.4030961	0.5643176	0.4543168	0.6823168	0.3636964	0.3015477	0.2277754	0.2780387	0.3253721	0.3697605	0.522745	0.4298279	0.3923628	0.4907964	0.3068935
0.4535761	0.408811	0.4266562	0.4790373	0.4412478	0.4811425	0.3609732	0.4690551	0.4504693	0.3546502	0.3291653	0.4504931	0.3426728	0.3975014	0.3220165	0.4635818	0.4332783
0.507408	0.5379803	0.4721344	0.4064518	0.3822002	0.5292162	0.410298	0.4004971	0.2482039	0.1720928	0.4825264	0.3263809	0.479123	0.3334129	0.5085856	0.43492	0.4444388
0.3059637	0.3179454	0.3898893	0.4355227	0.4028501	0.4182351	0.3762391	0.4496094	0.4173216	0.3667948	0.4222427	0.7319031	0.3619376	0.426007	0.3684561	0.5124142	0.4611035
0.3060635	0.3509755	0.3920279	0.4314992	0.3809837	0.4335221	0.3586677	0.4428579	0.4517089	0.3802174	0.4243148	0.7045633	0.3313719	0.4416694	0.3901812	0.5102757	0.4656921
0.3852517	0.3247464	0.3651078	0.4223602	0.5352541	0.4197142	0.3409221	0.3449402	0.4348298	0.3742752	0.5289894	0.3103191	0.5068736	0.4273617	0.5451375	0.5219981	0.4092119
0.2857021	0.3182628	0.3677177	0.4016788	0.3552277	0.4159888	0.3770122	0.4512349	0.4829379	0.3994967	0.4107844	0.7803678	0.3575503	0.4424646	0.3877656	0.4942754	0.4771177
0.40468	0.4175176	0.4314655	0.4464035	0.4264362	0.4879752	0.39335	0.4470399	0.4877887	0.3850186	0.3897087	0.4473535	0.3715212	0.4363192	0.3741139	0.4329525	0.4606064
0.4661022	0.3190163	0.3271151	0.3253677	0.3137724	0.6477211	0.5282834	0.3185039	0.3574232	0.3045509	0.5226349	0.3840263	0.2789142	0.3260228	0.5933654	0.5740638	0.6892357
0.3055539	0.3661454	0.3647865	0.4169213	0.3938133	0.4042293	0.3530477	0.4820398	0.4362438	0.4160432	0.4300405	0.7232237	0.3631787	0.457742	0.3904607	0.5847627	0.484644
0.3826087	0.389303	0.3870341	0.4069405	0.4779722	0.4672243	0.509056	0.4148159	0.4088885	0.4155818	0.4671623	0.3837073	0.4268936	0.3959261	0.4892148	0.5054861	0.4590499
0.3908518	0.3461184	0.4101838	0.4544683	0.4751844	0.4751709	0.4063735	0.4392911	0.5055906	0.3746887	0.4341738	0.4377067	0.404081	0.4573614	0.3986596	0.5015117	0.4879935
0.3337132	0.3527691	0.405073	0.4333256	0.4008664	0.4684356	0.3800825	0.4557622	0.4431432	0.4181903	0.4131093	0.6394854	0.4076856	0.4480244	0.420904	0.534644	0.4762689
0.5907591	0.09315645	0.609086	0.07297204	0.1118987	0.8471335	0.06959084	0.06687772	0.6810814	0.7228186	0.8940848	0.7055215	0.8811557	0.06315034	0.9065996	0.05266682	0.08005382
0.4429821	0.5176695	0.4250233	0.4937749	0.4757227	0.5460134	0.4746193	0.4379987	0.4322454	0.3594001	0.3713723	0.3738469	0.3742191	0.4396416	0.3480937	0.540329	0.4362183
0.4094023	0.4016488	0.4505083	0.4757312	0.4367824	0.4280765	0.4256569	0.4778824	0.4814172	0.4021665	0.4008717	0.425104	0.4224603	0.4777949	0.403433	0.4902994	0.4886836
0.3635663	0.433113	0.357819	0.4100162	0.4532662	0.4701065	0.4549417	0.3197111	0.4129109	0.3779119	0.6005371	0.4142578	0.4442662	0.4643209	0.5672392	0.473603	0.4826631
0.3482035	0.3380178	0.3774761	0.3988001	0.4098385	0.4080185	0.4333535	0.4751496	0.5421339	0.4323671	0.4085808	0.5196186	0.4765258	0.5240551	0.4247524	0.4757798	0.5098336
0.5280033	0.1566607	0.5731284	0.1568233	0.1837576	0.8830355	0.1099454	0.1147788	0.5841431	0.6300783	0.9317251	0.5863454	0.9227278	0.08444149	0.9206778	0.1031023	0.09013914
0.3235788	0.4676419	0.3892646	0.4401389	0.4385083	0.5126072	0.5076008	0.5065725	0.4407608	0.3888563	0.4020952	0.4047953	0.4056443	0.4782571	0.4097193	0.5408408	0.5183842
0.2935646	0.3405599	0.4355365	0.4457954	0.293426	0.4123518	0.4921507	0.5389037	0.4241796	0.4926517	0.5958508	0.2979912	0.4753285	0.4441943	0.490039	0.5337375	0.5854447
0.3902866	0.4145381	0.4423556	0.4207878	0.3997073	0.4344876	0.4541946	0.3881342	0.4341206	0.4893657	0.5152156	0.3630394	0.459317	0.5120192	0.522824	0.5013658	0.4752344
0.3416556	0.3973523	0.4370526	0.4947919	0.4094903	0.4728264	0.4134962	0.5148022	0.4876933	0.405573	0.4308897	0.4211031	0.4099693	0.460637	0.4273323	0.5688241	0.5466822
0.5084222	0.1396695	0.5273073	0.2273517	0.152398	0.8308381	0.1794961	0.1904103	0.557166	0.6015682	0.8975653	0.5731731	0.8526113	0.1596138	0.8588907	0.2044895	0.209357
0.3693774	0.442184	0.4273829	0.4270789	0.4133751	0.472357	0.4567022	0.4472638	0.4686848	0.495142	0.4347128	0.4669804	0.4914128	0.4371977	0.4538604	0.494804	0.5006658
0.4221127	0.4988654	0.4336728	0.4639747	0.4817277	0.4738765	0.4969183	0.3947851	0.4528652	0.3971376	0.5069326	0.3812539	0.4539621	0.4694346	0.4970766	0.4831174	0.4330774
0.3454028	0.3947968	0.4225128	0.3879866	0.3847969	0.4282555	0.4235265	0.4847283	0.4820424	0.3638051	0.4393489	0.4790971	0.4624846	0.6121116	0.5228052	0.5984588	0.5131716
0.4432872	0.3682611	0.4274548	0.4447206	0.4029933	0.5984612	0.5317654	0.4546964	0.5289679	0.3601974	0.4946467	0.2192035	0.4204313	0.4712891	0.5353445	0.4821346	0.5648245
0.5324931	0.5034095	0.4623243	0.5012082	0.4905339	0.6506306	0.4180377	0.3141859	0.4593171	0.3266731	0.4490864	0.3354932	0.4511052	0.4877716	0.5510559	0.3795282	0.439741
0.4061836	0.5925964	0.4827922	0.3831805	0.2762162	0.5489519	0.4279582	0.5182739	0.424086	0.3573685	0.5358609	0.2741204	0.4790578	0.326122	0.5750536	0.632838	0.5585917
0.4669609	0.4828149	0.459905	0.4998026	0.4890756	0.5539094	0.4254992	0.4622367	0.465509	0.4133308	0.4175529	0.4403749	0.4089901	0.4742008	0.4021035	0.4865009	0.461247
0.3851259	0.3585564	0.4168562	0.4760849	0.4365916	0.4425086	0.5158548	0.4470884	0.5466366	0.4025782	0.4967167	0.4267976	0.4566454	0.4819956	0.468099	0.5315014	0.5323932
0.2476744	0.2347074	0.4098518	0.6232914	0.54235	0.3608569	0.2625262	0.5955139	0.6768762	0.7570753	0.3377831	0.3160114	0.7613803	0.6651358	0.3275931	0.335106	0.3801747
0.4371457	0.4867415	0.4906028	0.526484	0.5135765	0.5905827	0.4169769	0.5093148	0.4773343	0.4228685	0.3999245	0.4209097	0.4016322	0.4824639	0.3311963	0.4430365	0.5100391
0.4593997	0.487763	0.4811753	0.4755911	0.4615646	0.5304458	0.4186089	0.5007178	0.4724616	0.4042418	0.4137686	0.4493731	0.412836	0.4882458	0.3929407	0.5440706	0.4943429
0.3979805	0.3875982	0.4486547	0.5306447	0.4388133	0.4855811	0.429308	0.4709313	0.4996034	0.4449674	0.4371073	0.508482	0.429869	0.4916375	0.429299	0.5444964	0.5238557
0.4448354	0.4410426	0.4736983	0.4484929	0.4733936	0.4753218	0.4664315	0.447317	0.4513385	0.4504705	0.4302373	0.5036309	0.4768343	0.4502273	0.5194414	0.4801996	0.489096
0.4756833	0.4700888	0.459752	0.5196539	0.4862175	0.5535349	0.3946735	0.471976	0.5283325	0.393823	0.4047358	0.4975187	0.4057023	0.481942	0.4186683	0.4988979	0.5103335
0.3894188	0.4661861	0.4814844	0.483465	0.5166696	0.5414674	0.4574265	0.5033302	0.4934265	0.4135926	0.4618687	0.4081182	0.4015629	0.5335234	0.3972776	0.4892136	0.5376291
0.3905294	0.3704876	0.4396346	0.4684867	0.4333714	0.4691318	0.4578381	0.5207773	0.5318802	0.4542329	0.4447382	0.4641603	0.4515501	0.4965414	0.46681	0.5632761	0.5694991
0.3126249	0.3625399	0.4449753	0.4983846	0.5994369	0.4791362	0.4745299	0.480023	0.4553517	0.5536902	0.575985	0.5222443	0.4811662	0.4241993	0.3964613	0.5483701	0.3952255
0.3873219	0.3928502	0.4182299	0.4673605	0.4182494	0.4690676	0.4685612	0.5450464	0.5195784	0.4693483	0.4602636	0.4628206	0.4289561	0.5152759	0.4725609	0.5360532	0.5880233
0.3898345	0.3737065	0.4434595	0.4780442	0.4486552	0.4705774	0.4189034	0.4910714	0.5107102	0.4355091	0.46342	0.7205399	0.3997243	0.4835914	0.4209778	0.5697463	0.5047558
0.3917832	0.5769231	0.330525	0.4870789	0.3909225	0.6516833	0.612964	0.4387097	0.4418411	0.506621	0.2588634	0.5805132	0.4421116	0.5976822	0.430465	0.5238587	0.3694204
0.304877	0.4073204	0.3797698	0.4581585	0.431973	0.4960206	0.4224957	0.4724244	0.4931476	0.4273356	0.4845423	0.7691974	0.4083853	0.5057289	0.4497329	0.5856192	0.5365025
0.4460659	0.4722663	0.42122	0.4801489	0.4555462	0.4850513	0.4979822	0.4351137	0.5151274	0.492451	0.3807933	0.5597558	0.4605623	0.4953486	0.4532849	0.4982541	0.5222003
0.3758865	0.4967221	0.4027657	0.482235	0.4833969	0.4924029	0.444187	0.4692547	0.4799632	0.4516757	0.4756292	0.4968649	0.5068927	0.6246492	0.4173897	0.5519856	0.4535093
0.3963989	0.3867894	0.4277636	0.4641333	0.4326412	0.470882	0.4445456	0.5061474	0.5162109	0.4429649	0.4806125	0.7293003	0.4065604	0.4775603	0.4403895	0.5747678	0.5114766
0.37692	0.3704646	0.3866831	0.4353096	0.4167607	0.4586721	0.4283572	0.5709289	0.4801095	0.4222451	0.5167004	0.7311538	0.4417212	0.4840833	0.4777052	0.5934381	0.544862
0.3857509	0.3847293	0.4302796	0.4715062	0.4244353	0.4625386	0.4584066	0.5350602	0.5401148	0.4746301	0.454285	0.5153972	0.4538394	0.5293654	0.4564256	0.588016	0.5892094
0.3758993	0.3722665	0.4429843	0.5013905	0.395006	0.4656598	0.5121502	0.5442215	0.4722428	0.4652091	0.489292	0.4753816	0.4664869	0.5454385	0.468068	0.578067	0.633007
0.4250171	0.4051147	0.511893	0.510268	0.5131683	0.536408	0.4641434	0.5051888	0.5322698	0.4430632	0.4355835	0.5084188	0.4321726	0.485711	0.4353757	0.5095717	0.5787238
0.4943904	0.5402935	0.4804598	0.5685481	0.5639408	0.57903	0.4184963	0.4870213	0.4909415	0.4122443	0.4347888	0.497008	0.4207955	0.4714477	0.3880619	0.5057195	0.5143623
0.4764716	0.4479527	0.4528362	0.5677682	0.5468569	0.55286	0.4853659	0.5201401	0.5843628	0.4121131	0.3910227	0.491531	0.4255159	0.5310013	0.3617402	0.5584155	0.5070079
0.4022164	0.3422053	0.4104254	0.4801358	0.4579734	0.4453748	0.477459	0.5571447	0.5370453	0.5151976	0.4752371	0.50646	0.5065109	0.5823073	0.4349831	0.5894106	0.6017699
0.4936285	0.5749925	0.474976	0.55613	0.5305674	0.6212705	0.5080167	0.4875882	0.4843085	0.3909431	0.4455262	0.422702	0.4003151	0.5125641	0.4021729	0.5473103	0.5029002
0.3406346	0.3751351	0.4312653	0.4790828	0.370299	0.4632665	0.5450596	0.5637444	0.5216672	0.4860339	0.5012715	0.4756678	0.4906475	0.5436698	0.4979837	0.6067482	0.6733179
0.4335013	0.3756369	0.4761651	0.4834028	0.4797762	0.5137561	0.4883146	0.550938	0.5553996	0.472039	0.4500958	0.5182688	0.4705924	0.5386431	0.4864901	0.5547075	0.5721219
0.4866416	0.5369636	0.4258014	0.3650135	0.5099061	0.3785829	0.5308514	0.4618498	0.4520953	0.5128828	0.4991893	0.4979261	0.5823769	0.5676948	0.4396932	0.504065	0.6747706
0.4138319	0.4594483	0.4776724	0.3984692	0.4530239	0.4735553	0.5214193	0.4912885	0.4698757	0.544043	0.5218586	0.5011754	0.5298964	0.5155084	0.5564296	0.5547866	0.5615632
0.4819309	0.5172077	0.5005131	0.4856809	0.4980238	0.5169684	0.4952323	0.4461563	0.4605778	0.5108813	0.5163705	0.4821052	0.5053723	0.510599	0.5318606	0.4857602	0.5044524
0.4848032	0.5254965	0.5224251	0.5276654	0.5137936	0.5554442	0.4416417	0.4850769	0.5700542	0.4587534	0.4506579	0.4940286	0.4532954	0.5006313	0.4408272	0.5328797	0.5070248
0.4480878	0.4923895	0.5026153	0.566453	0.5008375	0.5208628	0.3961336	0.5133796	0.4658076	0.4646759	0.415674	0.6210167	0.5109004	0.5420018	0.5205001	0.5775993	0.4663143
0.4250935	0.4233347	0.4286767	0.4900585	0.414344	0.5304799	0.5523102	0.5435171	0.5212253	0.5270932	0.4795276	0.5664594	0.5059154	0.5313002	0.4593223	0.5890346	0.5435523
0.4451782	0.4399119	0.4932082	0.4533654	0.4673482	0.476436	0.4833784	0.5044634	0.4815974	0.5601408	0.4978772	0.5353438	0.5564964	0.5114313	0.5637035	0.5275866	0.5540231
0.4374241	0.5648554	0.4588004	0.5263667	0.5574005	0.6038346	0.5678688	0.551309	0.4767952	0.407936	0.4443426	0.4561043	0.4372974	0.5500459	0.4457208	0.5644215	0.5086235
0.4643244	0.4204794	0.4923641	0.503828	0.4991927	0.4944105	0.4912406	0.5452762	0.5557051	0.4987354	0.4934924	0.5348991	0.5008134	0.5133672	0.501453	0.5272235	0.5844575
0.3975085	0.4192689	0.456451	0.497886	0.4591316	0.5036793	0.4600604	0.5479843	0.5279118	0.4824444	0.5088477	0.7543328	0.4624504	0.5216672	0.4695395	0.6221695	0.5525032
0.4666574	0.4766358	0.5078629	0.5697289	0.5294979	0.5379164	0.455964	0.5360376	0.5812917	0.4649892	0.4716592	0.5133723	0.436182	0.5468845	0.4523963	0.5620322	0.5547243
0.5076715	0.4990598	0.4955835	0.4950322	0.5283747	0.5426328	0.5147076	0.3935555	0.476891	0.5659341	0.5667244	0.5187608	0.517389	0.4989688	0.5749528	0.4795794	0.517599
0.4109941	0.3852211	0.4553387	0.5255139	0.4246546	0.4762501	0.5483924	0.5713046	0.5593095	0.5061902	0.4624632	0.5209148	0.5059747	0.5777553	0.5272697	0.6264552	0.6106567
0.4275826	0.506023	0.4812855	0.4715981	0.5316904	0.5307416	0.5720212	0.5287689	0.4956219	0.4179464	0.6209635	0.409543	0.520964	0.5195958	0.613644	0.5521642	0.496101
0.5181718	0.5746489	0.5727692	0.5194769	0.4991501	0.6015758	0.5152774	0.4602001	0.3708233	0.218195	0.5211569	0.4252653	0.5708093	0.4912435	0.5945989	0.64491	0.6266822
0.4660312	0.4410377	0.49661	0.4276516	0.4676415	0.4742666	0.5804626	0.4299882	0.4920416	0.5458865	0.6302547	0.4841683	0.5506284	0.5456686	0.6105953	0.5283982	0.558673
0.4667295	0.4664956	0.4962525	0.473662	0.4340985	0.4576651	0.4946486	0.5251642	0.5053883	0.5825884	0.5152834	0.5467427	0.5753418	0.5446821	0.5676717	0.5555922	0.5634278
0.4864222	0.5444099	0.5167353	0.5500741	0.5107275	0.6400465	0.5477818	0.5392278	0.4901687	0.4494314	0.4651415	0.4184687	0.4551702	0.5403475	0.4756291	0.5948875	0.5593191
0.464608	0.4272432	0.4888214	0.5165931	0.495124	0.5391371	0.4624728	0.5502925	0.5178555	0.5005894	0.5237823	0.6980008	0.457522	0.52672	0.4789916	0.6003405	0.5497946
0.4843199	0.5793036	0.5571463	0.580641	0.5176441	0.5941952	0.3117602	0.5566493	0.5338447	0.3354765	0.3335985	0.5700975	0.3405868	0.6039061	0.6464032	0.6245731	0.6314315
0.4527951	0.5230094	0.4527977	0.4873157	0.552911	0.5849818	0.5199112	0.4219948	0.4911401	0.4212202	0.6473187	0.4759711	0.5143546	0.5181531	0.6242615	0.5612559	0.5622163
0.4528775	0.4283147	0.5573211	0.4618693	0.4826649	0.4824939	0.5144352	0.579181	0.5470567	0.4825257	0.5073509	0.5092381	0.5446616	0.6070297	0.5368321	0.5568082	0.5980537
0.4708323	0.472903	0.540506	0.5634494	0.5230264	0.5663437	0.5010637	0.5383159	0.5294215	0.5164338	0.5094766	0.4904162	0.4915329	0.5201098	0.5111275	0.5629331	0.5941356
0.5244696	0.6190619	0.5242518	0.5873109	0.5739775	0.6286265	0.5454698	0.5292127	0.5324814	0.4376218	0.4730634	0.4640824	0.4094019	0.5248954	0.4530616	0.5832617	0.4939454
0.5004846	0.6360732	0.4953041	0.5088189	0.5088884	0.5825121	0.5375686	0.4985644	0.5630395	0.5017567	0.4492242	0.5226375	0.5003157	0.5573139	0.437287	0.5373883	0.5681252
0.4630991	0.4498757	0.533441	0.5707237	0.571143	0.5352735	0.4583853	0.5122023	0.5841444	0.4947932	0.4722283	0.5863948	0.5304832	0.5421749	0.4952041	0.538951	0.5865129
0.4627398	0.595605	0.5020956	0.5610912	0.5099119	0.5603237	0.4638554	0.5195913	0.55488	0.4616442	0.4837064	0.7025353	0.4756896	0.5124606	0.4839728	0.5449274	0.5550206
0.3866464	0.4311677	0.4527133	0.5348116	0.4689749	0.5092636	0.4603408	0.6072379	0.5260594	0.4810054	0.544994	0.7691308	0.5034415	0.5782956	0.5131617	0.6246011	0.5807733
0.5419532	0.5605274	0.5403672	0.5260571	0.5772164	0.5258181	0.5158069	0.4768426	0.4982557	0.5622768	0.5663125	0.4872001	0.5441712	0.4985265	0.5629582	0.4958545	0.5112401
0.4286928	0.442495	0.5248212	0.5153447	0.510748	0.5275077	0.5276777	0.5471123	0.5586995	0.5293122	0.5193452	0.5130553	0.5023184	0.5452169	0.5124385	0.6523769	0.6386186
0.4398214	0.5147924	0.5292919	0.5579351	0.5714587	0.5612937	0.478393	0.5229765	0.6046956	0.496038	0.4830959	0.5388643	0.4953301	0.5816507	0.4870359	0.5731608	0.5736932
0.4191393	0.4342477	0.4463466	0.584259	0.4108052	0.5703005	0.5869775	0.5163652	0.6200775	0.5391109	0.5588505	0.5042689	0.5014848	0.5448563	0.5350869	0.6395943	0.6051097
0.3834574	0.4302839	0.4363145	0.5043785	0.4898472	0.5332243	0.5160182	0.5142416	0.5403956	0.5272097	0.5623026	0.8086361	0.4884481	0.5692826	0.5031152	0.6690813	0.5813068
0.4694089	0.4830649	0.5286261	0.5975242	0.5184675	0.5750635	0.5463901	0.5711208	0.5716172	0.5018539	0.5334943	0.4406582	0.4929059	0.5630006	0.5005515	0.6194303	0.5803318
0.6103715	0.6495127	0.5297657	0.5346254	0.5577812	0.6044776	0.498144	0.441424	0.6192307	0.4403948	0.4415094	0.5297474	0.6175052	0.4638387	0.4382445	0.6565307	0.491656
0.5494074	0.5141235	0.5732215	0.5816635	0.5589362	0.5910282	0.5065925	0.5317583	0.5719227	0.4713139	0.5260376	0.526246	0.4976125	0.5133284	0.5497387	0.537104	0.5505084
0.4294029	0.4304222	0.5096447	0.5211686	0.5370511	0.5337437	0.5558653	0.5895126	0.5812516	0.5340754	0.532661	0.5530577	0.5196249	0.5585741	0.5408445	0.6261078	0.6282606
0.5706458	0.5899108	0.5654022	0.5195128	0.578916	0.6037717	0.5012287	0.4909527	0.4472854	0.5620936	0.5909231	0.496131	0.5666993	0.5217189	0.5941371	0.484644	0.5050613
0.4803821	0.4082644	0.5392174	0.5138863	0.5600845	0.5098708	0.5251111	0.5323945	0.5213543	0.5123621	0.6171111	0.5004753	0.5615039	0.5538846	0.6844772	0.6034626	0.5654144
0.5223184	0.5460852	0.5463241	0.5035908	0.5575823	0.602176	0.4578853	0.5357167	0.4874362	0.5828563	0.5896239	0.4926865	0.5695735	0.5292885	0.6144852	0.5239332	0.5290851
0.4978931	0.5625661	0.5259426	0.5402138	0.5473219	0.6325521	0.5247456	0.5344926	0.4295309	0.4982619	0.5156887	0.510037	0.604076	0.5884702	0.5883554	0.5769893	0.5189729
0.4998002	0.5426578	0.5297641	0.5400429	0.5243979	0.6662982	0.5728416	0.576544	0.5437641	0.4844759	0.4928699	0.4953387	0.4871438	0.5347016	0.5387989	0.6259066	0.582911
0.3976647	0.4436725	0.5009542	0.5395855	0.4876267	0.521832	0.5459267	0.5926868	0.623169	0.5480781	0.5282845	0.5466548	0.5196933	0.606042	0.5397104	0.6225551	0.6801589
0.4713767	0.4788714	0.5153601	0.5156215	0.5271222	0.5629942	0.5421344	0.564481	0.578592	0.5184951	0.5528488	0.5674294	0.5569983	0.5369661	0.5549703	0.61834	0.6004577
0.5300826	0.5731721	0.5586219	0.5395635	0.5464016	0.5713214	0.5205474	0.5832691	0.489868	0.5737705	0.5314517	0.5545076	0.5636947	0.5544319	0.5062782	0.5528632	0.5707114
0.4973519	0.53906	0.5061358	0.5353895	0.5535232	0.5621068	0.5258924	0.493795	0.5368288	0.5874417	0.5792172	0.5247723	0.5713467	0.5671661	0.6109166	0.605549	0.5483405
0.5347728	0.3764123	0.4752666	0.4798743	0.421423	0.5566384	0.5347908	0.7122151	0.5296779	0.4535019	0.6237624	0.6350374	0.453849	0.4915753	0.6354994	0.7526959	0.6992314
0.5039005	0.4591796	0.5277757	0.5425367	0.5516512	0.5852024	0.5392902	0.5678843	0.5985453	0.5091658	0.5779532	0.5266014	0.5607964	0.581397	0.5721189	0.5745439	0.600112
0.4897432	0.5995513	0.4723537	0.5281569	0.4999132	0.5423623	0.52011	0.5877129	0.5775401	0.5587782	0.5150902	0.5360414	0.5278108	0.5591382	0.5790789	0.6682462	0.6233818
0.4873293	0.4951135	0.5031493	0.5385139	0.5081828	0.5419157	0.5631412	0.5847716	0.6084621	0.5508167	0.5262775	0.567893	0.544982	0.5718914	0.5219052	0.6325521	0.6387619
0.568863	0.5563846	0.5706415	0.6355007	0.5598402	0.6184472	0.4845828	0.5991893	0.5461684	0.4749174	0.4987101	0.5694337	0.4752231	0.5416344	0.4518932	0.6733943	0.5752599
0.4867756	0.6947191	0.5468735	0.5973228	0.5569773	0.6213868	0.482717	0.5336984	0.586555	0.4711402	0.4620195	0.7955786	0.4741139	0.551583	0.4396799	0.5562242	0.5536245
0.4834537	0.475325	0.5312564	0.5580807	0.5176958	0.5758644	0.4982087	0.5734006	0.5647121	0.5264064	0.5623404	0.7525016	0.4920963	0.5584238	0.5213432	0.6334738	0.5998002
0.5589365	0.6368309	0.541553	0.5799393	0.5749841	0.6539409	0.5785872	0.5499141	0.5594352	0.474846	0.5113678	0.4904859	0.483089	0.5873082	0.5051259	0.5905662	0.5477054
0.5245233	0.5629948	0.5613338	0.5463978	0.5621827	0.5549273	0.5547479	0.5106348	0.5278512	0.5657644	0.5722516	0.537949	0.5658533	0.5607012	0.6098832	0.5674315	0.5480078
0.508896	0.4932107	0.5343862	0.5538973	0.5261512	0.5727528	0.5677271	0.6102774	0.5589868	0.5352061	0.5432695	0.5458559	0.529608	0.582229	0.5239806	0.6144695	0.6347983
0.5205786	0.4851791	0.5209033	0.5567484	0.5153868	0.5675958	0.5583741	0.5978169	0.6046647	0.5496764	0.5309289	0.5493498	0.5476864	0.5601844	0.5298481	0.6354598	0.6470135
0.5267186	0.5053113	0.5449856	0.5730927	0.5321112	0.5413102	0.5568029	0.5821862	0.5421722	0.5717745	0.5513546	0.5477081	0.5880251	0.5768593	0.5811515	0.5900564	0.6017445
0.5308815	0.5065154	0.5703308	0.6036385	0.63016	0.6009783	0.5590154	0.4871808	0.5184662	0.4592082	0.5118803	0.5588518	0.6068488	0.5991331	0.583693	0.6079191	0.5990213
0.5228996	0.5462362	0.5116722	0.5771034	0.5795714	0.6348029	0.5170903	0.5867531	0.5506162	0.5309309	0.5326149	0.5932074	0.5831534	0.5816059	0.5323287	0.5660463	0.6100817
0.5325336	0.4569857	0.5889921	0.5979115	0.6541324	0.6732036	0.4344002	0.4666815	0.4976089	0.5308471	0.6267653	0.5841405	0.6254608	0.5121834	0.5324619	0.7642062	0.4866032
0.4700237	0.5158986	0.5806269	0.4926945	0.5660473	0.7624729	0.4909534	0.5274816	0.5396307	0.6620074	0.6375961	0.5659341	0.6099539	0.4360403	0.6385959	0.5707033	0.5036694
0.5718987	0.560936	0.5562809	0.5995169	0.6121008	0.6119313	0.5101745	0.5849451	0.6138215	0.5158768	0.4981165	0.5920163	0.5172275	0.5857818	0.4795035	0.5749334	0.5928601
0.4691279	0.4612376	0.5173413	0.527133	0.533031	0.5586079	0.5241511	0.593926	0.5974988	0.5425621	0.569598	0.7927159	0.5376817	0.5739428	0.5315982	0.6499428	0.6047937
0.5158448	0.5537841	0.5337031	0.5571688	0.5068046	0.5761295	0.5867385	0.6001226	0.6047942	0.5623504	0.5415904	0.5627389	0.5245485	0.5545924	0.5436623	0.6301175	0.6327745
0.5550528	0.5683002	0.5787282	0.5592312	0.5663675	0.5993902	0.5580534	0.5252022	0.5389147	0.5761923	0.600262	0.52088	0.5635777	0.5716835	0.6363132	0.5333269	0.5445665
0.4648898	0.4485347	0.5056391	0.5396253	0.5206603	0.5737182	0.5658256	0.6070329	0.5855691	0.5228589	0.5821214	0.5896186	0.61621	0.6163669	0.6219321	0.6434082	0.6287925
0.4332042	0.4393769	0.515483	0.5662785	0.521934	0.5732957	0.5470144	0.5745391	0.6495388	0.5380651	0.5308642	0.832261	0.5355808	0.5829346	0.520308	0.6228799	0.6638852
0.4824682	0.5064316	0.5731707	0.5763239	0.5332376	0.5794632	0.5652326	0.6113619	0.5938606	0.5618798	0.5439242	0.5864586	0.5351785	0.5867755	0.567565	0.6326023	0.6346668
0.5791605	0.6199934	0.5715853	0.5933291	0.5719705	0.6658781	0.5797748	0.5793006	0.555271	0.5115574	0.5128955	0.5456775	0.5022336	0.5938266	0.5151619	0.6135142	0.5646339
0.4949254	0.5051678	0.5272802	0.5622299	0.5357058	0.5600713	0.5659908	0.6188273	0.6264001	0.5582615	0.5780485	0.5853658	0.5693523	0.5801367	0.5574105	0.6315554	0.6252733
0.4788656	0.485947	0.5290099	0.6120492	0.5221666	0.5923375	0.5849563	0.5941172	0.6524438	0.5608754	0.5486993	0.56893	0.5215558	0.6025448	0.5602512	0.6806047	0.6129233
0.5043647	0.5423108	0.5596142	0.6430728	0.5714053	0.5819226	0.48645	0.6015705	0.5418345	0.5448318	0.50407	0.6930335	0.5797959	0.6115914	0.5875618	0.654022	0.5153529
0.5742058	0.5971826	0.5884559	0.5418378	0.5693207	0.6032667	0.5480503	0.5065256	0.5126842	0.6146898	0.6520734	0.5275347	0.6272622	0.5884076	0.6753076	0.5346411	0.5229954
0.4838261	0.4810257	0.550842	0.6036722	0.5933681	0.5781609	0.5764242	0.5621231	0.5672994	0.5080658	0.5828372	0.612413	0.6109244	0.5814962	0.6378086	0.6491235	0.6375169
0.5211877	0.551889	0.5566028	0.6282805	0.6108114	0.6335934	0.4785813	0.5477112	0.5187576	0.5964353	0.6923077	0.4245992	0.6077913	0.5797724	0.7091665	0.5826408	0.5982617
0.4864682	0.4992262	0.5062374	0.5592595	0.5604739	0.5759403	0.5938355	0.63029	0.6082997	0.5984277	0.5408518	0.6705441	0.5432339	0.6127788	0.5553198	0.6741883	0.655086
0.3902874	0.3428637	0.6028544	0.5515979	0.5882716	0.6018909	0.5509426	0.5872419	0.6030976	0.7304242	0.6525043	0.6032754	0.6760856	0.4731851	0.74804	0.6100146	0.5650446
0.4898024	0.4558816	0.5382397	0.5486004	0.5449912	0.576398	0.5549887	0.6052606	0.6660873	0.5646778	0.5928872	0.6422563	0.5340409	0.6172591	0.5597596	0.6959014	0.6948929
0.4912641	0.5060426	0.5505869	0.5792105	0.5546374	0.6309518	0.5455837	0.6451564	0.6301016	0.5657796	0.5562626	0.5793682	0.5608003	0.6128448	0.5606298	0.6501159	0.6708758
0.6375815	0.5849234	0.6038961	0.5501537	0.6013579	0.6512051	0.5650316	0.495578	0.4721378	0.6324773	0.6414075	0.4939914	0.6080208	0.5624945	0.6305649	0.612107	0.5541235
0.4836565	0.5829667	0.5644925	0.5894019	0.5992605	0.6258115	0.629476	0.5669687	0.5640438	0.5025637	0.6732625	0.499728	0.5880316	0.601125	0.6223008	0.635852	0.5683479
0.4698149	0.5287436	0.5503058	0.5590612	0.5157398	0.5485771	0.5966391	0.6189467	0.6175317	0.6030036	0.5490563	0.6385375	0.5732467	0.6347049	0.5562906	0.664315	0.6922492
0.4761905	0.645348	0.4987511	0.6293882	0.557305	0.5489429	0.5633842	0.5633013	0.5683924	0.554025	0.5945368	0.6918342	0.5528523	0.677401	0.6136658	0.5406682	0.648603
0.5513278	0.6008236	0.5776371	0.5033186	0.5678471	0.5903595	0.5769907	0.5229045	0.5319129	0.6127566	0.6388992	0.5736217	0.6209159	0.6140413	0.6538836	0.5836479	0.6097865
0.5281574	0.8259614	0.5662505	0.5765613	0.5542426	0.6889064	0.5280579	0.5519664	0.6290549	0.5337829	0.4141421	0.6405198	0.5444028	0.6090777	0.4470666	0.6060861	0.686475
0.4707874	0.4783489	0.4870412	0.6043215	0.5443277	0.6291412	0.5586181	0.6479526	0.62291	0.5892386	0.5439175	0.6246647	0.5928856	0.6463944	0.5500872	0.687508	0.6559405
0.465886	0.5022564	0.5568932	0.6018361	0.5295213	0.5722314	0.6145645	0.6332506	0.5964441	0.5861653	0.5340028	0.5852341	0.646812	0.6778217	0.6107758	0.6685586	0.5528408
0.5550303	0.5414537	0.5295153	0.5716721	0.5722774	0.5993209	0.6034828	0.6264446	0.5462387	0.5536779	0.6105319	0.526199	0.5896167	0.5745674	0.6336036	0.6633126	0.6470474
0.5408335	0.4920805	0.5585657	0.567749	0.5661982	0.5685137	0.5946382	0.5981359	0.5714215	0.5696115	0.579464	0.5843765	0.6064825	0.6327466	0.6234151	0.663415	0.6464617
0.5830685	0.6619122	0.6384814	0.4937385	0.2651979	0.6656687	0.6939694	0.6384932	0.5187526	0.677445	0.7576579	0.1643766	0.6308303	0.438716	0.7359237	0.6497448	0.7556486
0.5070541	0.5851347	0.5256793	0.5081407	0.6210485	0.6466578	0.5415152	0.5895726	0.5805155	0.58472	0.5685647	0.6580255	0.6271147	0.6006576	0.6171018	0.6146941	0.6020382
0.5045756	0.5173737	0.5231594	0.552672	0.5780201	0.5426863	0.5891249	0.6728777	0.6354321	0.5770938	0.5892836	0.5742146	0.5928612	0.6432858	0.5376141	0.702588	0.6600559
0.5578513	0.5837044	0.5452018	0.5766891	0.4943481	0.6065381	0.6648359	0.59531	0.6136534	0.5216831	0.5743471	0.6887932	0.6020044	0.606772	0.5481503	0.5971258	0.6838195
0.5126911	0.4780005	0.5298623	0.5487272	0.5861791	0.5798453	0.5808292	0.6240889	0.5903154	0.6212237	0.6787366	0.5190194	0.623467	0.599525	0.7097006	0.6859983	0.6277673
0.4696267	0.4581574	0.5161037	0.558863	0.5140038	0.5664982	0.6309492	0.672482	0.6791815	0.6036482	0.6043822	0.6269085	0.5925456	0.6348056	0.5960681	0.6824558	0.7094843
0.5358123	0.5228297	0.5664527	0.6031719	0.5589172	0.5895748	0.5689967	0.6321058	0.6884725	0.5632589	0.5745528	0.6219606	0.5441117	0.6377277	0.5708231	0.6928184	0.6611219
0.5331784	0.7248822	0.5328581	0.6073117	0.5058681	0.6125267	0.6568927	0.6102613	0.6028523	0.5781804	0.5898646	0.5834527	0.5340574	0.5538852	0.5824507	0.7112166	0.6258503
0.5332841	0.5286044	0.5358719	0.548337	0.6059167	0.5906898	0.6190072	0.6177617	0.57696	0.611387	0.6468244	0.6178303	0.6395889	0.6118295	0.6521314	0.611175	0.6284736
0.4843453	0.6146731	0.6169112	0.6521604	0.6143399	0.6600251	0.6583996	0.5895529	0.5678026	0.5521562	0.4927954	0.603288	0.6655375	0.7148517	0.5192974	0.6751348	0.5182273
0.4759951	0.646891	0.6172185	0.6357538	0.4896995	0.6280771	0.6588869	0.7283794	0.6877879	0.6711621	0.3639193	0.7905967	0.5439256	0.6459566	0.344513	0.576912	0.7001665
0.6172968	0.6157429	0.5897566	0.5686872	0.6027362	0.6273803	0.5997648	0.5585214	0.5396206	0.6214623	0.6239698	0.5833772	0.6200338	0.6064553	0.6367592	0.5818754	0.6306475
0.4888567	0.6999869	0.6244707	0.6813863	0.6269055	0.7086797	0.4934656	0.6279275	0.6443534	0.5038587	0.3695391	0.86847	0.5726045	0.6035134	0.3833844	0.6371053	0.6940758
0.521971	0.5056803	0.5522314	0.5626852	0.5259563	0.5677713	0.5993657	0.6080921	0.580291	0.6351737	0.7284271	0.523834	0.6293378	0.6249313	0.7493448	0.6978544	0.6944856
0.5687197	0.5698044	0.5543081	0.5477214	0.5777027	0.622477	0.62304	0.5834489	0.5648558	0.604103	0.7058857	0.5638894	0.6423303	0.6056113	0.7076212	0.6170248	0.6503866
0.5231533	0.5625077	0.5940608	0.524128	0.5925117	0.6051443	0.6242424	0.5657401	0.5497667	0.6557624	0.6681849	0.5840216	0.6714829	0.6118468	0.7436318	0.6056057	0.6458089
0.5524955	NA	0.570015	0.5984804	0.6124662	0.5589715	0.5912027	0.6190779	0.610141	0.6626526	0.5632631	0.5869433	0.6648788	0.6667228	0.6321831	0.632256	0.6232901
0.4745837	0.4780258	0.5066444	0.5242394	0.5123591	0.4768887	0.6147502	0.6450204	0.7209964	0.7144907	0.7166029	0.6227863	0.6842012	0.6039724	0.7147987	0.6562062	0.6883178
0.5224175	0.5422456	0.5646118	0.6114656	0.591593	0.6075435	0.591759	0.6406951	0.6691511	0.5776092	0.6107531	0.6108602	0.5867959	0.6428643	0.6110784	0.695093	0.683697
0.5744162	0.6000175	0.4520824	0.679347	0.6070042	0.6097928	0.6849762	0.5407881	0.6764043	0.5005839	0.6111031	0.5626109	0.7154233	0.7181058	0.5214171	0.6585954	0.6586986
0.5162655	0.507444	0.5458781	0.6076437	0.5902256	0.5941932	0.6089292	0.6175773	0.6122119	0.5818241	0.6246705	0.628978	0.6340264	0.6778371	0.6666667	0.6987845	0.6825739
0.5823399	0.551645	0.5791218	0.5680056	0.583017	0.622008	0.6351329	0.5703723	0.5916566	0.6512418	0.6681349	0.6067241	0.6771317	0.6270542	0.6985559	0.5990466	0.619329
0.5294831	0.4881665	0.5415044	0.5854501	0.5581833	0.6025279	0.6334075	0.6795132	0.7176058	0.6063437	0.6414438	0.6218938	0.5853945	0.6556975	0.6076466	0.6803076	0.6974506
0.4807558	0.6882144	0.5508221	0.5847412	0.5442308	0.6488059	0.6467795	0.6364442	0.6744758	0.6116275	0.5716991	0.6055126	0.6293841	0.6481979	0.5662112	0.6602626	0.6996841
0.5567026	0.6478493	0.6399353	0.611296	0.5827255	0.7035043	0.6109915	0.5980819	0.5186855	0.4436095	0.6198978	0.5750137	0.6667833	0.6271706	0.6698781	0.7015468	0.6770152
0.5313107	0.5088261	0.5479683	0.5882077	0.5681739	0.601318	0.629566	0.6825005	0.6673744	0.6323236	0.6103837	0.6475573	0.5940502	0.6526619	0.6258236	0.6852023	0.704046
0.5574974	0.6119	0.581228	0.5896738	0.5961285	0.5818467	0.5958229	0.621351	0.597527	0.6543854	0.641382	0.6112545	0.6471887	0.6195578	0.651601	0.6901948	0.6362178
0.4958031	0.5488377	0.5557244	0.6267051	0.5794265	0.6168839	0.6260015	0.6462091	0.66652	0.6103971	0.5683424	0.7162535	0.6440326	0.6841865	0.6461874	0.6336444	0.6353398
0.5849177	0.5581986	0.5328735	0.6762727	0.5585025	0.6160229	0.6136268	0.7034814	0.6227335	0.5850462	0.6232092	0.6351103	0.5822205	0.6468979	0.5868656	0.6889197	0.6919448
0.5737335	0.587579	0.5968036	0.6140096	0.6244147	0.6754197	0.6053422	0.5919834	0.5915479	0.6880122	0.6563239	0.5950392	0.6691561	0.5475693	0.6976641	0.6257617	0.5923433
0.6139934	0.643509	0.6266904	0.60586	0.6503677	0.680829	0.6168355	0.547384	0.5515033	0.6708646	0.677969	0.563055	0.6300114	0.6172717	0.663013	0.5658236	0.6336388
0.6384152	0.6658633	0.5983661	0.6245911	0.6071513	0.6820142	0.5903293	0.5771528	0.5419746	0.6447955	0.6863472	0.554192	0.6190628	0.6292123	0.7209565	0.6209918	0.5988275
0.5235315	0.6923892	0.6387035	0.6427422	0.5507019	0.6415094	0.6003249	0.5593542	0.6863926	0.5055634	0.6444281	0.6534769	0.7173935	0.7545664	0.5450807	0.6817379	0.5775049
0.5169013	0.5209557	0.5821829	0.5889781	0.595466	0.6605002	0.6291671	0.6479028	0.6586082	0.6626025	0.6617385	0.6105806	0.6562671	0.6492556	0.6778549	0.6613233	0.6640342
0.6151088	0.6274177	0.5292032	0.4471927	0.5713768	0.5853152	0.5091293	0.739919	0.5480726	0.6937928	0.7328897	0.7602601	0.6337782	0.6576753	0.7564555	0.6721065	0.5655397
0.5747367	0.5407119	0.5813774	0.6152552	0.5110162	0.6313488	0.6222242	0.7107465	0.6689339	0.6353628	0.6125342	0.5986256	0.6148831	0.6690561	0.6016978	0.7563375	0.7096163
0.5187814	0.5637628	0.5595915	0.5596771	0.5433602	0.5807077	0.6639939	0.6561834	0.6287192	0.649523	0.6682673	0.6360016	0.7018926	0.6609098	0.7040206	0.7062191	0.6827605
0.5048522	0.5369689	0.5923339	0.6291515	0.5891454	0.6520087	0.6587278	0.6780002	0.74225	0.5896734	0.6107997	0.6411056	0.5931647	0.6610373	0.6036614	0.7088321	0.6970603
0.567883	0.6057442	0.5636446	0.5995282	0.6488663	0.6601213	0.6915938	0.6291937	0.6184489	0.5608317	0.7055569	0.5550697	0.6372544	0.6447018	0.7003058	0.6927091	0.6269822
0.5497352	0.5249303	0.5851085	0.6131105	0.5962341	0.6449245	0.6237566	0.6675554	0.6905575	0.6181566	0.6080453	0.6600943	0.6131363	0.6701633	0.638796	0.7169412	0.7078868
0.4742625	0.6659614	0.5287403	0.5596241	0.5870272	0.7140952	0.6434166	0.7240669	0.5694808	0.5977909	0.5942041	0.7426654	0.6840593	0.652433	0.6124631	0.672251	0.7661347
0.518108	0.4987462	0.5547086	0.5896329	0.5560958	0.6646746	0.6422306	0.6624204	0.7119811	0.6202932	0.630041	0.8191569	0.6213475	0.6506743	0.6263607	0.6994987	0.7229282
0.5876129	0.6202492	0.6194311	0.6483124	0.6437539	0.6342673	0.626167	0.615231	0.6092513	0.5594499	0.634682	0.6351656	0.6908906	0.6904163	0.6510691	0.6796431	0.655988
0.6096715	0.670742	0.6060367	0.607585	0.6204624	0.6857671	0.6295716	0.5611856	0.565214	0.673604	0.6692364	0.6047936	0.6789984	0.6599662	0.6922964	0.6370239	0.6440148
0.5554609	0.5966824	0.6064281	0.5955523	0.5896597	0.6492326	0.6621183	0.6904919	0.702577	0.6139311	0.6176623	0.6497881	0.631305	0.6690766	0.6031474	0.6792541	0.7135209
0.5818843	0.625	0.6434906	0.5731002	0.603135	0.6174017	0.5975285	0.6162241	0.5660439	0.698447	0.7086138	0.5681312	0.6895379	0.6234554	0.7601097	0.6630155	0.690897
0.5353205	0.5921515	0.6422717	0.5858833	0.5879728	0.6769202	0.5932596	0.6669562	0.6854641	0.6532811	0.6167828	0.7030855	0.7341224	0.6906444	0.6100078	NA	0.6175715
0.6407282	0.6262335	0.5978794	0.6146781	0.6421228	0.7030399	0.6350362	0.5747514	0.6177586	0.6747975	0.6790285	0.6067621	0.6800562	0.6417226	0.7079456	0.5900367	0.6007236
0.5803385	0.5369051	0.6147472	0.626117	0.6033195	0.6462896	0.6260421	0.6948981	0.6868749	0.6235948	0.6176038	0.6590887	0.6268154	0.6578898	0.637598	0.6848772	0.7134752
0.541657	0.6187469	0.5887203	0.6090837	0.6106531	0.6926937	0.6823919	0.6710188	0.7028628	0.6088901	0.6419021	0.587374	0.5947171	0.6474051	0.5827124	0.6880186	0.7764168
0.5165058	0.7374406	0.70766	0.5417498	0.603613	0.67159	0.7197223	0.6660146	0.5829951	0.6039799	0.6976987	0.5678882	0.6812318	0.6353809	0.5472582	0.6847233	0.6897167
0.7128724	0.644746	0.6593444	0.5838789	0.6359868	0.672922	0.6071723	0.5737765	0.5456538	0.6685413	0.6789166	0.5698899	0.6518956	0.6460088	0.6620698	0.6950247	0.6484675
0.5283419	0.5890715	0.5923689	0.6238606	0.5783406	0.6502172	0.6679789	0.716836	0.6865283	0.6281935	0.6131886	0.6590108	0.5907542	0.6545407	0.6267366	0.7104844	0.7492526
0.5944717	0.6436601	0.6229571	0.5896395	0.6948013	0.6470915	0.606186	0.6362274	0.5795388	0.670835	0.6618677	0.5712228	0.6603556	0.7101303	0.6811057	0.6528593	0.6445207
0.5571762	0.5705445	0.6167631	0.5638194	0.6273786	0.6509742	0.6422979	0.6218966	0.5817738	0.6920593	0.7183378	0.6197821	0.6808036	0.6541373	0.7483793	0.6625253	0.6809013
0.5381061	0.5092754	0.6136662	0.6502386	0.6346704	0.6365261	0.6225743	0.6328925	0.6070574	0.6142424	0.6552992	0.6675779	0.6964052	0.686778	0.7008591	0.715247	0.7124137
0.5822805	0.6281634	0.6018806	0.6068731	0.6006817	0.6213049	0.6231788	0.6515712	0.6126573	0.6734149	0.6797395	0.6236037	0.6780782	0.6506765	0.6901604	0.6993406	0.6838997
0.5869252	0.5790151	0.5629573	0.5902522	0.6452125	0.6583004	0.6323562	0.6059979	0.6058205	0.6521358	0.679701	0.6604532	0.7269192	0.6622401	0.7045661	0.6729122	0.682377
0.713149	0.5027828	0.7849232	0.6588516	0.5763624	0.6215097	0.6295713	0.5264973	0.5594574	0.7279985	0.5577043	0.6469841	0.5934034	0.6395544	0.8531972	0.6424648	0.6756732
0.4977928	0.756037	0.6024733	0.6768881	0.645322	0.6808816	0.5640731	0.5504091	0.6089928	0.599091	0.4537356	0.8068913	0.6491044	0.7512455	0.6463693	0.7306255	0.6949903
0.4433991	0.544782	0.5205617	0.6017842	0.8096201	0.5871016	0.5705283	0.7336155	0.6935763	0.7613082	0.5610986	0.8295611	0.6882334	0.6234388	0.5635134	0.6307713	0.7609535
0.643533	0.6144376	0.6069591	0.5610517	0.6091331	0.6644347	0.6473993	0.5652605	0.6022673	0.6498027	0.6894744	0.5725814	0.6362131	0.6622803	0.7343168	0.7970487	0.6766492
0.567646	0.5587624	0.5993297	0.6143688	0.6016647	0.6730666	0.6584682	0.6915079	0.6849425	0.629293	0.6503345	0.6725404	0.6266338	0.6612655	0.6525924	0.7108842	0.689747
0.5387806	0.5543008	0.6384014	0.6020098	0.6419288	0.6453933	0.6373671	0.6408142	0.6572476	0.7260212	0.7120459	0.6300476	0.718586	0.560946	0.7580965	0.6667786	0.6534508
0.6649374	0.6254086	0.6237138	0.6297459	0.6430597	0.6517824	0.6210157	0.6597365	0.6220376	0.6761495	0.6735119	0.6219196	0.6429171	0.6277892	0.6648184	0.7044167	0.6733827
0.5570205	0.6170163	0.5632919	0.6220576	0.6025038	0.6374989	0.6614596	0.7339424	0.6865784	0.6495606	0.6252732	0.6540507	0.6665804	0.6873685	0.6366006	0.7305881	0.7102373
0.4498259	0.5355058	0.5847564	0.6452548	0.6234686	0.5808824	0.6413603	0.777437	0.7201482	0.5482675	0.6777123	0.8710057	0.6927215	0.6828924	0.5268872	0.7656081	0.726254
0.5439107	0.62504	0.5942156	0.6172393	0.6442879	0.6433724	0.7186108	0.679106	0.6681883	0.5635353	0.7415344	0.5622849	0.6652215	0.6773643	0.734663	0.7140487	0.6577961
0.5254703	0.5199433	0.6700894	0.6889068	0.6396765	0.6947042	0.5870122	0.7453039	0.5771682	0.5722619	0.700588	0.5921842	0.847359	0.5867303	0.596584	0.7662604	0.7590867
0.6192231	0.6912409	0.6392343	0.6485375	0.6591417	0.6849008	0.6657233	0.6632646	0.5466575	0.5919253	0.6223485	0.6279829	0.6639941	0.68944	0.6947131	0.7143779	0.6717042
0.6482731	0.6265173	0.5851099	0.6278709	0.6255004	0.6240588	0.6871629	0.7002223	0.6001619	0.6740666	0.7108637	0.6115807	0.7034062	0.665482	0.7028099	0.647438	0.6574487
0.5524635	0.624308	0.6490092	0.6169426	0.621731	0.6846913	0.6388583	0.6756236	0.7114398	0.6691827	0.6219941	0.7100937	0.7437147	0.6789758	0.6472592	0.648921	0.625656
0.6126499	0.6617504	0.6017426	0.6072985	0.6104552	0.6459873	0.6913077	0.6627578	0.6246429	0.7067643	0.6803728	0.6133403	0.6714257	0.6920602	0.6794211	0.691956	0.6845732
0.5197102	0.5816346	0.7287527	0.7147142	0.5694852	0.6649384	0.7800102	0.4686973	0.6542854	0.701591	0.6239465	0.6480988	0.6644058	0.8388313	0.5755759	0.5208015	0.8980252
0.67237	0.6668078	0.5903734	0.5457462	0.6123852	0.710001	0.7425131	0.5911723	0.5848135	0.5618827	0.8007408	0.5921308	0.5927165	0.5721123	0.8080877	0.7596481	0.7561669
0.6416752	0.6289289	0.6827135	0.6098758	0.7006296	0.6695609	0.6347092	0.6056164	0.6194836	0.7193592	0.7104291	0.6566899	0.7149258	0.612238	0.7599309	0.5652896	0.6435381
0.5182986	0.6884313	0.6256419	0.5811547	0.5940016	0.7039768	0.6644954	0.6695573	0.6693593	0.7160671	0.7115895	0.6231607	0.7055074	0.6597865	0.68931	0.699111	0.6937273
0.5621109	0.6493072	0.7610129	0.6025015	0.6419733	0.709538	0.7189683	0.6196936	0.5780347	0.680347	0.6500787	0.638482	0.6939347	0.6588082	0.764971	0.6511717	0.6461257
0.6263993	0.6311178	0.6282926	0.6009855	0.6246342	0.6453056	0.6599821	0.6399496	0.6326597	0.7151305	0.6976319	0.6513354	0.6810573	0.6804124	0.7721121	0.6539532	0.7012331
0.5624514	0.5961631	0.6451843	0.6962504	0.5968626	0.7260503	0.5892074	0.7261695	0.6937152	0.7669812	0.623712	0.6080237	0.6942308	0.7005573	0.5913644	0.7116412	0.7401662
0.6478977	0.6397976	0.6397563	0.6505092	0.652177	0.661864	0.6558725	0.6420025	0.6464446	0.7075141	0.6829457	0.6860198	0.7254174	0.6480664	0.7094294	0.6242415	0.6509362
0.4935428	0.4174825	0.6472961	0.6752048	0.6801525	0.7039629	0.4508911	0.7014275	0.7079954	0.8000677	0.6766667	0.7667636	0.75713	0.7431886	0.7756591	0.7120855	0.5665251
0.5993201	0.6373327	0.590789	0.7172469	0.6683376	0.6579697	0.6247715	0.7144156	0.6476018	0.5916479	0.5959811	0.630688	0.7216715	0.683604	0.807754	0.7997327	0.5929894
0.6040663	0.6238338	0.6244213	0.6062776	0.649088	0.6421094	0.6849331	0.6409494	0.683946	0.7225028	0.6860754	0.6791742	0.7194265	0.6830132	0.725269	0.6208672	0.7106623
0.7015723	0.7587437	0.6541817	0.7133639	0.586639	0.7057546	0.7360615	0.6081727	0.6784297	0.5543498	0.607753	0.7831341	0.635426	0.633	0.5772403	0.6183643	0.7605932
0.5319723	0.5205461	0.6397332	0.6294214	0.661894	0.7013714	0.6287576	0.6917636	0.6963671	0.7781717	0.7294986	0.6758815	0.7337832	0.5822744	0.7933584	0.6881391	0.658791
0.5737711	0.5826551	0.6356635	0.5722774	0.6104293	0.6338596	0.6971186	0.7018321	0.6573106	0.7379124	0.7514722	0.6684082	0.7292647	0.6577604	0.7631476	0.6776268	0.7329156
0.6165364	0.7294993	0.6063552	0.5841399	0.6554169	0.7046943	0.651174	0.6140636	0.7003538	0.689181	0.7099324	0.6359064	0.7562415	0.681353	0.6900758	0.6528944	0.7095213
0.4737768	0.636005	0.5708592	0.7271411	0.7484129	0.7380211	0.7607027	0.6508585	0.787931	0.7697715	0.5154415	0.8111988	0.7411248	0.7773209	0.4821785	0.5257611	0.6737327
0.6506352	0.6337582	0.6336011	0.6176379	0.6382194	0.6653954	0.7100194	0.6040098	0.6616448	0.7417849	0.7009633	0.6648881	0.6932114	0.6792668	0.7791982	0.642822	0.678121
0.6145601	0.6861101	0.6619697	0.6095104	0.6440237	0.6545344	0.6574361	0.677224	0.613071	0.7034714	0.7413055	0.6114492	0.7028519	0.6930558	0.7148737	0.6988629	0.7141279
0.6993052	0.7514489	0.6724445	0.5064489	0.5039455	0.7584279	0.7487774	0.7243995	0.4553694	0.43009	0.820207	0.6209347	0.7920649	0.5657208	0.8231471	0.7316893	0.8016997
0.5868155	0.6078057	0.6306154	0.6215807	0.6074556	0.679685	0.6608829	0.6916868	0.6796715	0.6331429	0.6718556	0.6783515	0.6725388	0.7446849	0.7205011	0.7717097	0.7494271
0.6327199	0.618713	0.5997661	0.6516451	0.6473935	0.6856584	0.7066107	0.714767	0.657017	0.674704	0.7028003	0.602934	0.6896288	0.6518543	0.6946579	0.7724254	0.7211642
0.6013751	0.6367949	0.6434313	0.6981114	0.7195237	0.6639158	0.635112	0.7163181	0.6893927	0.7365935	0.4764292	0.7487856	0.7173962	0.763221	0.5996128	0.7229223	0.6571184
0.58559	0.6148795	0.6399669	0.6221032	0.5996106	0.6477497	0.687054	0.6915625	0.6585093	0.709374	0.7297373	0.6573261	0.7021548	0.6877199	0.7242108	0.7386861	0.7317505
0.4579615	0.5537289	0.661733	0.6865754	0.7176453	0.6977248	0.7141019	0.7226722	0.6781051	0.7881242	0.7135409	0.7497035	0.7291333	0.6660619	0.5540723	0.7052353	0.6524284
0.6597746	0.7062976	0.6239007	0.6549412	0.6530153	0.5712641	0.669423	0.6712939	0.7020134	0.7105288	0.6631936	0.7118493	0.6966126	0.6965287	0.7018055	0.6853091	0.6882776
0.5838079	0.7344758	0.608744	0.6442711	0.7071039	0.6096429	0.6488237	0.7059256	0.7085093	0.6608979	0.6474261	0.7588956	0.739095	0.830283	0.5166903	0.6760176	0.6863189
0.630087	0.6336895	0.6333343	0.657303	0.6377643	0.6576886	0.6988725	0.6619147	0.6548719	0.7100219	0.7082035	0.6796166	0.7263385	0.6968612	0.7285081	0.6851352	0.6754937
0.5672926	0.6014484	0.6531162	0.6360542	0.6227948	0.6881337	0.6974878	0.6691911	0.6768601	0.7158769	0.7143658	0.6749659	0.7120941	0.6920403	0.7263079	0.7260823	0.7234361
0.6108911	0.730693	0.6392909	0.7002827	0.6838673	0.6922758	0.6706642	0.6008281	0.7123359	0.6308666	0.597609	0.6443451	0.7166359	0.7092468	0.6103395	0.8495033	0.7077271
0.5799725	0.7770905	0.5788357	0.6693937	0.6489034	0.6253387	0.5665728	0.7150529	0.7364958	0.7499191	0.6388908	0.547379	0.6884757	0.7247715	0.7256395	0.7957053	0.7537463
0.5149406	0.6337493	0.5505136	0.6630986	0.7489443	0.6633	0.5975247	0.7969722	0.7063989	0.8041182	0.5992568	0.7884477	0.7622374	0.710547	0.5869915	0.627843	0.784779
0.5097304	0.672114	0.5821972	0.5601446	0.5769534	0.6574186	0.784501	0.6742742	0.6259506	0.7411928	0.7725051	0.7356557	0.6596485	0.7512515	0.7638248	0.7124419	0.7642849
0.6632975	0.6632872	0.6978361	0.6393684	0.6817269	0.6722049	0.6820925	0.603626	0.664637	0.7155499	0.7414675	0.6796679	0.7289944	0.6532484	0.7595882	0.6519579	0.6564068
0.5953501	0.8132649	0.681866	0.6100588	0.6654275	0.7532457	0.6139129	0.7367421	0.7320319	0.6270149	0.5903878	0.6489809	0.5993747	0.767449	0.7147632	0.6566044	0.7629666
0.5747433	0.6515698	0.6294843	0.6613386	0.6068544	0.7113183	0.7173848	0.7268545	0.7019328	0.7020838	0.6429297	0.7212592	0.6907961	0.6946989	0.6755928	0.7346849	0.7427784
0.623919	0.6991155	0.6383081	0.6182741	0.6418361	0.6231152	0.7202703	0.6833968	0.6334424	0.6985174	0.6742594	0.6623315	0.7195098	0.6889113	0.7692517	0.7621668	0.7408231
0.566963	0.6480668	0.6605318	0.5822599	0.5710483	0.6179172	0.7263409	0.7226744	0.680785	0.714897	0.7508001	0.664538	0.72676	0.712328	0.6918829	0.7986392	0.7677778
0.5896578	0.6014975	0.6639691	0.6827208	0.6721901	0.6861157	0.6578789	0.658376	0.7618973	0.7047769	0.6758305	0.7111493	0.6818526	0.7305666	0.70652	0.6935222	0.7309495
0.6125442	0.5793617	0.7198142	0.6113955	0.6222941	0.62914	0.7007933	0.7735357	0.6984071	0.6786703	0.6759216	0.6314074	0.7242387	0.7116175	0.7289799	0.7416853	0.7814303
0.6215746	0.6895738	0.6834184	0.6467246	0.675166	0.7227649	NA	0.7030665	NA	0.7331973	NA	NA	NA	NA	NA	NA	NA
0.5733051	0.5899323	0.5995946	0.7032151	0.6449557	0.6583949	0.6753935	0.7496369	0.6837794	0.6515088	0.6912381	0.6727288	0.7271007	0.6855232	0.8211636	0.8122091	0.7125682
0.612801	0.6057777	0.6484367	0.6413158	0.6261637	0.6671867	0.6953117	0.7475187	0.7426198	0.7176397	0.7185286	0.6741097	0.7155233	0.697798	0.6999713	0.7335794	0.7315835
0.5841891	0.5794524	0.6368176	0.6615331	0.6527225	0.6916044	0.6801955	0.6802981	0.7501104	0.6988095	0.6961742	0.7572342	0.7277145	0.7309152	0.7052748	0.7101129	0.7376647
0.5752319	0.6601004	0.4863439	0.740885	0.8284851	0.5018935	0.6725519	0.6207448	0.8062105	0.8249654	0.7225364	0.8518344	0.7768192	0.7673857	0.7155083	0.5281033	0.6313807
0.6856806	0.7281498	0.6766071	0.709921	0.6162525	0.7416562	0.7525156	0.6666171	0.7132065	0.6089828	0.6436068	0.8063102	0.6632018	0.6875738	0.6215195	0.660541	0.7572479
0.5254801	0.6165565	0.5912291	0.6635261	0.6816461	0.690001	0.6610459	0.7028844	0.7263834	0.7633649	0.6670609	0.7338228	0.7460991	0.7422062	0.7553444	0.6999423	0.7833475
0.6303448	0.6094645	0.666896	0.6744604	0.6693122	0.6902815	0.6502092	0.7304986	0.7487773	0.6522133	0.6787218	0.7167732	0.6915423	0.7261683	0.7080231	0.7737409	0.7514267
0.5583329	0.5622025	0.6807424	0.694638	0.7390363	0.7720696	0.5507286	0.6652759	0.6630642	0.6825714	0.8281959	0.7414773	0.7786034	0.667376	0.6694332	0.9069282	0.6128806
0.6288577	0.6187488	0.6817176	0.6655531	0.6439617	0.6866902	0.745096	0.6878874	0.6696006	0.725481	0.737406	0.6835459	0.7215703	0.6623893	0.7528324	0.7185693	0.7453101
0.6153133	0.6314546	0.6228088	0.6681089	0.6466764	0.6457564	0.7363147	0.7359036	0.708037	0.7153686	0.7097485	0.7145606	0.7252467	0.7094118	0.7292247	0.7502185	0.738948
0.6034442	0.6312041	0.6231233	0.6591619	0.6538091	0.6917925	0.7149062	0.7323244	0.7275214	0.7091118	0.6761736	0.7418255	0.7503437	0.7269525	0.7026362	0.7306131	0.7306919
0.6963931	0.666962	0.7144802	0.6400293	0.7256518	0.6961203	0.7073811	0.6586255	0.6777747	0.7074458	0.7512381	0.6854607	0.7102986	0.7042723	0.7624317	0.6363006	0.669601
0.5569211	0.6140481	0.5926474	0.6766717	0.8439776	0.6505197	0.6106502	0.7710286	0.7348759	0.7989541	0.5844904	0.8802164	0.7315807	0.6754338	0.6050677	0.6642085	0.8244707
0.6392331	0.6866214	0.6802251	0.715456	0.6429644	0.6913487	0.6443542	0.7518857	0.715496	0.6979541	0.6279639	0.7733679	0.7160351	0.7387257	0.6162196	0.7442537	0.7398115
0.6482022	0.691445	0.6715798	0.6769745	0.6677293	0.7266235	0.6521337	0.7155774	0.7074594	0.6857538	0.6520708	0.7423816	0.6833722	0.7620687	0.6493648	0.7418487	0.7603503
0.6993732	0.6571625	0.6971738	0.6902717	0.6821368	0.7194825	0.7191283	0.7248567	0.7106977	0.706278	0.6894098	0.6771789	0.7245246	0.6789419	0.699278	0.6837755	0.6794072
0.5785381	0.6850191	0.6772519	0.6944222	0.6312996	0.6734254	0.69064	0.7415524	0.6529328	0.7517731	0.7589368	0.5905123	0.8048111	0.749462	0.7980556	0.7190799	0.6448758
0.6	0.7312574	0.7337779	0.7758771	0.6402913	0.8280738	0.673452	0.7622276	0.7943478	0.7377129	0.3835339	0.9081435	0.6057409	0.7838083	0.5711049	0.7156344	0.6309114
0.743167	0.7039492	0.6806121	0.7094325	0.7314004	0.6662482	0.687811	0.7136542	0.65623	0.7121391	0.6985952	0.6359758	0.6638176	0.6784024	0.733365	0.7449759	0.7214286
0.6412652	0.6300716	0.6670883	0.6080073	0.6581288	0.8555086	0.5703006	0.7226449	0.7033385	0.7214712	0.6474758	0.8350034	0.7067486	0.6860117	0.7800069	0.6430861	0.8143169
0.6211452	0.6902575	0.6638116	0.6838323	0.732453	0.7473093	0.7639644	0.689922	0.7189113	0.5678961	0.7933413	0.6134964	0.6892996	0.717867	0.7644071	0.7450061	NA
0.7083755	0.7000536	0.6441359	0.6508504	0.7253046	0.7208273	0.7071579	0.6443591	0.6758352	0.7364677	0.7551844	0.6961204	0.7552551	0.6766055	0.7756923	0.6414515	0.7039158
0.6222142	0.7268246	0.7363738	0.627801	0.6637239	0.7050921	0.7338057	0.694949	0.6766199	0.6953149	0.7725926	0.6530267	0.7290478	0.7290051	0.651037	0.7707471	0.7385872
0.5921783	0.6792246	0.6173289	0.6521682	0.6824407	0.7017752	0.6767781	0.7598558	0.6710933	0.7694247	0.7325618	0.6567123	0.7625415	0.7941918	0.7184482	0.7271171	0.7330557
0.6165501	0.6089724	0.6613954	0.6604142	0.6943911	0.6667716	0.7055321	0.7453234	0.719874	0.73603	0.6921906	0.7465189	0.7256706	0.7353349	0.7331719	0.7315845	0.7597966
0.6176053	0.6134163	0.6659631	0.6475884	0.6860264	0.6751884	0.7289607	0.7457095	0.7265972	0.7169626	0.7189835	0.7214873	0.7271873	0.7194034	0.7523673	0.7372192	0.743713
0.5886588	0.6174493	0.6691343	0.5718372	0.6337517	0.6706945	0.7279046	0.7223612	0.6758551	0.7849731	0.8044307	0.7036096	0.7724619	0.7358876	0.8114515	0.7349656	0.755367
0.6147829	0.6338565	0.6512631	0.6091925	0.6375491	0.6538728	0.6968017	0.7502078	0.6703886	0.7761828	0.7915397	0.7331064	0.7840513	0.7294856	0.8149009	0.7304361	0.7142374
0.5787464	0.6205461	0.675508	0.6943299	0.6821163	0.7160482	0.7489992	0.7368678	0.6965421	0.7055215	0.7678552	0.7618897	0.6932213	0.7046754	0.7173097	0.7786438	0.7238892
0.6251372	0.6431954	0.6335081	0.6437916	0.6741917	0.7022187	0.7261201	0.7704194	0.6677943	0.6969138	0.7392998	0.6839505	0.7602155	0.7481278	0.7906935	0.7758957	0.7381893
0.8243054	0.6965174	0.7554969	0.748642	0.7929306	0.8008686	0.6985331	0.6240964	0.6400588	0.7133567	0.6803157	0.7009063	0.6671258	0.7055586	0.6368887	0.6663337	0.690671
0.5647633	0.6861616	0.7079923	0.706558	0.6291193	0.6908814	0.7594364	0.8046787	0.7633705	0.7783855	0.5800052	0.809987	0.7103788	0.7492114	0.590517	0.7353879	0.7863505
0.6143114	0.7284681	0.6851155	0.7520507	0.6972559	0.7312993	0.6084214	0.7617027	0.6650153	0.6567084	0.5960941	0.8053097	0.7530721	0.7562777	0.7409933	0.8186794	0.6981049
0.657159	0.3301447	0.7503142	0.7291821	0.7304825	0.6967816	0.5821462	0.8310909	0.7462097	0.8118483	0.5567029	0.769054	0.8130389	0.8073577	0.7062075	0.8095717	0.7582036
0.6722171	0.6359475	0.6500074	0.675413	0.7005466	0.672777	0.6842188	0.7376933	0.7555231	0.7458611	0.6833035	0.7826549	0.736702	0.756216	0.714862	0.750161	0.7538353
0.5959644	0.6799034	0.6459516	0.6778236	0.7047006	0.7290145	0.7219295	0.7549191	0.7027844	0.7293534	0.7188368	0.7501131	0.7189866	0.7413831	0.7434127	0.7443625	0.7577648
0.6206147	0.6626678	0.6832361	0.6912495	0.6759064	0.6613412	0.7226969	0.7576895	0.7522328	0.7238077	0.7020717	0.7528011	0.7511925	0.7484179	0.7249324	0.7184088	0.7702721
0.6300799	0.6653314	0.6737046	0.6160095	0.6741394	0.7021405	0.737782	0.7099881	0.6804523	0.780923	0.7835988	0.6926225	0.751243	0.7326016	0.8079177	0.738057	0.7679878
0.6424284	0.6524035	0.669989	0.6449254	0.6198493	0.692993	0.7356327	0.757146	0.6711219	0.7489389	0.7817312	0.6675978	0.7654252	0.7354965	0.800468	0.7818624	0.7771334
0.6370417	0.6986384	0.6280565	0.6917632	0.6534882	0.7155663	0.725248	0.7805497	0.6762159	0.756601	0.8050957	0.7056534	0.7438252	0.7105582	0.7629599	0.7333105	0.7209086
0.6709441	0.6370318	0.6738009	0.6748728	0.6970783	0.6970167	0.7284841	0.7405749	0.7154989	0.7458516	0.7380885	0.6946696	0.7364337	0.711022	0.7628675	0.7687066	0.7535319
0.6218165	0.6239603	0.6338136	0.7424121	0.6760995	0.6693451	0.7101934	0.7737715	0.7063258	0.6779863	0.7199925	0.6951015	0.7613711	0.741196	0.8433141	0.8285626	0.7249013
0.5941065	0.6365239	0.7677016	0.7791568	0.6510583	0.7350287	0.8334562	0.5269665	0.7220019	0.7701067	0.7009284	0.7093425	0.7260229	0.8703551	0.592423	0.6423388	0.9028592
0.627527	0.6697871	0.6633926	0.6041293	0.6422944	0.6641593	0.7412459	0.72401	0.6789624	0.7889162	0.7977473	0.7186769	0.7574952	0.7418939	0.8145378	0.7386987	0.7887427
0.6373888	0.6646729	0.8481477	0.6594934	0.7439765	0.7884506	0.7828877	0.6557637	0.6190991	0.7051399	0.6776925	0.6987185	0.7251404	0.6988016	0.8238607	0.7179752	0.7154862
0.594545	0.498743	0.6493651	0.6586592	0.7898102	0.8443735	0.6838947	0.7725894	0.8134296	0.6250318	0.7031308	0.7893718	0.7132844	0.8491056	0.7592191	0.6747063	0.7450526
0.7001429	0.7050858	0.6970683	0.6745458	0.7379966	0.7272992	0.6803975	0.6925935	0.7147282	0.7894952	0.7509213	0.7016661	0.7924221	0.6846185	0.8181354	0.6105925	0.6903539
0.6888573	0.7213007	0.6501777	0.6402722	0.7068517	0.7118989	0.7509434	0.6647279	0.709202	0.7367899	0.7843518	0.6982659	0.7860798	0.7250293	0.8202108	0.6334887	0.7435225
0.524833	0.6851124	0.6717769	0.6769446	0.7086245	0.704774	0.7358568	0.7437562	0.695114	0.7564302	0.8045923	0.706383	0.7532051	0.7516316	0.7920019	0.7268384	0.7359607
0.6576202	0.6434351	0.6957176	0.678512	0.6671916	0.7024167	0.711617	0.7300445	0.7523395	0.7417071	0.692338	0.7741809	0.7217256	0.7362626	0.758697	0.7578335	0.757564
0.5846046	0.7240021	0.6853844	0.6314999	0.6731244	0.7152233	0.7076824	0.7459282	0.7539501	0.814129	0.7342856	0.7100663	0.7593152	0.731769	0.7011336	0.7397039	0.7739657
0.6066872	0.6868303	0.6735718	0.7008437	0.6866824	0.6881537	0.7360404	0.709072	0.7145491	0.7422139	0.6859334	0.7318529	0.7504852	0.7749407	0.7702764	0.7707866	0.7755992
0.6334254	0.6718738	0.6945002	0.6813651	0.6815096	0.6920935	0.760955	0.7296208	0.7172521	0.7466014	0.7288774	0.7333208	0.7639771	0.7249491	0.7756463	0.7393688	0.7407327
0.6499894	0.6912395	0.6584665	0.6591668	0.6511421	0.6916311	0.7239118	0.7641815	0.7030959	0.780023	0.7563004	0.6971239	0.7713761	0.7416996	0.7635266	0.7766002	0.7399585
0.6331412	0.7579546	0.6470146	0.7231854	0.6881884	0.7427421	0.6858065	0.7724872	0.8016613	0.7451562	0.5593236	0.7813938	0.74889	0.7875086	0.6732991	0.7164623	0.7609021
0.6702151	0.6917254	0.6933078	0.6566519	0.6265085	0.7470184	0.7555798	0.7431343	0.7335107	0.6924945	0.7994047	0.6045852	0.7520692	0.6653483	0.7984465	0.802794	0.804856
0.6132779	0.4972831	0.6579088	0.6667859	0.8094878	0.8647698	0.6787817	0.7402043	0.8355759	0.6159339	0.7195969	0.8058106	0.7098545	0.8750671	0.7628832	0.6654903	0.7204266
0.6916551	0.7030575	0.6922863	0.6850544	0.6663203	0.7226894	0.7365479	0.7439373	0.680066	0.7566223	0.7397967	0.682758	0.7351528	0.7214761	0.7480758	0.7746377	0.7604909
0.6562613	0.6696084	0.6761487	0.6439074	0.6853042	0.6929443	0.7375389	0.69033	0.7392288	0.7944379	0.7342891	0.7566872	0.7705675	0.749436	0.7883869	0.7215042	0.7400026
0.6904751	0.6809427	0.6663196	0.6524677	0.6830942	0.7164043	0.7370555	0.6999559	0.7111793	0.7818141	0.7735415	0.7268509	0.7806293	0.7147348	0.8121541	0.7338952	0.7228974
0.6785287	0.6695505	0.7051791	0.7414144	0.7528819	0.730391	0.6402445	0.7004111	0.6693943	0.6373594	0.7458987	0.6934094	0.7905486	0.8338305	0.7566187	0.7877493	0.7515817
0.6518899	0.6964718	0.7280108	0.7223657	0.6980443	0.8018315	0.6738044	0.7267081	0.7370398	0.6770989	0.686096	0.6707746	0.7894402	0.7066666	0.796827	0.770822	0.7554878
0.6689191	0.6486686	0.6921334	0.6528071	0.6828669	0.694469	0.7505646	0.7286779	0.7253876	0.7802203	0.7472987	0.6995491	0.7674646	0.7568641	0.8020046	0.7387573	0.7558618
0.5516031	0.3989376	0.7967603	0.8509964	0.9330432	0.5594957	0.4689964	0.8819013	0.9228728	0.9120879	0.3738528	0.8815112	0.8631709	0.9144394	0.6600311	0.7048048	0.6254387
0.6741368	0.6555639	0.6536309	0.6223804	0.6921403	0.7031716	0.7279902	0.7109833	0.7007601	0.7778893	0.7998067	0.7318221	0.7875892	0.7621776	0.8300851	0.7286177	0.7566778
0.6426733	0.6206355	0.6790866	0.6248606	0.6859248	0.677206	0.7497627	0.7293131	0.7069799	0.7927837	0.7929617	0.7284957	0.7811276	0.7566816	0.8298703	0.7418961	0.7938121
0.7011044	0.7138643	0.6358219	0.6367001	0.6408689	0.7137865	0.7525372	0.7473224	0.7901089	0.7233668	0.7267379	0.7532821	0.8094559	0.684672	0.7155862	0.8487358	0.7497135
0.6828107	0.6988207	0.6774194	0.6666221	0.7050334	0.7170193	0.7463415	0.7176609	0.6703464	0.7505935	0.7825817	0.7100632	0.7919416	0.7269066	0.7723319	0.7825953	0.7494881
0.6576937	0.6718311	0.690002	0.6530266	0.6752218	0.7245343	0.731715	0.7298442	0.6831517	0.7938668	0.7773111	0.7207721	0.7831844	0.7280567	0.8255907	0.7463267	0.7567607
0.6027554	0.6589046	0.5888502	0.7631798	0.7573977	0.6157843	0.7510788	0.7184864	0.779265	0.8245745	0.7550403	0.777224	0.8001497	0.7602914	0.7936703	0.6688194	0.7355795
0.6481495	0.6989585	0.6756262	0.6621966	0.6942738	0.6784927	0.7409595	0.7563683	0.6910569	0.7684687	0.7694286	0.7515661	0.7861394	0.7476962	0.7481912	0.7799492	0.7571097
0.7105792	0.8545288	0.7047028	0.6708648	0.6093882	0.7205312	0.6174694	0.7014815	0.7534707	0.6791774	0.5886534	0.8187041	0.7778638	0.7679668	0.8262076	0.8178896	0.7377005
0.6335613	0.6567938	0.7658538	0.6728287	0.7063665	0.7036157	0.7672076	0.7102873	0.7160287	0.7478811	0.7145416	0.7381614	0.7665648	0.7247229	0.8028331	0.7605493	0.7706012
0.6391435	0.67291	0.6679455	0.6526357	0.684887	0.71141	0.7476879	0.7360446	0.6893641	0.770784	0.7790989	0.734804	0.7662754	0.7568661	0.8067546	0.7607694	0.7837598
0.6256993	0.6811019	0.6642181	0.6580805	0.6715629	0.6860138	0.7732199	0.7101308	0.7496396	0.7771739	0.7621089	0.7346939	0.7854437	0.7411194	0.8088607	0.748457	0.788529
0.6385795	0.7219797	0.6859942	0.6920431	0.6690252	0.7438459	0.7380869	0.7464316	0.7264856	0.7392074	0.7710257	0.7179727	0.7105545	0.7393481	0.8039375	0.7516612	0.7846169
0.6647638	0.6214249	0.6967208	0.6793516	0.6733952	0.6779144	0.7300388	0.7958678	0.7705637	0.7424508	0.7564179	0.7722719	0.7625615	0.7566413	0.7447271	0.7727846	0.7842739
0.6288162	0.6108524	0.7264999	0.6929983	0.7046588	0.740365	0.7400967	0.7440587	0.7544863	0.8167003	0.7985824	0.7050785	0.7832208	0.6120356	0.8258711	0.7648982	0.7532436
0.5994641	0.7706126	0.713055	0.7787359	0.7405754	0.7793908	0.648131	0.788116	0.7909653	0.6495644	0.5760407	0.9201874	0.7521067	0.7441095	0.5733881	0.7810004	0.8086125
0.6232675	0.5872039	0.7241449	0.721899	0.7545586	0.7100632	0.6561691	0.7536351	0.7773805	0.8106591	0.6387818	0.8304251	0.803816	0.7957283	0.7395086	0.6914332	0.7989642
0.598698	0.6888414	0.6564974	0.6703285	0.6688657	0.7023214	0.7446313	0.7646374	0.8202189	0.767071	0.6619496	0.8397247	0.7889134	0.7790651	0.7526945	0.7466705	0.7692636
0.6248125	0.627538	0.7639049	0.7421216	0.6316711	0.72193	0.8260071	0.5955765	0.750522	0.7728279	0.7631621	0.7573239	0.7647703	0.839079	0.6975093	0.6767857	0.9011723
0.6610923	0.7007365	0.7088556	0.7011592	0.7127665	0.748919	0.74293	0.7169893	0.731883	0.7374039	0.7697297	0.7524784	0.7303337	0.7696914	0.780733	0.7527505	0.7579437
0.5854261	0.7471541	0.654752	0.7521762	0.6819177	0.6821485	0.7185143	0.7404215	0.7440517	0.7276789	0.79587	0.8050645	0.7213427	0.8056445	0.7871197	0.7173168	0.810185
0.6518744	0.7073938	0.7116427	0.6926054	0.685346	0.7653613	0.7630556	0.7428977	0.7654249	0.7504907	0.6957418	0.8124043	0.7535192	0.7338316	0.7372894	0.7659134	0.7457019
0.6754419	0.6795208	0.6970488	0.7066337	0.690331	0.7086071	0.7476996	0.7376715	0.7429503	0.7649673	0.7424737	0.7370021	0.7449255	0.7667786	0.7940017	0.7779462	0.7672911
0.6762002	0.6560491	0.6726862	0.7506841	0.7878241	0.6871423	0.6749474	0.7402863	0.7895219	0.7944106	0.671997	0.8044801	0.768914	0.8005853	0.6942576	0.7534344	0.7670807
0.5022225	0.705029	0.6242817	0.7164314	0.8243978	0.6861102	0.6837653	0.870833	0.7841407	0.8663255	0.5964595	0.8137978	0.8554887	0.7721122	0.6356075	0.699617	0.8639188
0.6423249	0.7123155	0.688535	0.7147514	0.6761052	0.7077902	0.7775008	0.7266557	0.7641854	0.7915783	0.7310516	0.7390708	0.738179	0.7572822	0.7738566	0.7815149	0.7851955
0.6004546	0.6920159	0.7277337	0.7415982	0.7219328	0.7222222	0.754703	0.7956989	0.7932521	0.7602493	0.6828656	0.7702855	0.7390522	0.7588624	0.6863198	0.7604654	0.8133438
0.6633211	0.7068087	0.6913132	0.6642527	0.7099921	0.7774473	0.7413994	0.7476743	0.7114342	0.7462948	0.7419561	0.7551699	0.7920533	0.7262093	0.8098926	0.7739523	0.7677071
0.5391983	0.6401787	0.6696617	0.776534	0.7928177	0.7723812	0.8209324	0.7149051	0.8438021	0.7293481	0.7186624	0.7469547	0.8116506	0.8070397	0.6441892	0.6756079	0.8245258
0.6856853	0.6657518	0.6920034	0.7057822	0.6922863	0.7226994	0.7552774	0.7819371	0.7311593	0.7532076	0.743173	0.7696553	0.755663	0.7691054	0.7577425	0.7549328	0.7936358
0.7089416	0.735057	0.6873636	0.6836415	0.6810684	0.7195939	0.7850908	0.7469518	0.7150486	0.7746644	0.7136004	0.7488201	0.7680413	0.7805518	0.7476116	0.7834067	0.7587516
0.6572606	0.722514	0.6888739	0.7541329	0.6622666	0.6761822	0.7249507	0.7369015	0.7468623	0.7802261	0.8174659	0.693679	0.7310934	0.7676714	0.7898128	0.7889056	0.8290105
0.687668	0.708804	0.6840963	0.6468502	0.7064983	0.7047148	0.7531809	0.6865863	0.7821217	0.7799374	0.7863284	0.7536036	0.7755425	0.7728124	0.8320493	0.7378591	0.7773289
0.5726247	0.8958184	0.6208294	0.655667	0.708948	0.7957762	0.8854471	0.681402	0.6104349	0.7733961	0.806497	0.8447236	0.6481974	0.8258613	0.785739	0.7362099	0.7391869
0.6493512	0.69814	0.7099953	0.6429412	0.668357	0.7114883	0.7764421	0.7187114	0.7098401	0.8029143	0.8205657	0.7536498	0.8046056	0.7557476	0.837876	0.7625872	0.7676882
0.5838085	0.6228558	0.6500361	0.6884266	0.6679599	0.7279545	0.731588	0.8321119	0.8225946	0.7459031	0.7686217	0.7887366	0.7673834	0.7975384	0.7595869	0.8195301	0.8305484
0.7393209	0.6980504	0.7326432	0.7150551	0.7111594	0.793816	0.7231299	0.7152772	0.6899046	0.790976	0.7874051	0.709255	0.7705385	0.7241309	0.8390316	0.7340503	0.7349254
0.6839909	0.6757691	0.7081013	0.701584	0.7247679	0.7338085	0.7605646	0.733309	0.7317647	0.7760838	0.7897546	0.7742341	0.770121	0.7291455	0.8221725	0.7314005	0.7626441
0.8157895	0.7905426	0.8262614	0.7243744	0.738393	0.8078	0.6884199	0.6920339	0.636173	0.7524074	0.7607856	0.6541502	0.7680583	0.7064685	0.7719193	0.792558	0.7076148
0.7189537	0.7133161	0.752291	0.7057816	0.731329	0.742135	0.7386798	0.6962019	0.7136021	0.7904861	0.8178864	0.7045141	0.7706321	0.7303017	0.807937	0.7432874	0.7656413
0.7169671	0.6939784	0.7228154	0.6869175	0.7423978	0.6987754	0.7741319	0.691394	0.7626798	0.7964883	0.7995084	0.7255549	0.8121033	0.7842731	0.8283703	0.6828986	0.7384204
0.7770106	0.8063198	0.7236968	0.6445615	0.7849536	0.741902	0.7780541	0.6126179	0.6741127	0.717362	0.84887	0.7244591	0.7942366	0.7679164	0.7919204	0.7247119	0.7572855
0.7074339	0.7474673	0.6653464	0.711157	0.7400495	0.7556337	0.7136608	0.7690836	0.6996129	0.8004963	0.7867589	0.7166251	0.7485899	0.7681473	0.7743082	0.7989879	0.7709422
0.6674735	0.7266952	0.6788201	0.7681965	0.6748349	0.7556818	0.7710239	0.7494261	0.7589183	0.6681412	0.7969331	0.7213085	0.7477153	0.7570753	0.7585018	0.8090187	0.8668748
0.7314662	0.7043947	0.6840914	0.7357075	0.6957039	0.8077855	0.752898	0.7953562	0.7909489	0.7315346	0.7321647	0.677569	0.7315368	0.7417861	0.780273	0.8216211	0.7788413
0.6652034	0.5823355	0.7050312	0.7330598	0.9079941	0.9426115	0.636205	0.7483737	0.8889788	0.6027095	0.6762159	0.8818375	0.7486443	0.9447592	0.731508	0.6102509	0.6909103
0.7777778	0.8003078	0.6496077	0.7055118	0.6799353	0.7402598	0.7557765	0.750438	0.8100507	0.6858383	0.7014457	0.801774	0.8662637	0.6790242	0.6771026	0.8843191	0.734283
0.6659636	0.7232813	0.7144049	0.7062978	0.7151251	0.7428834	0.7617409	0.7720827	0.7742067	0.763033	0.7583071	0.7631212	0.7512348	0.753615	0.758683	0.8143613	0.8020393
0.6497746	0.7594779	0.711511	0.6896842	0.7364184	0.6958001	0.7555846	0.7323211	0.705829	0.7824868	0.8181708	0.8174418	0.7871541	0.7712766	0.7639542	0.8138319	0.7636939
0.604782	0.7067681	0.6958817	0.7804937	0.7496849	0.7523993	0.6998381	0.7819517	0.827686	0.7435269	0.6801722	0.8919716	0.7498128	0.8172213	0.7176595	0.7757805	0.7804709
0.7076762	0.7161942	0.7005968	0.6986062	0.7105869	0.7278709	0.7505995	0.7271894	0.6989167	0.7679024	0.7959256	0.7808329	0.8014381	0.8241711	0.7745813	0.8121087	0.775715
0.6914274	0.7210675	0.6976303	0.712585	0.6901057	0.7521118	0.7529029	0.7781246	0.7255949	0.7790309	0.7630504	0.7472292	0.7768249	0.7703108	0.8028646	0.8155555	0.7958513
0.6525809	0.6719779	0.7123078	0.6997656	0.7162902	0.7508404	0.7770354	0.7631348	0.7700435	0.7764944	0.7942643	0.745117	0.8020258	0.7848351	0.8126998	0.7638913	0.7857261
0.7489402	0.7373461	0.7031571	0.729213	0.7108401	0.7224099	0.7738619	0.7552289	0.7032737	0.7786216	0.792187	0.7263707	0.8061877	0.7736439	0.7643599	0.7993565	0.7608061
0.6995289	0.7811564	0.654604	0.7038078	0.7478225	0.7395487	0.7254922	0.7509139	0.7714702	0.7534829	0.7768575	0.8052041	0.7620224	0.8002338	0.7882872	NA	0.7849306
0.7123432	0.6767892	0.727911	0.6910093	0.696286	0.7374343	0.7688837	0.7582824	0.7718015	0.8069377	0.7851652	0.7482002	0.7710019	0.7579994	0.8487306	0.7946283	0.7802337
0.7381095	0.7770177	0.7000821	0.7344052	0.8091049	0.8093979	0.7812467	0.6301712	0.6722764	0.7720688	0.7833211	0.7092063	0.8049692	0.7724349	0.8172805	0.8019734	0.7496977
0.653477	0.6660898	0.7052557	0.6737244	0.7132386	0.7300907	0.7779446	0.7605509	0.7694668	0.8194545	0.8388744	0.7823821	0.8102769	0.7656068	0.8338513	0.7687048	0.809352
0.6928433	0.7622582	0.713693	0.6827518	0.7245368	0.7627814	0.7795968	0.7220945	0.7627108	0.7847536	0.8119261	0.7347102	0.8078308	0.7557152	0.8256105	0.7686685	0.793349
0.7013284	0.6965143	0.7240937	0.7083684	0.6938086	0.7369265	0.7748398	0.7884045	0.7705343	0.7896056	0.7811332	0.782	0.7733533	0.7731642	0.78976	0.806022	0.82099
0.684164	0.7556951	0.6943842	0.7026355	0.7172951	0.7517873	0.7899349	0.8301579	0.7124341	0.7651709	0.8583724	0.6923466	0.7591668	0.7577651	0.8341736	0.8339299	0.7874777
0.6770907	0.6936379	0.7302009	0.7062189	0.7379487	0.7445918	0.7729692	0.7229376	0.7676666	0.8057805	0.822073	0.7856029	0.7965459	0.771394	0.844731	0.7665536	0.7949527
0.7081031	0.7114242	0.7132658	0.7012228	0.715637	0.7391714	0.7912999	0.7764969	0.7551378	0.8042574	0.8073123	0.7461452	0.7884285	0.7720409	0.8126205	0.8023475	0.8075152
0.653074	0.6625494	0.6964896	0.6914917	0.7459118	0.7510082	0.8422273	0.7869861	0.75372	0.782288	0.8060768	0.7425731	0.8413349	0.793171	0.823047	0.7964169	0.7854831
0.6887497	0.7348945	0.6793774	0.7276887	0.7080263	0.7815503	0.7967612	0.78799	0.8035666	0.7434051	0.7272783	0.8318691	0.7841156	0.8037766	0.7440032	0.8127854	0.8071314
0.6118631	0.4375575	0.8320295	0.788977	0.8492981	0.6251956	0.6158922	0.8709467	0.8962736	0.9128562	0.5632615	0.878561	0.8992951	0.9088415	0.7711847	0.7837684	0.732839
0.6338767	0.7180081	0.7378905	0.7485642	0.7198133	0.7774125	0.7329462	0.8043564	0.8338203	0.7458131	0.7062876	0.8666537	0.8015612	0.7857894	0.7118567	0.8137199	0.8403913
0.6014447	0.6694655	0.7075789	0.7017984	0.6996609	0.7497307	0.7795036	0.8085999	0.8129622	0.7910579	0.7693503	0.8090139	0.7958483	0.8166966	0.808244	0.8362807	0.8262803
0.6975882	0.7518728	0.7179777	0.775417	0.7626448	0.8129137	0.7859749	0.7947233	0.8096283	0.7110927	0.7251053	0.8011401	0.7449795	0.7615117	0.735548	0.7578	0.8378009
0.7253658	0.7087153	0.7203776	0.6923212	0.7560482	0.7441868	0.7968382	0.7641964	0.7514603	0.800688	0.8470443	0.7172764	0.7763882	0.7693551	0.8382621	0.7759752	0.8002021
0.7676349	0.8479998	0.7307211	0.7780203	0.7546774	0.8026258	0.7723585	0.7814251	0.6798869	0.6555936	0.7322375	0.7099692	0.795554	0.7925218	0.8231249	0.8053419	0.7607031
0.7504711	0.7059361	0.7125588	0.7166205	0.7372694	0.7638772	0.7747073	0.7677246	0.7520798	0.8098848	0.8382412	0.7152087	0.7930321	0.7762655	0.8660442	0.7844105	0.7746068
0.6680888	0.6601879	0.6813025	0.6771721	0.7856575	0.7987875	0.8880543	0.7535616	0.7573557	0.7530951	0.8067085	0.7605944	0.8586462	0.8425564	0.8125999	0.7751151	0.7697798
0.7882772	0.7875623	0.7680627	0.7158312	0.7608879	0.7902106	0.7648629	0.7693436	0.6759194	0.8084406	0.8134024	0.6996298	0.8047119	0.7414749	0.8090807	0.819019	0.7542631
0.6056681	0.682403	0.6059323	0.7938719	0.8905483	0.648474	0.757228	0.7182854	0.8985116	0.888602	0.7852948	0.9174339	0.8859224	0.8330945	0.7956694	0.6546302	0.7259924
0.5843588	0.437328	0.8278958	0.8825136	0.8833888	0.5926382	0.5828189	0.9059974	0.9225814	0.9338987	0.5074503	0.9056306	0.8998899	0.9283369	0.7866511	0.8045723	0.7236534
0.7170929	0.7497978	0.7163345	0.7460193	0.7058005	0.7861274	0.7769611	0.7992104	0.7461474	0.7920697	0.7884697	0.7822686	0.7967609	0.7947299	0.801573	0.8303409	0.8028212
0.5864096	0.6920613	0.6472839	0.7627985	0.8710612	0.7293966	0.7047804	0.8693907	0.8578275	0.8821498	0.6706942	0.9223295	0.840848	0.8065238	0.683604	0.7274253	0.8786876
0.7804587	0.9335195	0.8212394	0.6958225	0.8622774	0.7077609	0.8525998	0.5593355	0.6511875	0.7036656	0.5782291	0.7040613	0.7640525	0.798794	0.9227728	0.9247664	0.9020315
0.7038524	0.7385608	0.7116336	0.7436665	0.7234107	0.743267	0.8162121	0.8302061	0.7859599	0.8183169	0.7622761	0.7981555	0.8016322	0.7810993	0.8064352	0.7903767	0.8091359
0.6661286	0.7250081	0.7160037	0.7549632	0.6959444	0.7456645	0.8162487	0.8217041	0.8191197	0.7956011	0.7634294	0.8241451	0.807072	0.7874358	0.7965877	0.8388208	0.8005804
0.7768234	0.7809004	0.7577947	0.7295228	0.7656149	0.8177835	0.7814239	0.7062648	0.718865	0.8259761	0.8474056	0.7646273	0.8221477	0.7581986	0.8482055	0.694621	0.7880756
0.7034731	0.7413905	0.7262352	0.7608147	0.7165998	0.8142935	0.7755215	0.8147295	0.787746	0.8022059	0.7401567	0.7907559	0.7951334	0.812905	0.8082364	0.7937312	0.8101692
0.6968741	0.7172802	0.7192461	0.7182187	0.7480602	0.7414191	0.7976777	0.7973409	0.7955474	0.8205472	0.7808903	0.7920133	0.820711	0.7989992	0.8125096	0.8274851	0.8146114
0.6684828	0.6900575	0.7262053	0.7204533	0.7493761	0.7488675	0.8160555	0.8095903	0.8048508	0.8311172	0.7804362	0.8099985	0.8282581	0.8058454	0.7928243	0.7889963	0.8300604
0.7588164	0.7401993	0.776126	0.7462646	0.7804504	0.7918643	0.7859738	0.7445291	0.7500115	0.8085877	0.7968493	0.7793455	0.8060606	0.7576441	0.8403241	0.7507545	0.7912453
0.6242313	0.7391289	0.647897	0.7642935	0.7628215	0.7811114	0.7610909	0.8354731	0.8058745	0.8012611	0.7993053	0.8194216	0.8367912	0.7964808	0.7726458	0.8259051	0.840262
0.6699461	0.928502	0.7435595	0.960636	0.9315583	0.8440428	0.7216304	0.6859924	0.6649586	0.7742051	0.3539418	0.9123232	0.7965293	0.7917515	0.9252337	0.7285181	0.8103392
0.7369462	0.7199684	0.7605424	0.7439412	0.7659599	0.7366489	0.8119455	0.780627	0.7927946	0.8088043	0.7952462	0.8001198	0.8056245	0.7964431	0.8233966	0.7843845	0.8042153
0.7914813	0.8149222	0.8006161	0.7366467	0.7761363	0.8269129	0.7699435	0.6601409	0.8270248	0.803568	0.8404317	0.7439855	0.8345658	0.7621172	0.8267823	0.6792488	0.7786233
0.6801096	0.6092153	0.7405604	0.7630313	0.9398209	0.9515054	0.7004421	0.8074592	0.9242377	0.6375083	0.6989089	0.9164664	0.8024411	0.9506103	0.7587575	0.6492457	0.7442369
0.7218224	0.7392077	0.7525793	0.7218738	0.7190005	0.7765794	0.7907919	0.8186008	0.7988201	0.7998488	0.7874807	0.7988788	0.7772034	0.8042865	0.7939049	0.8498966	0.8309407
0.7070319	0.4347101	0.7765661	0.7839876	0.772894	0.7174954	0.7242566	0.874432	0.7931959	0.8717131	0.7463869	0.8145906	0.8597416	0.8471618	0.8362894	0.8836517	0.8514463
0.723893	0.7759039	0.7237702	0.72009	0.7555891	0.7942504	0.8020345	0.7493913	0.7870445	0.7948595	0.8431793	0.7761823	0.8410699	0.8092229	0.8703332	0.7193809	0.8132258
0.7382793	0.7493009	0.7459624	0.7197612	0.7702134	0.7283512	0.7845001	0.7617755	0.8058223	0.8177482	0.814053	0.7906144	0.8205677	0.789606	0.853886	0.802187	0.8096601
0.8344871	0.66365	0.8701732	0.6745235	0.8869334	0.6615283	0.9498163	0.6794309	0.8316327	0.8766159	0.5926287	0.8812354	0.6800288	0.771949	0.9346399	0.8740701	0.644083
0.7119985	0.7795423	0.7230331	0.7662142	0.7082425	0.8032972	0.8693671	0.8254578	0.8309788	0.7505658	0.6536857	0.8659314	0.7818075	0.816916	0.8590478	0.8295447	0.7404901
0.7211087	0.775713	0.7236146	0.7397446	0.669296	0.7844856	0.8209932	0.7784708	0.7305483	0.8315988	0.8300028	0.7716302	0.8210004	0.8268408	0.8561658	0.8468111	0.8109612
0.7337815	0.755918	0.7653427	0.7361603	0.7657102	0.7606097	0.7381243	0.8149907	0.7757242	0.8179929	0.8101266	0.7580697	0.8156121	0.8262997	0.8203044	0.8323271	0.8137797
0.753949	0.7400864	0.7614901	0.7169149	0.7260946	0.7533255	0.7983866	0.8064933	0.7634612	0.8422413	0.8456184	0.7489738	0.8023931	0.7936785	0.8364884	0.8285103	0.8265496
0.7092324	0.7623754	0.7579154	0.7672757	0.7535549	0.7970328	0.8103448	0.7947664	0.7938641	0.7996661	0.7619138	0.8262644	0.8046277	0.7868416	0.8049347	0.8176286	0.8074753
0.7457031	0.7594165	0.7548655	0.7015914	0.790956	0.7558185	0.8278123	0.7246698	0.7769136	0.828973	0.8103607	0.8117188	0.8523157	0.8375373	0.8876604	0.7280607	0.7658007
0.7968682	0.7903436	0.728591	0.8138006	0.7690371	0.7890811	0.7613027	0.8069125	0.7891622	0.7974476	0.7498464	0.7599296	0.7584732	0.8280565	0.8216795	0.8310869	0.7729474
0.8465699	0.7988269	0.8465795	0.8822292	0.8685556	0.8574827	0.7259516	0.6727749	0.7804878	0.7750301	0.8123457	0.7532369	0.7291799	0.7394737	0.7826625	0.7534418	0.7421829
0.6831375	0.7457141	0.7262007	0.7408723	0.7179508	0.7995154	0.8499117	0.790665	0.838899	0.7992268	0.7306682	0.8308573	0.7873891	0.8207892	0.8169783	0.8556175	0.8433349
0.710865	0.8507777	0.784538	0.7936658	0.7446201	0.8232464	0.8006767	0.795841	0.8353044	0.7241836	0.4746096	0.9614859	0.8926829	0.8605641	0.6974807	0.8610144	0.7710314
0.7577808	0.8035132	0.8017823	0.7728575	0.8149903	0.782406	0.8116218	0.712778	0.7890229	0.7905476	0.8479679	0.8248781	0.8129564	0.742091	0.8241102	0.6749982	0.8183971
0.7199242	0.7432649	0.7387704	0.7352812	0.7457646	0.7867146	0.7933	0.8065439	0.8064083	0.8210909	0.7911934	0.8287125	0.7957829	0.813764	0.8174686	0.8233647	0.8219809
0.6995119	0.7174846	0.7760606	0.7423581	0.7352328	0.8013913	0.8093266	0.8265704	0.806522	0.82006	0.7811114	0.7999859	0.7962407	0.8245949	0.8238572	0.8045846	0.8278146
0.7285473	0.7370588	0.7330617	0.7546437	0.7435262	0.7759605	0.8186552	0.8233976	0.7833926	0.8128954	0.7239864	0.8066155	0.830819	0.8079339	0.8184748	0.8537152	0.8406828
0.7071848	0.7982387	0.7468485	0.7806359	0.7293064	0.7821192	0.7766392	0.807915	0.7836667	0.8249961	0.807799	0.7178462	0.7952946	0.7996522	0.8389274	0.856956	0.8419457
0.729112	0.7597954	0.7435801	0.7092201	0.7774972	0.7894503	0.8024796	0.7732297	0.812717	0.8064845	0.8470374	0.8232626	0.8075992	0.8004948	0.8506026	0.7763356	0.8004494
0.6707308	0.6993935	0.7387192	0.7530451	0.7188507	0.7425094	0.8309909	0.8282974	0.8304487	0.8298061	0.778172	0.860059	0.835279	0.8323449	0.7908455	0.8294792	0.8426363
0.7108876	0.8153132	0.7265447	0.7945576	0.7640641	0.7799805	0.6796337	0.7860898	0.8440193	0.8259855	0.7518985	0.8895295	0.7672002	0.8851584	0.7086082	0.8565022	0.8365183
0.7210304	0.7525819	0.7741055	0.7814231	0.7537994	0.7899088	0.7833709	0.7626241	0.8244857	0.807856	0.8108262	0.8163397	0.8267875	0.8037674	0.8235843	0.7987573	0.8193842
0.7315313	0.7682472	0.7687699	0.7570289	0.7568099	0.782497	0.7937706	0.8012031	0.7574029	0.8264472	0.8015054	0.7527561	0.8322014	0.840521	0.8213257	0.8409786	0.8241491
0.7527363	0.7677761	0.8362035	0.813614	0.8328546	0.8258665	0.7514151	0.7564935	0.7859654	0.7637404	0.790022	0.7366548	0.7855025	0.7880728	0.8267239	0.8219019	0.8310605
0.6999605	0.6876091	0.7664678	0.6997002	0.7411831	0.8817781	0.7231074	0.7958341	0.8005882	0.8312542	0.7953492	0.8834596	0.8069414	0.8166084	0.8792363	0.7914655	0.8688248
0.7037734	0.726075	0.729496	0.7419916	0.7516437	0.7610841	0.812862	0.8307909	0.836729	0.8260644	0.7720829	0.8508461	0.8125383	0.821261	0.7935894	0.844169	0.8548952
0.7236746	0.7164711	0.7304639	0.7343991	0.7474055	0.7716555	0.8308697	0.8166085	0.7674771	0.8088329	0.8632689	0.7832609	0.8461418	0.8091038	0.8516455	0.8309277	0.842348
0.6870225	0.8053142	0.8005561	0.8275304	0.7790928	0.7995375	0.7277323	0.8135828	0.8280742	0.792766	0.6733221	0.93091	0.8253253	0.7983403	0.6928418	0.8369741	0.8565937
0.7402063	0.8278795	0.8081498	0.7991827	0.6846449	0.7859794	0.7571404	0.8350136	0.7742499	0.7651739	0.8237889	0.7962762	0.7601377	0.8128895	0.8130547	0.8448427	0.8526837
0.8185281	0.8065149	0.8199424	0.7983904	0.8039781	0.7870179	0.754491	0.8071526	0.7547771	0.8064445	0.8067995	0.7795402	0.7820436	0.7948297	0.790418	0.8084093	0.7916328
0.7516034	0.7780353	0.7332584	0.7866244	0.7697383	0.7783225	0.7998963	0.7870494	0.7400178	0.8265245	0.843474	0.803247	0.8059627	0.8584004	0.8021377	0.8448607	0.8036795
0.7449198	0.7780793	0.7986309	0.7727289	0.7272106	0.8042369	0.8238324	0.7669697	0.7613415	0.7990013	0.7768891	0.8650132	0.8393214	0.8342631	0.7917725	0.8079672	0.8282071
0.7727386	0.7143983	0.7986117	0.7569003	0.7986478	0.7994561	0.8128163	0.7893679	0.8256417	0.8279402	0.8100193	0.8195876	0.6538634	0.8331578	0.856675	0.8160282	0.8386874
0.7631437	0.7964963	0.733749	0.7380303	0.7333745	0.768042	0.8044198	0.8140395	0.7634153	0.8221528	0.8149006	0.7834861	0.8546935	0.8204911	0.8547154	0.8563941	0.816617
0.730934	0.7371181	0.7551888	0.7186449	0.7526682	0.747586	0.8417132	0.8062449	0.8150489	0.834966	0.8331079	0.811658	0.8277605	0.8199315	0.8416718	0.8388149	0.8352266
0.8030638	0.7589363	0.7664072	0.7361263	0.7636997	0.7880958	0.8166262	0.7693408	0.7711071	0.834821	0.8387946	0.7906737	0.8433735	0.7983076	0.8378477	0.809696	0.8282197
0.8146483	0.7660718	0.785337	0.7687955	0.7727601	0.8017197	0.7896154	0.7423779	0.7915383	0.8445674	0.8329368	0.7662994	0.8287176	0.7964945	0.8508198	0.787533	0.8211118
0.773505	0.7917776	0.7975781	0.7698559	0.7874148	0.7823598	0.7626978	0.7326133	0.817785	0.8251525	0.8799707	0.7652114	0.7944007	0.7926866	0.8545029	0.8246684	0.8107702
0.8036218	0.7750757	0.8049121	0.7897727	0.8003914	0.8101248	0.7842444	0.7303463	0.7757711	0.8332096	0.8128922	0.784897	0.8121327	0.7734591	0.865595	0.7890065	0.8412566
0.7222527	0.7865966	0.7542007	0.7397181	0.7667006	0.7996395	0.8427423	0.7943617	0.77035	0.8395963	0.8444527	0.7709004	0.8313214	0.8340191	0.8317564	0.8463517	0.81235
0.6771378	0.7919919	0.7066678	0.755642	0.7313218	0.7254369	0.8399973	0.8091993	0.8520541	0.8209226	0.7773099	0.8084713	0.8380016	0.8467724	0.8391307	0.9075183	0.8667815
0.7293438	0.7729378	0.7505332	0.7618468	0.7752379	0.8028746	0.8078033	0.8043676	0.8287145	0.8216881	0.8223146	0.8023139	0.8116671	0.8366896	0.8045342	0.8412297	0.8303571
0.7177374	0.7337981	0.8031708	0.7100399	0.7113521	0.7934449	0.7939516	0.8077611	0.8125286	0.8555471	0.8706872	0.7687557	0.8422327	0.7784054	0.8800341	0.8669913	0.8621513
0.7246601	0.7376435	0.7475929	0.7511869	0.7541052	0.7589607	0.8228695	0.8281759	0.8182948	0.8364914	0.8380342	0.823568	0.8322817	0.8075451	0.8336344	0.8514255	0.8439915
0.7475756	0.7486044	0.7607385	0.7698306	0.7362139	0.7948876	0.8213594	0.8352032	0.7989927	0.8336835	0.7895012	0.818206	0.8213888	0.8125744	0.8279396	0.8509299	0.8448817
0.7652082	0.746685	0.749386	0.7589567	0.7582259	0.7626559	0.8306856	0.8194863	0.7518224	0.830598	0.8481904	0.7934577	0.8469111	0.8176389	0.8461398	0.8568755	0.8344045
0.8196195	0.7740602	0.7346231	0.7368736	0.7545072	0.775276	0.8066276	0.7438339	0.7853307	0.835954	0.8171669	0.8772644	0.8705735	0.828788	0.867513	0.7931927	0.7969965
0.7334226	0.7513763	0.7991448	0.7563197	0.7831666	0.787097	0.8254527	0.7918307	0.8133969	0.823141	0.817947	0.8140235	0.8146197	0.8161366	0.8604255	0.8082526	0.8280393
0.7295663	0.7794232	0.778599	0.7652406	0.7490492	0.7782887	0.8208203	0.827838	0.8199558	0.8411396	0.7778055	0.8480642	0.7900918	0.8220622	0.8237399	0.8537164	0.8226358
0.7004212	0.6789793	0.8098279	0.8015362	0.7243584	0.7970262	0.8510965	0.7587439	0.8445415	0.8548521	0.8200607	0.8121462	0.8170584	0.8875749	0.7725471	0.7855182	0.9126002
0.6821994	0.7559621	0.7477279	0.7522469	0.7894896	0.7573976	0.8122192	0.8326666	0.8378347	0.8365995	0.8049671	0.8471159	0.8531238	0.8563184	0.7958571	0.8176181	0.8598009
0.7959596	0.7600387	0.7772301	0.775871	0.7496916	0.787272	0.8095301	0.8210136	0.7560992	0.8256286	0.8490781	0.777316	0.830254	0.8255008	0.8436049	0.8172356	0.8442138
0.7393891	0.7461734	0.7591834	0.8002013	0.8047527	0.7992034	0.7968737	0.7983232	0.7622638	0.7755802	0.8095646	0.7943256	0.8604929	0.852029	0.8457237	0.869387	0.8449669
0.7358927	0.767728	0.7571888	0.7588747	0.7553535	0.7744898	0.8173257	0.8150809	0.7847919	0.8422086	0.8330014	0.8144476	0.8363879	0.8238565	0.8470272	0.8650854	0.8384575
0.7419105	0.7658834	0.7359424	0.7496981	0.7745575	0.7482621	0.8101914	0.7994951	0.7953901	0.8502863	0.7913057	0.8285189	0.8664367	0.8931043	0.8561151	0.8551204	0.8058575
0.7280283	0.7381878	0.7537968	0.6436731	0.7560976	0.7192331	0.8609965	0.8666325	0.8746684	0.8742857	0.8662382	0.8530252	0.7776232	0.8227527	0.8117594	0.8362761	0.8853484
0.6969309	0.7438248	0.7712509	0.7856688	0.7720644	0.7905486	0.82218	0.812712	0.8329725	0.8369042	0.8290053	0.8299724	0.8064719	0.8252062	0.8516129	0.8321115	0.8377584
0.7730016	0.7389894	0.7645938	0.7780332	0.7077667	0.8020766	0.8223034	0.8388611	0.8080616	0.8360477	0.8393079	0.8158153	0.8114358	0.8185048	0.8236246	0.8468518	0.8524424
0.7120336	0.7374362	0.7507495	0.7627823	0.7502072	0.7645692	0.800528	0.8648081	0.7964837	0.8457056	0.8340974	0.8358971	0.8330562	0.8267618	0.8648494	0.8792819	0.8348947
0.7179719	0.7362309	0.7624691	0.7708164	0.7373288	0.8245833	0.8411823	0.8489147	0.8489828	0.824687	0.8078992	0.8114945	0.8118907	0.8351477	0.8152796	0.8515075	0.8583704
0.7345382	0.7096595	0.7577136	0.7498789	0.7557605	0.7586769	0.8345501	0.8414273	0.8327218	0.8495651	0.8423244	0.8434395	0.8242351	0.8439406	0.8309452	0.8535277	0.8515523
0.7732904	0.7672561	0.7677438	0.7979352	0.8171415	0.7564235	0.8258134	0.8061117	0.8003927	0.844769	0.8418749	0.7989656	0.8248762	0.8295159	0.8464509	0.8141447	0.8275539
0.7183312	0.756169	0.7515131	0.753272	0.7515804	0.743687	0.8263205	0.8538902	0.8243868	0.8632787	0.8505786	0.8015255	0.8408822	0.8521333	0.8571128	0.8589242	0.8540388
0.6930805	0.7587378	0.7507965	0.7593575	0.7601849	0.7677732	0.8663718	0.8452376	0.8246744	0.8583035	0.8430367	0.8053566	0.8428713	0.8387457	0.8632479	0.8380845	0.8427211
0.7944013	0.7668475	0.7917582	0.7851239	0.7629349	0.7792578	0.818078	0.7647303	0.8042371	0.8448619	0.8498138	0.8265614	0.8370683	0.8451139	0.8585809	0.8245684	0.8139346
0.7731633	0.8319451	0.7871996	0.8358765	0.8029168	0.6940171	0.8789507	0.7826934	0.8511539	0.8308637	0.7175427	0.8446937	0.8440313	0.7973078	0.787423	0.8321682	0.8776141
0.754429	0.7950464	0.7475943	0.756949	0.8281462	0.7543109	0.8048669	0.8592566	0.7864791	0.8642914	0.776543	0.8316231	0.8256267	0.8472782	0.8156197	0.8467389	0.8754389
0.7664104	0.8046692	0.76525	0.7788542	0.7533135	0.7836982	0.842063	0.8671583	0.8057281	0.8236268	0.6911883	0.8516343	0.8762947	0.8346356	0.8427569	0.8514804	0.8321288
0.7387132	0.7752491	0.7604071	0.7792267	0.7621122	0.8050133	0.8418368	0.8324672	0.7967725	0.8307883	0.8519624	0.8045017	0.8322335	0.8159705	0.8533252	0.8533106	0.838137
0.7666667	0.7267772	0.8019962	0.7378136	0.7945349	0.7545298	0.842962	0.8178774	0.8283536	0.8602521	0.8552313	0.8174059	0.8437651	0.8229167	0.8643076	0.7941414	0.8445098
0.7596915	0.7479616	0.7730303	0.7807136	0.7746036	0.8024	0.8105995	0.7802827	0.8073888	0.8410304	0.8674904	0.8060188	0.8594484	0.8582328	0.8691689	0.8036447	0.8347767
0.9020088	0.8453608	0.9084079	0.9066667	0.8410622	0.8940208	0.7356322	0.6614256	0.7203608	0.7425659	0.8130311	0.7589286	0.8039568	0.7375	0.8825996	0.7590909	0.8693694
0.6750728	0.7866827	0.6989456	0.803711	0.7897229	0.7982826	0.7843542	0.9735491	0.8719128	0.633154	0.7548853	0.7984416	0.9198937	0.8547972	0.9270648	0.7827154	0.9375545
0.7442446	0.7434292	0.7645237	0.7738874	0.7939591	0.8101006	0.8453801	0.8290542	0.8236609	0.8416297	0.7948444	0.8508806	0.8314901	0.8235319	0.8304826	0.8369364	0.854466
0.7880508	0.7797773	0.7788896	0.7736217	0.7725961	0.7850195	0.838695	0.8206396	0.7860896	0.8264976	0.8425612	0.8039744	0.8445247	0.82952	0.8585342	0.8222033	0.8556244
0.7796855	0.8094037	0.8051267	0.8246467	0.8609604	0.8399585	0.699077	0.828627	0.7615384	0.7811353	0.8907486	0.8698584	0.7329546	0.7963149	0.8194956	0.8167093	0.8933447
0.7923924	0.8028343	0.7840695	0.7605391	0.8295924	0.7495711	0.8408983	0.7990415	0.7993466	0.8649698	0.8424798	0.7619011	0.8403997	0.8385867	0.8466137	0.8428112	0.8318722
0.7235696	0.776215	0.8082914	0.8116275	0.7932399	0.8606336	0.8348359	0.8103659	0.8097087	0.7152671	0.7945625	0.8278286	0.851661	0.8670643	0.8297355	0.8503702	0.8664235
0.7504525	0.7764454	0.7716852	0.7701547	0.8036592	0.7961702	0.8306464	0.8319952	0.7930238	0.837615	0.8572502	0.7802486	0.854816	0.8272996	0.8689693	0.8407993	0.8421404
0.7908279	0.7838314	0.7683008	0.7949378	0.7869048	0.8281741	0.8357707	0.8301887	0.7991232	0.8562729	0.8264195	0.8370626	0.6691952	0.8417605	0.853776	0.8592353	0.8727715
0.7941085	0.7634327	0.8152842	0.7742452	0.7969506	0.8172978	0.8112334	0.7696664	0.8012499	0.8503308	0.8571091	0.8124885	0.8425041	0.8142431	0.8886262	0.8251364	0.8054746
0.7551007	0.8380172	0.7284883	0.7495788	0.8195254	0.8369735	0.8075026	0.8462316	0.8148109	0.7583662	0.7070533	0.8770975	0.8853259	0.9023093	0.8588246	NA	0.8500503
0.7591614	0.7531123	0.7225813	0.7998506	0.7942916	0.8127288	0.8142478	0.8533376	0.8107482	0.8201848	0.8525798	0.831944	0.8663997	0.8477651	0.8155201	0.8997271	0.8167608
0.7667559	0.7805279	0.7822545	0.7477162	0.8059022	0.8198397	0.8366209	0.823893	0.8159557	0.8399003	0.8581724	0.7877662	0.8219134	0.8052828	0.8514563	0.8781035	0.8507934
0.7431552	0.7765735	0.7834476	0.8112552	0.7678007	0.805969	0.8237169	0.8230816	0.8267359	0.853223	0.8019155	0.830857	0.8355346	0.8462973	0.8477169	0.8431433	0.860534
0.6559448	0.9198472	0.7042052	0.7124417	0.7768531	0.878041	0.9147345	0.7989862	0.723301	0.8365572	0.8991141	0.886932	0.7589902	0.8993794	0.8658201	0.7987397	0.8525487
0.7001396	0.7569106	0.7303413	0.7957734	0.7549873	0.7974051	0.8575765	0.8325967	0.8423276	0.8294497	0.8415545	0.8666397	0.835128	0.8665998	0.8478329	0.8796209	0.8495424
0.7304097	0.7317912	0.7353743	0.7456248	0.7743918	0.8091277	0.8430253	0.866033	0.8257354	0.8713353	0.8481719	0.8228197	0.8539839	0.841849	0.8629888	0.8749888	0.8558915
0.8307377	0.8454037	0.8386312	0.8588866	0.8642628	0.88099	0.7762538	0.7553806	0.7910075	0.7998322	0.831421	0.8081232	0.88574	0.8239152	0.7901736	0.7162561	0.7990196
0.7744048	0.7565929	0.7961127	0.7690418	0.7634259	0.8155673	0.815534	0.8205538	0.8298425	0.8582519	0.8053871	0.8642269	0.8403404	0.8339966	0.8553548	0.8829558	0.8152502
0.7275203	0.7790233	0.7562545	0.743529	0.8144029	0.800563	0.81915	0.8249347	0.8320658	0.8564515	0.8327938	0.8668897	0.8830404	0.8601528	0.8679576	0.8019841	0.8331344
0.7764165	0.773221	0.8044704	0.8021171	0.7947072	0.8134292	0.8147361	0.8105152	0.8421194	0.8273407	0.8336857	0.8276197	0.830862	0.8335556	0.8429994	0.8464324	0.8262054
0.6953034	0.785418	0.7550232	0.7249931	0.7702045	0.8617443	0.8332737	0.8886295	0.8354868	0.8485799	0.8671352	0.8270806	0.8455141	0.8387352	0.838845	0.8416666	0.8475212
0.8102426	0.8183491	0.8201815	0.822119	0.8022883	0.7943511	0.8025908	0.8001271	0.8290721	0.8339525	0.8564712	0.8028725	0.8403808	0.8256705	0.842228	0.7965329	0.8364116
0.813785	0.8209902	0.7920372	0.7801097	0.8263621	0.7993817	0.8312601	0.841958	0.8458328	0.8204628	0.7748327	0.8449038	0.8380653	0.7942469	0.8171672	0.8583558	0.8369414
0.7570111	0.7757327	0.7731001	0.766584	0.7504933	0.7847025	0.8283324	0.8598768	0.8208697	0.8418725	0.8361073	0.8480473	0.8615997	0.8290438	0.8597663	0.8820553	0.8648023
0.7840266	0.7977622	0.7665007	0.7841964	0.8268546	0.7810236	0.8253996	0.8276056	0.8106596	0.8447128	0.8537557	0.8581336	0.8514387	0.8300765	0.8296108	0.8356016	0.8333194
0.7726378	0.7820225	0.779819	0.7803878	0.7633141	0.8011229	0.818525	0.8516397	0.8257158	0.8498824	0.8375036	0.8327253	0.845832	0.8430545	0.8611402	0.8550188	0.8491073
0.7537571	0.7822401	0.7690738	0.7977841	0.782035	0.7934283	0.8353778	0.8302789	0.8377995	0.8648595	0.7714319	0.8696433	0.8531108	0.8510166	0.84268	0.8608979	0.8665856
0.7429304	0.7557096	0.76254	0.782301	0.7724394	0.8142703	0.8238744	0.8620539	0.8461075	0.8558479	0.8408573	0.8495463	0.8505945	0.8352973	0.8465161	0.8718649	0.8571307
0.7499904	0.7823706	0.7856961	0.7515426	0.7862931	0.7815527	0.8625139	0.8447328	0.8065546	0.8624251	0.8738481	0.7953079	0.854618	0.8394323	0.8759518	0.8697413	0.8542948
0.7621322	0.7968904	0.7853953	0.7924673	0.7808444	0.8396003	0.8201128	0.8492629	0.7990263	0.8342801	0.8305568	0.8090966	0.856185	0.8604627	0.8458935	0.8661695	0.8533972
0.7325498	0.8172544	0.8419078	0.8738038	0.7697899	0.8163157	0.8163723	0.7876533	0.87049	0.7494473	0.813638	0.8853462	0.8765922	0.8786781	0.7866575	0.8523554	0.8206664
0.8318959	0.8176889	0.8358005	0.8349839	0.8667225	0.8415907	0.8119093	0.8178717	0.7805383	0.84005	0.7990323	0.8024781	0.8142442	0.8058595	0.8493976	0.7999284	0.8482825
0.8081843	0.7952484	0.7795128	0.7901559	0.7858971	0.7979455	0.8376196	0.8325759	0.8297932	0.8424353	0.82859	0.8252849	0.8453831	0.8413174	0.8575275	0.8576303	0.8591382
0.7588235	0.7462341	0.8020158	0.731564	0.8110707	0.8980423	0.7689025	0.831868	0.8248634	0.8567595	0.818154	0.9022019	0.8329231	0.8380441	0.8867937	0.807771	0.8987095
0.8033307	0.7698495	0.7773415	0.8064553	0.7658534	0.8017253	0.8208538	0.8296573	0.7969427	0.8491924	0.8830696	0.8248891	0.8723745	0.8385395	0.851797	0.8681961	0.8607147
0.8036698	0.8007975	0.8068486	0.8111752	0.7920204	0.8127124	0.8297895	0.8437442	0.8139115	0.8341252	0.8271534	0.8114976	0.8426291	0.8392048	0.8446057	0.8698208	0.8381355
0.8142939	0.7874385	0.7802413	0.7813785	0.8040944	0.8249486	0.837529	0.8307625	0.8413284	0.8545108	0.8301002	0.8409979	0.8615475	0.7923919	0.841433	0.8571429	0.8545547
0.7271118	0.7855989	0.7658618	0.7595553	0.775153	0.8214973	0.8389717	0.8685005	0.8222085	0.865707	0.8653838	0.8413917	0.8531692	0.8503277	0.8618551	0.8728347	0.8740276
0.8202779	0.8013681	0.8270111	0.7844883	0.8166078	0.8259687	0.8390484	0.8095166	0.8102496	0.8468321	0.8517679	0.8440143	0.837633	0.8309746	0.8712196	0.814032	0.8294258
0.7907715	0.7805591	0.7897029	0.7855436	0.7820976	0.8190659	0.8340787	0.8314503	0.7990266	0.8704454	0.882659	0.8013828	0.8497338	0.8446085	0.8896109	0.871574	0.8510675
0.7345508	0.780785	0.7870027	0.7927946	0.8350721	0.7878618	0.8304309	0.8315061	0.8195848	0.8510886	0.8485905	0.8781466	0.8708081	0.8455266	0.846681	0.8741937	0.8600922
0.807375	0.7926788	0.7956573	0.7932004	0.7947974	0.8259649	0.8483611	0.8434075	0.8234345	0.8396947	0.8465128	0.8177764	0.8329568	0.8485103	0.8560951	0.8573542	0.8509942
0.7462922	0.859712	0.7692828	0.7729236	0.7688186	0.7843962	0.8914437	0.8540737	0.7901366	0.8109053	0.8679395	0.8427948	0.8615859	0.8550746	0.8676011	0.8846868	0.8490775
0.7750725	0.7523867	0.7802938	0.7798613	0.7912771	0.8083251	0.8473994	0.8427453	0.8406945	0.8658264	0.8559755	0.854187	0.8569043	0.8592095	0.8692684	0.8482661	0.854185
0.8556951	0.7194226	0.8870357	0.8266855	0.8889537	0.7534754	0.8616664	0.7756397	0.7701652	0.8127337	0.8909401	0.7253074	0.8649747	0.8462777	0.8688691	0.8619276	0.8824003
0.7926943	0.8734641	0.8330425	0.793524	0.8198706	0.8136071	0.8590264	0.7941658	0.7741862	0.8310183	0.8643232	0.8450043	0.8827285	0.8388202	0.8560285	0.8009995	0.831959
0.7785069	0.7840699	0.7905653	0.7797358	0.7747043	0.7920503	0.8470441	0.8414515	0.83423	0.8584286	0.851728	0.8538201	0.8597626	0.8488007	0.8832308	0.8623673	0.8643057
0.7578874	0.798195	0.7860415	0.8059935	0.7888853	0.8532397	0.8219653	0.8465583	0.850867	0.8460774	0.820139	0.8961899	0.864587	0.8462597	0.8448044	0.8240576	0.8537432
0.7729713	0.7844286	0.8084381	0.756592	0.8155889	0.8021084	0.840216	0.8402851	0.8349794	0.8687888	0.8543542	0.8338417	0.867796	0.8458447	0.8947791	0.84337	0.8505845
0.8046385	0.7709426	0.7858312	0.8207167	0.7962832	0.8027131	0.8591096	0.8587034	0.8369665	0.8590488	0.8514282	0.8321759	0.8477182	0.8393437	0.8486946	0.8423456	0.8604604
0.845385	0.8393595	0.7891213	0.726357	0.7929912	0.8890655	0.800878	0.8775686	0.7558944	0.8549958	0.863236	0.89766	0.8352703	0.7995403	0.8844495	0.8558044	0.8121459
0.7814525	0.7844781	0.8496568	0.8216856	0.8419257	0.8288	0.8373877	0.8409128	0.8605751	0.8495994	0.7785796	0.8839747	0.8422871	0.8640738	0.7894737	0.836693	0.8365368
0.7738121	0.7844798	0.7880687	0.7889087	0.7996476	0.808919	0.853161	0.8520344	0.8624183	0.8432261	0.8500205	0.8534566	0.8537717	0.8496276	0.8585098	0.861381	0.8653261
0.7769902	0.774865	0.8064835	0.773648	0.81291	0.8015593	0.8513638	0.829854	0.8361542	0.8632173	0.8725647	0.8186253	0.8772413	0.8521317	0.8898606	0.8382744	0.8744887
0.6365933	0.8492829	0.8204843	0.889984	0.8953218	0.8719596	0.7033587	0.9058608	0.9291278	0.8869017	0.641444	0.9221139	0.9125597	0.9095598	0.7584484	0.7541227	0.864565
0.8067167	0.7875383	0.834324	0.8378353	0.8503848	0.8836271	0.8334548	0.7740648	0.8216364	0.7778708	0.8360186	0.8659906	0.8911744	0.8934544	0.8323896	0.7891424	0.8486295
0.8505687	0.8514961	0.7198959	0.8691611	0.7579452	0.8413457	0.9276246	0.8694515	0.8253318	0.8263057	0.6627707	0.9100625	0.8686171	0.8848863	0.9262412	0.8532574	0.725849
0.7114971	0.7941087	0.787065	0.802144	0.8068258	0.8186768	0.8911939	0.7831066	0.8692805	0.8453583	0.9308565	0.8006135	0.884199	0.874533	0.8957392	0.7997777	0.8758609
0.7522924	0.7460949	0.768509	0.7821844	0.7745748	0.811938	0.8508725	0.8884352	0.8523385	0.8782055	0.8599481	0.8610328	0.8611949	0.8551859	0.8754416	0.8922682	0.8652679
0.7772241	0.7754636	0.7832334	0.7991506	0.8201329	0.789283	0.8585727	0.8452551	0.8378484	0.8780216	0.8318537	0.8471357	0.8683708	0.8542301	0.8707021	0.8595474	0.8828565
0.7546195	0.8077576	0.7769218	0.7979691	0.7813025	0.829255	0.8520084	0.8615988	0.8640084	0.8589398	0.8322198	0.8870521	0.8397574	0.8509028	0.8525212	0.8600745	0.8741297
0.7799672	0.7776463	0.79287	0.8083401	0.7798366	0.8072495	0.863003	0.8622999	0.8417772	0.8654364	0.8552799	0.8499035	0.8524445	0.8393721	0.8605596	0.8730087	0.8722629
0.7981928	0.8459276	0.7977496	0.8151087	0.8282411	0.8711191	0.8267733	0.8173227	0.854591	0.8191757	0.8715137	0.8383282	0.8631547	0.8495758	0.8900309	0.7618598	0.8352562
0.74716	0.8010412	0.8063102	0.7771381	0.8213666	0.8085153	0.8577685	0.8582485	0.8313895	0.8815972	0.8690594	0.8264434	0.8612616	0.8353153	0.8718978	0.8758679	0.8708685
0.730115	0.8285676	0.8256639	0.8453951	0.7005976	0.8321384	0.8251738	0.8724269	0.8575234	0.8239504	0.8509128	0.8828478	0.8354204	0.8779279	0.8459905	0.8768184	0.8964414
0.7995591	0.8300205	0.7992283	0.7688339	0.8831516	0.8034123	0.8919782	0.7580658	0.8856776	0.8936853	0.8851469	0.7472791	0.7768269	0.8723012	0.9342309	0.7658642	0.913799
0.7469678	0.7720159	0.8000817	0.8004472	0.8068736	0.8287317	0.8529671	0.877133	0.853927	0.8587907	0.8365783	0.8524187	0.8575653	0.8698881	0.8626919	0.8521004	0.8815117
0.7354602	0.8285698	0.7780673	0.7924957	0.7921379	0.8190548	0.855357	0.8626439	0.844839	0.872263	0.8729237	0.8561792	0.8521954	0.8464702	0.8639138	0.871482	0.8818955
0.8025311	0.8513456	0.8390443	0.7680485	0.7805775	0.7671503	0.8839056	0.8586836	0.8199893	0.8047408	0.8900309	0.8037908	0.8706975	0.8530799	0.8660291	0.8634788	0.9048617
0.8028984	0.7872736	0.7990045	0.806007	0.8046198	0.8086423	0.8483326	0.8612802	0.827696	0.8647584	0.8737721	0.8481921	0.8578951	0.8555579	0.8720331	0.8613443	0.8501188
0.7517458	0.7673523	0.8143821	0.805213	0.8086394	0.847519	0.8493482	0.8244503	0.8631381	0.8381209	0.8104032	0.8970137	0.8895903	0.878027	0.8694369	0.8651049	0.8506029
0.7562193	0.8163228	0.8157657	0.7909884	0.8128017	0.8079064	0.8567615	0.8547604	0.8418857	0.8775609	0.8436639	0.8453751	0.8555471	0.8640974	0.8763112	0.8614054	0.8615775
0.7477474	0.8303785	0.7865979	0.8132461	0.8038452	0.8320016	0.8600557	0.8402445	0.8773506	0.8581176	0.8355179	0.8670732	0.8596411	0.8744414	0.863039	0.8393556	0.8521573
0.7940403	0.8160698	0.8035949	0.7959937	0.8340969	0.8558199	0.8459737	0.8076242	0.8362548	0.8707784	0.8983025	0.8284711	0.8868842	0.8403764	0.8751724	0.8026089	0.8537325
0.8023058	0.8183792	0.8194287	0.7782117	0.8214126	0.8105071	0.8363543	0.8716652	0.8580784	0.8672241	0.8169791	0.8562589	0.8606279	0.8108365	0.8987883	0.8679194	0.8569744
0.764581	0.7984679	0.790001	0.8086478	0.8002881	0.8178328	0.8484999	0.8789106	0.858562	0.8551072	0.8374446	0.8638466	0.859737	0.8708214	0.8547004	0.8776222	0.8767262
0.7707182	0.797524	0.8200017	0.833505	0.8036893	0.8286849	0.8329024	0.8745565	0.8840918	0.8764642	0.7223073	0.8793904	0.8632652	0.8649322	0.8483894	0.8870703	0.8751016
0.7793691	0.8057078	0.8366779	0.8205884	0.8378353	0.8338675	0.8686131	0.8214264	0.8334342	0.8516915	0.8797728	0.8566905	0.8638858	0.8460301	0.8660513	0.8062099	0.8639738
0.7805856	0.8083619	0.778527	0.777473	0.8111441	0.8410312	0.8636671	0.880141	0.805421	0.8483476	0.8577486	0.9025046	0.8536276	0.8741207	0.8709927	0.8751577	0.8511588
0.8615022	0.8369499	0.7672317	0.7984958	0.7962408	0.8170264	0.8576694	0.8345411	0.856537	0.8125075	0.9110201	0.803981	0.8562488	0.8404465	0.8846099	0.9217787	0.8686212
0.796829	0.7678517	0.7643206	0.8350755	0.8354585	0.7953453	0.8775263	0.859313	0.8340904	0.8615932	0.8676583	0.8537398	0.8880143	0.8675841	0.8579331	0.8844665	0.8791192
0.7894855	0.8299783	0.821444	0.8321178	0.8173401	0.830614	0.8526122	0.8614423	0.8566533	0.8373476	0.8615925	0.8498321	0.8377072	0.8523375	0.85809	0.8717153	0.8702664
0.7736796	0.781275	0.8101742	0.7936536	0.8147601	0.8110496	0.8686041	0.8679398	0.8630345	0.8687329	0.8878243	0.8570328	0.8776405	0.8609924	0.8673759	0.8690902	0.8653872
0.7385999	0.8692137	0.8644595	0.8445397	0.8103236	0.8913649	0.8685015	0.8676414	0.8766192	0.883652	0.8374112	0.8371933	0.8766443	0.8933054	0.7328417	0.7900128	0.8644068
0.7622295	0.8110111	0.8141162	0.8210796	0.8295094	0.8282816	0.8637859	0.8780388	0.8555638	0.884239	0.8660922	0.8386431	0.8862567	0.7529315	0.8969471	0.8755969	0.8956785
0.855239	0.8481156	0.8084452	0.8447179	0.8558149	0.8388992	0.857521	0.8543075	0.8142433	0.8572459	0.8589926	0.8064411	0.8629283	0.8483171	0.8636364	0.8377273	0.8475557
0.766893	0.7915449	0.7957097	0.8095958	0.7830449	0.8165078	0.9017678	0.8506456	0.841854	0.8798605	0.87502	0.8339954	0.8701975	0.8693571	0.8957038	0.8885021	0.8901777
0.7323147	0.8119742	0.8127395	0.8287652	0.8056289	0.8532364	0.8830925	0.8855567	0.8553687	0.8720439	0.8364577	0.8836938	0.8324475	0.8564985	0.8802192	0.8644118	0.8665521
0.7651193	0.784389	0.8138292	0.8144512	0.8227507	0.8162674	0.8595445	0.8728011	0.8475775	0.8578434	0.8591934	0.8989428	0.8629789	0.8776211	0.8487611	0.8776017	0.8826492
0.7669164	0.7778938	0.7825405	0.7819164	0.7749532	0.8050492	0.868556	0.8664145	0.8452742	0.9013376	0.8923153	0.8533008	0.8947054	0.8815188	0.8850369	0.8877751	0.8981237
0.7786168	0.8329605	0.7829834	0.7961584	0.8156088	0.8359298	0.8753179	0.7980689	0.840757	0.8054085	0.9063222	0.8749236	0.8871266	0.8672499	0.9202359	0.8985515	0.86087
0.8242583	0.8144717	0.8299873	0.8237515	0.7894518	0.8202541	0.8527663	0.8601649	0.8245493	0.8612535	0.8668738	0.8491217	0.8597013	0.8578594	0.8824021	0.8873362	0.8768979
0.8214663	0.8220877	0.8115284	0.861295	0.8518982	0.8169467	0.8418212	0.8560469	0.8167549	0.8713435	0.8298414	0.8526806	0.8453427	0.8913986	0.8611205	0.8549722	0.8787215
0.7074844	0.6811887	0.7542701	0.8296198	0.8635492	0.8004084	0.9415362	0.90643	0.8331322	0.7611336	0.9316803	0.8212535	0.8768938	0.9109584	0.9169765	0.9021403	0.9487339
0.8137876	0.7849696	0.7949329	0.8132219	0.7992256	0.8229208	0.8574399	0.8698315	0.8615053	0.8728867	0.8683446	0.8650597	0.8706267	0.8716121	0.881552	0.8654069	0.8900895
0.8810205	0.8220408	0.8129039	0.8388984	0.8338375	0.8327151	0.8436695	0.8224526	0.8648593	0.8280672	0.8730892	0.8544559	0.8709306	0.8432784	0.8568971	0.8827374	0.8427263
0.7677218	0.7942976	0.8244868	0.7933149	0.7926951	0.8139838	0.8660436	0.8765304	0.8423264	0.8834431	0.8965592	0.8511342	0.8982458	0.8631224	0.8743788	0.887988	0.8796508
0.7207595	0.7909066	0.8526066	0.8237197	0.8586351	0.854541	0.8096123	0.882076	0.8273069	0.8566086	0.9092275	0.8541136	0.8970087	0.8573308	0.8546365	0.9232338	0.8352273
0.7651724	0.7841511	0.7948945	0.8241227	0.8148624	0.8542073	0.8762133	0.854253	0.860808	0.8572412	0.8496005	0.8608557	0.8504642	0.8838386	0.8974636	0.891362	0.8980476
0.7989292	0.8218306	0.7964067	0.7944493	0.806137	0.8506341	0.8560944	0.8561396	0.8359935	0.8895566	0.9127671	0.8473402	0.8918568	0.8847187	0.9063336	0.8181528	0.8554977
0.7789134	0.8109275	0.8405145	0.8265294	0.8079996	0.8227578	0.8619238	0.8590878	0.8417875	0.8818581	0.8692227	0.8686727	0.868975	0.8616153	0.8704343	0.8834606	0.8735281
0.7979221	0.8098538	0.8316103	0.8272363	0.8373694	0.8194102	0.8573783	0.8700178	0.8483624	0.8734839	0.8510111	0.8868967	0.8578902	0.8667774	0.8611286	0.8662875	0.872799
0.7918917	0.8084872	0.8165439	0.8125173	0.7986252	0.8284178	0.8769838	0.8684029	0.8539259	0.8925256	0.84019	0.8446718	0.87091	0.8872037	0.8833774	0.8832288	0.879135
0.8126468	0.7815778	0.8300408	0.7700872	0.841039	0.8382906	0.8700491	0.8575573	0.8589506	0.8761752	0.8899103	0.857238	0.8679174	0.8638894	0.8973871	0.8514537	0.8786755
0.8726779	0.8561372	0.7874608	0.8733543	0.8921409	0.860274	0.8557982	0.8119361	0.8334461	0.8387597	0.9036486	0.8432279	0.8320264	0.7805782	0.8611478	0.8520389	0.8911223
0.7241861	0.8685845	0.8085489	0.7892157	0.771075	0.8860645	0.8947368	0.9194693	0.8715064	0.8337897	0.8376007	0.832292	0.8347107	0.8876317	0.8423517	0.9030223	0.9438875
0.8267459	0.8407636	0.8221803	0.8341379	0.7241877	0.8618281	0.8703377	0.8989636	0.8576854	0.8505518	0.8702185	0.8635066	0.8427829	0.8798903	0.8593435	0.8746381	0.8710961
0.837718	0.809946	0.8002666	0.8201351	0.836295	0.8612761	0.8444557	0.8438053	0.8455431	0.8916198	0.8804658	0.852786	0.8697829	0.8514448	0.8770313	0.8692724	0.8616668
0.7875079	0.8044356	0.8329667	0.7997651	0.808815	0.827942	0.8647737	0.8812692	0.8680845	0.8703063	0.8839108	0.8651626	0.8618175	0.8663694	0.8783537	0.8716418	0.8854223
0.7919825	0.7772526	0.8018206	0.7837452	0.8276033	0.8146078	0.8947069	0.8641803	0.8633932	0.882248	0.8797317	0.8370103	0.890454	0.8918269	0.8973641	0.8776814	0.8863413
0.7804592	0.8214131	0.8124406	0.8265284	0.8642548	0.81586	0.8803167	0.8661706	0.8620146	0.8779941	0.8553477	0.8784825	0.8698567	0.8344474	0.8311349	0.8919682	0.89867
0.8019661	0.8504842	0.8255229	0.814903	0.8262841	0.8295178	0.8650102	0.8449922	0.8649485	0.8735008	0.8785197	0.8573053	0.8682407	0.8477303	0.8586485	0.8760223	0.8841941
0.8062931	0.8563023	0.8010778	0.853581	0.8478569	0.8707417	0.8773585	0.8539492	0.8554644	0.847384	0.838538	0.8777035	0.8858993	0.8694801	0.8311492	0.8566906	0.8398607
0.8359016	0.8907334	0.8350492	0.8358552	0.8610953	0.8181639	0.8805714	0.8258406	0.7790582	0.8373297	0.7993648	0.8334863	0.8564608	0.8444235	0.9127942	0.9257613	0.8999541
0.8507755	0.9005587	0.7927007	0.8151096	0.8259048	0.8064121	0.8450329	0.9088663	0.8194432	0.8708646	0.9198377	0.7892512	0.8397607	0.869001	0.8867401	0.8901598	0.8447717
0.7651847	0.836908	0.7981902	0.784691	0.8274642	0.8551035	0.8828804	0.8687898	0.8416335	0.8882843	0.904019	0.8518275	0.8657755	0.8482482	0.8813193	0.8843672	0.8946348
0.8222119	0.8239868	0.827861	0.809866	0.8386347	0.8249734	0.8562039	0.8604457	0.8180601	0.8636426	0.8920685	0.8393822	0.876087	0.8634965	0.8879288	0.9036431	0.8710417
0.8006868	0.8395957	0.8500591	0.8314164	0.794182	0.8690235	0.8903788	0.8904614	0.8709645	0.8881132	0.8836144	0.8775756	0.6120199	0.8992572	0.8898821	0.9055707	0.8930979
0.7922004	0.813292	0.8285409	0.811262	0.8292083	0.852006	0.8440584	0.8783215	0.8828087	0.8770183	0.8544192	0.8623087	0.8688694	0.867373	0.8706378	0.8863441	0.8672358
0.7690583	0.8129995	0.8013735	0.8178548	0.792369	0.8624049	0.8701116	0.8848872	0.857945	0.8536223	0.8787624	0.8339194	0.8733738	0.8810862	0.8858132	0.9056162	0.907303
0.8479315	0.8037282	0.7940269	0.7954939	0.7965668	0.7981654	0.8943272	0.8625399	0.8538799	0.8735169	0.9091558	0.828415	0.8840888	0.8631933	0.888	0.8984395	0.9071265
0.7379589	0.7975571	0.7863377	0.8738723	0.8476357	0.8225752	0.8604924	0.905793	0.8726402	0.8174955	0.8565245	0.8373909	0.8949165	0.86268	0.9232717	0.9302661	0.8714544
0.8407243	0.8687621	0.844	0.777212	0.8505312	0.8299487	0.8947119	0.7968509	0.8312602	0.7816817	0.9054044	0.8981839	0.8507094	0.8170002	0.9146929	0.8970027	0.9031303
0.7841742	0.7942328	0.7997578	0.8216522	0.7973191	0.8376011	0.8738348	0.8843836	0.8406796	0.8544972	0.9197279	0.8210986	0.89776	0.8805816	0.9024685	0.9048796	0.891781
0.809616	0.7613881	0.8232769	0.859769	0.8254516	0.8139921	0.8926073	0.892682	0.8416008	0.8615147	0.8777464	0.8513848	0.8759105	0.8652052	0.8847056	0.882774	0.8940375
0.8876337	0.8386619	0.8335028	0.8332863	0.8075104	0.799072	0.8307136	0.7832431	0.836235	NA	0.8918553	0.8990782	0.9064701	0.8740977	0.9232814	0.8801436	0.8356197
0.8098127	0.814688	0.8044634	0.831365	0.8487352	0.8031044	0.89444	0.8605893	0.8360521	0.870681	0.8582394	0.8574604	0.8810495	0.8653699	0.8908615	0.9131666	0.874584
0.8368387	0.7815063	0.8153982	0.8031648	0.7892146	0.8160822	0.8798084	0.895798	0.8294454	0.8769678	0.8966432	0.8476086	0.8826557	0.8578972	0.9043055	0.9047048	0.8985234
0.8040196	0.8658586	0.7811829	0.8084272	0.8986824	0.8011027	0.8987394	0.814968	0.9037486	0.9067425	0.8959514	0.7836837	0.8198165	0.8850015	0.9246141	0.8100872	0.9154917
0.7944981	0.8995252	0.7831284	0.9279925	0.9476242	0.8395997	0.8399042	0.8255589	0.8525237	0.8538688	0.6480056	0.9178128	0.8612381	0.8725021	0.9492814	0.848734	0.8576657
0.7394717	0.8750796	0.8185634	0.7700076	0.8316262	0.8324856	0.8849667	0.8694131	0.817532	0.8610776	0.8906161	0.8811539	0.921884	0.8978877	0.8769169	0.8601353	0.8912193
0.806939	0.8123628	0.8413441	0.8429615	0.827812	0.8446343	0.8441426	0.8780316	0.858328	0.8738571	0.8828802	0.8567399	0.8360821	0.8763742	0.8982816	0.8796107	0.8681194
0.6382059	0.8384041	0.8509195	0.8226693	0.8599004	0.8685295	0.880269	0.8765854	0.8244525	0.8955271	0.9132286	0.8521512	0.889469	0.8886302	0.8968203	0.905466	0.8292656
0.8241583	0.81635	0.8262411	0.796571	0.8394557	0.8353367	0.8642103	0.8706545	0.8299431	0.8707154	0.8890937	0.8571544	0.8855438	0.8670079	0.8833725	0.8907402	0.8839907
0.8418245	0.8186654	0.8408219	0.8397568	0.83124	0.8413988	0.8765672	0.8432592	0.8479826	0.8793422	0.8784735	0.8320376	0.8698178	0.8450965	0.8813003	0.8899321	0.8781297
0.7992859	0.7756364	0.819396	0.812334	0.7885277	0.8421875	0.8657343	0.8961807	0.8700536	0.8775142	0.8692041	0.8795897	0.8695822	0.8840463	0.8868561	0.9114817	0.8914443
0.8127567	0.8302442	0.8078278	0.8080179	0.8332005	0.8472189	0.8558583	0.8547624	0.8442819	0.8800874	0.8691871	0.8595544	0.8845904	0.8726968	0.8967156	0.896953	0.8918382
0.8062212	0.7982241	0.8480732	0.8423059	0.8354392	0.867249	0.8771272	0.8727909	0.8938285	0.8752992	0.860904	0.8268713	0.8825331	0.8547284	0.8887872	0.8752261	0.8606247
0.7902305	0.7951753	0.8115565	0.8177612	0.7964525	0.8103555	0.8799267	0.8889703	0.8728909	0.8888014	0.8923489	0.8718058	0.9026892	0.877978	0.8973364	0.8927822	0.8859854
0.7345133	0.8245177	0.7839127	0.8180881	0.8263909	0.8425085	0.8717949	0.9017359	0.834337	0.8987833	0.8771784	0.8669947	0.8976998	0.9102339	0.8799364	0.8934185	0.913367
0.9242048	0.9670289	0.6513947	0.8980181	0.8602573	0.9442592	0.918808	0.7465636	0.8262571	0.7699115	0.6501687	0.9377628	0.924341	0.9493671	0.7626201	0.9147477	0.9406311
0.8093	0.8502611	0.8185408	0.8162323	0.79834	0.834381	0.878873	0.8861501	0.849335	0.8701792	0.8760766	0.868066	0.8974501	0.8878423	0.8519077	0.9022344	0.8927453
0.8030061	0.8032467	0.8554032	0.807749	0.8517188	0.8661072	0.8627961	0.8784533	0.8641304	0.8486214	0.8776558	0.8714705	0.8919159	0.8690476	0.8876767	0.8728709	0.8878812
0.80895	0.7981662	0.8179289	0.8175464	0.8606406	0.8163837	0.8812599	0.8635733	0.8639877	0.8884371	0.8953891	0.8337114	0.8768547	0.8733906	0.9113798	0.9143397	0.8912439
0.7042664	0.7913393	0.8140224	0.8325256	0.9191325	0.932467	0.9277236	0.9649557	0.8788219	0.6314116	0.8036116	0.8505335	0.9442835	0.9334842	0.9119039	0.8206881	0.952491
0.8450298	0.8336954	0.8296451	0.786642	0.8560932	0.851128	0.8393779	0.881834	0.861535	0.8904718	0.8804052	0.8938864	0.860137	0.8724026	0.8889846	0.8764651	0.86956
0.7834225	0.8053405	0.8188737	0.8456259	0.8390638	0.8571355	0.8724349	0.8733313	0.8750311	0.8836499	0.863624	0.8659312	0.8819838	0.8638986	0.8900698	0.9030065	0.8961146
0.7920673	0.80773	0.8097483	0.8165367	0.8294886	0.8314936	0.8823933	0.8898086	0.844405	0.907818	0.8838478	0.8504802	0.889255	0.8877976	0.8723953	0.9197639	0.9110699
0.7627063	0.6921719	0.8159631	0.8118947	0.8076425	0.8630589	0.8913304	0.9186316	0.8511757	0.923201	0.8770571	0.8644938	0.9324445	0.9169846	0.9325273	0.871634	0.8943878
0.7957611	0.8022308	0.805545	0.8240488	0.8457293	0.8637187	0.8652295	0.8618436	0.8812844	0.9004896	0.8700848	0.8742617	0.879823	0.8801917	0.8992131	0.8917311	0.8938171
0.8037789	0.7901431	0.8439085	0.8066704	0.8274131	0.8358903	0.8839354	0.853825	0.8672813	0.882632	0.9078078	0.8724165	0.8916243	0.8841237	0.9026247	0.8875552	0.8947083
0.8128634	0.8184618	0.8321511	0.8541611	0.8234383	0.8421084	0.8902773	0.8838772	0.8601826	0.8979148	0.8763968	0.8480383	0.8746839	0.8789978	0.8797447	0.8857759	0.878367
0.8209603	0.8502728	0.821407	0.8362778	0.7640784	0.8600946	0.8724827	0.8986659	0.8233749	0.8831635	0.9078851	0.8420389	0.8862864	0.9028726	0.8781703	0.923655	0.8697925
0.7945284	0.8042288	0.867375	0.854449	0.8356457	0.8672627	0.8892131	0.8105409	0.8659667	0.8964037	0.8882287	0.8585419	0.8886073	0.8566026	0.8989267	0.89008	0.8757137
0.8166412	0.782797	0.7928778	0.8123555	0.8305739	0.8292069	0.8728709	0.8940077	0.8658655	0.9117018	0.89161	0.8700765	0.8853773	0.8808848	0.8980746	0.9007907	0.907802
0.8455311	0.8230713	0.841741	0.8139117	0.8383007	0.8471305	0.8806043	0.8695838	0.8726044	0.8848921	0.8738174	0.865369	0.8845994	0.8845328	0.8975676	0.8625491	0.8610017
0.7197518	0.8857079	0.9034966	0.8647602	0.6528756	0.8139508	0.8688425	0.8933322	0.8872502	0.8288823	0.9150084	0.905726	0.8568627	0.9307376	0.8856051	0.8928257	0.9441629
0.8220344	0.8330783	0.8069361	0.8357495	0.810267	0.8580136	0.8825577	0.8932179	0.8892609	0.8557897	0.8393838	0.8917288	0.8907249	0.8833149	0.8841389	0.885384	0.8943307
0.7882432	0.8212349	0.8334762	0.8180309	0.8447052	0.8352739	0.8887056	0.8915305	0.8869923	0.8905317	0.8647085	0.8856747	0.8773262	0.8581262	0.8839022	0.9035919	0.891232
0.7610457	0.8733803	0.8014462	0.8482212	0.8728277	0.8537683	0.8792006	0.8451748	0.9280674	0.895584	0.7385803	0.9218913	0.9433048	0.9198709	0.8874542	0.8350585	0.8654309
0.8091117	0.8138338	0.772559	0.8868089	0.7648242	0.8161829	0.9062935	0.8962856	0.8769113	0.8524665	0.924459	0.866772	0.9110693	0.8758934	0.9061074	0.8864486	0.9058704
0.8517157	0.8238019	0.841157	0.8704348	0.8562151	0.8726386	0.8710158	0.8763397	0.8655608	0.8913567	0.8439968	0.8816239	0.8494226	0.8703658	0.8551379	0.8693531	0.882033
0.7827139	0.8034359	0.8316643	0.7954042	0.8242534	0.8567206	0.8810712	0.8797473	0.8882856	0.8887947	0.893167	0.8766283	0.8827569	0.8813591	0.9023231	0.9069708	0.8978118
0.8147006	0.8772503	0.8400826	0.8317707	0.8228508	0.848412	0.8937486	0.878024	0.8571258	0.8622939	0.8713587	0.8787053	0.9003138	0.8791937	NA	0.8771284	0.8772969
0.437247	0.8089368	0.9038007	0.9320161	0.9015009	0.9170648	0.930298	0.8208092	0.8612495	0.8605898	0.9073391	0.8714036	0.8805272	0.9116172	0.8695341	0.9381111	0.922933
0.8039634	0.7983868	0.8244001	0.8027021	0.8543875	0.8526934	0.8632538	0.8881388	0.8653677	0.8917324	0.8859615	0.8846412	0.8667901	0.8907552	0.9027729	0.9021461	0.8975829
0.8252994	0.8249383	0.8336163	0.8470475	0.8338909	0.8504918	0.8775126	0.8747674	0.8598217	0.8872475	0.8796568	0.8770558	0.8800085	0.8668352	0.8862801	0.8882473	0.8830715
0.7542181	0.9212465	0.8164128	0.8626929	0.8133976	0.9133674	0.8817142	0.907244	0.9116484	0.8758211	0.7617794	0.9377224	0.8693845	0.9022665	0.7880289	0.8838859	0.8856012
0.8576687	0.8190112	0.8386697	0.8523772	0.8649077	0.8425947	0.9006298	0.8745032	0.8616797	0.8805237	0.8635669	0.8653539	0.8848758	0.8726852	0.8689928	0.8716705	0.8817782
0.8231792	0.849962	0.8683426	0.8314981	0.8800189	0.8559452	0.857596	0.8594394	0.8833796	0.8813069	0.8625759	0.883148	0.8915116	0.8511195	0.8877884	0.8487062	0.8863825
0.7943994	0.7185553	0.780165	0.8885739	0.9128242	0.7970884	0.9303645	0.9000288	0.8297393	0.8328212	0.9282169	0.8184278	0.8825417	0.8938252	0.9314721	0.9273862	0.9373496
0.7764138	0.9172589	0.8208656	0.8686818	0.752786	0.8857086	0.9205534	0.8659235	0.9049544	0.9120927	0.7145268	0.9592546	0.8873431	0.8873377	0.8520573	0.8931973	0.8866819
0.8464509	0.8633367	0.8662526	0.8597444	0.8532299	0.8679987	0.8817353	0.8492478	0.8900824	0.8610877	0.8620814	0.8754137	0.8439652	0.8594378	0.8918963	0.8687646	0.8675982
0.8029212	0.8161612	0.8661011	0.8894733	0.8695429	0.8721216	0.8089789	0.8958671	0.8925844	0.9326535	0.8331124	0.7962763	0.9017117	0.8946878	0.8392773	0.8897339	0.910129
0.824015	0.9125104	0.8601775	0.8733962	0.8649752	0.8717876	0.8226932	0.8953745	0.8914842	0.8641488	0.881699	0.8792536	0.8909675	0.86006	0.8400507	0.8433917	0.84724
0.8503027	0.8630865	0.8712091	0.8795385	0.8660819	0.8371008	0.8387643	0.8318799	0.8865808	0.8498706	0.8703547	0.884156	0.8472167	0.846981	0.8951613	0.9053016	0.9097822
0.7342538	0.8213075	0.8318629	0.8531444	0.806437	0.8201339	0.8801172	0.9211749	0.8867362	0.8992759	0.9042218	0.8633112	0.9239083	0.9152244	0.9327978	0.8906534	0.8612431
0.8252206	0.8796878	0.8203263	0.7849753	0.8759059	0.8863609	0.8708063	0.8805088	0.8821393	0.8777336	0.8831635	0.8842661	0.8644502	0.8931572	0.8733518	0.867802	0.9056742
0.8240883	0.8512133	0.8449416	0.8095582	0.8466871	0.8652015	0.891378	0.87786	0.8702671	0.8630273	0.8954133	0.8736958	0.8913351	0.8665127	0.8938164	0.8965836	0.8944315
0.8535571	0.9043522	0.8307062	0.8411506	0.8512824	0.8581944	0.8870925	0.8762318	0.8080123	0.8819664	0.8905975	0.7911899	0.8958614	0.9050072	0.8858916	0.9081846	0.8893161
0.8169376	0.8530715	0.8747135	0.8626074	0.8586458	0.860781	0.8803374	0.8647649	0.8489764	0.8674535	0.8668236	0.8558266	0.892517	0.8853658	0.8804798	0.8778135	0.913615
0.8041046	0.8192738	0.8394766	0.7919279	0.8677775	0.8410613	0.883953	0.8763011	0.8787753	0.8923084	0.9031804	0.880444	0.9025999	0.8801649	0.9242356	0.879501	0.8973566
0.7539216	0.8137985	0.8072843	0.8616843	0.8482394	0.8328558	0.8527213	0.9183536	0.905735	0.8993666	0.862773	0.9045103	0.9034727	0.909116	0.8935089	0.8887613	0.9072461
0.8172396	0.8053278	0.8741455	0.8615375	0.8716605	0.8545667	0.8723789	0.8686936	0.8657922	0.8682534	0.902064	0.8922331	0.8725907	0.8781587	0.8764831	0.8933049	0.8932514
0.7440239	0.8327065	0.8467498	0.8302245	0.8274466	0.8685879	0.8941765	0.8868156	0.8552745	0.864634	0.9005734	0.8758349	0.902832	0.8913381	0.9123191	0.911157	0.9252818
0.8021805	0.8144581	0.8374003	0.8184049	0.8235272	0.8699191	0.8808168	0.8996733	0.8882512	0.8962366	0.900689	0.8708967	0.8790898	0.8960556	0.9115962	0.901195	0.8817368
0.7907619	0.8061571	0.8302393	0.8143489	0.8623834	0.8419874	0.8966515	0.8906937	0.8906522	0.905284	0.8942956	0.8706343	0.8824483	0.8786774	0.8965888	0.9095316	0.9126501
0.8193895	0.8111181	0.8256146	0.8338373	0.8767049	0.8327059	0.8756869	0.8849697	0.872018	0.8946894	0.9160581	0.8557544	0.9062204	0.8870155	0.8973406	0.8918156	0.8948933
0.8500026	0.844483	0.8766913	0.8351674	0.8658588	0.8620932	0.8917946	0.8885719	0.8539233	0.8924206	0.8943853	0.8403469	0.8765259	0.8682665	0.876873	0.8804638	0.8799693
0.8504372	0.8523684	0.8278085	0.8316782	0.8851179	0.8583114	0.857553	0.8990352	0.8410131	0.8950481	0.8545172	0.8643664	0.8909826	0.8983313	0.8688191	0.9105914	0.8929446
0.8177896	0.8019171	0.8334849	0.8211831	0.8263026	0.8445224	0.8814132	0.8925526	0.8979262	0.8753411	0.9069687	0.8671651	0.8876088	0.8983957	0.9092634	0.9032896	0.9145889
0.7828799	0.8239345	0.8295105	0.8382009	0.8612756	0.8629645	0.8967922	0.8841177	0.8991982	0.9000832	0.8809592	0.8673057	0.8888422	0.8867605	0.8866182	0.9011749	0.8954502
0.8710295	0.8245258	0.8474999	0.8416241	0.8670892	0.8545139	0.8681917	0.8756895	0.8749841	0.8901604	0.8806632	0.8801427	0.8832273	0.8672391	0.8932938	0.882126	0.8895082
0.806945	0.8239375	0.8363816	0.8202786	0.8378845	0.8214429	0.899105	0.8953094	0.8982929	0.9065818	0.9005333	0.8684564	0.8918839	0.8943771	0.9027082	0.8883832	0.8990172
0.8221609	0.7770326	0.8287948	0.8196476	0.8329033	0.8408248	0.9209382	0.8978916	0.8916807	0.9074567	0.9071661	0.880317	0.8910812	0.8722705	0.9121773	0.9069493	0.8890915
0.8166429	0.7838604	0.8726137	0.8656873	0.8885844	0.8779722	0.7609292	0.946888	0.9160352	0.9247023	0.7476417	0.9167711	0.905911	0.8976815	0.8956965	0.8624004	0.9242546
0.8077931	0.8860818	0.76359	0.8814327	0.8109673	0.8807656	0.9251249	0.8688814	0.8889486	0.8669643	0.7945344	0.9258623	0.9013956	0.918744	0.8647775	0.9085996	0.9098405
0.8070287	0.835335	0.8591599	0.8217668	0.8587732	0.8474723	0.8834376	0.914161	0.8805697	0.9054363	0.8726111	0.9051776	0.8818969	0.8787246	0.8795391	0.8887326	0.8855515
0.8230413	0.8477796	0.8323947	0.844731	0.8336272	0.8542723	0.8764642	0.8891812	0.8830741	0.8982775	0.894236	0.8808155	0.8767402	0.8758492	0.888581	0.9043284	0.9027842
0.8892039	0.8865314	0.6759744	0.8898129	0.8939546	0.8695815	0.8390505	0.8765966	0.9144489	0.8624052	0.8400109	0.8962685	0.850805	0.8838795	0.9327396	0.8902094	0.9152082
0.8652557	0.8679178	0.8339727	0.8122278	0.8638677	0.8372195	0.8997672	0.8888783	0.8610771	0.8862808	0.8947709	0.8210393	0.8846024	0.896159	0.9117504	0.9082988	0.8798878
0.8385608	0.8300439	0.8258399	0.8525952	0.8569252	0.8564797	0.8704177	0.8880802	0.8823981	0.8896792	0.8895811	0.8790293	0.8968986	0.8845753	0.9088237	0.8868211	0.879754
0.8329562	0.8872299	0.8179433	0.8128272	0.8755534	0.873857	0.8693532	0.8353701	0.8891738	0.8932602	0.9074046	0.9092569	0.9053123	0.9039915	0.9329762	0.7963581	0.8736858
0.8072276	0.8457676	0.8171391	0.8299972	0.844384	0.8651637	0.9005895	0.9063764	0.8972567	0.8983235	0.8433174	0.9065959	0.875362	0.8990371	0.8909926	0.8892242	0.9006459
0.8032393	0.8182864	0.8228053	0.8243323	0.8161131	0.843749	0.8932543	0.8911296	0.8774408	0.9117719	0.9044653	0.8673568	0.9027239	0.8926769	0.9174377	0.9176514	0.9172015
0.8355246	0.8657185	0.9006754	0.8736388	0.865707	0.8363411	0.8819363	0.7811236	0.8603659	0.8720648	0.9254154	0.8623589	0.9008152	0.8745998	0.9170935	0.8697877	0.9026191
0.7729208	0.8723037	0.847846	0.8197196	0.8829728	0.8680297	0.8656617	0.8693966	0.8953464	0.9160882	0.886448	0.8677272	0.9095373	0.8550507	0.8963255	0.9126103	0.8959742
0.8133397	0.8764904	0.8449682	0.8641351	0.8477697	0.800032	0.878485	0.8989841	0.8654993	0.9148782	0.8836669	0.866938	0.8930733	0.9074289	0.878437	0.8868923	0.9151168
0.8241171	0.8481287	0.846843	0.843837	0.8482749	0.8550296	0.8969748	0.879636	0.8798742	0.8950276	0.9067276	0.8784867	0.8972967	0.8811691	0.9063751	0.8595068	0.8890457
0.812157	0.7940109	0.8568974	0.8325363	0.8296698	0.8383616	0.9067903	0.8890616	0.8904842	0.9045032	0.8859999	0.9103684	0.8997581	0.8894014	0.8889528	0.8991069	0.9176958
0.7822424	0.8158725	0.8222986	0.8184623	0.8340304	0.8721033	0.9063054	0.8998027	0.9040216	0.8893766	0.9035181	0.8749587	0.9083742	0.902984	0.90786	0.8946485	0.9094644
0.8	0.8196502	0.8618913	0.8621309	0.8361672	0.8326752	0.9131545	0.8769079	0.8936911	0.8817113	0.9057297	0.8594104	0.92253	0.8624578	0.9096124	0.8954307	0.9150621
0.7927194	0.8770706	0.8172091	0.8133088	0.8557681	0.7826658	0.8924916	0.8589212	0.9210801	0.9108243	0.8922029	0.9291039	0.9142824	0.9181479	0.9012235	0.883263	0.8888234
0.870496	0.8421053	0.8182835	0.7830157	0.8224019	0.8559226	0.8915827	0.9219072	0.8203781	0.8710445	0.9209809	0.9225134	0.9244872	0.8993894	0.8986115	0.9071622	0.8808519
0.8204921	0.8453423	0.8598741	0.8556147	0.8555193	0.8505771	0.8950502	0.8773069	0.8724234	0.8866506	0.8857259	0.8821105	0.8930072	0.8868321	0.89675	0.902027	0.8934125
0.7879663	0.8576558	0.8621014	0.8268445	0.8062271	0.8394256	0.9152576	0.9006654	0.8844354	0.8923786	0.9301772	0.8526223	0.8964829	0.9048862	0.878982	0.9179862	0.9060374
0.855724	0.7965023	0.8649831	0.8543079	0.8533473	0.8823358	0.8881454	0.8684537	0.8525488	0.8988777	0.8976009	0.8374032	0.8856075	0.8966612	0.9173439	0.8761811	0.9364002
0.8318853	0.8597825	0.8738726	0.8465864	0.8239029	0.8533853	0.8944374	0.8928041	0.8756937	0.8948211	0.887056	0.8704935	0.9042351	0.8854552	0.8789198	0.8910021	0.9002264
0.8300011	0.8602347	0.8799468	0.8543236	0.8550551	0.8560368	0.8847245	0.8405138	0.87433	0.917659	0.8799869	0.8727826	0.9048861	0.8779972	0.9297362	0.8419827	0.9048488
0.8650548	0.8739671	0.843498	0.8372678	0.87923	0.8911855	0.8853801	0.8738546	0.8768235	0.8729445	0.8666401	0.8845441	0.8807809	0.8762196	0.904891	0.8808697	0.8777184
0.8567932	0.8212164	0.8681093	0.8357618	0.8609841	0.8647233	0.8761773	0.8953811	0.88571	0.8954991	0.8902311	0.8651512	0.8909861	0.8935055	0.888679	0.8792435	0.9076139
0.8263403	0.8418819	0.8703399	0.852783	0.854628	0.8916841	0.8605596	0.9149607	0.8980353	0.9017226	0.7520923	0.9056085	0.8857453	0.9151032	0.8744193	0.9214678	0.9115681
0.7774829	0.8135507	0.8097029	0.8662444	0.8357484	0.8391256	0.9066681	0.8903084	0.87272	0.9154019	0.8865217	0.9223996	0.8985379	0.9170269	0.8954131	0.914149	0.9200432
0.7993961	0.8346566	0.8438756	0.8605545	0.8469405	0.8487831	0.9021791	0.8976499	0.9164608	0.9112616	0.8419483	0.8830793	0.9089263	0.9141631	0.9291369	0.8348361	0.9143493
0.798191	0.8073819	0.8168854	0.9168679	0.8234835	0.8385944	0.910034	0.8441679	0.8820191	0.9186676	0.8881997	0.9131202	0.9069024	0.9321312	0.9021564	0.8768317	0.9159871
0.8568646	0.8751884	0.9149933	0.8923817	0.893935	0.8749539	0.8754209	0.8815643	0.9044118	0.8755556	0.8838652	0.7901484	0.8790239	0.8523985	0.8881875	0.8846534	0.8688935
0.8462815	0.8410473	0.8479942	0.8396952	0.864247	0.8709232	0.8761075	0.893567	0.8927487	0.8870392	0.8969756	0.8826354	0.8833372	0.878325	0.8987007	0.8947868	0.905798
0.7799903	0.8689576	0.8510473	0.8565781	0.8684505	0.8177457	0.8980129	0.9227815	0.8874638	0.9133892	0.855289	0.919115	0.9116974	0.9284356	0.8249498	0.888219	0.9087732
0.8326697	0.9017341	0.8404675	0.8114172	0.8518326	0.7731571	0.8855943	0.8956323	0.8817597	0.9314306	0.9456118	0.852361	0.8737425	0.9324408	0.8852679	0.8898658	0.917318
0.8310162	0.8204657	0.8230877	0.8239831	0.8482117	0.8217188	0.8992504	0.9081913	0.8811915	0.9064925	0.9068789	0.9046478	0.8969303	0.8968024	0.9228818	0.9049199	0.9063061
0.8688728	0.8752872	0.8699463	0.8567999	0.8388922	0.8524922	0.8823733	0.8678673	0.8761624	0.8871042	0.8636364	0.8968415	0.9020244	0.8730573	0.8973306	0.9024644	0.8942237
0.8825176	0.9015921	0.8894947	0.9096014	0.9106454	0.8765879	0.8375444	0.900232	0.8650398	0.8568795	0.8826054	0.8663397	0.8443677	0.8311613	0.8879117	0.8889412	0.8829902
0.7905559	0.8726415	0.8056934	0.8400914	0.9192764	0.8489451	0.9195896	0.8162357	0.9412199	0.9317749	0.9270702	0.8002908	0.8478751	0.9107686	0.9456141	0.8546978	0.9462544
0.8214391	0.8305618	0.8521082	0.8360662	0.8675961	0.855147	0.8924266	0.8781646	0.8997205	0.8930663	0.9129948	0.8805833	0.9035392	0.8978269	0.9098562	0.8864254	0.9032317
0.821174	0.8204951	0.8515232	0.8431802	0.8199211	0.8534728	0.9000174	0.9153765	0.8566283	0.8905502	0.9121938	0.8914542	0.9056615	0.8924112	0.9149846	0.9270004	0.9054112
0.876706	0.8368658	0.8539565	0.8346548	0.8711438	0.8519843	0.8776294	0.8997027	0.893246	0.8810825	0.8971476	0.8926898	0.89514	0.8933234	0.8750624	0.8946013	0.9036968
0.7994909	0.8281696	0.8464077	0.8576211	0.8651534	0.8576397	0.9013408	0.904663	0.8840594	0.8959582	0.8893208	0.886215	0.9063185	0.8958259	0.9010586	0.9065382	0.91365
0.8253777	0.8181773	0.8301444	0.8340844	0.8211154	0.8492098	0.8892196	0.9065018	0.9012756	0.9085649	0.9052281	0.9099692	0.8965698	0.9067521	0.9119917	0.9184186	0.9076167
0.8104161	0.8372712	0.8556921	0.8492063	0.8267078	0.8492584	0.8903793	0.9261745	0.9104497	0.890915	0.8980485	0.9031298	0.8998185	0.8862881	0.8916464	0.8999943	0.9149392
0.8509811	0.8527039	0.8164673	0.8363262	0.8186517	0.8610168	0.8984321	0.8969796	0.9012423	0.8999775	0.9006996	0.8908213	0.8986011	0.8924972	0.9210665	0.9039625	0.9062769
0.8385026	0.8570865	0.8602114	0.847944	0.8574464	0.8853186	0.8720762	0.9040337	0.8936103	0.9065875	0.8741986	0.8826145	0.8783493	0.8965976	0.8894895	0.9069737	0.8966191
0.8188674	0.8545512	0.8762942	0.8713348	0.8460609	0.8782061	0.8965654	0.8888076	0.8704663	0.9057582	0.8829898	0.8845083	0.8740917	0.8926626	0.8957566	0.912527	0.9040229
0.8282463	0.8598724	0.8546306	0.8581448	0.8430682	0.8538683	0.8810455	0.8982345	0.8911794	0.9021925	0.8906896	0.8970872	0.8992327	0.895443	0.897312	0.9007841	0.9052059
0.8251137	0.8294314	0.8225801	0.8674093	0.8384265	0.8503169	0.8988495	0.8769053	0.8930532	0.9225107	0.870458	0.9119618	0.9041137	0.8879983	0.9088529	0.9240385	0.9246998
0.836046	0.9190467	0.8363813	0.8829355	0.8685244	0.8676153	0.8232563	0.8562438	0.914142	0.9029081	0.8955042	0.7950647	0.9027401	0.9158952	0.9543905	0.8842461	0.9026396
0.878386	0.8310149	0.853636	0.85869	0.889834	0.8640723	0.8776418	0.8969957	0.8887726	0.9013814	0.8806036	0.8890381	0.8906448	0.8903156	0.9025803	0.8653612	0.8988788
0.8305035	0.8468539	0.8458303	0.8630407	0.8788453	0.8789276	0.8854854	0.8802258	0.9137825	0.8762997	0.9098451	0.8726095	0.8937662	0.8839244	0.9067784	0.9028347	0.8933152
0.8499802	0.8333818	0.8550522	0.8843858	0.8724245	0.855533	0.878569	0.8785532	0.9036001	0.880081	0.8891047	0.9010178	0.9043645	0.894717	0.8989027	0.8762912	0.9069713
0.8948657	0.8939041	0.8865414	0.8858528	0.860163	0.8503296	0.8789715	0.8527383	0.8880798	0.8753244	0.9149692	0.8800689	0.8524667	0.9017868	0.883705	0.8854339	0.8795865
0.9437336	0.9391464	0.8021044	0.9448701	0.8750479	0.9323751	0.9526139	0.9590756	0.8932943	0.9037955	0.4767387	0.9555344	0.9193079	0.9661264	0.9498283	0.9452124	0.6071394
0.7540463	0.7283729	0.8088261	0.8751405	0.8171299	0.8898753	0.9069069	0.9682932	0.8678008	0.9464118	0.8769674	0.9136295	0.9524845	0.9565529	0.9529667	0.8394514	0.9128814
0.8436183	0.8224223	0.8321161	0.8357854	0.8491644	0.8407708	0.9040897	0.895542	0.8701786	0.916901	0.9117006	0.8667532	0.9053169	0.9092817	0.918296	0.9313393	0.9155554
0.8463224	0.8346495	0.8568612	0.8689027	0.8634641	0.8586383	0.8775606	0.9101872	0.8822436	0.8828067	0.8936055	0.8759996	0.9141948	0.8963683	0.9044341	0.9010974	0.9073013
0.8406938	0.8387006	0.8589538	0.8635516	0.859467	0.8682135	0.888668	0.8943053	0.8865248	0.8986034	0.8506882	0.882608	0.9109771	0.9142551	0.9235759	0.9005613	0.8949941
0.8145877	0.8293529	0.8472281	0.8546623	0.8596874	0.8683804	0.8861255	0.8935585	0.9050176	0.9149362	0.9099832	0.8969187	0.8887606	0.8835448	0.9064704	0.9021596	0.9149935
0.8308669	0.8324559	0.8145664	0.843057	0.8419619	0.8742463	0.9152482	0.9169298	0.872586	0.8988764	0.9346882	0.8627649	0.9069555	0.8776144	0.9212709	0.9378308	0.8999748
0.7982919	0.8379008	0.8615026	0.8738099	0.876089	0.8779475	0.9070608	0.8928856	0.904956	0.8901337	0.8643392	0.9006729	0.9094853	0.8920333	0.8695952	0.9024082	0.9244955
0.8687688	0.8600059	0.8790671	0.8820853	0.8792278	0.8696455	0.8878958	0.8863315	0.8786056	0.8798738	0.8796609	0.8937556	0.8854226	0.8820209	0.8885859	0.9028025	0.8834303
0.8705675	0.8366444	0.850718	0.8480855	0.869657	0.857947	0.8840768	0.892446	0.8998539	0.8924893	0.9064568	0.8883511	0.8933971	0.8837686	0.9107105	0.907218	0.8985997
0.7813723	0.8492116	0.8156213	0.833074	0.8587542	0.8377035	0.8904234	0.9073843	0.9123467	0.8898354	0.9283704	0.9077727	0.8947588	0.9268001	0.9037462	0.9452876	0.9087173
0.8799968	0.8431971	0.8534769	0.8603994	0.8502064	0.8485197	0.8836901	0.909679	0.8739982	0.8977851	0.8939603	0.8827846	0.913246	0.9056311	0.8953767	0.9100136	0.9040958
0.7992209	0.8417271	0.870061	0.8102587	0.8586103	0.8493878	0.9086727	0.8850309	0.9136004	0.912517	0.9157906	0.9255349	0.9098524	0.8904133	0.9118748	0.8798277	0.9253209
0.8612683	0.8476245	0.8263381	0.8871327	0.8492921	0.8007477	0.9014141	0.910336	0.8784045	0.906782	0.9187144	0.8533387	0.8979397	0.894956	0.9173535	0.9379321	0.9197304
0.8276506	0.8601937	0.8439865	0.848842	0.8664272	0.8475837	0.9105686	0.901683	0.8958468	0.9130674	0.8916696	0.916387	0.906752	0.8942713	0.8818991	0.8899217	0.91905
0.8326983	0.8302971	0.8605195	0.839915	0.8297981	0.8605225	0.9109281	0.9129574	0.8909155	0.8855649	0.9145409	0.8804177	0.9156352	0.8936839	0.9201231	0.9186545	0.918964
0.7799604	0.8419091	0.8379925	0.8082187	0.8586724	0.8661607	0.9084727	0.9098826	0.9310209	0.9050304	0.9113289	0.8998086	0.9040578	0.9048478	0.9325924	0.8926008	0.9236243
0.8299905	0.8838885	0.853702	0.8832465	0.8161547	0.8651248	0.9157877	0.8804575	0.8522275	0.9134999	0.9201007	0.8486119	0.9177505	0.8741722	0.930249	0.921271	0.9140658
0.8753006	0.8376013	0.8582286	0.8420905	0.8214358	0.8533587	0.9195116	0.8802028	0.89386	0.9037756	0.9055952	0.8450347	0.9040871	0.9115981	0.9302288	0.9117845	0.929615
0.8443747	0.8161401	0.8668724	0.8223463	0.8465731	0.8926575	0.8962966	0.9072593	0.9055717	0.8879983	0.9269086	0.8759627	0.8948924	0.8973752	0.9270424	0.9076539	0.9175738
0.8731208	0.8830641	0.8675342	0.8663051	0.8484098	0.9221379	0.8650833	0.8745471	0.8667124	0.8769298	0.894505	0.9109694	0.9059146	0.9008985	0.8711905	0.9131086	0.8987426
0.8282264	0.8358089	0.836768	0.8405168	0.8030395	0.8226718	0.9232012	0.9235433	0.8810395	0.926742	0.9245455	0.9199649	0.8995479	0.9166175	0.9234555	0.9459845	0.888073
0.8635589	0.843148	0.8661037	0.8701151	0.8673984	0.8847972	0.8944767	0.886997	0.8845357	0.896726	0.9033889	0.8774076	0.8910296	0.8900909	0.9127368	0.9009076	0.9120985
0.8486367	0.8389457	0.8742028	0.8754072	0.8650312	0.8553652	0.8833372	0.900673	0.8970753	0.9080526	0.9248038	0.8888129	0.8938687	0.8969976	0.9150025	0.8928385	0.9015447
0.8424315	0.8360161	0.8800062	0.8648946	0.8503326	0.8591106	0.8858358	0.9066864	0.8843458	0.9082416	0.9105785	0.8877218	0.9057883	0.9126864	0.9081534	0.9056911	0.9143816
0.8422845	0.8457522	0.8668858	0.8409057	0.8625085	0.8746187	0.8887668	0.9148757	0.8939497	0.9128883	0.9085564	0.8777918	0.9049098	0.9033572	0.9213173	0.8974007	0.9073893
0.8471569	0.8660604	0.8636975	0.8487942	0.8671928	0.8636578	0.9134225	0.9080878	0.8743379	0.9246402	0.903908	0.8762029	0.8931147	0.8887833	0.9114085	0.9015053	0.9132841
0.8134026	0.8246208	0.8340715	0.8410534	0.8367875	0.8587108	0.918845	0.9106758	0.9013209	0.9149179	0.9182529	0.9013389	0.9102901	0.912976	0.9267101	0.9250191	0.9207814
0.808495	0.8561254	0.8477843	0.8499341	0.8518969	0.8730344	0.9020631	0.9196219	0.8890629	0.8998367	0.904101	0.901803	0.9145259	0.9129994	0.9054729	0.9266766	0.906733
0.859495	0.8551444	0.8622305	0.8581877	0.861307	0.8631563	0.8994917	0.9100096	0.9111436	0.9119648	0.8909523	0.892807	0.8983204	0.9060802	0.8989346	0.8900655	0.9065638
0.8192818	0.8236746	0.8415611	0.8467851	0.873785	0.8590944	0.908061	0.9031125	0.9051875	0.916844	0.898907	0.9023221	0.9226122	0.9158012	0.9156599	0.9099725	0.9155165
0.837756	0.8228976	0.8385297	0.8228614	0.8499585	0.8351624	0.9272056	0.8953095	0.9260572	0.9108458	0.9658039	0.8747764	0.9197861	0.8974909	0.916596	0.9174591	0.920814
0.8166437	0.8391408	0.8421252	0.8558658	0.8212615	0.8622521	0.9079808	0.9199622	0.9145888	0.9121504	0.9141279	0.8988712	0.9113709	0.9025932	0.9185685	0.921526	0.9233768
0.8550196	0.893381	0.8246171	0.8616132	0.832418	0.8933311	0.8868083	0.8977644	0.8972661	0.9098207	0.9178277	0.8541453	0.891177	0.9313216	0.9064305	0.9297353	0.9002334
0.9019404	0.8943807	0.9032416	0.8982253	0.9306249	0.910195	0.8412825	0.9034091	0.8997773	0.8890049	0.8346084	0.8697428	0.8840285	0.8703416	0.9054468	0.9058704	0.8467828
0.788143	0.8454077	0.8670499	0.8316128	0.8797291	0.8252834	0.9459515	0.9070783	0.8507383	0.8997198	0.9495352	0.837355	0.9498411	0.9388828	0.9604685	0.8681707	0.944767
0.8805264	0.8461948	0.856131	0.861201	0.8573242	0.8776907	0.8970036	0.8956606	0.9081166	0.9098006	0.9092026	0.8927997	0.9016133	0.8766731	0.9118963	0.9134059	0.8953006
0.891788	0.8525845	0.8984982	0.9036564	0.9250825	0.8870913	0.8535185	0.8706354	0.8927262	0.8696876	0.8902256	0.8815928	0.8692831	0.9064506	0.9046887	0.8815351	0.913219
0.8300816	0.8705716	0.8890236	0.8287381	0.7886311	0.9155174	0.9200852	0.9331498	0.9091116	0.9101958	0.9108391	0.8192238	0.9059204	0.9081153	0.9171631	0.9230652	0.919614
0.8484086	0.8660932	0.8648583	0.8585985	0.873887	0.884315	0.8780966	0.9096261	0.8894246	0.8930138	0.8997533	0.8839583	0.9136641	0.8913304	0.9108042	0.9189523	0.9206679
0.7947239	0.8265142	0.8482094	0.8359624	0.8528132	0.839866	0.9215885	0.9242491	0.9014899	0.9256574	0.91479	0.9108648	0.9143176	0.9158015	0.9248533	0.9241349	0.9296908
0.8738121	0.8816612	0.8402924	0.8507333	0.8768916	0.8343775	0.912037	0.8987139	0.8894668	0.9003348	0.8954335	0.8917769	0.9085755	0.9167625	0.9144478	0.911271	0.9170228
0.8799849	0.8693057	0.821597	0.8630403	0.8590583	0.8745953	0.8869077	0.906024	0.8818957	0.8994871	0.9134209	0.8703478	0.9037988	0.9256645	0.9101921	0.9268222	0.9233272
0.8118221	0.8554605	0.8507469	0.8496418	0.8582755	0.8741346	0.9179065	0.9105251	0.9053526	0.9179132	0.910349	0.9027151	0.9099517	0.9178186	0.9075576	0.9140947	0.9098495
0.8203464	0.8311849	0.8300023	0.8514233	0.852039	0.884454	0.926726	0.9142894	0.9188048	0.9090668	0.9033975	0.9077024	0.9087392	0.9125588	0.9186096	0.9114707	0.9245651
0.8396673	0.8664945	0.8473967	0.8542162	0.8660355	0.8752443	0.9079976	0.905696	0.9093518	0.9070618	0.9083464	0.8922935	0.9078127	0.9061299	0.9105836	0.9145094	0.9109877
0.8303685	0.890018	0.8719452	0.8866199	0.8923385	0.8893762	0.8972902	0.8940445	0.8695437	0.8888004	0.9170588	0.8878461	0.9030224	0.9060241	0.8950985	0.9078501	0.9030786
0.859969	0.8476812	0.885438	0.8707609	0.8724379	0.8936973	0.8903294	0.902752	0.9069932	0.8922584	0.9079026	0.8975997	0.8961322	0.8865194	0.9030607	0.9050884	0.912659
0.8286225	0.8556017	0.8502719	0.870131	0.871281	0.8778901	0.8996303	0.903567	0.8988224	0.9079457	0.9159817	0.8916749	0.9065477	0.9142004	0.9147803	0.9144462	0.9111469
0.9156845	0.8592104	0.863684	0.9224086	0.836557	0.8712536	0.9176107	0.8514537	0.8753747	0.9091306	0.9132624	0.8558293	0.912439	0.9072492	0.9048746	0.9227818	0.895795
0.8692824	0.8196406	0.8922298	0.8407118	0.8796682	0.8701502	0.9067425	0.8958151	0.9004846	0.9249707	0.9132707	0.8989282	0.9154348	0.8918723	0.9323605	0.8878949	0.8991852
0.8603041	0.8513529	0.886259	0.8678995	0.8792298	0.8932752	0.9050334	0.916436	0.8900364	0.9000446	0.9000639	0.9010279	0.8884561	0.892684	0.8936655	0.9146019	0.9007894
0.8893585	0.8787329	0.8877787	0.8785062	0.8466651	0.8901827	0.8925409	0.9154733	0.8606262	0.8980023	0.9136509	0.8520265	0.9029353	0.8971339	0.9262524	0.9147273	0.9037384
0.9024585	0.8334905	0.8429561	0.9118255	0.8998628	0.8305023	0.9314281	0.8958275	0.9116939	0.9227756	0.8452488	0.9310769	0.9191849	0.9190636	0.9197281	0.8444871	0.8872659
0.8452282	0.9325813	0.9140248	0.8878756	0.8923185	0.8753412	0.8950151	0.839237	0.8641552	0.9264802	0.8998092	0.86933	0.9100212	0.9027829	0.9040192	0.8925795	0.8997326
0.7668182	0.8240871	0.8775001	0.8727251	0.8791425	0.881076	0.9165445	0.9206004	0.9127864	0.9268321	0.9081333	0.9294665	0.912648	0.9121777	0.8991855	0.8954927	0.9185608
0.8556166	0.8478527	0.8592673	0.8413908	0.8671746	0.8713111	0.9152958	0.9026636	0.9091776	0.9201269	0.9081099	0.9007303	0.909012	0.9014551	0.9276925	0.8915359	0.9270397
0.8387356	0.896496	0.8945022	0.8585571	0.8885912	0.8723678	0.89428	0.9133451	0.8968158	0.8925764	0.9033541	0.9016393	0.886529	0.8953827	0.9147116	0.8988694	0.9095752
0.8559639	0.8505896	0.8400409	0.8660259	0.8422922	0.8819935	0.9030004	0.9198023	0.9002553	0.9081047	0.8940408	0.9046761	0.9170664	0.8998703	0.9299776	0.9249129	0.9179128
0.888689	0.852845	0.8656983	0.8868714	0.8066396	0.8629453	0.9080926	0.9049922	0.8806418	0.9338069	0.912473	0.8920959	0.899757	0.8962457	0.9179823	0.9160414	0.9329395
0.8390161	0.8500032	0.8604991	0.8560251	0.8552974	0.8672378	0.917537	0.9020141	0.9004629	0.9096951	0.9117109	0.9088935	0.9168821	0.9120669	0.9177923	0.91435	0.9213488
0.8772446	0.869402	0.884433	0.8760487	0.90145	0.8830674	0.8997758	0.9077822	0.889338	0.8903736	0.8967775	0.8549551	0.9036916	0.9170529	0.9003597	0.8993949	0.9100046
0.8615563	0.8823608	0.868648	0.8757583	0.8890038	0.9150164	0.8960838	0.9050296	0.8844617	0.9028851	0.8855422	0.8878662	0.9129462	0.9169159	0.8875308	0.9093606	0.881905
0.884339	0.8891162	0.8866778	0.9073541	0.8557405	0.8814772	0.8937079	0.9150112	0.8677326	0.8979625	0.9180609	0.8434691	0.8821914	0.9093558	0.9117523	0.9167746	0.9036212
0.8328664	0.8579999	0.8674279	0.8229996	0.8601468	0.8348548	0.9331334	0.9110516	0.9140955	0.9149479	0.88362	0.8961555	0.9315413	0.9349266	0.9236777	0.9245456	0.9203554
0.8222038	0.8467003	0.8554563	0.8941929	0.8727558	0.8780565	0.9110875	0.8969636	0.9310045	0.9043985	0.8450091	0.9297808	0.9280168	0.9283324	0.9008418	0.9091203	0.9107339
0.8777456	0.8392507	0.8448214	0.8587005	0.8866315	0.882264	0.8880945	0.9112361	0.8912055	0.9189605	0.8991733	0.8903245	0.897251	0.9186093	0.9140562	0.9300873	0.9203356
0.8962011	0.9056245	0.8789614	0.9046907	0.864721	0.8616185	0.8870208	0.8837768	0.904345	0.8907537	0.8854733	0.8987194	0.919454	0.8675958	0.8920316	0.9093735	0.9205542
0.878144	0.8200589	0.8527873	0.8377894	0.8617145	0.8787122	0.9024162	0.9312099	0.9131821	0.9107584	0.9012607	0.9112871	0.9232051	0.9365659	0.914602	0.8925815	0.9071877
0.86338	0.8608878	0.8820006	0.8615764	0.8898576	0.8893058	0.8977622	0.9046642	0.8957304	0.9141764	0.9104248	0.9074164	0.9020036	0.8973379	0.9376127	0.9124736	0.8508692
0.8536882	0.8751324	0.8555788	0.8763422	0.8844293	0.8756846	0.9080366	0.9044065	0.9012498	0.9166474	0.8981314	0.9157091	0.8936201	0.9201418	0.8893186	0.8979714	0.9127461
0.8669134	0.8476091	0.843934	0.8556875	0.8769627	0.8812178	0.9017576	0.9144835	0.9010239	0.8971858	0.9046108	0.8998122	0.9126723	0.9079488	0.9177192	0.9195495	0.9344034
0.8512994	0.8673405	0.8025036	0.8681872	0.8440387	0.8942327	0.936234	0.9081641	0.9122134	0.8941975	0.853943	0.9477269	0.9128706	0.9307172	0.8976439	0.9285382	0.9354122
0.8740213	0.8537503	0.8603011	0.8727933	0.882522	0.8720234	0.8978344	0.8695796	0.9012311	0.9109444	0.9065116	0.9194221	0.9156114	0.906182	0.9267537	0.916503	0.8997283
0.8612112	0.85409	0.8535807	0.9041566	0.8767275	0.8687885	0.8904315	0.9177368	0.9128984	0.9154302	0.914356	0.901875	0.9068651	0.911527	0.8993273	0.8902786	0.9068933
0.891484	0.8891889	0.8665043	0.8426101	0.8692527	0.8908741	0.9047344	0.8925691	0.9070323	0.9100356	0.9055548	0.9169783	0.8943936	0.8952827	0.9054089	0.9053096	0.8992674
0.8456169	0.8312216	0.8748677	0.8746899	0.844527	0.8676935	0.9246671	0.9138545	0.9047109	0.924541	0.9070362	0.9184461	0.9016848	0.8974757	0.9231019	0.9162942	0.9233104
0.8226169	0.8901727	0.8734694	0.8487671	0.892296	0.8894666	0.8876633	0.9050348	0.9186677	0.9132978	0.9063488	0.9108033	0.9193518	0.8719435	0.9255449	0.9086198	0.9104898
0.8529766	0.8458896	0.8722184	0.9049676	0.8734188	0.8625072	0.9033723	0.9174933	0.9108207	0.9036295	0.9253766	0.9010948	0.9146597	0.9078025	0.8759227	0.9117522	0.9139671
0.8553967	0.7772506	0.8899098	0.8778062	0.9061241	0.8945746	0.9161268	0.9248063	0.8782622	0.9056922	0.9293199	0.8742357	0.9025737	0.9040068	0.9299036	0.8939886	0.9411765
0.8460824	0.8482201	0.8427604	0.864952	0.8572716	0.9070946	0.9233017	0.9104841	0.8745068	0.9375306	0.9196812	0.8950231	0.9251223	0.8853352	0.9257393	0.9329397	0.9051279
0.8559068	0.8544961	0.8946646	0.8602875	0.8852087	0.8773514	0.9073845	0.9098812	0.9130506	0.9134093	0.9028371	0.9025436	0.9154778	0.8991906	0.9190224	0.8915409	0.8994692
0.8746849	0.8655795	0.8921402	0.9019825	0.8885168	0.8916917	0.8870835	0.9010925	0.9037281	0.9012198	0.9202074	0.8882458	0.866511	0.8961702	0.9121369	0.9009098	0.9102589
0.8609556	0.8444987	0.8918191	0.8635448	0.8870317	0.8747817	0.9073328	0.9183205	0.8881654	0.9159159	0.9124079	0.8933241	0.9118342	0.9063857	0.9191316	0.9001467	0.9080981
0.8587158	0.9443551	0.9578977	0.9429061	0.8464615	0.9340837	0.7710353	0.9036716	0.939792	0.8794604	0.9681249	0.8398978	0.662429	0.9423946	0.9526817	0.8959722	0.9644792
0.8504357	0.8425554	0.8711709	0.8870959	0.8817638	0.8732243	0.9126716	0.9036401	0.9172125	0.9086543	0.8948273	0.9197856	0.9004747	0.9013778	0.9119536	0.9119507	0.9156939
0.8532554	0.8695652	0.8779272	0.8590176	0.8852743	0.9195287	0.896818	0.9031398	0.9105703	0.9009776	0.8942627	0.914756	0.8915	0.9122329	0.9045978	0.9078036	0.9098044
0.8646007	0.8468242	0.859157	0.8735051	0.8767264	0.879391	0.9041671	0.8982224	0.9165567	0.924937	0.9138663	0.8977842	0.9001852	0.9035462	0.9321145	0.9144303	0.9073696
0.8587608	0.8596041	0.8986318	0.9468108	0.8729936	0.8376865	0.8829634	0.8991396	0.889334	0.9079602	0.9182937	0.8881119	0.8990148	0.919347	0.897683	0.9050942	0.9324056
0.9363645	0.8164321	0.9759151	0.9437681	0.9756258	0.7721663	0.9395959	0.9058582	0.847177	0.7819647	0.9678785	0.7569343	0.9296969	0.8987131	0.9000517	0.9290549	0.9428723
0.9020012	0.8945502	0.9097404	0.9207001	0.8856819	0.8783284	0.8812816	0.8997362	0.8476985	0.8986406	0.9278495	0.88731	0.8727794	0.8979523	0.9249693	0.8907664	0.9071913
0.8767542	0.8090031	0.8530074	0.8774903	0.875956	0.8830938	0.9140141	0.9251601	0.8831169	0.9071791	0.926965	0.9035351	0.9249156	0.9229081	0.9275628	0.8998935	0.9208649
0.8578776	0.8576945	0.8955722	0.8736433	0.9012746	0.8845279	0.9228759	0.8627033	0.8951426	0.9100919	0.9222806	0.8891093	0.9275635	0.8971058	0.9353014	0.8906638	0.9135228
0.8480874	0.8308357	0.880488	0.8750152	0.8724855	0.8878007	0.9173051	0.9114727	0.9077023	0.9124454	0.9200801	0.9048859	0.9120979	0.9156765	0.9157045	0.9083323	0.9184738
0.845827	0.8811077	0.8709801	0.8388158	0.8757897	0.8889748	0.9030749	0.9071116	0.9016386	0.9084033	0.9249514	0.9073148	0.9077103	0.9119046	0.925203	0.9188161	0.9227005
0.8608491	0.8637139	0.8699659	0.855719	0.9290576	0.8806128	0.8793011	0.9059959	0.8956959	0.9112538	0.9227968	0.9054227	0.9196627	0.9214273	0.8939061	0.9186669	0.9083753
0.9223019	0.8609687	0.8166217	0.9327958	0.8567551	0.9112974	0.9635299	0.957146	0.9078445	0.9161271	0.676372	0.9584025	0.9335222	0.9710956	0.9704142	0.9443425	0.7449052
0.8621472	0.8553736	0.8527318	0.860968	0.8558405	0.8811598	0.912896	0.9274803	0.9104708	0.9121997	0.9261121	0.9007922	0.9139795	0.9064406	0.9177365	0.9196202	0.9292428
0.8363897	0.8756654	0.8671926	0.876716	0.867794	0.8868529	0.905915	0.9143969	0.9126169	0.8999031	0.9105063	0.8940927	0.9093766	0.9345737	0.9228086	0.9082108	0.9229404
0.8591619	0.8488296	0.8693284	0.8406028	0.8787808	0.8657668	0.9143572	0.8989533	0.9191971	0.9235997	0.9275168	0.9128301	0.9194347	0.9115948	0.9195214	0.9128464	0.9248021
0.8519221	0.8270189	0.8463825	0.8426282	0.8473117	0.8569193	0.9245372	0.9240129	0.9196892	0.9373753	0.9313006	0.9165437	0.9296004	0.9132071	0.9295152	0.925903	0.9279566
0.9023932	0.8707945	0.8493404	0.8608612	0.8728818	0.9030699	0.9012754	0.9155269	0.9106205	0.9263648	0.887019	0.9109837	0.9053841	0.9214185	0.903373	0.9101552	0.9026414
0.8904909	0.8784493	0.8917345	0.8625516	0.8906789	0.8812659	0.9081532	0.9020458	0.9040553	0.9035653	0.9200833	0.8871491	0.8934894	0.9081643	0.9223582	0.8977424	0.918832
0.8537736	0.8471043	0.8599754	0.8768402	0.8781795	0.8849112	0.9341105	0.9174312	0.9136479	0.9222669	0.8954254	0.8991463	0.9215593	0.9121009	0.9283003	0.8995049	0.9166937
0.8380323	0.8634551	0.8551949	0.8687928	0.8603035	0.8824607	0.910026	0.9226145	0.9183512	0.9168207	0.9234784	0.9155875	0.9113461	0.9172331	0.9107494	0.9251572	0.9223986
0.7873887	0.8906687	0.8499518	0.8411862	0.9176656	0.8640224	0.9349045	0.8278252	0.908784	0.8307632	0.9612941	0.9315907	0.9503608	0.9325052	0.9636937	0.9472836	0.924692
0.8869629	0.9058224	0.881533	0.9001259	0.89566	0.9194804	0.8252329	0.9206139	0.9195013	0.8443881	0.8458897	0.9075394	0.8528596	0.9337993	0.9357101	0.9412584	0.9529634
0.862706	0.8750505	0.8841068	0.8650138	0.8794851	0.8842613	0.9070963	0.8481957	0.8811953	0.878186	0.9259589	0.9330615	0.9512386	0.9302298	0.9135521	0.916694	0.9352395
0.867793	0.8772095	0.876407	0.8983094	0.881265	0.8903744	0.9050705	0.9084036	0.9097533	0.900672	0.9126894	0.9036974	0.9055134	0.8925229	0.9137483	0.9093038	0.9203113
0.8359504	0.8766971	0.9005638	0.883194	0.8808928	0.878356	0.9206524	0.9231886	0.9055538	0.8882499	0.9134205	0.9052365	0.9106016	0.9106855	0.9080773	0.9256757	0.913698
0.8251954	0.8451095	0.8965092	0.8682177	0.8992518	0.8885863	0.8908457	0.915072	0.9054003	0.9124869	0.932092	0.9025688	0.9236701	0.9336269	0.9146034	0.9130435	0.9151421
0.8186466	0.8212543	0.8492761	0.8532602	0.8582684	0.8613317	0.9258088	0.9275173	0.9219943	0.9262101	0.9373147	0.9294606	0.920693	0.9313753	0.9366905	0.9320002	0.9337807
0.8856956	0.8871484	0.8681015	0.8890851	0.9295961	0.9056784	0.8988397	0.8898363	0.9058784	0.9088876	0.8923033	0.8785232	0.9040257	0.9050132	0.8914271	0.9184735	0.9277961
0.8641671	0.8350586	0.8729282	0.8598647	0.8660322	0.8766294	0.9242349	0.9083897	0.9123473	0.9170655	0.9244443	0.9059137	0.9223949	0.9187971	0.9308105	0.9235472	0.924913
0.8565091	0.8671644	0.8571179	0.8827097	0.8653097	0.8871424	0.9186885	0.9124244	0.9134867	0.9101992	0.9210364	0.8982788	0.915293	0.9147192	0.924733	0.9206383	0.9227771
0.8309951	0.910946	0.8826652	0.867399	0.8570859	0.9204376	0.9047061	0.9280174	0.874356	0.9005018	0.9244305	0.8900626	0.9156514	0.9285926	0.9030779	0.9179515	0.932727
0.8846837	0.8866942	0.8739033	0.8686777	0.8834509	0.8735784	0.8980701	0.9251476	0.8844053	0.913486	0.9099959	0.8870988	0.9120592	0.8999086	0.9308368	0.9324578	0.9251606
0.8505032	0.8599184	0.8715059	0.8754488	0.8429903	0.9146738	0.915276	0.9314291	0.9069181	0.9025515	0.9258834	0.8826376	0.9220352	0.9195876	0.9128498	0.92045	0.9388914
0.8548558	0.897786	0.8807203	0.8754888	0.8986557	0.8919028	0.9178979	0.8960504	0.9067088	0.9111458	0.9331051	0.8856547	0.9078649	0.9029166	0.9310917	0.8995002	0.9044647
0.8823112	0.8654678	0.8798962	0.8659004	0.8961803	0.8917395	0.9171692	0.9105789	0.9068556	0.9165616	0.8975263	0.9036887	0.9061779	0.9151341	0.9187718	0.9053237	0.9249296
0.8673131	0.8574631	0.890228	0.8723673	0.8764117	0.8848135	0.9148094	0.9117032	0.9093834	0.9221106	0.9139835	0.9206872	0.9038919	0.9011475	0.9152791	0.9187099	0.9249766
0.8750905	0.8778794	0.8858117	0.849225	0.8786213	0.883925	0.9153033	0.9013783	0.887817	0.9194918	0.9333295	0.9026467	0.9201102	0.9191375	0.915311	0.9349561	0.9127117
0.8927597	0.8683747	0.8481079	0.875039	0.8709135	0.8895326	0.9201143	0.9181959	0.8961117	0.9365094	0.9160511	0.9106445	0.9181712	0.8927771	0.9213479	0.9189541	0.9192079
0.8565132	0.8724028	0.870569	0.8644838	0.8872536	0.8987797	0.9206544	0.9093361	0.9002798	0.9183238	0.9139804	0.9036393	0.9105876	0.9223623	0.9217656	0.9210069	0.9211555
0.8513514	0.8576359	0.8927245	0.8723462	0.8775808	0.8776096	0.9138295	0.9080422	0.9215188	0.9246118	0.9179062	0.9002973	0.9203414	0.9052325	0.9216824	0.9272777	0.9236169
0.8510224	0.8506642	0.8683321	0.8673516	0.8646241	0.880693	0.916898	0.9318895	0.9041515	0.9211228	0.9255843	0.910158	0.9196548	0.9270216	0.9148066	0.9366578	0.9283741
0.8280333	0.8610521	0.8411495	0.8511085	0.9038533	0.8987407	0.8971984	0.9120719	0.9024689	0.93923	0.9132476	0.9605492	0.927099	0.9164334	0.9220131	0.9276039	0.920131
0.8555765	0.8691114	0.87451	0.8983367	0.8854539	0.8906808	0.9173998	0.9115358	0.892615	0.924193	0.9252567	0.9137633	0.9184898	0.898835	0.9273168	0.9020762	0.9207096
0.8498739	0.8573805	0.8767943	0.8705916	0.8842475	0.8904909	0.9123371	0.9257239	0.9093893	0.9136628	0.9182688	0.9112054	0.9091875	0.9183102	0.9328782	0.922403	0.9251986
0.8820552	0.9073509	0.8849464	0.8895327	0.8966267	0.883023	0.9023451	0.9310835	0.9056604	0.908392	0.9099372	0.9203721	0.9097811	0.8983746	0.8878134	0.920691	0.8917572
0.8806317	0.8789586	0.8810229	0.8856249	0.9096448	0.9102522	0.8963513	0.9146038	0.9047539	0.9083042	0.9031976	0.9013408	0.9044935	0.9118314	0.911368	0.9158624	0.9126024
0.9173169	0.885801	0.8890572	0.8978168	0.898719	0.9077484	0.9010519	0.9043038	0.8934941	0.886162	0.9089454	0.895488	0.8893432	0.9255171	0.9125882	0.8941161	0.9243091
0.8691818	0.8553106	0.8494204	0.8650464	0.8925928	0.8731251	0.9150205	0.911805	0.9041689	0.9263657	0.9221569	0.9021881	0.9279178	0.9182795	0.9312545	0.9331431	0.9382516
0.8964643	0.871106	0.8767786	0.9200202	0.8751855	0.8749676	0.9198182	0.9343787	0.8870848	0.9063904	0.925114	0.894899	0.9074048	0.8928398	0.9114216	0.9242806	0.9181634
0.8592401	0.8810105	0.869366	0.8907658	0.868843	0.8801989	0.9106121	0.9201993	0.9038988	0.9265891	0.9201459	0.9048147	0.9152474	0.9189106	0.920337	0.9206768	0.927334
0.8955186	0.9045961	0.889953	0.9134877	0.8587178	0.8898526	0.8920961	0.8961277	0.8897594	0.8871859	0.9120567	0.9128941	0.9215617	0.9121212	0.922577	0.9166526	0.9257609
0.8442848	0.8635187	0.8641165	0.8773693	0.8976589	0.8785431	0.9183447	0.9196827	0.9201033	0.9175696	0.9188231	0.9163311	0.9119558	0.9099399	0.9274732	0.9342268	0.9220749
0.8724537	0.8749875	0.8668543	0.8330946	0.8612042	0.8977192	0.9052737	0.9265487	0.9015428	0.9162008	0.9252065	0.9337918	0.9174552	0.9233605	0.9317034	0.9386671	0.916447
0.8482022	0.8387447	0.8856897	0.8642883	0.8860933	0.8945232	0.9201605	0.9241328	0.9363374	0.9306691	0.9170118	0.8969334	0.9311664	0.9127331	0.9180532	0.9097263	0.931074
0.8588954	0.8543957	0.8848398	0.8547619	0.8659789	0.8804224	0.9075688	0.9214185	0.9142993	0.9107535	0.9142143	0.9551936	0.9021065	0.9179022	0.9286358	0.9374958	0.9378323
0.8873564	0.8758114	0.8748043	0.8668594	0.8878261	0.8832669	0.9254934	0.9122017	0.9133971	0.909906	0.9177823	0.9113418	0.9124913	0.9112504	0.9201702	0.9211169	0.9193613
0.8979502	0.8674948	0.8848168	0.8986183	0.9040591	0.9452075	0.8501998	0.9142157	0.8995841	0.9320669	0.8552568	0.9110672	0.9341097	0.9100957	0.8662284	0.9490207	0.9315789
0.8769451	0.8855535	0.8718234	0.8843737	0.8797966	0.8957562	0.9139482	0.9191559	0.8937074	0.9131653	0.9148969	0.9130394	0.9013882	0.901657	0.9326366	0.9391203	0.9159061
0.865718	0.8560659	0.8758361	0.8655546	0.8859929	0.8903384	0.9150187	0.9245155	0.9114128	0.9250023	0.9067422	0.9131351	0.9108511	0.9138329	0.9223554	0.9406543	0.9305862
0.8870144	0.8974728	0.8007712	0.8855212	0.8683835	0.889958	0.922256	0.9313265	0.8878627	0.9223538	0.9350513	0.8988018	0.9110093	0.9077957	0.927842	0.9425002	0.9386975
0.847321	0.8714337	0.8601083	0.8631008	0.8883746	0.8914264	0.911501	0.918896	0.8999293	0.9226715	0.9384668	0.9219139	0.9305416	0.9164364	0.9269094	0.9331036	0.9162058
0.8661898	0.8721706	0.8892127	0.8893598	0.86231	0.8903401	0.9144075	0.9138864	0.8972514	0.9146385	0.9324971	0.9124527	0.9284828	0.9112929	0.9273951	0.9139278	0.922965
0.8624641	0.8426862	0.8833751	0.8800197	0.8677036	0.8798956	0.91882	0.9199811	0.9172835	0.9218088	0.9255021	0.9090729	0.9310818	0.921242	0.9285453	0.9284198	0.9217573
0.8415694	0.8509389	0.8457589	0.8905722	0.8882418	0.8792946	0.9254363	0.9316458	0.9164416	0.928489	0.9378163	0.9100981	0.9239244	0.9089182	0.9337573	0.9229327	0.9241486
0.8441296	0.8646632	0.8654522	0.8705701	0.8608298	0.9120751	0.9175714	0.9215396	0.9035426	0.923349	0.9230495	0.9155617	0.9200531	0.9219651	0.9319008	0.9321378	0.9319661
0.896807	0.8729202	0.8849328	0.8793536	0.8887863	0.8776574	0.9151192	0.9098926	0.8964366	0.9248276	0.9126201	0.9123983	0.913947	0.9130287	0.9164777	0.9241805	0.9214071
0.8960153	0.908763	0.8966055	0.872178	0.8769575	0.9153882	0.9089262	0.9303401	0.9006951	0.9014449	0.9056458	0.9059545	0.8930739	0.9063036	0.913736	0.9166372	0.913514
0.8808662	0.8746969	0.8834965	0.8918815	0.8873946	0.8760868	0.9082021	0.9187061	0.9066408	0.9196597	0.9148666	0.9065187	0.913788	0.9197355	0.9296116	0.9171421	0.913848
0.8533963	0.8640069	0.8903628	0.8686169	0.8791209	0.8875922	0.9132014	0.9156539	0.9174967	0.9100276	0.9252852	0.9225532	0.9220456	0.9161026	0.9170619	0.939976	0.9212751
0.865599	0.8581008	0.8747253	0.8636876	0.8763609	0.877847	0.9127793	0.9438723	0.9007878	0.9238192	0.9289935	0.9268933	0.9329836	0.9164068	0.9117675	0.9241819	0.9257983
0.8612189	0.8781222	0.8816188	0.8844268	0.8959764	0.8858891	0.9026968	0.9154342	0.9192384	0.9108472	0.9348689	0.9057322	0.913251	0.9084706	0.9310261	0.9187006	0.9183566
0.9080459	0.895124	0.9194852	0.8582611	0.9243091	0.8844697	0.8996994	0.8627012	0.9101124	0.9443334	0.91552	0.8983775	0.901095	0.8993847	0.9262115	0.9099877	0.9100747
0.8418161	0.8776235	0.8562899	0.8790094	0.8812604	0.8948256	0.9185407	0.9191365	0.9282986	0.9267629	0.9183541	0.9274219	0.9251431	0.919952	0.9150242	0.9232373	0.9171495
0.8261403	0.8637937	0.886572	0.8728743	0.8919328	0.9209449	0.9169281	0.9205376	0.9116791	0.9217938	0.9179296	0.9165093	0.9161116	0.9143577	0.9179733	0.9361077	0.918404
0.8787053	0.8811585	0.8895237	0.8954021	0.8811805	0.8910449	0.9226786	0.9355796	0.8938674	0.9235494	0.9232861	0.898634	0.9128564	0.9127914	0.913489	0.9220898	0.9022654
0.8907099	0.9011673	0.8731876	0.8864968	0.9200219	0.8878078	0.9178631	0.9080488	0.918241	0.9116876	0.9166142	0.8957324	0.8977326	0.9008869	0.9222057	0.9158157	0.9195274
0.8385513	0.8549674	0.8915088	0.8621096	0.877162	0.872529	0.929714	0.9387826	0.9148172	0.9300676	0.9343138	0.9160115	0.9310148	0.9023465	0.9274561	0.9330704	0.9298445
0.8613831	0.8167121	0.9044405	0.8474492	0.8994702	0.8418834	0.9256294	0.9140157	0.9445107	0.9188767	0.9402944	0.9331689	0.9162945	0.9326879	0.9499148	0.9117196	0.9274682
0.9298897	0.8697413	0.8959734	0.8703276	0.9076995	0.9112918	0.9049655	0.8860613	0.9294882	0.9081417	0.9244643	0.9204481	0.9033392	0.8873621	0.9141644	0.9212449	0.9016483
0.8794261	0.885676	0.8707351	0.8775778	0.8897726	0.8831919	0.9140777	0.9251651	0.9116019	0.9158082	0.914275	0.9213722	0.9168031	0.9176602	0.9171563	0.9168485	0.9323648
0.8207815	0.9066619	0.9184617	0.9081606	0.9109021	0.9132912	0.9243065	0.9143027	0.9109575	0.9123676	0.908726	0.9213753	0.8834467	0.9047729	0.9279363	0.8946479	0.9093996
0.8777394	0.8638203	0.8953488	0.8650079	0.8980992	0.8830425	0.9107985	0.9183947	0.9155247	0.9231175	0.9344372	0.9002881	0.9207464	0.9080683	0.9326636	0.9201834	0.9265476
0.9113072	0.8755381	0.864765	0.8799828	0.8666403	0.8956655	0.9010481	0.9311963	0.9143457	0.916544	0.9143336	0.9053255	0.9385611	0.9155632	0.9166018	0.9214848	0.9253832
0.8658653	0.8703503	0.8420271	0.8884879	0.8772677	0.8993495	0.9066062	0.92958	0.9202483	0.9227058	0.9208238	0.9171377	0.9219808	0.917233	0.9328734	0.9289159	0.9342161
0.8583896	0.8506802	0.8896471	0.8939806	0.8869516	0.8875315	0.9069497	0.9209413	0.9166939	0.9306297	0.9300085	0.9057443	0.9192628	0.9253187	0.9205849	0.9325785	0.9251129
0.8669951	0.8475664	0.8900719	0.9092967	0.8853745	0.8596686	0.930064	0.9298491	0.9030811	0.9034348	0.9337571	0.9094309	0.9213029	0.9180155	0.9479625	0.922866	0.9240995
0.8794948	0.8546873	0.855122	0.8975111	0.9090869	0.897998	0.9267137	0.9285414	0.938088	0.9103542	0.894779	0.9261209	0.9287153	0.9259364	0.9116377	0.903603	0.9147928
0.8506494	0.8518273	0.8700109	0.8832719	0.87282	0.8876263	0.9305422	0.9377109	0.9166231	0.9201065	0.9329312	0.9202698	0.9192482	0.9244408	0.922248	0.9293011	0.9368151
0.8395314	0.8412459	0.8675372	0.8851434	0.8818303	0.9000826	0.9217796	0.9414532	0.9212121	0.9217007	0.9281236	0.9166459	0.9199664	0.9223123	0.9309844	0.9312224	0.9362082
0.8345705	0.8538464	0.8726942	0.8582531	0.872655	0.8892334	0.9307371	0.9337082	0.9149703	0.9332727	0.9344246	0.9276383	0.9201567	0.9229803	0.939769	0.9379483	0.9346113
0.9401047	0.9802481	0.7611961	0.933143	0.8783027	0.9462372	0.9577433	0.8628297	0.8886215	0.8584253	0.7969189	0.9610711	0.9563587	0.9612303	0.8394019	0.9333893	0.9563177
0.8785878	0.9050973	0.8766558	0.8846014	0.8710644	0.8883577	0.9180297	0.9280142	0.8856251	0.9233509	0.9335288	0.9076595	0.9151713	0.9262242	0.9292102	0.9183404	0.9242587
0.8566518	0.8637816	0.8767568	0.8846904	0.8905421	0.8799325	0.9304942	0.9147903	0.9335449	0.917311	0.9148716	0.9199563	0.9252717	0.9301561	0.9218339	0.9194555	0.9350084
0.8945049	0.8724143	0.8786592	0.8951276	0.8808824	0.8930708	0.9134303	0.9092917	0.8827779	0.9301616	0.9404683	0.8943313	0.9153731	0.9226185	0.9270383	0.9406442	0.9256511
0.8684267	0.9152531	0.8840594	0.891248	0.8997572	0.8989124	0.9051542	0.9127103	0.9231153	0.9006014	0.9077758	0.922294	0.9281704	0.9180669	0.9183567	0.913344	0.9107692
0.8320074	0.9339598	0.8618492	0.8609512	0.9308001	0.877152	0.926382	0.8450879	0.8973491	0.8388786	0.9632161	0.9393755	0.9482988	0.9251312	0.9609083	0.9475266	0.9308006
0.8638055	0.8940873	0.879001	0.8865737	0.8837286	0.911658	0.9059666	0.9137244	0.9269215	0.9221418	0.918708	0.911456	0.9164799	0.9074142	0.9290462	0.9352872	0.9137236
0.8921106	0.8654602	0.8720516	0.8674675	0.8770705	0.8801431	0.9305415	0.9310759	0.9248279	0.929747	0.9370773	0.872463	0.9197242	0.9264415	0.9384585	0.9278693	0.9299875
0.8731287	0.8429063	0.8761318	0.900858	0.8858066	0.8690319	0.9205363	0.9207299	0.9254009	0.9068909	0.9131384	0.9251372	0.9277561	0.9286875	0.9265578	0.9430767	0.9388791
0.8736659	0.8794164	0.8694849	0.8822829	0.8922862	0.8963116	0.9268945	0.9164049	0.9059863	0.907981	0.9393905	0.910859	0.9206569	0.9025479	0.9371194	0.9385828	0.9274
0.8842383	0.8870302	0.9046493	0.8845713	0.9048129	0.8930425	0.9282528	0.9063838	0.9159951	0.9108706	0.8964375	0.9251509	0.9230827	0.9133062	0.9174584	0.9180258	0.9157203
0.8710439	0.8623496	0.8637366	0.8679076	0.8807288	0.8946592	0.9184829	0.9244714	0.907782	0.928962	0.9367234	0.9143102	0.9289435	0.9194176	0.9397637	0.9388094	0.9309628
0.8674679	0.8770656	0.8849956	0.869635	0.8908025	0.8856429	0.9124656	0.9296973	0.9234406	0.9300784	0.9138165	0.9222155	0.9356106	0.9198183	0.9207249	0.9257271	0.9261674
0.8651132	0.844839	0.8736516	0.8667796	0.8778117	0.8784584	0.9321962	0.9228091	0.917862	0.9291885	0.943308	0.9111753	0.9286478	0.9269788	0.9337503	0.9483032	0.934525
0.879049	0.8595662	0.8775657	0.8880413	0.888586	0.902086	0.9199286	0.9212184	0.9048725	0.914875	0.9275093	0.910377	0.9266018	0.917769	0.928316	0.9310313	0.9381849
0.9021324	0.9185113	0.9377996	0.9257611	0.8778113	0.9345667	0.9267949	0.9196478	0.8984897	0.9050988	0.9301183	0.8390994	0.9174866	0.8960221	0.8857998	0.9201819	0.9033962
0.878826	0.9019241	0.9133117	0.8973651	0.9486312	0.9580312	0.9129601	0.9226243	0.9123024	0.8689598	0.9060577	0.918591	0.857077	0.8868384	0.9186885	0.9166374	0.9200392
0.8860072	0.9043636	0.9052399	0.9280407	0.9041172	0.8308008	0.9014587	0.9176803	0.8952823	0.9124877	0.9231794	0.8998232	0.9207197	0.9069264	0.9327044	0.9251391	0.94541
0.867749	0.8832394	0.8861386	0.8863198	0.9015353	0.9122573	0.9161084	0.9190537	0.9232571	0.9202036	0.9198632	0.9041133	0.9114621	0.9251978	0.9159529	0.9347157	0.9146776
0.8644969	0.8661045	0.8790737	0.8947482	0.9079901	0.8707628	0.9234164	0.9231578	0.9151832	0.9279644	0.9129542	0.9026404	0.9328948	0.9381145	0.9216604	0.92448	0.9405372
0.7694175	0.9109524	0.9026191	0.9101498	0.8856606	0.928543	0.9380845	0.9453558	0.9242877	0.9246268	0.9005548	0.9450901	0.8742917	0.8986771	0.9372134	0.9390916	0.9188328
0.8962206	0.9327422	0.8860535	0.9420063	0.9220522	0.8816748	0.9028522	0.8650076	0.9207373	0.9313012	0.9003704	0.9305556	0.9411931	0.9160344	0.8858436	0.9155301	0.8847221
0.8336509	0.8765432	0.8732643	0.8894752	0.8973281	0.895506	0.9172083	0.9219803	0.9260615	0.9346551	0.9349044	0.9227681	0.9148581	0.9339539	0.9310517	0.9290525	0.9259933
0.8922046	0.8692319	0.903147	0.8781475	0.8965282	0.8996017	0.9264754	0.9259229	0.9207173	0.9124081	0.9258012	0.9223182	0.923651	0.9166553	0.9011016	0.9231955	0.9215764
0.8698961	0.8891591	0.8692523	0.8485056	0.8723176	0.8886775	0.930265	0.9272794	0.9239922	0.9213675	0.9162533	0.901914	0.951121	0.9201947	0.9460526	0.9496735	0.9331216
0.8629805	0.8416749	0.8735137	0.8413392	0.8971812	0.8895693	0.9348657	0.9299995	0.9306251	0.9320036	0.9348479	0.9277093	0.9307364	0.927367	0.932848	0.9355775	0.9366246
0.8976681	0.9035649	0.880098	0.9060605	0.9059507	0.906173	0.9070233	0.9148458	0.9113523	0.9290706	0.918818	0.9128307	0.8907356	0.9233298	0.9298055	0.9115604	0.9156905
0.9075616	0.8866824	0.8666762	0.8839563	0.8855734	0.9023984	0.906014	0.9146585	0.9026572	0.9122583	0.9337087	0.8941247	0.9247947	0.9320521	0.9429368	0.9374309	0.9311468
0.8991625	0.900229	0.9222086	0.8937428	0.8958059	0.8868949	0.9021907	0.9157073	0.9250595	0.9181297	0.9205147	0.9003507	0.9065618	0.9365989	0.9184653	0.9117162	0.9122036
0.9149787	0.9233754	0.8972515	0.9067633	0.9005333	0.9011421	0.9157895	0.9278902	0.9017105	0.9016175	0.9470227	0.9105464	0.9005476	0.9113248	0.8877145	0.911193	0.9062456
0.8533868	0.8628584	0.87499	0.8728946	0.8738891	0.8861432	0.9215663	0.9244694	0.9351812	0.9242621	0.9405187	0.9301409	0.9289531	0.9173332	0.9395187	0.938093	0.9420472
0.8507735	0.8531987	0.869347	0.8534692	0.886408	0.8991324	0.9367089	0.9264842	0.9235165	0.9268906	0.9414545	0.915682	0.9298932	0.9415665	0.9340535	0.9406704	0.9374383
0.8806082	0.8900574	0.8911893	0.8894683	0.8917156	0.9185164	0.9238793	0.9245352	0.9112694	0.9200606	0.9286668	0.906633	0.9150706	0.909727	0.9201902	0.922381	0.9258122
0.8711895	0.8678302	0.8792703	0.875988	0.8248215	0.8984567	0.9461281	0.8849409	0.9202219	0.9420334	0.9416142	0.9282782	0.9277045	0.9405586	0.9410195	0.9464114	0.9363137
0.929309	0.9258873	0.9118468	0.9340919	0.936959	0.9108191	0.8925144	0.8895657	0.8995768	0.8957691	0.9208067	0.9017161	0.9156463	0.9028788	0.9148656	0.8934805	0.8978142
0.8857897	0.9073462	0.8695451	0.9179058	0.8703105	0.913982	0.9273358	0.942011	0.9221539	0.9017084	0.8334705	0.9401118	0.9409574	0.9213072	0.9090562	0.9435548	0.9364825
0.8919503	0.9123731	0.8420818	0.9323639	0.9232402	0.8864734	0.8955157	0.9187384	0.9464904	0.9031423	0.9374657	0.9140089	0.9121322	0.9087948	0.9010819	0.9211928	0.937901
0.9039948	0.8788819	0.8949497	0.8831406	0.8959871	0.8878174	0.9249601	0.919648	0.9141089	0.9285108	0.934432	0.9216663	0.9246508	0.9105474	0.9378781	0.9148516	0.9111769
0.889583	0.8837714	0.893726	0.8512344	0.8975191	0.8977206	0.927039	0.9216342	0.9187527	0.9275175	0.9463251	0.9120786	0.8898835	0.9190051	0.9485707	0.9375255	0.9268106
0.8892524	0.8975855	0.8907846	0.8963863	0.8870311	0.8922439	0.924939	0.9325852	0.8964245	0.9192268	0.9327307	0.8865287	0.9156047	0.9178082	0.9402503	0.9413748	0.9288507
0.8585618	0.8682839	0.873174	0.8725157	0.8888774	0.891468	0.9267082	0.9330645	0.9362214	0.9372013	0.9285383	0.9247477	0.9144203	0.9238971	0.9382003	0.9381142	0.937215
0.8963996	0.8782152	0.8740364	0.89826	0.9027176	0.8966001	0.9337156	0.9204199	0.9031162	0.9444698	0.9478835	0.866171	0.9251654	0.9194152	0.9225227	0.9360365	0.9269403
0.8827029	0.8831682	0.908186	0.916443	0.8915873	0.9129124	0.8907352	0.93422	0.8710516	0.9093211	0.9386366	0.9251047	0.9341287	0.9232968	0.922124	0.9465461	0.9031682
0.8501526	0.8767623	0.8961552	0.8935116	0.8936821	0.9069866	0.9097813	0.9215936	0.9221708	0.9427418	0.9257033	0.9162442	0.9313992	0.9240703	0.9242315	0.935493	0.9228973
0.8661044	0.8835835	0.8972399	0.8966573	0.8986885	0.8853949	0.9282823	0.91287	0.9034644	0.928848	0.9182923	0.9016838	0.9329658	0.9326124	0.9412398	0.9482656	0.9201881
0.8561557	0.8644553	0.8675318	0.8825244	0.859653	0.8867198	0.939898	0.9432971	0.9222526	0.9402094	0.9340845	0.9189592	0.9308406	0.9332078	0.9465922	0.9304705	0.9402087
0.9117263	0.8882428	0.9061396	0.9149514	0.8886523	0.9190353	0.9048114	0.9094747	0.9114522	0.9211511	0.9400369	0.8971261	0.9106091	0.9086853	0.9164798	0.9276105	0.9208979
0.8984147	0.9239731	0.8625576	0.9022093	0.8691707	0.9189718	0.9202449	0.9406541	0.9265292	0.9126067	0.8757836	0.9211988	0.9270321	0.9275281	0.907099	0.9375966	0.9262391
0.8966594	0.9064288	0.8888889	0.8873699	0.9018119	0.9015711	0.9129452	0.9316976	0.894356	0.9101171	0.9289495	0.9097136	0.9170232	0.918201	0.9344541	0.9469407	0.9113407
0.8735621	0.8684692	0.8902392	0.8878905	0.8954786	0.88748	0.915187	0.9295315	0.92343	0.93416	0.9226965	0.9169655	0.9230659	0.919682	0.9429169	0.9294077	0.9386548
0.9267606	0.9523467	0.9103714	0.955187	0.9419344	0.8254099	0.9548989	0.8814862	0.9306368	0.8961239	0.8126906	0.9195287	0.9429643	0.9126989	0.8805352	0.9339114	0.9215066
0.8802258	0.8961614	0.8626551	0.8897024	0.88143	0.8970717	0.923959	0.9335899	0.9281529	0.9287389	0.9216146	0.9400721	0.9415604	0.9151265	0.9217296	0.924625	0.9152306
0.8712451	0.8760968	0.8786209	0.9064264	0.9016719	0.9111528	0.9243336	0.9152067	0.9321719	0.9150679	0.9349933	0.911689	0.9146316	0.9281325	0.9275648	0.9192607	0.9348999
0.8939134	0.8495919	0.8783348	0.8942247	0.8806397	0.8856553	0.9306541	0.9339747	0.9202039	0.91184	0.9390353	0.9127122	0.9400554	0.9326584	0.9359537	0.9364319	0.9286862
0.8922302	0.9461849	0.9682655	0.9394025	0.7858842	0.9440781	0.8142658	0.9121502	0.9624183	0.9136081	0.9745427	0.8804412	0.7455967	0.9684179	0.9637139	0.9258355	0.9676087
0.8629487	0.863816	0.9042461	0.8783752	0.8999336	0.8830537	0.919777	0.9310329	0.9259462	0.9281545	0.9113562	0.9347621	0.9295611	0.9288958	0.9327091	0.9321641	0.9397523
0.8935079	0.915956	0.8823608	0.9402679	0.9290667	0.9043155	0.922449	0.9166207	0.8770459	0.9202985	0.9265721	0.8871173	0.9116359	0.9126601	0.9178333	0.9271226	0.9231813
0.8702905	0.861978	0.8876111	0.8760204	0.8941978	0.8937227	0.9225096	0.9395208	0.9303849	0.9374506	0.9337444	0.9242064	0.9221984	0.9123965	0.9353578	0.9312539	0.9358658
0.863017	0.8820363	0.8925089	0.8679451	0.891568	0.8863354	0.9318134	0.9329301	0.9263762	0.9297286	0.9244501	0.9300443	0.9208264	0.9218544	0.9387001	0.9320933	0.9373401
0.9020373	0.9097344	0.9201012	0.913381	0.9089742	0.9172064	0.9103566	0.8950536	0.9241118	0.9184618	0.9252008	0.9076028	0.905632	0.9186343	0.9107184	0.9081442	0.9184179
0.8646059	0.8776248	0.8850934	0.8980922	0.8957406	0.9126516	0.9297968	0.9413642	0.9124002	0.9306785	0.8947274	0.9168931	0.931671	0.9361658	0.9313947	0.9240587	0.9312272
0.9094968	0.9133435	0.8659273	0.9511998	0.9281834	0.906602	0.926802	0.9167585	0.9118691	0.9041715	0.8742826	0.90286	0.9370936	0.9234262	0.9255891	0.9015262	0.9167572
0.8761606	0.9108749	0.8766546	0.8924699	0.8850379	0.9056156	0.9232463	0.9298869	0.9103794	0.9166325	0.9436973	0.9143709	0.9283266	0.9097863	0.933315	0.9344627	0.9251744
0.8393717	0.8969823	0.8713408	0.8912644	0.9115646	0.9317696	0.9167396	0.9517956	0.916223	0.8920354	0.9070641	0.9452102	0.9271724	0.9436162	0.9050339	0.9370978	0.9324314
0.8927526	0.8799859	0.8944747	0.8941344	0.8791635	0.8914865	0.9307249	0.9232573	0.9046388	0.9206799	0.93827	0.9006965	0.9294769	0.9305848	0.9395159	0.9385176	0.9311591
0.8500388	0.8870873	0.8755279	0.9007313	0.8980405	0.9128397	0.9197304	0.9356052	0.9224427	0.936254	0.9303008	0.9125261	0.922627	0.9198925	0.9306948	0.9363085	0.9302307
0.8738315	0.9000995	0.899566	0.9083785	0.8820117	0.8876008	0.9322616	0.9311203	0.9083904	0.9287472	0.9165332	0.9143998	0.9298883	0.9265981	0.9204384	0.9370773	0.9271308
0.9316708	0.8684431	0.8873807	0.9061611	0.8557401	0.856259	0.9402295	0.9234404	0.9161223	0.9382687	0.9495486	0.9201595	0.9283848	0.8908099	0.962334	0.9257074	0.9235016
0.9165797	0.8932461	0.9075441	0.9136567	0.9220151	0.9128822	0.8761528	0.9036441	0.9144598	0.9305179	0.9182861	0.9166549	0.9315822	0.904866	0.9118347	0.927384	0.9232782
0.8824173	0.9248774	0.9475541	0.9441127	0.9477541	0.8967584	0.9134904	0.8611001	0.9059221	0.8847926	0.9562478	0.8458698	0.9355766	0.9098966	0.9446064	0.9152196	0.9129051
0.8867072	0.8897755	0.8882064	0.8755831	0.8961893	0.8956219	0.9131923	0.925618	0.9308779	0.9168688	0.9191791	0.9457358	0.9279733	0.9341115	0.9213202	0.9246705	0.9385898
0.8943065	0.9087091	0.8878096	0.8829172	0.9248278	0.9240584	0.9180763	0.9277236	0.9141555	0.9107951	0.9140272	0.9192864	0.9204295	0.9337904	0.9176844	0.910464	0.9225438
0.9012455	0.9154192	0.8987789	0.9156654	0.8721545	0.920092	0.9246288	0.9197918	0.9129955	0.9192292	0.9207679	0.9244277	0.9324266	0.8965827	0.923331	0.9224295	0.9139795
0.8892669	0.8741072	0.8909543	0.8965701	0.9027023	0.8951144	0.917801	0.9310421	0.9274465	0.9220219	0.9200568	0.924972	0.9245348	0.9213528	0.9325804	0.9300699	0.9352623
0.8812068	0.8810577	0.8699484	0.887003	0.8992943	0.8817921	0.9178817	0.949382	0.920621	0.9274294	0.9328512	0.9347928	0.9300856	0.922768	0.936708	0.9302165	0.9339188
0.8858839	0.8850278	0.8767396	0.8876231	0.9169673	0.9199485	0.9307254	0.9267843	0.9277422	0.9164788	0.9207421	0.9226511	0.9242354	0.9278301	0.9201651	0.9224277	0.9264866
0.8689889	0.8789061	0.898793	0.8753185	0.8721862	0.8992366	0.9260625	0.9377954	0.9231224	0.9314235	0.9309913	0.9306335	0.9282321	0.93841	0.9321713	0.9279091	0.9397745
0.8919523	0.8951463	0.8987362	0.8974313	0.9202579	0.8811143	0.9234031	0.9199284	0.9220404	0.9214499	0.9181948	0.9311594	0.9276479	0.9324542	0.9259209	0.9332975	0.9025042
0.8988892	0.8857962	0.8997198	0.9143521	0.9032579	0.9154264	0.9072858	0.9343255	0.9214086	0.9126934	0.9112232	0.9273185	0.9237033	0.9245642	0.9132073	0.9410784	0.9084392
0.9108084	0.8963524	0.8691971	0.9091432	0.8990085	0.9035156	0.9015678	0.9125749	0.914323	0.9179178	0.9351122	0.9214321	0.9151255	0.9365415	0.9465092	0.9367833	0.9169924
0.8779551	0.8799575	0.8953799	0.8906484	0.8762915	0.8968949	0.923133	0.9335332	0.9289657	0.9387382	0.9348636	0.9266135	0.9371626	0.9255555	0.9345029	0.9274597	0.9158626
0.83149	0.8943532	0.874272	0.921997	0.8832657	0.911717	0.9439822	0.9285237	0.9099307	0.9452159	0.9341068	0.922071	0.9406314	0.876066	0.9486917	0.9332047	0.945024
0.8834261	0.912214	0.861743	0.9188031	0.9126207	0.8828462	0.9195055	0.9306664	0.9354239	0.9292883	0.9396123	0.8925632	0.9221751	0.9346124	0.9353346	0.9094732	0.924268
0.8624502	0.8717739	0.8876639	0.8976184	0.9012782	0.8986413	0.92408	0.9251591	0.9301413	0.933969	0.9303318	0.9235194	0.9255708	0.9283781	0.9352916	0.9297886	0.9390686
0.9083883	0.8811556	0.8774884	0.8701169	0.8983226	0.8974521	0.9240741	0.9383628	0.922024	0.9085474	0.947639	0.9222915	0.9302203	0.9139825	0.9349386	0.9353499	0.9363925
0.9202677	0.8956783	0.8986259	0.9188348	0.9181455	0.9201546	0.899783	0.9273142	0.9059392	0.9168615	0.9227713	0.9162668	0.9261798	0.9081376	0.9218066	0.9179352	0.9131845
0.9144567	0.9169397	0.9233339	0.9219599	0.9058238	0.930468	0.9108336	0.9212769	0.9164741	0.9139344	0.9318609	0.8803641	0.9052615	0.8826402	0.9239705	0.9255749	0.9237276
0.923476	0.9106615	0.9181586	0.90997	0.9004753	0.8953864	0.9126406	0.9287823	0.9067129	0.9198664	0.9088227	0.9022588	0.9540716	0.9132404	0.9193282	0.8952537	0.9301062
0.8711876	0.8728832	0.8831962	0.9095936	0.8826951	0.9045161	0.9311947	0.9313757	0.9228404	0.928605	0.9338706	0.9232593	0.9237035	0.9316583	0.9385781	0.9249665	0.9380809
0.8965842	0.9060332	0.9452815	0.9589019	0.9192093	0.9032424	0.8829866	0.8987952	0.9235016	0.9552985	0.92685	0.8744266	0.9057873	0.8662093	0.9287657	0.9277447	0.9338915
0.8975337	0.8899531	0.8933888	0.8851144	0.8877502	0.8830579	0.9279256	0.9196289	0.9283949	0.9236833	0.9407828	0.9233502	0.935807	0.9331752	0.9326422	0.9239197	0.9278659
0.8958852	0.8865063	0.8864505	0.9053009	0.8915218	0.9249974	0.9167233	0.9333653	0.9201919	0.9277697	0.9226953	0.9149822	0.923972	0.921083	0.9284632	0.9286695	0.9255786
0.8984771	0.8915817	0.8998593	0.9300624	0.8924834	0.9185914	0.9054895	0.8948407	0.9330656	0.9361309	0.9125584	0.9193441	0.9195371	0.9065005	0.9326183	0.9565843	0.9084589
0.8853647	0.9052659	0.9197595	0.9003958	0.9112986	0.9039447	0.9194171	0.9164906	0.9198647	0.9264324	0.9213654	0.9091245	0.9288234	0.9118451	0.9303204	0.9229751	0.9258969
0.8767798	0.9016724	0.8947699	0.9053958	0.8623748	0.9038037	0.9350869	0.9141628	0.9175572	0.9405074	0.9460778	0.9075407	0.92573	0.9186502	0.9258125	0.9440709	0.9393413
0.8818468	0.9016266	0.9150436	0.9266741	0.9067396	0.925788	0.9296412	0.9294959	0.9519539	0.9060948	0.8874311	0.8961142	0.9185113	0.9228285	0.9064748	0.9265672	0.9301767
0.8978445	0.8853759	0.884903	0.8759235	0.895483	0.9058447	0.9235943	0.9317538	0.9224588	0.9286107	0.9215637	0.9325397	0.9224918	0.9375939	0.9277093	0.9338916	0.9356547
0.8724457	0.8705397	0.8906528	0.9006669	0.8985104	0.909045	0.9257321	0.9210482	0.9328859	0.9350502	0.9314801	0.9117459	0.9305235	0.9242604	0.9456002	0.9232414	0.9402807
0.8683473	0.8736971	0.8887679	0.8653446	0.8797283	0.9006643	0.9330828	0.9416287	0.9186619	0.93811	0.9403739	0.9373741	0.929773	0.9262968	0.9416259	0.9382488	0.9421435
0.8814505	0.8558171	0.9027855	0.8815001	0.8860615	0.9046467	0.9356033	0.9313927	0.9279668	0.9344504	0.9295952	0.918896	0.935896	0.9331322	0.9406019	0.9294584	0.9363914
0.806901	0.9660358	0.9740151	0.9564095	0.8784783	0.924841	0.8753195	0.9531773	0.8238804	0.8916358	0.9421079	0.9550779	0.9612824	0.9344375	0.9219063	0.8524777	0.9486554
0.9061849	0.8934571	0.9065256	0.9151811	0.87085	0.8949377	0.9226848	0.9169704	0.9408876	0.923263	0.9602469	0.8945163	0.9246275	0.8954655	0.9369397	0.9277482	0.9365568
0.8718933	0.8743985	0.9122765	0.897117	0.8977129	0.9017173	0.9253193	0.931994	0.9255171	0.9252859	0.93682	0.913924	0.9267941	0.9199607	0.9358941	0.9389219	0.9336556
0.8532771	0.8631201	0.8860073	0.8755649	0.9153564	0.8926085	0.9375464	0.9365183	0.9391761	0.9326217	0.9174115	0.9428753	0.9389732	0.9269157	0.9416428	0.9307923	0.9410625
0.8789129	0.864795	0.9052975	0.9005921	0.9154279	0.9152698	0.9184034	0.9309972	0.9253868	0.9242664	0.9291471	0.9350247	0.9262754	0.9245222	0.9162962	0.9299092	0.9332944
0.8646168	0.8465825	0.8743129	0.8883054	0.885507	0.8885375	0.9370176	0.935395	0.9352958	0.9402167	0.9455051	0.9281363	0.9384441	0.9400297	0.9418043	0.9465113	0.9461003
0.8726097	0.8640124	0.8934921	0.8873502	0.8957831	0.9078181	0.93055	0.9383861	0.92953	0.9333364	0.9396268	0.9291816	0.9223888	0.9342259	0.938195	0.9342824	0.9320409
0.8773568	0.8786221	0.9007902	0.8912938	0.878852	0.9284665	0.9336973	0.931374	0.9323013	0.9359044	0.9330931	0.920072	0.922925	0.9281058	0.9428983	0.9201687	0.9314415
0.8700702	0.8729776	0.8810234	0.8862273	0.8916129	0.9056817	0.9300371	0.9322563	0.9323249	0.9359032	0.9468085	0.9309916	0.9285821	0.9250649	0.9427374	0.9318504	0.9446291
0.8970982	0.8850054	0.9038006	0.8990936	0.9122381	0.9056016	0.9261446	0.9226378	0.9300511	0.9250351	0.9227341	0.9263382	0.9289384	0.9231372	0.9311153	0.9268554	0.9229622
0.8697987	0.8597338	0.8815011	0.9024037	0.8968875	0.9018152	0.9362931	0.9377875	0.9307411	0.9359909	0.9258396	0.9306843	0.9415457	0.9228793	0.9401884	0.9380609	0.9375996
0.8935604	0.9003429	0.9087838	0.9250094	0.9391	0.9338946	0.914787	0.9215412	0.918062	0.9072432	NA	0.9167687	0.9117211	0.9255904	0.9147263	0.9161905	0.9259259
0.8423153	0.8759379	0.8929321	0.8802808	0.8856817	0.9089392	0.9246322	0.9336484	0.9312988	0.9479234	0.9490683	0.9269173	0.9383937	0.9358885	0.9441183	0.9335729	0.9447894
0.9060387	0.9168807	0.9036447	0.8994694	0.8933996	0.8976909	0.9283954	0.918685	0.9275862	0.9224557	0.9342765	0.9223408	0.9224632	0.9199433	0.919219	0.9310966	0.9332464
0.8513781	0.9019831	0.902905	0.8788236	0.906516	0.9028351	0.9301265	0.9308599	0.9299676	0.9407828	0.9299853	0.9296981	0.9307954	0.9262513	0.9327776	0.9349234	0.9381308
0.9318999	0.914941	0.8854312	0.8844322	0.9042264	0.9205816	0.9018645	0.9416026	0.9183352	0.9337284	0.9177141	0.9307391	0.9114279	0.9290091	0.9269231	0.9316559	0.9142706
0.8735899	0.8691416	0.8959607	0.8873253	0.8927795	0.8897038	0.92144	0.9426579	0.9239833	0.9438951	0.937234	0.9239903	0.9364303	0.9254555	0.9382634	0.945379	0.9523778
0.8659108	0.8788008	0.8873376	0.8910606	0.8844503	0.8942962	0.9427538	0.9321318	0.9477733	0.9536817	0.9357502	0.933251	0.9234162	0.9278033	0.9308361	0.9320858	0.9388649
0.8551139	0.86968	0.8912478	0.8878514	0.8827168	0.9059979	0.9430208	0.945109	0.9357812	0.9328061	0.9386081	0.9329206	0.9307725	0.9320017	0.9453446	0.9289885	0.9426767
0.8891532	0.8941818	0.8927037	0.8836756	0.888733	0.9055808	0.9307734	0.9276537	0.9385653	0.9283373	0.9357963	0.9357589	0.9282113	0.9179088	0.931081	0.9330291	0.9400042
0.8642399	0.8766915	0.9118948	0.8930823	0.8919465	0.9039072	0.9315109	0.9318624	0.9280163	0.9386921	0.9301571	0.9354622	0.9352183	0.9256718	0.9397842	0.9283474	0.9347838
0.8881846	0.8931026	0.8952485	0.9035881	0.8828252	0.8930622	0.930886	0.9344975	0.9065244	0.9262825	0.939479	0.9305378	0.9419484	0.9201944	0.9482486	0.9362938	0.9304877
0.8759325	0.8790327	0.8797888	0.8949736	0.8861321	0.9046044	0.9375557	0.9331049	0.9333093	0.9408827	0.9390731	0.9329464	0.9271502	0.9284202	0.9311397	0.9404534	0.9380888
0.9061344	0.905472	0.9049597	0.9011683	0.9163026	0.9040422	0.9361392	0.9241995	0.8970354	0.9170713	0.9310459	0.8921248	0.9265192	0.9078756	0.9516065	0.9444813	0.9367185
0.9138252	0.908363	0.9065808	0.9119463	0.8832608	0.9048952	0.920763	0.9221287	0.9261925	0.926906	0.9274052	0.9257171	0.9252899	0.9348276	0.9185927	0.9353873	0.9146413
0.9208266	0.9163833	0.9114473	0.9044229	0.9175366	0.9114454	0.9151537	0.9179056	0.900392	0.9187291	0.9313141	0.906364	0.9290065	0.9170845	0.9279543	0.9293568	0.931672
0.8699026	0.8797591	0.8932549	0.8890595	0.8966295	0.8943473	0.9325887	0.9403875	0.9186735	0.9344673	0.9406666	0.9370832	0.930849	0.9268697	0.9494647	0.9358881	0.9373357
0.8686174	0.8923483	0.8937299	0.8942606	0.8962253	0.9313103	0.9303584	0.9190828	0.9350893	0.9119524	0.9294257	0.935604	0.9347131	0.9361075	0.9347478	0.9320545	0.9317935
0.8795893	0.869038	0.8924928	0.8990685	0.9037498	0.9061025	0.9267286	0.9335662	0.9346335	0.9362077	0.9199025	0.9321817	0.9290509	0.9300466	0.9377974	0.9359946	0.9419331
0.8912548	0.9071113	0.89936	0.8819335	0.878809	0.8994163	0.93178	0.9369103	0.9360935	0.9485554	0.9388231	0.9020244	0.9318964	0.9308246	0.933598	0.9358479	0.9243827
0.858567	0.8632956	0.8716937	0.8898954	0.8496929	0.9228212	0.9416094	0.9378154	0.9340769	0.9440414	0.9492891	0.9309313	0.9346527	0.9281724	0.9516192	0.949448	0.952046
0.8762457	0.8936242	0.8966042	0.9075161	0.9062338	0.9059905	0.9206074	0.9371478	0.9237556	0.9313233	0.9246076	0.9195729	0.9293736	0.9353073	0.9307017	0.9353642	0.9381981
0.8868107	0.8873625	0.894463	0.8857079	0.9074941	0.8896246	0.9239413	0.9315449	0.913513	0.9414541	0.9366151	0.9406859	0.9419021	0.9273737	0.9205722	0.9424286	0.9420767
0.9081312	0.9023124	0.8293601	0.9085886	0.9095876	0.9260492	0.9228163	0.930837	0.9191306	0.9245914	0.9443755	0.9375054	0.9227026	0.9193118	0.9349446	0.9341627	0.9404603
0.8817931	0.8884434	0.9062372	0.9071152	0.9048102	0.9017354	0.9281003	0.936992	0.9145244	0.9306389	0.9293972	0.9258133	0.9354493	0.9457561	0.9182623	0.9256516	0.9373237
0.9021176	0.8650144	0.899259	0.8989679	0.9053537	0.9099223	0.9280157	0.9215772	0.9297596	0.9244309	0.9285842	0.9277118	0.9264025	0.9329125	0.9361602	0.9387626	0.9447423
0.9006767	0.8741229	0.8996099	0.9006556	0.8998198	0.9136353	0.930199	0.9348013	0.9245315	0.9309099	0.928106	0.9252405	0.9283558	0.9319792	0.9210013	0.934981	0.9412872
0.9299953	0.9147903	0.8707944	0.9436154	0.8945158	0.9462962	0.9093228	0.9459286	0.8952457	0.9206594	0.9268366	0.9068738	0.9472873	0.9249808	0.8999171	0.9196646	0.9237455
0.8978127	0.9064171	0.9220594	0.8982936	0.9117647	0.933444	0.9136699	0.9344435	0.9237722	0.91651	0.9345704	0.9126073	0.9249435	0.9166224	0.9231099	0.9174851	0.9356616
0.8669015	0.8765613	0.8897834	0.8936589	0.9002309	0.9052632	0.9311943	0.9436727	0.9362366	0.9362875	0.9401553	0.9316276	0.9366732	0.9354437	0.9279644	0.9371959	0.9343492
0.867639	0.9487054	0.9282697	0.9322649	0.9271578	0.9394481	0.9308805	0.936554	0.9362587	0.9582071	0.8015442	0.938014	0.9296132	0.9320598	0.8553866	0.9158249	0.9469274
0.9629496	0.921875	0.9455522	0.9240138	0.9644886	0.9363319	0.8449931	0.8702422	0.9346215	0.9323488	0.9398748	0.8832765	0.9051192	0.9046449	0.9069182	0.9272172	0.9207688
0.8996045	0.8997405	0.9089131	0.853581	0.8799581	0.8963329	0.9405608	0.9268913	0.9180349	0.9393586	0.9494458	0.9226507	0.950717	0.9310545	0.9281639	0.9472097	0.933422
0.8768794	0.8980716	0.9012482	0.9059047	0.9083021	0.8927445	0.9423806	0.922093	0.9309134	0.927979	0.9368111	0.9280226	0.9234454	0.9313357	0.9385431	0.9228786	0.9398019
0.8886075	0.8719274	0.9035218	0.889404	0.902024	0.903853	0.9262085	0.9368883	0.9378511	0.9318035	0.9394273	0.9335623	0.9253075	0.9349935	0.9364861	0.9352921	0.9317894
0.8891896	0.9260428	0.8990825	0.8916309	0.9455367	0.9087536	0.9222502	0.9374912	0.9177318	0.9156661	0.9334214	0.9119235	0.9208653	0.9096565	0.9371364	0.930965	0.9353302
0.8676934	0.8648343	0.887934	0.8791509	0.895279	0.9083928	0.9434571	0.9446853	0.9327939	0.9394757	0.9329211	0.9314858	0.9318834	0.9432024	0.9399419	0.9413399	0.9491401
0.8518597	0.8984409	0.8552655	0.9021437	0.8888643	0.8923956	0.9420642	0.948087	0.9562198	0.9305569	0.946857	0.9500815	0.9381406	0.9466972	0.9059886	0.9488674	0.932618
0.8957219	0.8832586	0.9148195	0.8818515	0.8909747	0.9103266	0.9248955	0.929951	0.9347497	0.9332414	0.9441452	0.9301575	0.9280079	0.9181409	0.9396476	0.9385223	0.9391381
0.8968391	0.8852694	0.8807257	0.8948332	0.8825553	0.9091226	0.9302228	0.9448338	0.9335844	0.932511	0.9366545	0.9373294	0.9328316	0.9294341	0.9370893	0.9365609	0.9371732
0.9208886	0.9016134	0.9043083	0.8839276	0.8857225	0.8964929	0.9366249	0.9339374	0.9294049	0.93282	0.9227303	0.9136782	0.9293958	0.9259653	0.9389953	0.9431238	0.9386079
0.8742567	0.8822615	0.9118715	0.9160273	0.8919178	0.9141098	0.9271399	0.932416	0.9360806	0.9261945	0.9234068	0.9348924	0.9167445	0.9344099	0.9342116	0.9416763	0.9448875
0.9028624	0.9010215	0.9054866	0.8823905	0.9104155	0.9085835	0.9255483	0.9301011	0.9261515	0.9322937	0.9329582	0.9291765	0.9208547	0.926261	0.9413511	0.9348878	0.9328155
0.8934274	0.7557296	0.8988407	0.9190479	0.8884439	0.9346097	0.938453	0.9507338	0.9077027	0.9391386	0.933727	0.9585395	0.9439273	0.9310402	0.9440495	0.9448497	0.9630096
0.9120879	0.8630952	0.9217803	0.9316006	0.837487	0.8967341	0.9232404	0.9286988	0.9343349	0.9338918	0.9513845	0.9166896	0.9335711	0.9385059	0.9428682	0.9340149	0.9456091
0.8815043	0.8832642	0.9089331	0.888347	0.9057381	0.9089494	0.9242953	0.9370093	0.9301353	0.9326193	0.935771	0.9226687	0.9366022	0.9380111	0.9408747	0.9317746	0.9403491
0.9017305	0.8809224	0.905166	0.9038312	0.9020818	0.8962747	0.9354435	0.9395497	0.9295211	0.9387513	0.9297225	0.9339822	0.935458	0.924646	0.9070762	0.9420153	0.9450135
0.8813353	0.8930582	0.8801107	0.8777625	0.9055122	0.9110597	0.9115026	0.936517	0.9086763	0.9308771	0.9414262	0.9323907	0.9348493	0.9572974	0.9504082	0.944622	0.9544411
0.8948935	0.8828788	0.8905398	0.8971942	0.8920248	0.8975409	0.934562	0.9422331	0.9371616	0.930125	0.9283921	0.9561098	0.9349757	0.9226451	0.9416026	0.9379848	0.9335834
0.8505812	0.8801491	0.9031955	0.8874871	0.9037569	0.8965108	0.9340258	0.9424385	0.9352499	0.9302688	0.9440612	0.9385881	0.9306499	0.9432784	0.9456071	0.9437515	0.9449215
0.8835673	0.8887907	0.9078591	0.9149312	0.9080588	0.9095109	0.915374	0.9419373	0.9282754	0.923709	0.9272703	0.9326253	0.9360079	0.931418	0.9424363	0.921599	0.9437361
0.8993664	0.8837528	0.9215614	0.9313144	0.8962585	0.9050603	0.9246842	0.9298757	0.9316629	0.92366	0.9468163	0.9086103	0.9390846	0.9255264	0.9521807	0.9111384	0.927578
0.8671595	0.8847179	0.8744162	0.8754961	0.8914061	0.8931829	0.9363785	0.9464971	0.947705	0.9401127	0.9449934	0.930508	0.9373627	0.9434699	0.9479624	0.9496216	0.9485095
0.9076177	0.8942059	0.8922732	0.9084262	0.91105	0.9061737	0.9176211	0.9246473	0.9258147	0.9277439	0.9446451	0.9356103	0.9434959	0.9253276	0.9336451	0.9309311	0.9310411
0.8893043	0.9230598	0.9041036	0.9224164	0.8975008	0.9236841	0.9467736	0.9320885	0.93273	0.934458	0.9319232	0.847182	0.9348294	0.9333155	0.9474265	0.9334751	0.9333168
0.9131949	0.9112968	0.92507	0.9065843	0.932751	0.9154997	0.9239026	0.9222528	0.9180197	0.9425782	0.9257343	0.9074238	0.9489146	0.9187381	0.9292821	0.9064516	NA
0.9032581	0.9012654	0.9124537	0.9147339	0.9237708	0.9194995	0.9172279	0.9248619	0.9297732	0.9324079	0.9129676	0.9270911	0.9123219	0.9307692	0.9397813	0.9428395	0.9251134
0.9058784	0.8979021	0.89371	0.9054987	0.8916904	0.9185209	0.9353083	0.9274985	0.9207078	0.935077	0.9319276	0.9139813	0.9347022	0.948418	0.9344854	0.9411649	0.935091
0.9044015	0.8846592	0.8975704	0.9117108	0.906265	0.9116292	0.9483683	0.9242736	0.9319016	0.9331031	0.9275423	0.925936	0.9348164	0.9305068	0.9308788	0.9365188	0.9323334
0.8751867	0.9005903	0.9000791	0.8974115	0.9109885	0.9183724	0.9304647	0.9385242	0.9348167	0.937583	0.9326515	0.9299642	0.9200874	0.9395338	0.9266548	0.9355483	0.9449145
0.8909035	0.9176782	0.9047043	0.898823	0.9562309	0.9183583	0.9394706	0.8743142	0.9462615	0.9538893	0.9534004	0.8689634	0.9024202	0.9278432	0.9622187	0.8946694	0.9634253
0.918093	0.8963889	0.9103721	0.9025575	0.8907368	0.9201537	0.9367867	0.931622	0.9190137	0.9294458	0.9355	0.9073607	0.9294293	0.9410225	0.9392534	0.9411789	0.9254373
0.8955368	0.8724015	0.901277	0.8906432	0.8999631	0.9114136	0.9332274	0.935847	0.9316285	0.937608	0.9363405	0.9242974	0.9426556	0.9446924	0.936978	0.9342291	0.9498156
0.8685058	0.9160303	0.8945423	0.9158621	0.9056532	0.9207987	0.9372787	0.9401057	0.9249327	0.9326016	0.9270183	0.9323488	0.9254865	0.9342031	0.9245976	0.935968	0.9446697
0.8991225	0.8834478	0.9141642	0.9436579	0.8872108	0.9130656	0.938343	0.9301839	0.9264287	0.9313195	0.9300787	0.9257178	0.9192547	0.9436491	0.9464877	0.9258893	0.9226867
0.8801373	0.8791863	0.903541	0.9015386	0.8928245	0.8972864	0.9376705	0.9358894	0.9333245	0.9365924	0.9473076	0.9377938	0.9373881	0.9326649	0.9442909	0.9335639	0.9498979
0.9165984	0.8804115	0.8744981	0.9069287	0.9083511	0.8691798	0.9612392	0.9561841	0.9212537	0.9371081	0.9475574	0.9107407	0.9367534	0.9426201	0.9589361	0.9029213	0.9563963
0.8989129	0.8880802	0.8966554	0.9032014	0.9127043	0.9216018	0.9247734	0.9284136	0.9309443	0.9309924	0.9311459	0.9347679	0.9287972	0.9298372	0.9467869	0.9423205	0.9382254
0.907647	0.9203015	0.9155222	0.911339	0.9150557	0.9291884	0.9187722	0.9361439	0.9215375	0.9213328	0.9188971	0.9216974	0.9258773	0.9217758	0.9403125	0.9280488	0.9356026
0.910376	0.9004042	0.9181209	0.9028968	0.9219278	0.9110428	0.9396898	0.9333744	0.9231374	0.9227235	0.9259813	0.9305077	0.9293606	0.9191322	0.931442	0.9334441	0.9357754
0.9194391	0.9155507	0.916411	0.9188323	0.9242841	0.9078166	0.9112453	0.916944	0.9182507	0.941497	0.9235759	0.9175292	0.9312837	0.9227266	0.9462771	0.9339767	0.9252603
0.8919212	0.8791315	0.9145068	0.8968607	0.9083409	0.905749	0.9439831	0.938336	0.9303479	0.9437689	0.9260619	0.9183581	0.938662	0.9336923	0.938625	0.9429827	0.940043
0.866014	0.8816251	0.8841631	0.8956141	0.8908309	0.8971559	0.9338235	0.9425175	0.9491087	0.9436628	0.9504303	0.9267135	0.9390028	0.941781	0.9531494	0.9530091	0.9433077
0.8921207	0.8982361	0.9032028	0.893295	0.8917573	0.9189705	0.9320111	0.9219494	0.9300833	0.9344591	0.9260783	0.9423718	0.9451162	0.9316041	0.9402777	0.9470156	0.9440322
0.9089127	0.8914974	0.9163684	0.9056873	0.9163872	0.9292433	0.9207806	0.9224321	0.9306319	0.9292651	0.9380524	0.9206234	0.9363248	0.9222898	0.9402916	0.9304241	0.9347305
0.9050406	0.8887963	0.8913928	0.9091145	0.9069054	0.9216357	0.9350148	0.9331867	0.9368818	0.9329433	0.9391289	0.9282647	0.9233775	0.9236628	0.9367987	0.9399554	0.9423919
0.8888002	0.9188333	0.9064003	0.9175708	0.9126962	0.9133219	0.9399561	0.9265172	0.9300863	0.9389596	0.9265128	0.9220989	0.9258788	0.9312141	0.9287362	0.9363106	0.9311342
0.8703533	0.9163553	0.9215514	0.8898261	0.9029688	0.888191	0.9654911	0.9486695	0.9643486	0.9106665	0.9544538	0.9316849	0.949603	0.9216828	0.9497271	0.9219233	0.8876976
0.8842168	0.8959328	0.9220881	0.902855	0.9085556	0.9162803	0.931333	0.9399242	0.9253879	0.9423145	0.9474858	0.9244231	0.9247972	0.9250354	0.9310957	0.9419192	0.9355969
0.886411	0.8965585	0.8866526	0.9209326	0.9201435	0.907643	0.9276309	0.9387755	0.9048365	0.9390166	0.9424551	0.9200778	0.9322491	0.9319261	0.9417483	0.9532323	0.953343
0.8845531	0.8810722	0.9070801	0.9062263	0.914557	0.9011514	0.95254	0.936277	0.927462	0.9286441	0.9510963	0.934733	0.9416611	0.9185337	0.9420078	0.9299682	0.9472942
0.9201067	0.8894004	0.9145932	0.9098933	0.8937722	0.9165199	0.9347959	0.9403383	0.9209774	0.9276103	0.9372308	0.9325588	0.9374821	0.9210268	0.9374436	0.931959	0.9405174
0.9189703	0.9033431	0.91903	0.9036973	0.9007784	0.9027113	0.9347818	0.9279997	0.9304922	0.921846	0.9352787	0.9320431	0.9319833	0.9261096	0.9441302	0.9414325	0.9316849
0.9142952	0.9205043	0.915521	0.9140012	0.9217786	0.9057791	0.9271252	0.9356573	0.928634	0.9323295	0.9273577	0.9092044	0.9279234	0.9246018	0.9285262	0.9350535	0.9399727
0.8999115	0.8749136	0.9139375	0.8883987	0.9197634	0.9041923	0.9325172	0.9362492	0.9417013	0.9312321	0.9402502	0.9275501	0.9316143	0.930998	0.9468129	0.941098	0.9471967
0.779303	0.9389336	0.918796	0.9638717	0.9751336	0.9677322	0.9692636	0.9288551	0.9681222	0.9418442	0.9330519	0.9555003	0.9536633	0.968411	0.8403643	0.752739	0.9550253
0.8760571	0.9150654	0.9207022	0.8783996	0.8718827	0.9015385	0.942476	0.9282861	0.9343379	0.9431505	0.9410914	0.9280241	0.9509791	0.9510594	0.9447365	0.9402528	0.9426214
0.9515412	0.9311599	0.9272957	0.9209763	0.9529257	0.9525241	0.9315517	0.9273138	0.9095883	0.9135333	0.95255	0.9079701	0.9363154	0.9285621	0.803934	0.9310582	0.9320129
0.90471	0.900967	0.8725811	0.9149017	0.9072102	0.9119892	0.9267849	0.9403279	0.9265895	0.9320412	0.944096	0.9379537	0.9409239	0.9319417	0.9381187	0.9453647	0.9398175
0.8921019	0.9060779	0.9133603	0.8950633	0.8932157	0.9163871	0.9445176	0.9372156	0.9344828	0.9401336	0.9342292	0.9367186	0.940057	0.9278896	0.943245	0.9218861	0.9402525
0.908556	0.8731085	0.9584051	0.9600313	0.9168566	0.8573231	0.9684997	0.9069522	0.9670631	0.8841605	0.904234	0.8680806	0.9807028	NA	0.942963	0.925647	0.9698912
0.9355556	0.9131274	0.9153834	0.9071585	0.9096677	0.8925605	0.9365593	0.9015139	0.9205056	0.926424	0.947453	0.9362391	0.9234684	0.9404212	0.9435191	0.9400212	0.9276884
0.8904155	0.8835374	0.9030877	0.8963628	0.9006472	0.9177271	0.942377	0.9381144	0.9311818	0.9351337	0.9482759	0.927538	0.9244368	0.9433275	0.953644	0.9443389	0.938008
0.9125458	0.9233094	0.9078927	0.9278989	0.9195074	0.9497778	0.9204452	0.9213032	0.9025234	0.9367929	0.9334649	0.9276491	0.9193516	0.9356855	0.9258897	NA	0.9309758
0.8881809	0.9125771	0.9202125	0.892612	0.9318067	0.9208095	0.9386685	0.9162672	0.9246035	0.9299678	0.9125453	0.9321371	0.9362696	0.9373738	0.9337748	0.9523876	0.9429387
0.8916029	0.8886721	0.9203544	0.8944346	0.9302816	0.9088767	0.9402547	0.9417699	0.9282061	0.9425424	0.9327878	0.9211413	0.9305504	0.9276584	0.942682	0.9390479	0.9438166
0.9206342	0.8866335	0.9134598	0.9038431	0.9157661	0.9039958	0.9385286	0.9403291	0.9296698	0.9253722	0.9360638	0.933747	0.9335421	0.9304047	0.9303795	0.9422743	0.9407443
0.9020937	0.9096365	0.93125	0.9132011	0.8984857	0.9215361	0.934324	0.9247429	0.9354212	0.9334882	0.9339921	0.9161261	0.9388573	0.9228759	0.9460159	0.9276242	0.935906
0.8618247	0.8795313	0.8950753	0.909185	0.8991079	0.908768	0.9434228	0.9398547	0.9483622	0.9370365	0.9434728	0.9404222	0.9386987	0.936225	0.9567559	0.9418793	0.9462548
0.9201789	0.9090405	0.9226974	0.8938224	0.9248924	0.8989161	0.9310204	0.9191601	0.9128214	0.9324986	0.9408635	0.9155303	0.9361823	0.9287618	0.9506491	0.9488298	0.9415463
0.9104981	0.9023165	0.8995688	0.9307783	0.920859	0.9208563	0.9091544	0.9411811	0.9140384	0.9282566	0.9298574	0.9304813	0.9289044	0.9372849	0.9407311	0.9400035	0.9435396
0.9153565	0.9095477	0.9228218	0.9250786	0.9187049	0.9088084	0.928843	0.9181245	0.9162507	0.9369009	0.9432387	0.9254812	0.9365526	0.9134722	0.9279483	0.9475639	0.9362058
0.8960518	0.9052836	0.9031528	0.9033988	0.9061382	0.908395	0.9319224	0.9450314	0.9300112	0.9371755	0.9499393	0.9316729	0.9306083	0.9296156	0.937986	0.943927	0.9416128
0.9192452	0.8757363	0.9093599	0.9306068	0.925155	0.9139615	0.9211386	0.9212576	0.9202662	0.9436275	0.9436086	0.9217836	0.9239836	0.9343862	0.9485971	0.9319653	0.9474072
0.8976753	0.9184209	0.918953	0.9285671	0.9319918	0.9151028	0.9173795	0.913573	0.9204376	0.9328497	0.9240717	0.9410164	0.9334853	0.9423499	0.9282123	0.9360439	0.9329202
0.8749329	0.8743801	0.9021345	0.8997633	0.8936014	0.9146673	0.9439241	0.9474909	0.9416314	0.9381139	0.9510857	0.9303445	0.9433926	0.9443663	0.9448452	0.9513011	0.9398823
0.9237599	0.9348195	0.9215747	0.9308094	0.9346749	0.8690757	0.9100139	0.9434689	0.9034836	0.9267554	0.940033	0.9239358	0.9413266	0.9288646	0.9631476	0.9433798	0.8997356
0.9036786	0.8886981	0.9157292	0.9064425	0.9135447	0.9079439	0.9337251	0.9423087	0.9250458	0.9415652	0.9515337	0.9271567	0.9308602	0.9319049	0.9408069	0.940165	0.9402278
0.9088564	0.9239239	0.911466	0.9083558	0.9067228	0.9068332	0.9494774	0.9259152	0.9332367	0.9428664	0.9470948	0.9297923	0.923691	0.9251031	0.9414656	NA	0.9309968
0.8951907	0.8832017	0.9044995	0.8877195	0.9185964	0.9288285	0.9412956	0.9434614	0.9409232	0.9334059	0.9339035	0.9329911	0.9298411	0.9300284	0.9502177	0.941625	0.946205
0.9154942	0.8959308	0.916616	0.8969745	0.919784	0.9237418	0.911368	0.9469382	0.9149019	0.9359571	0.9403344	0.9354127	0.9166905	0.9353197	0.9515237	0.9475961	0.9373507
0.915659	0.8899611	0.9050637	0.9219266	0.9133886	0.9337006	0.9235377	0.942417	0.9377453	0.9388765	0.9094253	0.9375533	0.93194	0.9369348	0.9292006	0.9464056	0.9291176
0.8943411	0.8828064	0.9142262	0.9012087	0.9027078	0.9163623	0.9365177	0.936032	0.9405568	0.9367048	0.9357496	0.9388379	0.9328365	0.9318947	0.9514673	0.9493636	0.9416773
0.9097893	0.898996	0.90786	0.9142433	0.9331828	0.926896	0.923649	0.9436904	0.9274439	0.9369464	0.9352341	0.9250446	0.9306931	0.9312515	0.9314346	0.9343591	0.9331004
0.8837799	0.8868089	0.8849601	0.9248542	0.9123241	0.9206474	0.9391072	0.9289974	0.9329522	0.9367056	0.9394063	0.9518979	0.9410155	0.9426568	0.9354823	0.9352058	0.9484389
0.8833243	0.9043543	0.9170593	0.8949727	0.9187658	0.9205885	0.9248558	0.9491745	0.9389591	0.9395558	0.9296381	0.9443402	0.9282005	0.9293973	0.9405321	0.9311556	0.9507757
0.9034516	0.9150421	0.910461	0.9058847	0.9137186	0.9022117	0.9293594	0.9406877	0.9406037	0.9452677	0.9386023	0.9348563	0.9286146	0.9251032	0.9429016	0.9384325	0.9323115
0.8812206	0.8854704	0.9146134	0.9106717	0.9180145	0.904974	0.9286308	0.9386259	0.9299102	0.9332881	0.9454917	0.9379972	0.9513021	0.9370183	0.9444948	0.943814	0.9453102
0.9136729	0.9151031	0.8928229	0.9120989	0.9244321	0.8997314	0.9358869	0.9391339	0.9389024	0.9381064	0.9478261	0.9168721	0.9451219	0.9083621	0.9451997	0.9315784	0.9461969
0.8562645	0.8797088	0.9076014	0.8935767	0.9056846	0.9166006	0.9403123	0.9573048	0.9563107	0.9437259	0.9256118	0.9488693	0.9492347	0.9601884	0.9246915	0.9361688	0.9498265
0.8919221	0.8921041	0.8960708	0.9019634	0.9139897	0.9244645	0.934244	0.9443217	0.9391984	0.9379383	0.9429938	0.9317185	0.9333245	0.93375	0.9496394	0.939685	0.9444215
0.9111471	0.8932303	0.9095786	0.8919117	0.8985038	0.904765	0.9407552	0.9375373	0.9426692	0.9463365	0.9424533	0.9299222	0.9367726	0.9398678	0.9425451	0.9432287	0.9419942
0.9267539	0.9001566	0.8962851	0.9358783	0.915233	0.9275841	0.9352258	0.9421703	0.9379585	0.9441856	0.9393179	0.8901052	0.90893	0.9475237	0.9179162	0.9583111	0.9313894
0.894652	0.9050824	0.8919386	0.8925881	0.8900211	0.9266464	0.9468339	0.9487566	0.9399313	0.949118	0.9273832	0.9404068	0.9472027	0.9361727	0.9343989	0.9534181	0.9357423
0.9250371	0.9022827	0.908303	0.9095953	0.9172478	0.9180217	0.9372553	0.9281532	0.9338139	0.9345026	0.9346877	0.9404633	0.9306763	0.9269735	0.9405735	0.937645	0.9352712
0.8580824	0.8725268	0.8929475	0.8878967	0.910639	0.9256167	0.9437165	0.9447721	0.9395302	0.9470685	0.9389133	0.9412977	0.9448932	0.9446988	0.9546686	0.95486	0.9587229
0.9079635	0.9287621	0.8948747	0.9189404	0.9182979	0.91684	0.9324017	0.9302477	0.9250382	0.9419894	0.9420544	0.9161211	0.931384	0.9293585	0.946125	0.9417917	0.9393701
0.8825085	0.8776003	0.9036292	0.9080222	0.901082	0.921742	0.9324952	0.9492486	0.9375468	0.9450222	0.942481	0.9353747	0.9436957	0.9400892	0.9410042	0.9440584	0.9560682
0.9011717	0.9000126	0.9126642	0.8991424	0.9042906	0.9175318	0.9342239	0.943639	0.9277143	0.9354475	0.9391546	0.932525	0.9393778	0.9420093	0.940508	0.9486375	0.9440038
0.8994935	0.8977778	0.9180703	0.9083899	0.9249656	0.9153971	0.9411811	0.9126925	0.93734	0.945199	0.94159	0.938484	0.9349536	0.9329814	0.9365978	0.9385592	0.9387871
0.8926155	0.8980348	0.9004859	0.9124932	0.9109924	0.9121822	0.9307794	0.9397428	0.9276264	0.9420499	0.9364437	0.9382823	0.9350246	0.9412186	0.9516695	0.9473096	0.9455103
0.9479153	0.9226328	0.9216185	0.9425166	0.9264847	0.9324805	0.9239064	0.93164	0.9042182	0.9388646	0.9175476	0.9324571	0.9158821	0.9296875	0.9181228	0.9260431	0.9313157
0.9221337	0.9209391	0.9428343	0.9287979	0.9376392	0.9397881	0.906585	0.9033493	0.9264435	0.9232741	0.9282848	0.940367	0.9211763	0.9315536	0.9279491	0.9349315	0.9294483
0.8895369	0.8641355	0.8919599	0.9262682	0.907226	0.9275489	0.946261	0.9292539	0.9521024	0.9496304	0.9481678	0.9304639	0.9273694	0.9317724	0.9425228	0.9449019	0.9571522
0.9325379	0.9353909	0.9323499	0.9275393	0.9372557	0.9416063	0.9261922	0.928378	0.9134073	0.9094812	0.9353228	0.9310747	0.9254305	0.9292583	0.906776	0.9331602	0.9212798
0.9013254	0.9014288	0.9085616	0.9204735	0.9094684	0.9043237	0.9352334	0.9396031	0.9356357	0.9418198	0.9359793	0.9392846	0.9295655	0.9339872	0.9423307	0.9428043	0.9451072
0.8833586	0.8996422	0.9168551	0.9098723	0.9172293	0.9103114	0.9352496	0.9393561	0.9287902	0.9397429	0.9408586	0.9293407	0.9459388	0.9384003	0.9483386	0.9382585	0.9453912
0.8882862	0.8936952	0.8863689	0.8957943	0.9036454	0.9003679	0.9396337	0.9520612	0.935594	0.9400973	0.955155	0.9364865	0.947607	0.9349284	0.9573861	0.951644	0.9489818
0.9263222	0.9009938	0.8847836	0.9504944	0.905868	0.8980641	0.9227398	0.9004259	0.9226089	0.9140436	0.9595898	0.9626828	0.9323183	0.9724856	0.9672188	0.9487198	0.9011397
0.9034979	0.8966737	0.8956741	0.9053398	0.9105772	0.9191508	0.9384307	0.9351032	0.9383246	0.9491377	0.9330534	0.9362203	0.9342874	0.935074	0.9467798	0.9442614	0.9514206
0.9239262	0.9257843	0.9336933	0.9245361	0.9378657	0.9388864	0.9271845	0.9008806	0.9316539	0.9418021	0.9083871	0.9293286	0.9234207	0.9372197	0.9462878	0.9136227	0.9289389
0.869199	0.8678326	0.9087163	0.9066314	0.9034198	0.9214286	0.9387223	0.9458767	0.9453228	0.9518518	0.9490044	0.930259	0.9451373	0.9423979	0.9499615	0.952237	0.9497111
0.8950744	0.9158147	0.9292486	0.8914661	0.906646	0.9425471	0.934534	0.9074268	0.923948	0.9335333	0.9421329	0.9598787	0.9431426	0.9306502	0.9505831	0.9281367	0.9430669
0.9397227	0.9038901	0.9536154	0.8995601	0.9568819	0.9432334	0.908811	0.9155242	0.9416304	0.9090002	0.9347826	0.9219109	0.9270855	0.9147739	0.949563	0.9290271	0.9290855
0.8775704	0.8901238	0.9037171	0.879339	0.9122561	0.9034696	0.941969	0.9521205	0.9355836	0.950708	0.9518934	0.9444327	0.9402646	0.9429691	0.9471477	0.9535969	0.9524004
0.8901789	0.9126084	0.9320186	0.9236766	0.925673	0.9297017	0.9263558	0.9386405	0.9257115	0.9229709	0.9354212	0.9442375	0.9540272	0.9423323	0.9316159	0.918371	0.9263534
0.9056042	0.9040098	0.9201804	0.9133146	0.8999057	0.9073586	0.9373388	0.9405318	0.9254639	0.9396959	0.9494089	0.9202088	0.9383386	0.938305	0.9464416	0.9469422	0.9497153
0.8880692	0.8936506	0.9091539	0.8813669	0.8743712	0.9254337	0.9512841	0.9463485	0.9471506	0.9414886	0.9505658	0.9437212	0.9398471	0.9382426	0.9503732	0.952718	0.9494087
0.9191293	0.9025204	0.9051507	0.9147769	0.9107659	0.9036909	0.938878	0.9339003	0.9348412	0.9398842	0.9469347	0.9335322	0.9338379	0.9317385	0.9457586	0.9507079	0.9392654
0.9010864	0.9333872	0.9166255	0.9015987	0.9306682	0.909915	0.9227158	0.9563351	0.9293864	0.9412259	0.9222344	0.9521066	0.9427067	0.9386497	0.9119434	0.9404586	0.934337
0.8956391	0.9114705	0.9147537	0.9172248	0.9167768	0.926952	0.9270909	0.934976	0.9344299	0.9409047	0.9461347	0.9261022	0.9398744	0.9401338	0.9368232	0.9263667	0.950291
0.8663819	0.8847581	0.8906486	0.8988498	0.9030102	0.9024098	0.9489245	0.9450937	0.9454147	0.9576555	0.9491538	0.9467392	0.943819	0.9460091	0.9513406	0.9482759	0.9577928
0.8613423	0.9014391	0.9136375	0.9086251	0.9103658	0.9126334	0.9382614	0.9494169	0.9388422	0.9349004	0.9549598	0.9289253	0.9339064	0.9388147	0.9519642	0.9446239	0.9638899
0.892345	0.9080504	0.8977552	0.9116371	0.9069058	0.9221512	0.9419813	0.9368208	0.955174	0.9568705	0.9287881	0.9389689	0.9310791	0.9428355	0.9380915	0.9290605	0.9500839
0.9121636	0.9356688	0.9192113	0.9106409	0.9184239	0.908876	0.9448245	0.9259613	0.9333635	0.9366907	0.9444631	0.9239915	0.931609	0.9028723	0.9457996	0.9505774	0.9457227
0.742118	0.9708525	0.9073559	0.9453064	0.9285771	0.9819577	0.9845735	0.9777167	0.9384961	0.9276556	0.9102479	0.9807708	0.8280765	0.905457	0.9891754	0.9635411	0.9104891
0.8813916	0.9059139	0.9094595	0.9030363	0.9135321	0.916532	0.9399511	0.9467086	0.9311998	0.9387615	0.9433067	0.9449086	0.9394557	0.9364215	0.9528165	0.9458217	0.9467901
0.9058896	0.9208466	0.9269505	0.9151826	0.9444675	0.9064588	0.9287208	0.9137279	0.9326409	0.9468759	0.9435353	0.9419071	0.9406443	0.9197797	0.9494125	0.9229295	0.9363571
0.922917	0.9267972	0.9221553	0.9372228	0.9304482	0.9176133	0.9398788	0.9389711	0.9333727	0.9560887	0.9518799	0.8891629	0.9256647	0.9217704	0.9163455	0.9397785	0.9266186
0.8768712	0.8845618	0.908181	0.9115021	0.9117001	0.8956811	0.9439614	0.9428677	0.9401237	0.9505746	0.9465343	0.9290025	0.9530883	0.9483087	0.9558916	0.9434316	0.9565074
0.9034621	0.8990727	0.9197937	0.902388	0.9126425	0.9121131	0.9432449	0.9441832	0.9346616	0.945083	0.9323229	0.9515454	0.9375805	0.9279114	0.9399598	0.9490129	0.9453557
0.9030704	0.8972694	0.9071194	0.9064037	0.8910672	0.914911	0.940422	0.9389095	0.9360101	0.9396178	0.9550641	0.9375652	0.9448973	0.9429083	0.9497488	0.9460831	0.949345
0.909729	0.8832042	0.9181464	0.9050866	0.9219974	0.908954	0.9352615	0.9337472	0.9370368	0.9390553	0.9461042	0.9393082	0.94342	0.9381408	0.9469757	0.9509146	0.9445269
0.8940178	0.928458	0.9197517	0.9132935	0.9060702	0.9110369	0.9388056	0.9480869	0.9163575	0.9369614	0.9441702	0.9401502	0.9480315	0.9484957	0.9347187	0.9440423	0.92966
0.8155119	0.8900031	0.8838682	0.9387512	0.9138143	0.9293576	0.9341969	0.9517111	0.9658955	0.9631968	0.9141064	0.9551129	0.9552481	0.9654524	0.9356094	0.9387614	0.953522
0.8953369	0.9029959	0.9052093	0.9024084	0.9101048	0.9187159	0.9406694	0.9453163	0.9383626	0.9427826	0.9539713	0.9341956	0.9362685	0.940033	0.9445813	0.9498093	0.9440027
0.8993955	0.9129516	0.9276277	0.9410678	0.9529388	0.8274825	0.9330661	0.9392723	0.9378874	0.9400364	0.9428633	0.9361261	0.9309741	0.9412211	0.9476408	0.9531531	0.9422757
0.9056556	0.8921056	0.9214026	0.9076049	0.9139831	0.9206228	0.9382429	0.9355828	0.9342022	0.9447516	0.9434976	0.946463	0.9328503	0.9356505	0.9428035	0.9408284	0.9514254
0.8878736	0.8849897	0.9090939	0.897654	0.895741	0.9114165	0.9465249	0.9531646	0.9465869	0.9402293	0.9498115	0.9379118	0.9480849	0.9458624	0.9461861	0.9564137	0.9518199
0.923472	0.894995	0.9318439	0.9266023	0.9334379	0.9013279	0.9240766	0.9502404	0.9372226	0.9338698	0.9506981	0.9281331	0.9300137	0.9341593	0.9375989	0.9391543	0.9349372
0.948687	0.9195889	0.9362566	0.9415054	0.9521071	0.9248019	0.9127488	0.8879657	0.9251021	0.9202999	0.9234339	0.9456119	0.9215759	0.9156592	0.9556181	0.9336727	0.9476009
0.9230977	0.8888702	0.9627023	0.9391477	0.9416355	0.9281946	0.9062825	0.9168273	0.9501483	0.915592	0.9385548	0.9321583	0.9110759	0.922017	0.9445486	0.9319587	0.959636
0.9085401	0.9186915	0.919046	0.9274358	0.942001	0.9191418	0.9354438	0.928149	0.9369428	0.9427472	0.9357463	0.9185031	0.9305708	0.9307873	0.9435927	0.9345178	0.9418617
0.8921807	0.8896095	0.9138002	0.8871161	0.8990992	0.9068871	0.9515482	0.943637	0.9332851	0.9459122	0.9540571	0.9409447	0.9463139	0.9448355	0.9560158	0.9512653	0.9608467
0.93542	0.8921442	0.9123816	0.9190627	0.9166125	0.9419471	0.9205499	0.9232326	0.9443287	0.9322786	0.9408584	0.9413483	0.9466681	0.9505582	0.9253615	0.9395924	0.9366714
0.8638058	0.9135111	0.8973139	0.9126809	0.9136558	0.9014804	0.9561532	0.9454796	0.9535069	0.9590312	0.9357233	0.9501333	0.9431946	0.9541816	0.9326245	0.9445379	0.9429509
0.927146	0.9029899	0.9096954	0.9113339	0.9083424	0.9306178	0.9247331	0.9366618	0.9457474	0.9529829	0.9511425	0.9373243	0.9264572	0.9360411	0.9362052	0.9414514	0.9417263
0.8994885	0.9193382	0.9031479	0.9267416	0.9016504	0.9145815	0.9509737	0.9372752	0.9293009	0.939733	0.9524602	0.9207159	0.9382617	0.937095	0.9563299	0.9499692	0.9461769
0.9112399	0.9271388	0.9482183	0.9601673	0.9200619	0.9193474	0.9170769	0.9302543	0.9399332	0.9339809	0.9316183	0.9398102	0.9187572	0.9331592	0.9397708	0.9210043	0.9337176
0.9068753	0.8965952	0.9104478	0.911225	0.9237292	0.9204406	0.9407386	0.9500908	0.9388677	0.9367769	0.9470842	0.9340202	0.9370027	0.9341672	0.9554029	0.9470724	0.9356589
0.8839082	0.9057112	0.899942	0.9229669	0.9165041	0.9157753	0.9383414	0.9329523	0.9354333	0.9468144	0.9386629	0.939908	0.9460053	0.9471264	0.9567323	0.9467723	0.9527242
0.9061587	0.906973	0.9254152	0.9340237	0.9267356	0.9259133	0.9282952	0.9400346	0.9316493	0.9357139	0.9342539	0.9407663	0.9356692	0.9309837	0.9433302	0.9434235	0.9370728
0.9246333	0.9348992	0.9120516	0.9264806	0.9286899	0.924705	0.9302919	0.9315798	0.9305791	0.9138988	0.9564292	0.9317842	0.9417756	0.9123813	0.9294086	0.9512305	0.9456587
0.8790802	0.908255	0.9076892	0.9337755	0.9168343	0.9024941	0.9446265	0.9351633	0.9359472	0.9464862	0.9478545	0.9392857	0.9434195	0.9352432	0.9477717	0.9498464	0.952844
0.8932329	0.9093481	0.918381	0.9116172	0.9243534	0.913263	0.950325	0.9500038	0.9342299	0.9428155	0.9432806	0.9329402	0.9292407	0.9383221	0.9519393	0.934046	0.9498655
0.9071571	0.8989487	0.9080492	0.9296457	0.9359457	0.9091034	0.953207	0.9192145	0.9395271	0.9483744	0.9697742	0.9365489	0.9359596	0.9655098	0.9334692	0.9126906	0.9250242
0.9022304	0.9061851	0.9170349	0.9228033	0.9159304	0.9155732	0.944992	0.9396176	0.9440559	0.9279133	0.9431154	0.935088	0.9427667	0.9367934	0.9455097	0.9467182	0.9452028
0.8928454	0.8950548	0.9134774	0.8934891	0.8910276	0.9160091	0.9362504	0.9470957	0.9460985	0.9445853	0.9553459	0.9499099	0.9537389	0.9489691	0.9529819	0.9500906	0.9449176
0.9271318	0.9246525	0.9495935	0.9361796	0.9471586	0.9165261	0.9172809	0.9221197	0.9331081	0.9218518	0.9449695	0.9446726	0.9224702	0.9294737	0.9390147	0.9256364	0.9306036
0.8901526	0.8953475	0.8964323	0.8975698	0.9144546	0.9154404	0.944265	0.9563186	0.9437108	0.950148	0.9511654	0.9370945	0.947292	0.9352096	0.9547037	0.9535909	0.9496281
0.871467	0.9152104	0.9532609	0.8965139	0.8714358	0.9582019	0.9538772	0.931697	0.8958493	0.9390157	0.9749907	0.9242238	0.9363087	0.9657765	0.9317226	0.9419133	0.974095
0.9171209	0.9002349	0.9164868	0.9070784	0.9177828	0.9257012	0.9325416	0.937677	0.9370717	0.9498666	0.9479424	0.942043	0.9441192	0.9465251	0.9331733	0.9372956	0.9429886
0.9149387	0.9278379	0.9188741	0.9104326	0.912679	0.9001085	0.9423773	0.9331132	0.9326336	0.9425933	0.9527243	0.9253775	0.9449296	0.9268392	0.9531843	0.9495649	0.9487273
0.908755	0.8974892	0.9203508	0.8964523	0.9037565	0.932879	0.937713	0.9412116	0.9431976	0.946171	0.9438729	0.9397731	0.9518337	0.9409164	0.9540162	0.9463013	0.9356678
0.9311919	0.9406252	0.9344158	0.9012848	0.9162428	0.9259918	0.9276589	0.9454181	0.9379343	0.9372354	0.9430825	0.9535382	NA	0.9184271	0.9380504	0.9146169	0.9435588
0.8954323	0.8877487	0.9077492	0.9050948	0.9197907	0.9276074	0.9441975	0.9392397	0.9470712	0.9418549	0.9503722	0.9381102	0.9438725	0.9429765	0.9463972	0.9480833	0.9564556
0.9197817	0.9109723	0.9217732	0.906773	0.9239401	0.918597	0.9375688	0.9527854	0.9419026	0.9280303	0.9359417	0.9203968	0.9428185	0.9399851	0.9435312	0.950541	0.9467448
0.9039053	0.9033516	0.9288941	0.8751348	0.9418741	0.9451165	0.9472557	0.9693743	0.9212458	0.9512035	0.9574562	0.9237651	0.904198	0.9375648	0.9538144	0.941772	0.9363797
0.8719437	0.9105053	0.9191384	0.91873	0.9211203	0.9164018	0.9471492	0.9345495	0.9426259	0.9360484	0.9466332	0.9392422	0.9449871	0.9519989	0.9405814	0.9528992	0.9494944
0.9133258	0.9299064	0.897179	0.9195069	0.9414707	0.9369327	0.9290457	0.9426546	0.936833	0.9298631	0.9159021	0.9386689	0.9503626	0.9368967	0.9369901	0.9445012	0.9446911
0.9235913	0.9104155	0.9051234	0.9134548	0.9161164	0.9207175	0.9374384	0.943678	0.9406263	0.9352123	0.9483493	0.9358535	0.9372467	0.9301978	0.942023	0.951062	0.9546421
0.9251753	0.8963455	0.9134865	0.8943502	0.9185791	0.9305606	0.9456081	0.9471195	0.9384847	0.935984	0.9386541	0.937466	0.9443105	0.9396568	0.9512797	0.9365014	0.9524525
0.9176438	0.9001614	0.9068187	0.908812	0.9096515	0.9158859	0.9474261	0.9539733	0.9394745	0.9471257	0.9445004	0.9322767	0.9377764	0.9316522	0.9514328	0.9509829	0.9506465
0.9035915	0.9014053	0.9031183	0.9224281	0.9227302	0.925139	0.935563	0.9420862	0.936132	0.945735	0.9499762	0.9470199	0.9302585	0.9464321	0.9399116	0.9513376	0.9435151
0.9336826	0.918907	0.8908988	0.9151574	0.9447272	0.9329949	0.9426766	0.9442238	0.9271892	0.9352647	0.9388986	NA	0.9397508	0.9388095	0.9349064	0.9409661	0.9371359
0.9004585	0.8978426	0.8972814	0.8926813	0.9136402	0.9399624	0.937268	0.9594973	0.940591	0.9445927	0.9496101	0.9477192	0.9381289	0.9405902	0.9542493	0.9446456	0.9499913
0.8988943	0.9000736	0.8987439	0.9215514	0.9251873	0.9217646	0.947416	0.9340746	0.9456419	0.9441476	0.9504945	0.9211622	0.9517173	0.9464728	0.9546558	0.9407243	0.9486746
0.8979986	0.9306629	0.8750708	0.9260784	0.8866107	0.9430833	0.9595798	0.9403713	0.9411088	0.9472023	0.9236712	0.9289896	0.9547765	0.9341614	0.9538416	0.9704757	0.9379944
0.9175509	0.9821346	0.9362694	0.9192804	0.9620641	0.9167723	0.9596344	0.9210016	0.8800668	0.9204407	0.8533564	0.8943667	0.9246804	0.9472315	0.9687139	0.9796259	0.9693645
0.9791976	0.9857268	0.9816912	0.9359633	0.8169457	0.9723016	0.9770216	0.9681328	0.9396989	0.943589	0.9807922	0.5412148	0.9788945	0.9518072	0.9425602	0.9798321	0.9772211
0.9193566	0.9127007	0.881086	0.9170821	0.9243833	0.9245103	0.926026	0.9320209	0.9591697	0.9542334	0.9284106	0.9545488	0.9461373	0.9400074	0.9412006	0.9381813	0.9538422
0.8824325	0.8954906	0.8867735	0.9117465	0.9068102	0.939557	0.9499239	0.9516749	0.9492545	0.9471177	0.947705	0.9454442	0.9482995	0.9430783	0.9487799	0.9496204	0.9523373
0.8822758	0.9125538	0.9161295	0.9117693	0.9172507	0.9251227	0.9314719	0.9455214	0.9496279	0.9468976	0.9482006	0.9374635	0.9382233	0.9451834	0.9470779	0.9464371	0.9578319
0.8900548	0.9154446	0.9250132	0.9121054	0.9195055	0.9331523	0.9330289	0.9484825	0.9448225	0.9311066	0.9361802	0.93654	0.9511992	0.9555252	0.9376985	0.9402596	0.9494069
0.9040358	0.9227941	0.9254662	0.9249845	0.9065357	0.9177386	0.9363121	0.9407487	0.9455571	0.9534348	0.9439228	0.9306127	0.9463106	0.9379612	0.9469589	0.9423259	0.934088
0.9281314	0.9474211	0.930472	0.9324965	0.9681774	0.9657182	0.9386684	0.9120649	0.9172414	0.9139053	0.9324031	0.9241765	0.9290364	0.9229513	NA	0.9302143	0.9338822
0.926044	0.9094403	0.9200112	0.922163	0.9159537	0.9396247	0.9343613	0.9436461	0.9403915	0.9290668	0.9213943	0.9338594	0.9393993	0.9381207	0.9470825	0.9436989	0.9557073
0.9198831	0.8843631	0.9236628	0.911992	0.9393988	0.9238784	0.9313111	0.9375197	0.94438	0.9467137	0.9478644	0.9387612	0.9427186	0.9373443	0.9473175	0.9425351	0.9420359
0.9178398	0.884209	0.9351979	0.9401738	0.9193388	0.9271265	0.9256629	0.9393608	0.9395601	0.9389642	0.9404646	0.9371492	0.9495633	0.9316597	0.9443315	0.9423624	0.9504677
0.9129435	0.9069199	0.9091128	0.9162894	0.9218226	0.9129118	0.9490943	0.9299126	0.9361459	0.9455179	0.9491768	0.9353766	0.9429032	0.9487531	0.9475942	0.9467227	0.9525406
0.9163011	0.9181224	0.8969729	0.9075098	0.9229543	0.9067508	0.9418593	0.9532587	0.9393304	0.9333966	0.9494957	0.9229958	0.9464332	0.9498165	0.9565372	0.9503867	0.9542962
0.9135534	0.9092453	0.8792502	0.9269553	0.9440509	0.9372807	0.9314041	0.9498815	0.9442697	0.93918	0.9373491	0.9400538	0.9406503	0.9272248	0.9392093	0.952971	0.954041
0.8996369	0.9145293	0.9402527	0.9290571	0.9274144	0.9237279	0.9310871	0.9400914	0.9302651	0.9360554	0.9473831	0.9311096	0.9430408	0.935609	0.9474402	0.9424324	0.9509787
0.919347	0.9080096	0.9186976	0.9306518	0.9152222	0.9184595	0.9416412	0.9347371	0.9425671	0.943299	0.939791	0.933908	0.9364076	0.9369662	0.9586549	0.9465001	0.946704
0.9503425	0.9275642	0.9667147	0.955839	0.9652712	0.9277643	0.9193084	0.8950309	0.9432581	0.9298649	0.954928	0.9133199	0.8936294	0.9172643	0.9203938	0.9487261	0.9464594
0.9317359	0.92171	0.9258468	0.9100491	0.9121357	0.9239399	0.9286125	0.9336126	0.9310537	0.9323677	0.9585758	0.9477383	0.9347973	0.9385424	0.9452637	0.947301	0.9524329
0.8966659	0.8823659	0.9148883	0.8837938	0.9070101	0.9598818	0.9502842	0.9444621	0.9290093	0.9269738	0.9680679	0.9350451	0.967097	0.968503	0.9176161	0.9511371	0.9737301
0.9404936	0.902941	0.9302848	0.9229801	0.9249368	0.9192963	0.9432597	0.9310582	0.9430993	0.9361499	0.946243	0.9283888	0.938697	0.9385809	0.9436425	0.9370065	0.9510624
0.891953	0.9205699	0.9129571	0.9101768	0.918331	0.9281291	0.9515525	0.931354	0.9501042	0.9347803	0.9533862	0.9367579	0.9410692	0.9425136	0.953331	0.9524829	0.9488517
0.904716	0.8902063	0.8956743	0.9115595	0.923554	0.9150435	0.9516314	0.9559326	0.9442867	0.9491096	0.9421458	0.9354891	0.9584957	0.9500366	0.9484987	0.9493147	0.953008
0.8799875	0.8553488	0.9130247	0.9249916	0.9227498	0.9120153	0.9465626	0.9304	0.9659073	0.9657968	0.9580836	0.9390685	0.9643791	0.9651382	0.9530097	0.9535159	0.9288627
0.8913823	0.8843307	0.9079686	0.9253412	0.9155027	0.9147872	0.9430953	0.9532294	0.9475812	0.9476921	0.9581184	0.927892	0.9416789	0.9507332	0.9558347	0.9522619	0.9617991
0.9238063	0.9080736	0.9138758	0.9036489	0.9204941	0.9301114	0.9421443	0.9382735	0.9468949	0.9504426	0.9539135	0.9425354	0.9344774	0.9509484	0.9504085	0.9318963	0.9374967
0.8831162	0.932521	0.9332545	0.9259914	0.9099148	0.933391	0.9515388	0.943052	0.9231134	0.9404709	0.9516416	0.9262574	0.9378663	0.951664	0.9344931	0.9534001	0.9481294
0.9152812	0.80112	0.9000768	0.9441659	0.8937745	0.9418648	0.9468904	0.9521387	0.940674	0.9523663	0.9607124	0.9412921	0.9660194	0.9389125	0.9627372	0.9631579	0.9587817
0.9207684	0.9089047	0.907655	0.9270885	0.9146932	0.9206161	0.9430388	0.9554834	0.9431921	0.9327942	0.9456146	0.9327305	0.9433486	0.9293689	0.9567028	0.9480147	0.9500106
0.934612	0.8981492	0.9300535	0.9301839	0.9520224	0.9090089	0.9412048	0.9424528	0.9217172	0.9452524	0.9435256	0.9397292	0.9263003	0.93751	0.948786	0.9335783	0.9473751
0.9354963	0.8994889	0.9397115	0.9383484	0.9421288	0.9274908	0.9305937	0.9454371	0.9291922	0.9343722	0.9362704	0.9401206	0.9404255	0.9408233	0.9366319	0.9320377	0.937377
0.9114987	0.9116725	0.9266453	0.9204693	0.9308341	0.9278794	0.9409392	0.9475925	0.9317948	0.946843	0.9443815	0.9411765	0.9307503	0.9336283	0.9566967	0.9373925	0.9474311
0.9381935	0.9125144	0.917954	0.9054164	0.9346244	0.9368002	0.9381388	0.9186864	0.9555734	0.9411166	0.9415407	0.9402283	0.9486417	0.9321949	0.9650238	0.914178	0.9493142
0.8939521	0.9128084	0.9201797	0.9164991	0.9204462	0.9204989	0.938198	0.9542341	0.9392903	0.9471287	0.9403399	0.9432023	0.9458438	0.9506994	0.9538966	0.9440219	0.9514537
0.9300075	0.9074028	0.9192953	0.9301751	0.9313022	0.9219039	0.931535	0.9391174	0.9351858	0.9458209	0.9484454	0.935037	0.9395226	0.9375708	0.9450185	0.9478348	0.947653
0.9195328	0.9057118	0.9153563	0.934285	0.9144107	0.8967801	0.9537307	0.9481165	0.9457892	0.9400682	0.9426174	0.9378358	0.944018	0.9452927	0.9512824	0.9470063	0.9510629
0.848778	0.9507493	0.892172	0.912762	0.921129	0.9160185	0.963564	0.9544542	0.9292099	0.9305341	0.9486064	0.9516172	0.9549223	0.9616165	0.9520321	0.937668	0.9678885
0.9060681	0.9267399	0.9234521	0.9296563	0.9056148	0.9432349	0.9371713	0.9205705	0.9538407	0.9427232	0.953168	0.9413955	0.9334975	0.9351075	0.9480064	0.9491333	0.9453976
0.8847299	0.9294794	0.9338277	0.9294837	0.9426061	0.9200802	0.9267136	0.9391263	0.9359223	0.9565448	0.8939568	0.9533774	0.9386752	0.9600658	0.9518055	0.9464375	0.9539444
0.9164593	0.9042068	0.9262883	0.9055544	0.9231551	0.9291898	0.9332913	0.9531625	0.9415684	0.9441218	0.9467638	0.9448029	0.9431666	0.9449935	0.9460507	0.9437322	0.9504488
0.9358894	0.8908917	0.9290329	0.9164369	0.9258586	0.9197609	0.9324605	0.9498183	0.9358724	0.9423906	0.9462743	0.9374524	0.9367618	0.9473886	0.9524557	0.9438121	0.9559919
0.9194207	0.9131705	0.9245567	0.9067339	0.9225178	0.9312632	0.9469404	0.9419578	0.9514872	0.9570348	0.9412385	0.9247352	0.9400603	0.942706	0.9463567	0.948871	0.940819
0.9024506	0.9075773	0.9339817	0.9324491	0.9200574	0.927281	0.9461497	0.9474595	0.9449542	0.933468	0.9407439	0.9306536	0.9460601	0.9366683	0.9522319	0.9457645	0.953236
0.9097806	0.9113809	0.9093488	0.9099079	0.9070692	0.9199353	0.934652	0.9480941	0.9491985	0.9518572	0.9533986	0.9419653	0.9569162	0.9447799	0.9465853	0.9585545	0.9486631
0.8905621	0.909859	0.9092281	0.8955619	0.9193085	0.9230769	0.9473385	0.9463338	0.9639516	0.9524688	0.9521246	0.9533181	0.9489865	0.946004	0.9469172	0.951354	0.9461429
0.9066877	0.910055	0.9083312	0.9157423	0.9138113	0.9212355	0.9453986	0.9410161	0.9516789	0.9383662	0.9485497	0.9430854	0.9488486	0.952367	0.9515229	0.95457	0.9525049
0.8863871	0.9018884	0.926079	0.9266695	0.9174524	0.9339036	0.9484339	0.9530534	0.9424623	0.9509041	0.9469873	0.9366531	0.9410072	0.9433838	0.9498665	0.9453567	0.9550377
0.9052441	0.9059991	0.9259348	0.9288558	0.921011	0.9248441	0.9425632	0.9571879	0.934755	0.948779	0.9463525	0.9386066	0.9408622	0.9461698	0.9440675	0.9473268	0.9476827
0.9517967	0.9317585	0.9428005	0.9658478	0.963241	0.9361506	0.9197584	0.937776	0.930473	0.9251968	0.9280506	0.9341457	0.9239888	0.9261232	0.923974	0.9212416	0.9440338
0.9195871	0.9323866	0.9222749	0.9264922	0.9485468	0.9301596	0.941081	0.9394433	0.9204114	0.9468504	0.9399592	0.9392334	0.9369286	0.9449385	0.9437788	0.9300112	0.9484214
0.9001681	0.9053929	0.9180052	0.8978134	0.9248503	0.9230568	0.9518283	0.953531	0.9405121	0.9459809	0.9606999	0.9377679	0.9490319	0.9435354	0.9541847	0.9547973	0.9496415
0.910576	0.9352598	0.9082217	0.9226092	0.9038097	0.9379452	0.9374926	0.9298759	0.93465	0.9570841	0.9716572	0.9354715	0.9490916	0.9234263	0.9582772	0.9485313	0.9479434
0.8954744	0.9044448	0.9051089	0.9332772	0.9193718	0.9252249	0.9555004	0.9415818	0.9426398	0.9461543	0.9519053	0.936553	0.946759	0.9472095	0.9543624	0.954782	0.9530715
0.9338958	0.9033532	0.9251133	0.91417	0.924912	0.914625	0.9473251	0.9441469	0.9439231	0.9514847	0.9362219	0.9292571	0.9427692	0.9392865	0.957324	0.9498596	0.9560563
0.9289671	0.902538	0.915576	0.9288164	0.9213571	0.9337125	0.9355215	0.9538144	0.9463974	0.9350485	0.9373274	0.9379673	0.9386222	0.9457384	0.9529701	0.9527047	0.949424
0.9570447	0.9569865	0.961647	0.9631268	0.9550934	0.9398818	0.8925406	0.9078239	0.9250432	0.9440445	0.9368932	0.9095023	0.9137686	0.9242321	0.9407073	0.9438315	0.944694
0.9351272	0.9489397	0.9145005	0.9206266	0.9379354	0.9287155	0.936059	0.9504125	0.9423149	0.9366292	0.936051	0.9306259	0.9502032	0.9349221	0.9326012	0.9417297	0.9400491
0.9260576	0.9076983	0.9167953	0.9369183	0.9065416	0.9324352	0.9435414	0.9436994	0.9476539	0.9415786	0.9505814	0.9391455	0.9508891	0.9369476	0.9446735	0.9471082	0.9460413
0.916106	0.9344243	0.9135952	0.89202	0.9265413	0.928664	0.9343633	0.9532382	0.9281521	0.9516916	0.9449439	0.9518414	0.9540333	0.9496805	0.9456642	0.9456784	0.9481204
0.9118812	0.9056705	0.9018424	0.912239	0.9116322	0.9127504	0.9488381	0.9563729	0.9404514	0.9511703	0.9475875	0.9419775	0.9634849	0.9411843	0.955822	0.9580508	0.959272
0.9275933	0.8987495	0.9215031	0.9310733	0.9293532	0.9273038	0.9417738	0.9430445	0.9512816	0.9451984	0.9459935	0.934971	0.9432006	0.9311838	0.9508541	0.945521	0.9523745
0.9246837	0.9009719	0.9171551	0.9252622	0.9163964	0.9189457	0.9473546	0.9506697	0.9436054	0.9419115	0.9504377	0.9399897	0.9435076	0.9393874	0.9519343	0.9554927	0.9539937
0.9021931	0.9079882	0.9194871	0.9196722	0.9294465	0.9242478	0.946411	0.9550195	0.9365547	0.9506625	0.9438	0.9430934	0.9489734	0.9401083	0.9501972	0.9471034	0.9571428
0.9027619	0.939194	0.8941734	0.9440687	0.9390756	0.926581	0.9372858	0.9506142	0.9332134	0.9332269	0.942351	0.9317011	0.9621083	0.9530404	0.9413492	0.9473317	0.9449644
0.8832979	0.9104939	0.9289406	0.9147315	0.9294526	0.9232261	0.94782	0.9374495	0.9454678	0.9579393	0.9555843	0.9499732	0.9349743	0.9383528	0.9535467	0.9538581	0.9580644
0.9198147	0.9262974	0.9240724	0.9387507	0.9107554	0.9405555	0.9477481	0.9451022	0.9363937	0.9374906	0.9517564	0.9127646	0.9480662	0.924534	0.9551162	0.958999	0.9452431
0.9285935	0.947644	0.9500178	0.921756	0.8859741	0.9368246	0.9543245	0.943787	0.966277	0.8336912	0.9657882	0.9207996	0.957915	0.9489202	0.9689838	0.961226	0.9311157
0.9126424	0.8982255	0.9068161	0.8959373	0.9255878	0.9077832	0.9533544	0.9398351	0.9490386	0.9569577	0.9473941	0.9444059	0.9632114	0.9603611	0.9528548	0.9544541	0.9565827
0.9004318	0.9052724	0.9023645	0.9074153	0.9171152	0.9230154	0.9502642	0.9499178	0.9518308	0.9525807	0.9545501	0.9396414	0.950094	0.9530324	0.9525671	0.9615325	0.9539939
0.8971014	0.8837848	0.9188299	0.9120347	0.9260506	0.929018	0.9511907	0.9565609	0.9433824	0.9544768	0.9495413	0.9388283	0.948169	0.9479131	0.9618492	0.9547029	0.9524434
0.9226066	0.922957	0.9094965	0.9241813	0.9295443	0.8983331	0.9395129	0.9447657	0.9409757	0.9532235	0.9646395	0.9460432	0.9450037	0.9310574	0.9528533	0.9600643	0.9418144
0.9114468	0.9178779	0.9197915	0.924002	0.8981472	0.9311491	0.9432341	0.9541224	0.9502375	0.946771	0.9548342	0.939144	0.9371636	0.9359272	0.9530704	0.9526148	0.9604018
0.923246	0.9117632	0.8890364	0.9319657	0.9211089	0.941727	0.9423029	0.9405453	0.9407181	0.9504556	0.9532666	0.9442798	0.9484171	0.9465538	0.9379774	0.9490703	0.9575835
0.9114093	0.9079629	0.8782862	0.9509109	0.9295307	0.9342634	0.942935	0.936	0.9289896	0.9358915	0.9480892	0.9602476	0.9535469	0.9549857	0.9619206	0.9295369	0.9674409
0.9240831	0.9068838	0.9233051	0.9206716	0.9271748	0.9300874	0.9428487	0.9555513	0.9471772	0.9447339	0.9460857	0.9335187	0.9460791	0.9463423	0.9404504	0.9499298	0.9484913
0.921272	0.9209544	0.9172265	0.92682	0.9196358	0.9400936	0.9530682	0.9440176	0.9358032	0.9449733	0.9498305	0.943112	0.9392702	0.9349874	0.9453082	0.952299	0.946466
0.9435193	0.9536872	0.9403551	0.9261477	0.9192122	0.9580569	0.920815	0.9364117	0.953734	0.9248283	0.9203014	0.9521748	0.9438466	0.9266204	0.9247267	0.9510955	0.9396411
0.901225	0.9106027	0.9123858	0.9134199	0.9220385	0.9404958	0.94375	0.9544314	0.9488629	0.9522565	0.948617	0.9395529	0.9360487	0.9529929	0.944672	0.9551662	0.959955
0.9461342	0.9212654	0.9422647	0.9302832	0.9292316	0.9308213	0.9323276	0.9539816	0.931124	0.9519042	0.9398609	0.9373054	0.9326963	0.9325724	0.9363475	0.9393939	0.950788
0.9133937	0.9156759	0.9213719	0.9336854	0.9344457	0.9321176	0.9471154	0.9418182	0.9331351	0.9382789	0.9473439	0.9414786	0.9498718	0.9456522	0.9402861	0.9463947	0.9565625
0.9243063	0.9060689	0.9111145	0.9283455	0.9314107	0.9360943	0.940905	0.9405516	0.9428871	0.9482831	0.9484456	0.9412736	0.9538211	0.9388517	0.946064	0.9503584	0.9500763
0.9005074	0.8972065	0.9140477	0.9128997	0.9146056	0.9293057	0.9540651	0.952094	0.958445	0.9518433	0.9572177	0.9470762	0.9453682	0.9527283	0.9490854	0.9480379	0.9543753
0.9207622	0.9234349	0.9292318	0.920624	0.9265274	0.9346107	0.946413	0.9405578	0.9461927	0.9439812	0.947503	0.9251731	0.9344089	0.9400295	0.9504219	0.9494262	0.9602321
0.9356499	0.901166	0.9189478	0.9270047	0.9160901	0.9228572	0.9517024	0.9400085	0.9332072	0.9479452	0.9606402	0.9351115	0.9408595	0.9475992	0.9558552	0.9526281	0.953385
0.9011481	0.908383	0.9156971	0.9061151	0.9346095	0.912944	0.9437831	0.9564207	0.9486502	0.9572844	0.9519178	0.9393537	0.9498189	0.9487235	0.9605128	0.9516547	0.9545591
0.9097436	0.8983221	0.9293621	0.9321617	0.9105182	0.9218503	0.9287119	0.9488831	0.9511818	0.9449162	0.9529339	0.9410908	0.9476975	0.9430723	0.9635854	0.9605172	0.9572768
0.9285514	0.9170649	0.9172879	0.9192399	0.9220797	0.933037	0.9527566	0.9481326	0.9488538	0.9414974	0.943961	0.9373444	0.9440705	0.9456013	0.9526398	0.9481249	0.9423492
0.9137159	0.9202154	0.932837	0.9239109	0.9216485	0.9360813	0.9479657	0.9512617	0.93037	0.9485465	0.948186	0.9373162	0.9430962	0.9354245	0.949616	0.9503255	0.9522869
0.9080838	0.9029186	0.9189879	0.9171591	0.9220392	0.9166943	0.9482343	0.9498278	0.9486585	0.9489661	0.962861	0.9494277	0.9543477	0.9413388	0.9543439	0.9491356	0.9502724
0.9084678	0.9037004	0.9309137	0.9217913	0.9310659	0.9163755	0.9475281	0.9427812	0.947802	0.9445394	0.9475386	0.9466749	0.943588	0.9446537	0.9534919	0.9542309	0.9585844
0.9008234	0.9126467	0.93753	0.9398786	0.9247056	0.9471436	0.9421875	0.9388757	0.9430846	0.9469631	0.9561564	0.9310967	0.9338409	0.9458232	0.9387467	0.9414099	0.963307
0.9220435	0.9303864	0.9324056	0.9168985	0.9302729	0.9427832	0.9333882	0.942964	0.9390959	0.9429109	0.9408849	0.9556562	0.949163	0.9449456	0.9372929	0.9397036	0.9439508
0.9094801	0.9035173	0.9059135	0.9192947	0.9213966	0.9243343	0.9502042	0.9548504	0.9508842	0.9530689	0.9564799	0.94411	0.9460045	0.9450117	0.9548126	0.9516198	0.9545904
0.9285114	0.92089	0.9121164	0.927224	0.9272552	0.9163237	0.9416165	0.9540156	0.9466272	0.9481847	0.9506127	0.9483324	0.9337714	0.9375204	0.953076	0.9461785	0.9551787
0.9166625	0.9173849	0.920893	0.9284514	0.9283153	0.9250191	0.9383683	0.940707	0.9397328	0.9517013	0.9471443	0.9429576	0.9474002	0.9451962	0.9570833	0.9428725	0.9582373
0.9129363	0.8859246	0.9086441	0.8974438	0.9165121	0.9157945	0.9593357	0.9622749	0.9502004	0.9520197	0.9571943	0.9458595	0.9501456	0.9521704	0.9578218	0.961365	0.9628787
0.8269026	0.9021555	0.8953975	0.9558702	0.9445428	0.9457062	0.9582918	0.9283178	0.9753795	0.961935	0.9434078	0.9746372	0.9478771	0.9714361	0.9515112	0.9276826	NA
0.9158598	0.9122903	0.9287735	0.9250011	0.9325109	0.915945	0.9486548	0.9491884	0.9403567	0.944142	0.9483438	0.9375919	0.9477097	0.9425465	0.9512969	0.9537619	0.9559244
0.9525672	0.9442131	0.943776	0.9547644	0.9531147	0.9425513	0.9216912	0.9126273	0.9281274	0.9428896	0.9481626	0.9292694	0.9268244	0.9488325	0.9256675	0.9261888	0.9496988
0.9217486	0.9071981	0.9478291	0.9120784	0.9333297	0.9118329	0.9401997	0.9564284	0.9482712	0.9458206	0.948043	0.9384258	0.9482149	0.9339391	0.9539693	0.9486565	0.9550219
0.9127166	0.9105973	0.9292162	0.9217857	0.9309123	0.9317797	0.9525728	0.9483953	0.9406307	0.940508	0.952173	0.9400409	0.9475653	0.9487163	0.9581554	0.9419383	0.9438159
0.9311082	0.9490344	0.9213229	0.9220667	0.9211182	0.9328834	0.9330519	0.9483663	0.9423232	0.9409606	0.9517241	0.9426371	0.9472531	0.9411801	0.9336635	0.9507279	0.942416
0.8968924	0.9174053	0.9170331	0.9214289	0.9085364	0.918439	0.9513516	0.9486707	0.9503987	0.9547764	0.9511302	0.9476405	0.9469684	0.945935	0.9539427	0.9556029	0.9659152
0.9227669	0.9092484	0.9222147	0.9379696	0.9383048	0.9229114	0.9498069	0.9418578	0.9354456	0.9439253	0.935367	0.9564641	0.9451076	0.9390189	0.9543681	0.9583672	0.9424625
0.9055169	0.9112837	0.9228153	0.9308836	0.9169473	0.9247828	0.932815	0.946817	0.942796	0.9467246	0.9609818	0.9392323	0.9400641	0.9554569	0.9576626	0.9618197	0.9594595
0.9106718	0.9097754	0.9180818	0.9226325	0.9238605	0.9308593	0.943474	0.9533855	0.950667	0.9530396	0.9419101	0.9513976	0.947244	0.944047	0.9510792	0.9533809	0.9512911
0.9216973	0.9235284	0.9260678	0.9160712	0.918573	0.9564906	0.9494282	0.9449351	0.9460869	0.9496987	0.9265914	0.9416049	0.9536844	0.9502509	0.9339697	0.9511551	0.9476655
0.9078088	0.9359468	0.9293561	0.9242724	0.9276945	0.9308297	0.9388232	0.9541376	0.944353	0.9510798	0.9476808	0.9248295	0.9439838	0.9441524	0.9503746	0.9507626	0.9515042
0.9266429	0.9531877	0.9463606	0.9658899	0.9749849	0.9462069	0.9332935	0.937038	0.9477447	0.9320233	NA	0.9160284	0.8908946	0.9482062	0.9173673	0.9465849	0.9376376
0.925624	0.95	0.9195092	0.9182207	0.9585074	0.9223845	0.9336657	0.9591999	0.9252669	0.9656092	0.9458786	0.9385094	0.9352736	NA	0.9262511	0.9557022	0.9409546
0.9531502	0.9207193	0.9501168	0.9338521	0.9347576	0.9413145	0.9450749	0.9441031	0.9344007	0.9504296	0.9461806	0.9286367	0.9351177	0.9204558	0.9369841	0.9421097	0.9423916
0.9407561	0.9220484	0.919352	0.939852	0.9424596	0.9272006	0.949978	0.9417003	0.9434119	0.9514782	0.9404584	0.9357308	0.9325429	0.9312112	0.9525931	0.9411817	0.9487727
0.8988057	0.9180874	0.9062488	0.9181437	0.9248076	0.9349746	0.9461451	0.9577072	0.946227	0.9545823	0.9541912	0.9457785	0.940991	0.9458071	0.9582922	0.9532626	0.9574917
0.9142698	0.9366804	0.9384784	0.9480028	0.9382853	0.9335492	0.9292258	0.9397326	0.9465718	0.9369489	0.9460495	0.9431808	0.9437076	0.9282227	0.9450032	0.950186	0.9452874
0.9409931	0.9365412	0.9431883	0.9340761	0.9352462	0.9203063	0.946366	0.9344761	0.9463199	0.9482192	0.9420478	0.9272888	0.9558097	0.9327462	0.9406495	0.9383155	0.940953
0.9487774	0.9040484	0.9520483	0.9308382	0.9410551	0.9193135	0.9447048	0.938209	0.9448692	0.9368925	0.9625031	0.9271054	0.9398551	0.9415658	0.938192	0.9466332	0.9475346
0.9470819	0.9377182	0.9168189	0.9326872	0.9356789	0.9400706	0.9354349	0.9527214	0.9112462	0.9422528	0.9647109	0.9206815	0.9480039	0.9286295	0.9403962	0.9638053	0.9466296
0.9076655	0.8989411	0.9166828	0.9204998	0.9325143	0.917184	0.9541569	0.9507809	0.947191	0.9661119	0.9540411	0.9431075	0.948683	0.9557581	0.9482542	0.9462333	0.9575985
0.9289252	0.9272679	0.9245943	0.922126	0.9546999	0.9517112	0.9382716	0.9423134	0.9332274	0.9468493	0.9341101	0.9319406	0.9460723	0.9458891	0.9501448	0.9400867	0.9482828
0.901074	0.9292225	0.9038888	0.8976174	0.9090909	0.9232844	0.9581728	0.9642388	0.9325463	0.9598131	0.9494982	0.9592277	0.9686814	0.9712288	0.9250544	0.9630804	0.9513597
0.8960221	0.9387738	0.9247979	0.921849	0.9371408	0.9276704	0.947336	0.9477506	0.9415002	0.9440157	0.9533247	0.9313361	0.9487579	0.9433863	0.953453	0.9581686	0.9538211
0.9326481	0.9305566	0.9271784	0.9406492	0.9339312	0.9483	0.9475412	0.9271727	0.9370156	0.9418498	0.9472139	0.9500828	0.9467568	0.926999	0.9441198	0.9499073	0.9373
0.9166126	0.9174636	0.9181959	0.9230993	0.9144644	0.912527	0.9390622	0.9620769	0.9574054	0.9548638	0.9459953	0.9423077	0.951387	0.9508145	0.9500451	0.952918	0.9622498
0.9163401	0.9061155	0.9356488	0.9151592	0.9351028	0.9221564	0.960199	0.9558685	0.9496172	0.9533572	0.9495642	0.9358821	0.9420466	0.9400461	0.9422868	0.9597165	0.9530412
0.9195959	0.9121268	0.929212	0.9350636	0.9251062	0.9238105	0.9513749	0.9544329	0.9400835	0.9446685	0.9538369	0.9398604	0.9519972	0.948993	0.951755	0.9491683	0.9422371
0.7690541	0.9717736	0.9672735	0.9811592	0.9779323	0.891313	0.9176303	0.9025779	0.9139876	0.9593543	0.9683625	0.967061	0.9435036	0.9698384	0.9279234	0.9662997	0.9785489
0.9306526	0.9004934	0.9308198	0.9061702	0.9043406	0.9390271	0.9494255	0.9429113	0.9556415	0.9533667	0.9687529	0.933454	0.9518299	0.9351318	0.9632483	0.9568407	0.9516671
0.9074547	0.912677	0.9077805	0.9229448	0.9510024	0.9457364	0.949158	0.947554	0.9418644	0.9397691	0.9437127	0.9476739	0.9523849	0.9494845	0.9465922	0.9495052	0.9591837
0.9179242	0.925813	0.9325847	0.9201932	0.9123288	0.9322981	0.9382085	0.9494921	0.9396531	0.9529948	0.9594982	0.94295	0.9372441	0.9427949	0.9582787	0.9581664	0.9549442
0.9443481	0.898634	0.9144398	0.9359517	0.910723	0.9243071	0.9596946	0.9422489	0.9653483	0.9520931	0.9596312	0.9320084	0.9518312	0.943361	0.9582677	0.9343876	0.9492939
0.9049966	0.8982776	0.9494364	0.9196573	0.9232042	0.9418947	0.9607437	0.9516422	0.939805	0.9384699	0.9525726	0.937769	0.9532716	0.9502876	0.9389301	0.9567669	0.9595364
0.9141833	0.9129328	0.9133999	0.9302856	0.9293637	0.9302635	0.9505342	0.9568524	0.9500942	0.9446718	0.949207	0.9508695	0.9541625	0.9451161	0.9483985	0.9534086	0.9447318
0.9428293	0.9171062	0.9202847	0.9183203	0.9233407	0.9145976	0.9562522	0.9388374	0.9449551	0.9515002	0.945542	0.9440188	0.9514529	0.9464632	0.9490487	0.960544	0.9539248
0.9334558	0.9293723	0.9242907	0.9355198	0.9300613	0.9125486	0.9463664	0.9442583	0.9319647	0.9452693	0.950989	0.9589619	0.9422773	0.9502739	0.9428115	0.9511518	0.9495624
0.9298697	0.9158434	0.9245748	0.9140924	0.9346801	0.9150403	0.9476334	0.9478243	0.9483325	0.9529862	0.9513441	0.9426208	0.9432886	0.9446791	0.9624987	0.9520887	0.9517623
0.912877	0.913468	0.9137872	0.9086325	0.9171984	0.9397001	0.9550339	0.9577219	0.9475038	0.959303	0.9568681	0.9328348	0.9498458	0.943565	0.9548721	0.9644649	0.9532598
0.9402545	0.9124628	0.9311609	0.9431878	0.9389403	0.9215187	0.9295309	0.9435911	0.9403944	0.9454859	0.9559526	0.94289	0.9437941	0.9470322	0.9411279	0.9512882	0.95284
0.9310294	0.9194707	0.9577398	0.9372603	0.950504	0.9476071	0.9186268	0.9276038	0.9241083	0.9448869	0.9462108	0.9306971	0.9385252	0.9613046	0.9693251	0.9522374	0.9255959
0.9146034	0.9194067	0.9536924	0.9398613	0.9498156	0.9393978	0.9339924	0.9443387	0.9519594	0.9352818	0.937422	0.9429889	0.9405074	0.9283557	0.9437899	0.9481245	0.9597952
0.9138144	0.9205926	0.925961	0.9159756	0.9275208	0.9275958	0.9538769	0.9444979	0.9459573	0.9550763	0.9565519	0.9440812	0.9452142	0.945344	0.9516457	0.9538844	0.9558362
0.9287345	0.9080767	0.9276145	0.9287504	0.9310082	0.9381789	0.9458075	0.9419107	0.9389824	0.9534925	0.942621	0.9372566	0.9484073	0.9512526	0.9582992	0.9470209	0.9562633
0.9076274	0.9028592	0.934823	0.9129027	0.9413445	0.9186631	0.9530872	0.9520847	0.9454152	0.9577735	0.955667	0.9490049	0.9585681	0.9411266	0.9435766	0.9513744	0.9584941
0.9070781	0.9099455	0.9329517	0.9292986	0.9355647	0.9280816	0.9409928	0.9513716	0.9414316	0.9573652	0.9543484	0.947799	0.9505718	0.9404016	0.9555666	0.9423264	0.9601694
0.9305242	0.9228087	0.9354863	0.939781	0.9182275	0.9292886	0.9438217	0.9536723	0.9382084	0.9434572	0.9461815	0.954372	0.9440969	0.9364693	0.9433762	0.9528785	0.9528544
0.9182523	0.916062	0.9275057	0.9356436	0.9367963	0.9345694	0.9494289	0.94129	0.9416812	0.937677	0.9483339	0.9537896	0.9455863	0.9450512	0.944733	0.9486364	0.9606512
0.9058516	0.9090972	0.9168835	0.9265322	0.9195616	0.932183	0.9399465	0.9585596	0.9527858	0.9483629	0.9592645	0.9465002	0.9503736	0.9409105	0.9606535	0.9584317	0.9602954
0.9213377	0.9390074	0.9258335	0.943643	0.92416	0.9276561	0.9573281	0.9501101	0.9579853	0.9389398	0.9320846	0.9526864	0.9480791	0.9379206	0.9447073	0.9406503	0.9464125
0.9256759	0.9101273	0.9098641	0.9178123	0.9303671	0.9297745	0.9551938	0.9496583	0.9428305	0.9464865	0.9499484	0.9450701	0.9546083	0.9489543	0.9587934	0.9556983	0.9599543
0.9402985	0.8895184	0.9504405	0.9499208	0.9112536	0.9295335	0.9431355	0.9270092	0.9541792	0.9713897	0.954814	0.9426799	0.9489616	0.9259822	0.9578378	0.9447023	0.9494391
0.9107525	0.92061	0.9179316	0.9334642	0.9189841	0.9419254	0.9526645	0.9522768	0.9458937	0.9508486	0.9536628	0.949199	0.9486473	0.9528053	0.9404541	0.9504312	0.951768
0.9061474	0.9093394	0.9325368	0.9279169	0.9232264	0.9353993	0.9544064	0.9438154	0.953204	0.9534046	0.9543023	0.9457283	0.9472829	0.9493757	0.9499745	0.9491231	0.9581977
0.9288991	0.9226775	0.9370747	0.9495375	0.9388704	0.9294617	0.9463406	0.9323731	0.9443699	0.9452595	0.9481779	0.93028	0.940623	0.9528575	0.9423562	0.9566075	0.9482989
0.9220425	0.9231524	0.9158087	0.9274631	0.9282324	0.9051844	0.9435874	0.9489021	0.9387411	0.9567097	0.9526643	0.9444479	0.9536464	0.9576321	0.9572626	0.9628397	0.9558862
0.9267378	0.9222569	0.9288387	0.9394343	0.9353191	0.9327106	0.9246557	0.9470443	0.943978	0.9477974	0.9544441	0.9460971	0.9576244	0.9326269	0.9591119	0.9499217	0.9466695
0.9398359	0.9154505	0.9304029	0.9323327	0.9113669	0.9474639	0.9326431	0.9555678	0.9427894	0.9519259	0.9511111	0.9371759	0.9510933	0.9438787	0.9552718	0.9432698	0.9542592
0.9353689	0.9105027	0.9433495	0.9457168	0.9436417	0.9240763	0.9399661	0.937748	0.9404392	0.9499896	0.9382659	0.9492405	0.9378131	0.9426891	0.9536772	0.9493422	0.9542808
0.9040364	0.9101886	0.915737	0.9233715	0.9288841	0.9321289	0.9533952	0.9588729	0.9480526	0.9500505	0.9540595	0.9489295	0.9596138	0.9516333	0.9536048	0.9516019	0.9521357
0.9083026	0.9248139	0.9266805	0.9341106	0.9311031	0.9347632	0.9441054	0.9563627	0.9529266	0.945242	0.9461328	0.9418604	0.9390756	0.9469666	0.9494243	0.955635	0.9592087
0.9022829	0.9180423	0.9084166	0.9144634	0.9075405	0.9214994	0.9452198	0.9665421	0.9572653	0.9585629	0.9558367	0.9622271	0.9454604	0.9536775	0.9571304	0.9643863	0.958232
0.9327924	0.9198806	0.9394952	0.9293121	0.9276789	0.927869	0.9490092	0.9422515	0.9500937	0.942678	0.9464304	0.9438871	0.9401249	0.9495482	0.9596714	0.9430707	0.9530342
0.9171703	0.9285367	0.9232505	0.9076436	0.9254862	0.9439117	0.9570168	0.9495844	0.9540312	0.9485639	0.9444952	0.9494759	0.9460691	0.947459	0.9513378	0.9525821	0.9503332
0.918521	0.9152682	0.9217464	0.9294654	0.9320746	0.9148986	0.9521078	0.9542369	0.9432786	0.9486419	0.9570662	0.9416181	0.9531897	0.9438244	0.9543885	0.9554116	0.9613521
0.9429054	0.929652	0.9350255	0.9252929	0.936264	0.9391975	0.931786	0.9417989	0.9409664	0.9397154	0.9484676	0.9390438	0.9465148	0.9312201	0.9562535	0.9653574	0.9477922
0.8991222	0.9132338	0.9360627	0.9317172	0.9316634	0.9311122	0.946395	0.9508076	0.9522914	0.955145	0.9627804	0.9513258	0.9351379	0.9391816	0.9495008	0.9527091	0.9595578
0.9263321	0.925561	0.9441687	0.9422643	0.9415942	0.933036	0.9488149	0.9440982	0.9434161	0.947921	0.938766	0.941071	0.947675	0.9423653	0.9542924	0.9344056	0.9423354
0.9153946	0.9065375	0.9205091	0.9179822	0.9243617	0.9352198	0.9535874	0.9494305	0.9529015	0.9429607	0.9600928	0.9503889	0.9592301	0.9535456	0.959201	0.9558422	NA
0.9205839	0.9029281	0.9233288	0.9304397	0.9355851	0.9299587	0.9456055	0.9565679	0.9416038	0.9446854	0.9588395	0.9420142	0.9553738	0.9525421	0.9519556	0.9473531	0.9595739
0.9170274	0.9310989	0.9327395	0.9268898	0.9289889	0.9281793	0.9494292	0.9547921	0.9487063	0.9361584	0.9485667	0.9381034	0.9499267	0.947026	0.9614562	0.9534292	0.9476593
0.9134427	0.9051208	0.9327412	0.9216058	0.9338266	0.9288792	0.9407229	0.9497361	0.9589131	0.9556107	0.9533772	0.9440079	0.946385	0.9409266	0.9570376	0.9553046	0.9630421
0.9290421	0.9295749	0.9261042	0.9327095	0.9282923	0.9441913	0.9479508	0.9397197	0.9421655	0.9407425	0.9589145	0.9391221	0.9468004	0.9424309	0.9545872	0.9495657	0.9490106
0.9382331	0.9098473	0.940248	0.9431551	0.9389783	0.9374959	0.9441074	0.95087	0.9433212	0.9432454	0.9597636	0.9376226	0.9364225	0.9360874	0.9464753	0.9417155	0.9548201
0.9099014	0.9197329	0.9291756	0.9197032	0.9271058	0.9295314	0.9483432	0.9506137	0.9478644	0.9551968	0.9485317	0.9421867	0.9559639	0.9388545	0.9666865	0.9508075	0.9622813
0.916602	0.921298	0.9137789	0.9274075	0.9306197	0.9405471	0.9496978	0.9561912	0.9453281	0.9487128	0.9506173	0.9472914	0.9404278	0.9473053	0.9569071	0.9526103	0.9575361
0.8989099	0.9225339	0.8900046	0.9480675	0.9484068	0.9658716	0.9704142	0.9279104	0.9157156	0.9488302	0.9547937	0.92673	0.9728854	0.9518237	0.9501494	0.9584845	0.9517744
0.9170704	0.9352282	0.9125676	0.8964719	0.9415563	0.9366146	0.9507068	0.9595576	0.94884	0.9518867	0.9502063	0.9389903	0.9484258	0.9571235	0.9443349	0.9606211	0.9533443
0.9521252	0.9460444	0.9612	0.9605039	0.9594848	0.9386957	0.9349182	0.9388889	0.9486179	0.9141047	0.9337128	0.9514809	0.909961	0.9317725	0.9477756	0.9507352	0.9239744
0.8949957	0.9309496	0.9251161	0.9372159	0.9307675	0.9466189	0.9463308	0.9545479	0.9489297	0.9457884	0.9520404	0.9459894	0.9491408	0.9474465	0.9515017	0.9568237	0.9412215
0.9386798	0.9665269	0.9676304	0.967738	0.9665962	0.9529854	0.9481635	0.9153368	0.9528372	0.9213883	0.9037193	0.9312313	0.9375324	0.9504253	0.9404563	0.9179165	0.9310183
0.9304813	0.929592	0.9404619	0.9302208	0.9200703	0.9308182	0.9536531	0.9418218	0.9438105	0.9446464	0.9536002	0.9439809	0.9456069	0.9418511	0.9577224	0.9466851	0.9564413
0.9560975	0.9590634	0.8003474	0.9439489	0.9617915	0.9598388	0.9446645	0.9483913	0.9520572	0.9447566	0.9391442	0.9550902	0.9416596	0.944112	0.9560828	0.9465509	0.9578905
0.9176943	0.9106055	0.9252864	0.9377662	0.9303235	0.9266543	0.9451644	0.94665	0.9506639	0.9535114	0.9617039	0.9426703	0.9535581	0.9454532	0.9591707	0.9475934	0.9571303
0.9260045	0.907092	0.9372933	0.9219143	0.9342927	0.950626	0.9455805	0.9620017	0.9497814	0.9424825	0.9438776	0.9366416	0.9430979	0.9451127	0.9523993	0.9563336	0.9574028
0.9312564	0.9269766	0.9365309	0.9304186	0.9348246	0.9349077	0.931434	0.9502734	0.9389851	0.9550532	0.9487718	0.9351022	0.9497297	0.9384223	0.9570302	0.9508033	0.9616057
0.9487996	0.9455869	0.9489923	0.9506194	0.953312	0.9309217	0.9432077	0.9472743	0.9445008	0.9183891	0.955634	0.9263256	0.9449912	0.9373357	0.9441634	0.9382849	0.9360569
0.8732359	0.9469362	0.9494585	0.9345419	0.9187505	0.9502488	0.9404522	0.9564196	0.942665	0.9313395	0.9523259	0.9509684	0.9521809	0.9521759	0.9449326	0.9533132	0.9660144
0.9151927	0.9198761	0.9438072	0.9318392	0.9243093	0.9338045	0.9426904	0.9640208	0.9507657	0.9609281	0.9476385	0.9474391	0.9565731	0.9497111	0.9386752	0.95543	0.9358417
0.9371838	0.9471478	0.9264749	0.9122245	0.941811	0.9333638	0.9415087	0.9398505	0.9431182	0.9518559	0.9481871	0.9548382	0.9485652	0.9442223	0.9556934	0.9413497	0.9513162
0.9126269	0.9174015	0.9128196	0.9412194	0.9290168	0.9318454	0.9565408	0.9538841	0.9470316	0.9444554	0.9618556	0.9371015	0.9550456	0.9453634	0.9598243	0.9517217	0.9610931
0.9130199	0.9279526	0.929663	0.9442728	0.9148917	0.9493265	0.9344497	0.957261	0.9505558	0.9520751	0.9546423	0.9341518	0.9559559	0.9487491	0.9512172	0.9489816	0.9518028
0.9258196	0.9185262	0.9233608	0.9269329	0.9444967	0.9325709	0.946224	0.9518266	0.9449345	0.9545536	0.9458803	0.9468842	0.9505826	0.9422074	0.9525739	0.95366	0.9583919
0.9390236	0.9152303	0.9353653	0.935313	0.9237978	0.9196619	0.946888	0.955078	0.9435851	0.9594018	0.9532079	0.9492266	0.9439759	0.9396965	0.9470379	0.9580382	0.9554859
0.9309077	0.9159319	0.9422495	0.9393284	0.9312642	0.9300154	0.962532	0.9445969	0.9410084	0.9420913	0.9545267	0.9368746	0.9515556	0.9237268	0.9480366	0.9634608	0.9621965
0.9264742	0.9212244	0.928409	0.9198985	0.9269307	0.9229755	0.9538664	0.9471191	0.9531273	0.9471095	0.9493715	0.9563397	0.9569885	0.9481733	0.952625	0.9535722	0.9580923
0.9377611	0.9261767	0.9591308	0.9644213	0.9345295	0.9124294	0.9533104	0.950852	0.9320237	0.9350044	0.959681	0.9366691	0.9442269	0.9399235	0.9518203	0.9408481	0.9440652
0.9311649	0.909034	0.9361776	0.9219155	0.9330622	0.9342664	0.9500267	0.9486692	0.9494591	0.9433736	0.9476561	0.9524889	0.9491432	0.9419289	0.9529965	0.9622059	0.9598344
0.9161084	0.9155862	0.9327195	0.9338152	0.9462672	0.9539338	0.9307376	0.9513989	0.9542418	0.9394925	0.9507217	0.94283	0.9521689	0.9613134	0.9401102	0.9483715	0.9535985
0.9723079	0.9679715	0.957103	0.9752046	0.9565698	0.9568131	0.9310498	0.9262543	0.9539986	0.9385539	0.9201549	0.9383077	0.9335083	0.9115571	0.9173164	0.9371123	0.9296768
0.9042289	0.8951868	0.9070703	0.9186448	0.9041157	0.9217334	0.957936	0.9600723	0.9504085	0.9546915	0.9651897	0.9540995	0.9620618	0.9672248	0.966311	0.9668099	0.9676841
0.9330559	0.9195926	0.9411136	0.9411465	0.9469008	0.9216301	0.9460952	0.9531454	0.9450549	0.943045	0.9515669	0.9452394	0.9474459	0.9381878	0.9522361	0.9520724	0.9468299
0.91416	0.9019889	0.9278793	0.9189224	0.9106733	0.9207749	0.9538975	0.9549893	0.9558018	0.9586629	0.9578871	0.9542919	0.9598773	0.9509258	0.9630857	0.9622598	0.9612632
0.9121587	0.9105752	0.9305132	0.9246182	0.9397184	0.9331129	0.9616482	0.951274	0.9482064	0.9461818	0.9540774	0.9405628	0.9455673	0.9428045	0.9713511	0.9615342	0.9552921
0.9104366	0.920866	0.9198239	0.9305046	0.9384508	0.9154552	0.9539844	0.9549028	0.9475389	0.9562359	0.953719	0.9557636	0.9444807	0.9473326	0.9587026	0.9637007	0.9576592
0.9207694	0.8969595	0.922758	0.9322284	0.9440628	0.9375737	0.9508735	0.9501939	0.9452727	0.9559626	0.9547559	0.9511424	0.9551891	0.9445853	0.9565261	0.9582263	0.9533369
0.9426687	0.920838	0.9395521	0.9409636	0.9500113	0.934266	0.952961	0.9326571	0.9563797	0.9385633	0.9505938	0.9377764	0.9403837	0.9507042	0.9491726	0.9474343	0.9465089
0.9140505	0.9272896	0.933104	0.9098327	0.9311827	0.934058	0.9414347	0.9488604	0.9587101	0.9613995	0.9460676	0.9454183	0.949932	0.9552574	0.9644231	0.9557605	0.9553987
0.9403586	0.9038424	0.9359704	0.9286947	0.9236138	0.9343824	0.9429603	0.9483108	0.9469332	0.9556646	0.9549333	0.9495904	0.9530697	0.9458935	0.9553559	0.9534624	0.9595268
0.9279859	0.9359218	0.9318022	0.9352271	0.9574444	0.9342712	0.9538167	0.9475616	0.9474933	0.9501955	0.9401986	0.9365079	0.9505875	0.9354293	0.9528701	0.9451799	0.9503118
0.9225842	0.9135261	0.9570624	0.9475386	0.9322012	0.9276068	0.9218704	0.942928	0.9376186	0.9455782	0.9656915	0.9565163	0.9434241	0.9557076	0.9514998	0.9365985	0.9749262
0.9222705	0.9231334	0.9257193	0.9184935	0.9457369	0.9145775	0.9520541	0.9596361	0.9549441	0.9513761	0.9578947	0.9445304	0.9483839	0.9425609	0.9502038	0.9607328	0.9613275
0.9591154	0.9609375	0.9434522	0.9262279	0.8654426	0.9604771	0.9491875	0.9531829	0.9448644	0.9494909	0.9342147	0.9492313	0.9439868	0.9441978	0.94386	0.9589977	0.9471027
0.9275532	0.9148518	0.9391012	0.9531866	0.9411088	0.9112019	0.9446295	0.9358332	0.9507042	0.9551282	0.9559066	0.9362173	0.9512069	0.952014	0.9523145	0.953125	0.9607159
0.9483612	0.9226209	0.9263027	0.9105687	0.9277505	0.9327784	0.9596869	0.9463099	0.9586182	0.9517128	0.9539892	0.9455156	0.9516988	0.9464945	0.9454085	0.9565054	0.9512651
0.9114696	0.9404037	0.9259292	0.9043847	0.9275112	0.9333397	0.9488666	0.9563344	0.9575483	0.9605402	0.9552305	0.9462244	0.9485928	0.9539266	0.9600738	0.9544441	0.9524559
0.9514118	0.9456753	0.942202	0.9548337	0.9418604	0.9604014	0.9445626	0.9465279	0.937233	0.9407197	0.9385333	0.9276438	0.939449	0.9535293	0.9412503	0.9439974	0.9275342
0.9167776	0.9127402	0.9178482	0.9129947	0.9392227	0.925689	0.9541824	0.964693	0.9516352	0.9586753	0.9570873	0.953484	0.9534275	0.9476097	0.9534109	0.9568996	0.9610028
0.9293028	0.9238205	0.916834	0.9292362	0.9442233	0.9217622	0.9598985	0.9505304	0.9451388	0.9550352	0.943299	0.9578674	0.9578391	0.9418022	0.9545335	0.9563196	0.9528201
0.9462973	0.9140277	0.920863	0.917752	0.9263158	0.9438845	0.9450104	0.9325706	0.9495745	0.9539028	0.9474906	0.9558553	0.9597859	0.9430233	0.9607965	0.961612	0.9616824
0.9574859	0.9397744	0.9496716	0.9363914	0.9508929	0.9338334	0.9408774	0.9343402	0.9557007	0.9504117	0.9392896	0.9362144	0.9521052	0.9581721	0.9159003	0.9340805	0.9558418
0.9072189	0.9018602	0.923233	0.9163067	0.9128945	0.925473	0.9599054	0.9659422	0.9575073	0.9628162	0.9622575	0.9570047	0.9576311	0.9559444	0.9632638	0.9561239	0.9571739
0.9485392	0.9317588	0.9387681	0.9487144	0.9452673	0.9362242	0.9488158	0.9446296	0.9427044	0.9484147	0.9527801	0.9547999	0.9346161	0.9361005	0.9474251	0.9445603	0.939761
0.9121795	0.9145229	0.9394357	0.9308977	0.9325578	0.9389615	0.9575621	0.9633725	0.9490983	0.9554425	0.9584394	0.9457816	0.9441323	0.9252967	0.9602789	0.9600611	0.9566607
0.9012398	0.9093358	0.9274951	0.9174733	0.9357331	0.9428275	0.9565498	0.9617904	0.9561555	0.9547567	0.9613286	0.9478575	0.9593027	0.941869	0.9578714	0.9536123	0.9612108
0.9259374	0.8991187	0.9366331	0.9331744	0.9242736	0.9319944	0.9543633	0.9543716	0.9479059	0.9542328	0.9602526	0.9458029	0.9498184	0.9491031	0.9581676	0.9601614	0.9619432
0.9189451	0.9252587	0.9206682	0.9317605	0.9376694	0.934185	0.9490233	0.9531813	0.9533437	0.9546898	0.9556458	0.954479	0.947184	0.9494753	0.9521969	0.9492969	0.9602835
0.9327333	0.9280925	0.9443665	0.9163482	0.9216982	0.9378034	0.9501367	0.9561278	0.944857	0.9545674	0.9653848	0.9521508	0.9558088	0.9281359	0.9585691	0.9569913	0.9438099
0.9503887	0.9313259	0.9344217	0.9511116	0.9485901	0.9374062	0.951321	0.9350194	0.9593945	0.9439206	0.9479294	0.932963	0.9416958	0.9417012	0.9545232	0.9520607	0.933831
0.9391572	0.9239324	0.9440599	0.9298493	0.9547631	0.9219577	0.9488258	0.9406506	0.9317401	0.9510167	0.9501017	0.9473954	0.948861	0.9498944	0.9592509	0.9528988	0.9538603
0.9289287	0.9094874	0.9351786	0.9322214	0.9413821	0.9364269	0.9516903	0.9521016	0.950523	0.9476744	0.9557225	0.9400803	0.9543485	0.94701	0.9497102	0.9640429	0.9556819
0.9176517	0.9321235	0.9406103	0.9426326	0.9343899	0.9453278	0.949329	0.952326	0.9397583	0.9520431	0.9447005	0.9509883	0.9518729	0.9419119	0.9552776	0.9588758	0.9456416
0.9255123	0.9066935	0.9428725	0.9193063	0.9335703	0.9462249	0.9504342	0.9549392	0.947647	0.9547405	0.9636925	0.9430584	0.9519158	0.9362187	0.956384	0.9682645	0.9541777
0.9254311	0.9172239	0.942113	0.9279666	0.9371931	0.9460368	0.9460562	0.960422	0.9478763	0.9435382	0.9599532	0.9456338	0.9518242	0.9434775	0.9500256	0.9559724	0.9549482
0.9180785	0.9085676	0.9345735	0.9277126	0.9316678	0.9289255	0.956506	0.9521217	0.9561461	0.9526643	0.964178	0.9473519	0.9520313	0.9512624	0.9597814	0.9557776	0.9584923
0.9114537	0.9215557	0.9416725	0.9457272	0.9341046	0.9554657	0.9445002	0.9503909	0.9593803	0.9497638	0.9460568	0.9463428	0.9508931	0.9532663	0.9483542	0.9530307	0.9450965
0.9346521	0.9249221	0.9367722	0.9317719	0.9311857	0.9300234	0.9473253	0.9546536	0.9430307	0.9514611	0.9544238	0.959923	0.944688	0.9609236	0.9469907	0.9520954	0.9525723
0.9347553	0.9280459	0.9314203	0.9163294	0.9321035	0.9324852	0.9566253	0.9590444	0.95058	0.9535807	0.946689	0.9450275	0.9610885	0.9398039	0.9516901	0.9598013	0.958379
0.9373478	0.9438915	0.9320661	0.921572	0.9264057	0.9448553	0.9468958	0.9605855	0.949047	0.9454859	0.9425344	0.9526836	0.961108	0.9315373	0.9502491	0.955766	0.9555753
0.9528502	0.9297988	0.9407908	0.9406742	0.929524	0.9352218	0.9504924	0.9446442	0.9508547	0.9498621	0.9504303	0.9306886	0.9292548	0.9457899	0.9624766	0.9537169	0.9606996
0.9296453	0.9202714	0.9367479	0.939276	0.9332618	0.9465367	0.9412779	0.9531624	0.9514126	0.9473713	0.9541486	0.9504094	0.9463874	0.943047	0.9593064	0.9546652	0.9510078
0.934334	0.9119636	0.9322343	0.9367577	0.9305613	0.9345119	0.9560561	0.9530212	0.9500097	0.9529257	0.9578653	0.9516797	0.950614	0.9313385	0.9523089	0.9609281	0.9610903
0.9010974	0.9390479	0.9374569	0.927619	0.9274344	0.9289798	0.952561	0.9530709	0.9542035	0.9519005	0.9538616	0.9424266	0.9531592	0.9472767	0.9664101	0.9559799	0.9660423
0.927419	0.9261242	0.946505	0.9285449	0.9319283	0.9225255	0.9560202	0.9536786	0.9553593	0.9536601	0.9568118	0.946725	0.9401568	0.9461806	0.9541458	0.957868	0.9549646
0.8822715	0.9156581	0.9258863	0.9079057	0.9244393	0.9252053	0.9621294	0.959043	0.9597894	0.9555612	0.9668732	0.9496992	0.9631924	0.9642819	0.9661671	0.9615384	0.9703525
0.9136269	0.9315612	0.9396111	0.9527436	0.9303572	0.9506173	0.9507042	0.9440334	0.9374607	0.9527839	0.9647887	0.9456974	0.9478007	0.9471332	0.9549856	0.9481673	0.9488103
0.9165159	0.9569828	0.952738	0.9422699	0.9623874	0.9348565	0.9345978	0.942564	0.935079	0.9386182	0.9626347	0.9359143	0.9554387	0.9550248	0.9356871	0.958995	0.9409117
0.9468006	0.9268875	0.9359583	0.9428411	0.9416032	0.9339761	0.9399581	0.9541827	0.9514729	0.9551703	0.948718	0.9395018	0.9567174	0.9429623	0.9481669	0.9365817	0.9606184
0.9187754	0.9247876	0.9204849	0.92669	0.9378616	0.9333516	0.9600395	0.9497955	0.9566079	0.9521201	0.9520318	0.950952	0.9573728	0.9560159	0.9582392	0.962193	0.9449152
0.9394096	0.9339091	0.9421026	0.9416203	0.948963	0.940773	0.9459234	0.9379789	0.9508184	0.9464432	0.9515926	0.9326939	0.9419045	0.9453214	0.9522643	0.9547674	0.9574578
0.9157601	0.9249124	0.9415978	0.9380118	0.9413492	0.9310195	0.9651191	0.9605319	0.9405728	0.9477227	0.9604666	0.9465303	0.9472284	0.9410122	0.9539049	0.9524617	0.9562101
0.9387133	0.9358752	0.9430476	0.9331928	0.9181882	0.9331396	0.9439489	0.9570853	0.9441158	0.959204	0.955246	0.9497311	0.9459018	0.9457656	0.9458881	0.9602113	0.9555316
0.9252238	0.9350655	0.9086623	0.923294	0.9435296	0.9288412	0.953922	0.9640803	0.9541425	0.957787	0.9621453	0.9475773	0.9458049	0.9464286	0.9520804	0.9563018	0.9600639
0.9459376	0.9024565	0.9128087	0.9403446	0.9353405	0.9420472	0.9499563	0.9547792	0.9427044	0.9521663	0.9556659	0.953115	0.9525882	0.9620253	0.9498857	0.95714	0.9565942
0.9118518	0.9156843	0.9335849	0.9288684	0.9240099	0.9285097	0.9568455	0.9617591	0.9602627	0.9583396	0.9631308	0.9565334	0.9500914	0.9584394	0.9541333	0.9396787	0.9663447
0.9385417	0.9354891	0.9360344	0.9310041	0.9159688	0.9400952	0.9634365	0.9501247	0.9528611	0.948651	0.9574119	0.9351704	0.9562231	0.9425082	0.9571774	0.9535153	0.955458
0.9372244	0.9286749	0.9317815	0.9436113	0.9291442	0.9400669	0.9537275	0.9535542	0.9525316	0.9595116	0.9600816	0.9225912	0.9499516	0.947732	0.9565083	0.9541143	0.9498007
0.9113868	0.914551	0.9416918	0.9265646	0.9320821	0.9428935	0.9559248	0.9581462	0.9484883	0.94395	0.9560307	0.9474843	0.9559013	0.9521359	0.9654021	0.9603982	0.9582683
0.948212	0.9263787	0.919835	0.9274932	0.9331781	0.9444717	0.9577947	0.9520829	0.9479761	0.9536525	0.9542575	0.9571692	0.9515121	0.9473277	0.9493856	0.9465271	0.9575425
0.936814	0.9152713	0.9097106	0.9118989	0.9335333	0.9388332	0.9573093	0.9556913	0.9558791	0.9540352	0.9682034	0.9576402	0.9563568	0.943346	0.9562941	0.9594967	0.9648221
0.8996479	0.9267072	0.9221391	0.9383046	0.9257979	0.9138845	0.9582451	0.9561518	0.9545881	0.953654	0.9638574	0.9591599	0.9668779	0.9582455	0.9541137	0.9658495	0.9580751
0.9502499	0.9361768	0.9270525	0.9463248	0.936851	0.9239131	0.9487515	0.9443949	0.9631965	0.9538786	0.9462737	0.9607682	0.9400802	0.9562494	0.9566075	0.940374	0.9448714
0.9463326	0.948961	0.9502698	0.9559363	0.9596934	0.929801	0.9596916	0.9084927	0.9346664	0.9548399	0.9727009	0.9486845	0.9367611	0.9430708	0.9442555	0.9438931	0.9386138
0.9162993	0.9231279	0.9292663	0.918296	0.9275835	0.944133	0.958134	0.9593607	0.9578716	0.9525914	0.9537911	0.9486641	0.948428	0.9466623	0.9605256	0.9666933	0.9654759
0.9123349	0.9370449	0.9379324	0.9236196	0.9480072	0.9569502	0.9431677	0.966931	0.9513237	0.9545245	0.9644768	0.9498265	0.9430161	0.9441242	0.942273	0.947495	0.954915
0.9160008	0.9220408	0.9339681	0.9282228	0.9442037	0.9393069	0.9404888	0.9480771	0.951602	0.9527586	0.9652862	0.9505491	0.9513531	0.9505293	0.9627594	0.964649	0.9570149
0.9287131	0.921271	0.9326251	0.9320648	0.945291	0.9502918	0.9458569	0.9580249	0.9510983	0.9503191	0.9485562	0.9463856	0.9497088	0.9507703	0.9554462	0.9574986	0.954944
0.9408382	0.9395014	0.927047	0.9359817	0.9368905	0.9276825	0.9440787	0.9594764	0.9458454	0.9555506	0.957315	0.9426519	0.9432278	0.952854	0.9580642	0.9562245	0.9556901
0.9232441	0.9112675	0.9308966	0.9326099	0.9252302	0.9454243	0.9579573	0.9595929	0.9541121	0.9504395	0.9546435	0.9467378	0.9490764	0.9565918	0.9590905	0.9619575	0.960201
0.929796	0.9283233	0.9250964	0.930005	0.9446782	0.9380903	0.9512615	0.9515331	0.9440942	0.9568406	0.9577678	0.9535512	0.9479105	0.9423286	0.9596139	0.9590744	0.9600782
0.9404073	0.9625944	0.9531276	0.9326554	0.961325	0.9606996	0.9228234	0.9426015	0.9434006	0.9450575	0.9345676	0.9478123	0.9481028	0.9516253	0.9569733	0.9460905	0.9303158
0.9359018	0.9131849	0.9431674	0.926351	0.9351004	0.9345045	0.9555474	0.9545696	0.9574403	0.9523185	0.9562113	0.9503439	0.9449563	0.9487382	0.9548826	0.9580866	0.9602592
0.9426093	0.9286484	0.9377406	0.9520363	0.9276777	0.9405484	0.9537134	0.9547679	0.9419968	0.9478887	0.9635017	0.945955	0.9460858	0.9423	0.9542156	0.9529112	0.9497377
0.934784	0.9059188	0.9326615	0.9372679	0.9398367	0.9430207	0.9475731	0.9422783	0.9594941	0.949841	0.9525467	0.9539075	0.9539712	0.9559302	0.9633033	0.9573273	0.9532045
0.9318941	0.9148549	0.9360435	0.9335448	0.9311338	0.9337002	0.9557679	0.9501181	0.9529608	0.9534808	0.9617492	0.9479738	0.9576468	0.9479414	0.9545354	0.9617481	0.9583586
0.9304218	0.9396819	0.9465554	0.9438332	0.9295374	0.9406226	0.9494686	0.9438626	0.9510697	0.9423695	0.9511414	0.9513454	0.9489418	0.9521106	0.9569567	0.9518651	0.9537051
0.929247	0.9404536	0.93158	0.9482688	0.9261399	0.9399772	0.9416713	0.9624894	0.9447861	0.9535342	0.9527457	0.9492409	0.9458437	0.9438683	0.9579492	0.9620096	0.9540104
0.9271455	0.9308296	0.9331494	0.945384	0.9377452	0.9464909	0.945269	0.94656	0.945996	0.9491506	0.9534708	0.9510666	0.9479327	0.957792	0.9585479	0.953977	0.9547939
0.948983	0.9408871	0.9406322	0.9358223	0.9423862	0.9425876	0.9461597	0.9513578	0.9509246	0.9437128	0.9494907	0.9402528	0.948419	0.9477153	0.9460506	0.9547224	0.9557104
0.9280207	0.9162207	0.9336705	0.9370896	0.9272034	0.9423216	0.9475801	0.9579488	0.9491922	0.9576197	0.9585987	0.9460333	0.9620391	0.9518165	0.9577023	0.9547421	0.9586772
0.921095	0.9295314	0.9467605	0.9368026	0.9414709	0.9446783	0.9402426	0.9454584	0.9547495	0.9530617	0.9559274	0.9494039	0.9527826	0.9504446	0.9542941	0.9583687	0.9527034
0.9270177	0.937699	0.9329093	0.9184918	0.9336207	0.9442205	0.9569373	0.9601504	0.9561376	0.9467111	0.9520047	0.963032	0.9545941	0.9536999	0.9372107	0.9612281	0.9531563
0.9365703	0.9261751	0.9358711	0.9386907	0.9286907	0.9320041	0.9517666	0.9562917	0.9492094	0.9523331	0.9647511	0.9566866	0.9549825	0.9432182	0.953119	0.9513643	0.9619426
0.940907	0.9171082	0.9298707	0.9448832	0.9403758	0.9327191	0.9474578	0.9543939	0.956189	0.9448014	0.9622179	0.9366541	0.9577893	0.954588	0.9576384	0.9596036	0.9571365
0.890668	0.9305332	0.9416338	0.9406271	0.935083	0.9408216	0.9513128	0.9618377	0.9579477	0.9521627	0.9510626	0.9589195	0.9589966	0.9570745	0.9596566	0.958531	0.9490345
0.9424489	0.933568	0.9402856	0.9269112	0.9316027	0.9346349	0.9521076	0.9616194	0.941547	0.9591976	0.9597947	0.9483259	0.95834	0.9438453	0.9572731	0.9563185	0.949755
0.915499	0.9411899	0.9257063	0.9265096	0.9230977	0.9402386	0.9479659	0.9604969	0.9505662	0.9591004	0.9577897	0.9637979	0.9549557	0.9515046	0.9551476	0.9602686	0.9652778
0.9118044	0.9299935	0.934095	0.9318221	0.9375573	0.9365072	0.9413765	0.9550923	0.9525736	0.9542438	0.9578233	0.9542425	0.9603387	0.9540036	0.9595469	0.9606659	0.9682769
0.9414573	0.9403286	0.9454843	0.9361588	0.9356709	0.9346624	0.9391352	0.9333022	0.9493363	0.9589927	0.9517616	0.9549809	0.9532768	0.9487244	0.9625273	0.9541265	0.9605317
0.9505581	0.9077162	0.9196365	0.937274	0.9449363	0.9116712	0.9641249	0.9605687	0.9435076	0.9663177	NA	0.9457186	0.9726227	0.9599441	0.9656819	0.9355792	0.9680763
0.9186093	0.932493	0.9486676	0.9340395	0.9297083	0.9411349	0.9492874	0.9585966	0.9556161	0.9542112	0.9546372	0.945374	0.9513745	0.9481705	0.9676875	0.9557399	0.9560784
0.9358819	0.9278858	0.9402074	0.9339994	0.9347396	0.9205951	0.955972	0.9528363	0.9456636	0.9574844	0.9629539	0.9418488	0.9605767	0.9477159	0.9634152	0.9555534	0.9644433
0.9344562	0.9267035	0.950227	0.9304695	0.9508603	0.9450664	0.9523769	0.9431071	0.9465986	0.9505485	0.9584903	0.9465579	0.9530163	0.9610779	0.9606127	0.9419661	0.9498414
0.9043613	0.9236624	0.9511623	0.9463355	0.9416289	0.9354224	0.9572538	0.953106	0.9591346	0.9441568	0.9595279	0.9585108	0.945789	0.9471333	0.9642814	0.9500441	0.9607723
0.9507889	0.9514609	0.9469316	0.9626133	0.9549837	0.9359643	0.951847	0.9452413	0.9396436	0.9458414	0.9372861	0.9322034	0.9570592	0.9612465	0.9443972	0.9428367	0.9456716
0.9472893	0.9266436	0.9415218	0.9474041	0.9587507	0.9420725	0.9461221	0.9440883	0.9485552	0.9534019	0.9565371	0.9371915	0.9588446	0.9468614	0.9535828	0.9556509	0.9441491
0.9474812	0.9353163	0.9347686	0.9446444	0.9385133	0.9351858	0.9533395	0.9525892	0.9533854	0.9501289	0.9596313	0.9552346	0.9509482	0.9364935	0.9512741	0.9619347	0.9487265
0.9362168	0.9300845	0.9509577	0.9283813	0.952123	0.9511833	0.9479584	0.9505839	0.954186	0.9553674	0.9490087	0.9532075	0.9632889	0.9432549	0.9659398	0.9343262	0.9437058
0.9799665	0.9590331	0.9842693	0.9850891	0.9830322	0.9839892	0.9701163	0.9598077	0.9724627	0.9509287	0.9694166	0.9630538	0.5762842	0.9655557	0.9682452	0.9720678	0.966493
0.9244557	0.9484996	0.9462025	0.951324	0.9486451	0.9389401	0.9545994	0.948015	0.9452617	0.9509969	0.9486955	0.9393236	0.9463459	0.9531348	0.9579328	0.9503052	0.9577261
0.9551636	0.9594356	0.9667057	0.9657772	0.9648984	0.9654318	0.9275701	0.9634495	0.9433428	0.9252995	0.925423	0.9163218	0.9447932	0.9545106	0.9378594	0.945623	0.9492026
0.9547449	0.9356428	0.940447	0.9524114	0.9396802	0.9210915	0.9615031	0.9324388	0.9489267	0.9475945	0.9616814	0.9286288	0.957992	0.9564531	0.9580759	0.9550593	0.9608781
0.9439675	0.9285905	0.9347746	0.9422983	0.951257	0.9557221	0.9381853	0.9542134	0.9396459	0.9487931	0.96048	0.9452228	0.9510022	0.9513051	0.9487096	0.9639924	0.9554467
0.9275274	0.9157209	0.9189646	0.9322622	0.9311325	0.9296906	0.9643784	0.9651721	0.9560381	0.9570361	0.9579993	0.9522813	0.9572342	0.9596363	0.9617039	0.9699832	0.9575459
0.9104685	0.9212902	0.9389848	0.9305443	0.9449633	0.9225475	0.9559393	0.9600209	0.9539117	0.9626696	0.9662259	0.9560241	0.9524388	0.9535071	0.9640653	0.9580567	0.9627705
0.9545229	0.9443813	0.9391337	0.9494605	0.9547992	0.9513282	0.9533309	0.9528552	0.9454383	0.9490668	0.9407558	0.935105	0.9492754	0.9482523	0.947567	0.9487463	0.950773
0.9353814	0.9212933	0.9501675	0.939128	0.943749	0.9397696	0.9475953	0.9425877	0.9565604	0.9582338	0.9530238	0.95001	0.9532868	0.9511685	0.9538297	0.9558834	0.9646716
0.9247021	0.896745	0.9425986	0.9481789	0.940644	0.9546613	0.9512107	0.959016	0.9598423	0.9543971	0.9598087	0.9460399	0.9474998	0.9478604	0.9614438	0.9608184	0.9618338
0.9456946	0.9196265	0.9349983	0.9352539	0.9515538	0.9374285	0.9603347	0.9508841	0.9586927	0.9472772	0.95592	0.9547758	0.9522597	0.9470893	0.9567654	0.9557177	0.9537588
0.9478636	0.9343251	0.9378431	0.9467549	0.9272785	0.9436468	0.9503697	0.9541968	0.9418135	0.9589609	0.9601252	0.9403783	0.9556192	0.9419951	0.9556192	0.961303	0.9602005
0.9442188	0.9402612	0.9350314	0.9364019	0.9365618	0.9458461	0.9390166	0.952657	0.9468148	0.9523255	0.9641283	0.956268	0.9537879	0.9501534	0.9554256	0.953244	0.9563311
0.920004	0.9140612	0.9003369	0.9292364	0.9213457	0.9306867	0.9633904	0.9545742	0.9613464	0.9601731	0.9667916	0.9626495	0.9647108	0.9646178	0.9653209	0.9713631	0.9682438
0.907373	0.9228638	0.931695	0.9307555	0.9313933	0.9503381	0.9662488	0.9563963	0.9537414	0.9643686	0.9579887	0.9489245	0.957248	0.9567407	0.960831	0.9581119	0.9642979
0.9232773	0.9200903	0.9311851	0.9455466	0.9379787	0.9494815	0.9601851	0.9631487	0.9485762	0.9464304	0.9592305	0.9541918	0.9523879	0.9548547	0.9579666	0.955943	0.9590224
0.9432786	0.9435042	0.9495362	0.9270605	0.9446734	0.9506269	0.9562494	0.9581903	0.9409283	0.9617835	0.9660696	0.9519984	0.9627014	0.9441196	0.892501	0.9568757	0.9695383
0.9588217	0.9123823	0.9304233	0.938334	0.9371839	0.9383685	0.9517955	0.9534745	0.9512531	0.9568738	0.9586157	0.9525396	0.955891	0.9428708	0.9618366	0.9650572	0.9552382
0.9242883	0.9330693	0.9343278	0.9351304	0.9318302	0.9481758	0.9573218	0.9587579	0.956915	0.9514385	0.9618207	0.9538261	0.9503496	0.9472071	0.9534039	0.9602454	0.9633839
0.933609	0.9352915	0.9436117	0.934227	0.9455096	0.9356704	0.956685	0.9473124	0.9483985	0.9550062	0.9553465	0.9541645	0.9560668	0.9552613	0.9532027	0.9574531	0.9549047
0.9295466	0.9296854	0.9463186	0.938127	0.9286693	0.9464694	0.9578397	0.9521562	0.9506778	0.9530566	0.9612938	0.9436293	0.956231	0.9478861	0.9633935	0.960426	0.9564089
0.9015424	0.9493557	0.9559354	0.9636546	0.9529013	0.9400499	0.9485924	0.9184397	0.9646942	0.957397	0.9559251	0.9607886	0.9457313	0.9578007	NA	0.9429073	0.9587467
0.950414	0.9408512	0.9428571	0.9474326	0.9445382	0.9311577	0.9434871	0.9542398	0.9471985	0.9445302	0.9652148	0.9542139	0.9556489	0.9434243	0.9558284	0.9492155	0.9541246
0.9373952	0.9265918	0.9371469	0.9382883	0.9367347	0.9552587	0.9419965	0.9562393	0.951497	0.9441077	0.9481631	0.9532477	0.9570025	0.9717391	0.951018	0.9701858	0.9478845
0.9728456	0.9589403	0.9618993	0.9676465	0.9682228	0.9722751	0.9130852	0.9484574	0.9616519	0.9427208	0.9369748	0.9308522	0.9339656	0.9330636	0.9386052	0.9453194	0.9384328
0.9330919	0.9434806	0.9373611	0.9403429	0.9398435	0.9390512	0.9489237	0.9436021	0.9588468	0.9509733	0.952935	0.9461257	0.9603318	0.9603409	0.9565828	0.9569964	0.9564866
0.9298412	0.9286011	0.9321377	0.9270852	0.929216	0.9378867	0.9620302	0.9633766	0.9434058	0.9589978	0.9637474	0.9545262	0.9573767	0.9622486	0.9543763	0.9642485	0.9566761
0.9248447	0.9295241	0.9337031	0.9340574	0.9259061	0.939768	0.9552604	0.95983	0.9575929	0.9633613	0.954811	0.9480175	0.9510767	0.9500818	0.9647564	0.964044	0.9702107
0.9001051	0.8970302	0.9329154	0.9283667	0.9339943	0.9363582	0.9612736	0.9626247	0.9596408	0.9679824	0.9665788	0.9484512	0.9604079	0.9660174	0.9667343	0.9728698	0.9659641
0.942238	0.9280205	0.9449748	0.9424569	0.9391599	0.9555492	0.9453927	0.9584059	0.9538677	0.9502644	0.9461452	0.9602826	0.9510238	0.9505968	0.9425613	0.9678747	0.9490585
0.9332602	0.9445055	0.926209	0.9449847	0.9530128	0.94132	0.9467664	0.9485477	0.9493595	0.9570559	0.9511461	0.9502025	0.9531118	0.9615509	0.9534853	0.9609767	0.952812
0.902535	0.9384378	0.9207268	0.926508	0.9250514	0.9267372	0.9558355	0.9638928	0.9654461	0.9634694	0.9679548	0.9575669	0.9575933	0.9573699	0.9672697	0.9628122	0.9693632
0.9315163	0.9349228	0.9479308	0.9274384	0.9462833	0.9483756	0.9564348	0.9596936	0.9579412	0.9494911	0.9519984	0.9451694	0.9522836	0.9529306	0.9557516	0.9578134	0.953177
0.9354736	0.9356291	0.9405755	0.9312084	0.9327167	0.9425049	0.9606952	0.9637246	0.9399487	0.950488	0.9607989	0.9511832	0.9507748	0.9464299	0.9568765	0.9611416	0.9692498
0.9406435	0.9197932	0.9273124	0.9378118	0.9303148	0.9328232	0.9577243	0.9646559	0.9496547	0.9631287	0.9577272	0.9522908	0.9568331	0.94967	0.9678413	0.9615711	0.9617268
0.9251144	0.9242292	0.92639	0.9345703	0.9210142	0.9378287	0.9547147	0.9697654	0.9625058	0.9641456	0.9627753	0.9498241	0.9525453	0.9533868	0.9588082	0.9733025	0.9606768
0.9463431	0.9485273	0.9481336	0.9454418	0.9417396	0.9322503	0.9317892	0.9775771	0.9368403	0.9357095	0.954763	0.9406902	0.9519	0.9654004	0.9512448	0.9637442	0.96096
0.9604992	0.953572	0.9647811	0.9566205	0.9503617	0.9593977	0.9373122	0.9418851	0.932377	0.9379538	0.950068	0.9484978	0.9402081	0.9462215	0.9528317	0.9425601	0.9606521
0.9542797	0.9073246	0.9328455	0.9440407	0.9523026	0.943637	0.9568129	0.9550616	0.9500071	0.9560567	0.9553304	0.951434	0.9508946	0.9532597	0.9594954	0.9484553	0.9647867
0.9121655	0.9336935	0.9395909	0.9341488	0.9384205	0.9218069	0.9625124	0.9607644	0.9556312	0.9603159	0.9614784	0.9528481	0.9538433	0.9576522	0.9666909	0.9593463	0.9653471
0.9656154	0.9463619	0.9638185	0.9378286	0.9556571	0.9534101	0.9758545	0.9686863	0.9527854	0.9613449	0.9658517	0.9596145	0.9642316	0.9646585	0.7713938	0.9678277	0.9617653
0.952374	0.93023	0.9437351	0.9402378	0.9264835	0.9373811	0.9489732	0.9555799	0.9424342	0.9496914	0.9561766	0.9619843	0.9470444	0.9605972	0.9643238	0.9532132	0.9681662
0.9613382	0.9701269	0.952536	0.97562	0.957458	0.9689238	0.9266409	0.9326964	0.9432816	0.9508556	0.9434365	0.9410691	0.9636827	0.9554054	0.9357507	0.9448261	0.9157223
0.9346271	0.9253731	0.9543353	0.9519821	0.9418499	0.9357891	0.9452609	0.9519861	0.9511441	0.9578279	0.9604524	0.9339758	0.9577659	0.954267	0.9629073	0.9587916	0.9610456
0.9259553	0.9321074	0.9338846	0.9266437	0.9375181	0.9386564	0.9592826	0.9627194	0.9522288	0.9600075	0.9627418	0.9534101	0.9519436	0.9583464	0.9628316	0.9630703	0.9580619
0.9145063	0.9479337	0.9438777	0.9436133	0.9295047	0.9389037	0.9614616	0.9520854	0.950184	0.9460906	0.9472897	0.9601533	0.9557217	0.9533015	0.9654108	0.9666386	0.9636633
0.9537961	0.9513323	0.9299285	0.9183862	0.9509279	0.9242718	0.966587	0.9626139	0.9430001	0.9591451	0.9620636	0.9490941	0.954801	0.9618428	0.9531018	0.9434749	0.9569609
0.9351982	0.9488792	0.9478503	0.9406602	0.9419807	0.9295825	0.9602509	0.943864	0.9517097	0.9530941	0.9666617	0.9442696	0.953464	0.9493264	0.9559354	0.9629214	0.9561521
0.9269651	0.9125593	0.9258248	0.929039	0.9505997	0.9366373	0.958792	0.9561846	0.9602293	0.9551036	0.9641503	0.9576391	0.9602497	0.9535579	0.9565446	0.973393	0.965596
0.9576625	0.9306402	0.9385537	0.9445335	0.9251909	0.9366059	0.9574573	0.9506459	0.9486957	0.956424	0.9650641	0.95104	0.9555655	0.9533526	0.9616901	0.9530662	0.9575544
0.9370431	0.9210917	0.9440891	0.9289243	0.9532372	0.9393699	0.9635792	0.9629083	0.9579285	0.9540314	0.9618837	0.9445722	0.9538789	0.9491238	0.9587716	0.953216	0.9601154
0.9335656	0.9342037	0.9221261	0.919723	0.9339834	0.9424288	0.9580125	0.9583256	0.9598951	0.9622915	0.9628082	0.9497485	0.9496608	0.9672269	0.9603116	0.963922	0.9668408
0.9420866	0.9231353	0.9486825	0.9382533	0.9382787	0.9404267	0.9421812	0.9508545	0.9496982	0.9537208	0.9552711	0.9648175	0.9572528	0.9628493	0.9592114	0.9576002	0.9609815
0.9384919	0.9442187	0.9309484	0.942064	0.9091328	0.9404572	0.9525276	0.9617395	0.9518445	0.9553765	0.9560879	0.9607168	0.9619439	0.9546923	0.9603273	0.9605471	0.9648252
0.942587	0.9408918	0.9387522	0.9271011	0.9573643	0.9440569	0.965611	0.9484609	0.9396189	0.9559133	0.952394	0.9502743	0.9450482	0.9706914	0.9499213	0.9574156	0.9602773
0.9358317	0.933786	0.9310874	0.9366752	0.9238592	0.9478781	0.9595057	0.9680022	0.9569825	0.9553274	0.9618171	0.9492988	0.9543813	0.9549607	0.9584873	0.958948	0.9605081
0.946824	0.9260746	0.9391678	0.9432545	0.9440435	0.9400851	0.9626409	0.9606077	0.9493014	0.9489615	0.9546921	0.9537275	0.9484823	0.9497427	0.9557965	0.9614244	0.9626611
0.9311622	0.9285196	0.9355596	0.9273348	0.9483806	0.9533085	0.9599012	0.9543629	0.9575316	0.9517083	0.9620253	0.9493494	0.9604038	0.9500565	0.9509665	0.9627445	0.9657488
0.9274774	0.9307091	0.9227627	0.9250094	0.9352981	0.9459063	0.9600381	0.9572467	0.9567475	0.961692	0.9673343	0.9598551	0.9533852	0.9568722	0.9633278	0.9638514	0.9670031
0.949459	0.9321018	0.9465628	0.9346045	0.9410639	0.9486772	0.9522182	0.9686436	0.955704	0.9558294	0.9619814	0.9390073	0.9518281	0.9477644	0.9548802	0.9578801	0.9601948
0.9505151	0.9312808	0.9574659	0.9463615	0.9402884	0.9474485	0.9514247	0.9515916	0.9433352	0.9491621	0.9645688	0.9558707	0.9541304	0.9464725	0.9558943	0.946488	0.9672297
0.9296601	0.9107835	0.9427755	0.9298006	0.9423501	0.9540132	0.9710255	0.9509055	0.9629018	0.9589348	0.9653069	0.9510676	0.9608244	0.9526858	0.9622574	0.9648056	0.9523387
0.9249	0.926668	0.9491704	0.9428207	0.9446761	0.9557984	0.9500251	0.9600518	0.9553878	0.9507182	0.9603317	0.9504489	0.9586041	0.9554136	0.9579639	0.9579889	0.9615384
0.9560429	0.9227763	0.9530441	0.9449394	0.9349495	0.9458938	0.9615507	0.965239	0.9579173	0.953125	0.9402947	0.9387788	0.9372578	0.9641019	0.9689037	0.9556811	0.9625901
0.9326879	0.939347	0.9317577	0.9157906	0.9358925	0.9410718	0.9604209	0.9670197	0.9627943	0.9586254	0.9621857	0.953787	0.9619898	0.9656692	0.9590722	0.9571307	0.9582337
0.92643	0.9465256	0.9265199	0.9230159	0.9298952	0.9251841	0.963993	0.9673548	0.9584451	0.9605896	0.9685535	0.9698191	0.9615384	0.952322	0.9623215	0.9660591	0.9557717
0.9421916	0.8986089	0.9371709	0.9335345	0.931012	0.9417666	0.957831	0.9613593	0.958974	0.9622407	0.9717138	0.9658967	0.9596162	0.9503395	0.9628182	0.9631202	0.9672819
0.9193586	0.9482514	0.935759	0.9411153	0.9217587	0.9355361	0.9640381	0.9573538	0.959506	0.9567278	0.9592267	0.9597141	0.9562618	0.9572839	0.9678192	0.9612239	0.9645768
0.9447368	0.9439732	0.9526118	0.9661446	0.9699693	0.9703712	0.941106	0.9332406	0.9436877	0.9476199	0.9539102	0.9437769	0.9474967	0.9596695	0.9573304	0.9356053	0.9560847
0.9397106	0.950805	0.9292012	0.9436116	0.9389626	0.9368113	0.9459392	0.9588332	0.9702454	0.9500427	0.9578164	0.9643103	0.9621176	0.9568664	0.9523462	0.954822	0.95558
0.908884	0.921364	0.9460004	0.9521651	0.9451863	0.943626	0.9663773	0.9576581	0.9610871	0.9623789	0.9680834	0.9488543	0.9536961	0.9487721	0.9591093	0.9626544	0.9621797
0.9697713	0.9689475	0.9744551	0.8654386	0.9050303	0.9574091	0.9833955	0.9586959	0.9794628	0.8830599	0.9668335	0.9633455	0.9794682	0.8635224	0.9860159	0.9880748	0.9763935
0.921454	0.9254407	0.9363684	0.9167812	0.9321142	0.9416167	0.967973	0.9644743	0.9619955	0.964238	0.965358	0.9586264	0.952419	0.9628584	0.9565193	0.9717451	0.9695781
0.9429818	0.9450855	0.9462471	0.9542281	0.9379755	0.9465681	0.949159	0.9623166	0.9505741	0.9570025	0.9624867	0.9543774	0.949751	0.9428173	0.9540078	0.9522434	0.9621758
0.9313856	0.9243317	0.9440869	0.9190556	0.939478	0.9420795	0.9630414	0.9580956	0.9586812	0.9605312	0.9656584	0.9567756	0.9631922	0.9511403	0.9731904	0.9580054	0.9624812
0.9320953	0.9495925	0.9298417	0.9373809	0.9421498	0.9374216	0.9582474	0.9667969	0.9550833	0.9602685	0.957826	0.9519442	0.9540505	0.9700957	0.9557849	0.9613602	0.9514256
0.9280515	0.9295472	0.9416786	0.9521013	0.9420433	0.9437479	0.949619	0.9598767	0.9544459	0.9581795	0.9695601	0.9483343	0.9473907	0.9564113	0.9652461	0.9608485	0.9643709
0.953297	0.9597946	0.9443125	0.9568874	0.9733623	0.9757367	0.9515543	0.9276486	0.9497011	0.9421708	0.9511703	0.9460795	0.9446495	0.9386599	0.9610307	0.9483494	0.9475584
0.9667504	0.9665642	0.9548978	0.9671265	0.9083676	0.9524423	0.9457034	0.9595119	0.9480519	NA	0.9706828	0.9510401	0.9493671	0.9515817	0.9201097	0.95607	0.9526765
0.9383208	0.9189439	0.9591889	0.9417014	0.9472929	0.957085	0.9628223	0.9505985	0.9543616	0.9608675	0.9508552	0.948706	0.9550288	0.9562946	0.9571553	0.9617786	0.9542645
0.9536369	0.9456552	0.9469972	0.9395661	0.9455737	0.9532704	0.9539948	0.9547258	0.9489139	0.9434724	0.9608667	0.9572406	0.9469097	0.9437354	0.9620867	0.9508623	0.9678414
0.9278849	0.9321741	0.9240453	0.9499794	0.9483175	0.9526665	0.9617156	0.9629477	0.9652024	0.9555538	0.9543661	0.9543345	0.9555992	0.9529721	0.9563366	0.963341	0.9588043
0.9319025	0.909156	0.9385329	0.9374362	0.9364089	0.9539528	0.9558035	0.9620556	0.9561645	0.9627553	0.9675008	0.9586628	0.9563375	0.9563088	0.963787	0.9656895	0.9644699
0.9556751	0.9429587	0.9776136	0.9668809	0.9578925	0.9722915	0.9539357	0.9548193	0.9491674	0.9542845	0.9357343	0.9456576	0.9392977	0.9505507	0.9440641	0.9242535	0.9530748
0.907159	0.9465097	0.9421315	0.9603585	0.9541865	0.953285	0.9532566	0.9575433	0.9487206	0.9637573	0.9466851	0.952464	0.9657934	0.9508722	0.9673645	0.9592019	0.949055
0.9502248	0.9344506	0.9476068	0.9430218	0.9496745	0.948426	0.9607698	0.957334	0.9462816	0.9541878	0.9617772	0.9493598	0.9570479	0.9462914	0.9588699	0.9562789	0.9567433
0.9300313	0.9372721	0.9206763	0.9268454	0.9216574	0.950251	0.9696097	0.9620029	0.9594671	0.9614156	0.9591697	0.9566706	0.9801427	0.9545234	0.9662951	0.9649451	0.9580561
0.9381432	0.941878	0.9373436	0.9368296	0.9485171	0.9363678	0.958979	0.9569438	0.9507844	0.9471154	0.9665118	0.9609292	0.9679426	0.9447029	0.9581366	0.9690845	0.9608457
0.9633356	0.9537372	0.9552925	0.9408838	0.9498652	0.9457645	0.9615594	0.9678683	0.9455959	0.939703	0.9520124	0.9600058	0.9518716	0.9513924	0.9412988	0.9504758	0.9507473
0.9371698	0.9451445	0.9523031	0.9326596	0.9406518	0.9438151	0.954195	0.9519394	0.944609	0.9609139	0.9541387	0.9499518	0.9631655	0.9621664	0.9657826	0.961522	0.9632123
0.9432566	0.9348515	0.9448251	0.9467339	0.9512678	0.9339034	0.9640964	0.9420058	0.9656485	0.9660749	0.9518125	0.9542522	0.9551644	0.9563476	0.9620683	0.9496437	0.9617487
0.9293708	0.9166777	0.9500625	0.94361	0.935692	0.9541025	0.9647794	0.9657754	0.9591042	0.9514399	0.9605565	0.9536389	0.9572793	0.9497448	0.9640141	0.9620466	0.9658326
0.9237357	0.9423425	0.9403428	0.9697476	0.9481441	0.9443883	0.9458156	0.9616852	0.9629828	0.9578076	0.9630942	0.9494971	0.9500836	0.9497262	0.961682	0.9579105	0.9554597
0.9438208	0.9486628	0.9288139	0.9419428	0.9457142	0.9411047	0.9570023	0.9614443	0.9584328	0.9578112	0.9615026	0.9559005	0.9471267	0.9572988	0.9608754	0.9634578	0.9589962
0.9124182	0.9110511	0.9498514	0.9420474	0.9496222	0.929386	0.9568382	0.9683757	0.9656209	0.9628128	0.9667639	0.9623202	0.9550257	0.9634331	0.9626353	0.9721267	0.9604462
0.936685	0.9403885	0.9297025	0.9197849	0.9365193	0.9562665	0.9495968	0.9690307	0.953793	0.9593448	0.964218	0.9602854	0.9636424	0.9626755	0.9676294	0.9576451	0.9644107
0.9315022	0.9356952	0.9599219	0.9402137	0.9398922	0.9426787	0.95821	0.962871	0.9606602	0.9519275	0.9558608	0.9554607	0.951255	0.9573135	0.960306	0.9660509	0.9620119
0.9390635	0.9134409	0.9414795	0.9556909	0.949844	0.9372908	0.9614398	0.9545121	0.9646133	0.9520363	0.961942	0.9585823	0.9500418	0.9621581	0.9675165	0.9570754	0.9662921
0.9625509	0.9637553	0.9476135	0.9503329	0.9668045	0.9592548	0.9370957	0.9516236	0.9514689	0.9513323	0.9258024	0.9438013	0.95608	0.9432482	0.9554743	0.9589041	0.9679421
0.9395882	0.9414853	0.9382814	0.9373571	0.9390559	0.9542173	0.9663442	0.9531481	0.9594619	0.9669012	0.9574945	0.9496121	0.9614327	0.9528159	0.9564771	0.96369	0.955757
0.947017	0.9182118	0.9432834	0.9236225	0.9256114	0.9492552	0.9657206	0.9626046	0.9529133	0.9566437	0.9614143	0.9474471	0.9703236	0.9661805	0.9701549	0.9706023	0.9649325
0.9361427	0.9218262	0.926751	0.9338987	0.93606	0.9433796	0.9668696	0.9661205	0.9654451	0.9593108	0.9662496	0.9621875	0.9591988	0.9616997	0.9630896	0.9597496	0.9684842
0.9306744	0.9340059	0.9402367	0.9340281	0.9560453	0.9472859	0.9625455	0.9543743	0.9579376	0.9630863	0.9603956	0.9565696	0.9599231	0.9519593	0.9607091	0.9601545	0.9667661
0.954524	0.9536877	0.9466789	0.9351436	0.9384884	0.9333639	0.9528146	0.9618036	0.9574433	0.9566497	0.9661155	0.9566717	0.9515756	0.957584	0.9606732	0.9568743	0.9566361
0.9391437	0.9587156	0.9465773	0.9417658	0.9577391	0.9373478	0.9375599	0.9539052	0.9597424	0.9521328	0.9606794	0.9415076	0.9651256	0.9445814	0.9625492	0.9622358	0.976392
0.9436347	0.9181232	0.9362209	0.9357781	0.9406748	0.9379618	0.960726	0.9602988	0.9562953	0.9630811	0.9669021	0.9574918	0.960496	0.9630898	0.9617329	0.9618767	0.9743762
0.932079	0.9295907	0.936636	0.9462311	0.9486803	0.9542944	0.9575225	0.9529581	0.9545597	0.9627365	0.9645588	0.9505188	0.9635576	0.9625365	0.9592926	0.9608868	0.9628626
0.9182124	0.9414081	0.9481199	0.9364536	0.9507846	0.9383854	0.9649962	0.9621401	0.965662	0.9564522	0.9627223	0.9556741	0.9478676	0.9601285	0.9663134	0.963517	0.9607004
0.9425389	0.9374946	0.9494495	0.9496743	0.9419066	0.95579	0.9555058	0.9569901	0.9476871	0.9523892	0.9606048	0.9581541	0.9556127	0.9498884	0.9639323	0.9623301	0.9606497
0.9295145	0.9450945	0.9496489	0.9398974	0.9580178	0.950381	0.9497826	0.9553249	0.9570401	0.9620531	0.9589735	0.9516934	0.9627243	0.9514198	0.9584761	0.96211	0.9603236
0.9339259	0.9493757	0.9458535	0.9490928	0.9410717	0.9436567	0.9620868	0.9664102	0.9595134	0.9593179	0.9581732	0.95279	0.9616716	0.9386485	0.9671954	0.9497527	0.965175
0.9426918	0.9396046	0.9455335	0.941942	0.9437623	0.950721	0.9569591	0.9569657	0.9614007	0.953706	0.966854	0.9561521	0.955624	0.9521724	0.9611015	0.9671071	0.9514825
0.9730458	0.945706	0.9579217	0.9727497	0.9650744	0.9572389	0.9415502	0.9440501	0.9573811	0.9327235	0.9593835	0.9319444	0.9554191	0.9450347	0.9621993	0.9439904	0.9586715
0.9361548	0.9437638	0.9558715	0.9529201	0.9405472	0.9486226	0.9651957	0.9517302	0.9514231	0.9519663	0.9611298	0.9611052	0.9567217	0.9509958	0.9560015	0.9528758	0.9682136
0.9429858	0.9403349	0.9494297	0.9500324	0.9598334	0.9515136	0.947825	0.9605459	0.955205	0.9555782	0.9622251	0.9535226	0.9545427	0.9528063	0.953481	0.958465	0.9570032
0.9405162	0.9309376	0.9568279	0.9518542	0.9421228	0.9511597	0.9571728	0.9469538	0.9453214	0.9641998	0.9632039	0.9591655	0.9644689	0.9453297	0.9645907	0.9636263	0.9581652
0.9524267	0.9526347	0.9477186	0.9451273	0.9517487	0.9573449	0.9544613	0.9580445	0.9565035	0.9611294	0.9532748	0.9450287	0.9453158	0.9529586	0.9455869	0.9688427	0.9586959
0.9431043	0.9329238	0.9350252	0.9415542	0.9360245	0.9384766	0.9652727	0.9697978	0.9599584	0.9664548	0.9681703	0.9552612	0.9579616	0.9577709	0.9652241	0.9503625	0.9638201
0.9426997	0.9319799	0.9465286	0.9648737	0.9491525	0.9513132	0.9551309	0.9569024	0.9529517	0.954789	0.9630455	0.9430255	0.9449185	0.9708294	0.9596975	0.9594955	0.9600655
0.9478414	0.9291964	0.9443268	0.9456944	0.9521275	0.9476535	0.9586024	0.9588431	0.9498821	0.9575704	0.9622521	0.9483846	0.9580492	0.9533209	0.9631262	0.9683679	0.9623659
0.9294419	0.9425598	0.951878	0.9392837	0.9614325	0.9395639	0.9521141	0.9539397	0.9540948	0.95933	0.9575293	0.9605712	0.9574276	0.9579369	0.9720938	0.9563667	0.9652717
0.9417707	0.9277555	0.9438835	0.9509494	0.9566705	0.9505514	0.9601436	0.9573668	0.957273	0.95641	0.9559858	0.955978	0.949381	0.9605839	0.9650775	0.9597216	0.9621627
0.9327431	0.9312602	0.9459934	0.9353302	0.9445899	0.9560497	0.962313	0.9464216	0.9689286	0.9670556	0.9529043	0.9573678	0.9715351	0.9625739	0.9686109	0.9541709	0.9548994
0.9406807	0.9415775	0.9509369	0.9424496	0.9442852	0.9500592	0.9537721	0.9581694	0.9570433	0.9610424	0.9566182	0.9596481	0.9494597	0.9597241	0.9663176	0.9662361	0.9578165
0.9525951	0.9394763	0.9432907	0.9393394	0.9435846	0.958065	0.9500057	0.9598848	0.9463862	0.9534423	0.968189	0.9610845	0.9603294	0.9505434	0.9698615	0.9580345	0.9618896
0.9633619	0.9354737	0.9473432	0.952664	0.9536117	0.9458699	NA	0.9573616	0.9494619	0.9516141	0.9545277	0.9563966	0.9522067	0.9515795	0.9642518	0.9640796	0.9635131
0.9505598	0.9295171	0.9445488	0.9614282	0.9328038	0.9573351	0.9517868	0.9614468	0.9575139	0.9638714	0.9553462	0.9501502	0.9581078	0.9584121	0.9587542	0.9637623	0.9632109
0.9527122	0.9391977	0.9494855	0.9449529	0.9444723	0.963784	0.9590079	0.9598137	0.9529729	0.9434299	0.9614637	0.949726	0.9569107	0.9588743	0.9636469	0.9626721	0.9567637
0.9417475	0.9326577	0.9435245	0.9434483	0.935672	0.9462721	0.9647069	0.9724498	0.9531197	0.9655392	0.9651781	0.9480014	0.9656855	0.9542457	0.9653451	0.9645255	0.9582641
0.9516286	0.9353404	0.9484686	0.9433281	0.9382216	0.9504991	0.9626419	0.9597635	0.9498547	0.9576477	0.9607525	0.9685321	0.9596375	0.954822	0.9552258	0.962815	0.9621723
0.9586609	0.943442	0.9525385	0.9631257	0.9419306	0.94426	0.9503671	0.9532862	0.9656065	0.9632984	0.9652861	0.9537469	0.9551321	0.9387317	0.959353	0.9540307	0.9601673
0.9704107	0.9426427	0.9598383	0.9793836	0.9661879	0.9625799	0.960999	0.9378812	0.942151	0.9504505	0.949118	0.9432727	0.9432496	0.9669049	0.9525093	0.9429717	0.9548226
0.9406102	0.9284094	0.9455999	0.9492364	0.9446129	0.9575135	0.9609155	0.9609399	0.9543732	0.9567403	0.9595559	0.9573323	0.9570065	0.9559981	0.9624991	0.9632413	0.9712657
0.9489154	0.9218147	0.946986	0.9342018	0.9438544	0.9453835	0.9632426	0.959794	0.9620945	0.9560266	0.9654791	0.9600916	0.9602287	0.9542568	0.9700458	0.9629497	0.9716917
0.9415492	0.9301812	0.9314175	0.9515793	0.9426515	0.9507719	0.9613185	0.9617949	0.9739072	0.9626358	0.9657404	0.9592807	0.9623964	0.9553623	0.9546846	0.9599912	0.9635389
0.9614125	0.9405919	0.9536474	0.9636458	0.9710811	0.9619663	0.9449783	0.9653758	0.9619565	0.9495367	0.9478813	0.9480886	0.9501437	0.9556009	0.94889	0.9510917	0.9542333
0.9540772	0.9630424	0.9740374	0.9727273	0.9613419	0.9757237	0.947185	0.9347506	0.9527124	0.9505981	0.9484163	0.9444308	0.9597462	0.9429129	0.9556321	0.9385945	0.9544877
0.9491033	0.945967	0.9481289	0.9578711	0.9570482	0.9554348	0.9618983	0.9454558	0.9621137	0.9531229	0.96286	0.9482324	0.9608527	0.9528992	0.954706	0.9629447	0.9523138
0.9568636	0.9279408	0.9487399	0.9454473	0.9589195	0.9377135	0.9557796	0.9639765	0.9604323	0.9561526	0.967153	0.9595072	0.9593129	0.9540585	0.9543797	0.9636644	0.961522
0.9542295	0.9348176	0.9273976	0.9516938	0.9425926	0.9563592	0.9562371	0.9617735	0.9535918	0.9555457	0.9622701	0.9586303	0.9626577	0.9510825	0.9656405	0.9693005	0.968422
0.9545559	0.944735	0.9444577	0.9559566	0.9498687	0.9634753	0.9526733	0.9431387	0.9635779	0.9552796	0.9690615	0.9627237	0.9559728	0.9537681	0.9584488	0.9479014	0.9580101
0.9740294	0.9846637	0.9608653	0.9672375	0.9606428	0.9727355	0.9421803	0.9393254	0.9508269	0.9463655	0.9449811	0.9394691	0.9486346	0.9505057	0.9365926	0.9628099	0.9519354
0.9188578	0.9578078	0.938805	0.956973	0.9561923	0.9686618	0.9425087	0.9628939	0.9643368	0.9620033	0.9615831	0.9495828	0.9611957	0.9531078	0.9593513	0.9645912	0.9559839
0.9467009	0.9463719	0.9637689	0.950987	0.9494398	0.9514047	0.9601478	0.9504758	0.9544356	0.9514869	0.9592588	0.9549651	0.9631512	0.9479773	0.9618878	0.9627066	0.9597279
0.9373998	0.9480992	0.9537043	0.946203	0.9498589	0.9482772	0.9605483	0.9585354	0.9591967	0.9591566	0.9729321	0.9436448	0.9615656	0.9540081	0.9628248	0.9606497	0.9622751
0.9293562	0.9446505	0.9055235	0.9302543	0.9370666	0.9646797	0.9574716	0.9745223	0.9554157	0.9693638	0.9593912	0.9654133	0.9739741	0.964379	0.9702436	0.9737229	0.9637561
0.9573807	0.9569771	0.95789	0.9675407	0.9592549	0.9608918	0.9563649	0.9356179	0.9549667	0.9647924	0.9509581	0.9490096	0.9546925	0.9571536	0.9454288	NA	NA
0.9489005	0.9498733	0.9412641	0.9467009	0.9350609	0.9483358	0.9664981	0.9712329	0.95514	0.9622692	0.9556018	0.9572029	0.9616837	0.9718022	0.9550612	0.9580336	0.9549487
0.9565607	0.9592286	0.9602453	0.9629782	0.9624211	0.9489507	0.9451477	0.9670584	0.9533898	0.9562085	0.9538266	0.9501373	0.9497418	0.9459224	0.9576186	0.9462544	0.9647276
0.9342891	0.947171	0.9260789	0.9212334	0.9441005	0.9308928	0.9630829	0.9725417	0.9756129	0.9652127	0.9625562	0.9739522	0.9616014	0.967945	0.9639201	0.9701253	0.9630923
0.9445897	0.936963	0.9462655	0.9560492	0.9385203	0.9405965	0.9632148	0.9555322	0.9534858	0.9633971	0.9710339	0.9499817	0.9628753	0.964518	0.960299	0.9668087	0.9698662
0.9457566	0.9486924	0.951405	0.9384726	0.9261558	0.9558465	0.9686888	0.966071	0.9513606	0.9563775	0.9617572	0.966436	0.9616097	0.964656	0.960862	0.9575711	0.9651257
0.934664	0.9398982	0.9455466	0.9471189	0.9377015	0.9558566	0.9660496	0.9615972	0.9653645	0.9602005	0.9607855	0.9571763	0.9651163	0.9548751	0.9630961	0.9660625	0.9724115
0.9503077	0.9270677	0.9424429	0.9449331	0.9438114	0.9572238	0.9583516	0.969772	0.9575784	0.962788	0.9606706	0.961367	0.958508	0.9581941	0.9622403	0.9678841	0.9712812
0.9803922	0.9645176	0.9595043	0.9771099	0.952063	0.945703	0.9637476	0.9455571	0.9583498	0.9533791	0.9536211	0.947989	0.9446459	0.9404436	0.9596211	0.9648171	0.9436809
0.948281	0.9543231	0.9605675	0.9373794	0.9533144	0.9503374	0.9640888	0.9651215	0.9704034	0.9374419	0.9726909	0.9675958	0.953338	0.958889	0.9525465	0.9433919	0.9654669
0.9553561	0.9491283	0.9730021	0.963839	0.9750403	0.9724327	0.9518093	0.9486409	0.9479008	0.9500597	0.9503227	0.9550017	0.9468021	0.9551883	0.9443217	0.9569348	0.9606697
0.9511111	0.9464952	0.9421474	0.9389392	0.9623789	0.9369142	0.9572133	0.9667726	0.9525537	0.9605085	0.9661517	0.9623188	0.9581961	0.9662243	0.9717734	0.9615548	0.9559362
0.9455585	0.9318807	0.9351421	0.9440991	0.9605685	0.9559376	0.9586289	0.9640929	0.9607753	0.9607961	0.9631668	0.9629447	0.9640578	0.9632039	0.9623967	0.9601421	0.9661405
0.9377439	0.9367483	0.9537448	0.9280132	0.9552794	0.9495878	0.9611037	0.9741415	0.9578688	0.9575379	0.9683338	0.9543832	0.9645278	0.9640215	0.9656719	0.9646996	0.9669084
0.9575506	0.9429964	0.9465441	0.9586523	0.9621269	0.9708464	0.9505267	0.9488444	0.9580212	0.9699068	0.9562044	0.958909	0.9545656	0.955449	0.9506089	0.9610738	0.9585869
0.938808	0.9554495	0.9494966	0.949827	0.9501208	0.9424413	0.952685	0.9660497	0.9668589	0.9526962	0.969341	0.9613761	0.9499503	0.9597839	0.9677743	0.970763	0.958503
0.9230925	0.9420798	0.9493422	0.947202	0.9421011	0.9559376	0.9638456	0.9700106	0.9601417	0.9664179	0.9655712	0.9510947	0.9662914	0.9661689	0.9716063	0.9652803	0.9568095
0.9369395	0.9329268	0.9533142	0.9458128	0.9560604	0.9479973	0.9551938	0.9644195	0.9542352	0.9686401	0.9670296	0.9603829	0.9602756	0.9607624	0.9619167	0.9698958	0.9708241
0.9419296	0.9286662	0.9511253	0.9551759	0.9488071	0.9651835	0.9542757	0.9628573	0.9635538	0.9625439	0.9711579	0.9610721	0.9586221	0.9526327	0.963207	0.9635693	0.9631432
0.9513183	0.9319067	0.955925	0.9357371	0.9464414	0.9480206	0.9607759	0.966561	0.9686104	0.9644584	0.9703189	0.9676533	0.9621124	0.9582257	0.9567137	0.9599482	0.9641672
0.9789546	0.9701303	0.9589927	0.9493811	0.9671013	0.9512645	0.953427	0.9501582	0.9481233	0.9546309	0.9674134	0.9542344	0.9578851	0.9522069	0.9566589	0.9445469	0.955449
0.9599734	0.9572082	0.9660572	0.9558296	0.9430854	0.9532745	0.9585885	0.9591481	0.9622144	0.951489	0.9617464	0.943121	0.9604362	0.9519109	0.9687315	0.9544425	0.9637909
0.9644629	0.9696172	0.959095	0.9463172	0.9621509	0.9532734	0.9644103	0.9556633	0.9444444	0.9595603	0.9579421	0.9439296	0.9541271	0.9642813	0.9552621	0.9725686	0.9467657
0.9665568	0.9406838	0.9430342	0.9615306	0.9570568	0.95899	0.9544445	0.9530064	0.9648012	0.945491	0.952381	0.9633245	0.9616654	0.9551356	0.9691874	0.9565167	0.9718821
0.9412488	0.9274873	0.9547725	0.9585264	0.9439047	0.9536249	0.9616712	0.9660296	0.9662377	0.965403	0.966179	0.9571325	0.9578733	0.9658931	0.9614305	0.9669465	0.96786
0.9632184	0.9423032	0.9623547	0.9722992	0.9550841	0.9583333	0.9473306	0.9511126	0.9564995	0.9593253	0.9545816	0.9549147	0.9639199	0.9608763	0.9563581	NA	0.9679573
0.9436849	0.9429044	0.945232	0.955159	0.9596906	0.9573413	0.9496019	0.9630476	0.9639889	0.9577431	0.9659041	0.9535607	0.9609054	0.9512962	0.9625812	0.9768612	0.9752213
0.9596729	0.9502721	0.9518415	0.9462947	0.952787	0.9468337	0.9555828	0.9635694	0.9621988	0.9614333	0.9650798	0.9544293	0.9623063	0.950095	0.9706398	0.96875	0.9637583
0.955732	0.9749599	0.9470084	0.9610049	0.965505	0.9651319	0.9571378	0.9569721	0.964417	0.9475138	0.9507662	0.9588745	0.9596952	0.9583333	0.9468722	0.9627166	0.9539929
0.9488993	0.9546626	0.9698594	0.9711635	0.9661337	0.9728363	0.9574588	0.9494933	0.9606929	0.9588592	0.946305	0.9622642	0.9513327	0.9624914	0.9558734	0.9428918	0.9554389
0.9485959	0.9370943	0.9568315	0.9419305	0.956276	0.9571263	0.96227	0.9621076	0.9660739	0.9636483	0.9630687	0.9564999	0.960459	0.9591225	0.9605013	0.9677689	0.9675292
0.969977	0.9724868	0.9551481	0.9267348	0.9660742	0.9645002	0.9576417	0.9383679	0.9604962	0.9580156	0.9600299	0.9541249	0.9640723	0.9597768	0.9655373	0.9522004	0.9627728
0.938985	0.960241	0.930675	0.9596937	0.9643877	0.9611198	0.9470104	0.9472347	0.9519197	0.9685175	0.9677842	0.961569	0.9634803	0.9682868	0.9633516	0.9719751	0.9620715
0.9682133	0.9526938	0.9549804	0.9372939	0.9629826	0.9642449	0.9462625	0.964753	0.9670684	0.9612352	0.9627541	0.9554883	0.9561766	0.9630405	0.9580613	0.9585518	0.9550132
0.9386761	0.9470395	0.9542537	0.9381801	0.9426128	0.9541222	0.9643013	0.9626375	0.9665069	0.9549171	0.9668788	0.9571708	0.9649123	0.9681457	0.969433	0.9714369	0.9688471
0.9514889	0.9271838	0.9436957	0.9533972	0.9584419	0.953043	NA	0.9648281	0.9634884	0.9707223	0.9603354	0.95625	0.962842	0.9650565	0.9735896	0.9589291	0.9711729
0.9521667	0.9544732	0.9422261	0.9241644	0.9528139	0.9552149	0.9591036	0.9751939	0.9710471	0.9620563	0.962341	0.9593613	0.9700572	0.9709811	0.9710425	0.9588446	0.9528844
0.9457565	0.938042	0.9493286	0.9399207	0.9519113	0.94919	0.9604979	0.9714301	0.9674988	0.9663748	0.9631869	0.9621876	0.9697971	0.9669427	0.9589124	0.9655558	0.9681316
0.9407876	0.9551969	0.9442986	0.9590601	0.9407043	0.9467469	0.9631978	0.9717606	0.9660183	0.9604226	0.9662468	0.9524801	0.9623274	0.9669421	0.9599379	0.9708554	0.9696162
0.9447019	0.9322779	0.9505869	0.9474939	0.9495208	0.9673817	0.9665467	0.9610234	0.9587613	0.9718954	0.9641696	0.971173	0.9656873	0.9533534	0.9719174	0.9543911	0.9662022
0.9533579	0.9542548	0.9305475	0.9568169	0.9509619	0.9528009	0.954342	0.9728175	0.9626457	0.9679356	0.9634947	0.9662141	0.958607	0.9696265	0.9520539	0.9688267	0.9620686
0.9499277	0.9368487	0.9473445	0.9548495	0.9628983	0.958388	0.9583286	0.950733	0.9742724	0.9692894	0.9589055	0.9660848	0.9589257	0.9614913	0.9565977	0.9643122	0.9684588
0.9244406	0.9204119	0.9405565	0.9289936	0.9428954	0.940492	0.970989	0.9744235	0.9684191	0.9670221	0.982102	0.9686168	0.9738379	0.9685971	0.9752674	0.9763138	0.9757206
0.9763286	0.9624681	0.9765908	0.9786894	0.9794977	0.9586471	0.9378163	0.9383061	0.9445701	0.9607489	0.9647708	0.954557	0.9518527	0.9475855	0.9387437	0.9615298	0.9672439
0.9764766	0.925387	0.9671912	0.9624029	0.9563646	0.9722363	0.955824	0.9482887	0.96337	0.9686171	0.9593006	0.9586142	NA	0.9495218	0.96395	0.9557932	0.9581733
0.9505301	0.9295537	0.9466871	0.9350802	0.9678152	0.9529342	0.9631988	0.9639707	0.9711481	0.9592476	0.9680558	0.9627753	0.9603857	0.9592548	0.962176	0.9752861	0.9728406
0.9549146	0.9574734	0.9536569	0.9540448	0.9578047	0.9678017	0.9531456	0.9654992	0.9571167	0.9675408	0.9639148	0.9690161	0.9636106	0.9518094	0.9561488	0.9477056	0.9600086
0.9411616	0.9470778	0.958726	0.9645374	0.9463466	0.9563403	0.9598827	0.9544466	0.9500365	0.9663919	0.9666546	0.958832	0.9555447	0.9621488	0.9681661	0.9725746	0.9724844
0.9466294	0.9401215	0.9444523	0.9579978	0.9538343	0.9507399	0.9642014	0.9673321	0.9600375	0.9684283	0.9661481	0.9601758	0.9673092	0.9559422	0.9676774	0.9677755	0.9627098
0.9340871	0.9473923	0.9514166	0.9429607	0.9678224	0.9621861	0.9714925	0.9640269	0.9627004	0.9659443	0.9576051	0.9596733	0.9553462	0.9671254	0.9628526	0.9726902	0.957417
0.9638491	0.9406729	0.9474871	0.9577056	0.9579102	0.9661988	0.9704445	0.954548	0.9578263	0.959774	0.9659328	0.9554825	0.9539906	0.9561242	0.9608191	0.9645906	0.9713234
0.9412909	0.9418367	0.9512281	0.9485123	0.9601121	0.9452783	0.9650198	0.9643103	0.9588188	0.9690604	0.9714831	0.9625612	0.9592391	0.9687413	0.9665808	0.9650699	0.96565
0.9472367	0.9572669	0.9544951	0.9535237	0.9587116	0.9696532	0.9494851	0.9606048	0.9663236	0.9660159	0.9691464	0.9723462	0.9545036	0.9603863	0.9506158	0.9693787	0.9474542
0.9484448	0.9400749	0.9479818	0.9467703	0.9518965	0.9482694	0.9667425	0.9706288	0.9593502	0.9672679	0.9724855	0.9636241	0.9667085	0.9602631	0.9592341	0.9694108	0.9690351
0.9465816	0.9360725	0.9619021	0.9575223	0.9559856	0.942309	0.9602488	0.9716923	0.9538522	0.9636939	0.9683557	0.9595711	0.9687007	0.963868	0.9630642	0.9685665	0.9693133
0.9589736	0.962335	0.9611872	0.9444991	0.9637876	0.958762	0.9614639	0.9616399	0.9628121	0.9663601	0.9530809	0.9546416	0.9555806	0.9636649	0.969188	0.9494395	0.9648695
0.9453771	0.9531265	0.9462703	0.950332	0.9539418	0.9622519	0.9627817	0.9697605	0.9606847	0.965363	0.962993	0.9491879	0.9686757	0.961144	0.9641352	0.9671757	0.9693309
0.9562199	0.9620547	0.9605093	0.9506491	0.9486372	0.9591308	0.9601321	0.9644479	0.9601625	0.9560277	0.9674324	0.9565817	0.9531866	0.9555569	0.9671754	0.9640494	0.970897
0.9345986	0.9583365	0.9658141	0.9631016	0.9531297	0.9523236	0.9586291	0.9643422	0.9540197	0.9632226	0.9664955	0.9569796	0.9675499	0.9553028	0.9597592	0.9732841	0.9704791
0.9811871	0.9730329	0.9758013	0.9748243	0.9718558	0.9533702	0.9560538	0.9408931	0.9413297	0.948422	0.9561315	0.9604434	0.9729558	0.9473581	0.9563625	0.9546556	0.9564702
0.9389635	0.9533225	0.9524972	0.9528653	0.9541631	0.9560411	0.9555132	0.9609173	0.9660754	0.9624256	0.9735051	0.9590633	0.9613801	0.9589775	0.9671919	0.9807917	0.9689922
0.9514581	0.9524166	0.9650145	0.9580713	0.9630598	0.9612668	0.9637029	0.9575893	0.9706414	0.9633544	0.9619969	0.9639223	0.9617065	0.9574565	0.9587732	0.9578512	0.9549565
0.9439235	0.9586579	0.9575807	0.9719799	0.9470793	0.9591421	0.9693441	0.9594689	0.9615121	0.9671487	0.9629866	0.9480503	0.968428	0.9562044	0.9673501	0.9665835	0.9588689
0.9282045	0.9587947	0.9364283	0.9690911	0.9534783	0.9450629	0.9758968	0.9607089	0.9421042	0.9778472	0.9714565	0.9777553	0.9725583	0.9715026	0.9562005	0.9603351	0.9678349
0.9533821	0.9275045	0.9506186	0.9513077	0.9484203	0.9536663	0.967878	0.9744898	0.965055	0.9710757	0.9685034	0.9612837	0.963302	0.9633455	0.9691556	0.9680365	0.9684841
0.9472127	0.9507728	0.9546468	0.9548435	0.942759	0.960897	0.9637221	0.9630976	0.9647587	0.9565044	0.9727977	0.9627639	0.958638	0.9648702	0.9740359	0.9664901	0.9669241
0.9678048	0.9433887	0.9546716	0.967833	0.9468195	0.9465265	0.9563624	0.9656677	0.9769524	0.9633193	0.9691548	0.9501582	0.962988	0.9584396	0.9643707	0.9631537	0.9684737
0.9431615	0.9484738	0.9464902	0.9383054	0.9417998	0.9618335	0.9695979	0.9690935	0.9709271	0.9696588	0.9655387	0.9593204	0.9706891	0.9611956	0.9741784	0.9655995	0.9737165
0.9411142	0.9605445	0.9473466	0.9445921	0.9532166	0.944791	0.9707578	0.9694977	0.9633163	0.9669469	0.9730553	0.9611706	0.9680241	0.9666172	0.9666666	0.9686602	0.9635137
0.9625218	0.9653565	0.9615384	0.9544609	0.9787285	0.9661475	0.962405	0.9804201	0.975	NA	0.9751442	0.9784774	NA	NA	0.8501341	NA	0.9781009
0.966064	0.9710035	0.9021496	0.9694468	0.9520108	0.947315	0.9620053	0.9620724	0.9612442	0.9685343	0.9593204	0.9711774	0.9667757	0.9652268	0.9803748	0.9673231	0.9604743
0.9905581	0.9736522	0.9151124	0.9766057	0.863396	0.9767802	0.9808927	0.8687382	0.9631808	0.980123	0.9817296	0.9887714	0.9775496	0.9627987	0.9809868	0.9804393	0.9717296
0.9566203	0.9320297	0.9573878	0.9571974	0.9632854	0.9597697	0.9586093	0.9629492	0.9608529	0.9703383	0.9686648	0.9598214	0.9544053	0.9592474	0.9728752	0.980004	0.9704908
0.9591807	0.9524987	0.9563216	0.9506846	0.9470968	0.9593087	0.9604661	0.9735509	0.961723	0.9646779	0.9672427	0.9620196	0.9636688	0.9576402	0.9656197	0.9754781	0.9687617
0.9683453	0.9342948	0.9693449	0.9781191	0.964403	0.9301025	0.9753781	0.9485456	0.9840407	0.9385085	0.9580448	0.9470841	0.9780428	0.9750679	0.96759	0.951403	0.9810914
0.9413452	0.9501472	0.9569796	0.9591106	0.9508147	0.9658672	0.9601179	0.9623439	0.9639859	0.9644693	0.9701112	0.9696189	0.9630561	0.9570261	0.9766305	0.9667729	0.9711614
0.9516347	0.9543526	0.9618044	0.9752565	0.9781901	0.9624628	0.9571871	0.9683498	0.9532468	0.9545817	0.9600255	0.9626151	0.9626998	0.96089	0.959404	0.9616529	0.9667944
0.9616726	0.8901877	0.9482443	0.9537848	0.9343377	0.9614612	0.9716209	0.9686219	0.975485	0.9745972	0.9790797	0.9636265	0.9765576	0.9749591	0.9754551	0.9813094	0.9605045
0.9726197	0.9680312	0.8978947	0.9743934	0.9723874	0.9695492	0.9741678	0.97679	0.9753036	0.9613402	0.8841753	0.9818456	0.9841958	0.9787234	0.938042	0.9753714	0.9686214
0.9517041	0.9396042	0.9635756	0.9599922	0.9498639	0.9487913	0.9628327	0.972788	0.9678743	0.9620909	0.9702391	0.962907	0.9642758	0.9682764	0.9732519	0.9676493	0.9688905
0.9570186	0.939181	0.9633337	0.9637907	0.9629467	0.9459618	0.9653735	0.9646922	0.9697962	0.9588367	0.963749	0.9703196	0.9602772	0.9672753	0.9670782	0.9670587	0.9683445
0.9753241	0.9687673	0.9669471	0.977599	0.9723161	0.9462453	0.9673004	0.9629595	0.951317	0.9576609	0.9565036	0.9414021	0.9705503	0.9711429	0.950102	0.9526367	0.9662777
0.9486692	0.965774	0.962917	0.9405759	0.9652624	0.964184	0.9623818	0.9744853	0.9630095	0.9631531	0.9699536	0.9711986	0.956152	0.9607743	0.948668	0.9674545	0.9754236
0.952018	0.9414306	0.9498927	0.9641491	0.9607459	0.9505587	0.9661916	0.9729557	0.9632955	0.9697181	0.9720326	0.9582251	0.9670667	0.9725116	0.9622906	0.9721598	0.968971
0.9645703	0.9702337	0.9697726	0.9697129	0.9720182	0.9774476	0.9578403	0.9672866	0.957046	0.9540747	0.9598204	0.9473882	0.9552811	0.9541002	0.962364	0.9586802	0.9666286
0.9725352	0.9634777	0.9756688	0.9709145	0.9784811	0.9885309	0.9639528	0.9370334	0.9644809	0.9525731	0.959822	0.9562426	0.9551771	0.958908	0.9538764	0.9543751	0.9629235
0.9615465	0.9809783	0.9803647	0.9609947	0.9645693	0.9493833	0.9632697	0.9449106	0.9597443	0.9576846	0.9577534	0.9554896	0.9633119	0.9646537	0.9674032	0.961827	0.9767551
0.9460078	0.943922	0.93508	0.9518734	0.9563779	0.9532796	0.964807	0.9681846	0.9756879	0.9701906	0.9708814	0.9782651	0.9782194	0.9635264	0.968473	0.9677805	0.9783351
0.9420756	0.9497798	0.9497859	0.9567733	0.9506696	0.9569185	0.9668562	0.9711137	0.9731977	0.9692224	0.9669519	0.9757333	0.9600227	0.9646213	0.9758663	0.9754504	0.9689195
0.9640507	0.9617059	0.953273	0.9566554	0.9795267	0.9572149	0.9628218	0.9609514	0.9654332	0.9683416	0.9678019	0.9611742	0.9650298	0.9595814	0.9602615	0.9675075	0.9627058
0.9735817	0.9708249	0.9623706	0.9686345	0.9643989	0.969437	0.9653723	0.9525529	0.9567357	0.9665861	0.9805428	0.9564489	0.9538462	0.9541922	0.9512727	0.9682007	0.9601876
0.9510202	0.9460511	0.9530147	0.9424857	0.9555396	0.9568034	0.9709015	0.9731668	0.9721538	0.9694535	0.9731708	0.9551324	0.9673337	0.9741722	0.9693477	0.9701798	0.9754578
0.9626681	0.9712626	0.9690077	0.9648141	0.9645708	0.9537314	0.9644491	0.9597411	0.9641987	0.9550772	0.96602	0.9598071	0.9731624	0.9634348	0.9615915	0.9623209	0.9599683
0.9495268	0.9598631	0.9488235	0.9645447	0.961807	0.9580077	0.9537429	0.9722222	0.9627885	0.9677914	0.9741302	0.9600086	0.9660655	0.9716689	0.9693446	0.9667374	0.9698626
0.9680415	0.9645409	0.9599758	0.9693182	0.9617475	0.9577781	0.9642604	0.9716565	0.9657759	0.9515047	0.9685887	0.9538515	0.969578	0.9629521	0.9611986	0.9642335	0.9631975
0.9586874	0.9541991	0.9579509	0.9652752	0.9489242	0.9700357	0.9741449	0.966726	0.9682029	0.9611433	0.9644911	0.9658868	0.9637173	0.9630986	0.9571061	0.9704481	0.9691626
0.9391105	0.9457238	0.955236	0.9488411	0.9537528	0.9532561	0.9724468	0.9815774	0.9718147	0.965593	0.9725115	0.9649223	0.9700873	0.9689382	0.9733719	0.9740279	0.9701815
0.9763135	0.9547424	0.9688219	0.9531145	0.9765221	0.9625227	0.9661146	0.9661478	0.9681447	0.9635472	0.9554418	0.9556065	0.9669729	0.9502956	0.9692563	0.969642	0.9590394
0.9820105	0.9677003	0.9680298	0.9581115	0.9708207	0.9711177	0.9476123	0.9398029	0.9601833	0.9730721	0.9682361	0.9591837	0.967117	0.9624583	0.9626032	0.9648492	0.9598197
0.9637604	0.9557283	0.9546235	0.9562196	0.9600872	0.9668946	0.9681988	0.9648749	0.9598002	0.9638999	0.9643926	0.9702106	0.9681985	0.9694896	0.973473	0.9612699	0.9644015
0.9787617	0.9607208	0.977873	0.965951	0.971414	0.9569922	0.9502468	0.9650531	0.9596511	0.9610874	0.9642634	0.9600298	0.9692584	0.951641	0.9704844	0.959758	0.9630621
0.9742253	0.9719476	0.9514967	0.9774746	0.9005666	0.968549	0.9777994	0.8988727	0.9602017	0.9807411	0.9790908	0.9763511	0.9764673	0.9633598	0.9738407	0.9822219	0.9753829
0.9708034	0.9676197	0.9464211	0.9687757	0.9556302	0.9709347	0.9628505	0.9658691	0.9667239	0.9608784	0.9655578	0.9630057	0.9715961	0.9704265	0.9645496	0.9682822	0.9529629
0.9625548	0.9433426	0.952841	0.9703864	0.9677929	0.9608301	0.9528818	0.9651499	0.9639263	0.9705399	0.9724493	0.9578161	0.981104	0.9541938	0.9655133	0.9800235	0.9729308
0.9405585	0.9685022	0.9370242	0.9432759	0.9482911	0.9582095	0.9737702	0.981519	0.9752316	0.9721014	0.9752688	0.9681314	0.9705061	0.969552	0.9651669	0.9724509	0.9750552
0.964669	0.9655044	0.9774436	0.9769939	0.9726541	0.979798	0.9516311	0.9558684	0.9691786	0.9550273	0.9518455	0.9584108	0.9550562	0.9698884	0.960427	0.9651079	0.9675298
0.9770009	0.9545454	0.9584847	0.9774266	0.9768401	0.946918	0.9488357	0.9675919	0.9664609	0.9532582	0.9598779	0.9706709	0.9813588	0.964611	0.9625889	0.9665878	0.9643461
0.9805307	0.9751483	0.9632547	0.9706903	0.9731377	0.9633725	0.9653984	0.967903	0.961654	0.9681925	0.9503621	0.9672536	0.960011	0.9622532	0.9560194	0.9646183	0.950402
0.947031	0.9697735	0.9043205	0.9686072	0.9577984	0.9747109	0.9846799	0.9682906	0.9678294	0.9607581	0.9775367	0.9540914	0.9766973	0.9738799	0.9522816	0.9781421	0.9853395
0.9629996	0.9613329	0.9475695	0.9523192	0.9576471	0.9541092	0.9687567	0.9617987	0.9677637	0.9738319	0.9724015	0.9707407	0.9678693	0.9591522	0.9694638	0.9747967	0.9804267
0.9688091	0.9614726	0.9593223	0.9628446	0.9657229	0.9670079	0.9599373	0.9697044	0.9701787	0.9679779	0.9688703	0.9624798	0.9590932	0.9677335	0.9462429	0.9694877	0.9761559
0.9585037	0.9703256	0.9599387	0.9706988	0.9523664	0.9648276	0.9681029	0.959524	0.9658147	0.9704571	0.9667677	0.9554479	0.9700955	0.9703003	0.9670036	0.9712988	0.9625332
0.9752475	0.9684478	0.9748932	0.9817455	0.9662741	0.9688767	0.9499529	0.9675863	0.9650777	0.9557214	0.9410419	0.9595495	0.9734994	0.962415	0.9708229	0.9630997	0.9625602
0.9572931	0.9672277	0.9607114	0.948893	0.9611881	0.9560244	0.9686066	0.971431	0.9687301	0.9689469	0.97106	0.9663699	0.9644464	0.9647104	0.9618862	0.9743204	0.9755634
0.9588525	0.9630565	0.9569715	0.9717352	0.9654894	0.9712012	0.9565409	0.9606481	0.9639768	0.9681324	0.9706155	0.9731544	0.9733482	0.9661301	0.9629975	0.9602191	0.9643423
0.9649393	0.9681821	0.9791759	0.9822601	0.9739439	0.9614578	0.9599464	0.9541775	0.9618806	0.9471564	0.9715324	0.9668036	0.9632974	0.9585763	0.9682691	0.9598582	0.9669238
0.958377	0.964637	0.9673611	0.9452749	0.9618582	0.9546694	0.9692935	0.9627174	0.970764	0.9685878	0.9662457	0.965809	0.9666241	0.9633933	0.9855762	0.9663057	0.9709983
0.9778103	0.9564818	0.9654628	0.9738379	0.957423	0.9590664	0.9703559	0.9556894	0.9660915	0.9755886	0.962694	0.9571892	0.9622156	0.9670967	0.9671357	0.9656192	0.9687815
0.9624308	0.9661388	0.9623022	0.9610799	0.9775919	0.9710603	0.9589506	0.9662777	0.9658837	0.9592053	0.9615113	0.9670448	0.9715183	0.9672331	0.9621451	0.9637652	0.9650998
0.9656762	0.9646669	0.9674435	0.9651403	0.9676501	0.9634342	0.9551661	0.9781546	0.9665174	0.9668788	0.9736866	0.9467582	0.9642998	0.9721107	0.9673342	0.9569207	0.967838
0.9709981	0.9696599	0.9685271	0.9827049	0.9691122	0.9614313	0.9574611	0.9556795	0.969697	0.9637814	0.9590022	0.9547107	0.9546549	0.9714454	0.9675751	0.9608701	0.9742599
0.9702353	0.9531056	0.9550586	0.9567553	0.9578522	0.9649472	0.9718161	0.9669594	0.9655926	0.9714688	0.9701304	0.9643705	0.9744213	0.9627361	0.9654222	0.9705096	0.9708713
0.9648896	0.9646213	0.9611683	0.9512615	0.9611903	0.952084	0.9679922	0.979394	0.9777374	0.9729354	0.9707497	0.968254	0.9688084	0.9735603	0.9550808	0.9543251	0.9692015
0.968843	0.9618813	0.9623595	0.9592112	0.9676127	0.9653883	0.9730959	0.9661651	0.9589535	0.9627284	0.9735464	0.9555833	0.9662383	0.9689647	0.965118	0.9710507	0.9685773
0.9535134	0.954667	0.9641492	0.9609856	0.957689	0.9657217	0.9728101	0.9680687	0.9670765	0.9634498	0.9691905	0.9704245	0.9702064	0.9692666	0.9724789	0.9662029	0.9723559
0.9743955	0.9749	0.9822412	0.9800777	0.9759874	0.9812523	0.9621817	0.9556362	0.9748111	0.9585031	0.9522184	0.9562334	0.9653907	0.9508485	0.9734	0.9584482	0.9425268
0.9555798	0.9632975	0.9598316	0.9564841	0.9593516	0.980197	0.9748136	0.9732149	0.9673083	0.9628457	0.9622898	0.9713418	0.9667762	0.9724149	0.9672692	0.963969	0.9623503
0.9804171	0.9811269	0.9746858	0.9801914	0.9841959	0.9722638	0.964293	0.9709185	0.9622042	0.9450226	0.9684634	0.957629	0.9583865	0.9520234	0.9677001	0.9476528	0.9558991
0.9594913	0.9532659	0.9535319	0.9612916	0.9575967	0.9665253	0.9710488	0.9718388	0.9680669	0.9681656	0.968935	0.9647955	0.9780503	0.9749199	0.9775727	0.9637938	0.9643155
0.9508334	0.9716173	0.9562471	0.9721071	0.9717642	0.9643885	0.9623686	0.9832036	0.9690594	0.9657052	0.9573545	0.9676508	NA	0.9655458	0.9544421	0.9781206	0.9681049
0.9750561	0.9709212	0.9822364	0.9779868	0.9679499	0.9629586	0.96	NA	0.9550274	0.9493806	0.9737573	0.9537897	0.962736	0.9664239	0.9648767	0.9668628	0.9704623
0.9596691	0.9523796	0.9659252	0.9684941	0.9632304	0.9689484	0.9731105	0.97347	0.9660699	0.9709117	0.9719596	0.9635267	0.9692757	0.9699576	0.9501563	0.9702719	0.971282
0.9741424	0.9808854	0.9711688	0.9775746	0.9727859	0.9756098	0.9668163	0.9606219	0.952929	0.9583333	0.9708751	0.952141	0.9663693	0.961076	0.9531966	0.9653856	0.9730539
0.9607977	0.9467246	0.9577106	0.9562718	0.9509798	0.9636053	0.9703028	0.9717531	0.9706571	0.9682125	0.9696921	0.9699504	0.9720544	0.978022	0.9756567	0.9753711	0.9758095
0.9643713	0.9631579	0.9651318	0.950978	0.9546337	0.9588894	0.9670402	0.9723597	0.966014	0.9766754	0.974188	0.9623883	0.9687977	0.9727781	0.9673714	0.975004	0.9745691
0.9813834	0.9648464	0.9752004	0.973144	0.9691525	0.976851	0.9582199	0.9521146	0.9568029	0.9616009	0.9754268	0.9689339	0.9576616	0.9667555	0.9583877	0.9766129	0.9658902
0.9711252	0.9646591	0.9624357	0.9702322	0.9830709	0.9791271	0.9597428	0.958674	0.980081	0.9617929	0.9697618	0.9585446	0.9611838	0.9627451	0.964123	0.9565824	0.9754494
0.9842458	0.9750689	0.9701419	0.9737845	0.9758454	0.9675842	0.9577185	0.9447018	0.9671304	0.9691661	0.9645003	0.9566116	0.9719018	0.9662951	0.9633577	0.9696833	0.9661512
0.9358307	0.9471268	0.9433492	0.9507898	0.9688647	0.9607316	0.976411	0.9776124	0.9762254	0.976881	0.9724931	0.9703874	0.9784682	0.9819762	0.9744814	0.9777688	0.9760879
0.9640027	0.9623609	0.9676296	0.9734131	0.9759812	0.9689384	0.9689234	0.9752049	0.9688312	0.9661412	0.964185	0.9617675	0.9660004	0.9637823	0.9632155	0.9773815	0.9599462
0.949662	0.9496733	0.9508441	0.9542613	0.9558961	0.9516464	0.9744339	0.9821776	0.9777186	0.9717656	0.9758763	0.9711712	0.9773871	0.97101	0.9760563	0.9849505	0.9786292
0.9591858	0.9570301	0.9674482	0.9771481	0.9823819	0.9677117	0.960499	0.9709234	0.9710827	0.9663353	0.9637383	0.97058	0.9580537	0.9638814	0.9677992	0.9767159	0.9748472
0.9685159	0.9715198	0.9713283	0.9719922	0.9501513	0.9678958	0.9665448	0.9700305	0.9681781	0.9700559	0.9738956	0.9600378	0.9642249	0.9707113	0.9774482	0.968421	0.9689946
0.9726821	0.9507589	0.9712584	0.9496196	0.9528919	0.9604751	0.9668166	0.9707842	0.9725951	0.9729754	0.9768742	0.9682844	0.9719937	0.976176	0.9790612	0.9730432	0.9755967
0.9732034	0.9645647	0.9769202	0.9816693	0.949058	0.9660418	0.9713069	0.9606851	0.9597805	0.9741946	0.9764396	0.964752	0.9580526	0.9687053	0.9719933	0.9716958	0.9742954
0.9683863	0.9744867	0.9771733	0.9700858	0.9786614	0.968367	0.9796976	0.9579028	0.9671203	0.9661972	0.9728757	0.95838	0.9645266	0.9682496	0.9671108	0.9722508	0.9550691
0.9770985	0.9759187	0.9694169	0.978859	0.9879001	0.9773528	0.9583888	0.9616244	0.9712439	0.9551015	0.9634115	0.9688956	0.9603921	0.9793989	0.9562534	0.962407	0.9641064
0.965727	0.9705364	0.9627753	0.9667595	0.9754656	0.9677897	0.9793372	0.9626453	0.9637479	0.9672318	0.9563685	0.9690013	0.9760135	0.9733225	0.9710966	0.9758781	0.9647233
0.9793793	0.9535311	0.9791245	0.9830264	0.9788925	0.9742689	0.9549652	0.9584548	0.9701133	0.968254	0.9652118	0.9582807	0.9657054	0.9722691	0.9760035	0.9624815	0.9709485
0.9783031	0.9677197	0.9553213	0.9662332	0.9677358	0.9771032	0.9816735	0.9488171	0.9761929	0.9738956	0.9645441	0.9669785	0.9670774	0.9579434	0.9739685	0.9723828	0.9780288
0.952454	0.9465753	0.9598214	0.9701959	0.9663026	0.9666926	0.9760773	0.9790049	0.9705492	0.9738303	0.980234	0.9663582	0.9737812	0.9657311	0.9752401	0.9737718	0.9784164
0.9548808	0.9671329	0.959414	0.9687775	0.9771975	0.9703943	0.9685248	0.9738501	0.9680837	0.9634432	0.9774358	0.9709754	0.9725895	0.9758299	0.9691279	0.9723063	0.9664898
0.9633954	0.9516057	0.9726909	0.9660325	0.9643258	0.9636444	0.9729538	0.9665137	0.9732048	0.9733294	0.972131	0.9678034	0.9739525	0.9702911	0.9719071	0.9766077	0.9762676
0.9791107	0.9746252	0.9746382	0.9851087	0.9786591	0.9827682	0.9471176	0.9718139	0.9672275	0.9641857	0.9605765	0.9611635	0.9684047	0.9640431	0.9569722	0.9648518	0.9773133
0.9829395	0.9612737	0.9844913	0.9782177	0.9755222	0.9737937	0.9718076	0.9699131	0.9552003	0.9625347	0.9734215	0.9657986	0.9583859	0.9719027	0.9567016	0.9662999	0.9707672
0.9656255	0.9799044	0.9815422	0.9754111	0.9758627	0.984403	0.972062	0.9592878	0.9666528	0.962981	0.9682208	0.9459777	0.9725746	0.9615799	0.9710681	0.9695683	0.9668268
0.935994	0.9732879	0.9744534	0.9681984	0.9725218	0.9650673	0.9779825	0.9648758	0.9699873	0.9689875	0.9741219	0.9717216	0.9773085	0.9694804	0.9692798	0.9734868	0.9731433
0.977972	0.9794353	0.9124885	0.9802059	0.9805077	0.9668856	0.9708729	0.9664975	0.9735506	0.9704921	0.9648114	0.9708796	0.972073	0.9786384	0.9722793	0.9768461	0.9660736
0.9743534	0.9559222	0.9665781	0.9740946	0.9732831	0.9723541	0.9655339	0.9433559	0.9738624	0.9695886	0.9865112	0.9620234	0.968349	0.9733985	0.9687726	0.9801793	0.9736289
0.968289	0.9672044	0.9778327	0.9808244	0.9682052	0.9667997	0.9718522	0.9644252	0.9673681	0.9632194	0.9667519	0.9626729	0.9838278	0.9676217	0.9653614	0.9727244	0.967656
0.9707482	0.9759744	0.975665	0.9422811	0.9595088	0.9694121	0.9790967	0.9369946	0.9754428	0.9737211	0.9843608	0.9738338	0.9775686	0.9694177	0.9770454	0.9778582	0.966592
0.9712815	0.9486204	0.9705404	0.9736214	0.9720903	0.9592627	0.975683	0.9698694	0.9727162	0.9775886	0.973514	0.9622978	0.9749018	0.9711053	0.9710106	0.9651892	0.9762607
0.9632267	0.9714904	0.9593259	0.9706108	0.9773939	0.9667886	0.973062	0.969312	0.9561542	0.9766362	0.9714872	0.9688348	0.9744865	0.9747283	0.9672666	0.977415	0.967631
0.9814628	0.9562942	0.9843237	0.9788712	0.975596	0.9585976	0.9653037	0.9601933	0.9732214	0.9716372	0.9743362	0.9762832	0.9737445	0.9674199	0.9599178	0.9656801	0.9674361
0.9564297	0.9654179	0.9584675	0.9741157	0.9732765	0.9186205	0.9721714	0.9656913	0.9791667	0.9781197	0.9797431	0.9723121	0.9749644	0.9859055	0.9859565	NA	0.9804996
0.9841867	0.9820878	0.968132	0.9844853	0.9825525	0.9804896	0.9755071	NA	0.976511	0.9514401	0.9590153	0.9606481	0.9679595	0.9517387	0.9684631	0.9467971	0.9820725
0.9374804	0.9587271	0.9658257	0.9560069	0.9698706	0.9681496	0.9757553	0.9794296	0.9764127	0.9785687	0.9792902	0.9660852	0.9737434	0.9764052	0.9774934	0.9786025	0.9760303
0.9513497	0.9667639	0.9603462	0.9666514	0.9550157	0.9667728	0.9700982	0.9748796	0.9817614	0.9737015	0.974644	0.9685726	0.9752346	0.9737132	0.9789441	0.9775611	0.9796522
0.9794703	0.9500626	0.9823009	0.9827273	0.9779401	0.9726655	0.974372	0.960261	0.9699882	0.9720296	0.9680345	0.9646553	0.966999	0.9715865	0.9707991	0.9603396	0.9732014
0.9658728	0.9573358	0.9793493	0.9685966	0.9740677	0.9746741	0.9688461	0.9667033	0.9745176	0.9632499	0.9764105	0.9718949	0.9635667	0.9804641	0.9691014	0.9752699	NA
0.9680341	0.9630558	0.9600328	0.9713212	0.971207	0.9645658	0.9690304	0.9823327	0.969079	0.9725763	0.9714229	0.9752606	0.9734163	0.9729257	0.9724095	0.9700599	0.9740709
0.9779957	0.9813533	0.97233	0.9650065	0.9856257	0.9819227	0.9582408	0.9637825	0.9664163	0.9640955	0.9701419	0.9759727	0.9731407	0.9632965	0.9650078	0.9674353	0.9704074
[truncated: 219 more rows]
