# Supplementary material for: De novo DNA methyltransferase activity in colorectal cancer is directed towards H3K36me3 marked CpG islands
Source: Nat Commun. 2021 Jan 29;12:694. doi: 10.1038/s41467-020-20716-w (PMC7846778; doi:10.1038/s41467-020-20716-w)
Supplement: Supplementary file 4 — Source Data [file 41467_2020_20716_MOESM4_ESM.zip › source_data_for_figures/figure_s5/panel_b/source_data_heatmap_tumour_samples.txt]

0.02966182	0.09072165	0.01831762	0.02435789	0.02625457	0.02058238	0.02008229	0.02182731	0.04097325	0.03172014	0.01336811	0.01192037	0.04963218	0.01244383	0.02144772	0.02876712	0.03124366	0.03327496	0.0142484	0.04017425	0.03357958	0.02716776	0.013967	0.0204461	0.005070014	0.01868347	0.02695093	0.01956474	0.0449553	0.02062845	0.03087771	0.08644027	0.02749471	0.02484596	0.05162439	0.009887005	0.02484619	0.02160439	0.01416556	0.05601093	0.02982567	0.01983551	0.02671312	0.02142121	0.02846679	0.03948367	0.04110997	0.02304849	0.01471143	0.04405286
0.06063325	0.06853282	0.02742338	0.01278445	0.02664009	0.02171356	0.04569926	0.02455146	0.03248153	0.02782899	0.02967838	0.04429002	0.04881731	0.04046381	0.03215613	0.0452839	0.02080036	0.03903398	0.02059202	0.02136646	0.02596642	0.02821975	0.04537782	0.02000667	NA	0.03416252	0.03775306	0.03718401	0.05791885	0.03554377	0.03456365	0.02758621	0.03787927	0.02041845	0.05067873	0.03831948	0.04806418	0.02850755	0.03179839	0.04555744	0.03526384	0.0394675	0.03468277	NA	0.03946587	0.01956135	0.01704036	0.01708996	0.02118116	0.02487831
0.03028439	0.1180215	0.01402415	0.05861158	0.02134123	0.01827208	0.02968196	0.01279017	0.0295097	0.02728082	0.01246215	0.183764	0.03217952	0.02165578	0.02136444	0.01226459	0.0252654	0.01933472	0.02008696	0.02801401	0.02919065	0.01789914	0.02278537	0.0113247	0.01244425	0.01771109	0.0202317	0.02692036	0.01916673	0.02328313	0.02666895	0.1846822	0.09880262	0.01638856	0.01626091	0.02029424	0.01173515	0.01409805	0.02826303	0.03007844	0.01117389	0.01244643	0.08803511	0.0173653	0.0164484	0.01470169	0.1926977	0.3341717	0.01184665	0.01411329
0.04078774	0.1599722	0.03391036	0.0385564	0.00844452	0.01939856	0.01794519	0.01920391	0.04052565	0.02691319	0.03420437	0.06176471	0.03818002	0.05098234	0.01478312	0.02845625	0.01789301	0.07980803	0.02246181	0.08201154	0.04229143	0.01611279	0.02810271	0.02929483	0.03069637	0.01930813	0.02761657	0.04743083	0.02104853	0.02810732	0.01981707	0.04810924	0.2399246	0.02226687	0.05033676	0.0180398	0.02552356	0.04458217	0.01611975	0.02979613	0.01099079	0.01622685	0.02002336	0.0313711	0.04562315	0.02957359	0.01778809	0.5740469	0.04505368	0.0296931
0.08228813	0.06972776	0.05110532	0.07054332	0.06516276	0.07560716	0.06307572	0.06195946	0.06018604	0.06940779	0.06965793	0.0612323	0.06571852	0.05915675	0.06806894	0.0645759	0.0554818	0.07794832	0.05459277	0.05595649	0.0675368	0.06445322	0.05728398	0.05671342	0.05300752	0.05274982	0.07439715	0.06708948	0.06519727	0.07071996	0.06952737	0.07168067	0.05016694	0.06938577	0.05528846	0.06416429	0.06374922	0.07175124	0.0644396	0.06865441	0.06830304	0.06963516	0.05772482	0.05554573	0.05518851	0.05551381	0.05938494	0.0560961	0.06823009	0.04869523
0.1208753	0.1380351	0.02906506	0.1124138	0.04495191	0.04742825	0.09453653	0.0512932	0.0422978	0.1378667	0.0152409	0.1300358	0.04452999	0.1090551	0.04357084	NA	0.04557554	0.1702841	0.04265487	0.06377161	0.03912861	0.05261527	0.06980018	0.04216465	0.05995241	0.05541678	0.03802967	0.06119932	0.03249381	0.05539121	0.1114721	0.01935337	0.07344396	0.1703948	0.03488969	0.05000842	0.0374285	0.03726885	0.1553665	0.02510563	0.02568306	0.03773154	0.06371979	0.0400275	0.02588095	0.03671721	0.02113382	0.0477758	0.02914447	0.03799008
0.02643762	0.2028238	0.04991294	0.07542209	0.03697294	0.04107774	0.05607681	0.02755811	0.02733813	0.03389469	0.04299791	0.09983572	0.06962306	0.1004852	0.05734767	0.02814868	0.01295996	0.1649865	0.02686787	0.1854529	0.05402985	0.0415307	0.03675296	0.01996528	0.03513514	0.03053625	0.04934688	0.03646749	0.0257844	0.0372354	0.03057143	0.02628086	0.2644148	0.05001208	0.0491343	0.0564757	0.03837357	0.02734904	0.03775192	0.03337342	0.01201459	0.01479915	0.01833461	0.03481781	0.0562516	0.03298775	0.02763885	0.7391601	0.04235163	0.03004418
0.05339806	0.05492494	0.1006817	0.1211553	0.05727377	0.0389105	0.07162765	0.03433923	0.114958	0.05485232	0.07887629	0.06519014	0.1625744	0.03984064	0.07052897	0.08472554	0.06512506	0.08622449	0.0808977	0.07422096	0.09592188	0.06868273	0.05337591	0.04689265	0.06203208	0.1075212	0.05323591	0.05862403	0.1107011	0.06550218	0.01230478	0.1169376	0.05997514	0.09883155	0.1026549	0.03714021	0.07517985	0.1497829	0.05581594	0.1665405	0.09824136	0.08890807	0.08678611	0.06207744	0.1457787	0.04380242	0.06679637	0.09303621	0.07658643	0.04479495
0.08460966	0.07789323	0.06786744	0.08380952	0.06578685	0.06734546	0.09059594	0.05583756	0.07955654	0.07101092	0.06821705	0.07880248	0.1090291	0.0601145	0.09407017	0.07612564	0.08808769	0.1135026	0.0797028	0.09442767	0.08313686	0.08499667	0.09973333	0.08062439	0.09027887	0.09153913	0.1326056	0.09124336	0.0679981	0.0682631	0.06982061	0.08372806	0.06292079	0.06523319	0.06668617	0.08892752	0.06888908	0.0771734	0.07973621	0.08459435	0.1022836	0.09071618	0.1064577	0.09305374	0.09420604	0.07334805	0.06000372	0.09211445	0.06397938	0.07574482
0.04434051	0.08101234	0.03560099	0.06900389	0.1425195	0.03644741	0.08579478	0.02858431	0.3122437	0.02097962	0.02885929	0.06637339	0.0835114	0.06804863	0.06008188	0.03018947	0.08314568	0.07008275	0.03786216	0.2165611	0.1110708	0.05298883	0.2534683	0.0829733	0.06535026	0.1073887	0.05309647	0.1272921	0.04226792	0.03395968	0.08807182	0.02082439	0.0296883	0.02763402	0.08329947	0.07841945	0.0374933	0.04147557	0.3023341	0.03173653	0.02810743	0.04758842	0.07744914	0.124847	0.04274265	0.08357211	0.05393112	0.0444381	0.028595	0.03585347
0.1298265	0.04730152	0.0148266	0.248615	0.4453665	0.02354661	0.04191667	0.03306138	0.02143841	0.01636513	0.01234845	0.2245133	0.5936381	0.02193388	0.021416	0.01540179	0.1196273	0.304127	0.02529238	0.06725965	0.1483283	0.01212783	0.2778406	0.01694177	0.008866127	0.04999752	0.0177371	0.0465445	0.008122059	0.04026929	0.5308447	0.0165131	0.01607617	0.05244065	0.01618508	0.02792026	0.6605212	0.01024186	0.03040142	0.2892759	0.01492836	0.01923692	0.007701841	0.009112915	0.03390606	0.029419	0.06932493	0.03331769	0.007478166	0.5216326
0.1683615	0.2473081	0.04605777	0.1833359	0.08753031	0.07389591	0.1371782	0.06785859	0.03968254	0.1971014	0.01383349	0.2069144	0.07993938	0.1860079	0.05457566	0.03144976	0.068821	0.2840728	0.04481556	0.1005975	0.06141552	0.07212098	0.09859155	0.05810947	0.07198124	0.09697578	0.05178947	0.08459215	0.02966841	0.05298688	0.167821	0.03408227	0.09766542	0.2780534	0.05568225	0.07950439	0.04422464	0.02926712	0.2765126	0.02345346	0.0152279	0.03543743	0.09887481	0.05835411	0.03069133	0.05852361	0.02619465	0.05640466	0.03811232	0.04871717
0.009578438	0.02706045	0.02571899	0.1751837	0.006414099	0.02290373	0.0212378	0.03306411	0.01977818	0.01761818	0.7102626	0.4161637	0.05439239	0.007972798	0.0127824	0.02498524	0.03030303	0.02803738	0.02814987	0.04351754	0.04443786	0.03244605	0.08881294	0.3323438	0.02737342	0.05105025	0.0467075	0.0340818	0.02326709	0.4004739	0.03242799	0.0437788	0.5437313	0.02032339	0.03365811	0.3056645	0.0240171	0.01292972	0.02567829	0.04033732	0.03338672	0.08867522	0.4922754	0.02608552	0.03224242	0.05236729	0.01997503	0.5420572	0.6564766	0.03207043
0.1284134	0.2617379	0.09817886	0.1519435	0.1411017	0.102801	0.1319119	0.07263427	0.1258066	0.09105975	0.09553333	0.2663836	0.1356846	0.1061628	0.1020722	0.09171098	0.09993532	0.1026942	0.1181297	0.11843	0.09358597	0.09750065	0.09083565	0.08488132	0.1159687	0.1243626	0.1194669	0.1407881	0.08100962	0.1029179	0.1037586	0.3382383	0.3609078	0.0915574	0.1098431	0.1271914	0.1095405	0.09499457	0.0994513	0.1507126	0.1180098	0.09725003	0.1432696	0.1068427	0.1102052	0.1061715	0.2649404	0.6462368	0.08081625	0.1002638
0.01304365	0.1180747	0.02541966	0.01517411	0.1373188	0.009779424	0.01823116	0.008159269	0.01753623	0.01203326	0.3871427	0.1695638	0.4276358	0.009702535	0.01461965	0.04724913	0.02398292	0.04093394	0.01546579	0.008015458	0.01429848	0.006949807	0.3315551	0.007049892	0.01997095	0.03354669	0.00838642	0.1117545	0.3791267	0.1757239	0.01423907	0.01583443	0.2756718	0.2288684	0.02293468	0.2122559	0.1102248	0.4971304	0.007642002	0.3546897	0.01223819	0.2561596	0.3365405	0.08014398	0.02018005	0.2525563	0.0136188	0.3882774	0.1484105	0.1504316
0.1220328	0.3869812	0.06385554	0.3366204	0.1508895	0.08535232	0.1490375	0.04715258	0.1019391	0.08655279	0.0341979	0.4412731	0.2823456	0.03684698	0.1515332	0.03601817	0.1110126	0.2666493	0.08422703	0.2698769	0.1385256	0.08721244	0.5350122	0.0434519	0.1276377	0.1455197	0.4596772	0.1120682	0.01806434	0.4113975	0.3821464	0.8562196	0.04886182	0.06666667	0.04186668	0.1435157	0.6973112	0.01968978	0.07448926	0.153079	0.03222867	0.07332167	0.02423823	0.08366381	0.08097737	0.05879601	0.03263403	0.5116928	0.02676568	0.09282923
0.1319164	0.2672547	0.07530781	0.144558	0.1218311	0.1356193	0.1326425	0.1203794	0.1415872	0.2118496	0.1376827	0.410457	0.1181973	0.1099173	0.1205252	0.138001	0.1183809	0.1035966	0.1009281	0.1375328	0.1168043	0.1150073	0.1345452	0.1344758	0.1155012	0.1216919	0.1083735	0.1231223	0.09449707	0.1064187	0.1218161	0.76875	0.396467	0.4838392	0.09894921	0.1213081	0.1410339	0.08367264	0.1098294	0.1348754	0.1134747	0.1055666	0.1773777	0.1242211	0.1437126	0.137485	0.07793035	0.5360412	0.1271981	0.1204873
0.1585877	0.1608342	0.159492	0.171757	0.1509797	0.1292609	0.1687335	0.1768658	0.1302691	0.1799352	0.1511537	0.1730205	0.1119292	0.1434749	0.1702751	0.1493198	0.1532869	0.204944	0.1312993	0.233816	0.1439045	0.1919864	0.1465628	0.1503625	0.1723663	0.1987943	0.174669	0.1820652	0.09687009	0.1365489	0.1272991	0.1799373	0.1429541	0.1533944	0.1073041	0.2001081	0.1569485	0.1158837	0.1458301	0.1505607	0.1490997	0.1213226	0.1649269	0.1394296	0.2161545	0.1773797	0.1270416	0.20508	0.1561865	0.1556768
0.173174	0.2342367	0.1832289	0.173038	0.1942134	0.1629052	0.1641703	0.2039438	0.144494	0.2469658	0.1391229	0.1462218	0.1135854	0.1315419	0.1501226	0.159682	0.1481002	0.2066765	0.1232709	0.1636095	0.10946	0.2246063	0.1332222	0.2543095	0.2144046	0.1421087	0.173744	0.1681861	0.1268697	0.111897	0.1078249	0.2020083	0.374019	0.2325521	0.08642957	0.1635005	0.1185687	0.1005484	0.1426852	0.1442061	0.1285422	0.1320411	0.1804574	0.1866979	0.1315136	0.1041083	0.1053323	0.3975473	0.1658051	0.1245011
0.1033254	0.1113384	0.08811057	0.1470448	0.08600537	0.07938173	0.1196725	0.3109354	0.09043996	0.09408791	0.733552	0.2666967	0.1261448	0.08928167	0.06900518	0.09054635	0.0800811	0.1203768	0.0655445	0.09057839	0.1190106	0.1276202	0.09615527	0.4326259	0.08086397	0.08125	0.1038271	0.1124295	0.07183128	0.4697953	0.1186061	0.1053041	0.5412762	0.1391509	0.09454394	0.3354253	0.1848886	0.06431577	0.1034881	0.3245499	0.07174412	0.0750684	0.5521807	0.08090108	0.07239819	0.08494078	0.1132746	0.4411879	0.5119818	0.08969052
0.155629	0.243251	0.1666285	0.3230506	0.2269458	0.1475774	0.1609172	0.105674	0.1434261	0.1484227	0.113423	0.379149	0.1129568	0.1218716	0.1330345	0.1390925	0.2660649	0.2556452	0.1303134	0.3103319	0.1415896	0.172747	0.1130063	0.1055556	0.1619281	0.1871073	0.2011743	0.2093614	0.09906372	0.2040329	0.4577793	0.1030957	0.2478258	0.1111599	0.09195186	0.2215977	0.1326209	0.07959987	0.1415533	0.2462748	0.1165527	0.126368	0.4125751	0.1344915	0.1306805	0.1207097	0.2871494	0.5355414	0.1237619	0.1222741
0.045816	0.05250924	0.06392871	0.2921279	0.4512195	0.1189134	0.04363339	0.0636997	0.02742902	0.03499001	0.03694348	0.1586146	0.4684516	0.1003541	0.04628593	0.03283767	0.05050505	0.309275	0.07507756	0.2173357	0.03913978	0.04164865	0.253063	0.4693645	0.02900696	0.05686773	0.3708081	0.1305653	0.5523579	0.4220399	0.5998341	0.1294693	0.5002367	0.07263191	0.09236668	0.1061793	0.7043641	0.06119825	0.06549309	0.3231679	0.0429429	0.06607651	0.3641079	0.4297701	0.04983389	0.05816419	0.04484305	0.05021433	0.07305641	0.1076377
0.2080922	0.2899394	0.1949865	0.2354352	0.2461054	0.1375281	0.1542625	0.1847826	0.1728432	0.2290818	0.1113599	0.201021	0.1502734	0.1409738	0.1667966	0.2147998	0.1810108	0.2304779	0.1477003	0.458169	0.1334973	0.2252886	0.1452093	0.2254829	0.2423825	0.1353357	0.1637186	0.1634969	0.1129752	0.1205407	0.1667038	0.5536826	0.2721243	0.2452355	0.141257	0.1706943	0.1129808	0.1110696	0.1378744	0.1276956	0.1613884	0.08992947	0.1736166	0.2017195	0.135722	0.1783231	0.2036578	0.2319572	0.1573941	0.108125
0.237541	0.3799735	0.1277901	0.3135492	0.1922833	0.1716777	0.248454	0.2541515	0.1425605	0.3509677	0.1843098	0.2327746	0.1474296	0.2273291	0.1865926	0.1002845	0.1738835	0.4192137	0.1082083	0.2233018	0.1468157	0.2181483	0.1876079	0.1605069	0.2338925	0.1619208	0.1631303	0.2307692	0.1134379	0.1197931	0.1883995	0.1104757	0.1915784	0.2614473	0.1706286	0.1880919	0.1429268	0.1409657	0.1443098	0.1519952	0.1444663	0.127307	0.3299472	0.1750635	0.1241115	0.2249464	0.1326507	0.1465628	0.1178547	0.1019849
0.08276819	0.2586307	0.06180555	0.1021452	0.09701682	0.3180195	0.1441411	0.03693853	0.1548255	0.1788764	0.05086918	0.1804027	0.1826851	0.1713293	0.04679516	0.1360966	0.07145871	0.2082798	0.03963981	0.1475081	0.1820067	0.04134843	0.2257627	0.07576012	0.04783065	0.0946983	0.06610431	0.06223458	0.03806052	0.05097273	0.2760057	0.3774239	0.4983808	0.2796048	0.1659433	0.05682852	0.3059394	0.2359628	0.5080075	0.2215899	0.0910156	0.04263878	0.3306773	0.07443721	0.2877198	0.04923858	0.4435624	0.6335146	0.1127143	0.0624332
0.03803383	0.1951525	0.05734336	0.01461632	0.3356831	0.02774939	0.03775759	0.01446783	0.1055284	0.008259937	0.6021244	0.3698439	0.6002564	0.03844864	0.02261863	0.1255303	0.07487854	0.07027027	0.02162162	0.02374812	0.0206524	0.005861665	0.5272574	0.02134549	0.05472066	0.1515245	0.02517076	0.2207528	0.4904316	0.3368359	0.009090909	0.03152061	0.4488246	0.417315	0.01370772	0.3051099	0.331826	0.6812084	0.01202254	0.4920067	0.01613313	0.4546333	0.4838245	0.124627	0.02011923	0.43645	0.02802312	0.5666876	0.3998272	0.3317384
0.5366149	0.6024668	0.2278378	0.3718418	0.4992862	0.1049277	0.2279452	0.1571379	0.09121288	0.3222625	0.05304383	0.4181467	0.1169951	0.2699201	0.3435805	0.1684919	0.2550076	0.4673294	0.256487	0.3457911	0.2040443	0.2690964	0.2096266	0.349014	0.412487	0.2485409	0.2947891	0.2533685	0.1473684	0.1848488	0.1709611	0.2281016	0.1682555	0.1467647	0.2206139	0.2795097	0.07562145	0.08807979	0.2180493	0.08260309	0.1050628	0.1335332	0.2905237	0.3651193	0.1069644	0.2102279	0.107001	0.4783866	0.2368362	0.1436329
0.3354421	0.3836884	0.09840304	0.4427278	0.3295746	0.2318631	0.2350371	0.1314091	0.1580362	0.05557205	0.1067961	0.5281616	0.182189	0.3926118	0.2121079	0.1032956	0.1548855	0.4438447	0.1951278	0.3747723	0.5575351	0.1329379	0.1292445	0.09760167	0.1608742	0.2582337	0.2591121	0.176168	0.04568357	0.2878861	0.3253614	0.03126437	0.3036959	0.04509091	0.1763148	0.3328839	0.1301976	0.06304728	0.5516987	0.1470794	0.02881257	0.09387624	0.2412291	0.2253255	0.1045342	0.09083922	0.08198541	0.1361853	0.328867	0.1290496
0.5025929	0.2184996	0.4392265	0.3378545	0.3305849	0.08005602	0.1472606	0.05638298	0.07271377	0.05139514	0.325309	0.4691933	0.0921495	0.1392204	0.0726486	0.2191517	0.1457413	0.2780623	0.07178146	0.2632094	0.2244122	0.2364329	0.1447515	0.3652585	0.1909425	0.1860658	0.350313	0.1917937	0.1055849	0.2447977	0.1158123	0.7825112	0.3473218	0.03195604	0.1693967	0.3153358	0.7679263	0.4154722	0.1732128	0.1006957	0.4917127	0.07267038	0.2487562	0.4745861	0.09016787	0.4595218	0.1189249	0.5685164	0.1723077	0.1017674
0.09501001	0.2425762	0.07580902	0.06639202	0.3538361	0.0757486	0.07961968	0.03734993	0.2120954	0.06656989	0.6402884	0.38043	0.6380986	0.06165169	0.03045685	0.1698945	0.08429319	0.08190119	0.02494377	0.02290931	0.03220598	0.02353388	0.576052	0.02579707	0.07044423	0.2402159	0.02834257	0.2711001	0.5106514	0.3412237	0.01941959	0.04542505	0.4859281	0.4183321	0.02893243	0.3096358	0.3712077	0.6689613	0.01732651	0.5378183	0.02113682	0.4614475	0.5012779	0.1847366	0.03171363	0.4765139	0.03424223	0.54672	0.5787688	0.3147502
0.1731707	0.1574106	0.1354121	0.3181395	0.1828976	0.1495203	0.145676	0.171123	0.1138172	0.1641096	0.8127709	0.5731955	0.1413908	0.1228818	0.1507704	0.1314499	0.1302472	0.1508137	0.1372109	0.2006205	0.1926562	0.176059	0.2035765	0.6418723	0.1371193	0.2211337	0.1472175	0.1806789	0.1028612	0.4552303	0.0987108	0.1127769	0.5341908	0.1698673	0.1301512	0.5689901	0.2585647	0.1163934	0.1523146	0.185493	0.1111808	0.1458801	0.723717	0.1435634	0.1565166	0.4012375	0.0857287	0.7439593	0.7277377	0.1499155
0.04895704	0.2496839	0.07282654	0.03335812	0.417797	0.03408037	0.05431597	0.05641928	0.1068411	0.0359963	0.7106516	0.413975	0.6661071	0.03301762	0.04486368	0.1462659	0.1120406	0.1192613	0.02410243	0.0440224	0.03394339	0.02922447	0.5955448	0.02735529	0.05102142	0.1800971	0.03659765	0.2925571	0.5359268	0.4129533	0.03375068	0.04790359	0.502018	0.4740585	0.04114562	0.3791993	0.2942358	0.7431502	0.01707821	0.6535314	0.02388797	0.5334311	0.5681981	0.2321787	0.02018332	0.5682688	0.03165121	0.6308871	0.5966409	0.4155727
0.4105806	0.3867238	0.3491002	0.4428976	0.3798484	0.2318608	0.2707923	0.5395744	0.1542465	0.6530378	0.1179533	0.5594514	0.2055043	0.5409024	0.500074	0.1185018	0.2451991	0.494886	0.4599144	0.2683203	0.2152513	0.4363065	0.3281827	0.3469192	NA	0.2750903	0.268429	0.319461	0.1658863	0.3864568	0.1807548	0.06956899	0.4475551	0.5391285	0.1893713	0.4377285	0.1401482	0.1167363	0.2830603	0.08515664	0.07124715	0.1081319	0.1864443	0.3047722	0.1647868	0.1629496	0.0486633	0.1315508	0.239299	0.1356665
0.6282481	0.6874123	0.6325879	0.6534351	0.5318471	0.1293357	0.1812081	0.1443908	0.1644472	0.3949814	0.191822	0.4488889	0.2226322	0.2875989	0.6055046	0.3038147	0.2250775	0.6722045	0.2725367	0.4012638	0.3009259	0.2515723	0.1833682	0.2077465	0.4154645	0.2340833	0.279937	0.1982014	0.1221299	0.1783107	0.1876764	0.2331137	0.6701502	0.5216197	0.1880913	0.2450777	0.1832599	0.1038422	0.2874945	0.1346434	0.04162868	0.09817922	0.7463271	0.3318695	0.1305613	0.1767703	0.1168492	NA	0.1757225	0.1396372
0.5824599	0.3681622	0.5077946	0.3931029	0.4663845	0.1367036	0.2269392	0.06558966	0.1220952	0.06870458	0.3254102	0.4844345	0.1640223	0.3101944	0.1448047	0.3456233	0.1884656	0.4052521	0.09072556	0.3475164	0.3069933	0.1570516	0.1961583	0.5182112	0.3271289	0.2333566	0.4285137	0.2249489	0.1230344	0.39031	0.1764632	0.4478545	0.4918978	0.0656407	0.2319614	0.3994608	0.8015563	0.1910793	0.2763211	0.1551532	0.6368275	0.1442927	0.4724035	0.4383994	0.1421269	0.4827238	0.09754933	0.1298454	0.5745312	0.1210541
0.3814126	0.2945928	0.2094397	0.4195551	0.361499	0.2950532	0.2101236	0.3325976	0.266982	0.3457409	0.1910817	0.2153811	0.1383633	0.2573362	0.438037	0.2211006	0.1899358	0.2988716	0.3112964	0.4773464	0.1811504	0.4277152	0.3231005	0.3350091	0.2493517	0.1997875	0.2586924	0.3047518	0.2291118	0.1990767	0.3900377	0.1193225	0.2508584	0.282297	0.2319444	0.1913165	0.1621362	0.2316459	0.6732618	0.1783468	0.2061977	0.2179449	0.3315269	0.3359354	0.1740682	0.3314597	0.1557857	0.1489918	0.2069284	0.1374001
0.138293	0.2756475	0.1591535	0.1265739	0.1430647	0.2758621	0.1814277	0.132396	0.4702344	0.1209801	0.1149225	0.1329629	0.142699	0.1008115	0.1463543	0.2290222	0.1018969	0.1309781	0.1156575	0.3019435	0.4058934	0.1349458	0.7436678	0.1327251	0.3200437	0.1078297	0.1374467	0.5334544	0.1320919	0.4652039	0.5824099	0.0849743	0.1060016	0.1081398	0.1519042	0.1961323	0.7583904	0.09758176	0.6904706	0.2001297	0.3057162	0.1346758	0.1031381	0.7053611	0.1109023	0.6012938	0.7960099	0.5858641	0.2270582	0.2858414
0.2777668	0.4053269	0.2116045	0.3762703	0.2039168	0.2481022	0.2501746	0.3688939	0.1701688	0.5994713	0.1590589	0.4664544	0.1893215	0.3730661	0.3187169	0.1425018	0.1849508	0.2129171	0.2035992	0.2926714	0.1580866	0.3334186	0.3090666	0.3871004	0.3132398	0.2253391	0.2383044	0.186462	0.210423	0.1342936	0.2705466	0.909209	0.5314938	0.7102481	0.1875546	0.180088	0.177378	0.1306306	0.1852664	0.1643454	0.1138668	0.1572336	0.6881073	0.2669795	0.1531247	0.2255193	0.1461139	0.7762089	0.2097003	0.1673735
0.08424278	0.2134509	0.02839724	0.1250354	0.222994	0.03704231	0.07149267	0.4179759	0.04884558	0.2596459	0.2296661	0.3302725	0.4420525	0.1975758	0.05974944	0.3727986	0.1346956	0.1974156	0.0435015	0.1565019	0.0317435	0.3750495	0.5300895	0.2951305	0.02978313	0.04241275	0.08299679	0.2670633	0.6411231	0.3429681	0.4596913	0.3596792	0.4101344	0.3999264	0.4393585	0.3708981	0.65728	0.02748126	0.2115416	0.5888315	0.06563404	0.1354244	0.5006945	0.3791589	0.2503678	0.02411977	0.02962336	0.5368906	0.5066117	0.1880512
0.1573229	0.09919267	0.03914935	0.1211893	0.1774053	0.4444077	0.2235994	0.2372978	0.4793888	0.1865063	0.3500473	0.2182589	0.3452177	0.2803752	0.1135287	0.2944664	0.1374668	0.08649698	0.1978617	0.09176514	0.3256463	0.1668427	0.4024893	0.1464286	0.2129191	0.186253	0.234762	0.2379025	0.4128686	0.1623541	0.2846779	0.6750365	0.2349553	NA	0.323677	0.1671104	0.3711891	0.2835535	0.1945797	0.2981494	0.4483619	0.5506257	0.2233473	0.1811888	0.362927	0.3055034	0.5380623	0.3317608	0.2804684	0.2541451
0.2163633	0.2294013	0.1250297	0.2219864	0.2986174	0.1155398	0.2997104	0.1417425	0.07280465	0.0647459	0.6459358	0.4209689	0.3914298	0.3628706	0.1781583	0.09713333	0.2303368	0.3343316	0.3430037	0.3101903	0.1983215	0.4107125	0.4060643	0.3069353	0.203215	0.1962341	0.3081616	0.2476305	0.3724998	0.4224857	0.4665628	0.04939184	0.4793942	0.2841367	0.08956426	0.4658156	0.2016903	0.3995913	0.3279949	0.329236	0.03723435	0.4506811	0.4968416	0.4046462	0.5356513	0.5745983	0.04486771	0.5667357	0.5839399	0.3622273
0.1714072	0.1939458	0.09786459	0.152512	0.3270685	0.08568486	0.2267176	0.1437871	0.05879364	0.03877353	0.5499473	0.4842779	0.4123295	0.3236583	0.1308696	0.07344956	0.1992936	0.3001945	0.3555332	0.2635849	0.1725186	0.4343532	0.4635654	0.2968168	0.1278457	0.1731242	0.1788729	0.2123763	0.4573924	0.442411	0.5488337	0.0520098	0.5465508	0.2864965	0.1019265	0.5097339	0.1784662	0.4392658	0.3717494	0.3124612	0.04828326	0.5492958	0.5256865	0.367696	0.5396826	0.6507468	0.04579966	0.6062866	0.6797157	0.2975754
0.2475264	0.2094705	0.2394316	0.3311208	0.3346233	0.5635923	0.2779245	0.3483146	0.3585449	0.3595139	0.6723869	0.3335208	0.2761288	0.349829	0.266611	0.2352645	0.2166079	0.3565891	0.2012518	0.3660349	0.2119907	0.3064036	0.4024357	0.3446528	0.3140187	0.2227127	0.2546523	0.3133954	0.1849616	0.2140238	0.3859714	0.1258706	0.3493116	0.291807	0.2473271	0.36168	0.1596154	0.1839216	0.6263127	0.2661499	0.2374883	0.2349188	0.2285809	0.4665861	0.2136255	0.3322284	0.1933942	0.2171006	0.2081704	0.2194404
0.04817811	0.08326919	0.0365307	0.06575051	0.1579787	0.4426667	0.04230255	0.08565154	0.7013949	0.04032782	0.5107625	0.1494229	0.4693111	0.3005907	0.03863451	0.5530135	0.1013286	0.09260847	0.3141493	0.102029	0.03292644	0.2166018	0.5334351	0.1014735	0.1269011	0.2048555	0.3986283	0.2096466	0.4841036	0.1495684	0.3598326	0.7620664	0.2081158	0.0689517	0.5045872	0.2258333	0.5500219	0.5152871	0.1343859	0.3462034	0.6348278	0.661404	0.2882541	0.2757822	0.04042129	0.4756155	0.6778043	0.3679745	0.3362527	0.2506149
0.05515313	0.1300861	0.0387915	0.1509939	0.2612042	0.3351391	0.3684988	0.3113535	0.4006359	0.2398591	0.5255054	0.2759527	0.4621244	0.2747363	0.05616451	0.02690378	0.3445989	0.1471231	0.224	0.210268	0.4718277	0.1687646	0.3613409	0.02035509	0.07041847	0.3911445	0.02366285	0.3978005	0.3251711	0.07618004	0.3834415	0.02411	0.3410292	0.03610349	0.02723735	0.2632101	0.5460913	0.4729491	0.342168	0.4676871	0.5665472	0.6425657	0.3833926	0.3079468	0.5153204	0.3042065	0.6113407	0.4457037	0.4319832	0.4421805
0.3113586	0.4433093	0.2972892	0.50608	0.3745562	0.2094433	0.3252975	0.5765546	0.08202004	0.8083093	0.09684716	0.7670979	0.1936516	0.4608159	0.4821701	0.141708	0.2984035	0.5649504	0.2231312	0.3046792	0.2628692	0.3920231	0.2593732	0.4260428	0.4044665	0.332698	0.1966577	0.3040428	0.1361433	0.411071	0.1888007	0.9022462	0.8298228	0.7801889	0.2757993	0.4041319	0.168378	0.1051633	0.3919561	0.110293	0.09066496	0.08424909	0.6704305	0.2128508	0.1496313	0.1651945	0.07754145	0.7485568	0.1644956	0.1607244
0.4628213	0.5096301	0.3876692	0.4278611	0.5028483	0.2096065	0.2328225	0.1707586	0.1500817	0.4779419	0.169013	0.5343298	0.5197645	0.4166261	0.3022225	0.1928126	0.3801534	0.360121	0.2537983	0.3673799	0.1975868	0.1516058	0.1580721	0.1712077	0.2741536	0.2603795	0.4525326	0.3561684	0.0996264	0.3957704	0.5988972	0.08483431	0.504399	0.1720858	0.07526271	0.3428725	0.2555533	0.1366041	0.5035456	0.3403524	0.1154554	0.1898186	0.5299868	0.3887939	0.2560795	0.2041678	0.414415	0.612619	0.6784843	0.1611284
0.06672932	0.2030924	0.2051077	0.0555678	0.3741216	0.09254963	0.08460014	0.1194313	0.04300424	0.05876331	0.6861252	0.3548074	0.5586758	0.06625401	0.1491491	0.2012658	0.1667908	0.192185	0.1782297	0.1452031	0.1294219	0.1900621	0.5688177	0.2038304	0.1315547	0.16122	0.2295259	0.3239896	0.6212822	0.4947575	0.1662437	0.177835	0.5705431	0.4793548	0.2916129	0.4028117	0.1441541	0.6985004	0.1779755	0.6990408	0.2103408	0.4398907	0.5919784	0.1928702	0.1460855	0.6964597	0.1543408	0.6941102	0.5644748	0.459707
0.2005579	0.3949661	0.1230647	0.3770586	0.3373386	0.5266745	0.1705581	0.1419176	0.5273502	0.3647673	0.6657304	0.3685602	0.1618279	0.1442417	0.1838247	0.147485	0.1723829	0.1789429	0.4424539	0.2049575	0.4618707	0.4590638	0.5175067	0.3199752	0.2882716	0.1789705	0.1588047	0.2028045	0.6619651	0.4087327	0.2240252	0.8178922	0.1854839	0.4162658	0.3767761	0.4856001	0.6896163	0.1137513	0.1445481	0.6519108	0.1148968	0.7538227	0.134341	0.3617021	0.1236077	0.584081	0.1236037	0.5901305	0.1539562	0.1708439
0.3049775	0.3202325	0.2600606	0.3512345	0.321703	0.2752199	0.292446	0.315433	0.2944601	0.4213465	0.2329116	0.3775031	0.4254583	0.3987471	0.459648	0.2909669	0.2763677	0.4811725	0.2350768	0.3314492	0.285858	0.4076867	0.3184706	0.3987424	0.3770058	0.3484088	0.2997359	0.296068	0.1983186	0.3723251	0.2987674	0.4412113	0.4507011	0.4383901	0.2235797	0.3651419	0.3664005	0.2354116	0.3459839	0.4054562	0.3557359	0.4580501	0.4031508	0.2987849	0.359026	0.2480144	0.2849473	0.4663859	0.3164365	0.2371772
0.3926085	0.4086092	0.2096417	0.3045781	0.394645	0.4907912	0.3007988	0.1104224	0.5695378	0.3774168	0.5542375	0.4279375	0.4996865	0.3198056	0.2580529	0.2681111	0.2034862	0.2357096	0.4679213	0.3028777	0.4295528	0.3687268	0.4231239	0.2449057	0.3061129	0.2365573	0.4719464	0.3734166	0.04892404	0.434565	0.4960398	0.680131	0.4355415	0.4113761	0.505414	0.392517	0.4939015	0.06946487	0.1130839	0.4871264	0.3908143	0.4342884	0.4326007	0.3649304	0.3460259	0.04985582	0.04394939	0.4840233	0.5036941	0.08086361
0.1388212	0.3792424	0.06550296	0.3944291	0.4466062	0.4178933	0.4070202	0.08165661	0.4964396	0.2909705	0.05125907	0.488851	0.6956962	0.09856939	0.06535199	0.04607475	0.07101576	0.413791	0.05480984	0.1367466	0.09922161	0.2097663	0.5951018	0.05442031	0.05677744	0.1023316	0.08057733	0.2414736	0.6171175	0.1038327	0.511552	0.7928889	0.4600435	0.457746	0.1511628	0.3082396	0.1128534	0.5608236	0.6244359	0.5276431	0.04532549	0.7608642	0.4591144	0.5985094	0.6599081	0.05758085	0.06706378	0.6008668	0.6146378	0.5520543
0.5034364	0.2468709	0.3832366	0.3029861	0.3266412	0.1547843	0.3720273	0.3455705	0.1343093	0.1583969	0.8281014	0.3737774	0.144021	0.1705748	0.2174652	0.3478645	0.2091683	0.4004321	0.09623332	0.3599684	0.2835089	0.2245995	0.2885438	0.5244381	0.355643	0.3126941	0.4723454	0.3358282	0.7064926	0.3738519	0.2167878	0.3752414	0.4093404	0.1519841	0.4283952	0.487541	0.7796655	0.1749949	0.3194329	0.6981458	0.7827731	0.2280058	0.4913726	0.4357288	0.4848165	0.7314183	0.1527197	0.5508509	0.6783782	0.1880396
0.1868325	0.3568993	0.1559313	0.330047	0.3268426	0.5668057	0.157305	0.1245435	0.643874	0.3119629	0.8126056	0.3020486	0.1374177	0.1133549	0.1685832	0.09126282	0.1486291	0.1650547	0.5106434	0.1988244	0.3827441	0.5882851	0.5629303	0.4141001	0.43102	0.1870411	0.1305819	0.1837001	0.7925327	0.4474687	0.2598074	0.9179729	0.1178442	0.4655161	0.4435872	0.5319633	0.8208023	0.1042395	0.1314215	0.7955987	0.1030545	0.8669735	0.1396785	0.3577415	0.1536243	0.7774402	0.07737226	0.7330413	0.1021232	0.1387877
0.3414941	0.3976547	0.268628	0.4783807	0.4027174	0.2894406	0.5207094	0.3447518	0.1555913	0.4106905	0.7367244	0.5939012	0.597551	0.46683	0.4503078	0.2702158	0.490632	0.4479317	0.4074703	0.4455133	0.4954071	0.3099889	0.3968265	0.2715036	0.37846	0.4304411	0.2672173	0.4932931	0.165518	0.3991936	0.2743686	0.3138129	0.6885075	0.3823719	0.211692	0.5330185	0.6895341	0.1195079	0.3426128	0.1694225	0.109871	0.2545707	0.6383177	0.2688572	0.4098271	0.2356849	0.1117238	0.3875283	0.2533983	0.3186741
0.2089585	0.2610572	0.1812849	0.3527143	0.4617779	0.4807135	0.3322572	0.1580505	0.5771967	0.1846089	0.1889201	0.3673721	0.5901935	0.2965084	0.1672233	0.5217509	0.2668365	0.2840749	0.3164651	0.3556118	0.2280209	0.2466653	0.3781034	0.5356473	0.2358352	0.2782199	0.2710567	0.3360831	0.6047378	0.4899518	0.2275736	0.3559417	0.1943022	0.3054937	0.233824	0.5060719	0.7174868	0.1506195	0.2659574	0.2513485	0.4994279	0.3057978	0.2332932	0.3223672	0.3670754	0.2619892	0.3730488	0.2729605	0.5172824	0.3848303
0.1425634	0.1633367	0.06997863	0.1442612	0.2189538	0.6883582	0.1710577	0.1252831	0.4497761	0.1413002	0.1239163	0.1377826	0.4785901	0.4719127	0.1820969	0.1341274	0.1645293	0.2657937	0.146208	0.2639594	0.09081967	0.4326416	0.4935464	0.5336334	0.3951538	0.1219479	0.2493018	0.2189168	0.7161992	0.5720883	0.143866	0.1967312	0.6182001	0.216602	0.1015774	0.5073901	0.8137881	NA	0.1034126	0.7327812	0.2106324	0.2533264	0.6698914	0.5621239	0.1321269	0.7332608	0.1021522	0.7835907	0.762812	0.5982849
0.1480011	0.2868737	0.1272135	0.3117651	0.3499928	0.1574774	0.1710454	0.2775542	0.6949652	0.2966037	0.7634119	0.5595499	0.09152542	0.6773557	0.2766381	0.08608206	0.1033654	0.2098974	0.4703952	0.2079751	0.1532051	0.5205421	0.7088417	0.3335076	0.3668323	0.1721648	0.2469929	0.252416	0.7480249	0.4411055	0.2557961	0.5766286	0.5836089	0.374685	0.2138935	0.4534479	0.1116071	0.7958608	0.1906675	0.645343	0.0445989	0.07230203	0.6148423	0.1154046	0.2976059	0.5907726	0.5126752	0.6085604	0.6996823	0.406003
0.3849405	0.3535999	0.3201296	0.4003345	0.3462055	0.3329979	0.3410705	0.4625643	0.2736782	0.491049	0.2519404	0.4361643	0.2942029	0.3996613	0.4064479	0.2720657	0.349291	0.4638663	0.3472005	0.4072076	0.3232874	0.5134152	0.3305782	0.4373474	0.4546511	0.3569838	0.4345416	0.3750719	0.258172	0.4294714	0.3161027	0.296947	0.4927788	0.4839971	0.3452282	0.4393501	0.3460513	0.2121296	0.3356578	0.3241045	0.2027257	0.283012	0.3910631	0.4170267	0.296175	0.408634	0.2110872	0.3815705	0.4544583	0.3515205
0.3399557	0.3367002	0.322074	0.3488894	0.3445148	0.06532998	0.2328162	0.370918	0.6411852	0.2640125	0.07822457	0.3178144	0.4934311	0.2743507	0.2169373	0.5751089	0.1859544	0.2546835	0.1568534	0.3282573	0.5206905	0.340253	0.1536416	0.3625065	0.2312858	0.1747507	0.5005875	0.5106492	0.5884027	0.2877017	0.135224	0.7836773	0.2307111	0.2431179	0.4316756	0.1464313	0.557361	0.637157	0.5180252	0.2073521	0.698164	0.1216493	0.3411128	0.4936119	0.3596277	0.5680028	0.7599059	0.1007809	0.4418113	0.3654097
0.3637742	0.4769971	0.3465321	0.5171952	0.3768961	0.3364964	0.329432	0.4549257	0.2345201	0.6070322	0.2439522	0.4976504	0.2795296	0.3965194	0.4301871	0.2345918	0.3474508	0.4666354	0.3178865	0.469966	0.3553044	0.4220159	0.3357337	0.4608407	0.4042259	0.3873041	0.3666553	0.3856499	0.2327859	0.4702486	0.331944	0.3261949	0.6418017	0.5313179	0.3148946	0.4488921	0.2463667	0.2338008	0.3403206	0.2241207	0.2193855	0.2445705	0.6149061	0.3847341	0.2547276	0.2946606	0.1773708	0.6577294	0.2909866	0.3138364
0.3187039	0.3208368	0.3822048	0.4512692	0.3274012	0.3467778	0.3157322	0.2637897	0.3308744	0.2989028	0.2638414	0.3294118	0.3389597	0.4274827	0.4091755	0.3200579	0.3973728	0.4737255	0.3158495	0.4468599	0.3634382	0.416826	0.3490683	0.3916828	0.3827357	0.3776902	0.3799655	0.4239019	0.2461031	0.3914689	0.4211631	0.167067	0.3848489	0.2812849	0.3697836	0.3638238	0.2830248	0.30131	0.5325399	0.5123457	0.2993742	0.5245466	0.4250949	0.3360838	0.3872832	0.3023409	0.3405337	0.326999	0.2630297	0.3258077
0.622944	0.4315813	0.5855818	0.6026751	0.5765482	0.3670495	0.3304366	0.09284724	0.1369863	0.09522972	0.5458392	0.6285076	0.2356698	0.3823653	0.1762268	0.4770196	0.3347903	0.4677718	0.2698943	0.4604458	0.5735585	0.2466459	0.2998661	0.5162184	0.386085	0.4121107	0.4920869	0.3540373	0.1355129	0.5618914	0.2083006	0.7000845	0.5878896	0.07624195	0.2335542	0.6126559	0.872528	0.268472	0.3301666	0.3239688	0.3182941	0.1683498	0.4531368	0.6621687	0.5452918	0.2686567	0.0988075	0.7713155	0.7830217	0.3001394
0.1751888	0.3663433	0.2785216	0.1876996	0.2697504	0.4143113	0.334277	0.1180551	0.6362308	0.1217059	0.1978263	0.1427918	0.4208082	0.1023168	0.2169329	0.4504023	0.1505838	0.1619119	0.1940312	0.4106149	0.6344379	0.1572934	0.7234273	0.1707769	0.5001073	0.139748	0.3346402	0.5404986	0.3814068	0.5098105	0.5823922	0.1840018	0.1781327	0.1022727	0.3726387	0.2617324	0.7641781	0.4062443	0.6806948	0.3847547	0.4957703	0.3264816	0.2279521	0.6815259	0.1763085	0.6812505	0.8049918	0.6900874	0.545329	0.4149664
0.4105218	0.4748445	0.5235631	0.4849967	0.4209745	0.3131298	0.3360516	0.5728453	0.2495456	0.6362795	0.2431217	0.4228715	0.2808523	0.4549104	0.5803812	0.3783998	0.4464925	0.4803706	0.4816879	0.4108751	0.283204	0.6089429	0.3583644	0.6119828	0.5773343	0.4186327	0.3821133	0.3991931	0.3079349	0.3397337	0.3486336	0.1967114	0.45533	0.6369278	0.3718096	0.4556216	0.2374199	0.2273672	0.3206283	0.2299211	0.2548962	0.2685609	0.3756754	0.4606192	0.2659351	0.3935767	0.1850946	0.2754951	0.370764	0.2925324
0.1805434	0.2778436	0.06810053	0.3163521	0.3159825	0.4255489	0.3548283	0.3744358	0.5400174	0.3054614	0.5438982	0.3620568	0.4904391	0.321272	0.1189954	0.07412443	0.2232929	0.1865564	0.2969586	0.3023638	0.191497	0.3188233	0.4500313	0.273457	0.2661134	0.2135975	0.2811828	0.2984876	0.5082484	0.3506682	0.4213412	0.7269408	0.3643788	0.3372496	0.4699472	0.3432057	0.5250699	0.559985	0.4479457	0.4719759	0.4707476	0.6704329	0.4120226	0.3531463	0.4491772	0.4707569	0.05204461	0.4965195	0.4241809	0.3356712
0.2558063	0.3660575	0.1643496	0.3985676	0.4568353	0.1927972	0.4024162	0.5113175	0.1056686	0.4268641	0.3610326	0.4931225	0.5464177	0.2608941	0.1814426	0.4589331	0.3602646	0.3894873	0.1604027	0.3431247	0.1593483	0.4898476	0.6074532	0.4121992	0.1722682	0.2776492	0.1295466	0.4741061	0.6340474	0.4682502	0.5602321	0.09149165	0.5194234	0.4933576	0.4798418	0.4745958	0.6844848	0.08651486	0.3836986	0.6463562	0.08710486	0.1552637	0.5335303	0.4787366	0.4172423	0.1411999	0.2234731	0.586991	0.5850036	0.3606848
0.2999292	0.4139639	0.2546293	0.5174736	0.4473911	0.2688734	0.3446646	0.4465785	0.1782729	0.8027539	0.09433398	0.5864049	0.4227103	0.6240056	0.5211542	0.1301874	0.3519201	0.5803062	0.3804244	0.5564116	0.2851756	0.4115475	0.3890515	0.3031015	0.436242	0.3671074	0.2110036	0.5192631	0.1448267	0.370886	0.7148866	0.9292818	0.7922481	0.8408557	0.2821408	0.4208051	0.8708242	0.1148525	0.3802995	0.1450969	0.05991479	0.1566664	0.7337669	0.2185431	0.1418654	0.2299123	0.2948387	0.7642822	0.2724255	0.5202589
0.05527081	0.3254379	0.03537034	0.2470588	0.4427827	0.06508403	0.1671005	0.6314898	0.03947277	0.4072095	0.3329513	0.5613294	0.6387219	0.06711047	0.05384615	0.6003946	0.2248343	0.2660776	0.02234927	0.2237169	0.07306083	0.5930476	0.7000991	0.4893694	0.03033981	0.06735837	0.03405156	0.394697	0.8388278	0.5112952	0.6898404	0.03803449	0.6236621	0.5386146	0.658603	0.5496209	0.8321053	0.0301093	0.3672805	0.7957862	0.03153557	0.04049598	0.654572	0.5368326	0.3516092	0.03954373	0.02422087	0.737557	0.6983702	0.3083309
0.3014617	0.3048803	0.1332458	0.2202701	0.3922127	0.4812167	0.2849181	0.3457264	0.6016513	0.2449041	0.3923039	0.3705515	0.5896975	0.5159957	0.3227352	0.1492873	0.2562328	0.2483694	0.2172974	0.257925	0.2559395	0.4342243	0.5467678	0.3293001	0.4174167	0.2098272	0.4921575	0.3578216	0.6129084	0.2674738	0.4493182	0.4362136	0.541033	0.424015	0.2589302	0.3788999	0.5174845	0.5938572	0.1568616	0.4944315	0.6181807	0.6487805	0.4844805	0.3901879	0.286136	0.4953134	0.1218745	0.475455	0.4962339	0.3382415
0.470195	0.5978154	0.2851156	0.4809422	0.4591421	0.2425163	0.2896354	0.2810643	0.793825	0.1977188	0.3256569	0.4939525	0.6360937	0.3014158	0.470745	0.3408428	0.2982158	0.4683138	0.3468562	0.6105872	0.2403142	0.2829629	0.5264005	0.4013821	0.4209022	0.3195205	0.6873316	0.1878631	0.2505423	0.4347141	0.4079751	0.9288647	0.269371	0.4723493	0.3506894	0.4449776	0.8448883	0.2065517	0.3409165	0.3827375	0.3732615	0.7012632	0.4218299	0.650278	0.2256271	0.1613243	0.4680961	0.6230494	0.3876483	0.326882
0.3842312	0.3888566	0.203107	0.4158323	0.4228888	0.5477285	0.3535514	0.1303287	0.5985118	0.4236167	0.5933049	0.4786967	0.5396024	0.4485632	0.2826455	0.2539917	0.2376494	0.2581103	0.5205319	0.3504086	0.5011939	0.4210526	0.4811876	0.3175077	0.3810467	0.3129733	0.4875647	0.4426906	0.04041799	0.5048416	0.537998	0.7458446	0.4719733	0.4821797	0.4993508	0.4558848	0.5214188	0.1090514	0.1660404	0.5820205	0.4394742	0.5101249	0.5103484	0.4533929	0.3878526	0.09796494	0.04992002	0.5310228	0.5248935	0.1611294
0.3951712	0.5146075	0.4393648	0.2620321	0.3105143	0.1829632	0.2019121	0.1186691	0.4407795	0.139993	0.357791	0.3449782	0.1622356	0.3805575	0.1850159	0.4837299	0.3168569	0.4876859	0.3768373	0.342216	0.192513	0.2243682	0.4499968	0.2971877	0.2549636	0.3603367	0.3309265	0.4268005	0.4043163	0.4989262	0.5378448	0.3717925	0.4387389	0.1103343	0.513656	0.4857248	0.5136924	0.428059	0.5652981	0.5080771	0.5220383	0.4697976	0.4572154	0.4624642	0.4770893	0.4944386	0.6055346	0.3739116	0.5373203	0.4795121
0.2796079	0.2579335	0.1655862	0.2537853	0.3523603	0.4381585	0.4409761	0.252703	0.3641685	0.2368154	0.2098765	0.2431407	0.2758276	0.3708438	0.2649437	0.3306018	0.3284832	0.3628219	0.2812267	0.3472741	0.6268451	0.3091467	0.4772267	0.2625118	0.3607262	0.3533954	0.3942643	0.3893821	0.3407129	0.3287769	0.4411765	0.3149505	0.3877791	0.2712025	0.3897316	0.3861178	0.5429007	0.5137838	0.5347916	0.6138318	0.432698	0.5118778	0.5542194	0.4303608	0.5240898	0.3529487	0.4591517	0.4927039	0.2198229	0.4113283
0.4882348	0.5046368	0.4432251	0.5383167	0.581214	0.2504293	0.4226349	0.2485914	0.718181	0.1628607	0.1130132	0.6341463	0.7071536	0.4975569	0.271783	0.1827387	0.2682875	0.5545089	0.1485714	0.4311197	0.6945606	0.3698716	0.351417	0.1567525	0.3612553	0.569098	0.3159026	0.377897	0.5880061	0.4358704	0.5237522	0.07136311	0.5660044	0.2087664	0.511944	0.54594	0.4229498	0.178177	0.4194701	0.3196615	0.3676029	0.1739708	0.2707366	0.3586654	0.5776991	0.4065238	0.562753	0.188766	0.7234042	0.2170282
0.3939085	0.362609	0.2009775	0.5356506	0.4139823	0.2513539	0.3420419	0.5653548	0.236126	0.6462993	0.7569848	0.6120797	0.3081346	0.5130675	0.5965301	0.2662457	0.3678806	0.5536	0.4259138	0.4005264	0.366817	0.6601804	0.4218414	0.4574057	0.5483286	0.389816	0.3451224	0.41766	0.2449177	0.4879983	0.3231241	0.6681844	0.8278267	0.6195896	0.2957062	0.638998	0.2824724	0.1827718	0.3421983	0.2093352	0.1515101	0.4017948	0.531487	0.3554385	0.2014145	0.4333011	0.1293387	0.2936759	0.5773279	0.2717916
0.1613355	0.2929012	0.189642	0.4142407	0.3312822	0.5040927	0.2870584	0.1392304	0.5508982	0.3605856	0.1188927	0.4746266	0.7298875	0.1833963	0.1499947	0.09886105	0.1554708	0.3939137	0.1181065	0.3040633	0.1868534	0.4646843	0.6139789	0.129664	0.1853854	0.2045926	0.1659763	0.2776653	0.6713897	0.2436052	0.2202361	0.8555769	0.3952318	0.5183367	0.1735242	0.3722469	0.1905301	0.6842495	0.6319463	0.5595166	0.09985618	0.6701161	0.634789	0.5845118	0.6910846	0.1788902	0.1124051	0.685779	0.6449543	0.5579036
0.3031267	0.4673283	0.3662834	0.2956006	0.3134635	0.3391052	0.3516891	0.3377356	0.3036956	0.4794695	0.2517241	0.5145656	0.2844431	0.3169496	0.3802324	0.4008283	0.3994565	0.3273087	0.3495401	0.4143559	0.3691846	0.3805279	0.3272606	0.4296823	0.4409697	0.4066986	0.3307591	0.3896385	0.3550661	0.3578532	0.3982206	0.9093435	0.6092527	0.6842009	0.3104295	0.4285534	0.3615922	0.3492862	0.3572103	0.3377274	0.3357838	0.4552156	0.5769432	0.4097222	0.3818408	0.3764858	0.2627968	0.7949576	0.3207525	0.41266
0.14797	0.1727927	0.1782662	0.3259489	0.488935	0.1982363	0.6643722	0.53455	0.856083	0.3188831	0.1076341	0.1491178	0.202622	0.495641	0.2219469	0.1797403	0.1655172	0.4114339	0.1144843	0.6229382	0.153229	0.1109556	0.7166514	0.1332561	0.4554148	0.3198152	0.1352399	0.5792903	0.1256966	0.3811321	0.1396181	0.1800295	0.1243832	0.5652848	0.1324086	0.3418585	0.7623341	0.471831	0.7558669	0.8267695	0.120136	0.1670978	0.14489	0.7197418	0.710339	0.1214401	0.1652334	0.4853047	0.2001841	0.7835322
0.5956911	0.6094465	0.06673632	0.8923336	0.6206012	0.0356666	0.04711025	0.6520172	0.02703448	0.02946551	0.4802243	0.943791	0.3199186	0.6469719	0.9393082	0.01355878	0.01924722	0.9355603	0.5969996	0.5869163	0.03148695	0.02898988	0.6405638	0.03411215	0.9354479	0.03395639	0.01116307	0.1338605	0.6145625	0.02610346	0.7696007	0.6268006	0.03272752	0.03529598	0.6372252	0.6219183	0.5965723	0.5667487	0.02365439	0.06621542	0.026199	0.6003507	0.03088365	0.01465594	0.02963918	0.5302672	0.6299022	0.9544592	0.5628603	0.5927546
0.2189784	0.3354777	0.1827953	0.4041687	0.3379957	0.4686487	0.3731332	0.3855205	0.5257966	0.3955669	0.504424	0.3836011	0.4656962	0.4076436	0.2091963	0.3812656	0.3047105	0.3064068	0.3678831	0.3247647	0.4346486	0.3773592	0.4931289	0.2647486	0.3385485	0.3588134	0.4380188	0.3648173	0.5376737	0.3822274	0.4367228	0.7236639	0.4477321	0.4012224	0.379997	0.408347	0.5299039	0.5802844	0.434627	0.5337047	0.5272997	0.6563414	0.4164777	0.3679463	0.4529198	0.5081373	0.6257617	0.5201774	0.4686742	0.4129479
0.0473212	0.3759444	0.03157135	0.1537963	0.4396793	0.03460838	0.03421316	0.6958535	0.02258874	0.4557083	0.4495641	0.5620654	0.6691128	0.1060545	0.06459427	0.6575647	0.3079205	0.4026204	0.02842265	0.3369201	0.01457866	0.5920436	0.7751347	0.5618219	0.03151217	0.04061433	0.04776986	0.5165737	0.8958915	0.6173252	0.7636021	0.1699387	0.6522709	0.6974983	0.6072499	0.6219734	0.8412054	0.02741395	0.2732578	0.8624142	0.02711235	0.03696858	0.7532715	0.7149367	0.5404264	0.02072801	0.02482679	0.8244878	0.8093172	0.4290567
0.5339573	0.6226988	0.3690017	0.5135639	0.499581	0.2498596	0.3532838	0.284878	0.8083473	0.2622476	0.3670007	0.5143983	0.6088181	0.3511761	0.4487748	0.4236289	0.3166636	0.54046	0.4077773	0.5813985	0.314421	0.3439312	0.5715478	0.4990792	0.5022521	0.3899565	0.7304868	0.1925793	0.288251	0.4350386	0.4945113	0.928204	0.277222	0.4931953	0.4848019	0.4870277	0.8465516	0.2774394	0.358048	0.4731921	0.4392495	0.7284941	0.5117025	0.6842054	0.4342584	0.1904183	0.509412	0.6235351	0.4074481	0.496559
0.4631408	0.51155	0.4398552	0.5145287	0.4881382	0.3255925	0.4374581	0.5278836	0.3002639	0.5401719	0.1926283	0.5284532	0.3549191	0.5183862	0.4592064	0.3329261	0.4325954	0.640691	0.6138825	0.5802174	0.3934149	0.5640681	0.4014213	0.5539606	0.5820429	0.4948345	0.4693671	0.4431458	0.2207028	0.5708852	0.3384764	0.4771868	0.4610751	0.4879862	0.3392037	0.5778835	0.7118282	0.3428738	0.6084123	0.5302747	0.1728862	0.3146044	0.514378	0.428106	0.3534341	0.3341208	0.1981993	0.3316099	0.6073158	0.370944
0.4254694	0.4681806	0.186191	0.7591778	0.500963	0.1517799	0.1941929	0.5585569	0.1640769	0.1363584	0.581549	0.8189833	0.2711106	0.5537407	0.798829	0.1342599	0.1414286	0.7735162	0.6414409	0.6434532	0.1518423	0.1536045	0.5937081	0.1317301	0.8569343	0.2055795	0.1690774	0.2338216	0.6269338	0.2200978	0.7473989	0.6844898	0.1784238	0.1031599	0.5537761	0.6541591	0.6109511	0.6496798	0.1556804	0.1802701	0.1187631	0.4397401	0.144584	0.1459157	0.1570193	0.6280841	0.6560287	0.9109404	0.649392	0.6219488
0.4882349	0.4914726	0.3723039	0.6421469	0.5077668	0.4451187	0.4752826	0.671078	0.3350154	0.7408842	0.270528	0.6855786	0.4036274	0.6204661	0.7326063	0.3783132	0.5020084	0.6119719	0.5991663	0.5617746	0.5430374	0.606451	0.4983376	0.5626778	0.600192	0.5892625	0.4239742	0.5130523	0.3031447	0.5604302	0.3916938	0.1975089	0.6674139	0.670231	0.4174205	0.6150804	0.379699	0.2519639	0.5221694	0.217863	0.1561573	0.3396189	0.4712782	0.4416659	0.3266686	0.4172777	0.2193884	0.3482526	0.4640084	0.3591847
0.2492815	0.3312097	0.1931807	0.3712848	0.4259761	0.2438189	0.439909	0.2446977	0.7495297	0.4557972	0.7874878	0.4493929	0.7045075	0.4668721	0.3000222	0.183411	0.3538857	0.3935871	0.1784045	0.3792618	0.2435897	0.5514838	0.6098443	0.3888434	0.2968191	0.2476865	0.2384712	0.476836	0.5394208	0.5082713	0.5977648	0.2128134	0.5770766	0.4973699	0.1726027	0.5397087	0.5932958	0.8202901	0.6237198	0.2314189	0.1588907	0.6259319	0.7228683	0.2179964	0.2049746	0.7083955	0.8542721	0.722649	0.7446631	0.3147882
0.1077199	0.2224991	0.1688075	0.2794223	0.3994573	0.6503342	0.1022048	0.0673084	0.5350611	0.09306878	0.8083325	0.3968519	0.6440238	0.2379217	0.154292	0.3627147	0.2358379	0.3734568	0.6175168	0.389212	0.08072005	0.5481815	0.6554939	0.4005123	0.1272808	0.4755279	0.6203801	0.4882288	0.767496	0.4698875	0.6589606	0.8087134	0.4745983	0.0757466	0.2819738	0.5236598	0.7303221	0.7816831	0.08178322	0.7179013	0.7044834	0.8415033	0.632954	0.4982243	0.08479381	0.683063	0.751112	0.6490616	0.6463426	0.6277014
0.2461222	0.3534857	0.1965959	0.4517975	0.4286239	0.5696811	0.4124415	0.2374025	0.2130532	0.1636688	0.5815492	0.4831021	0.4582601	0.2412547	0.2731232	0.3183221	0.2523627	0.4771387	0.3425693	0.4408065	0.3028473	0.2403312	0.5316417	0.4451147	0.2911169	0.4715454	0.5846609	0.3989255	0.5820593	0.6038678	0.2940093	0.8707658	0.5544355	0.5748388	0.2036585	0.551256	0.7762021	0.5881813	0.2150393	0.6787521	0.1575342	0.5385871	0.7387951	0.4085009	0.405472	0.2346271	0.4785485	0.8061579	0.7297993	0.5653539
0.5540848	0.5837569	0.5484234	0.6964498	0.5811776	0.3250461	0.484158	0.6365245	0.2076517	0.7437859	0.2544049	0.6644981	0.2759377	0.7979664	0.8031044	0.2585522	0.4474267	0.7574972	0.4300825	0.573586	0.3671166	0.4991339	0.3816256	0.5756579	0.5343281	0.4673371	0.3927094	0.4014525	0.2805319	0.5388458	0.7553071	0.088567	0.5703178	0.6309556	0.3317196	0.5811146	0.2517975	0.1980902	0.8345466	0.1610041	0.1655473	0.1845975	0.4148871	0.4642752	0.2266646	0.292498	0.6016629	0.3210559	0.3879391	0.2366773
0.5238669	0.5360197	0.2171259	0.8288035	0.5545576	0.1609865	0.1740442	0.6827981	0.1545721	0.1484666	0.6010791	0.8800059	0.446328	0.5500597	0.8927245	0.1014892	0.1168287	0.8446377	0.6343964	0.6498795	0.09490996	0.1139199	0.6116436	0.1110996	0.8929247	0.08731376	0.119959	0.2873193	0.6044408	0.08725372	0.772224	0.6867778	0.1432564	0.1094076	0.68244	0.64512	0.6164856	0.6059121	0.09223913	0.1593773	0.1052089	0.6793569	0.1249252	0.1239924	0.1180837	0.6577725	0.6235827	0.9355882	0.6107909	0.6528763
0.5786461	0.5646578	0.3925914	0.8028002	0.5879502	0.4128084	0.5316362	0.6995565	0.3063871	0.8047479	0.2112195	0.8089669	0.3957702	0.7552763	0.805758	0.3286477	0.4947065	0.6657037	0.6100658	0.5948276	0.5988228	0.6644284	0.5277855	0.6779374	0.667784	0.6070489	0.374724	0.5111078	0.3883208	0.6296913	0.3689961	0.1501559	0.6744742	0.6912367	0.5491776	0.6148126	0.3650185	0.1851642	0.4883137	0.1936315	0.1174285	0.2728656	0.486241	0.5598833	0.2527809	0.4788414	0.1708908	0.3178762	0.3929152	0.3228396
0.589628	0.5947464	0.2145952	0.7528843	0.596931	0.09673752	0.06858793	0.7434271	0.1011176	0.08412188	0.6847383	0.7946772	0.4011093	0.6143566	0.8856371	0.07887644	0.08050469	0.7985207	0.7325888	0.7100658	0.05907423	0.07313848	0.5928376	0.08027899	0.8928702	0.04368392	0.05646139	0.2802132	0.7227549	0.04269972	0.7870334	0.7477193	0.0673523	0.08492882	0.7778347	0.720989	0.5763891	0.7201734	0.07809503	0.1891255	0.0480028	0.7684332	0.06713416	0.0830529	0.08621968	0.7358501	0.7466986	0.8987024	0.7162229	0.7326618
0.2022534	0.2704239	0.08462971	0.3660451	0.320714	0.6181896	0.4685672	0.2659018	0.6656477	0.2796313	0.5197806	0.4113758	0.5514237	0.4140285	0.1920011	0.5049751	0.3468154	0.2867454	0.4600408	0.3734721	0.4481955	0.3665819	0.5395495	0.2803974	0.3499787	0.3677135	0.4749584	0.4878652	0.6114984	0.448195	0.4803287	0.7760203	0.4677109	0.3847393	0.4345354	0.3961008	0.6831903	0.615685	0.4667581	0.5101439	0.6014541	0.3904572	0.427633	0.3214563	0.5025221	0.5393454	0.6694722	0.5609902	0.4752336	0.5609789
0.1773428	0.3002917	0.2335234	0.3725534	0.3895108	0.5767789	0.3769355	0.1506254	0.6334532	0.3317144	0.4701146	0.441318	0.7882304	0.2730757	0.1725242	0.137247	0.1738158	0.3954055	0.1455476	0.3421091	0.196754	0.5819328	0.5853572	0.1846222	0.352064	0.2896868	0.5516359	0.4064128	0.7778633	0.2243334	0.5548474	0.9048358	0.5017423	0.4922614	0.5389412	0.3967753	0.286321	0.8314983	0.7092385	0.799573	0.1180344	0.8735266	0.6529866	0.5935059	0.7398007	0.1632589	0.2905654	0.7176737	0.6871301	0.5877992
0.2809996	0.2783585	0.2218622	0.3031277	0.4065377	0.2144712	0.3556854	0.3099815	0.1479699	0.1705675	0.8388566	0.5343931	0.4831438	0.4505787	0.3194106	0.2241521	0.3879646	0.5059729	0.5198002	0.5068247	0.5600152	0.6707549	0.5178559	0.5011107	0.3824245	0.3932625	0.5589187	0.4209276	0.5746416	0.5861848	0.6662613	0.1377885	0.6105095	0.4464677	0.2597514	0.7020716	0.3691758	0.5824994	0.5047272	0.5580895	0.09198222	0.6655561	0.7396315	0.6417781	0.746272	0.7980905	0.1340469	0.7680594	0.7293615	0.5799927
0.5559298	0.3831646	0.48473	0.4009875	0.4339004	0.2301001	0.3948556	0.6374475	0.1887304	0.327112	0.8668164	0.490154	0.3801032	0.4143765	0.2638927	0.4070722	0.333845	0.4540892	0.4684407	0.4528467	0.3992056	0.2947528	0.5320717	0.6279659	0.4605951	0.4094766	0.6908368	0.4768737	0.6145396	0.5396267	0.2745983	0.6858186	0.4728729	0.4520851	0.282355	0.6171584	0.8070484	0.612837	0.4010333	0.8434155	0.8450924	0.8920939	0.7033449	0.4899534	0.6856764	0.8067871	0.3962815	0.7049043	0.774123	0.3056112
0.580882	0.6378309	0.4963374	0.6398702	0.5411603	0.3667592	0.4882274	0.469981	0.3534066	0.407941	0.333254	0.674299	0.4128888	0.4031582	0.6765847	0.372474	0.4926324	0.5843303	0.5025544	0.5626285	0.4963835	0.5655413	0.465791	0.5386875	0.5724192	0.5773619	0.4449381	0.4929475	0.2589771	0.4763734	0.4322466	0.7881735	0.6576431	0.4008107	0.3720546	0.5802531	0.3184191	0.4154716	0.5088212	0.3542988	0.3142936	0.4095769	0.7279009	0.4923773	0.3560017	0.5500572	0.8121704	0.7926254	0.4297956	0.4467774
0.2565702	0.3353862	0.2647545	0.3160851	0.4862368	0.6983766	0.4632392	0.2592483	0.2684554	0.1545124	0.6373982	0.4400882	0.2555176	0.2793255	0.3679394	0.6305259	0.5265589	0.3885868	0.5717231	0.4519854	0.7009605	0.2714878	0.6450981	0.611122	0.2911709	0.5472296	0.6359554	0.6156074	0.7878527	0.5462989	0.26619	0.3631797	0.5030531	0.3165116	0.2076649	0.4573304	0.5796724	0.7331371	0.2226872	0.5673163	0.7609204	0.1723717	0.5044087	0.5855337	0.7817758	0.7778853	0.5715737	0.6115647	0.3054289	0.3382524
0.5574659	0.6255656	0.5908847	0.722322	0.6286809	0.3181241	0.4849758	0.6588471	0.2508437	0.7141995	0.2600939	0.6932474	0.3200254	0.7876732	0.8437935	0.285403	0.4756518	0.780743	0.4570131	0.5762727	0.4169489	0.5190766	0.4406877	0.6136984	0.5249114	0.4678249	0.4442986	0.4005587	0.3682128	0.5758126	0.7312775	0.09927766	0.5601894	0.6648226	0.3075883	0.5960803	0.2747426	0.1997636	0.8977556	0.1872396	0.1918125	0.1831446	0.4345636	0.5580305	0.2426162	0.2554992	0.6648553	0.3150202	0.4321395	0.2579141
0.287524	0.3024316	0.2501866	0.3686247	0.3093256	0.3333159	0.4476053	0.4305277	0.4442667	0.5148925	0.452407	0.3938916	0.3905738	0.4852277	0.3981974	0.3695076	0.5268074	0.3939208	0.3737889	0.5056784	0.4966405	0.4766432	0.4900109	0.4278197	0.413209	0.4749825	0.6055723	0.6377638	0.191374	0.4177633	0.6386847	0.6780595	0.4697245	0.5423114	0.4807306	0.4242765	0.3311509	0.4119938	0.6097025	0.5941358	0.6359051	0.2440565	0.6276924	0.3841024	0.7104528	0.5172104	0.623054	0.6180276	0.2297151	0.6450046
0.4731329	0.5132292	0.4518035	0.5252249	0.4150171	0.4937741	0.4661247	0.2966706	0.3450979	0.2930967	0.2588161	0.5124519	0.3895324	0.4304669	0.3746548	0.4143384	0.4683172	0.5441861	0.4894481	0.5245271	0.6829615	0.3087562	0.3166521	0.3179041	0.4453932	0.5489983	0.4503458	0.4527985	0.7262779	0.4441261	0.3562948	0.4078278	0.5190331	0.2611223	0.5367522	0.4886132	0.5118491	0.5674077	0.4210526	0.5182151	0.5109625	0.4372314	0.5019585	0.6851108	0.6279218	0.4749097	0.3431911	0.6306338	0.6432495	0.4573217
0.1247146	0.2069521	0.1490174	0.2054333	0.3410577	0.5959775	0.1202602	0.1222537	0.7372754	0.1154406	0.7713049	0.3228385	0.651844	0.433741	0.1480449	0.6854131	0.2646658	0.2916094	0.5500512	0.3149557	0.09786157	0.4816892	0.6264094	0.3278812	0.2965031	0.4954717	0.6507388	0.4577353	0.6970468	0.3773433	0.6321989	0.8937076	0.3993506	0.1300105	0.6530281	0.432072	0.7056949	0.7412928	0.194654	0.6979206	0.8348116	0.8223125	0.5556044	0.5522899	0.1388794	0.7513359	0.8164024	0.6152325	0.6184269	0.5359184
0.259217	0.3319981	0.2707394	0.459185	0.4675852	0.6763988	0.3714649	0.5772707	0.7742645	0.5021923	0.7095301	0.5681213	0.1509489	0.3743639	0.2534906	0.4342105	0.32573	0.4427023	0.2196343	0.3814543	0.599985	0.4871379	0.7010326	0.5339023	0.4914565	0.3991035	0.435696	0.4367151	0.7323403	0.4638135	0.2528988	0.857206	0.5698695	0.3311119	0.1970011	0.5430516	0.789405	0.7661204	0.2286829	0.7385844	0.7628579	0.7982198	0.5977154	0.562196	0.4980636	0.7005064	0.1784074	0.6907492	0.6672445	0.2492428
0.372362	0.3351783	0.5223522	0.4848032	0.4014375	0.193826	0.4890909	0.4737586	0.7749287	0.487987	0.07197016	0.5656611	0.7491438	0.66001	0.467061	0.1522307	0.3869952	0.4324244	0.29893	0.3195475	0.5851817	0.4518603	0.2684756	0.3342845	0.5912762	0.6210856	0.3695751	0.4167506	0.6952294	0.5130482	0.5131993	0.5707384	0.7503444	0.6677632	0.6374395	0.5994347	0.4377949	0.2366601	0.6313703	0.5653762	0.4292794	0.6969223	0.4654463	0.4061484	0.5977747	0.2537045	0.673429	0.5509434	0.6043878	0.3585638
0.3809732	0.390929	0.192709	0.5542344	0.4276651	0.6183657	0.3270874	0.434216	0.2150585	0.6832041	0.6437157	0.6063074	0.6835945	0.69274	0.5110303	0.1525771	0.3258941	0.4153546	0.6706339	0.3804474	0.3279029	0.6201288	0.7349811	0.4937363	0.4683976	0.3847566	0.5568413	0.4159631	0.4176413	0.5107741	0.2319159	0.8812447	0.7677377	0.841445	0.2841192	0.5938688	0.8105938	0.6656274	0.3046201	0.5958282	0.05890052	0.7888938	0.5388159	0.3527251	0.3862372	0.5912324	0.1062978	0.5966589	0.679492	0.3615083
0.5346464	0.5695028	0.5141773	0.6244373	0.5174352	0.4434762	0.5051478	0.5977589	0.2747784	0.594913	0.2694616	0.6364111	0.2782355	0.4797744	0.626338	0.3624332	0.5300238	0.6344872	0.5145876	0.5840647	0.4363364	0.639315	0.3755206	0.6141679	0.6321642	0.5425668	0.4904962	0.5496663	0.3499114	0.5613533	0.2775766	0.783499	0.7430759	0.6111896	0.4616584	0.6036288	0.4161184	0.2805637	0.4006072	0.4711617	0.5357234	0.3254149	0.5418547	0.5178468	0.3740993	0.5475805	0.2016311	0.7417609	0.5733774	0.3967834
0.2510327	0.3157805	0.1651383	0.4989619	0.4421237	0.4722642	0.4893317	0.5446958	0.3591659	0.8561524	0.1069401	0.5329913	0.3153684	0.7568185	0.5540133	0.1531673	0.3883296	0.4613544	0.6898857	0.4584124	0.2684013	0.4744486	0.7586682	0.5197509	0.4088238	0.4644	0.2246998	0.6899792	0.1073446	0.5050517	0.4265186	0.06141402	0.5037037	0.555014	0.1570091	0.5112691	0.3458935	0.7539795	0.694276	0.2146837	0.7461206	0.1113461	0.2455559	0.3994898	0.241451	0.7741218	0.8293997	0.4383597	0.2794943	0.5992727
0.3426497	0.4327082	0.2770537	0.3340358	0.5590361	0.4765889	0.4706496	0.05875371	0.7939526	0.04150943	0.2511921	0.5573281	0.239833	0.5285996	0.1789292	0.5442784	0.248248	0.3916278	0.4748774	0.3681098	0.1868448	0.1616097	0.6234375	0.5313441	0.264951	0.2026287	0.6704569	0.5023853	0.5958565	0.5045463	0.7181691	0.05174644	0.5461965	0.5384909	0.193258	0.4979031	0.7881361	0.05284515	0.674108	0.6378522	0.8452677	0.6340281	0.6557128	0.6695288	0.2652185	0.461366	0.5799546	0.702916	0.5411379	0.6003624
0.3162323	0.28639	0.1961451	0.3409264	0.3912394	0.5344353	0.501379	0.4266583	0.6266298	0.3204787	0.6402256	0.3990435	0.5779225	0.4399418	0.2121617	0.4690527	0.4990599	0.2831064	0.4266123	0.4250782	0.5250718	0.395763	0.5010214	0.3146574	0.3921038	0.4786966	0.5151185	0.5395491	0.6283779	0.4688169	0.4680042	0.8182648	0.3661538	0.376339	0.4577316	0.4375378	0.602295	0.5381337	0.4188878	0.5701886	0.5428691	0.7265749	0.4853009	0.3909498	0.6709095	0.5889066	0.6455111	0.5908215	0.4672525	0.5801239
0.2116749	0.4521444	0.1804411	0.4337948	0.5088043	0.1845501	0.3024652	0.6967811	0.1367875	0.4940009	0.5406358	0.5830476	0.6445295	0.165386	0.2288628	0.6837601	0.3998657	0.4263703	0.1216987	0.4586588	0.2104613	0.6754433	0.7702854	0.595946	0.2280106	0.261279	0.1989622	0.5595551	0.8306264	0.6111422	0.7416778	0.1178712	0.6073169	0.6621263	0.7	0.6569201	0.852229	0.1105788	0.5007906	0.8854485	0.1187797	0.1608173	0.7791447	0.673327	0.544702	0.1777728	0.160281	0.7988732	0.7882976	0.5091259
0.7750294	0.7574348	0.8100119	0.7041705	0.7001441	0.3031517	0.4265935	0.3837728	0.3145993	0.5843025	0.5168082	0.6787523	0.3529148	0.5312119	0.7535691	0.6366907	0.4943075	0.7372315	0.484524	0.6660424	0.5695469	0.5547642	0.3786244	0.5544881	0.6522794	0.5252982	0.61009	0.4873353	0.2857408	0.4023895	0.4340522	0.5672165	0.7630429	0.6847689	0.4842599	0.5347858	0.2743686	0.2709766	0.4704075	0.2578776	0.2713142	0.3159209	0.8678871	0.6540011	0.3397474	0.5232289	0.2181076	0.8310286	0.4595101	0.445712
0.2547503	0.3528123	0.2311381	0.4094864	0.2819031	0.341538	0.5107183	0.4792765	0.457521	0.5837081	0.4788097	0.3937342	0.355022	0.5336962	0.4051324	0.3247698	0.5791924	0.4021041	0.3827089	0.5059422	0.5831385	0.5285389	0.4983702	0.4812878	0.4279512	0.4478123	0.6646296	0.6797141	0.1768691	0.3916895	0.6762016	0.7381846	0.45101	0.6320961	0.688188	0.4197531	0.349448	0.426013	0.6301785	0.5639073	0.6399917	0.2209367	0.6143506	0.407575	0.7774159	0.4427351	0.6114933	0.6084921	0.2455536	0.632291
0.173967	0.3517399	0.2826039	0.3107537	0.3899862	0.4778168	0.3884611	0.1926899	0.7056014	0.1529677	0.545096	0.2630554	0.6629698	0.1550472	0.2586514	0.4713072	0.3111728	0.3759358	0.382088	0.4925956	0.3989937	0.3331783	0.6970707	0.3277678	0.4450544	0.3242504	0.7172611	0.5626047	0.5079342	0.6069095	0.6219799	0.3656324	0.4697976	0.2438679	0.4835612	0.471412	0.8195235	0.4747582	0.7333426	0.732962	0.7788618	0.6530998	0.4862788	0.6565202	0.3242501	0.4670013	0.881433	0.8263635	0.6082258	0.5499039
0.511153	0.5030822	0.5338171	0.3831066	0.4732433	0.501792	0.3773643	0.3048643	0.6048024	0.3501657	0.548519	0.4642729	0.5926986	0.4436769	0.4342157	0.4919198	0.3870304	0.478617	0.6242434	0.5037631	0.6556641	0.543981	0.500099	0.5072696	0.4901371	0.3646403	0.5820505	0.4575978	0.2316142	0.582058	0.6516102	0.7237277	0.555877	0.5769638	0.6364018	0.552531	0.606651	0.2433957	0.3692576	0.723483	0.5869565	0.6518786	0.6268985	0.6180204	0.5006493	0.2164125	0.2929423	0.6388614	0.5537427	0.3018856
0.92794	0.9197502	0.9241856	0.9044591	0.8261119	0.3009691	0.3893892	0.7539955	0.2242504	0.8199286	0.2534776	0.8235859	0.3575847	0.7796344	0.9356714	0.4104944	0.5149978	0.8642663	0.5359299	0.7143373	0.4583167	0.6870938	0.4603464	0.7763422	0.7556912	0.5778346	0.554341	0.4963622	0.3145179	0.6134138	0.4342496	0.1559551	0.6189429	0.6969147	0.5132182	0.6854901	0.2435722	0.2535111	0.4653972	0.2258218	0.2116528	0.2201247	0.5309835	0.752545	0.2627294	0.3099042	0.1720034	0.3155901	0.4472747	0.3490443
0.2899068	0.3118118	0.1700669	0.3817693	0.3719804	0.6108339	0.4602322	0.1646903	0.5699702	0.257387	0.1184703	0.483256	0.6044818	0.4524432	0.1705676	0.5739587	0.361	0.3760675	0.5144443	0.3385878	0.5243766	0.4583863	0.6284201	0.3497984	0.3907614	0.498985	0.4913797	0.5317978	0.6643108	0.4654656	0.5321577	0.6311691	0.5163447	0.385716	0.6325243	0.332342	0.6953174	0.1220515	0.5407425	0.6659682	0.5457007	0.7925497	0.4962858	0.4479641	0.7047642	0.2302714	0.756618	0.687014	0.471921	0.6461646
0.4624002	0.4257972	0.2642667	0.3313281	0.4226926	0.661128	0.3652641	0.1797974	0.7833552	0.393072	0.7718949	0.4907882	0.7037631	0.5182558	0.3875997	0.4135599	0.2794944	0.3513129	0.7120728	0.4252086	0.6627007	0.5758787	0.5656165	0.4372053	0.500365	0.3884256	0.710466	0.5418444	0.109229	0.6460057	0.6936325	0.9007888	0.5785073	0.6053571	0.7283449	0.572825	0.7575464	0.2159106	0.2003192	0.7903399	0.63784	0.6562597	0.6784627	0.6158176	0.4034002	0.1567616	0.1391879	0.737827	0.7443541	0.1728379
0.3281294	0.3812959	0.2464339	0.481112	0.4643965	0.6344032	0.4527853	0.3164743	0.3261741	0.2549034	0.6549695	0.5223604	0.547422	0.3246036	0.3075058	0.454328	0.295746	0.5110821	0.4067473	0.5083794	0.4120959	0.3109227	0.5824207	0.5233358	0.3393033	0.5212988	0.62531	0.4923519	0.5872186	0.6289629	0.3708006	0.8793477	0.585852	0.6387671	0.1997239	0.5657876	0.7823797	0.6079957	0.2968555	0.7169326	0.202764	0.669664	0.7577251	0.5029131	0.48843	0.304721	0.5540584	0.7965738	0.7557544	0.5897081
0.3967355	0.5175243	0.538928	0.6068695	0.5022022	0.3976444	0.4447601	0.5724165	0.3394746	0.6731454	0.3900348	0.610085	0.3314989	0.5752092	0.6750953	0.3962007	0.6067854	0.6131096	0.5143924	0.6067372	0.425376	0.6119109	0.3779041	0.5352047	0.6083356	0.5970096	0.4817471	0.5831618	0.4316683	0.6039314	0.358161	0.2807604	0.6941668	0.6081175	0.4260757	0.6672043	0.7201406	0.3049336	0.5160466	0.3379627	0.2514529	0.4547268	0.5620257	0.589601	0.4705998	0.6642644	0.2546283	0.4605249	0.7494506	0.6707848
0.2196873	0.3067283	0.1466063	0.4097017	0.3297608	0.5269309	0.4354355	0.4817674	0.619256	0.4243518	0.6127371	0.4851018	0.5495126	0.5039632	0.212578	0.4493946	0.3744406	0.3910889	0.3851699	0.3839495	0.5411097	0.4379223	0.5464254	0.3330133	0.4251499	0.4078583	0.5031665	0.4479094	0.6463066	0.4694355	0.5346944	0.7860629	0.5221989	0.4736601	0.6252597	0.4993062	0.6294632	0.6484423	0.5293813	0.5802723	0.6317239	0.7563074	0.4521656	0.391562	0.5520175	0.5819735	0.6584551	0.5990025	0.5760488	0.4982767
0.7790327	0.8368222	0.803791	0.7748818	0.6359102	0.2872485	0.4057633	0.5814519	0.2094915	0.7912873	0.1944937	0.6638947	0.2909583	0.5947925	0.8738895	0.3714513	0.4189311	0.736541	0.5347027	0.6022463	0.383137	0.9079785	0.3899741	0.9070141	0.6041202	0.4462642	0.4271749	0.4210316	0.3270403	0.7539493	0.3668267	0.1143627	0.9115142	0.6044372	0.4413253	0.5756075	0.2135503	0.4383891	0.4365696	0.6405609	0.2311722	0.2320303	0.8916277	0.9312777	0.2522136	0.272906	0.1331382	0.362204	0.9136755	0.2901777
0.4847888	0.5587311	0.3820373	0.6500562	0.5285984	0.4435418	0.488763	0.719537	0.3866953	0.7558633	0.3660643	0.6454941	0.4097622	0.5896254	0.7051361	0.3271585	0.4722381	0.5649412	0.5546395	0.5361861	0.5047359	0.6349826	0.5465376	0.7094595	0.685308	0.4946724	0.4074791	0.4736114	0.5509456	0.6683781	0.4060277	0.2659122	0.9110697	0.6274748	0.3975844	0.6566255	0.4523481	0.5657012	0.4818492	0.3992581	0.1797836	0.550936	0.448746	0.5215186	0.3280661	0.3863806	0.2151262	0.52908	0.7373668	0.3402975
0.3284039	0.4474448	0.2444554	0.6383845	0.4017303	0.2761969	0.3436721	0.569564	0.2054684	0.8007945	0.7842231	0.7937865	0.3651354	0.6421506	0.669424	0.2234702	0.3863784	0.5531769	0.7679763	0.4112294	0.6795443	0.8016332	0.5101877	0.5332323	0.5794494	0.3848118	0.3225462	0.3571721	0.5055211	0.6535902	0.3442236	0.4006376	0.8578631	0.9005895	0.6558045	0.7145774	0.5542427	0.4841568	0.6964104	0.6494474	0.2817697	0.3073171	0.5155715	0.3400358	0.5420317	0.7530756	0.3834328	0.7857898	0.8110407	0.2940902
0.4191981	0.3490767	0.3886819	0.4095647	0.3602682	0.6168616	0.3549387	0.4394901	0.6487909	0.3067811	0.6807734	0.4601475	0.2549607	0.3679096	0.3389635	0.5573608	0.37337	0.4039377	0.4472162	0.4300015	0.5476779	0.4103766	0.5465996	0.3984277	0.382588	0.3622184	0.5361677	0.4488802	0.6265882	0.4034477	0.5926397	0.7965681	0.4058621	0.3844975	0.5856955	0.4549342	0.6867759	0.6958813	0.4759168	0.7185335	0.729535	0.6911316	0.5439308	0.4577294	0.5672799	0.5466667	0.5682245	0.6155418	0.5643206	0.6427812
0.4953271	0.6048381	0.4696712	0.6852748	0.6580115	0.3885265	0.4672647	0.6594591	0.342256	0.6486188	0.3713671	0.6993885	0.3680202	0.5079902	0.7216656	0.4364099	0.6269484	0.6724702	0.450288	0.6901081	0.4906605	0.7135465	0.5814785	0.6327014	0.7105166	0.6669444	0.5020223	0.5822902	0.4751255	0.6399047	0.5467016	0.2531704	0.652211	0.5120646	0.5612823	0.6407273	0.3884928	0.3678576	0.6025418	0.3535554	0.3246482	0.4367003	0.5944875	0.5908443	0.4087032	0.4948225	0.2524977	0.7379949	0.5754359	0.4453374
0.3926829	0.3984935	0.2469212	0.4636545	0.4257084	0.5717038	0.5156634	0.5189844	0.6084692	0.4093038	0.6254762	0.5053413	0.5611441	0.4457788	0.3451555	0.4951274	0.4829875	0.4019058	0.4904266	0.4731858	0.5416588	0.459998	0.5547518	0.3472399	0.4244533	0.4841701	0.4683649	0.5147643	0.5745443	0.5551986	0.4891982	0.7260804	0.4967352	0.4328499	0.5229382	0.4961548	0.6671122	0.5345559	0.5038078	0.5417795	0.58737	0.6514474	0.5001249	0.4381233	0.5959816	0.5521603	0.6418177	0.6142185	0.5770649	0.6061576
0.6245674	0.6243243	0.4875756	0.8195426	0.6608026	0.524744	0.5972903	0.7433525	0.4183944	0.8626019	0.2554881	0.7962005	0.4062725	0.7939521	0.8372658	0.3732058	0.5946831	0.7387677	0.7341459	0.6687186	0.6501139	0.6961834	0.6147153	0.7197865	0.7655653	0.7010392	0.4250452	0.5381553	0.4125732	0.6691709	0.4481822	0.1628499	0.6951714	0.7976302	0.4958333	0.7517449	0.4402786	0.2885709	0.5726001	0.1980153	0.1278355	0.3575635	0.5638777	0.622268	0.3301353	0.5121299	0.1901347	0.3661139	0.4466154	0.4028825
0.1599409	0.242676	0.09960306	0.3496527	0.3625965	0.6616002	0.4317956	0.4360228	0.4671293	0.3135238	0.7021235	0.4697888	0.6906163	0.4120998	0.1216041	0.5883267	0.3274499	0.2895058	0.5119946	0.3191711	0.6836617	0.4804029	0.6750169	0.3227423	0.3780423	0.4787357	0.6003262	0.4347484	0.766984	0.6168582	0.1636901	0.8980479	0.5211353	0.4907601	0.5683646	0.4698714	0.76819	0.6904348	0.423205	0.7598804	0.7787581	0.8335707	0.6130981	0.5084251	0.6829587	0.7094086	0.6886084	0.7353219	0.6624818	0.6540843
0.2288532	0.4487573	0.2030579	0.3159541	0.5234233	0.1827689	0.2000699	0.7274132	0.1785158	0.5135829	0.5934187	0.5726178	0.6309934	0.1891619	0.2460779	0.7498181	0.445943	0.4942281	0.1383028	0.4578918	0.1687007	0.7053176	0.7801287	0.6806324	0.2028326	0.1871665	0.2325291	0.607949	0.8526671	0.6607394	0.7931738	0.3456568	0.6334777	0.7197389	0.7609909	0.6891175	0.851312	0.1916764	0.4229137	0.8590747	0.187128	0.2097447	0.793601	0.7428517	0.6359978	0.2124121	0.1446493	0.8216057	0.8329198	0.592674
0.5433769	0.5850313	0.6097375	0.5719101	0.5998743	0.4897395	0.4777802	0.4359888	0.55481	0.5169237	0.438666	0.4805755	0.4124936	0.5866424	0.5611655	0.533644	0.5681508	0.6065944	0.4493494	0.5747457	0.3826907	0.5685279	0.6435934	0.5830222	0.6344583	0.5000581	0.4780246	0.5351183	0.3569845	0.4567045	0.6584393	0.21074	0.48356	0.4611816	0.5845703	0.5352483	0.2845663	0.5469127	0.7455658	0.5088926	0.550124	0.2815279	0.5648855	0.6680071	0.6271968	0.4442105	0.5776022	0.4091399	0.630787	0.4266576
0.3175482	0.3593554	0.3073514	0.3905704	0.3934665	0.388898	0.4025248	0.2543139	0.5103944	0.2511687	0.8113256	0.445852	0.676413	0.4393889	0.30273	0.249953	0.4174268	0.3514844	0.5779628	0.4599493	0.2396009	0.5495216	0.7029616	0.465035	0.5045367	0.4193217	0.6963992	0.4516813	0.7693003	0.608298	0.3085812	0.9125642	0.5189613	0.5116687	0.6587909	0.5634	0.4311547	0.7855967	0.2461969	0.7721407	0.7000591	0.8682904	0.6730855	0.6283268	0.7220786	0.743626	0.5562081	0.7673892	0.6873684	0.6911023
0.2704982	0.3890897	0.2465189	0.3758058	0.4331665	0.2161789	0.2552505	0.691061	0.2352566	0.4772033	0.5156639	0.526616	0.6147611	0.3200791	0.330254	0.6881554	0.4341381	0.4816554	0.2831603	0.5020911	0.2444174	0.6596691	0.695379	0.6307439	0.308201	0.2602447	0.37563	0.5586547	0.8140023	0.5697277	0.7334757	0.6085483	0.5875171	0.6907601	0.7432719	0.6700119	0.7913584	0.2318129	0.4750058	0.8287611	0.2764194	0.4079086	0.7401729	0.6968044	0.5704314	0.2611789	0.2438545	0.8020365	0.7889924	0.532827
0.5788962	0.5818589	0.689483	0.6401515	0.6738945	0.4033883	0.5045877	0.6555384	0.2973455	0.7294658	0.5201652	0.599988	0.501075	0.5664224	0.7749386	0.4978145	0.6613756	0.6686251	0.5494158	0.6669842	0.4295026	0.6772309	0.4471367	0.6750649	0.6564108	0.6685455	0.5244706	0.6374022	0.36735	0.580389	0.4615857	0.320547	0.5686563	0.7156824	0.5367878	0.672311	0.5383192	0.3309611	0.4860835	0.3770855	0.3738484	0.4537614	0.5599374	0.5993207	0.4242107	0.5671892	0.3653054	0.4512401	0.4874554	0.6582938
0.3240081	0.4225032	0.2044809	0.3852837	0.4727955	0.5988361	0.5586861	0.4397562	0.6312248	0.4629899	0.6403427	0.4994127	0.6200444	0.5035304	0.2795031	0.4885015	0.5116865	0.3078675	0.480683	0.4821004	0.5379688	0.4250141	0.6246806	0.3652832	0.4411638	0.5086558	0.4670842	0.5510688	0.6124647	0.5016001	0.4985572	0.745966	0.5146376	0.4849588	0.5799091	0.46628	0.6742046	0.6532686	0.5182028	0.5935062	0.5696751	0.7104786	0.5278977	0.4793476	0.6413148	0.5741466	0.6999878	0.6175753	0.561615	0.6144874
0.4437052	0.5108472	0.4026586	0.5709786	0.4362837	0.3455355	0.5302663	0.3582625	0.3410797	0.2134756	0.3457656	0.6277961	0.5654725	0.5073636	0.4835514	0.3882754	0.5932772	0.6268575	0.3905338	0.66282	0.4652947	0.4255944	0.4330694	0.4419963	0.6104432	0.5607882	0.4583971	0.5508074	0.2114482	0.6411205	0.611507	0.4758011	0.6136029	0.419469	0.4593709	0.7234823	0.6390978	0.4938453	0.6346036	0.6621884	0.3605748	0.3547997	0.5877753	0.4569034	0.6730133	0.4332168	0.5190157	0.5978522	0.7928939	0.6779681
0.4502708	0.5607858	0.5294206	0.6605937	0.5994616	0.3751022	0.4316942	0.6249619	0.2990654	0.7677718	0.3772127	0.665387	0.3797099	0.6617965	0.785391	0.4021893	0.6319662	0.6848352	0.531013	0.6523628	0.4138741	0.6603081	0.4216084	0.564242	0.6617832	0.6107194	0.4883226	0.6000678	0.4223306	0.6768058	0.4429228	0.2247129	0.7548534	0.6671948	0.5030351	0.7144322	0.8828305	0.2493145	0.4705213	0.3920445	0.2452455	0.4246925	0.5686449	0.6825799	0.4085417	0.6491804	0.2871117	0.4504751	0.8638734	0.6958223
0.349088	0.4158714	0.2192691	0.29185	0.3787966	0.5919683	0.5145137	0.5406361	0.2053664	0.4898521	0.7973211	0.5531649	0.2605627	0.5027836	0.2871506	0.2403999	0.3425594	0.3187371	0.6665851	0.3810034	0.2470692	0.6097129	0.7854469	0.5851832	0.6406769	0.4454602	0.2251745	0.5183082	0.8015294	0.5544363	0.6870391	0.4191766	0.574945	0.4486361	0.5600926	0.6002134	0.3931641	0.4378301	0.2283388	0.7307271	0.8494716	0.8778458	0.6679096	0.6872218	0.8006898	0.7445525	0.5441232	0.7801971	0.7445295	0.2529335
0.2191568	0.2445228	0.1984887	0.3295844	0.3008969	0.4952273	0.491245	0.4126057	0.4806785	0.2609226	0.6041268	0.4109013	0.5611094	0.4088506	0.2302487	0.5665015	0.5311148	0.3661431	0.545883	0.4938918	0.6105278	0.4265892	0.5179054	0.3662451	0.4164991	0.6060924	0.5880065	0.596714	0.5796832	0.5244034	0.6074902	0.6713062	0.5114154	0.3728263	0.6787704	0.4972122	0.6217651	0.685037	0.5370327	0.6703156	0.6775907	0.8027675	0.4869632	0.4802235	0.6258914	0.6938424	0.760929	0.6034988	0.5865105	0.6184204
0.1124205	0.154037	0.04435573	0.1700752	0.4020938	0.6606084	0.5770264	0.2436667	0.7846952	0.1126011	0.6241817	0.443091	0.7381676	0.4593625	0.05028133	0.5511369	0.5129446	0.1826981	0.5422672	0.3712442	0.6232488	0.26481	0.7393249	0.2951667	0.3099339	0.5426315	0.384945	0.5963664	0.7356824	0.5155235	0.538623	0.8513539	0.5223426	0.4227403	0.6329519	0.4311392	0.7650828	0.6516427	0.5359819	0.7367152	0.7615279	0.8142539	0.5110676	0.4711967	0.7558635	0.7377245	0.7612329	0.7046129	0.3777493	0.7219388
0.561041	0.6882358	0.7633008	0.6929318	0.6848958	0.5407885	0.4651513	0.5710213	0.6196601	0.619275	0.5833333	0.6449215	0.7735273	0.7889277	0.7269155	0.478163	0.3836357	0.7590429	0.533801	0.6391551	0.3221784	0.6749794	0.8256192	0.7615235	0.7167429	0.5064452	0.5414101	0.5854095	0.2541465	0.4438925	0.7771941	0.1867361	0.7147118	0.6188619	0.5498206	0.5126973	0.4890457	0.4427001	0.8130904	0.5345497	0.2269907	0.255473	0.3930445	0.4643981	0.4238937	0.3023711	0.4084615	0.2684976	0.6900816	0.2446769
0.3208025	0.3196346	0.1936869	0.3101051	0.3680459	0.5655284	0.2271324	0.5072157	0.6702401	0.3815244	0.7281998	0.4987008	0.5852269	0.5142296	0.1756765	0.6529177	0.3587738	0.3805812	0.6221757	0.315146	0.6084703	0.4375522	0.649779	0.5019643	0.3878315	0.3881117	0.5426376	0.4147221	0.6845567	0.4280676	0.647414	0.8486269	0.4677351	0.472004	0.5773655	0.443114	0.6696926	0.7178617	0.5715637	0.690662	0.7371781	0.8138144	0.5695464	0.459519	0.6244232	0.6497853	0.7599095	0.5844186	0.6430324	0.50753
0.4368621	0.4724354	0.3262823	0.5458223	0.4933941	0.5243	0.5347344	0.556531	0.4921768	0.8498851	0.1967278	0.5661846	0.4547011	0.6797841	0.5747254	0.2536469	0.4642902	0.5360461	0.7375289	0.5301608	0.3974199	0.5371794	0.7121252	0.5442262	0.489125	0.5475994	0.3687686	0.6650651	0.3386547	0.5330799	0.5032507	0.122733	0.5490417	0.5532812	0.316963	0.5434462	0.492324	0.7305526	0.6745399	0.3572635	0.7196881	0.236986	0.373775	0.4869422	0.370817	0.7447572	0.8178539	0.5025403	0.4777192	0.6224656
0.2139139	0.422543	0.2674758	0.4606411	0.4962502	0.6424432	0.469443	0.1681403	0.7594932	0.5050342	0.6821563	0.4479097	0.7336205	0.3962984	0.1701216	0.1580013	0.1861086	0.5083953	0.2050308	0.3965203	0.2177532	0.6197022	0.6289525	0.4577593	0.5179031	0.3634031	0.5912183	0.5009727	0.7760255	0.3697448	0.640029	0.8770298	0.566132	0.4929034	0.7009257	0.512049	0.5120407	0.7954317	0.703204	0.7656239	0.1020863	0.848036	0.6912867	0.6643215	0.759932	0.2937792	0.510956	0.7215877	0.7285243	0.6687757
0.2824521	0.3932055	0.4422299	0.3614254	0.3677762	0.5543115	0.4144231	0.4792895	0.6064947	0.3291541	0.7459645	0.3067645	0.5225145	0.4613426	0.5504786	0.4930664	0.5056787	0.4122593	0.4281398	0.4491922	0.6112954	0.5078548	0.5295482	0.3394514	0.56754	0.4413572	0.5035813	0.5069466	0.6142567	0.5105428	0.5688151	0.8192644	0.4154716	0.5671266	0.6029063	0.4065362	0.6180661	0.7192328	0.5825795	0.5722544	0.746712	0.7825543	0.4658914	0.4779486	0.7114546	0.5669038	0.7477426	0.6446409	0.5979787	0.6463694
0.3147411	0.4154702	0.2268079	0.4660083	0.3920338	0.5795994	0.4657994	0.5304622	0.6559758	0.4386283	0.6451124	0.5166686	0.6023922	0.5194771	0.3283733	0.5218068	0.42517	0.4499628	0.4845646	0.4591542	0.5555653	0.4719182	0.5980574	0.4129724	0.4792345	0.4689506	0.5356157	0.504801	0.6331673	0.5219972	0.5876936	0.7738632	0.5597301	0.5041614	0.6229514	0.5403404	0.6456113	0.6752754	0.5781828	0.6386865	0.6456285	0.7327151	0.5259792	0.4837209	0.576071	0.6128387	0.727842	0.6421144	0.5994712	0.5684252
0.7682565	0.9211251	0.8861147	0.8612087	0.8437324	0.2997263	0.4716568	0.5373437	0.24372	0.7855214	0.2746068	0.9670137	0.3384267	0.5873079	0.9115301	0.4444526	0.4517745	0.9293833	0.4605481	0.5996974	0.475867	0.5205601	0.416776	0.6109989	0.7670311	0.4886026	0.4531319	0.4225334	0.6134287	0.6416423	0.4547389	0.1717796	0.9829106	0.8061854	0.4678009	0.7370166	0.6540077	0.2219901	0.4420177	0.6550249	0.2076104	0.2284198	0.9561564	0.6281096	0.2982516	0.7857279	0.1890083	0.7880024	0.8788098	0.3107778
0.3299488	0.3937739	0.1362459	0.3487129	0.4877062	0.5828413	0.5623935	0.5096276	0.6613848	0.4619961	0.656471	0.4410409	0.5948017	0.518151	0.18507	0.564209	0.5677996	0.3276725	0.5373816	0.5033965	0.5807211	0.4140785	0.5947838	0.4289831	0.49537	0.5199533	0.5375742	0.5795709	0.6488155	0.5588716	0.5899613	0.7813056	0.5355361	0.5211363	0.5777452	0.5205895	0.6335872	0.6516307	0.532465	0.626829	0.6345999	0.7041982	0.5532637	0.459644	0.6540567	0.636884	0.6896076	0.6349418	0.5445861	0.6405196
0.503461	0.5928116	0.5486893	0.5008399	0.5420057	0.6728672	0.5442914	0.2443732	0.1435935	0.3105503	0.2160618	0.5085167	0.3493642	0.7190766	0.4735523	0.4288399	0.5649429	0.6064684	0.2661862	0.539005	0.6122278	0.3443576	0.5551078	0.405037	0.4671148	0.5656037	0.6260855	0.5066403	0.4573413	0.6488286	0.6893023	0.06269217	0.5785651	0.3661472	0.6509861	0.652858	0.3650596	0.771719	0.682753	0.8021523	0.8584762	0.8463873	0.7417209	0.6707956	0.7164179	0.5599544	0.3593882	0.4184879	0.7281908	0.5830953
0.6434832	0.5855464	0.6412991	0.5762407	0.6099644	0.4000241	0.4809524	0.5744157	0.4268466	0.6696161	0.5672953	0.5868132	0.6839807	0.6118864	0.6333351	0.5136505	0.4762101	0.6522406	0.5607492	0.5769507	0.4922668	0.6458685	0.4941793	0.7097518	0.6146518	0.5525174	0.5595961	0.4773775	0.6433226	0.6165671	0.6486569	0.3799782	0.6424986	0.6954255	0.5754596	0.6013517	0.6505237	0.3585581	0.5016877	0.5725107	0.366172	0.4121509	0.6328992	0.6836048	0.3837265	0.3980019	0.5952296	0.5845382	0.5390013	0.43095
0.3751371	0.4710088	0.51746	0.4913937	0.5153131	0.2617061	0.3911119	0.5095888	0.7128154	0.4069499	0.2785318	0.5330372	0.6210455	0.5124303	0.3653868	0.6229579	0.3472689	0.5249161	0.3186789	0.4759716	0.6300245	0.4283536	0.6568036	0.4968807	0.4813878	0.4869389	0.704106	0.6370217	0.4675336	0.5003694	0.4761115	0.844806	0.5924866	0.4646809	0.7347515	0.3930893	0.7077932	0.723419	0.6029254	0.4708991	0.7852771	0.7513145	0.6386418	0.62132	0.5309324	0.6815758	0.7717795	0.2553684	0.6490119	0.4814516
0.4382474	0.4783987	0.3446514	0.437446	0.4644755	0.6698036	0.6062304	0.2517726	0.4283088	0.6130031	0.7490935	0.6292891	0.6815272	0.6116544	0.4344729	0.3139119	0.6175359	0.4855676	0.7250462	0.329762	0.6329664	0.6749879	0.5847014	0.4516493	0.5136603	0.2974727	0.5614072	0.6299663	0.3305934	0.7550681	0.2949849	0.8371076	0.3861309	0.4652324	0.5057188	0.5662957	0.4615933	0.2994744	0.6540447	0.6600394	0.4541989	0.8175564	0.3960638	0.5146914	0.6649751	0.6149077	0.7851893	0.6322442	0.3104163	0.7895853
0.4381636	0.5244945	0.1932345	0.5076064	0.4991936	0.5638109	0.4472372	0.4814633	0.6740073	0.4312753	0.6779546	0.4838429	0.5794971	0.5228312	0.2365493	0.5941489	0.3910008	0.4023683	0.4935982	0.384917	0.5997601	0.4573486	0.6040247	0.5058783	0.4813853	0.4577861	0.55525	0.4270485	0.7305516	0.5397755	0.5666904	0.8084762	0.499319	0.4444444	0.6798952	0.4581223	0.6959589	0.6339256	0.5244238	0.6993078	0.7469322	0.7269201	0.5608242	0.5584531	0.5616346	0.5785192	0.7791452	0.5990497	0.5709083	0.4803555
0.5717257	0.6465669	0.6205419	0.6244543	0.5623776	0.3496318	0.4692631	0.6981387	0.4204621	0.7458238	0.313491	0.5795692	0.3349205	0.6664744	0.8061581	0.5086609	0.5747436	0.7094439	0.6028216	0.6072958	0.3801807	0.7063298	0.440044	0.7336445	0.7171946	0.5584566	0.692724	0.5548685	0.3355233	0.5007665	0.4828444	0.8350856	0.7991821	0.7453473	0.6092378	0.6142703	0.3469278	0.3120846	0.7697279	0.4263087	0.6415426	0.486584	0.5566711	0.5782637	0.5952167	0.5373771	0.4681931	0.4687757	0.5233681	0.4950726
0.5073457	0.5198408	0.4523181	0.6759728	0.5721774	0.4404458	0.5166693	0.6703309	0.4958851	0.7436595	0.3099224	0.6743262	0.609089	0.6504708	0.7533655	0.4150523	0.5614632	0.6102481	0.5266034	0.6490429	0.4670901	0.6422803	0.6235591	0.6267414	0.6163641	0.5903624	0.5497385	0.6990469	0.3520969	0.5278409	0.7737062	0.2507859	0.5460607	0.6622536	0.431311	0.6362654	0.8893771	0.3762544	0.5758177	0.2921031	0.2697844	0.4654805	0.4760864	0.6385987	0.6635551	0.5686845	0.8714615	0.4012697	0.4747023	0.4569832
0.5205832	0.5287545	0.5400347	0.7403703	0.5209292	0.4386708	0.4322695	0.732062	0.2762973	0.7704976	0.4208608	0.7119336	0.3799403	0.6288213	0.8125238	0.4889652	0.540227	0.7338415	0.7000991	0.6587268	0.6182627	0.741342	0.4813204	0.7389032	0.8035863	0.6685235	0.507687	0.5885628	0.5408605	0.6297548	0.4775884	0.3132201	0.8838061	0.7469575	0.5027132	0.7668615	0.3981746	0.6744397	0.5916978	0.2918936	0.2426178	0.4135373	0.5896492	0.6775487	0.4091826	0.6026271	0.2643825	0.5245118	0.7450823	0.4935406
0.5766295	0.7117592	0.6822937	0.7227136	0.6678298	0.3857267	0.4799626	0.8078892	0.3186797	0.8771701	0.4080018	0.7926581	0.4250667	0.6062275	0.760303	0.4698019	0.5403297	0.787237	0.5286422	0.6516936	0.5532033	0.692742	0.4356894	0.7422619	0.7239211	0.5983821	0.6086056	0.5634832	0.320305	0.6203073	0.4818979	0.9139662	0.8225309	0.8859541	0.5015773	0.6940013	0.3274162	0.3221476	0.6613911	0.3971933	0.3424069	0.3619859	0.8605898	0.6023008	0.4167944	0.4534053	0.3796454	0.8601583	0.474668	0.4142491
0.4859997	0.5320261	0.5432613	0.6624564	0.5489812	0.4027802	0.4665878	0.7515817	0.3630544	0.7410688	0.3498418	0.6419162	0.4336189	0.6524363	0.8162296	0.4400848	0.6087193	0.6834275	0.5959792	0.7077473	0.4538628	0.7279786	0.5281521	0.7074173	0.699709	0.6230642	0.5305892	0.6227068	0.3691783	0.5833142	0.7399405	0.3058414	0.5431976	0.7010282	0.5287052	0.6819004	0.6694862	0.4276392	0.60539	0.337365	0.3477518	0.4078486	0.5183453	0.6069043	0.5883761	0.5174189	0.7525184	NA	0.5132992	0.4745583
0.6972139	0.6909401	0.7029979	0.864831	0.7605882	0.4055103	0.478137	0.6821288	0.272509	0.8858604	0.270748	0.8097602	0.469605	0.7288059	0.8943662	0.4701357	0.5388321	0.7702275	0.6562006	0.6977426	0.5831698	0.7680293	0.4986022	0.8493758	0.8713874	0.5965889	0.4946975	0.5287064	0.514269	0.7322436	0.4371278	0.1746225	0.9684285	0.8158032	0.5777778	0.736072	0.6466945	0.3323357	0.5518016	0.3001089	0.1902937	0.5054377	0.5598857	0.634214	0.308033	0.6963292	0.2435843	0.3957809	0.9088485	0.3674782
0.3180262	0.4513277	0.5496286	0.561041	0.6064252	0.1826093	0.3189173	0.658448	0.7829523	0.5092781	0.1888015	0.5030037	0.6453509	0.6205983	0.4410424	0.5784882	0.2616611	0.5841439	0.2587459	0.4629261	0.6871161	0.4095739	0.7668342	0.5984359	0.4309649	0.4231023	0.6938026	0.7228478	0.7589355	0.449666	0.4144593	0.8162444	0.7288254	0.6284025	NA	0.3164496	0.7283651	0.7074365	0.6635139	0.4412348	0.7646329	0.7480208	0.6843865	0.6894608	0.57675	0.6094742	0.6395689	0.1672593	0.6807724	0.4519501
0.616902	0.6003996	0.579608	0.6649272	0.5491821	0.4328422	0.5339566	0.6937851	0.4417205	0.7439878	0.4692119	0.7369108	0.4996512	0.6201606	0.7750074	0.4519556	0.5697214	0.7525095	0.6381065	0.6443292	0.5763682	0.7687426	0.459435	0.7083448	0.688873	0.6110871	0.6458681	0.526195	0.4249171	0.6685803	0.5144415	0.3775143	0.6269841	0.6926506	0.4527198	0.6694116	0.5222781	0.4245531	0.5592001	0.4007986	0.518302	0.4336615	0.5974128	0.6880705	0.461336	0.4825618	0.4844099	0.5227512	0.7777276	0.4973621
0.3467695	0.4402996	0.1729605	0.3534786	0.4837107	0.6169468	0.5723827	0.4323341	0.7033341	0.4363668	0.699079	0.4691353	0.6543131	0.4504288	0.276934	0.6140677	0.5554262	0.2681431	0.5401527	0.4815359	0.560798	0.4532379	0.5800032	0.37243	0.4648056	0.5301524	0.5808996	0.5604737	0.7480991	0.5504452	0.6053632	0.8389133	0.5239043	0.4727351	0.6032657	0.5094975	0.6876951	0.6566616	0.5792081	0.6792114	0.6171241	0.7785027	0.5584639	0.4356784	0.7177107	0.6342942	0.8180621	0.71264	0.6243221	0.6972233
0.476712	0.5548249	0.372558	0.6655799	0.578874	0.4287896	0.6582828	0.613625	0.6815249	0.6932392	0.1774072	0.6561203	0.8420978	0.6698573	0.6762874	0.2729247	0.7371429	0.5587584	0.5941762	0.6484504	0.5057994	0.6406096	0.8030338	0.5497863	0.5963556	0.6462585	0.4237896	0.870542	0.257122	0.5124992	0.7563224	0.1379762	0.5152605	0.6143436	0.334205	0.7784216	0.8885275	0.2826834	0.6229892	0.1892195	0.1450209	0.6083136	0.4171529	0.6253363	0.7300328	0.6321489	0.8746696	0.3314603	0.3773834	0.7106227
0.3779773	0.2383484	0.09233125	0.2776666	0.3826365	0.6900806	0.4636215	0.4889577	0.7457953	0.4075398	0.7295009	0.5061226	0.6918486	0.5638695	0.2944469	0.6239387	0.3686958	0.2659539	0.5414793	0.233639	0.6429428	0.4167854	0.6709847	0.3732418	0.4390076	0.5023437	0.5310906	0.4931751	0.7399765	0.4214869	0.622661	0.8935316	0.4619063	0.4582108	0.6356577	0.447868	0.7335418	0.6334776	0.4465739	0.6621048	0.7460447	0.8132578	0.5287859	0.5168539	0.6154031	0.7005081	0.8392763	0.645914	0.591886	0.593886
0.8214034	0.8862891	0.8304446	0.8112987	0.6631762	0.4132639	0.4922248	0.5974602	0.377484	0.6736224	0.2853392	0.9515396	0.4320086	0.5667067	0.9304249	0.4780275	0.5400875	0.7444519	0.527965	0.623194	0.4554705	0.7710323	0.894891	0.7695757	0.5888172	0.5422508	0.5125335	0.4864011	0.3967358	0.5633511	0.5433945	0.9631538	0.9424641	0.5902374	0.5651761	0.5937591	0.4230394	0.2802214	0.9363478	0.4734091	0.2785939	0.3505841	0.7008805	0.5588093	0.3097388	0.8407658	0.2981778	0.7916052	0.4814939	0.3550853
0.7997817	0.7783717	0.8734379	0.8470528	0.8759293	0.6681134	0.7603876	0.7221056	0.4660259	0.7478039	0.5848959	0.7208938	0.4935559	0.676035	0.8656794	0.4585232	0.6912462	0.765923	0.4370909	0.7210409	0.3666506	0.6162204	0.7465907	0.6272441	0.7123452	0.5933173	0.4366359	0.6802635	0.2722889	0.5929105	0.4744504	0.1222261	0.6394033	0.5862853	0.4278361	0.6614602	0.3182199	0.8666053	0.805715	0.4306183	0.7588436	0.1839207	0.4132948	0.5504365	0.7859532	0.396618	0.3214741	0.2906961	0.4164339	0.4151641
0.3533949	0.4173896	0.3548275	0.5717391	0.5537326	0.7116089	0.3769751	0.7642152	0.8539268	0.6967791	0.7144187	0.6939451	0.2266202	0.6614993	0.5121331	0.4553473	0.3935892	0.5802441	0.3088676	0.5038003	0.4068345	0.6001032	0.8294652	0.6164542	0.5426757	0.497232	0.6023685	0.5388756	0.8743226	0.5268287	0.3182099	0.8959846	0.7675233	0.5361338	0.2685612	0.6211815	0.8613339	0.8646301	0.3218874	0.8229849	0.8279417	0.8668549	0.7102121	0.5795189	0.4917081	0.7738299	0.3804151	0.7706413	0.6933767	0.2340362
0.3004234	0.2935377	0.2937917	0.263464	0.3967495	0.5536652	0.6388651	0.4872364	0.7943275	0.3331077	0.8116067	0.4512953	0.492098	0.3539211	0.2731569	0.1902458	0.3253764	0.3656112	0.08584687	0.268145	0.6428007	0.575608	0.567358	0.4992869	0.4794473	0.4414538	0.5055423	0.4175238	0.7834257	0.4700276	0.6933922	0.8859089	0.5599766	0.6055052	0.6852702	0.5080681	0.7811905	0.5499781	0.6013437	0.770832	0.8110958	0.6464162	0.6564059	0.5952224	0.5326819	0.1553689	0.8385265	0.7000989	0.6568101	0.5914815
0.1083809	0.2863656	0.09879195	0.3375596	0.4425562	0.639877	0.5673164	0.489983	0.7147458	0.3450426	0.6762977	0.43292	0.6512159	0.5407084	0.07346514	0.6217314	0.527694	0.2680096	0.5235718	0.4559604	0.637623	0.4719355	0.6534094	0.2754157	0.521202	0.5543707	0.6435115	0.5984733	0.7061718	0.5094886	0.5958079	0.8543711	0.4938419	0.4838595	0.594291	0.4567585	0.6983041	0.6850367	0.5725744	0.6128162	0.7232613	0.7863751	0.5457889	0.5108138	0.7782953	0.7202331	0.8025013	0.6507756	0.5555476	0.7088777
0.477014	0.4804551	0.3532144	0.538757	0.4916328	0.5834982	0.591644	0.4839669	0.5464152	0.5845222	0.4238727	0.5496319	0.5631009	0.5898258	0.5604956	0.4800176	0.5671568	0.5378671	0.6316956	0.5320373	0.4952248	0.5187553	0.6807257	0.5240384	0.5266184	0.5006188	0.5529504	0.6270154	0.5683929	0.6770709	0.6546331	0.3947584	0.656073	0.5329751	0.5177897	0.636499	0.4385376	0.6612695	0.669383	0.619926	0.5989712	0.4468282	0.5378856	0.5647961	0.7057002	0.6697637	0.6368157	0.637913	0.4099123	0.6171146
0.1767985	0.3332457	0.2630208	0.3331234	0.3578298	0.5794301	0.3130926	0.2891725	0.7122157	0.2698832	0.7959815	0.4685458	0.5730758	0.4798287	0.1784958	0.6902914	0.3259452	0.3421452	0.6875111	0.4519868	0.6087613	0.1721085	0.7237459	0.1715704	0.2908457	0.451409	0.2374078	0.5445622	0.2313751	0.63037	0.6901723	0.9064976	0.5239164	0.4144826	0.6297194	0.6042744	0.8072894	0.8182595	0.6955352	0.8287945	0.8599651	0.9243649	0.7611672	0.6027938	0.7561437	0.764488	0.9026223	0.5822573	0.7681595	0.5979525
0.5393398	0.5313809	0.4387182	0.6287136	0.555618	0.5217634	0.4623709	0.624718	0.3973206	0.6437145	0.3899949	0.6030677	0.5473695	0.6460567	0.7043363	0.3551936	0.4957491	0.6366303	0.5405098	0.583508	0.4394853	0.5944367	0.7703131	0.6177059	0.6149492	0.5186414	0.7657533	0.5485381	0.3825073	0.6561372	0.7314794	0.3040747	0.5136713	0.6821387	0.5055693	0.5619812	0.7839971	0.3016747	0.7974952	0.5618632	0.794086	0.3494701	0.4559009	NA	0.6771128	0.3419271	0.8412619	0.4130083	0.5854471	0.5326341
0.3106116	0.3541588	0.3162501	0.5535163	0.4497281	0.1829231	0.3846354	0.7027249	0.8682683	0.6349653	0.1212252	0.351932	0.5990383	0.6495391	0.4068884	0.6153672	0.3246063	0.5190978	0.2238554	0.4758712	0.6953037	0.4573763	0.769409	0.6621669	0.5132174	0.4287447	0.7119738	0.7993625	0.5078195	0.4919284	0.390582	0.7642744	0.8363566	0.6959264	0.7493564	0.3643183	0.8356265	0.1209932	0.6720306	0.3740548	0.8240958	0.8354067	0.6598853	0.7558319	0.5813414	0.47464	0.7155579	0.1406504	0.7039848	0.5194016
0.6038811	0.6732801	0.7740933	0.6266717	0.6639959	0.3668867	0.3172584	0.3364397	0.296527	0.5514703	0.2965608	0.6250049	0.6920301	0.6672997	0.5113444	0.6916285	0.5777884	0.6974033	0.3760838	0.6638001	0.7275711	0.3508395	0.4690783	0.4402955	0.5707015	0.5645478	0.8026478	0.5067109	0.191322	0.5533268	0.8033246	0.4503489	0.6939147	0.2778125	0.5490904	0.5612535	0.2599157	0.8912168	0.7426341	0.8233814	0.7570756	0.3156604	0.815908	0.5698369	0.7661372	0.4033978	0.9094892	0.8462533	0.8498505	0.3625663
0.2048449	0.242033	0.1705567	0.318335	0.4146303	0.600482	0.6127828	0.6274925	0.666008	0.4498922	0.849046	0.461396	0.754024	0.4508321	0.1751922	0.2073858	0.6724138	0.4171923	0.4897454	0.5049497	0.7612986	0.4296029	0.6519201	0.1543682	0.2966574	0.6986573	0.1407283	0.6927195	0.6105441	0.312551	0.6904312	0.1475083	0.5921913	0.1619398	0.1796334	0.58237	0.8547732	0.8005534	0.6621732	0.8142786	0.8669758	0.8902445	0.7434751	0.6213208	0.7917469	0.667783	0.8901188	0.7895522	0.7580405	0.7714092
0.6186656	0.6499829	0.652593	0.716868	0.6603379	0.4781246	0.5386692	0.7163832	0.3923794	0.7047903	0.4445201	0.7478812	0.4521582	0.595102	0.7769105	0.5232175	0.6410707	0.7612457	0.5468423	0.7419887	0.5790241	0.7464744	0.6778669	0.7324474	0.7460352	0.697296	0.634321	0.5819969	0.4287852	0.6455801	0.5639163	0.3106347	0.6105829	0.6564956	0.6275789	0.7204875	0.4236477	0.4482117	0.6320417	0.4274847	0.3940099	0.4691448	0.6325227	0.6643379	0.5007594	0.5181435	0.31313	0.7407922	0.6068972	0.4929802
0.471088	0.6156031	0.3291402	0.4813319	0.6326521	0.58991	0.56985	0.1757744	0.8279731	0.1221878	0.3206036	0.6753596	0.2342636	0.6548128	0.2573081	0.6100059	0.3394377	0.4959255	0.5682371	0.5067952	0.31445	0.2792141	0.7501441	0.6474562	0.3882422	0.2637986	0.7524515	0.58921	0.6622406	0.6415538	0.8107507	0.159543	0.6487402	0.6480485	0.2176452	0.608499	0.8427261	0.1022691	0.7872398	0.7302679	0.9054679	0.7185471	0.7502308	0.7296873	0.3747486	0.6716471	0.6410483	0.7850181	0.7083786	0.6883995
0.2641315	0.3800412	0.08746514	0.29663	0.40684	0.6595348	0.6522146	0.6170683	0.7960503	0.4196239	0.7951473	0.4875685	0.5080698	0.3931536	0.2110303	0.0613325	0.3830954	0.3805001	0.07053245	0.2383345	0.185863	0.5961945	0.6147915	0.493116	0.4270783	0.4400536	0.6892759	0.4937336	0.7886536	0.5359261	0.691958	0.9108176	0.5474703	0.5864456	0.7696537	0.5576636	0.7952716	0.7715083	0.6461433	0.8233732	0.8468289	0.8532996	0.6792972	0.5760739	0.5485842	0.1016777	0.8846955	0.7464445	0.7046689	0.5723584
0.4793122	0.5045229	0.3794313	0.7105829	0.544804	0.3823044	0.4359838	0.6943123	0.339781	0.824918	0.927794	0.7676952	0.3360889	0.5241435	0.7377909	0.3829708	0.5227197	0.6755035	0.5640101	0.6089639	0.4476372	0.8981876	0.5030881	0.6743525	0.6875107	0.6044182	0.569352	0.5550377	0.3850452	0.7939417	0.4148165	0.9541931	0.8848717	0.7266946	0.530194	0.8304803	0.3333651	0.2575069	0.4693645	0.785351	0.2317355	0.7476844	0.8138476	0.5803493	0.3710376	0.7621405	0.2313037	0.8787018	0.8861586	0.411538
0.8980315	0.9723372	0.9287615	0.8817942	0.7443856	0.3806568	0.4823702	0.6333309	0.2687618	0.7258661	0.2157975	0.9705839	0.3181502	0.6137835	0.9448613	0.4179649	0.4798057	0.7803045	0.4696866	0.6170996	0.5901769	0.7967505	0.9629755	0.8447111	0.5943249	0.5272754	0.4360833	0.4736311	0.3107047	0.6013286	0.5282813	0.9836553	0.9781899	0.9384273	0.4759819	0.5995125	0.3363328	0.2529953	0.9711105	0.4637654	0.1806433	0.2657504	0.6989124	0.5018874	0.2469994	0.8951606	0.2863728	0.854951	0.4343691	0.3167479
0.256781	0.3130929	0.1562762	0.3004359	0.346875	0.6658471	0.3137691	0.5908942	0.7351257	0.3729662	0.7436149	0.5090379	0.6524578	0.5453281	0.1914101	0.697922	0.3436608	0.3372372	0.7041462	0.3495623	0.6327594	0.4665335	0.7265242	0.5399876	0.4254788	0.3773281	0.5236505	0.419244	0.7511915	0.4316356	0.6971799	0.8687435	0.4797496	0.5199292	0.7042667	0.4685482	0.7526487	0.796739	0.6232463	0.7582314	0.7270854	0.8383895	0.5947363	0.5204819	0.7062191	0.6732211	0.8365774	0.6292422	0.6741217	0.5645522
0.2862315	0.3211152	0.1168848	0.2715006	0.3323077	0.6575799	0.3762865	0.5942432	0.7350864	0.3451555	0.767373	0.5621046	0.6821596	0.565403	0.1461142	0.6453131	0.2655974	0.3663042	0.6544588	0.3460896	0.6861097	0.4566428	0.7112086	0.5041696	0.4555874	0.3633972	0.5586011	0.4641125	0.7577369	0.4570185	0.6628938	0.9063057	0.5204574	0.508299	0.7154558	0.4330375	0.7608685	0.7876303	0.639235	0.7771401	0.6760383	0.8033283	0.6034855	0.5044238	0.6903745	0.6663919	0.841178	0.6625015	0.7087078	0.5853398
0.5754738	0.6656536	0.639678	0.7085828	0.4983404	0.359955	0.6545515	0.5791259	0.3071312	0.6928574	0.3837573	0.7301736	0.6461495	0.7621388	0.6594539	0.2663569	0.654112	0.7829531	0.4642458	0.593655	0.5568608	0.653059	0.4529397	0.698163	0.5709874	0.6347843	0.5894252	0.6736917	0.7578226	0.4728801	0.7995388	0.1838006	0.798795	0.7179404	0.5177215	0.7073758	0.6744074	0.7272393	0.4246369	0.7545854	0.2701506	0.2309839	0.6749097	0.6274342	0.7209986	0.3111971	0.6887209	0.607263	0.7207131	0.5489507
0.2945087	0.4099463	0.2616742	0.4198857	0.4621046	0.7818502	0.7408441	0.3905506	0.8113174	0.1540958	0.5400659	0.3472341	0.7911478	0.5504884	0.179015	0.7094064	0.7087148	0.4325213	0.6436014	0.6321207	0.5271969	0.4206735	0.6750251	0.4561856	0.3718995	0.6371915	0.7534468	0.73749	0.8490475	0.5851274	0.7573376	0.1108222	0.5033592	0.6609032	0.8075727	0.4891986	0.1983336	0.8645381	0.7335026	0.8277479	0.8730906	0.2160007	0.1478613	0.6463155	0.8553361	0.459061	0.8927926	0.6541699	0.7726619	0.8644748
0.2324646	0.4443706	0.3132801	0.474613	0.5799569	0.6603091	0.5236762	0.1811987	0.6426466	0.5234649	0.6951867	0.5646595	0.6535144	0.4801137	0.2234829	0.194922	0.2832239	0.5356349	0.2218087	0.4758832	0.1968481	0.7051256	0.6803358	0.488167	0.5220406	0.3617914	0.5669516	0.4740448	0.8188715	0.4567842	0.690461	0.8198211	0.6083245	0.5819373	0.7279344	0.5308348	0.5055133	0.8065575	0.7598561	0.847977	0.09291036	0.8718153	0.7418306	0.7110578	0.8010946	0.6126924	0.4330859	0.7137177	0.7266862	0.6953626
0.5129987	0.488636	0.425574	0.4752209	0.5079498	0.6283327	0.4880472	0.3125558	0.5351185	0.4778685	0.5517134	0.4780653	0.6087404	0.5671964	0.4504421	0.7054774	0.4776191	0.5004976	0.5466248	0.510313	0.5993107	0.6374217	0.707767	0.5892995	0.5874823	0.5334916	0.4476789	0.5479271	0.4407398	0.2960137	0.6776768	0.5385816	0.627108	0.5080813	0.6472297	0.5073881	0.6245171	0.7699621	0.6856286	0.8104175	0.6881423	0.3845753	0.7382079	0.7182502	0.7248042	0.7047997	0.7604967	0.4923154	0.5784898	0.519821
0.5168666	0.4857832	0.4516129	0.5525066	0.5557572	0.5720719	0.5195878	0.592886	0.406365	0.7021124	0.4343877	0.6318325	0.4532374	0.6610638	0.682101	0.4362309	0.6002973	0.6050159	0.5312957	0.6262797	0.7134088	0.6302475	0.5101244	0.6401479	0.6401712	0.5640966	0.5402213	0.5816059	0.4002016	0.5966568	0.5966109	0.5134477	0.6724949	0.6647512	0.5372285	0.6677119	0.4881659	0.7774049	0.7021276	0.495472	0.445875	0.7138571	0.657378	0.6277531	0.5232692	0.5492724	0.5209185	0.616885	0.5016077	0.6068199
0.5309286	0.5657162	0.4181046	0.7257801	0.6573114	0.6221576	0.5407034	0.633969	0.3196583	0.7551256	0.2408064	0.7225327	0.5790112	0.7066705	0.6022788	0.2319241	0.5602237	0.7043886	0.4655586	0.6733063	0.4680005	0.5772539	0.8746187	0.5234657	0.615	0.5278981	0.8181089	0.6497407	0.3557886	0.7774056	0.8031637	0.1486996	0.5816435	0.709803	0.403176	0.6268389	0.9173128	0.2184239	0.8421965	0.6635403	0.8811896	0.2961276	0.443304	0.7146623	0.7730828	0.2889044	0.9030023	0.3739094	0.4496544	0.3546748
0.4970098	0.4884656	0.5083272	0.617628	0.532026	0.5628113	0.4639251	0.6187043	0.3363701	0.6526017	0.3985594	0.5874087	0.5199115	0.5406147	0.6420363	0.4171628	0.5697412	0.6907998	0.51045	0.6400304	0.4927057	0.6189744	0.7526444	0.6079605	0.6592787	0.5585548	0.7874202	0.6387987	0.3920161	0.6891955	0.7619724	0.2832046	0.5180297	0.6860977	0.5376489	0.6161172	0.8333756	0.3192835	0.8037373	0.6336365	0.8719875	0.3838282	0.4985172	0.7097718	0.765282	0.4222016	0.8754001	0.4229416	0.5017435	0.4427603
0.1608514	0.3057364	0.1560193	0.2478996	0.3427306	0.7080868	0.6112816	0.4968472	0.8063053	0.3345262	0.7795193	0.4667414	0.7502226	0.3480654	0.1614059	0.637279	0.5979652	0.2363636	0.5993361	0.4695361	0.620289	0.4164148	0.7332008	0.2618463	0.4161649	0.601622	0.4053264	0.6170543	0.7824984	0.6008723	0.5971068	0.9080988	0.5430964	0.482875	0.6146572	0.5135661	0.7917628	0.7020349	0.5950201	0.7727695	0.5648565	0.8338593	0.6551001	0.4153345	0.7967566	0.7605869	0.8630335	0.7764219	0.7089813	0.7715205
0.1866177	0.2922769	0.104955	0.305925	0.4062013	0.6326717	0.6036822	0.5632877	0.7414399	0.4314378	0.7440498	0.3904889	0.6845114	0.5432836	0.1188945	0.5971434	0.5967855	0.2530461	0.5914493	0.5226825	0.5847652	0.5231656	0.622526	0.5031739	0.4884637	0.5819659	0.6216666	0.6314691	0.7308852	0.5987037	0.6103682	0.8782545	0.533212	0.5369885	0.6685988	0.5168232	0.7329542	0.7235513	0.5161517	0.6528164	0.729463	0.821751	0.5821372	0.4873317	0.7365316	0.7622433	0.7897019	0.6938108	0.6611838	0.7178146
0.2981153	0.3701853	0.2744856	0.4085786	0.4210494	0.6749925	0.4441828	0.588074	0.7537848	0.4715016	0.7731448	0.5104946	0.6639208	0.4899114	0.3242525	0.7453238	0.4262416	0.3515002	0.6556007	0.5082491	0.7104355	0.2397072	0.652312	0.197817	0.4586259	0.5274789	0.6337201	0.5410674	0.5639755	0.5838091	0.6598467	0.859067	0.5249225	0.4837593	0.7239936	0.5833503	0.7702432	0.7882988	0.6640428	0.7857692	0.8140654	0.8327775	0.7356532	0.5583971	0.694402	0.7530597	0.7973465	0.5567364	0.6997225	0.5875686
0.5854309	0.6539189	0.704416	0.6163936	0.6172593	0.4163606	0.4800829	0.6745638	0.4911061	0.7051225	0.398269	0.5897141	0.442867	0.6990067	0.7642901	0.5824608	0.5862267	0.7003974	0.6005331	0.6593193	0.5372059	0.7033339	0.4963047	0.7562347	0.7246117	0.609011	0.6275606	0.570735	0.414681	0.5358366	0.6557712	0.5163918	0.7093533	0.6940228	0.6116971	0.6055526	0.5558124	0.4656442	0.6832402	0.4733276	0.7027414	0.4468523	0.6540807	0.6642522	0.5380737	0.5655035	0.6716121	0.6219525	0.5387814	0.4830199
0.6673617	0.6689642	0.5270139	0.8376857	0.7241047	0.4628438	0.544883	0.7797763	0.3316084	0.8469183	0.425435	0.8161008	0.4818831	0.7333662	0.8775037	0.5574223	0.6469597	0.7350671	0.7011898	0.7590005	0.7191484	0.7837627	0.6200945	0.7888846	0.7893534	0.7157228	0.5660493	0.6442765	0.4856125	0.6830122	0.5612472	0.3208199	0.7170336	0.7924345	0.6746513	0.7776435	0.4214987	0.3805758	0.6474714	0.2850996	0.2918308	0.4301333	0.6733485	0.7546921	0.4687998	0.655241	0.3464651	0.5387575	0.5738722	0.5904474
0.4257795	0.4650323	0.3114339	0.4212036	0.4464319	0.6196305	0.5511094	0.4675856	0.7040112	0.4688073	0.8068468	0.5723721	0.7129212	0.5141985	0.2812934	0.630195	0.3532633	0.3868891	0.4370607	0.531942	0.6412009	0.4948601	0.7444416	0.3686539	0.4204334	0.5852106	0.5287606	0.4805735	0.8144446	0.6178709	0.5660271	0.885052	0.6179997	0.5774992	0.8111918	0.5247844	0.8024686	0.8266833	0.2370341	0.7619163	0.6095541	0.9147016	0.5789663	0.5371485	0.6588789	0.7101449	0.5712755	0.7590743	0.7533156	0.5302261
0.3390716	0.518044	0.1638404	0.4858645	0.5046067	0.6403564	0.4090201	0.4939428	0.7709958	0.3594152	0.7816941	0.4746942	0.6754232	0.5132366	0.1789325	0.6674122	0.3659011	0.3505976	0.5770476	0.3308062	0.6798908	0.5240552	0.7041159	0.4479632	0.4410639	0.4706807	0.5680728	0.4087678	0.8289369	0.5996383	0.618292	0.8865185	0.5218244	0.3986422	0.7971693	0.4633831	0.7498994	0.7128696	0.5656375	0.7748733	0.8134289	0.8347267	0.6550269	0.6650138	0.6688851	0.7041377	0.8606712	0.689798	0.6438487	0.5543076
0.3162946	0.4178127	0.2468385	0.3939793	0.4608479	0.6223879	0.4526918	0.5199524	0.6418386	0.303465	0.6594435	0.5617058	0.7389336	0.5135968	0.3266379	0.6535233	0.3469373	0.4861833	0.6696078	0.3992691	0.6092808	0.5111057	0.6621354	0.4028922	0.4868973	0.4813873	0.6619778	0.4810553	0.78051	0.6476439	0.65714	0.8888985	0.5829188	0.5238999	0.6468574	0.5088035	0.7428223	0.7674338	0.6193438	0.7357607	0.7820432	0.8587477	0.6464566	0.4957806	0.6656826	0.6687629	0.834345	0.7457383	0.664593	0.5844885
0.6546404	0.730926	0.737026	0.7672364	0.6774112	0.4626655	0.5293491	0.7295802	0.4135503	0.7786144	0.3910151	0.7283208	0.453803	0.6414089	0.8380682	0.60914	0.6351273	0.8268441	0.6537572	0.7429693	0.6406003	0.751641	0.5344267	0.7657196	0.7890712	0.6728603	0.6720318	0.6206273	0.473613	0.6856568	0.5473116	0.3609148	0.6389794	0.7627106	0.5832185	0.7739084	0.5092578	0.3639464	0.6137335	0.518499	0.4277851	0.4663571	0.7314877	0.6959614	0.44636	0.7643513	0.3569128	0.7182184	0.6120096	0.4982939
0.6277815	0.6055914	0.678871	0.6962541	0.6521605	0.5018713	0.5415843	0.7927375	0.5524932	0.7801117	0.5277127	0.711022	0.4766419	0.6944856	0.7899792	0.6217613	0.5939468	0.7248397	0.6826376	0.7063888	0.5744976	0.7199869	0.5495675	0.7604935	0.6979359	0.6343279	0.8039846	0.5947996	0.3675386	0.5858783	0.6138261	0.3098713	0.6845365	0.7247028	0.6374425	0.6966586	0.4395189	0.6575921	0.6072637	0.654407	0.6983027	0.4944071	0.5704404	0.6114662	0.4340077	0.5762537	0.4107289	0.4851402	0.5132414	0.5074095
0.4112807	0.5243579	0.1476337	0.4952461	0.4464639	0.6776799	0.4759049	0.5170388	0.7846395	0.2748609	0.7801619	0.4353402	0.7001367	0.4497349	0.1414544	0.6293662	0.3865407	0.2369239	0.5522775	0.3134055	0.7366369	0.478547	0.7164989	0.4475428	0.4377891	0.4898389	0.563335	0.4721237	0.8051314	0.6013011	0.6334115	0.9291349	0.5320455	0.3325461	0.8248935	0.4115128	0.7986452	0.6833901	0.5818311	0.6342347	0.8033698	0.8539965	0.6768477	0.6507012	0.6940145	0.7428051	0.8674945	0.7456058	0.5900593	0.5404449
0.7891546	0.8954941	0.8581851	0.8421233	0.7307987	0.4554535	0.4916674	0.667988	0.3743599	0.7219542	0.3653063	0.9637511	0.430892	0.5781339	0.923345	0.5067521	0.5384416	0.7743415	0.5625706	0.6609466	0.505322	0.7912895	0.7880676	0.8293288	0.6211073	0.592006	0.5167514	0.5288556	0.4495315	0.5931304	0.5790303	0.9699482	0.9643264	0.7001925	0.6012191	0.6601963	0.4233724	0.3564103	0.9684052	0.5194846	0.3402444	0.4183149	0.7610229	0.5694506	0.3554356	0.8798938	0.3424799	0.8290215	0.5009346	0.4340447
0.537648	0.5409939	0.502677	0.6042948	0.5412252	0.6475287	0.6641193	0.6093948	0.3551182	0.7292068	0.4121231	0.5893638	0.5656793	0.7113175	0.6462854	0.449444	0.6919555	0.7000804	0.4296337	0.6205272	0.467925	0.6648375	0.6958333	0.6830576	0.6828384	0.649217	0.6117679	0.7188035	0.7248136	0.3650464	0.5550728	0.3317303	0.6941235	0.6586829	0.4254523	0.6887541	0.7195519	0.6862499	0.5665596	0.6795875	0.5519849	0.7782379	0.5633032	0.7759315	0.827688	0.6953898	0.3450162	0.4927088	0.6054993	0.6831369
0.6065947	0.7933186	0.8826551	0.786392	0.7416579	0.489327	0.5514815	0.6288832	0.484916	0.678328	0.5456707	0.6541841	0.845521	0.7917762	0.7629182	0.5151033	0.5710476	0.8226153	0.5880944	0.6728968	0.4777709	0.6585694	0.8371116	0.8353056	0.6864366	0.6186062	0.6393893	0.636412	0.4017586	0.5530292	0.8709763	0.2351329	0.6892928	0.637612	0.7485123	0.6064149	0.5923916	0.388641	0.8471759	0.6748585	0.3427193	0.3520956	0.499196	0.5401742	0.426351	0.4629307	0.4294955	0.4171075	0.7313872	0.4639436
0.1740425	0.2886061	0.1738375	0.4661449	0.3218715	0.6811364	0.551903	0.534188	0.3481271	0.2783954	0.7217885	0.5396973	0.6848987	0.5349566	0.1051903	0.6332897	0.6354249	0.2938715	0.69348	0.3961086	0.7611663	0.4415624	0.6785204	0.2547537	NA	0.6628496	0.4078184	0.6397718	0.8079132	0.6887595	0.5894123	0.8872682	0.5422885	0.4816879	0.6781392	0.5672526	0.7656807	0.7665837	0.6522447	0.6583773	0.8249872	0.8867518	0.5197244	0.5118163	0.7938786	0.7750971	0.8273871	0.8142408	0.6258352	0.7533316
0.1767338	0.375396	0.1264923	0.3149771	0.4138023	0.7374176	0.5903641	0.37242	0.759025	0.3232218	0.6997283	0.4542138	0.6960102	0.4861545	0.1722887	0.5433928	0.5552608	0.3246993	0.4741775	0.4785348	0.62155	0.3776959	0.6818117	0.4010823	0.3344642	0.6140957	0.6496044	0.6444058	0.7623605	0.5704564	0.6788542	0.8781589	0.4673105	0.5083084	0.6867628	0.524802	0.7877263	0.819469	0.5958747	0.784111	0.8372697	0.8308053	0.6127412	0.4838495	0.804282	0.699839	0.8764407	0.7536021	0.6340613	0.7381679
0.2057355	0.4092496	0.2730934	0.3559051	0.4640676	0.682871	0.5706998	0.1669514	0.7749792	0.1188054	0.8100032	0.4908049	0.692638	0.4476211	0.2008505	0.6656379	0.4115214	0.4196081	0.5392348	0.5698814	0.59592	0.4950363	0.686573	0.541889	0.5203829	0.6136819	0.6746373	0.5678511	0.7805442	0.5974225	0.701933	0.1216799	0.5441006	0.5807782	0.7266031	0.586156	0.767669	0.7553176	0.6945052	0.7792902	0.6570384	0.8767557	0.7072816	0.6687411	0.706189	0.7890188	0.8524865	0.7740004	0.6845152	0.7867286
0.3125691	0.3358251	0.2038452	0.4458871	0.3694883	0.6622466	0.5652626	0.4330677	0.6479632	0.3915006	0.6943997	0.5807165	0.6915486	0.5060166	0.2796795	0.5632116	0.5676886	0.3968254	0.6022366	0.5161056	0.6648102	0.4608921	0.6964467	0.4053435	0.3678792	0.6301228	0.5899243	0.6136716	0.7003852	0.6119103	0.6237141	0.8699924	0.6358941	0.4748531	0.6508343	0.5712841	0.7702447	0.7744959	0.6365685	0.5955964	0.781638	0.8269702	0.5861651	0.5168447	0.7615743	0.6854537	0.8067302	0.7441178	0.6599205	0.7977608
0.4602547	0.536734	0.400554	0.645577	0.547801	0.5759534	0.6403103	0.5747751	0.5334268	0.8847511	0.2290127	0.617278	0.543081	0.8172938	0.685945	0.3251999	0.5578007	0.5994668	0.7996362	0.5703332	0.4575037	0.5668454	0.7814168	0.6145833	0.5732456	0.6286289	0.424383	0.7253521	0.382506	0.6041762	0.5844808	0.1886554	0.6256462	0.6066514	0.4073713	0.6083851	0.5713797	0.7807928	0.7541785	0.4960264	0.7894142	0.3	0.4481269	0.5775977	0.4233583	0.8004051	0.8724796	0.5621446	0.5432702	0.722508
0.5952443	0.4787516	0.5212133	0.6293617	0.5552699	0.7142425	0.5417884	0.4902021	0.7321947	0.6791809	0.4545455	0.5090225	0.6847987	0.7835072	0.6915231	0.6431159	0.5835095	0.6324129	0.6222165	0.5165364	0.7280027	0.6519567	0.7360323	0.643696	0.7109329	0.5175891	0.464104	0.6171672	0.6722385	0.666908	0.6942985	0.2801524	0.7287602	0.5991569	0.6713502	0.6262607	0.4506302	0.4623369	0.753877	0.5325535	0.6969923	0.2961422	0.4542994	0.6248146	0.691569	0.6426259	0.6711209	0.3659213	0.442756	0.6575235
0.5487658	0.6603007	0.5869153	0.5293708	0.6013067	0.6796507	0.5994634	0.3260736	0.3135512	0.4604332	0.7659078	0.4939112	0.5773226	0.5351604	0.6805543	0.5526207	0.5802998	0.5909648	0.2441578	0.6154031	0.701831	0.3903583	0.7172456	0.4523962	0.5652547	0.6582564	0.6058156	0.461099	0.7332242	NA	0.6174051	0.2284492	0.5853695	0.5124451	0.6942614	0.5724962	0.7402303	0.750969	0.4321915	0.8118902	0.6028933	0.8222013	0.7142746	0.6799051	0.5729932	0.7569473	0.7762011	0.6963869	0.8068467	0.6961293
0.8958281	0.8946469	0.9010572	0.8876902	0.7970963	0.4430065	0.5458122	0.7078915	0.3894189	0.7861434	0.3814227	0.9011796	0.4060036	0.9405566	0.9405268	0.5431992	0.5891535	0.9391906	0.5871587	0.7708045	0.6068524	0.8439693	0.5946066	0.9119024	0.7670582	0.6421238	0.6349372	0.5949016	0.414708	0.6479793	0.5738276	0.1984035	0.9291509	0.7717419	0.6136725	0.7269234	0.4135216	0.3471001	0.5614727	0.9164345	0.2822862	0.3285687	0.6850532	0.7256587	0.3397638	0.5672944	0.2444625	0.7825717	0.8395457	0.3743289
0.4526469	0.4592185	0.3641793	0.6252742	0.4868645	0.6766812	0.4024279	0.6540232	0.3275033	0.7367439	0.6890671	0.6883494	0.7530243	0.608964	0.701142	0.351767	0.4733957	0.6030801	0.8103228	0.6004702	0.5026462	0.7057139	0.7784898	0.7215421	0.6230528	0.6280305	0.7357756	0.6095228	0.3566872	0.6814869	0.300749	0.8763447	0.7952695	0.8720081	0.4515197	0.7964855	0.8582173	0.8082773	0.459069	0.7759167	0.246609	0.8535818	0.7448534	0.5017024	0.6077496	0.8182209	0.2442332	0.7923135	0.8444669	0.5466045
0.5796538	0.5085099	0.6182916	0.5289766	0.5371168	0.6745394	0.2981323	0.3670062	0.799903	0.3731739	0.8302845	0.6144957	0.3598286	0.3130507	0.4535292	0.3891051	0.4782771	0.4130621	0.6517221	0.528807	0.6612051	0.5759912	0.7352797	0.647243	0.5516635	0.495316	0.7655336	0.4546428	0.8090705	0.553525	0.7735978	0.9209238	0.4822837	0.5697299	0.7767918	0.6645592	0.8445463	0.8626554	0.3109975	0.840737	0.7687959	0.8789898	0.794384	0.6982304	0.7992479	0.4649007	0.3624242	0.7919061	0.7843944	0.7349131
0.6945647	0.6943445	0.6655551	0.688323	0.6501595	0.5253874	0.6514105	0.473815	0.4763774	0.4651871	0.4951968	0.7064269	0.5641909	0.528334	0.7575539	0.5841219	0.6897345	0.6830162	0.6590188	0.70623	0.6541821	0.6674295	0.5785401	0.7186464	0.7142267	0.7175901	0.6031991	0.6772873	0.4451329	0.5709615	0.6237762	0.7334304	0.7114788	0.5335309	0.6068841	0.7065488	0.5013591	0.6199882	0.6635271	0.5341754	0.5971514	0.6025046	0.7770895	0.6865575	0.5901194	NA	0.8235095	0.8214332	0.5711868	0.5995969
0.5621211	0.5374156	0.5090246	0.6544544	0.530179	0.5070528	0.5251362	0.7010882	0.4817616	0.7606388	0.878123	0.6565925	0.5004196	0.5307096	0.742308	0.5134827	0.587528	0.6830504	0.6080034	0.6393455	0.5450875	0.8539628	0.5302448	0.6661885	0.7112098	0.6600821	0.6354318	0.6115388	0.4498945	0.7574396	0.5275406	0.9332626	0.7861189	0.7306615	0.6279083	0.7859877	0.5233601	0.3879612	0.5692176	0.7341076	0.3673035	0.7317531	0.7958064	0.6297581	0.4621785	0.8141985	0.3365668	0.76035	0.8525124	0.5240221
0.3203932	0.3464292	0.2760243	0.4020392	0.4287034	0.7049218	0.6576677	0.6230009	0.832678	0.4169009	0.8401673	0.5009625	0.5154959	0.3801903	0.2615297	0.2214533	0.4083416	0.4295307	0.2246804	0.4548645	0.2982929	0.653398	0.6304408	0.5486084	0.4955123	0.517357	0.7044668	0.4840724	0.769952	0.5641214	0.7086464	0.9099633	0.5164499	0.623203	0.733191	0.5694613	0.8366019	0.5707282	0.6743283	0.8377671	0.8901914	0.8763186	0.7291725	0.6491667	0.5779909	0.2312375	0.8770126	0.7843617	0.7438803	0.6367524
0.5123088	0.5611708	0.4383041	0.6279563	0.5213385	0.7616241	0.6929621	0.597971	0.344061	0.773376	0.3691915	0.6070532	0.6696908	0.7113308	0.6371829	0.3260584	0.6859065	0.6739102	0.3665776	0.6143059	0.4702724	0.6690717	0.7655596	0.7502663	0.6939268	0.5877104	0.6953921	0.7071096	0.8045439	0.3563229	0.63305	0.2588174	0.7411081	0.6943014	0.4692505	0.7032586	0.7540737	0.7924014	0.6104199	0.72192	0.507625	0.6921504	0.5980771	0.719267	0.8271258	0.6847053	0.3408055	0.5176739	0.6651591	0.6109051
0.8534706	0.8861524	0.9400244	0.9096202	0.8417343	0.4798112	0.5595695	0.6290976	0.4748302	0.7046648	0.4073148	0.7616188	0.4381275	0.8746428	0.935234	0.6054288	0.5359874	0.9420238	0.5311804	0.7392042	0.4693426	0.6693792	0.4830255	0.9329535	0.74002	0.6014602	0.7764571	0.5597644	0.3592037	0.5438339	0.5044525	0.3222514	0.5539285	0.6191756	0.5106338	0.6481296	0.6871182	0.3600554	0.532918	0.8849072	0.3888368	0.4063767	0.5342971	0.9294146	0.3741252	0.5457698	0.3187689	0.3851433	0.5202312	0.6188341
0.3723895	0.4348238	0.2834153	0.5774364	0.5205498	0.6449032	0.4263741	0.6756197	0.7460788	0.7505466	0.726225	0.6262997	0.684603	0.6483131	0.5373432	0.5679196	0.3929097	0.4958273	0.6482435	0.4517409	0.633926	0.5852637	0.7337902	0.5129766	0.539857	0.4369433	0.5695961	0.4609138	0.7160173	0.5476984	0.572988	0.8413371	0.7490599	0.6278874	0.648855	0.5944028	0.7864551	0.7516018	0.630347	0.6818612	0.7041816	0.8226734	0.5521585	0.4450388	0.5817217	0.5689644	0.7549779	0.7268765	0.724178	0.525685
0.6759619	0.7013034	0.8034673	0.6268001	0.6303684	0.4877745	0.4669658	0.6148747	0.5875583	0.7261696	0.433105	0.5622095	0.376391	0.6426093	0.7892753	0.5839146	0.5916861	0.7298153	0.6533495	0.6529145	0.6460385	0.5896056	0.476774	0.7194723	0.704054	0.5743355	0.8417554	0.5862314	0.3811314	0.4819508	0.566515	0.6076335	0.6278909	0.7946849	0.7824216	0.6164631	0.4192056	0.4540476	0.7528155	0.8855367	0.8935278	0.3528256	0.6899276	0.8026321	0.5270413	0.4663833	0.8241277	0.547359	0.4658642	0.5205161
0.2444994	0.237409	0.1528625	0.2285739	0.3632609	0.5833859	0.6113803	0.5936311	0.7908596	0.3689161	0.8293044	0.3232116	0.7195145	0.4203342	0.1497964	0.662425	0.6112267	0.2444164	0.5966677	0.5138812	0.6417767	0.5476285	0.6646586	0.4842696	0.524403	0.5996731	0.6672796	0.6813449	0.7801324	0.5952103	0.6621726	0.8670112	0.4643497	0.5480391	0.6231955	0.5674082	0.765916	0.8097618	0.5728983	0.7429504	0.7964976	0.8764423	0.6554478	0.5285365	0.8115039	0.8152162	0.829964	0.7550826	0.6931648	0.7926838
0.5379409	0.5885164	0.5342614	0.6170151	0.5969296	0.3574838	0.4470859	0.4931042	0.2941946	0.9068413	0.194902	0.6165187	0.7157829	0.8962057	0.7399147	0.364316	0.4220367	0.6244655	0.9200716	0.5047581	0.4491535	0.7938908	0.6232768	0.6857002	0.6075031	0.3973841	0.7112628	0.4856523	0.8104885	0.5849397	0.4320576	0.9642036	0.7391015	0.8565533	0.8925686	0.6666878	0.34069	0.9259928	0.8604553	0.8750114	0.833504	0.2711625	0.7929736	0.7847667	0.4685064	0.4811506	0.5307394	0.6989302	0.8372414	0.2747732
0.5671847	0.5772452	0.5270693	0.4817443	0.5926718	0.735297	0.444812	0.2973238	0.8216257	0.5346494	0.8678236	0.6073101	0.7642704	0.6170591	0.5480502	0.5898095	0.4798949	0.5248981	0.8042115	0.6164456	0.776742	0.6977229	0.646007	0.6294673	0.6471784	0.5813107	0.788382	0.657464	0.2444641	0.7389297	0.7969552	0.9171803	0.6469393	0.7358932	0.8055522	0.6990964	0.8100014	0.437293	0.3317498	0.8641111	0.7326494	0.785428	0.7633252	0.7175763	0.6470376	0.2439644	0.2509239	0.807252	0.8389971	0.3543502
0.3280411	0.495886	0.1187072	0.3749934	0.5156296	0.6568821	0.6008059	0.5416464	0.6964844	0.4960037	0.7817309	0.5426455	0.6265523	0.5372403	0.1997422	0.6317497	0.622516	0.3047579	0.5739174	0.5483773	0.6517588	0.5387666	0.6734709	0.3923398	0.5144762	0.6202326	0.5875465	0.6751539	0.7559645	0.6206848	0.6282269	0.8931587	0.5481216	0.5942523	0.7299288	0.5626962	0.6981083	0.7974931	0.6148402	0.720302	0.725661	0.8691562	0.6111597	0.5552266	0.7711076	0.6981443	0.8638252	0.7417208	0.6772782	0.7687135
0.4442936	0.4683412	0.3398733	0.6639262	0.5451087	0.791428	0.3912735	0.6238119	0.2362939	0.8044812	0.8095996	0.7837628	0.8386349	0.7882347	0.6797186	NA	0.4524665	0.6357273	0.83733	0.5301348	0.4802741	0.7949421	0.8602487	0.7018175	0.5838099	0.5820265	0.778757	0.5970412	0.7231851	0.7420965	0.3812422	0.932216	0.8704503	0.9181192	0.56787	0.7789143	0.9273511	0.8210948	0.4181785	0.7634742	0.1020273	0.8921695	0.7004878	0.4197356	0.5442453	0.7701498	0.1912313	0.7631156	0.8312427	0.5511839
0.6636574	0.5382986	0.5365821	0.6718926	0.5771127	0.4871446	0.6835094	0.6081009	0.4066028	0.5785188	0.3741041	0.8254617	0.4922062	0.7160084	0.872784	0.4368378	0.7165872	0.7282335	0.6005229	0.734539	0.4888355	0.8285002	0.5424342	0.7805266	0.6526177	0.700674	0.6558968	0.7181259	0.5387133	0.7893342	0.6454195	0.2964931	0.8294794	0.7930082	0.704267	0.7506763	0.5595374	0.4239064	0.7405483	0.6446133	0.6496049	0.4123177	0.6548031	0.7282264	0.4879811	0.514848	0.7958891	0.6016971	0.6991252	0.7525203
0.2457188	0.344166	0.2586969	0.3372594	0.4437755	0.5939212	0.445737	0.6306238	0.757448	0.4308515	0.7978215	0.4524897	0.5993336	0.4951634	0.2088034	0.7466244	0.4407517	0.416518	0.5931493	0.4716038	0.697526	0.6148753	0.6761029	0.5268278	0.5156507	0.5853935	0.6458852	0.5276304	0.7589365	0.5589716	0.6746457	0.8802519	0.5371135	0.5951943	0.7137434	0.5787452	0.7449206	0.765231	0.6299018	0.798829	0.8314053	0.8429216	0.6564687	0.6134156	0.7254929	0.7856221	0.6248547	0.7144675	0.6973162	0.6425083
0.1695848	0.4394848	0.2647478	0.4723912	0.5856026	0.7231928	0.4764737	0.6742184	0.7940928	0.4990252	0.8375925	0.5781929	0.7355313	0.6097997	0.2062538	0.7225986	0.4425606	0.484901	0.663783	0.5110888	0.7237917	0.6617399	0.731256	0.5442767	0.5245717	0.1188864	0.7551979	0.580294	0.08758084	0.5339088	0.7345384	0.1698418	0.6129127	0.5436094	0.7720617	0.6286587	0.7920619	0.8109083	0.6895471	0.7930561	0.861558	0.7122226	0.733464	0.6838007	0.7202968	0.7447081	0.8610243	0.7285658	0.7093639	0.6544209
0.5600669	0.6024644	0.6547813	0.4880143	0.5624171	0.3942949	0.6295353	0.3691005	0.4573132	0.2911396	0.7586433	0.5459709	0.5857757	0.5828497	0.4938313	0.6689107	0.6612477	0.5416359	0.6168709	0.6024342	0.7311097	0.5255286	0.5598468	0.5767426	0.5873569	0.6430179	0.6096228	0.6921094	0.6766293	0.5390767	0.7171764	0.6163903	0.5564548	0.5915771	0.6582127	0.5816841	0.6083257	0.8039607	0.6680645	0.8026375	0.7903912	0.6756716	0.6029487	0.7340495	0.6956356	0.6115814	0.8052114	0.7197965	0.7499797	0.7676053
0.7416377	0.7389486	0.8280485	0.7796832	0.7310609	0.5185356	0.5894011	0.7332502	0.5165753	0.7647798	0.5603144	0.7418345	0.4425514	0.7001646	0.8070837	0.6381398	0.6318749	0.8184259	0.6336533	0.7547159	0.6284319	0.7351562	0.6968994	0.7713778	0.7488754	0.6947076	0.6442366	0.6258726	0.4640946	0.6535683	0.5980384	0.3567021	0.6216725	0.7216824	0.683841	0.7269021	0.4164121	0.5780537	0.7525833	0.5706061	0.6838018	0.4548092	0.6678889	0.750726	0.505812	0.5556744	0.5463452	0.480497	0.6126037	0.5473492
0.4053333	0.346599	0.2162679	0.3814118	0.3944148	0.689863	0.4577421	0.5914589	0.745171	0.4253628	0.8091173	0.4753715	0.7154834	0.5173981	0.4486108	0.7270316	0.4821477	0.4065295	0.606414	0.4429662	0.6234087	0.5289953	0.6273504	0.5423425	0.5637424	0.6373436	0.6555402	0.5969979	0.7410266	0.5126513	0.6973766	0.8942292	0.4799062	0.5563671	0.6880634	0.5567364	0.7511499	0.7090749	0.5837905	0.7249178	0.8419149	0.8430542	0.6341978	0.608623	0.7200189	0.7723008	0.845661	0.6989021	0.6685098	0.7101389
0.3900168	0.4347048	0.223232	0.5206024	0.495677	0.6712394	0.6197484	0.3387942	0.7405364	0.3400527	0.6676854	0.621923	0.7105637	0.5401342	0.3337306	0.6259198	0.5864649	0.5108442	0.5581451	0.5669423	0.686187	0.3641971	0.6365412	0.4324324	0.5150405	0.6398394	0.5681092	0.7094714	0.7809363	0.5627662	0.668268	0.9026814	0.53093	0.4237267	0.7221766	0.6161504	0.7421386	0.7415792	0.6533306	0.8084477	0.7417224	0.878274	0.6396407	0.5678485	0.847805	0.7478104	0.8352664	0.6883243	0.662978	0.803317
0.3010556	0.372583	0.3360264	0.3890485	0.4380405	0.5950217	0.6150316	0.4720638	0.676537	0.4103665	0.7942666	0.4488428	0.6798702	0.5070589	0.3425349	0.4908467	0.5926887	0.4708904	0.5150249	0.6124954	0.5861608	0.5873955	0.6901326	0.4763121	0.5779129	0.6010194	0.6757221	0.6357553	0.6130283	0.6250221	0.6626359	0.8063685	0.609454	0.3202423	0.7348404	0.6033908	0.7570615	0.6291743	0.6687835	0.7855819	0.7996121	0.875803	0.6293314	0.6223054	0.777247	0.6151266	0.726896	0.6988184	0.7283666	0.8117817
0.7448379	0.7632899	0.830937	0.778179	0.732424	0.5148349	0.5647737	0.7907138	0.4856846	0.8222787	0.4910505	0.7062654	0.4502906	0.689939	0.8622766	0.6895787	0.661006	0.835758	0.7385612	0.7473124	0.6305302	0.7699875	0.5392967	0.8064516	0.7705929	0.6735319	0.696157	0.6439677	0.5483041	0.6975279	0.6108165	0.4516762	0.7285768	0.7649841	0.5546042	0.7763308	0.5471529	0.4583406	0.6718165	0.4803265	0.4174676	0.6354948	0.6529626	0.716769	0.5231009	0.5339783	0.420531	0.5305626	0.6732991	0.5828985
0.212106	0.3131931	0.2257988	0.3906592	0.3151539	0.6763323	0.5957731	0.5424559	0.6848978	0.3313759	0.8026901	0.4003021	0.6762397	0.4274307	0.2355223	0.7234855	0.6686099	0.2753317	0.6907695	0.522012	0.7424112	0.5639535	0.6686348	0.4257781	0.4638126	0.6508471	0.5710111	0.6419957	0.8007101	0.6298103	NA	0.8489606	0.4799102	0.5416226	0.651504	0.5899293	0.7763211	0.8264347	0.6442435	0.7530348	0.7961563	0.7989383	0.6695168	0.6275699	0.8318843	0.7635338	0.8275719	0.7899868	0.7250395	0.7825127
0.4530807	0.5383619	0.6344753	0.5450134	0.6551744	0.2641119	0.4625316	0.5023142	0.8382009	0.4438909	0.2878826	0.5701104	0.6882503	0.5979976	0.3559938	0.7449687	0.3811554	0.6027742	0.3171898	0.5026758	0.7422399	0.470401	0.7901983	0.5718471	0.5375795	0.5679449	0.7616864	0.7451671	0.5649491	0.5576125	0.572498	0.8798513	0.7009706	0.5253751	0.8835941	0.3835625	0.8224044	0.7612696	0.7499602	0.5567741	0.8603761	0.8756972	0.7561103	0.7352713	0.6137305	0.7591476	0.9092833	0.2050935	0.7043772	0.4903971
0.4045391	0.5071811	0.3117885	0.5118401	0.5488648	0.7216742	0.3919237	0.5068876	0.72822	0.3054252	0.7988637	0.5179074	0.6539715	0.5461622	0.3181007	0.6152153	0.3636364	0.4343354	0.6569251	0.4969993	0.6280227	0.4981583	0.6718426	0.5418575	0.5266579	0.4639168	0.6000624	0.428328	0.8465554	0.6264945	0.6510049	0.7702641	0.591095	0.3835725	0.7653571	0.5917477	0.7262281	0.7828721	0.6819608	0.7716756	0.8137965	0.6673248	0.7268372	0.7143776	0.7246576	0.7668331	0.7375242	0.7479844	0.7515963	0.6602548
0.5676143	0.5799395	0.531885	0.6807861	0.5160172	0.5460817	0.5553483	0.6645352	0.3827771	0.7061692	0.443628	0.7038965	0.536339	0.6896616	0.7258615	0.5357857	0.6124135	0.7234538	0.6726941	0.6657302	0.5846744	0.7179686	0.5860401	0.6984747	0.6101035	0.6794162	0.5601593	0.5424039	0.3582397	0.7604584	0.5870162	0.6577357	0.7747654	0.7322178	0.6675752	0.7112663	0.5378891	0.7491145	0.6627575	0.6176471	0.6618443	0.3464983	0.6704203	0.7190147	0.6312397	0.6320248	0.5543926	0.7601021	0.6515982	0.6841824
0.3762975	0.449919	0.4074896	0.561444	0.549224	0.7659052	0.5914684	0.7747495	0.760126	0.7968467	0.6955758	0.6155595	0.6695161	0.6328166	0.491142	0.6082776	0.51728	0.4796532	0.6665001	0.524667	0.5671065	0.5999134	0.708134	0.4739342	0.5448261	0.57863	0.5698277	0.666426	0.5680547	0.7112749	0.6395844	0.7997357	0.7253115	0.7757321	0.605424	0.6425492	0.8109559	0.6414018	0.5528013	0.6261343	0.6836103	0.7774303	0.5354016	0.4202883	0.4226999	0.6552182	0.6738946	0.6719745	0.6398031	0.6409893
0.346906	0.5397932	0.1780456	0.4840027	0.546176	0.6577664	0.4413065	0.5438652	0.7842767	0.3756135	0.8064116	0.5410849	0.6860222	0.5459722	0.2019988	0.7218848	0.3591234	0.3250022	0.5785562	0.4012229	0.7215895	0.5560964	0.7291886	0.540867	0.4927428	0.5261372	0.6626436	0.4402008	0.8416884	0.6170462	0.6722739	0.8817109	0.5718324	0.4181787	0.8407117	0.5191873	0.789878	0.7699245	0.6127103	0.7878188	0.8386737	0.8555709	0.7135513	0.6730062	0.6928375	0.7075782	0.8774227	0.7467047	0.7104663	0.5601777
0.6855342	0.6418987	0.6161766	0.7339785	0.6044454	0.5114733	0.5225912	0.7842422	0.4126579	0.8730222	0.5014685	0.7922787	0.4741693	0.5501987	0.8361095	0.5614035	0.6164336	0.7726306	0.6937096	0.6823164	0.6067607	0.6990082	0.6011741	0.7566571	0.7435562	0.6406657	0.6311082	0.6078839	0.4666441	0.6033223	0.6223614	0.8339841	0.7281122	0.8802354	0.7211983	0.6743131	0.7911025	0.4912392	0.7244202	0.5541447	0.522257	0.4670016	0.8246363	0.7627119	0.4409395	0.5797158	0.4244008	0.8240262	0.6281086	0.5293826
0.6631191	0.7149547	0.6989275	0.6594937	0.6991501	0.4093457	0.6996722	0.4934444	0.3663746	0.7492032	0.5999136	0.6587219	0.6187727	0.7569184	0.7594277	0.5740591	0.6480945	0.7411895	0.676647	0.714957	0.7192788	0.4793944	0.564599	0.7302734	0.6257411	0.6853218	0.4843121	0.6430072	0.6162367	0.720917	0.6395932	0.4974644	0.7580645	0.7587284	0.7918065	0.732756	0.6620054	0.7522018	0.6857131	0.6282122	0.290098	0.5684425	0.7156482	0.793198	0.7421368	0.5972418	0.3113308	0.5077551	0.7432556	0.560366
0.625486	0.6786224	0.661934	0.605336	0.6909026	0.7284003	0.7150903	0.2563219	0.6971334	0.4142966	0.3413848	0.6227455	0.7105902	0.5435367	0.4844903	0.5744503	0.7409917	0.5907096	0.3158814	0.7149549	0.7537048	0.4485018	0.7734222	0.5571815	0.588941	0.6969055	0.7674804	0.7213496	0.2727627	0.5134212	0.6998363	0.8582608	0.5269901	0.528868	0.7081473	0.5338941	0.7859342	0.6555758	0.6939839	0.4464827	0.8926917	0.8908353	0.7296247	0.7730308	0.8431225	0.5049246	0.797253	0.7949767	0.381586	0.8545239
0.6453378	0.7820688	0.7942328	0.7876098	0.7389309	0.4663114	0.5864551	0.8634335	0.356448	0.9098874	0.4811723	0.8751876	0.4678056	0.7087379	0.8283587	0.5138516	0.6203683	0.8624792	0.6476768	0.7170027	0.6079051	0.77983	0.5666124	0.8191692	0.7765626	0.6756478	0.6785293	0.6588085	0.4462613	0.678524	0.5895307	0.939841	0.9061518	0.9087766	0.6487624	0.7274043	0.4493438	0.3924798	0.6929151	0.483484	0.4125208	0.4188575	0.898498	0.6965151	0.4768626	0.579511	0.3849782	0.8763701	0.5994352	0.5104326
0.6131538	0.563145	0.4918458	0.5450156	0.5547442	0.6918713	0.6273358	0.5178377	0.7410973	0.4362922	0.7465354	0.5579712	0.7302515	0.5213858	0.4879463	0.7277479	0.5737998	0.47841	0.5915829	0.5759469	0.6406292	0.5278121	0.6740503	0.5137036	0.505571	0.5993766	0.6695887	0.6317117	0.7484166	0.5696636	0.669857	0.908819	0.5219935	0.4853662	0.6929073	0.5691633	0.5273116	0.7538376	0.5889058	0.7684911	0.8237612	0.5455613	0.587561	0.592205	0.7833787	0.7212369	0.8607987	0.6885202	0.6001472	0.7680141
0.2718697	0.3817218	0.1342213	0.5009175	0.5200026	0.7276483	0.6285923	0.6564318	0.8146809	0.4363809	0.8054162	0.6288344	0.7598785	0.5537626	0.1164993	0.6238254	0.6242038	0.3494263	0.6022852	0.5117236	0.6256335	0.515461	0.7545168	0.4160194	0.4303412	0.6553722	0.6133968	0.6789603	0.7647775	0.6592895	0.6308615	0.8984375	0.5840953	0.5491201	0.6430605	0.542024	0.8053816	0.671551	0.6440129	0.7483689	0.777929	0.8565397	0.5934815	0.5498421	0.7711539	0.7577226	0.8260094	0.7773606	0.7446122	0.7972888
0.1489046	0.3416556	0.1984557	0.2870112	0.4900818	0.7182999	0.6446323	0.5035105	0.6990567	0.2646186	0.8488275	0.4425294	0.6800559	0.3861961	0.1881324	0.661591	0.6534804	0.2122319	0.5620565	0.5135854	0.696112	0.5796369	0.7510501	0.4068571	0.5257495	0.6157286	0.6253945	0.7248552	0.8011013	0.5717662	0.6265041	0.9214002	0.521769	0.5760496	0.7228446	0.5787916	0.8150516	0.8284971	0.6200452	0.8262971	0.8191625	0.9260224	0.7278875	0.6285805	0.8424	0.8261834	0.8738412	0.8423303	0.7367199	0.8158799
0.9283335	0.9753264	0.9757097	0.9876208	0.9385841	0.521854	0.6114843	0.6725586	0.4353959	0.7701535	0.2338518	0.8952284	0.4621149	0.9907702	0.9765587	0.5947874	0.5547584	0.9764729	0.5624523	0.7956073	0.5170875	0.7286423	0.6005861	0.9762973	0.7963139	0.6305197	0.7892216	0.611086	0.3897473	0.6055484	0.5080739	0.2161836	0.6278719	0.6825606	0.5317841	0.7201316	0.707311	0.2944439	0.5388919	0.9440442	0.2295035	0.3421076	0.5160648	0.984102	0.3302745	0.5230233	0.2190079	0.3396544	0.4936039	0.6308107
0.53974	0.5367068	0.4197429	0.5841917	0.5572273	0.6263459	0.5866507	0.5307416	0.7350683	0.5563071	0.7556401	0.6478285	0.6447213	0.5819403	0.6583788	0.6563408	0.5854042	0.5563295	0.7096996	0.5752711	0.6293251	0.5697724	0.6423987	0.5221169	0.587575	0.585623	0.6463825	0.603574	0.7589667	0.7129261	0.6359895	0.7997195	0.5952038	0.5847462	0.7098758	0.622591	0.7396749	0.6140851	0.6110367	0.6641414	0.7743701	0.75298	0.6334711	0.6030558	0.7329502	0.6406744	0.8600026	0.6666117	0.6416281	0.6454808
0.5177429	0.5776914	0.4786197	0.6282326	0.5917863	0.6927328	0.444408	0.6514759	0.5660813	0.4768793	0.8261086	0.6511892	0.7881581	0.6374388	0.6127321	0.7379908	0.5756583	0.707593	0.5716967	0.67788	0.399862	0.5706761	0.731756	0.6608544	0.7254537	0.7519338	0.7397176	0.6692329	0.6165202	0.6870117	0.7873067	0.7945735	0.7093196	0.7372765	0.43762	0.7509663	0.8054418	0.845543	0.496977	0.8645869	0.3168114	0.8073213	0.7517533	0.7817399	0.3757845	0.792277	0.3138964	0.7180741	0.6376781	0.7499245
0.2629186	0.2845585	0.1358454	0.4470323	0.3721431	0.7659889	0.6273076	0.5261384	0.7997507	0.3194668	0.8058972	0.5872843	0.7279235	0.5398591	0.2065767	0.609297	0.5704194	0.3773481	0.6320534	0.5235544	0.6763267	0.523308	0.7163295	0.3509228	0.4162254	0.6579622	0.6711586	0.6851355	0.7656497	0.6734154	0.6800641	0.9088039	0.6478699	0.4611009	0.8529237	0.5784422	0.818876	0.8117828	0.6889092	0.6831261	0.8045257	0.8699494	0.6425532	0.5136054	0.7992678	0.6896508	0.8783661	0.8108987	0.734019	0.8516451
0.9625916	0.9661599	0.9358048	0.8563882	0.9734396	0.3424713	0.6655952	0.5942169	0.2882181	0.7366688	0.2166308	0.8355942	0.8154293	0.9373041	0.9459506	0.4462886	0.6770148	0.9531835	0.5558521	0.8217469	0.4079578	0.6143532	0.7153686	NA	0.6526915	0.8217643	0.9131359	0.5566038	0.7086419	0.7366782	0.8353728	0.1142748	0.9077957	0.6958333	0.5044397	0.6389835	0.8848148	0.2228398	0.3939322	0.1902478	0.226052	0.2503465	0.6380283	0.9389794	0.2359583	0.36402	0.9491774	0.87232	0.5636079	0.3293848
0.7584676	0.6930817	0.8084618	0.8072562	0.7009009	0.5290583	0.5653043	0.7904553	0.4268847	0.7984958	0.5263468	0.767412	0.5028137	0.6526452	0.8622181	0.7294423	0.6692521	0.8457143	0.77011	0.8223519	0.6789919	0.8041909	0.5691316	0.8419185	0.8086352	0.7176327	0.7556564	0.6547628	0.4795482	0.6931099	0.6271676	0.6475478	0.6781537	0.816962	0.6625406	0.7785568	0.4716592	0.5174118	0.6693599	0.5275269	0.5003914	0.5097634	0.6506371	0.7301552	0.540202	0.5783788	0.4165601	0.5693316	0.633174	0.5817689
0.4858639	0.4866007	0.3715429	0.6086468	0.4929561	0.6978477	0.6441153	0.3338822	0.6157475	0.3371466	0.4573959	0.6118067	0.6557105	0.5137671	0.4139843	0.7447024	0.5925288	0.4608284	0.7053409	0.6541196	0.7506253	0.4942625	0.6912371	0.5949985	0.6208141	0.6883559	0.6760194	0.6397403	0.7807739	0.6864355	0.666876	0.3092961	0.5607302	0.6237695	0.786036	0.6357554	0.7435534	0.4204903	0.7058149	0.740128	0.8006245	0.6370651	0.7760827	0.7422794	0.7935244	0.7826349	0.8547423	0.8189417	0.7630176	0.7484368
0.4995652	0.4713663	0.6500633	0.4918088	0.494366	0.5436236	0.4870475	0.6561369	0.5007001	0.4595867	0.8085634	0.5300121	0.5696985	0.4714229	0.6227224	0.692252	0.6621459	0.6012416	0.6611512	0.6618604	0.7129178	0.6747379	0.5445257	0.6897659	0.678389	0.7071662	0.6936864	0.7154365	0.6284227	0.713016	0.7318425	0.7581103	0.4931704	0.6499909	0.7327074	0.6638997	0.6209317	0.6667373	0.7357305	0.7098222	0.7925792	0.7772966	0.7149562	NA	0.7208776	0.7814828	0.6864567	0.6386058	0.7403042	0.7401301
0.4284434	0.5119992	0.2932852	0.5030428	0.4930693	0.7196824	0.6363823	0.5256108	0.7657273	0.4090909	0.77194	0.5707636	0.7448183	0.5189902	0.3238154	0.6640559	0.6146781	0.4269735	0.5907973	0.5500036	0.6987228	0.467832	0.7017275	0.4656631	0.4930269	0.6251066	0.6454772	0.680109	0.7461315	0.6192091	0.7038165	0.9002248	0.6209236	0.4864648	0.669516	0.5666741	0.7390136	0.7951697	0.6317286	0.7677026	0.8404884	0.8530584	0.6749825	0.5370561	0.8135926	0.7388909	0.8488187	0.7357643	0.6561711	0.78237
0.6035476	0.7167865	0.7672641	0.7283927	0.6639385	0.4921402	0.5062715	0.8916394	0.32696	0.8881837	0.2772754	0.716682	0.8387471	0.8280445	0.7104229	0.4070823	0.490211	0.6674604	0.8666357	0.5730082	0.6871075	0.8532553	0.6228572	0.7100195	0.6835743	0.6455054	0.3740607	0.4396536	0.7258567	0.6434501	0.6635204	0.5727984	0.8596374	0.6709496	0.797245	0.6923755	0.5023648	0.8972066	0.4294606	0.5134947	0.73568	0.8766257	0.758637	0.5968034	0.699303	0.5973615	0.9027573	0.7660148	0.8797463	0.6200582
0.584891	0.5777048	0.5721564	0.5448155	0.5929664	0.7691582	0.5210814	0.3279582	0.8495655	0.5684469	0.8957177	0.6448022	0.798184	0.5767271	0.4997757	0.5601982	0.461612	0.5527633	0.7912509	0.6251848	0.795117	0.7048674	0.6108065	0.605986	0.63455	0.6076953	0.8141995	0.6791251	0.1737914	0.7758723	0.8154585	0.9300182	0.6711385	0.7478395	0.8519872	0.7108925	0.8146485	0.828274	0.4811018	0.8795736	0.7673439	0.7807344	0.8113946	0.7512598	0.6365929	0.2766973	0.256602	0.8414314	0.8433608	0.4336223
0.366344	0.4826232	0.3168649	0.549602	0.5200051	0.6820306	0.6383661	0.5913948	0.5278916	0.5015571	0.5467744	0.5958241	0.69223	0.5708562	0.2371657	0.6688213	0.6553792	0.3798083	0.6973422	0.5474954	0.7186973	0.5966735	0.6913085	0.4618036	0.5306947	0.6515921	0.61755	0.6690838	0.8033183	0.7150546	0.6607726	0.9038531	0.6554115	0.5922803	0.6998967	0.6026136	0.7674071	0.77767	0.6616562	0.7356651	0.7968603	0.8328516	0.6178064	0.5694755	0.7995081	0.7861874	0.8616043	0.7578102	0.6878443	0.7693809
0.5466248	0.6153553	0.4864562	0.6900456	0.561536	0.7532889	0.8659991	0.4950682	0.3246606	0.8572584	0.5145687	0.7873097	0.536894	0.7413042	0.7302321	0.300694	0.6444688	0.7793738	0.9310144	0.5879764	0.8271425	0.4962025	0.4429805	0.7145587	0.7716696	0.6308966	0.4199346	0.5754114	0.8860149	0.8097368	0.4774502	0.3536186	0.8828575	0.7404107	0.6921007	0.8854264	0.8594261	0.7875028	0.8550159	0.2233955	0.1609791	0.9002879	0.7889126	0.6976719	0.841179	0.8836943	0.1952004	0.9091783	0.8467566	0.6480289
0.1204391	0.5140376	0.243135	0.4638675	0.597536	0.7082574	0.5423249	0.7359197	0.7991315	0.5134739	0.8849824	0.617093	0.7196723	0.6521913	0.1068625	0.7712491	0.4600997	0.5165659	0.7243845	0.5349901	0.7484859	0.6860319	0.7456629	0.5735933	0.5795152	0.05424976	0.783963	0.6449101	0.02633815	0.6514185	0.7789855	0.02731512	0.641449	0.610207	0.8413369	0.6617241	0.7954313	0.8616116	0.7405396	0.8736909	0.8825556	0.7381397	0.7276093	0.7242301	0.7700987	0.8014981	0.9055167	0.7733605	0.7860845	0.7201566
0.5225223	0.4819506	0.275302	0.4376972	0.5254421	0.6852059	0.6600968	0.2878746	0.3454123	0.4290402	0.6544636	0.5510812	0.7108546	0.554985	0.4266489	0.6708111	0.644154	0.4361824	0.5936718	0.5663191	0.6686964	0.5089824	0.7255886	0.5525456	0.4947492	0.6308417	0.6553356	0.6770165	0.8277966	0.5050172	0.737893	0.8786942	0.5685222	0.5328181	0.7415688	0.5721013	0.7565478	0.8353761	0.6614065	0.8030321	0.839133	0.8569068	0.7165099	0.6597918	0.8054996	0.7436935	0.8605928	0.7830606	0.6748409	0.7480462
0.6772613	0.726276	0.7960572	0.742385	0.6624343	0.4918419	0.5309393	0.6852332	0.3590646	0.7911095	0.4106763	0.7644277	0.5496404	0.6492195	0.8279543	0.5593151	0.6088148	0.763942	0.7950829	0.6951894	0.8368334	0.8693092	0.4399387	0.8425554	0.7444825	0.6397874	0.6013246	0.5711669	0.8801854	0.6095587	0.5533276	0.7232796	0.8499985	0.7449728	0.6575924	0.7442077	0.4222119	0.8085805	0.5175968	0.5414634	0.633242	0.666063	0.6568708	0.6973279	0.4860695	0.5487505	0.6588695	0.8310852	0.8935472	0.534674
0.6113618	0.6465877	0.4919989	0.6177633	0.681612	0.6278296	0.6528152	0.4469728	0.662073	0.3979806	0.7796898	0.6215242	0.2708629	0.6950104	0.4857661	0.5280588	0.3703186	0.6647567	0.5469171	0.6255507	0.8855644	0.6222348	0.8581605	0.5449079	0.5952272	0.5857317	0.6961082	0.4724962	0.8557606	0.712789	0.7014418	0.554478	0.7499083	0.6729195	0.8004151	0.7804756	0.869021	0.9129211	0.7629715	0.8722653	0.2090973	0.7231964	0.7519056	0.6235449	0.8095459	0.8453646	0.2268197	0.8592129	0.7947343	0.6883175
0.7398121	0.7191219	0.65791	0.7199784	0.6673602	0.5521355	0.5455393	0.7426589	0.4695377	0.854049	0.4848063	0.7591637	0.4404613	0.6461071	0.8331447	0.5591756	0.5891371	0.7615543	0.6943305	0.6859105	0.5973403	0.7181491	0.6302499	0.7694057	0.7488078	0.6441764	0.6751485	0.5853863	0.4421843	0.6072056	0.7021554	0.851646	0.8007296	0.8432307	0.8394472	0.6835564	0.8163232	0.4414308	0.7020182	0.524273	0.5010141	0.5851185	0.859571	0.7534036	0.4814321	0.5808177	0.4338659	0.8240252	0.6946021	0.6144038
0.3051161	0.4307659	0.3827292	0.5234272	0.510215	0.7621408	0.6756222	0.5851582	0.8672339	0.4650973	0.7813157	0.5345555	0.7918563	0.6221726	0.3333333	0.4381188	0.6665491	0.446047	0.5718441	0.656112	0.6401384	0.5913201	0.6771625	0.5607787	0.5980566	0.7017484	0.7181373	0.6721311	0.8138425	0.6539654	0.6433955	0.7914218	0.5439551	0.355275	0.7439713	0.7155435	0.8076691	0.4575547	0.6786313	0.6817399	0.8033519	0.8736553	0.5797147	0.7181364	0.7388017	0.5969782	0.6961538	0.8132211	0.7840651	0.7880381
0.5109484	0.5009102	0.4910139	0.4795518	0.5353109	0.6270257	0.6390331	0.3074585	0.6729077	0.4086267	0.6355832	0.5204356	0.6451082	0.5302147	0.4654839	0.6754909	0.6308401	0.4868611	0.6323123	0.6011161	0.4409711	0.4588824	0.6775299	0.6759858	0.5097006	0.5999612	0.7358508	0.7149503	0.8020917	0.6347278	0.7777539	0.6780959	0.5613539	0.6530343	0.7638879	0.6591212	0.8176042	0.3420036	0.6881664	0.7733473	0.8763152	0.8881943	0.7459032	0.7102099	0.7309074	0.6884761	0.6515233	0.8034495	0.7429566	0.7897983
0.4868369	0.6463172	0.2781025	0.6038367	0.6448972	0.6999964	0.4052851	0.4836941	0.8142754	0.4178919	0.8090532	0.5933388	0.7745382	0.5921813	0.2683843	0.7331024	0.3876386	0.4285832	0.6633707	0.4322752	0.7256283	0.5617089	0.7278351	0.5591287	0.579385	0.5341494	0.6407209	0.3887461	0.8601679	0.6255243	0.6335613	0.8954595	0.6296127	0.5012679	0.8381942	0.5510499	0.82108	0.731453	0.6889691	0.8317271	0.8679567	0.8202524	0.7447146	0.7264377	0.6791019	0.7070192	0.884294	0.707405	0.709208	0.5760934
0.2571759	0.4356928	0.152657	0.5492558	0.5308635	0.7591663	0.6534432	0.8020822	0.7660963	0.7984185	0.7490983	0.5902582	0.6991037	0.6502516	0.5176542	0.528941	0.6003088	0.4445356	0.6662506	0.4978933	0.5857706	0.5358348	0.8376052	0.4379935	0.5488747	0.5473766	0.5395725	0.6945764	0.7959259	0.6644907	0.5721995	0.8680383	0.801977	0.793646	0.5792052	0.606679	0.8181865	0.7876241	0.6207163	0.6614079	0.6509668	0.8485624	0.6074882	0.4739184	0.7938354	0.6807705	0.8266023	0.7191358	0.7111169	0.8157222
0.5949535	0.6708534	0.6544999	0.4938135	0.6389056	0.6782699	0.6188575	0.4791548	0.7739539	0.3466802	0.6869761	0.4924424	0.7001296	0.520463	0.3942025	0.7269506	0.6444296	0.464895	0.517839	0.5637478	0.6137184	0.4826642	0.6699738	0.5718334	0.5431725	0.5884827	0.70368	0.645605	0.7764064	0.5297804	0.7534741	0.8642133	0.5758306	0.4407032	0.7741965	0.5784351	0.7457257	0.7875812	0.6022357	0.8086296	0.8556766	0.8434289	0.6740421	0.6960123	0.8058047	0.7182831	0.8574172	0.7088631	0.6379269	0.7755474
0.2784514	0.3421636	0.2476586	0.3769664	0.4361994	0.7061967	0.6271647	0.5942051	0.7839957	0.4618767	0.8063663	0.4211238	0.6881891	0.4786525	0.2320063	0.7048112	0.6707041	0.3600945	0.6422525	0.5724058	0.6671373	0.5847567	0.5913882	0.5701584	0.583629	0.6627746	0.7108823	0.6898362	0.7760117	0.6361125	0.7018103	0.8839597	0.5257933	0.6022404	0.6830858	0.630884	0.7897977	0.7983963	0.6283621	0.7596833	0.8139241	0.8844933	0.6836469	0.5955167	0.8196861	0.8236243	0.8409948	0.7701811	0.7245383	0.8061751
0.4509662	0.3427359	0.1954281	0.426801	0.4348158	0.7274356	0.5899307	0.5997959	0.7809916	0.4169645	0.8017079	0.521286	0.7138481	0.5417052	0.4758422	0.7541385	0.628709	0.4183252	0.6301278	0.5621129	0.732791	0.5621682	0.6832698	0.4954724	0.5920783	0.6673396	0.6436033	0.6816028	0.7813028	0.6131297	0.7143615	0.8840651	0.4659965	0.5508573	0.7140796	0.6072522	0.7538354	0.7287453	0.5973579	0.7699109	0.8459783	0.8617328	0.6471073	0.6257257	0.7505983	0.8028367	0.8522593	0.7412549	0.674319	0.7840773
0.2963177	0.444725	0.3182702	0.506703	0.4815028	0.6671936	0.5524536	0.6784443	0.6364735	0.4872793	0.8258955	0.5001758	0.7066961	0.555024	0.3739915	0.6675502	0.5136718	0.468115	0.5491284	0.5469154	0.7179224	0.6213362	0.7168722	0.6011936	0.6036112	0.6212856	0.5794668	0.6083847	0.7921557	0.5559986	0.6953661	0.8815385	0.5716183	0.6431103	0.7873853	0.6108822	0.6831359	0.8302675	0.6775178	0.8281491	0.8529337	0.8658794	0.6464198	0.6870877	0.6974636	0.808366	0.8537593	0.7805961	0.7128012	0.7218258
0.3624918	0.5147915	0.5533972	0.6357111	0.5633339	0.2471654	0.4527199	0.8354089	0.8832984	0.6385565	0.1167379	0.5234116	0.7899868	0.7829916	0.4667601	0.7983235	0.3542227	0.5991923	0.3140092	0.5676331	0.8006959	0.4819561	0.857166	0.7334168	0.5714922	0.6370714	0.8375046	0.8074789	0.5257348	0.5968091	0.5576113	0.9355015	0.8601097	0.8088119	0.7915934	0.4031325	0.8771297	0.1351322	0.734949	0.4157054	NA	0.8749169	0.7262524	0.8356344	0.7137868	0.8661644	0.9403061	0.2042267	0.8345324	0.6525965
0.6928522	0.675869	0.6719328	0.6920411	0.6674755	0.7380051	0.6463866	0.8082957	0.4886416	0.8373125	0.5895598	0.7041805	0.6541642	0.7349205	0.7883497	0.5412448	0.6653135	0.6766965	0.6287377	0.6491805	0.7500135	0.7652982	0.6278273	0.7009753	0.7284573	0.6664386	0.5831694	0.6187803	0.6496664	0.5877794	0.6101865	0.5210333	0.8145344	0.8043751	0.6587397	0.7003735	0.4709095	0.8535471	0.6553432	0.6405994	0.530245	0.5042351	0.6375074	0.7113459	0.7212994	0.6518083	0.5284563	0.6826901	0.6	0.7073424
0.4128054	0.4886752	0.5876122	0.6547666	0.6153463	0.2800948	0.5019867	0.8094737	0.8718983	0.6761057	0.1768975	0.498381	0.7942462	0.7440085	0.4907261	0.7654699	0.4050691	0.6227067	0.3521956	0.5575691	0.7553118	0.5149594	0.8654132	0.6692468	0.5685897	0.5852757	0.8178777	0.8256151	0.5407534	0.6212714	0.6839815	0.9215405	0.8614317	0.798336	0.8333333	0.3785449	0.8477486	0.19334	0.7229545	0.4592633	0.8789338	0.849632	0.7669997	0.8048187	0.6727725	0.8204158	0.9091566	0.2705825	0.802859	0.6210786
0.3931374	0.4561626	0.275199	0.4301444	0.4867501	0.7196553	0.6941844	0.6959426	0.8221709	0.5237733	0.859488	0.5475317	0.609733	0.4640395	0.382921	0.2482782	0.5204005	0.5102254	0.256869	0.4915151	0.3545433	0.6874211	0.6637655	0.6381153	0.5751066	0.6033033	0.7633296	0.6202881	0.809962	0.6270415	0.7347617	0.9193593	0.6227331	0.6888854	0.7795517	0.6546142	0.833752	0.8497675	0.706713	0.8472269	0.8692035	0.8778857	0.7619671	0.7162501	0.6599669	0.2868497	0.8740126	0.796674	0.7769513	0.7117981
0.4042107	0.400164	0.3861688	0.3423336	0.5384329	0.7096761	0.4891473	0.6075112	0.8265839	0.4500848	0.8419914	0.4908506	0.7693065	0.5003351	0.3090242	0.7874866	0.4551282	0.4268351	0.6406154	0.5117137	0.7104305	0.6198198	0.6866429	0.5612206	0.504051	0.6036335	0.7104137	0.5796056	0.8115451	0.5901417	0.6998783	0.9160339	0.5651061	0.5842258	0.7463693	0.5993758	0.8147209	0.7733221	0.6567702	0.8056584	0.8691678	0.8707801	0.72008	0.6804188	0.7825676	0.7859303	0.8031229	0.761179	0.7302729	0.6814749
0.6069899	0.5994765	0.6096716	0.6872022	0.6028848	0.6195679	0.5836403	0.5519809	0.5957996	0.7318258	0.5254258	0.7025731	0.5930465	0.7185319	0.7733302	0.6705534	0.5650339	0.6570014	0.7101427	0.6563289	0.752555	0.6445695	0.7044606	0.6988111	0.699334	0.6274347	0.6369832	0.5791163	0.6159485	0.63406	0.678712	0.6021864	0.7629133	0.7523071	0.6810333	0.6938089	0.624248	0.7323075	0.710499	0.7255858	0.6950653	0.5574189	0.6406137	0.6287972	0.6378748	0.7201287	0.6543356	0.7223167	0.7995347	0.68686
0.6429315	0.6829544	0.7581594	0.7077389	0.6625692	0.6408711	0.6395897	0.6446537	0.5356384	0.7117145	0.553157	0.6476524	0.5471439	0.708918	0.7822722	0.6053864	0.7102035	0.7797606	0.6120902	0.7242322	0.6541976	0.6538755	0.5789747	0.7298484	0.7137905	0.7069601	0.6556255	0.6826255	0.6346348	0.7084877	0.7444546	0.436174	0.6543125	0.6950324	0.7261184	0.7500637	0.6550885	0.5524502	0.7600961	0.5835946	0.6872998	0.4464521	0.5557321	0.7242535	0.7417847	0.6389593	0.7451334	0.6167459	0.6167383	0.7234223
0.4638771	0.4059835	0.2815315	0.4595113	0.4557166	0.6947727	0.5357135	0.6301878	0.7621454	0.4932223	0.7813304	0.5340768	0.7241198	0.545553	0.5189115	0.7524619	0.5487794	0.4898844	0.6715069	0.5093513	0.7070347	0.6075295	0.657523	0.6197081	0.6273845	0.6757926	0.7049903	0.6500913	0.7640843	0.5993995	0.7273005	0.8648638	0.5372849	0.6156919	0.779289	0.6146476	0.7467023	0.7574871	0.648619	0.763173	0.8309236	0.8544657	0.6860446	0.6607066	0.7326896	0.7856563	0.8449674	0.6909091	0.7040907	0.7529119
0.3924851	0.4627125	0.3154413	0.5373643	0.4357174	0.7210705	0.7135949	0.8323976	0.7446796	0.6302018	0.6204727	0.6726156	0.7538756	0.6896221	0.5333419	0.5096812	0.7167959	0.5184299	0.7642722	0.5178179	0.7385486	0.6772705	0.76622	0.5161558	0.5944161	0.6777344	0.480948	0.7141164	0.746742	0.692716	0.5746245	0.8270262	0.7808015	0.8085329	0.6959885	0.5211539	0.8814999	0.6435105	0.6196985	0.7337226	0.7330838	0.8610081	0.5616165	0.3951639	0.8169305	0.3495876	0.6814021	0.7832144	0.7151989	0.7476383
0.6087738	0.6286925	0.6510863	0.4869395	0.6318364	0.5701374	0.650278	0.23713	0.5766723	0.1580466	0.6875796	0.5795873	0.65271	0.4638584	0.478919	0.8237778	0.7039527	0.6194339	0.651024	0.6874188	0.7334943	0.5463262	0.543217	0.636113	0.6023166	0.6826339	0.6839609	0.7187855	0.7494161	0.6456915	0.7335126	0.8185797	0.5871857	0.5002925	0.7025763	0.6987561	0.784229	0.7653498	0.7343158	0.8341672	0.8672339	0.8439946	0.7466253	0.5596285	0.8304544	0.6839753	0.8332238	0.7772679	0.7453794	0.8124391
0.5798694	0.5917112	0.5616748	0.4776908	0.6439384	0.7286415	0.6711943	0.3690192	0.7752852	0.2942365	0.8065238	0.5493676	0.7620141	0.5854805	0.3712192	0.807376	0.645727	0.4298471	0.5399738	0.639385	0.768998	0.5007644	0.7630385	0.4579726	0.4984506	0.7314533	0.676643	0.6284361	0.7731207	0.5806106	0.7031575	0.9211345	0.4568591	0.3209862	0.6918108	0.5322175	0.803641	0.7749032	0.6697307	0.769513	0.8866155	0.8966	0.6628205	0.6493879	0.8343258	0.8126479	0.8890702	0.7568957	0.6759166	0.8418187
0.3564297	0.4468584	0.329587	0.5106759	0.4844399	0.7111853	0.5710432	0.6953541	0.763229	0.4824624	0.8312566	0.5743202	0.5835381	0.5724427	0.4100941	0.6987137	0.5030216	0.4617838	0.6651606	0.5481092	0.7344676	0.6428394	0.6713899	0.5972382	0.5642582	0.6516317	0.6946245	0.5501152	0.8183703	0.6515145	0.6768125	0.8878987	0.5704597	0.6354351	0.7262802	0.6490344	0.8033092	0.794901	0.6270822	0.7992518	0.8325179	0.8720246	0.7368197	0.6693059	0.7923492	0.800714	0.802974	0.7831936	0.776192	0.7214311
0.5078763	0.4415264	0.5228394	0.5371251	0.5591699	0.3315382	0.6461317	0.5790159	0.6618837	0.4991688	0.3234527	0.5824768	0.7926596	0.5886415	0.5601158	0.8562605	0.7103856	0.606019	0.2439989	0.6212489	0.7920527	0.7358555	0.3584063	0.7216924	0.4158584	0.7591224	0.8214999	0.8000363	0.8464026	0.6528099	0.8060421	0.2309222	0.6325951	0.5428426	0.8483974	0.5626847	0.8492154	0.8542922	0.7462508	0.730271	0.9034534	0.9195716	0.7880594	0.719065	0.5111636	0.8856449	0.8971997	0.5754253	0.8444759	0.7324623
0.4192283	0.4653546	0.4247544	0.4082407	0.5252398	0.6873835	0.6495764	0.619921	0.8034204	0.3998375	0.836558	0.5026195	0.7653301	0.5237782	0.2891881	0.6817122	0.657375	0.4234018	0.6340336	0.5750589	0.7497758	0.5306302	0.704191	0.4272652	0.5390115	0.6718885	0.6617104	0.6795442	0.8261603	0.6699187	0.7304417	0.9253692	0.5525479	0.5361298	0.6585886	0.6012039	0.792953	0.8532861	0.6471055	0.7261575	0.8264116	0.906018	0.6668355	0.5531895	0.8450782	0.8217549	0.851532	0.815196	0.7621919	0.8127572
0.8351117	0.8363668	0.8938758	0.8304051	0.7036187	0.463083	0.5063691	0.7298505	0.4050289	0.7155424	0.6346328	0.8315996	0.406991	0.8814325	0.9148774	0.6488839	0.6747105	0.9092329	0.6297086	0.7852167	0.6397651	0.831177	0.4995529	0.9192423	0.7879385	0.7136171	0.7114773	0.6294467	0.5003529	0.6797269	0.6966733	0.4426961	0.8835962	0.766386	0.6516809	0.7441133	0.4374058	0.5214912	0.6215776	0.9242281	0.5365777	0.5044298	0.7927144	0.7306268	0.4866232	0.6739644	0.4993199	0.7599806	0.858265	0.5458446
0.5071627	0.5366749	0.5462797	0.6137173	0.5837363	0.7371039	0.544011	0.7794576	0.8019364	0.6814801	0.8487314	0.6356767	0.424177	0.583321	0.714197	0.6565651	0.6023584	0.669396	0.5354916	0.6809459	0.7609285	0.7021956	0.7325107	0.7347629	0.7282379	0.6543471	0.7669729	0.6502301	0.834943	0.624887	0.5594367	0.9062702	0.6637622	0.631985	0.5374883	0.6868936	0.8356239	0.8485	0.5286966	0.8440431	0.8802125	0.8492972	0.7305093	0.7796173	0.6616573	0.8237616	0.5983118	0.7295458	0.7969078	0.5012855
0.3944532	0.4963797	0.4537921	0.4481463	0.5258204	0.739513	0.6213607	0.2986732	0.8114666	0.1801588	0.847173	0.573632	0.7526012	0.5172632	0.341195	0.7309645	0.5175823	0.5416209	0.629301	0.617316	0.7697033	0.5421204	0.7317402	0.6154117	0.6146702	0.6886029	0.7610583	0.6502314	0.8057878	0.6612893	0.7377941	0.249674	0.6144528	0.6433873	0.7914898	0.6537756	0.816162	0.8097529	0.7042551	0.8454451	0.7859036	0.8928959	0.7463454	0.6707204	0.7612129	0.7788457	0.8870422	0.7919981	0.753278	0.8345481
0.4993615	0.5184764	0.5548368	0.5860157	0.5438321	0.644359	0.5391965	0.7693763	0.6527327	0.6896052	0.7728965	0.6374218	0.570066	0.6347815	0.7272162	0.6549677	0.6332579	0.7089837	0.5626935	0.6690733	0.7595565	0.6729208	0.6312909	0.7256752	0.6477912	0.6748745	0.673666	0.6763632	0.8089511	0.7249017	0.5503191	0.7327108	0.7195989	0.7606555	0.672325	0.7444745	0.7259961	0.8035093	0.6303488	0.8148448	0.8368741	0.8405424	0.705396	0.7105061	0.6600416	0.8209708	0.6527069	0.7632492	0.7619762	0.5285611
0.2797446	0.4978487	0.3065183	0.6304871	0.5205426	0.6939163	0.4481736	0.8793079	0.7813829	0.7464153	0.8051885	0.8381788	0.28201	0.8441306	0.6955178	0.5656636	0.4330339	0.4685437	0.7472837	0.4781047	0.6101607	0.7704774	0.8407245	0.5734615	0.6432022	0.5650072	0.6519376	0.5112126	0.8579807	0.6613382	0.6088632	0.9231763	0.7986121	0.8029672	0.7215323	0.7085135	0.8241982	0.8414083	0.7507219	0.812058	0.5343737	0.9278896	0.6871014	0.6077738	0.6913648	0.7313862	0.7377914	0.7229062	0.8240679	0.5743423
0.6369845	0.6970246	0.62165	0.7142319	0.7276903	0.7028892	0.686452	0.6491999	0.627374	0.6718714	0.6589806	0.730675	0.6797267	0.7313503	0.6196429	0.6291955	0.6836811	0.6392873	0.6399061	0.7097094	0.7166666	0.6541321	0.6860508	0.7180143	0.7163842	0.6792371	0.7237937	0.6112821	0.6585094	0.7014553	0.6151122	0.6769389	0.665184	0.6928548	0.7003555	0.6399634	0.7361865	0.6642935	0.6381522	0.6820855	0.6513911	0.7431973	0.7652872	0.7198142	0.71438	0.6808912	0.7250268	0.6604081	0.6590909	0.6334557
0.8569355	0.8409219	0.9165379	0.8491356	0.7297491	0.5145184	0.5602863	0.7387589	0.4435627	0.7438478	0.6330324	0.8189001	0.4429044	0.807934	0.9173377	0.6511197	0.6802622	0.895748	0.6680195	0.808865	0.6285262	0.7958562	0.5385647	0.8856954	0.8053117	0.7320765	0.7118167	0.6358918	0.5362259	0.6727722	0.6941205	0.4512122	0.8386583	0.7502716	0.686318	0.7337462	0.468464	0.4677972	0.6314508	0.9021226	0.5343044	0.4880227	0.748732	0.7610575	0.5103188	0.6902529	0.5053873	0.7191756	0.7951236	0.5646307
0.7580833	0.7973475	0.8039144	0.8188893	0.7829928	0.4548348	0.6669309	0.7172012	0.6287511	0.7069129	0.689586	0.7493698	0.7932904	0.6861506	0.7993065	0.7335673	0.7527557	0.839477	0.7138239	0.7985137	0.5225285	0.8245022	0.5058174	0.851733	0.8002023	0.833051	0.6882979	0.7666366	0.3946656	0.7866644	0.7214231	0.340167	0.7593596	0.7706374	0.5599706	0.8029613	0.5365559	0.7889729	0.666566	0.7494821	0.4365583	0.7196996	0.6848729	0.7288291	0.6701534	0.675845	0.5725806	0.4960762	0.7531893	0.6379804
0.636775	0.6524904	0.5458224	0.5877497	0.5939221	0.7178257	0.6854258	0.4686044	0.6909149	0.419728	0.5057375	0.6502768	0.7476663	0.5887415	0.482088	0.6948808	0.6474241	0.6315607	0.6633418	0.6681816	0.7363719	0.5636246	0.7087198	0.5023946	0.6134403	0.7214167	0.7025319	0.6776209	0.7675309	0.6748444	0.6793924	0.7375689	0.6312843	0.463094	0.7219685	0.6407016	0.7280606	0.7533187	0.6985609	0.7464167	0.7893606	0.7623692	0.6983517	0.6775329	0.7916968	0.7092166	0.7906305	0.7919111	0.7046574	0.7934124
0.6760101	0.6068245	0.5767271	0.7436252	0.6822619	0.6394109	0.5152707	0.7030208	0.3600128	0.7764114	0.4680639	0.7118214	0.6155453	0.7381633	0.7360762	0.5293716	0.6601884	0.7848564	0.5711935	0.7354714	0.5421687	0.6971932	0.8594369	0.7046914	0.775607	0.6690829	0.8622838	0.7021546	0.4521661	0.7868708	0.8516157	0.3564384	0.615555	0.8143557	0.5835139	0.7320884	0.9165639	0.3739355	0.8923253	0.7041458	0.9184369	0.4507214	0.5882211	0.817096	0.824885	0.4834728	0.9328937	0.5002187	0.6024437	0.5121042
0.515188	0.6222873	0.5448052	0.4049576	0.3766311	0.7178802	0.4468415	0.1877118	0.8390692	0.5993541	0.8817623	0.6646632	0.3710244	0.5820566	0.3	0.8247772	0.4151917	0.7038544	0.666729	0.4834917	0.1697481	0.6551724	0.7619607	0.4567088	0.6753513	0.8110921	0.7956728	0.7396271	0.8681084	0.9260315	0.8244616	0.787526	0.6575905	0.1422245	0.8249443	0.7878041	0.7940716	0.5147338	0.752674	0.8330341	0.8738016	0.9227059	0.7350258	0.7311396	0.8160034	0.905183	0.9022707	0.797818	0.8424398	0.8146477
0.532526	0.5150072	0.5464563	0.6327863	0.5614262	0.6354129	0.5635902	0.758689	0.6625333	0.7412284	0.7170872	0.6977051	0.6048728	0.7712069	0.7745034	0.575169	0.6294303	0.6991426	0.5267842	0.670575	0.6796625	0.6834079	0.7295946	0.6776025	0.7142991	0.7250516	0.7123638	0.6923822	0.8341925	0.7024027	0.5326771	0.7814964	0.8325807	0.6738233	0.6131999	0.7598289	0.6139418	0.8305772	0.6716403	0.7972741	0.8324358	0.7132844	0.7480116	0.7139146	0.7368639	0.7419925	0.6147072	0.6495471	0.8447191	0.6890008
0.7624322	0.7757303	0.8381075	0.7490834	0.750681	0.5425308	0.6019432	0.6962743	0.4909178	0.7584797	0.4642468	0.7197527	0.5464532	0.7811438	0.8686797	0.6359401	0.6680526	0.8647143	0.6673095	0.7485257	0.6437731	0.78542	0.589986	0.7667816	0.7762574	0.6842362	0.7118197	0.6495367	0.5608609	0.6834747	0.7291338	0.4197938	0.758912	0.7534288	0.7037937	0.7693889	0.5311621	0.7221382	0.7708307	0.6490257	0.6892414	0.568261	0.7020298	0.789393	0.6108576	0.6404508	0.6540537	0.587311	0.7140825	0.582867
NA	0.5266629	0.4238742	0.6082129	0.5339928	NA	NA	0.5156962	NA	NA	0.6230525	0.6586524	NA	0.6745228	0.639	0.5529292	0.7096258	0.5863515	0.8513368	0.582313	0.5571076	0.5525521	0.7515126	0.6311637	0.6031139	0.666075	0.5491604	0.6917067	0.7585618	0.7659264	0.7043434	0.5997574	NA	0.8558284	0.70167	0.6751999	NA	0.7468452	0.7278522	0.6107016	0.7404962	0.7132025	0.5851025	0.5355789	0.7607415	0.6150237	0.7885565	0.7389894	0.6955923	0.7472218
0.4479465	0.5016479	0.5929629	0.639289	0.5441587	0.3820161	0.4769392	0.8232971	0.8352068	0.6215104	0.3240305	0.4997703	0.7339815	0.6486386	0.5666528	0.7722334	0.4859631	0.6116855	0.4185357	0.6219166	0.7593146	0.5800093	0.7660332	0.7788973	0.6314645	0.6565266	0.818271	0.8069421	0.3299109	0.620282	0.7041006	0.9242285	0.7507261	0.8247091	0.8435607	0.5190088	0.8071648	0.2882486	0.7540168	0.5190032	0.8852576	0.878808	0.7350059	0.8062753	0.7297896	0.8565926	0.9089773	0.3593095	0.8087261	0.6758856
0.6304045	0.7703432	0.8529926	0.7984155	0.7638447	0.5587138	0.6061365	0.7597954	0.55602	0.7521026	0.6480327	0.7147042	0.8038087	0.7083109	0.8227046	0.6527932	0.6572081	0.8612091	0.6969359	0.8054781	0.5613904	0.7756166	0.7775117	0.8666052	0.8081212	0.7422999	0.7402828	0.7421849	0.442737	0.66781	0.8712428	0.4036399	0.7251562	0.7393032	0.763398	0.7533661	0.6831688	0.5143094	0.88177	0.7667851	0.4513853	0.4544756	0.6471727	0.6842344	0.5116443	0.6832628	0.5098841	0.4967722	0.674659	0.5741793
0.4326482	0.4735971	0.2827177	0.6237482	0.5280809	0.6516725	0.4733233	0.7880062	0.8084425	0.8074674	0.7358865	0.6856389	0.7475976	0.6851317	0.634383	0.6277729	0.4242139	0.5819122	0.7403979	0.4986501	0.7374563	0.6926656	0.7432215	0.6048479	0.620935	0.5286774	0.646097	0.4630574	0.7869865	0.648099	0.6472166	0.8720675	0.7738634	0.7513254	0.7203644	0.6739882	0.8307219	0.7785059	0.7171562	0.6761736	0.7683815	0.883041	0.6130542	0.5697517	0.6390632	0.6675785	0.846772	0.804957	0.7854814	0.5872838
0.6448647	0.6166942	0.7010692	0.7143685	0.6073922	0.5868645	0.648519	0.6791576	0.5451961	0.7609804	0.4639442	0.6608372	0.5775095	0.7209564	0.7901553	0.6531243	0.7035878	0.7717018	0.6502542	0.7467617	0.7890136	0.6735057	0.6876384	0.7675429	0.7710051	0.6653232	0.6825141	0.6698998	0.7406893	0.7437975	0.7348745	0.4064291	0.678359	0.6990789	0.7710173	0.7197705	0.5464824	0.668839	0.7854552	0.644682	0.7538446	0.475668	0.5855381	0.7788581	0.770231	0.6466283	0.7187076	0.6716546	0.6112966	0.7510186
0.636246	0.5344193	0.5100392	0.5842526	0.5974407	0.763801	0.682896	0.5257741	0.8377221	0.3326684	0.8395619	0.6110083	0.8224012	0.5222619	0.4080422	0.8329667	0.6759431	0.4876475	0.6328008	0.6210066	0.7209008	0.5034892	0.7512766	0.5383013	0.4734755	0.6602416	0.741631	0.7204118	0.8057514	0.6348655	0.7206404	0.9443516	0.5191469	0.4775426	0.6755612	0.5382162	0.5209835	0.8205953	0.6804867	0.8086989	0.8770892	0.5563589	0.6335697	0.6020637	0.8805411	0.8292574	0.9222748	0.743327	0.7165404	0.8104435
0.5758	0.6113358	0.699829	0.5661576	0.6329325	0.7523677	0.7064762	0.5017864	0.6214438	0.5089108	0.367367	0.5002076	0.6757228	0.5964677	0.6012753	0.6147062	0.7324777	0.6483473	0.6776109	0.7314002	0.6258572	0.6490784	0.7263355	0.62159	0.7503611	0.713962	0.718309	0.695488	0.7381389	0.6437067	0.710734	0.7651886	0.7066219	0.5518949	0.7267148	0.6805142	0.7226729	0.6123447	0.771833	0.7941467	0.8924136	0.8038872	0.6688746	0.7618848	0.8263763	0.6665314	0.74434	0.7789168	0.6926621	0.7729573
0.3577969	0.4711689	0.4785802	0.6605032	0.5596769	0.2360866	0.4521155	0.8083675	0.8920316	0.6766858	0.1925171	0.4610547	0.8189791	0.77611	0.5306945	0.7994133	0.391769	0.610464	0.3137335	0.5932145	0.7769442	0.5191912	0.8227214	0.7967332	0.6247362	0.6207048	0.8407969	0.8313683	0.5338435	0.6205013	0.6081035	0.9235595	0.8682407	0.8599375	0.8323807	0.4491031	0.8754293	0.1890181	0.7548077	0.5360842	0.9051109	0.8847845	0.7657326	0.8376314	0.7355976	0.6789343	0.9097957	NA	0.8429993	0.6760005
0.6288924	0.6165999	0.6264034	0.437567	0.6191176	0.7377911	0.6450434	0.5090498	0.7926235	0.2919092	0.8423036	0.5119953	0.6973355	0.4933222	0.4398571	0.7834821	0.7051583	0.5579487	0.6174935	0.6293677	0.6614398	0.5169775	0.7019155	0.6018403	0.6305882	0.6769231	0.7527806	0.6741978	0.7498166	0.5681629	0.7363036	0.8312129	0.5904648	0.4867324	0.7349098	0.5768449	0.7268005	0.8316641	0.7699499	0.696793	0.8172721	0.8523946	0.6545569	0.66681	0.7902389	0.7817372	0.8626118	0.7734033	0.7223286	0.8150823
0.533012	0.5263013	0.4444119	0.6392931	0.5940133	0.5950736	0.6351393	0.7571054	0.4819939	0.8609737	0.2022621	0.6676517	0.4401092	0.8767132	0.75	0.55086	0.6222785	0.7345346	0.5752822	0.6250159	0.6304839	0.7427123	0.8089887	0.7165212	0.6646867	0.6656455	0.6988254	0.6608787	0.4739815	0.7244475	0.7676232	0.8286238	0.8641367	0.7264128	0.8416014	0.7722456	0.7256979	0.7504066	0.7610584	0.7647059	0.7737536	0.7688448	0.5524063	0.775466	0.7367992	0.4196208	0.7428139	0.7508611	0.7032388	0.7429187
0.6054611	0.5688006	0.5424081	0.6980663	0.600283	0.7448917	0.5438248	0.6359531	0.4549899	0.7450778	0.8448044	0.7368831	0.7946594	0.7081938	0.720975	0.4786109	0.5415082	0.6484591	0.8200824	0.6463143	0.5317222	0.7939565	0.7712068	0.7366599	0.7143383	0.6455308	0.7845073	0.6149859	0.5775703	0.67401	0.5069343	0.9126788	0.7943155	0.8639269	0.7141368	0.776795	0.8780403	0.8264273	0.5663592	0.7894781	0.3637761	0.887876	0.7455497	0.7107345	0.6273974	0.7981802	0.3767678	0.7739455	0.8416164	0.6443959
0.5121454	0.4131109	0.5326015	0.5800199	0.5717624	0.6815341	0.558787	0.8264437	0.7324448	0.5688196	0.8583094	0.56775	0.5318415	0.7596563	0.4352885	0.5865855	0.6787331	0.6361586	0.8576859	0.6569501	0.6283351	0.6605763	0.7454132	0.5539421	0.4737903	0.5666237	0.865188	0.6289263	NA	0.6483233	0.8047237	0.8907379	0.7903543	0.7339674	0.4977354	0.6319836	0.6995319	0.747257	0.7440135	0.794	0.8757467	0.8334669	0.6039754	0.5116658	0.8403665	0.6383346	0.8716692	0.7025884	0.9266409	0.7843634
0.6056273	0.6499342	0.7524471	0.714711	0.6647197	0.4275352	0.6954846	0.7112541	0.4763595	0.7036176	0.3633109	0.6755199	0.780018	0.7668561	0.771752	0.5514933	0.7880201	0.7468165	0.6120113	0.7863691	0.7604769	0.6563446	0.7819394	0.7241576	0.6964376	0.7705541	0.7999462	0.8115551	0.3863543	0.7467685	0.7611818	0.8750355	0.7369622	0.8232364	0.5798404	0.8183498	0.7658153	0.849624	0.8272557	0.4211572	0.7466871	0.4104195	0.6707394	0.7842166	0.8310538	0.8321488	0.6049811	0.637991	0.6031399	0.8249052
0.6554076	0.7141266	0.7202399	0.7557641	0.6895128	0.5751404	0.7574674	0.7281914	0.4620767	0.7476656	0.8702373	0.7807449	0.7900276	0.7577778	0.8112161	0.7090513	0.7969197	0.7642809	0.744597	0.7608101	0.5788934	0.6359497	0.7059484	0.7600272	0.7605929	0.8085579	0.7225953	0.8030338	0.4094457	0.7056937	0.6746032	0.7521746	0.850142	0.79044	0.5779729	0.8472292	0.8940204	0.3921858	0.6533714	0.5338073	0.4819031	0.4947035	0.835421	0.727037	0.7911745	0.6219853	0.3916667	0.7024949	0.5766307	0.7565142
0.459554	0.4779426	0.4153976	0.6346658	0.5121997	0.6059662	0.7859876	0.6258976	0.5584149	0.7819374	0.1894461	0.7498604	0.6816126	0.8178669	0.6954787	0.3759936	0.8156624	0.6870782	0.5455647	0.7022222	0.6958535	0.5897322	0.7949101	0.7095591	0.6962451	0.8202146	0.7578928	0.797199	0.7672255	0.6358927	0.7811072	0.1449592	0.7015018	0.888628	0.7815588	0.7808232	0.8883385	0.8524516	0.7725066	0.5241569	0.5957428	0.7508178	0.6171591	0.7397673	0.8934197	0.6886783	0.8100486	0.2910112	0.4077091	0.7855493
0.6122881	0.6990957	0.6384328	0.7664728	0.6725619	0.57811	0.8110049	0.64485	0.3231606	0.744689	0.906304	0.8270116	0.8641422	0.819784	0.7539696	0.6888781	0.8002036	0.7487898	0.8294424	0.7736394	0.8193235	0.5534837	0.8554088	0.6635624	0.7408875	0.8023474	0.6216349	0.8592842	0.7381205	0.7197585	0.6381052	0.8865922	0.8510339	0.8896778	0.7890541	0.8564048	0.9336628	0.2765387	0.5704301	0.3015494	0.2746693	0.5010593	0.8704239	0.7140756	0.8800299	0.7039976	0.2533683	0.9133758	0.446945	0.8662928
0.4278646	0.440263	0.4285187	0.5196543	0.463989	0.7118053	0.6055284	0.6134502	0.7250311	0.6139902	0.7961547	0.5736277	0.7291362	0.5150079	0.5409381	0.6691949	0.6489682	0.6090749	0.6338725	0.6335458	0.7005057	0.7174735	0.6126648	0.6154985	0.6528119	0.6636695	0.6963402	0.6827657	0.7924097	0.7140207	0.7071724	0.8428308	0.6504983	0.7132745	0.7357584	0.7107041	0.7264592	0.8240288	0.7283086	0.7167057	0.8048602	0.6837817	0.7187456	0.6388832	0.7514648	0.8112466	0.8573778	0.7864402	0.6885896	0.7852431
0.3943044	0.404955	0.308199	0.3495028	0.4289187	0.6743114	0.390155	0.7114981	0.8193863	0.4609874	0.8644612	0.5695412	0.7450025	0.6133026	0.3587694	0.8219425	0.4907022	0.5293024	0.7607409	0.5056518	0.8000804	0.666037	0.7721732	0.7111202	0.6554425	0.5893007	0.7648419	0.5744179	0.8052219	0.5774429	0.787038	0.9019334	0.5544666	0.655463	0.860358	0.6252623	0.8251529	0.8492977	0.7602285	0.8407556	0.8702973	0.8933233	0.7680724	0.6428287	0.7923251	0.8413121	0.8775717	0.7523805	0.6109962	0.7014942
0.7367265	0.8020958	0.8593602	0.7465044	0.7789941	0.483585	0.6570612	0.7437788	0.6199244	0.7138893	0.5191482	0.7574323	0.8205859	0.6432164	0.8457336	0.7993383	0.7468259	0.8392208	0.7856142	0.7429591	0.593845	0.7616832	0.5410137	0.7841387	0.7573977	0.7317985	0.600495	0.7986633	0.7944818	0.8343168	0.6686653	0.4512231	0.786502	0.76252	0.7268218	0.7617809	0.521414	0.8566688	0.7226776	0.6874183	0.634236	0.8082063	0.6721497	0.7012635	0.5770993	0.8763587	0.7149833	0.5741896	0.6415408	0.5755596
0.2973615	0.45932	0.2892716	0.4336672	0.5582944	0.7791263	0.6864496	0.4784403	0.8381186	0.5661991	0.87293	0.543997	0.6503363	0.6044281	0.2727273	0.5113946	0.7231628	0.4945621	0.72672	0.6450874	0.7491533	0.7193369	0.7579892	0.4813005	0.6697091	0.7053185	0.5187528	0.6653804	0.7324263	0.7167891	0.7750481	0.887166	0.6246933	0.638421	0.8281926	0.6826316	0.5996637	0.8731166	0.7921735	0.8181095	0.7062632	0.8534128	0.8065547	0.7536412	0.902959	0.8743353	0.897474	0.8324539	0.6623445	0.8039554
0.7579097	0.7914199	0.8547013	0.6827689	0.8038296	0.6324354	0.7735863	0.6752766	0.4897429	0.8724562	0.6762447	0.5902972	0.6112771	0.8042879	0.7306315	0.7497304	0.8395231	0.7307826	0.7648602	0.7653512	0.6186239	0.8243319	0.6467315	0.8791283	0.8651093	0.7359613	0.6562374	0.7359767	0.6719232	0.7434543	0.7360255	0.4804458	0.6498244	0.7348396	0.6517498	0.7114355	0.4472179	0.7370394	0.7527486	0.64952	0.578722	0.345951	0.7013279	0.7556406	0.777301	0.8982536	0.6718576	0.5343676	0.6249685	0.8443753
0.6246181	0.7554289	0.7216272	0.7362075	0.7185619	0.4043844	0.5229791	0.6709186	0.3387609	0.8741484	0.1957093	0.8136359	0.6879051	0.9154656	0.8755954	0.3855274	0.5494702	0.8183355	0.9020474	0.6226433	0.5591186	0.8117206	0.6133425	0.8183939	0.7674946	0.5523149	0.7934008	0.5657933	0.8489841	0.7375894	0.4443868	0.921111	0.8849614	0.9082298	0.8934088	0.8403461	0.3658392	0.9286747	0.9129689	0.8387534	0.8474668	0.2805233	0.8843066	0.9036056	0.6064032	0.5298218	0.6038643	0.8790997	0.9091603	0.3500712
0.9186965	0.8836884	0.8438051	0.865465	0.7951406	0.5834487	0.950765	0.4596044	0.3190496	0.6721514	0.2145446	0.8499137	0.3835995	0.7730818	0.8753648	0.6937658	0.9213989	0.7949842	0.7809406	0.9270217	0.559982	0.5886436	0.4623544	0.8630671	0.7658678	0.8371993	0.5896726	0.7805811	0.9495461	0.9548818	0.9176955	0.191832	0.9076817	0.6862265	0.8906166	0.8408884	0.9584788	0.5909597	0.7641487	0.7831039	0.5757576	0.8068044	0.6801918	0.9290883	0.8556459	0.9508197	0.2319667	0.7471924	0.6432528	0.7222071
0.5031926	0.5120968	0.4925666	0.678477	0.5946543	0.7503344	0.4307389	0.713613	0.326996	0.7915782	0.8693851	0.731694	0.7842829	0.7366453	0.7629242	0.4041286	0.5562796	0.6738611	0.8608168	0.6588199	0.541609	0.8474352	0.803442	0.7735413	0.7486794	0.6824523	0.7966698	0.6480281	0.660197	0.7203472	0.5075681	0.943564	0.8074448	0.8988448	0.7247266	0.8219663	0.8915126	0.8314051	0.5898026	0.8086567	0.2785281	0.9213322	0.7755694	0.7114721	0.6589175	0.8441672	0.3186441	0.8086765	0.8618315	0.6524698
0.7010405	0.7143154	0.7683454	0.742538	0.6744948	0.6661733	0.5905441	0.7483856	0.5532516	0.7597551	0.5896005	0.7309723	0.5727325	0.7487068	0.8365468	0.6716446	0.6459889	0.8355238	0.726043	0.7301567	0.6468214	0.747708	0.6361374	0.7641742	0.7581094	0.7062616	0.7837535	0.6747732	0.6355624	0.7852306	0.7922953	0.4288138	0.6484422	0.7361087	0.6613379	0.7464657	0.5955597	0.6058787	0.7648956	0.7528154	0.6701319	0.5239955	0.7957035	0.8249249	0.7124923	0.6217266	0.6637337	0.5595297	0.8734461	0.6211025
0.5467958	0.6071081	0.4141201	0.5349579	0.5655624	0.7049438	0.52108	0.6737805	0.8237931	0.487049	0.8337902	0.5208598	0.7059146	0.5582863	0.6049739	0.7676235	0.5301104	0.4798669	0.681309	0.5098016	0.6661217	0.6531711	0.7407475	0.6884776	0.636117	0.6058319	0.7258503	0.5640122	0.8366729	0.6219586	0.7033849	0.9023805	0.605137	0.5304748	0.8032382	0.5756751	0.8393642	0.8136405	0.6448004	0.827886	0.8386372	0.8974316	0.7685099	0.7891651	0.7546608	0.7772355	0.8970076	0.7453184	0.7787171	0.6516604
0.3764388	0.4890156	0.5732543	0.7137875	0.6139754	0.2496188	0.4671158	0.8309873	0.8883387	0.7287397	0.2715912	0.4775268	0.8243937	0.7693646	0.53414	0.78617	0.4553358	0.6520405	0.3385529	0.6056902	0.7436869	0.5512397	0.8699907	0.8009512	0.6280798	0.6608126	0.8400069	0.8537205	0.6292765	0.6463951	0.6019821	0.9283013	0.8684359	0.8607486	0.8204724	0.4786378	0.8952127	0.2050573	0.7652063	0.6253999	0.9046795	0.889193	0.8080865	0.8546161	0.7194895	0.6765617	0.8823841	0.2423121	0.8582346	0.6895558
0.6275604	0.5808067	0.5764231	0.6788868	0.6108789	0.4567014	0.551218	0.703025	0.4391872	0.8546154	0.4136859	0.6911744	0.6583204	0.8108215	0.8168518	0.6952753	0.6436499	0.7627805	0.6781968	0.6626762	0.5886135	0.766549	0.6551148	0.7213717	0.7515976	0.6653966	0.7301402	0.6087132	0.5612928	0.7554981	0.7286618	0.3973618	0.8725031	0.7307807	0.7791582	0.7400225	0.5073012	0.8014999	0.7921025	0.7864313	0.8091772	0.4843715	0.7752339	0.7763709	0.7505428	0.7302891	0.8272138	0.7798261	0.7117485	0.5337909
0.6187263	0.6723631	0.76959	0.6678908	0.6348053	0.4671106	0.6520154	0.5424252	0.4245509	0.4420761	0.5347639	0.6695305	0.6103944	0.5923187	0.6452425	0.6759467	0.7063293	0.7771084	0.6333745	0.7530851	0.7106681	0.6294125	0.6280191	0.6193623	0.7450807	0.684493	0.779716	0.6977839	0.6442394	0.8206325	0.7086989	0.6368196	0.6214157	0.620907	0.7385932	0.7790971	0.737709	0.6847147	0.7310939	0.796212	0.7243608	0.667389	0.7636576	0.7919772	0.7431999	0.7879652	0.6436796	0.7871298	0.8119411	0.7814237
0.5569397	0.585914	0.5745865	0.5636224	0.5912647	0.753197	0.6669452	0.8182817	0.6794981	0.6868685	0.5960847	0.6376354	0.7292671	0.6838535	0.6656176	0.6422601	0.6353165	0.5766308	0.7958791	0.5861099	0.6822467	0.704513	0.7282261	0.6106156	0.6130825	0.7109326	0.65689	0.6899803	0.7356767	0.8199607	0.6446918	0.8870671	0.7589532	0.8310881	0.6796148	0.700739	0.858689	0.7314087	0.6707562	0.7176937	0.752402	0.8585415	0.6044567	0.6154248	0.7395163	0.7072182	0.8194444	0.7320009	0.7189034	0.8039574
0.4944871	0.5897442	0.4888153	0.5889524	0.5552623	0.6972088	0.6272942	0.4425174	0.6786768	0.5253849	0.3601465	0.5750619	0.7203483	0.6477304	0.3925955	0.7689922	0.6616806	0.6624709	0.7336016	0.6527349	0.7756631	0.6144891	0.7081436	0.6362849	0.591564	0.70515	0.7279925	0.7180853	0.7151846	0.7834468	0.738766	0.8792523	0.6866333	0.6164988	0.8143569	0.6667663	0.8052498	0.8435093	0.7482116	0.8603701	0.8573807	0.8767262	0.7040994	0.6509035	0.8111584	0.8013133	0.8503515	0.7425305	0.7962886	0.6704181
0.6685627	0.7325149	0.8370767	0.7194834	0.7025657	0.5235558	0.6137476	0.74145	0.451056	0.7824435	0.5038678	0.6845642	0.7333034	0.7291281	0.7946997	0.5900497	0.6295495	0.7583616	0.8272837	0.7017538	0.8371711	0.8859125	0.6955054	0.8085178	0.7536416	0.6889761	0.6188444	0.5931871	0.6135005	0.7098117	0.6634349	0.7813926	0.8177049	0.7369707	0.820264	0.7755813	0.4727008	0.8472244	0.5599655	0.670935	0.7535536	0.8778998	0.8288527	0.6921284	0.609054	0.6147187	0.8413767	0.7244053	0.8158014	0.5023189
0.6640126	0.755236	0.7541912	0.7521021	0.7044048	0.4709287	0.7269034	0.695345	0.4231971	0.7517859	0.568679	0.7576878	0.6477236	0.7315478	0.8133814	0.5142546	0.7701067	0.8118358	0.6551142	0.7844437	0.6832559	0.7469764	0.5347875	0.7853965	0.7658474	0.7669845	0.6906601	0.7220854	0.7612352	0.7937703	0.8402198	0.3391007	0.7811826	0.8375421	0.6662503	0.8166622	0.7235398	0.8504626	0.6080042	0.8385518	0.6689939	0.4222699	0.7900625	0.7983219	0.8211409	0.5659877	0.7342353	0.693746	0.803623	0.6489946
0.876186	0.837423	0.9257662	0.8598762	0.8098831	0.5302739	0.6294039	0.7338198	0.5425768	0.7629803	0.4992327	0.7605519	0.5688475	0.8367848	0.9349774	0.6956434	0.6650336	0.9182667	0.6729902	0.8410994	0.6048087	0.853485	0.6359668	0.8476583	0.8258752	0.7419393	0.698791	0.6297192	0.4789222	0.683078	0.7127395	0.4190094	0.7084699	0.7707191	0.6839867	0.7658322	0.547745	0.7452701	0.831758	0.6474287	0.6099935	0.5365051	0.7653291	0.8877017	0.6128543	0.6342081	0.7793446	0.5335541	0.6996085	0.5546225
0.5062299	0.6365736	0.4772114	0.7488357	0.6610101	0.7117309	0.7637283	0.6950443	0.6273518	0.9469386	0.2327529	0.7264467	0.653769	0.8864709	0.7810254	0.3091797	0.6816573	0.7365061	0.8852113	0.6893939	0.4792796	0.6894396	0.8981205	0.7590017	0.6554031	0.7860941	0.4556626	0.8731042	0.3566935	0.7241924	0.6567572	0.2205959	0.7755903	0.7010708	0.364547	0.7554538	0.7227178	0.8797648	0.8745263	0.6050072	0.8886282	0.3955204	0.4607926	0.6819043	0.4518236	0.916456	0.9352479	0.6572679	0.698221	0.8746309
0.508871	0.4944769	0.5275289	0.6080275	0.4446776	0.5707158	0.6912762	0.5880619	0.3190471	0.7037095	0.4791844	0.6997691	0.7108751	0.6715866	0.7409819	0.5153798	0.7962064	0.6681178	0.789342	0.7012158	0.7681627	0.7089028	0.5791275	0.7211425	0.6968371	0.7461466	0.566423	0.6665424	0.7866896	0.7761559	0.6828454	0.7735479	0.7537997	0.8767298	0.7654867	0.7393963	0.7558323	0.8510487	0.7400335	0.7699807	0.8212399	0.7443022	0.6974173	0.670536	0.7926041	0.6078243	0.4999343	0.8071362	0.6896611	0.842925
0.414878	0.4610984	0.2608387	0.5934449	0.4855781	0.8075451	0.7206669	0.8958498	0.7567242	0.6410379	0.731405	0.6579641	0.6865752	0.7168893	0.5673703	0.6419415	0.678821	0.5247952	0.5934002	0.5945179	0.6770561	0.6981835	0.8180538	0.5748343	0.5391277	0.6641168	0.6223158	0.7843838	0.8206674	0.5390315	0.6734582	0.9111552	0.612709	0.7188948	0.745848	0.7372848	0.8728496	0.8454533	0.693225	0.6827475	0.7540427	0.8803709	0.583561	0.4952031	0.8283173	0.7849911	0.7558895	0.8031886	0.6957101	0.8268538
0.5543311	0.5481544	0.3976391	0.6216378	0.4824581	0.4098716	0.7265868	0.6033021	0.2630245	0.9016225	0.1830537	0.7524602	0.5746921	0.9061624	0.8205485	0.4908991	0.7225338	0.7044391	0.874494	0.6501749	0.6763405	0.7968936	0.6186335	0.7823237	0.5391251	0.7332547	0.4014868	0.5735252	0.3877982	0.8990201	0.8011485	0.9007037	0.8932281	0.9386143	0.8230492	0.6991459	0.6400494	0.8955411	0.8411704	0.3815674	0.6458802	0.1851027	0.8245941	0.6375831	0.8378204	0.7124884	0.8056066	0.8776056	0.5344657	0.884964
0.3261811	0.4679791	0.4108679	0.5247043	0.4609131	0.7397216	0.6979715	0.6347197	0.6595597	0.4483302	0.8328993	0.5558204	0.7399067	0.5369234	0.3927945	0.788725	0.7198703	0.4372145	0.7392657	0.6411836	0.7880484	0.63657	0.7411975	0.5242527	0.6070792	0.7463342	0.6740828	0.7455199	0.8230221	0.7228476	0.7310035	0.8964071	0.6018277	0.6212264	0.7769383	0.666169	0.8406186	0.8550115	0.7286277	0.7758031	0.8725473	0.8927593	0.6983901	0.6839824	0.8466587	0.8520289	0.8712434	0.8176991	0.7502406	0.8238054
0.7422025	0.8134128	0.5281734	0.744343	0.764645	0.7576454	0.7823575	0.6979945	0.8090875	0.8470075	0.6689529	0.7784834	0.6421127	0.8099594	0.7173778	0.7337067	0.6144847	0.6208355	0.5367187	0.7068005	0.7751022	0.7331119	0.8093287	0.6851385	0.7623147	0.6385464	0.7269212	0.7231901	0.7571533	0.7552027	0.6928983	0.6481928	0.8158427	0.6928439	0.705249	0.7380074	0.6405739	0.6258278	0.7598425	0.7599094	0.6157813	0.7732342	0.6985854	0.7920978	0.7081307	0.6758441	0.7099464	0.6698674	0.760733	0.7005193
0.401645	0.488161	0.4765905	0.5797201	0.5190161	0.7304562	0.6562015	0.682209	0.5686207	0.5259359	0.8317456	0.5759098	0.7267339	0.5626388	0.4131019	0.7652882	0.7080441	0.5029024	0.7469588	0.5937269	0.7490597	0.7052073	0.6998191	0.5961185	0.597453	0.6970998	0.676908	0.7222447	0.8052539	0.718811	0.7212353	0.8911888	0.6009943	0.658843	0.6942267	0.6689888	0.8087049	0.8213692	0.6862162	0.8105735	0.8621733	0.8766185	0.6622366	0.6881461	0.7935795	0.8170773	0.8658061	0.8172603	0.7192298	0.8164968
0.6341514	0.5675808	0.6354701	0.5214574	0.5351186	0.6410719	0.6805667	0.6431794	0.6393692	0.450768	0.8074058	0.5903668	0.7404285	0.526584	0.5458441	0.7737064	0.7304348	0.5685198	0.7354946	0.670514	0.745205	0.6389023	0.6628645	0.6737981	0.6559495	0.6958096	0.7968682	0.7168743	0.7320493	0.647491	0.7466953	0.8475616	0.5865095	0.6309729	0.7966658	0.6449413	0.5740424	0.7637802	0.7323685	0.8115263	0.8828601	0.4100316	0.6986204	0.6744578	0.8362563	0.7073358	0.8609285	0.8288502	0.805154	0.8505374
0.4180984	0.4662798	0.3676784	0.5964887	0.510096	0.7411727	0.6007517	0.6306435	0.8059037	0.5779371	0.8429944	0.6500576	0.7555636	0.5968881	0.4828987	0.7463348	0.5508972	0.5908687	0.6506172	0.627451	0.7415541	0.6507878	0.7693287	0.6448531	0.617204	0.6422065	0.6512731	0.6469986	0.8069143	0.6456914	0.6880533	0.843336	0.6568549	0.6233207	0.7031112	0.7047634	0.807273	0.8466946	0.7191619	0.8535476	0.858402	0.9078784	0.7715017	0.6752495	0.7053466	0.8508545	0.810245	0.8081178	0.7998443	0.7416084
0.5189337	0.6038888	0.6322381	0.617624	0.5852668	0.7340655	0.6946983	0.5884319	0.7473871	0.5741376	0.6193647	0.5877481	0.7381415	0.4392233	0.5133998	0.7039043	0.6355915	0.6699414	0.7112386	0.7317749	0.7773464	0.6248027	0.7593894	0.7022921	0.7251375	0.6195205	0.7682196	0.7142548	0.8165646	0.746798	0.6905484	0.7084057	0.5946189	0.6759443	0.7438908	0.6964586	0.8162335	0.8273369	0.7890934	0.7792177	0.8028719	0.7193114	0.6978785	0.7630548	0.5957327	0.7306843	0.8434812	0.8685144	0.81602	0.7581955
0.773622	0.704108	0.860603	0.7832159	0.817067	0.7980716	0.6639793	0.4674012	0.4215268	0.5122902	0.8544688	0.7530057	0.679519	0.7188386	0.5882307	0.8219188	0.7084692	0.7370898	0.6432585	0.7594203	0.7365602	0.776819	0.6870562	0.8310311	0.7243378	0.746114	0.822523	0.6857587	0.4043822	0.7643464	0.5831547	0.9429644	0.7322728	0.5124691	0.657015	0.8047736	0.9086503	0.765545	0.6484269	0.794921	0.7779089	0.4898399	0.8432674	0.8755792	0.8192671	0.8037631	0.4839976	0.8753754	0.8888004	0.8162353
0.7395039	0.7637869	0.8588116	0.7015757	0.7159808	0.647181	0.5912016	0.7079492	0.7387938	0.7704012	0.5634905	0.6307076	0.5051546	0.8148603	0.8422053	0.6658954	0.668154	0.8092612	0.720685	0.7489559	0.6418519	0.6628732	0.5928273	0.7821852	0.7720849	0.685396	0.8320348	0.6865538	0.4907714	0.6088886	0.7523866	0.6315443	0.7394596	0.8149586	0.8411539	0.6853203	0.5413458	0.5617267	0.8105976	0.8802305	0.9108238	0.3913348	0.7333254	0.8939643	0.7736579	0.4979069	0.8906554	0.6021107	0.6247162	0.7317151
0.6617487	0.7295685	0.6653153	0.8475798	0.7246098	0.6942523	0.5588091	0.8429319	0.3992387	0.863184	0.8653762	0.8233017	0.5325917	0.7383153	0.8911107	0.685307	0.7143625	0.8424453	0.7137606	0.8070023	0.7123134	0.8228978	0.7228315	0.7945177	0.806882	0.7769143	0.7508346	0.7400525	0.8969941	0.8273996	0.6699219	0.6816169	0.9240965	0.9416022	0.6573004	0.8771228	0.5234856	0.4426332	0.6769449	0.6070465	0.3098956	0.5148476	0.8535913	0.8523075	0.6208339	0.8327821	0.3895192	0.8509263	0.844171	0.5719118
0.8631648	0.8777059	0.9225324	0.8806942	0.8568243	0.5111417	0.6417435	0.739912	0.4963141	0.8194416	0.5589828	0.8961732	0.5361461	0.6841767	0.9247069	0.7433954	0.6805573	0.9163199	0.6546921	0.806662	0.6891189	0.7434269	0.6087572	0.83782	0.8559018	0.7327045	0.7384678	0.6472771	0.7180311	0.7909207	0.6434319	0.4406871	0.8788294	0.7835986	0.7243838	0.8283483	0.7698103	0.4838094	0.7012137	0.7785602	0.5202622	0.5237947	0.9016147	0.8193141	0.5620577	0.8808915	0.4340908	0.8546922	0.7246614	0.5765866
0.5760316	0.6149538	0.6792148	0.6781587	0.608055	0.5638264	0.5504369	0.6808638	0.445821	0.7796809	0.3934205	0.6805292	0.7297412	0.7355933	0.8036461	0.6065238	0.6215525	0.7511415	0.8778585	0.6947487	0.6237581	0.805588	0.6902131	0.7840731	0.7656981	0.6292901	0.7428133	0.6839601	0.703386	0.7113545	0.6254184	0.850429	0.7258802	0.8234348	0.8835617	0.7788911	0.4847585	0.7901424	0.8366521	0.8610227	0.8655839	0.6022696	0.7968959	0.79492	0.6676466	0.722146	0.7226437	0.8392301	0.8220216	0.5061356
0.4571496	0.4678062	0.4334311	0.3852336	0.4921768	0.7390676	0.6853621	0.5664409	0.7733852	0.4700558	0.8256233	0.5347739	0.6917701	0.5178952	0.4906964	0.7767035	0.6989684	0.4489459	0.7552071	0.6568947	0.778717	0.6729337	0.7093298	0.622121	0.6319492	0.7260751	0.7288384	0.7531831	0.8117392	0.687229	0.7506969	0.8389129	0.5381956	0.6695477	0.7818906	0.6523415	0.7662582	0.8395579	0.7246317	0.8287737	0.8605146	0.8673815	0.7239254	0.6724163	0.8215156	0.8361069	0.8805171	0.8106592	0.7487955	0.8396431
0.9215642	0.8777874	0.9255599	0.8579927	0.8274035	0.5112907	0.801131	0.7656468	0.6865197	0.8864805	0.8217213	0.8057937	0.4278336	0.7325656	0.9385936	0.6303062	0.8916522	0.8743428	0.7449867	0.8216938	0.6516457	0.8614393	0.5260733	0.8886156	0.8441618	0.753621	0.6963782	0.8560131	0.6349673	0.703743	0.6134903	0.4406424	0.8370252	0.8002322	0.7000627	0.8196946	0.4537114	0.7167166	0.6310931	0.559812	0.4568472	0.4105401	0.7603542	0.7814307	0.6585921	0.7866063	0.8769609	0.6163967	0.7116776	0.7781904
0.7126145	0.747575	0.8604839	0.7119352	0.7306567	0.5004627	0.6674258	0.7228416	0.5384892	0.7460883	0.471979	0.6603289	0.7534568	0.7516432	0.8779902	0.8350991	0.7847247	0.8070979	0.894455	0.7475585	0.6163389	0.7784775	0.5777684	0.7746603	0.7745242	0.7732212	0.6223034	0.839726	0.7744652	0.791971	0.6170018	0.3679385	0.8037625	0.7966126	0.6876246	0.782765	0.5760648	0.8500562	0.7583223	0.839869	0.4401851	0.5663211	0.7893547	0.741795	0.5856583	0.8706959	0.7703453	0.7891089	0.8347991	0.7831672
0.8823931	0.9218189	0.9120028	0.8271598	0.8095998	0.6163545	0.6943263	0.7898473	0.552963	0.7788908	0.7177926	0.7202888	0.9161506	0.7827665	0.9507234	0.7777427	0.6343284	0.871734	0.5348428	0.8903605	0.5038573	0.5693249	0.4291435	0.9155362	0.8980054	0.8207537	0.7303371	0.7368771	0.3104038	0.6459047	0.9022294	0.1457999	0.6908573	0.9450335	0.9364824	0.6105858	0.9412267	0.9310259	0.9320037	0.8924731	0.5081342	0.9444444	0.6744905	0.9495674	0.2769001	0.9042289	0.9379709	0.2987054	0.691353	0.8469019
0.7308533	0.6636876	0.5898575	0.8151792	0.7270574	0.6114751	0.6003174	0.6463104	0.6545804	0.8261561	0.3483748	0.8474116	0.4303204	0.7152219	0.9131846	0.7384225	0.6182246	0.81906	0.7479748	0.7632875	0.9249388	0.7994063	0.902633	0.8311149	0.7109767	0.7543294	0.7348719	0.8228649	0.615531	0.7556558	0.849315	0.6772283	0.5527965	0.8266281	0.5851036	0.8706357	0.9305221	0.8885655	0.9182963	0.4885135	0.8063514	0.3770075	0.6168979	0.8956422	0.7012488	0.5010948	0.6937962	0.8422683	0.6906369	0.7500715
0.6024897	0.5818473	0.5542147	0.6346195	0.5733698	0.7957363	0.7124906	0.5775855	0.6855547	0.637973	0.5068321	0.6908331	0.5983369	0.7670617	0.752297	0.5344545	0.7042437	0.6783876	0.8105456	0.6680189	0.7684082	0.7746107	0.6773524	0.696471	0.700104	0.739263	0.6606754	0.7058693	0.7728766	0.7595369	0.705405	0.7536187	0.8394532	0.6852247	0.683006	0.8076327	0.739616	0.6594227	0.6988746	0.7578709	0.7014236	0.6562418	0.7703584	0.7022239	0.8211619	0.7452962	0.7576448	0.6235314	0.694923	0.820187
0.9106142	0.9240178	0.9406325	0.8484368	0.8269497	0.5371701	0.7450159	0.6418715	0.5590035	0.857251	0.6962257	0.7855455	0.9281479	0.8039803	0.9408127	0.5593923	0.6636815	0.8743071	0.5913783	0.9003232	0.5636005	0.6601929	0.5414971	0.9246287	0.9176317	0.8393118	0.7259367	0.6344479	0.3603265	0.6547109	0.9132399	0.1240276	0.7471021	0.9239634	0.9166017	0.6685216	0.953707	0.9326573	0.9586636	0.6609502	0.4571913	0.7810902	0.6387415	0.9162049	0.354653	0.8524497	0.9202172	0.3123857	0.650608	0.8526252
0.3633632	0.4875355	0.229323	0.6182293	0.6233007	0.8145848	0.7060155	0.8634021	0.7827222	0.877246	0.8234581	0.6762127	0.7497782	0.7445056	0.6418942	0.6020965	0.6407904	0.5094165	0.7393315	0.5654427	0.6602531	0.6107621	0.8668092	0.5550769	0.5732175	0.626057	0.6183347	0.7449849	0.8288037	0.7062129	0.636837	0.8910725	0.843108	0.851248	0.644906	0.6613799	0.8564824	0.7975448	0.6490712	0.7532617	0.7242883	0.8941703	0.6379814	0.5547329	0.793345	0.723927	0.8676655	0.7993163	0.7873631	0.8303849
0.4647734	0.5214909	0.4565442	0.6606847	0.58144	0.7461827	0.6391611	0.9013901	0.8694593	0.8554881	0.8312607	0.7690635	0.5905026	0.8208721	0.7075422	0.7125244	0.5580914	0.6492527	0.7177194	0.6354799	0.8119316	0.7678192	0.8315796	0.6978451	0.6494203	0.6844307	0.7483407	0.6957547	0.8791881	0.8042849	0.3977886	0.9419532	0.8423038	0.8781891	0.5901624	0.7648762	0.9042137	0.8724711	0.5515073	0.840937	0.8362937	0.9226566	0.7384059	0.686357	0.8066713	0.8434666	0.54387	0.8534293	0.8510816	0.6930364
0.4784279	0.4844647	0.5010197	0.6255587	0.5438575	0.698878	0.7027318	0.7352341	0.5047424	0.6652419	0.6772171	0.6313971	0.7005268	0.6374052	0.5708887	0.700377	0.6819729	0.6709062	0.7884533	0.6981273	0.7921853	0.6330703	0.6448116	0.6829063	0.6790381	0.739346	0.6785302	0.6593968	0.8201516	0.6656379	0.6056594	0.7232135	0.7574396	0.6776904	0.772205	0.7608241	0.8063771	0.8377028	0.7438606	0.8571261	0.8819101	0.7836778	0.7332354	0.705539	0.7659737	0.6303583	0.650673	0.8121512	0.8667715	0.8284587
0.5383707	0.5554333	0.567546	0.6638391	0.6380876	0.7951205	0.6351098	0.8088452	0.8267239	0.7627151	0.8750197	0.6733113	0.5617878	0.6748233	0.7475055	0.6326951	0.6014289	0.7049344	0.6755924	0.690582	0.6813485	0.7300112	0.8155766	0.7583485	0.7564147	0.6735334	0.7178507	0.718231	0.8655697	0.7320716	0.5131992	0.9106909	0.802354	0.6841854	0.7343642	0.7638989	0.8940266	0.814723	0.5504521	0.8825984	0.8969102	0.9267015	0.7839844	0.7879155	0.767906	0.8429425	0.6479692	0.8142318	0.8695543	0.6134686
0.6364092	0.717984	0.7225134	0.5348278	0.6891308	0.7541953	0.6717363	0.5199404	0.8273969	0.3663315	0.7930636	0.5480629	0.7411287	0.5370533	0.3946795	0.7677673	0.6840603	0.4862729	0.5656104	0.6228878	0.6847073	0.499656	0.7212076	0.635287	0.5881442	0.6890702	0.7693731	0.6883327	0.8411113	0.6140127	0.8142775	0.9398148	0.6576298	0.5068812	0.8338421	0.6373013	0.805447	0.8223306	0.6394288	0.8545876	0.8984086	0.9070736	0.7348109	0.7759874	0.8638948	0.8142039	0.9131126	0.7635564	0.6985065	0.8411808
0.55053	0.601824	0.4938065	0.5465678	0.5832571	0.7007205	0.7154772	0.5623043	0.71417	0.5749848	0.5026011	0.5900266	0.6718574	0.6586131	0.6019376	0.7451609	0.7516229	0.6404542	0.7954889	0.7026529	0.7752507	0.5435346	0.7330155	0.6311145	0.7057698	0.7708137	0.5888992	0.7567593	0.7901269	0.721709	0.7459968	0.7429143	0.6526941	0.6909108	0.7917899	0.7416688	0.7664241	0.7782286	0.6969976	0.7799904	0.8387849	0.8719379	0.6443551	0.7603251	0.8355814	0.8349708	0.7353028	0.7691984	0.6808285	0.8163515
0.4365471	0.5388505	0.6557726	0.7747895	0.6488975	0.2785604	0.5039468	0.8515427	0.9014603	0.7615511	0.2187329	0.5038772	0.8444787	0.7896941	0.5659946	0.8184344	0.4501649	0.6768609	0.3295209	0.6726406	0.8078026	0.5641292	0.8631033	0.8227503	0.6787721	0.6863256	0.8717298	0.8531823	0.6116906	0.6275929	0.6475447	0.9390893	0.8572463	0.8727593	0.8249786	0.4964423	0.8750796	0.2115796	0.7797686	0.525565	0.9148737	0.899498	0.788415	0.8810064	0.8114816	0.8922518	0.9106689	0.2476933	0.8617052	0.7165873
0.8615916	0.8043557	0.9047251	0.7806892	0.8805775	0.6653705	0.7594538	0.6815796	0.3682268	0.776089	0.849822	0.7389573	0.7221392	0.7481037	0.8942903	0.7069703	0.7839627	0.8012004	0.726109	0.8390263	0.8744634	0.6543167	0.8484231	0.8070531	0.7586381	0.8765233	0.6512228	0.6822232	0.8969632	0.8371353	0.4868484	0.2329447	0.8801456	0.7287513	0.5891917	0.8514225	0.8062702	0.6603726	0.8656489	0.4179634	0.6669875	0.4116851	0.7483367	0.9153256	0.7611317	0.6633047	0.5846774	0.5918191	0.7803226	0.9188885
0.8369342	0.8499231	0.9070354	0.8491786	0.7141232	0.5644696	0.5778115	0.7276481	0.5367146	0.7365929	0.6058909	0.8936387	0.5453508	0.8935767	0.9418955	0.6810982	0.6476965	0.9183468	0.6531177	0.7923034	0.6451269	0.9196966	0.596622	0.9351268	0.790555	0.7157209	0.7581605	0.6301529	0.5575041	0.6781104	0.6997278	0.5376304	0.9230106	0.8801265	0.7156267	0.7395399	0.5548096	0.6410114	0.6242362	0.9297225	0.5477505	0.5745963	0.7865308	0.798815	0.5502077	0.6752284	0.5160545	0.8379972	0.8950264	0.6147818
0.3712406	0.453494	0.4236338	0.6239913	0.5732785	0.6657807	0.7329501	0.8510813	0.830403	0.8184046	0.7964853	0.71688	0.8139498	0.7155492	0.5529041	0.6924405	0.5340474	0.5579956	0.7809097	0.5768794	0.7029356	0.6820542	0.8005243	0.6135902	0.6296669	0.6905833	0.6241971	0.7685811	0.4951997	0.8291103	0.6764166	0.9216819	0.7903586	0.8137512	0.6635569	0.7069098	0.8714831	0.7506443	0.6704113	0.7549619	0.8257009	0.8862047	0.6332958	0.5288325	0.4435169	0.8025619	0.8597471	0.7861722	0.78692	0.7582418
0.776055	0.8462843	0.7836462	0.884395	0.8236876	0.8802227	0.665513	0.8567612	0.6886892	0.8438814	0.9376258	0.9012253	0.7376221	0.9018218	0.8889775	0.4826923	0.6152995	0.8929013	0.5283128	0.7063961	0.6962013	0.9335515	0.942501	0.859386	0.8061237	0.8649848	0.5041703	0.73909	0.6775694	0.7719385	0.5313526	0.1463484	0.9522804	0.7354202	0.5422344	0.7324122	0.9578305	0.2074919	0.9298313	0.6404799	0.9253787	0.6837288	0.8948435	0.5876716	0.8768328	0.9019266	0.2091888	0.8912168	0.9330794	0.5285484
0.9660106	0.9695767	0.9513165	0.9160236	0.9700611	0.4945785	0.73339	0.7838976	0.3877953	0.8418609	0.3531852	0.8709217	0.8135947	0.9640247	0.9696265	0.5859751	0.7955161	0.9669639	0.7072863	0.8892121	0.561943	0.8120337	0.7430696	0.8559824	0.7767595	0.8052937	0.684314	0.7116856	0.7623538	0.8449796	0.8574106	0.2327863	0.9291639	0.8504786	0.6820636	0.7767529	0.8368978	0.3962466	0.5745842	0.4016201	0.3776586	0.4158708	0.6818317	0.9167505	0.4406366	0.5071337	0.9340189	0.8310004	0.5951089	0.473972
0.9098507	0.8865114	0.9347254	0.9313588	0.9137671	0.5861194	0.6418278	0.8061281	0.6025442	0.8392416	0.7697619	0.8942911	0.5129668	0.8205671	0.9429743	0.6875	0.7125644	0.9414359	0.6599978	0.8675411	0.7080125	0.8065915	0.8157367	0.8832183	0.8430855	0.7329853	0.7982535	0.6588855	0.4759445	0.7339087	0.6956016	0.2948975	0.6844633	0.8010429	0.737536	0.7901323	0.3837562	0.5579439	0.9386551	0.5476267	0.8938237	0.4102838	0.6953735	0.8641536	0.6435576	0.570451	0.6926664	0.5138586	0.8085769	0.6051869
0.613838	0.5241706	0.6441801	0.5100667	0.5259632	0.7071341	0.6849729	0.6224565	0.7027043	0.3892834	0.8387221	0.5857568	0.8099574	0.451271	0.5007204	0.8374198	0.7396395	0.581798	0.742281	0.6796007	0.7738108	0.6035658	0.6810589	0.6529937	0.6364885	0.763431	0.8137899	0.7596417	0.8224325	0.5624396	0.774013	0.911305	0.5161834	0.6263601	0.7973994	0.6273494	0.5041105	0.8442971	0.7473645	0.8811849	0.9050894	0.564891	0.7578807	0.729506	0.8655193	0.7868552	0.8910729	0.8503343	0.7870983	0.8455677
0.5029463	0.5326117	0.5941694	0.6438404	0.6339041	0.4948581	0.6879105	0.7360224	0.6196352	0.7930546	0.8032191	0.6244664	0.6762418	0.7018599	0.7479755	0.7459406	0.7136637	0.6901346	0.7266982	0.6924386	0.6421904	0.7843955	0.5799889	0.6135241	0.7519303	0.7039935	0.6360856	0.71745	0.8335876	0.7230675	0.7569534	0.746287	0.7251449	0.851732	0.7979376	0.8222535	0.7879642	0.840255	0.512564	0.729268	0.8312782	0.7347119	0.6927488	0.7546991	0.7358877	0.7922903	0.725682	0.8370702	0.7787064	0.7246435
0.8360719	0.8595633	0.8957125	0.8831347	0.8260841	0.5336882	0.6630648	0.7567207	0.5923435	0.7627673	0.4488341	0.7944056	0.52094	0.8585888	0.934785	0.6538327	0.7226312	0.9226527	0.6529825	0.8339238	0.5829442	0.9032017	0.7590621	0.8270501	0.8053102	0.7398714	0.6748076	0.661698	0.4869035	0.6909931	0.8103418	0.4323843	0.6272998	0.7702484	0.6500909	0.7600101	0.6273282	0.7792278	0.8673044	0.7977694	0.8588648	0.5390227	0.6591122	0.9427071	0.7105783	0.57947	0.870254	0.5170895	0.5932474	0.5560992
0.6889468	0.7402724	0.8094957	0.7804686	0.6949313	0.7045643	0.7392294	0.6336564	0.695439	0.7401723	0.5168785	0.7156367	0.6322131	0.6789781	0.7890285	0.7042691	0.7887197	0.8160824	0.6920902	0.8004912	0.643464	0.7392426	0.7262691	0.7853001	0.7654476	0.7607813	0.7566364	0.7542373	0.683081	0.7392479	0.7764174	0.6099311	0.7414705	0.7336603	0.7614827	0.79387	0.7132983	0.5809901	0.7774225	0.7199285	0.727515	0.6189151	0.7095923	0.7146011	0.7903532	0.6370795	0.7176818	0.5695622	0.739313	0.7856036
0.3479569	0.3763856	0.2945598	0.4880684	0.4402836	0.7501459	0.6151049	0.6458428	0.8018623	0.3886313	0.8816157	0.6017294	0.7498871	0.5636751	0.3852546	0.7545196	0.7177305	0.546003	0.739804	0.6916791	0.7666849	0.6510034	0.7060673	0.5566655	0.4421965	0.7970443	0.7742653	0.7776837	0.8230817	0.75889	0.7767825	0.9045858	0.6565599	0.5939747	0.7703137	0.72387	0.8203661	0.8407984	0.7546912	0.779495	0.8613532	0.8963912	0.7467676	0.6570883	0.8689598	0.8512236	0.8910789	0.8574932	0.8015873	0.8898637
0.5872679	0.5835418	0.6391011	0.5754485	0.5564184	0.7380589	0.6791555	0.6547173	0.7957196	0.5836011	0.8577554	0.5515999	0.7373647	0.571263	0.519713	0.7912892	0.7143438	0.5487759	0.6811321	0.6941068	0.7665459	0.6861864	0.6989005	0.6662192	0.6647599	0.7424079	0.7701107	0.7315395	0.7838006	0.7052538	0.6256101	0.8972726	0.6290083	0.680577	0.8081943	0.6596394	0.7962183	0.7808093	0.7154903	0.8260213	0.8496516	0.8594124	0.7542029	0.7211143	0.6950845	0.8307934	0.8052927	0.7854519	0.7554957	0.8125709
0.2934539	0.3841164	0.3103805	0.4996722	0.4822946	0.7579944	0.6558189	0.6987255	0.8052803	0.466044	0.8709275	0.5228766	0.7488896	0.5554687	0.3116872	0.8115743	0.7239413	0.4951384	0.7235626	0.6421086	0.7744496	0.6907541	0.7282352	0.5545695	0.6911246	0.7423484	0.8193191	0.7375145	0.8257582	0.663638	0.7383437	0.9322962	0.5602309	0.6458246	0.7884447	0.6455232	0.8025942	0.8738531	0.7330453	0.8589979	0.892876	0.88946	0.7989391	0.7169665	0.8769926	0.8713402	0.9054933	0.802451	0.7737427	0.8547847
0.507333	0.6728857	0.6926971	0.6036181	0.5041981	0.7637627	0.6708902	0.7647778	0.7144556	0.5077736	0.6127307	0.6526821	0.7016094	0.6410644	0.5791534	0.777353	0.7120104	0.5220693	0.6748257	0.5921354	0.7879449	0.5834206	0.8495145	0.4485799	0.6233847	0.7093572	0.7083018	0.710775	0.8112063	0.688911	0.7354023	0.9238984	0.6454615	0.6139041	0.7261595	0.6227447	0.8219601	0.7455136	0.7179965	0.8114195	0.863799	0.9144003	0.8042566	0.6661697	0.7781816	0.8163055	0.8501626	0.8009415	0.7747001	0.8554513
0.5493129	0.6156556	0.8137074	0.6982194	0.7265223	0.303566	0.5009706	0.6913845	0.8656704	0.5198295	0.4861937	0.6511158	0.7894542	0.6402203	0.5672801	0.8665679	0.4880092	0.6896124	0.4133247	0.6929155	0.788945	0.6701135	0.8095683	0.7288259	0.7129996	0.6710532	0.8852748	0.8179291	0.640691	0.6740989	0.7269639	0.9081549	0.7368975	0.6286239	0.8611248	0.5464811	0.8402648	0.8547349	0.8180733	0.7006564	0.9205714	0.8684095	0.84536	0.8516019	0.7624712	0.8631566	0.9102873	0.318418	0.8133355	0.6719112
0.7520297	0.8440952	0.8994457	0.8731204	0.8488532	0.5856457	0.6532666	0.6119715	0.6472244	0.740899	0.6195291	0.7866359	0.9193684	0.84198	0.8275502	0.5324488	0.5878062	0.8831972	0.5553275	0.7115786	0.5390388	0.860994	0.9048433	0.9101404	0.7269089	0.7323426	0.8367992	0.7829561	0.5513276	0.703329	0.8984292	0.8519716	0.9529328	0.8916081	0.7377013	0.6628979	0.8593081	0.6973302	0.8972647	0.7995026	0.460915	0.4685336	0.7739648	0.6036988	0.4489983	0.4612735	0.7918532	0.3635912	0.8868303	0.4440934
0.561086	0.6666996	0.7617124	0.4932252	0.6638603	0.7625692	0.6601964	0.5112262	0.8029283	0.3822404	0.873913	0.4393518	0.782721	0.60629	0.7450027	0.7446374	0.6913463	0.5803815	0.5977687	0.6129462	0.8007984	0.6444013	0.7353659	0.466556	0.7591793	0.6395849	0.720753	0.6826223	0.8330014	0.6937738	0.7387435	0.8967431	0.6091968	0.7157044	0.7670044	0.5838082	0.8174157	0.8762465	0.7529022	0.7198853	0.8715933	0.8842603	0.6550522	0.7042751	0.8884561	0.7449393	0.8998625	0.8635074	0.7602041	0.837521
0.6649839	0.7407897	0.7570542	0.6207997	0.6815423	0.5554616	0.7283478	0.1985694	0.516347	0.07356572	0.6018229	0.7205383	0.7665167	0.5663792	0.3927195	0.8699971	0.7666307	0.7149	0.6292619	0.7558808	0.8301832	0.4730838	0.6283635	0.5868117	0.6657274	0.7364662	0.6498985	0.7820501	0.855009	0.7700205	0.791244	0.9625034	0.6406421	0.4689768	0.7962963	0.784876	0.884366	0.8685529	0.7964059	0.8986365	0.8416855	0.9426885	0.8036427	0.6045961	0.8870124	0.8071733	0.9086907	0.8892487	0.8475404	0.9017232
0.5314703	0.5679494	0.8096435	0.7198685	0.7474335	0.2955842	0.4500892	0.881264	0.8298138	0.742872	0.4317046	0.6973093	0.7548146	0.7882851	0.6431678	0.8644616	0.44667	0.7548341	0.4334783	0.6099717	0.803898	0.821122	0.8285108	0.8159644	0.7243157	0.5576565	0.8754296	0.8178537	0.9021476	0.6025063	0.7826332	0.9132999	0.8299606	0.8250691	0.8946186	0.4695009	0.8096516	0.8694577	0.808337	0.5517222	0.8732449	0.604629	0.8607152	0.8348674	0.6535845	0.8594794	0.910108	0.2645738	0.8196133	0.5202094
0.7253744	0.7923831	0.8269812	0.7960503	0.7721061	0.5664448	0.7193506	0.8199705	0.4418613	0.8821228	0.5387421	0.813564	0.8602852	0.7491423	0.8629115	0.7067271	0.7841906	0.8095046	0.8450555	0.8184063	0.6530463	0.9289607	0.6324699	0.8250863	0.733614	0.7995472	0.6049178	0.6812885	0.7967827	0.7398078	0.7997013	0.4266031	0.8128288	0.9188648	0.7113435	0.8947858	0.4053234	0.9224392	0.6808666	0.699675	0.432193	0.6193092	0.7919093	0.766783	0.6949393	0.5495719	0.8936942	0.7337121	0.8772666	0.6237509
0.6980523	0.7193046	0.7909366	0.7590302	0.6951463	0.5731207	0.7727066	0.6543242	0.5275599	0.7050232	0.6450227	0.7262777	0.6128604	0.6696723	0.8288881	0.7286673	0.8153954	0.8267066	0.8411421	0.8077284	0.8460327	0.7239512	0.5325907	0.7899179	0.7909179	0.802914	0.7049149	0.7974249	0.5866598	0.7810558	0.7047607	0.7505323	0.7239873	0.8201585	0.812995	0.8538893	0.6869744	0.7838353	0.7540413	0.682744	0.634676	0.6245623	0.7460542	0.7473158	0.6952875	0.8702179	0.6616786	0.8185953	0.7410183	0.833575
0.7062985	0.6533762	0.6542277	0.7503619	0.6612626	0.5508562	0.5993864	0.7214225	0.6047356	0.7449963	0.5302433	0.754232	0.4939165	0.7482655	0.8882682	0.7388268	0.6639457	0.8370404	0.7841382	0.7673948	0.8497191	0.767652	0.7367174	0.907769	0.7436128	0.7525219	0.7342013	0.7684791	0.7326666	0.7342283	0.851294	0.750999	0.6555851	0.8209097	0.7553112	0.8217077	0.7548375	0.8633288	0.9239144	0.5447612	0.784672	0.5198323	0.6628841	0.858593	0.7471011	0.60885	0.7186368	0.8357717	0.7271349	0.631822
0.5066679	0.519342	0.5399956	0.503408	0.5249551	0.6964439	0.6014478	0.7009243	0.7972673	0.4769916	0.8773403	0.5263952	0.7412483	0.5424994	0.5097547	0.7837573	0.6443952	0.590993	0.7006216	0.6293091	0.7617626	0.692704	0.7054874	0.6559373	0.6444061	0.7038788	0.7946735	0.7496893	0.8005912	0.5815223	0.7624406	0.922769	0.5782679	0.6687459	0.8263537	0.6760432	0.7856308	0.8506459	0.7163084	0.8399299	0.9071808	0.8902845	0.7795373	0.7183807	0.8288131	0.806788	0.8940807	0.7957746	0.7812698	0.7950928
0.5235559	0.5918441	0.5854627	0.5715075	0.6159474	0.7464812	0.7192742	0.5073507	0.781787	0.5712635	0.7913437	0.6262097	0.7562188	0.6278508	0.5974603	0.7588976	0.7562172	0.6468306	0.7495994	0.7089375	0.6110352	0.6871758	0.7288488	0.6857129	0.6863433	0.7388203	0.7410557	0.7554767	0.7921379	0.7397423	0.783895	0.8509501	0.6610259	0.6467486	0.7734014	0.7061882	0.7982816	0.740941	0.7819901	0.8063177	0.8288022	0.8211322	0.7543181	0.6509606	0.8284183	0.8084455	0.8827173	0.7900926	0.6995692	0.8062565
0.422726	0.5578738	0.6494501	0.7195715	0.6060055	0.3486391	0.5245457	0.8562216	0.8932498	0.6998974	0.2750634	0.5722991	0.7349098	0.7858108	0.6353363	0.8066444	0.5101159	0.6936867	0.4300044	0.6590596	0.797066	0.6443467	0.8366821	0.8241765	0.717975	0.7101332	0.874492	0.8634127	0.6161793	0.7158063	0.6462345	0.9314606	0.8455809	0.8736183	0.8458972	0.5658289	0.9104171	0.280149	0.8143165	0.5929552	0.9097029	0.9176893	0.8334087	0.875783	0.7379073	0.7400148	0.898505	0.3409427	0.8652757	0.7414901
0.8588416	0.8270308	0.910473	0.8521329	0.8975305	0.2571289	0.9390727	0.8846406	0.926813	0.9123236	0.2867322	0.8072623	0.8863297	0.9083517	0.7317237	0.5218121	0.877869	0.9036638	0.4933854	0.8179024	0.4802189	0.9000831	0.2913824	0.8921925	0.6945958	0.876182	0.9275023	0.9295684	0.6785062	0.5435196	0.9153599	0.1040615	0.7355433	0.8770209	0.9049844	0.7116328	0.925113	0.9430951	0.9359156	0.180813	0.9592084	0.6051607	0.7227281	0.9240904	0.9171008	0.4935005	0.7871959	0.2339153	0.3503537	0.6344895
0.5924136	0.5756198	0.480756	0.5511501	0.5876333	0.7235779	0.6812726	0.5209733	0.4684995	0.4654696	0.809818	0.6009146	0.7452394	0.5654734	0.5591559	0.7620485	0.7142328	0.5842733	0.7150957	0.7032407	0.7674521	0.6485515	0.7270903	0.6727424	0.6049641	0.7527535	0.7664382	0.7500489	0.7845848	0.6417103	0.7916186	0.89697	0.6020311	0.5966817	0.7691932	0.6938497	0.7948286	0.8430255	0.7503962	0.8667384	0.8690947	0.8742787	0.7965755	0.777793	0.8416762	0.8371104	0.8767753	0.8487108	0.7559887	0.8398038
0.839412	0.8529858	0.9169058	0.8167174	0.7503249	0.5145714	0.5710921	0.7598304	0.5021876	0.7744909	0.5434451	0.864693	0.5054316	0.6224307	0.9203861	0.7326432	0.7047552	0.8423051	0.7597407	0.7892722	0.9056015	0.8582784	0.8696459	0.8828608	0.7690287	0.7261911	0.6522661	0.6392201	0.5388509	0.6784534	0.709398	0.9211339	0.8712621	0.9104592	0.6827406	0.7715845	0.5053495	0.7254747	0.9058064	0.7365398	0.5986354	0.5250369	0.8491445	0.7327445	0.4726982	0.8949484	0.6902775	0.878116	0.6191433	0.5724844
0.4281638	0.545981	0.3886262	0.4081775	0.5895815	0.7863617	0.7375149	0.6625717	0.8637356	0.4708478	0.8768269	0.5633832	0.8212633	0.4504083	0.5711914	0.8087639	0.7025419	0.4573991	0.7493749	0.6813934	0.7211307	0.6488967	0.8048474	0.5739609	0.6743159	0.7345343	0.654606	0.7323138	0.8428097	0.6766183	0.7776965	0.9346468	0.613616	0.655327	0.7572089	0.6698884	0.8573869	0.8232524	0.727729	0.8567038	0.8596918	0.894232	0.7851691	0.6813701	0.8881939	0.8685805	0.9196501	0.8462543	0.8216671	0.8689534
0.2784106	0.4636616	0.2693701	0.3488784	0.5284398	0.795711	0.7144323	0.6224799	0.8220966	0.5058589	0.8492462	0.5627282	0.7690347	0.5601881	0.3170019	0.7466574	0.7455264	0.4010046	0.7462589	0.6698213	0.7648699	0.6316021	0.7719851	0.5054784	0.6359059	0.7927196	0.7361097	0.8066981	0.8431822	0.7664146	0.7440685	0.9096433	0.6173022	0.702019	0.8010291	0.7095604	0.8299748	0.8861166	0.7594845	0.8455698	0.8775872	0.9023515	0.8115512	0.7357492	0.8768102	0.8610516	0.8839677	0.852143	0.8282726	0.8704637
0.5662969	0.663811	0.6687534	0.7285423	0.6659477	0.6752899	0.5735797	0.6769276	0.7279771	0.6724702	0.5897216	0.6686409	0.6370237	0.8255868	0.7309663	0.6103241	0.7495084	0.7612327	0.6773115	0.7743781	0.770766	0.8403406	0.6886382	0.7532355	0.8127818	0.754145	0.7112374	0.7216585	0.6587394	0.8035349	0.7339638	0.6084496	0.7844254	0.7212045	0.8029871	0.6833614	0.660651	0.8269814	0.7520764	0.7415176	0.750982	0.6921707	0.756133	0.7378416	0.866129	0.7809063	0.71447	0.6701296	0.8280504	0.7253278
0.7898344	0.8866446	0.8750065	0.8424906	0.8793342	0.7037888	0.9149337	0.5500499	0.3550134	0.656938	0.7397439	0.7201006	0.6473859	0.7346306	0.9265888	0.5149024	0.8450012	0.7905709	0.6984146	0.8730699	0.9189511	0.4864165	0.8933272	0.8106992	0.710044	0.8856482	0.4500297	0.5620724	0.9435812	0.9255069	0.3870023	0.1381804	0.9511065	0.5799223	0.9282094	0.9344758	0.858781	0.625	0.9068035	0.3035423	0.4873141	0.7959856	0.7290372	0.8850914	0.9545254	0.8513899	0.4462069	0.8220255	0.9080142	0.9541815
0.5434898	0.5401451	0.6891466	0.6807573	0.5136054	0.7478733	0.6642215	0.8417038	0.8060536	0.8182099	0.7443227	0.7517026	0.533168	0.6768311	0.6207559	0.5729679	0.6851685	0.7121903	0.813734	0.6696186	0.7423397	0.7884376	0.8142158	0.6824443	0.7254539	0.7886865	0.5547956	0.4456763	0.7997857	0.8171943	0.6081318	0.8752699	0.811847	0.8324725	0.7693533	0.7808686	0.7115327	0.7933404	0.6900135	0.6178156	0.7717451	0.8535179	0.6764491	0.6384104	0.8325138	0.8078268	0.7899643	0.8483201	0.7708392	0.7558563
0.5432523	0.5602357	0.5439318	0.6165835	0.5811628	0.7564128	0.6582987	0.8494989	0.738003	0.794921	0.8027989	0.6497102	0.7418776	0.6986264	0.6495475	0.638803	0.7029452	0.6157415	0.7461256	0.6415182	0.7054942	0.7222052	0.7696561	0.6586063	0.68059	0.7142774	0.6404356	0.7304094	0.8113239	0.7941318	0.7264957	0.8931271	0.7301614	0.8659693	0.7571287	0.7096804	0.8137026	0.815423	0.7070089	0.7445152	0.7338576	0.8514613	0.6185411	0.594323	0.8077016	0.7421351	0.8574362	0.772622	0.7118716	0.8101163
0.602441	0.6523359	0.6785182	0.6109132	0.6398112	0.7000383	0.6042457	0.7544648	0.8005507	0.658416	0.8901333	0.6586213	0.8119404	0.7030958	0.632129	0.8263921	0.5806779	0.6698483	0.7143227	0.6888834	0.5479292	0.7262015	0.8127944	0.6822253	0.7397348	0.7290687	0.7563906	0.7088	0.8656674	0.7075082	0.6964892	0.9262732	0.7096178	0.7954985	0.533341	0.7813707	0.831023	0.8909731	0.5289913	0.8770925	0.3631725	0.9177905	0.8536688	0.8045392	0.7058355	0.8388677	0.7080474	0.8483822	0.8418906	0.7179306
0.5016084	0.6228597	0.4663275	0.6080746	0.6376777	0.7453737	0.5394799	0.6635285	0.8436127	0.4021185	0.8545282	0.592917	0.753852	0.5829122	0.420576	0.796549	0.5161463	0.5529183	0.7330654	0.5719495	0.8007589	0.6977361	0.7751471	0.6674117	0.6562901	0.6752654	0.7670045	0.5938808	0.8457841	0.7103615	0.7445517	0.9127576	0.6192199	0.6562347	0.8700452	0.6806918	0.8420658	0.8339549	0.7328022	0.8744913	0.9045264	0.9060957	0.8096511	0.7925329	0.7698428	0.842456	0.9071222	0.8269393	0.7976744	0.7247254
0.7447802	0.6876341	0.6519869	0.7335659	0.7273732	0.607103	0.6963128	0.5160515	0.6718557	0.7091877	0.6557676	0.8223736	0.7550942	0.8585845	0.8353319	0.5852033	0.6593645	0.8351098	0.788726	0.7297421	0.7902433	0.8322575	0.7275043	0.802834	0.6530159	0.7493817	0.6903903	0.6984674	0.7509829	0.7605207	0.8743017	0.5528349	0.801177	0.741569	0.7331787	0.766911	0.6046422	0.7939095	0.9035473	0.6398	0.8519882	0.6002355	0.6146588	0.8378896	0.7728458	0.6416071	0.9184948	0.6622186	0.7945866	0.693573
0.5294774	0.5568803	0.5000538	0.6389819	0.5559735	0.747366	0.699175	0.8005654	0.7096765	0.7819883	0.7142783	0.7064394	0.7219558	0.6756418	0.7441462	0.7620066	0.7530864	0.6754967	0.727443	0.735858	0.7714056	0.7519183	0.6449292	0.724822	0.757233	0.7383327	0.7174643	0.7098199	0.6440079	0.7314268	0.7334474	0.8400663	0.7482816	0.8055105	0.7719151	0.7980486	0.8122039	0.4963549	0.7616681	0.797922	0.8593259	0.7030374	0.7258524	0.7457092	0.830285	0.658886	0.7195886	0.8461446	0.8235294	0.7666447
0.2769045	0.3334915	0.2715268	0.5002276	0.4700516	0.8457472	0.6290377	0.6100446	0.8883882	0.3571866	0.8462386	0.612956	0.8077116	0.5422145	0.3601896	0.8306941	0.6253422	0.5703637	0.7643645	0.7037418	0.7509912	0.6890918	0.8253692	0.6013193	0.6517874	0.7329515	0.8138473	0.7742436	0.8477124	0.7342868	0.7874911	0.9256532	0.6608415	0.6928846	0.7390675	0.7263197	0.8851189	0.8442887	0.8015529	0.8780488	0.910337	0.7955321	0.7794084	0.6627759	0.8313701	0.8619719	0.8882579	0.871561	0.7755728	0.8641883
0.8756233	0.8951781	0.8597073	0.8818032	0.7560202	0.4454806	0.6939363	0.6359726	0.2557448	0.9026176	0.4005636	0.9096924	0.3756036	0.8976026	0.9076495	0.5011832	0.8064017	0.891405	0.5239052	0.7978916	0.5789372	0.9088796	0.4818512	0.9032187	0.7432385	0.7665774	0.8605999	0.6974815	0.8601614	0.7936583	0.7305158	0.8546667	0.8881033	0.8700073	0.8476775	0.789298	0.8357626	0.7027988	0.8550124	0.7183915	0.4539654	0.8769618	0.8686538	0.8888215	0.7069081	0.5224755	0.4720236	0.8306636	0.8911783	0.6664494
0.6831425	0.6493089	0.7015233	0.7320437	0.6519421	0.611804	0.712284	0.7118722	0.5001913	0.7437968	0.5859826	0.7359978	0.6767249	0.6923763	0.7526578	0.6861805	0.7521462	0.7806658	0.720963	0.7412556	0.7180743	0.7354268	0.625449	0.7579601	0.7379421	0.7415977	0.7259617	0.7448926	0.6105554	0.839218	0.743605	0.640035	0.818351	0.7844734	0.8477713	0.7779146	0.6943542	0.7686517	0.7860844	0.6869196	0.7391008	0.7158264	0.8528361	0.7581753	0.7575387	0.7988293	0.6737771	0.800676	0.8850809	0.7374814
0.429137	0.5296157	0.4263479	0.6391866	0.5543483	0.7490946	0.6446113	0.7127733	0.8312963	0.5889198	0.816428	0.6429174	0.7646049	0.6019552	0.5190145	0.7662657	0.6054978	0.6211734	0.6973667	0.6705316	0.7452055	0.6971864	0.7247957	0.6500345	0.6686739	0.6807474	0.792113	0.6946062	0.8474652	0.6622406	0.7246922	0.8800533	0.7049805	0.7061034	0.8192026	0.7190859	0.8369215	0.8646241	0.7527173	0.8648773	0.8835236	0.9051762	0.703682	0.7134352	0.7982402	0.8431879	0.8433568	0.8341331	0.8095965	0.7929041
0.8413152	0.8374881	0.9124104	0.8640235	0.856524	0.6020476	0.7460522	0.8263057	0.6004768	0.8112289	0.5296752	0.7750425	0.6839659	0.8132743	0.9433635	0.7763398	0.8065091	0.9045389	0.7447083	0.8939027	0.6831565	0.8646242	0.6102155	0.8720641	0.8719059	0.797157	0.7697542	0.7386866	0.5492489	0.7875465	0.8100086	0.4316565	0.6520017	0.7987779	0.797682	NA	0.5665488	0.503342	0.907061	0.6392638	0.5304227	0.5357733	0.7248009	0.8140373	0.8168878	0.784903	0.7657294	0.6095011	0.6724985	0.7590952
0.681766	0.6433796	0.7705178	0.6522133	0.6791738	0.5979702	0.7686408	0.8294827	0.4681631	0.775188	0.8294251	0.6710562	0.6855659	0.7616417	0.7092481	0.6562927	0.8182883	0.7436146	0.7627169	0.7903482	0.6706536	0.8247231	0.532582	0.7751244	0.8452561	0.8612809	0.6090781	0.7755616	0.8669714	0.8075553	0.7270471	0.6326435	0.7711103	0.6518003	0.8923983	0.7916931	0.3919787	0.9000155	0.7572276	0.7338921	0.4199943	0.8063968	0.8001762	0.7303768	0.8149022	0.9011753	0.8111175	0.8764187	0.6739635	0.8895634
0.5875905	0.6421444	0.7924938	0.7087469	0.7609619	0.4394421	0.568734	0.772436	0.8533603	0.6503922	0.4980186	0.7133179	0.7291956	0.7055001	0.7125593	0.7883686	0.5970017	0.7336594	0.5429857	0.7057575	0.7781388	0.6889495	0.7599286	0.8282553	0.7221923	0.6821623	0.8716615	0.836889	0.6329826	0.7039844	0.6162993	0.897116	0.7896738	0.7723509	0.8940065	0.5957127	0.848763	0.8069395	0.8217831	0.6974099	0.8899984	0.8731138	0.8538697	0.8835037	0.67422	0.8063743	0.6940169	0.4295391	0.8452323	0.7256795
0.5206496	0.6114631	0.5983419	0.6348078	0.6213185	0.7001752	0.7741708	0.5482846	0.7728872	0.4753467	0.8338093	0.6764909	0.7019648	0.5311878	0.5941517	0.7337199	0.7704125	0.6743853	0.7319521	0.7420022	0.8223544	0.5967551	0.6813142	0.6656277	0.7231689	0.8097737	0.751047	0.7603385	0.7525108	0.8110635	0.7500543	0.7808949	0.6651544	0.5462409	0.7808245	0.8165842	0.8099393	0.8530197	0.8025715	0.8382174	0.849045	0.8856613	0.7477285	0.6900047	0.8386908	0.8608881	0.8220798	0.8253304	0.7719532	0.8742332
0.8277534	0.7403721	0.8540363	0.7408054	0.7593965	0.7791902	0.6708072	0.5561733	0.4190377	0.8450006	0.5171227	0.8443645	0.4796676	0.9110724	0.837177	0.7241204	0.7193044	0.8481076	0.5570886	0.7400699	0.4472935	0.7560158	0.6863897	0.8177701	0.7868618	0.708369	0.7902659	0.7106574	0.7684801	0.7552369	0.8465735	0.4153846	0.8989836	0.7443035	0.6866745	0.7640042	0.7405379	0.8325272	0.8213266	0.8387126	0.7575943	0.3454472	0.8211082	0.8935823	0.7725131	0.5232149	0.7608435	0.7543944	0.8748224	0.7246007
0.4792599	0.482931	0.4818776	0.4283719	0.5444989	0.6807886	0.6776407	0.6332243	0.8395329	0.454543	0.8446883	0.5567282	0.7696844	0.5037665	0.4301957	0.8120999	0.7463871	0.5295866	0.7426623	0.6953167	0.7808145	0.6824356	0.7437199	0.6590682	0.657451	0.7832822	0.7892982	0.7767442	0.8292917	0.7264589	0.7937781	0.9161197	0.6054645	0.6725887	0.7668729	0.7037399	0.8137373	0.8653747	0.7149397	0.8304613	0.8691975	0.8943754	0.7649748	0.7070867	0.8696627	0.8646801	0.8914761	0.8230225	0.7819795	0.8634568
0.5583611	0.4962451	0.3676218	0.5747176	0.5551277	0.7818872	0.7211986	0.7286896	0.8251434	0.5567428	0.8226426	0.5743496	0.7872723	0.5740981	0.4630476	0.7534705	0.7630472	0.5171239	0.7557438	0.6307833	0.7407993	0.7231869	0.7108508	0.7239751	0.67976	0.7487763	0.7186627	0.7696133	0.8118679	0.6515735	0.7213823	0.8970414	0.6696905	0.7134665	0.8084138	0.6378089	0.863356	0.8266514	0.7292452	0.8395757	0.873921	0.9011453	0.7312869	0.679126	0.8775411	0.8477578	0.8846393	0.834165	0.7370808	0.8325547
0.5964972	0.6492649	0.7046071	0.7167877	0.6481689	0.5420042	0.5381382	0.6914548	0.4246982	0.8402583	0.3749942	0.698214	0.7670903	0.8121096	0.8386087	0.5597048	0.6202458	0.7727223	0.9010497	0.705188	0.6491487	0.865745	0.7569748	0.8011175	0.7961957	0.6459658	0.7685156	0.7081869	0.8307467	0.7300256	0.6688668	0.9176391	0.7887748	0.9001618	0.8826044	0.8155287	0.4872166	0.8956839	0.8936664	0.9333963	0.8940166	0.5319111	0.8464864	0.832675	0.6883467	0.7183296	0.7362557	0.8418702	0.8720994	0.4888366
0.3477205	0.4540673	0.3081739	0.5082747	0.4828401	0.8365412	0.7731689	0.7004061	0.803732	0.7650687	0.8635323	0.6935623	0.8010576	0.8003229	0.6191056	0.5833059	0.6918538	0.5286862	0.7863364	0.6506152	0.765056	0.7359774	0.816371	0.5269135	0.5903265	0.7932961	0.6329601	0.7734375	0.8171686	0.8488258	0.7297688	0.8739554	0.6974602	0.8344655	0.6535797	0.7599238	0.840639	0.8489816	0.7236161	0.7470768	0.7509555	0.9000168	0.6382599	0.5673092	0.8134042	0.7544973	0.875895	0.8359031	0.7983974	0.8917739
0.6661569	0.5372362	0.5711144	0.683436	0.420514	0.543362	0.3940836	0.4350803	0.1196816	0.9133831	0.6444232	0.9002631	0.2135637	0.9024195	0.8360698	0.807648	0.4266568	0.7682562	0.9020281	0.5354206	0.8294489	0.8442084	0.8497687	0.7315452	0.7565218	0.4428186	0.8595041	0.4693823	0.9008212	0.8444386	0.8709056	0.4749893	0.8717055	0.9462324	0.8890992	0.8104628	0.8340839	0.8683871	0.9154506	0.7662401	0.8717476	0.7975339	0.8879407	0.8686679	0.5969483	0.7512644	0.8968759	0.7696221	0.896943	0.772229
0.6529664	0.7349557	0.8072807	0.7217925	0.8436828	0.7105545	0.5639772	0.6024222	0.6672618	0.8453337	0.9323506	0.6943203	0.6111243	0.8693388	0.7547921	0.8751702	0.6237881	0.7739536	0.7363315	0.6641986	0.7794172	0.8241594	0.8494743	0.8401533	0.782627	0.522259	0.6374212	0.5875435	0.5368095	0.6073935	0.8388657	0.2793559	0.5809594	0.6683791	0.9400772	0.6858113	0.844651	0.9036461	0.8611452	0.9236143	0.9281417	0.9374137	0.907139	0.892718	0.6530106	0.437422	0.9285164	0.742451	0.4985536	0.6999271
0.4538561	0.5127097	0.5140267	0.6097863	0.6532954	0.7377708	0.7135479	0.6896412	0.8753833	0.675556	0.9061163	0.7057149	0.7896851	0.5946818	0.7355727	0.7706466	0.745084	0.7213393	0.6475815	0.6659275	0.5476716	0.5875215	0.8424256	0.6732032	0.7226921	0.7169382	0.6173955	0.7088144	0.8525803	0.7691005	0.7150265	0.8677278	0.7413279	0.8409702	0.7464035	0.8086026	0.8750628	0.9080377	0.6786289	0.8662869	0.8912045	0.9294452	0.812489	0.7042289	0.6527379	0.8240229	0.669145	0.86058	0.8616936	0.6164278
0.6282939	0.7555981	0.7686296	0.626039	0.7147358	0.76145	0.7144147	0.5659545	0.8153794	0.4402878	0.8063151	0.6155692	0.7540901	0.5625591	0.5498798	0.8522332	0.717241	0.6291965	0.6418272	0.7487362	0.7733395	0.5790573	0.7356031	0.6164601	0.6784589	0.7202362	0.7809176	0.7317747	0.7954215	0.7154173	0.7604319	0.9208162	0.5816332	0.5275075	0.7847833	0.6908217	0.810548	0.8571228	0.7196662	0.8504987	0.8954476	0.8569042	0.7546588	0.7262122	0.8395886	0.8305933	0.8883205	0.8356019	0.7281448	0.8129413
0.3981543	0.4967263	0.3540058	0.3991874	0.5338194	0.8446134	0.741307	0.7172615	0.863649	0.475554	0.8843821	0.5591936	0.8245751	0.5151004	0.4253033	0.8454796	0.7635602	0.415098	0.7855585	0.7190869	0.7554453	0.6573398	0.7907559	0.6458238	0.7080571	0.7363058	0.6813869	0.7511306	0.8696606	0.7446743	0.7332199	0.938637	0.6483336	0.7167007	0.7171108	0.7295647	0.8642555	0.8549713	0.7684104	0.862827	0.8724195	0.9021192	0.8379505	0.7100173	0.9028715	0.8731765	0.9214836	0.8765618	0.8478879	0.8740309
0.6004346	0.6473908	0.7996057	0.7536756	0.712499	0.7176089	0.665956	0.6420684	0.7390768	0.7304123	0.7547245	0.6283295	0.7415469	0.7404197	0.8012557	0.7989689	0.7072498	0.7927155	0.8064057	0.7490931	0.6576238	0.7427611	0.7362807	0.6632854	0.7987134	0.7488359	0.7685338	0.7587343	0.7875556	0.7388773	0.781066	0.7265558	0.7666417	0.8138797	0.736816	0.7511749	0.7717292	0.7877363	0.7949367	0.8083426	0.6767431	0.7435737	0.7782913	0.798835	0.6782348	0.7651113	0.8604078	0.5272942	0.6163354	0.7912335
0.6264152	0.5661688	0.6478474	0.6228944	0.5794975	0.7623496	0.614359	0.7111567	0.8137468	0.5490767	0.8654963	0.6300524	0.5706838	0.6076605	0.6134556	0.7232277	0.6435089	0.5564257	0.7293614	0.7036128	0.7799419	0.7080618	0.7210575	0.7057795	0.6907476	0.6865085	0.7806593	0.6699256	0.8049235	0.6768015	0.7846965	0.9228804	0.6141024	0.6803848	0.8316478	0.7071505	0.8109083	0.8530399	0.6472265	0.8440722	0.9077846	0.8784497	0.7792789	0.7535732	0.7943181	0.8283994	0.8332276	0.7938154	0.7928198	0.8562874
0.8895324	0.9106972	0.9075039	0.9508657	0.9487254	0.7356373	0.8503567	0.4967342	0.9141315	0.647851	0.4793166	0.6528527	0.754917	0.9787189	0.95877	0.5468761	0.8666304	0.9521708	0.4547576	0.7360757	0.5215443	0.5618309	0.8577239	0.7031606	0.6189923	0.8052144	0.7059311	0.8687243	0.2729982	0.5263618	0.8480934	0.1368951	0.735009	0.5170751	0.8926441	0.8833467	0.706106	0.7647059	0.9695346	0.7407483	0.9191738	0.6457092	0.3864704	0.7691462	0.9063983	0.4231078	0.8784736	0.3274548	0.3827645	0.7893848
0.7030658	0.8020529	0.7686177	0.7897218	0.7634254	0.7587602	0.8132867	0.5760694	0.7366034	0.8109098	0.6969935	0.7735234	0.7930797	0.8514013	0.7607824	0.7407407	0.7226554	0.7214429	0.8161299	0.753889	0.7662337	0.5518636	0.8528102	0.7537662	0.6823478	0.803397	0.675485	0.7521802	0.7998545	0.7968715	0.7738525	0.5582734	0.791637	0.7633385	0.6908934	0.7864332	0.7782111	0.599839	0.7942333	0.6048087	0.7168601	0.6849015	0.6074474	0.695376	0.8152174	0.7710994	0.8246841	0.6749358	0.5365986	0.8183458
0.3989726	0.434203	0.4121935	0.4842084	0.5413992	0.8161532	0.5671431	0.7424343	0.8784038	0.5000508	0.8814521	0.6185065	0.8323838	0.6488943	0.3671291	0.8529717	0.5469398	0.4689037	0.7535642	0.5760121	0.8347418	0.7507331	0.7995518	0.6778194	0.542618	0.7156702	0.7900771	0.6929724	0.8242791	0.6628193	0.7820882	0.9244556	0.6780883	0.7331033	0.7923455	0.7206998	0.8881832	0.8343933	0.7483208	0.8734021	0.9029722	0.9051806	0.8131054	0.7256534	0.8487913	0.8770278	0.8532423	0.875895	0.8337781	0.7588353
0.6103164	0.6549008	0.7440813	0.6940068	0.6778184	0.7534385	0.6024389	0.7189093	0.7992852	0.7830916	0.8994786	0.6523449	0.62221	0.7809843	0.7712571	0.8111122	0.6988168	0.7678224	0.7860929	0.7065021	0.8745822	0.7818709	0.6999913	0.7769015	0.7800705	0.7628776	0.6895213	0.7451975	0.7363999	0.6375588	0.798253	0.5024414	0.8036056	0.6986126	0.6477177	0.8194708	0.3590951	0.5514783	0.8452018	0.7783256	0.8861172	0.7078602	0.6106303	0.798455	0.8305785	0.7607228	0.7640526	0.8520019	0.6147386	0.7236031
0.6655141	0.604986	0.6736187	0.6737417	0.6137371	0.5565825	0.6435466	0.7049591	0.417153	0.7766076	0.6364652	0.7515765	0.5325876	0.7536947	0.8172536	0.7493991	0.707209	0.7746522	0.8015497	0.7272901	0.6335327	0.7444756	0.6715984	0.8112732	0.7355034	0.6862215	0.8300319	0.672639	0.8024278	0.8225824	0.8331367	0.5639003	0.8192436	0.8327576	0.799731	0.8082591	0.7070857	0.870557	0.8269342	0.7963513	0.8232149	0.6526068	0.7384781	0.7930038	0.7295973	0.7785103	0.835858	0.66794	0.8789448	0.7656363
0.536431	0.5279376	0.4303566	0.6346478	0.5832552	0.7638392	0.6639034	0.8823109	0.8373718	0.7929106	0.8116086	0.7359447	0.7664384	0.8100612	0.7155824	0.6680713	0.6278538	0.6499324	0.810238	0.6271565	0.7713635	0.7751719	0.82235	0.7044396	0.6592673	0.7143712	0.7238265	0.7349741	0.8464464	0.8046598	0.6311587	0.9073411	0.832316	0.8993466	0.8442353	0.7589867	0.872096	0.8300359	0.7174331	0.7973946	0.807479	0.8994565	0.7549412	0.6788359	0.7879	0.8069271	0.6123481	0.821041	0.8244947	0.67718
0.7578865	0.8320013	0.8581001	0.743787	0.7795482	0.7691548	0.8079599	0.4734822	0.6594631	0.752993	0.3285156	0.771183	0.567793	0.8428795	0.8143436	0.5844139	0.8121562	0.8182907	0.6099291	0.7823437	0.6998581	0.6732199	0.7510966	0.8482212	0.8150321	0.7569111	0.6774417	0.7857772	0.877407	0.7744055	0.762318	0.7118279	0.8449408	0.7939724	0.8246675	0.8301861	0.7459468	0.7399934	0.815076	0.8263798	0.8117744	0.7895981	0.5966851	0.743252	0.8358698	0.5283388	0.7118249	0.725076	0.6911197	0.7841134
0.4582278	0.5352886	0.4619877	0.5201635	0.5654492	0.759096	0.6664326	0.706387	0.8128793	0.53428	0.8670199	0.5647882	0.7552834	0.5772493	0.4827979	0.7821409	0.7376145	0.5630194	0.6841757	0.6902102	0.8084436	0.6711706	0.7440836	0.6997602	0.6548493	0.7545448	0.7778457	0.7634135	0.8389733	0.697892	0.7832467	0.923413	0.5929024	0.7181929	0.8305529	0.682691	0.793583	0.8661372	0.7346805	0.8518488	0.903623	0.9055655	0.7680643	0.7159545	0.8505712	0.8358758	0.8829704	0.8148148	0.7713908	0.8470454
0.6498395	0.6268929	0.693365	0.6411902	0.635901	0.6352523	0.6936914	0.6255956	0.6011505	0.7104693	0.7651899	0.6826274	0.7261812	0.6890441	0.7333642	0.6756527	0.7312198	0.7260562	0.7789906	0.7475568	0.8037089	0.7532257	0.7181094	0.7851534	0.7398854	0.7859083	0.7371206	0.7300032	0.8423522	0.7208228	0.7674665	0.7573783	0.7372367	0.7365202	0.843981	0.7725962	0.7087499	0.82687	0.7937579	0.8051838	0.6873065	0.8480076	0.6199055	0.7949357	0.837402	0.8454244	0.7982307	0.7504603	0.6226923	0.8050325
0.9409634	0.9672003	0.8991761	0.9633076	0.9505688	0.9563543	0.8971052	0.5746121	0.6392547	0.8509977	0.7394068	0.7725552	0.8940101	0.9384236	0.9034049	0.8826068	0.9234099	0.905337	0.428115	0.8966172	0.9348639	0.8124062	0.5507606	0.892329	0.8372957	0.7683284	0.8216239	0.6056049	0.8169935	0.6263238	0.5805921	0.317139	0.8633288	0.8950977	0.6139897	0.8130678	0.6506084	0.2735685	0.4949431	0.6886544	0.4877289	0.2681388	0.8247423	0.8972692	0.9189707	0.8942731	0.5749738	0.3685567	0.4471042	0.8430675
0.9010027	0.8997675	0.9058537	0.8927422	0.8578328	0.5501065	0.7207544	0.8633366	0.4879574	0.8552755	0.6007257	0.8526503	0.5072281	0.825475	0.9323068	0.6735981	0.7974896	0.9347697	0.7204949	0.8748795	0.6518946	0.8194659	0.626853	0.8641612	0.8049412	0.7952919	0.7959027	0.7473111	0.8214213	0.8820879	0.8244387	0.4406528	0.8999567	0.7718976	0.737639	0.8214651	0.5187339	0.5881036	0.9096894	0.5506893	0.6865934	0.4923182	0.8285052	0.8720642	0.7609935	0.6507009	0.7025707	0.6272926	0.8567809	0.6497009
0.447751	0.4808568	0.4259014	0.6452689	0.5401902	0.7253726	0.6461591	0.7170352	0.8374225	0.609764	0.7892136	0.6840222	0.80483	0.6502528	0.535158	0.7664847	0.6085801	0.6491597	0.6818109	0.6851954	0.7625296	0.6769826	0.7535926	0.6332364	0.6995273	0.7146925	0.8068925	0.7189775	0.8267517	0.6877317	0.7724388	0.8945214	0.7105576	0.6980817	0.7793651	0.7666872	0.8234	0.8842544	0.7289347	0.8568799	0.8771323	0.9014886	0.7774519	0.7229892	0.7860321	0.853633	0.8713875	0.8496671	0.8192975	0.8125835
0.5526923	0.6546636	0.7168589	0.6177221	0.5471655	0.6474386	0.7316493	0.7062934	0.8111992	0.510842	0.6777011	0.6561339	0.6627634	0.6055602	0.6664327	0.7459667	0.789698	0.6170133	0.6976521	0.6844961	0.7200345	0.6715746	0.6878014	0.5412306	0.7487243	0.7846961	0.7927805	0.7678467	0.8000633	0.7460036	0.7130383	0.899996	0.7062698	0.7154646	0.8337927	0.6917773	0.7940472	0.8442377	0.6967964	0.7960345	0.889455	0.8928228	0.7669381	0.7492674	0.8427762	0.747358	0.8731279	0.8292886	0.7777288	0.8662041
0.7246206	0.7579744	0.8692597	0.7034928	0.7891045	0.4911892	0.7845109	0.8149709	0.579234	0.7573678	0.5704957	0.6883387	0.8404835	0.8073904	0.8849261	0.8902412	0.8251811	0.8189901	0.9038543	0.7838125	0.8341179	0.7451936	0.6326611	0.8340964	0.7786781	0.8036994	0.5879321	0.8601508	0.8801688	0.8644057	0.6991634	0.3238585	0.8330821	0.8098405	0.7322227	0.8321925	0.6286995	0.9033976	0.8569269	0.8934852	0.4577465	0.8561471	0.8226774	0.6991833	0.5815096	0.8983083	0.7880674	0.6319285	0.8506312	0.8559276
0.5352814	0.545709	0.5801708	0.6374501	0.6003358	0.7654681	0.6121632	0.8802404	0.8352519	0.8215013	0.8871303	0.7321304	0.6304023	0.7407575	0.7886049	0.7837198	0.6613394	0.7248188	0.7936002	0.7081065	0.8287079	0.7954558	0.7956175	0.7788606	0.7763898	0.77052	0.7615913	0.7586834	0.7982999	0.7648711	0.528499	0.8868703	0.8061125	0.8301442	0.7386875	0.7909224	0.8462248	0.8569037	0.6372213	0.8843914	0.8850234	0.9148818	0.8147262	0.7993557	0.7318707	0.8729394	0.6703052	0.8554646	0.8625854	0.620452
0.4972459	0.4906057	0.386546	0.5210393	0.575527	0.7658814	0.6770736	0.6477203	0.8265427	0.3634816	0.899747	0.632024	0.7905117	0.5998247	0.5453023	0.7780344	0.7354904	0.6104853	0.7688346	0.7097978	0.7983367	0.6506301	0.7390054	0.6136878	0.6973355	0.7765401	0.7702443	0.7841333	0.8428262	0.6916536	0.7657043	0.9389738	0.5846508	0.6358868	0.8080623	0.7152849	0.8423095	0.8353329	0.7426615	0.8972278	0.8784852	0.9179941	0.8196969	0.7553265	0.8966936	0.8732197	0.8909892	0.8501906	0.7814813	0.8770913
0.4916041	0.5035639	0.4188436	0.5931174	0.5257856	0.7742265	0.675796	0.6709139	0.8311072	0.4944892	0.8769466	0.6586125	0.7877107	0.5860273	0.4796591	0.7644904	0.7205509	0.6160584	0.7433873	0.7133558	0.7887162	0.6666502	0.7535709	0.598447	0.6230616	0.7785964	0.7748412	0.764295	0.7974592	0.7509051	0.7660048	0.9370099	0.6825798	0.6402552	0.7930878	0.7403723	0.831959	0.8640581	0.7743363	0.8137375	0.8772014	0.9179903	0.7391583	0.7171751	0.8615982	0.8397096	0.8903061	0.8577361	0.796465	0.8868847
0.5663062	0.6396475	0.8373791	0.8151883	0.82287	0.3393839	0.5147349	0.8341072	0.8975512	0.7778789	0.4525965	0.8060727	0.7222569	0.8380321	0.767578	0.761259	0.568732	0.8048526	0.4893355	0.7058989	0.6934013	0.682702	0.8144106	0.8903786	0.7126523	0.7083572	0.8679677	0.8804015	0.5863585	0.7212998	0.5809625	0.9231521	0.8763549	0.8520662	0.9362809	0.5845931	0.8899582	0.8907023	0.8624169	0.6664571	0.9093956	0.9055421	0.9242587	0.9081343	0.7295516	0.7988258	0.6734694	0.3108383	0.8906903	0.6117421
0.5316286	0.5817136	0.6052182	0.6408277	0.5946794	0.6887424	0.6977425	0.7491116	0.6465454	0.6874413	0.8791382	0.7228965	0.668622	0.6524131	0.6755632	0.7330471	0.7505685	0.7288136	0.7865104	0.7338627	0.816043	0.762895	0.7818477	0.6781849	0.6880617	0.7182469	0.7746153	0.7674111	0.6629121	0.78351	0.7610605	0.77593	0.7422006	0.7788841	0.8315345	0.797574	0.7298998	0.4893097	0.8138339	0.856591	0.6095468	0.7783946	0.8176071	0.7549241	0.7876535	0.7165374	0.7726188	0.8631077	0.741826	0.7887356
0.4811671	0.5990328	0.5835019	0.6528499	0.6028395	0.5564551	0.6136655	0.8923071	0.8065255	0.7966344	0.8260648	0.749718	0.5027119	0.6381167	0.7632058	0.5242856	0.6409687	0.6860555	0.7834486	0.6948384	0.778441	0.8315532	0.8122044	0.7936619	0.774301	0.6822423	0.7899029	0.6747671	0.862234	0.7664616	0.7963002	0.9154449	0.7792153	0.8439146	0.7863704	0.7942349	0.6300382	0.850641	0.8146808	0.8543833	0.846792	0.9109666	0.8167652	0.7586544	0.7411475	0.844913	0.7437113	0.7885274	0.8642553	0.7150318
0.6460715	0.6614743	0.6417533	0.7482133	0.7511981	0.8246528	0.7355995	0.7470662	0.8105129	0.7493644	0.8164542	0.7973541	0.838278	0.7240477	0.7710736	0.6843927	0.6940394	0.755052	0.8169014	0.7628635	0.6830152	0.7163096	0.8451619	0.6909581	0.7671497	0.7242424	0.7773008	0.7544541	0.841367	0.7243556	0.7398766	0.8579099	0.7691004	0.7230847	0.783871	0.8072239	0.7391929	0.7311269	0.6847218	0.7306457	0.6990966	0.8047476	0.8239005	0.7193516	0.776669	0.712535	0.7838729	0.8274801	0.7629775	0.7514092
0.4986889	0.5979674	0.8565112	0.7435164	0.7724236	0.260092	0.4110315	0.9101581	0.8931034	0.7939914	0.4125401	0.7654386	0.8026933	0.875	0.6615236	0.8812488	0.4612759	0.7792758	0.4268979	0.6030809	0.8435178	0.8719471	0.891754	NA	0.7622874	0.521526	0.9269295	0.8926825	0.7829026	0.6035156	0.8389875	0.9254205	0.9280629	0.8971415	0.8965789	0.4469213	0.8175392	0.9037272	0.824061	0.5684047	0.9246231	0.8700705	0.9558656	0.8995702	0.633557	0.8601996	0.9179245	0.2445596	0.8518122	0.5353593
0.8581001	0.8927815	0.9164948	0.8032451	0.8641495	0.5223558	0.6711995	0.7617517	0.7653053	0.7967359	0.5170614	0.8560029	0.8922549	0.7287739	0.9150416	0.8438836	0.8052189	0.8982553	0.8290368	0.7952631	0.6227986	0.8214025	0.6268849	0.8337213	0.8353547	0.7786263	0.6990659	0.8371451	0.8406144	0.880818	0.7437476	0.4109865	0.896733	0.7857106	0.7258637	0.8199729	0.5792064	0.8775699	0.7934472	0.7291951	0.6357245	0.7125322	0.7034792	0.7589854	0.5910627	0.8890306	0.7949001	0.7174324	0.6360813	0.7123483
0.5514798	0.5385738	0.4192771	0.5872496	0.6193548	0.7746446	0.7247105	0.4819774	0.8265972	0.4162118	0.8534853	0.6944245	0.8067133	0.5910425	0.5386974	0.777139	0.7421063	0.6269509	0.7513254	0.7086979	0.7896274	0.6382301	0.7210489	0.6410117	0.7104995	0.784726	0.7663605	0.7957857	0.8471282	0.6424956	0.7866755	0.915494	0.6309196	0.5848754	0.8185626	0.7048604	0.8619642	0.8478873	0.7621492	0.8815706	0.8767552	0.9192286	0.8239816	0.7864265	0.8852565	0.8795897	0.8788328	0.8449522	0.7982749	0.8650993
0.768102	0.7884253	0.854389	0.7024109	0.7514777	0.6209272	0.7273221	0.6624695	0.7459403	0.7651026	0.4873153	0.6720594	0.7266994	0.7418963	0.8418623	0.7506559	0.782716	0.7952206	0.7359833	0.7634984	0.6857817	0.8047885	0.5446203	0.829844	0.7426862	0.7418599	0.7830808	0.7757915	0.7545604	0.7262391	0.7944959	0.7111428	0.6811461	0.7763609	0.8270049	0.7702318	0.6720383	0.7035944	0.7608542	0.7283334	0.8773164	0.4799442	0.7633189	0.8655255	0.7900096	0.819428	0.7280725	0.6498938	0.8672649	0.7342038
0.7570403	0.8022266	0.8260069	0.6978143	0.7744899	0.7418402	0.6392723	0.7345121	0.6000332	0.7692806	0.8892178	0.75155	0.4211325	0.7765164	0.8501157	0.7641814	0.8298159	0.7748121	0.888216	0.7872879	0.8317683	0.8866866	0.5959044	0.8862265	0.7969633	0.7895758	0.5918974	0.8474662	0.6334769	0.7423453	0.8625516	0.8446102	0.7982662	0.810871	0.7649058	0.7972179	0.6254538	0.3743909	0.8275784	0.5387411	0.7196082	0.5390287	0.8513869	0.7435367	0.5890313	0.8899937	0.7998602	0.8330638	0.8235962	0.8050742
0.4584897	0.5813976	0.6309481	0.7324207	0.6845596	0.367391	0.5313116	0.8669196	0.8966406	0.7248579	0.2850722	0.6054135	0.8034701	0.827557	0.7006869	0.8169374	0.5967363	0.758233	0.5487725	0.7335536	0.7899134	0.6865519	0.8445619	0.8349876	0.7656007	0.7695065	0.850984	0.8759569	0.7287921	0.743292	0.6556827	0.9092737	0.8447381	0.8694606	0.8591473	0.6286351	0.8618447	0.2888368	0.8388351	0.6551984	0.908835	0.8982833	0.85	0.885254	0.7725201	0.6785341	0.8755114	0.422206	0.882872	0.7892084
0.7888266	0.7477123	0.8080479	0.7567166	0.7437971	0.5802282	0.7243977	0.7200508	0.5776482	0.7821363	0.5399535	0.7609159	0.7098783	0.7956334	0.8521448	0.7147764	0.7737272	0.8066762	0.7306696	0.8087189	0.6306326	0.7631137	0.7008598	0.8505775	0.7669839	0.7662011	0.748603	0.7604457	0.7006636	0.7824379	0.8322899	0.7372048	0.7579762	0.8106293	0.8193957	0.7913823	0.6929145	0.7241222	0.8353252	0.7606351	0.7909288	0.7114149	0.7585013	0.8371323	0.8002575	0.7927692	0.8361179	0.6582174	0.6791382	0.7970079
0.6117109	0.7086033	0.7348292	0.6089553	0.7254559	0.762812	0.7225543	0.5177285	0.8444031	0.4438567	0.8730072	0.5909582	0.8347822	0.6075011	0.5221166	0.8512601	0.7483327	0.6181192	0.6796042	0.6978634	0.7412724	0.61742	0.699306	0.5956069	0.5939802	0.7792709	0.7681483	0.7006162	0.8614342	0.6923854	0.8252544	0.9289246	0.6422767	0.4410024	0.7990388	0.5829474	0.8935224	0.8738444	0.7321513	0.8945855	0.9229617	0.93191	0.7807239	0.8248727	0.8713179	0.7884847	0.9436983	0.7872306	0.7631244	0.8632313
0.456838	0.5439682	0.488927	0.6030154	0.5892305	0.780408	0.7150551	0.7392874	0.6038508	0.5739473	0.863263	0.6000791	0.7956615	0.6439865	0.4409971	0.8243802	0.7789907	0.5540974	0.8040501	0.674237	0.8038477	0.7461655	0.7560419	0.6429619	0.6965238	0.747285	0.752055	0.7905377	0.8401659	0.7423216	0.7101493	0.9288026	0.6465944	0.7082102	0.8300971	0.7039425	0.8420992	0.852842	0.7006823	0.8559043	0.8861641	0.912822	0.7746453	0.7696866	0.8686248	0.8743893	0.8918349	0.8405618	0.8037677	0.8702654
0.9055744	0.9062576	0.9162546	0.8710673	0.9053093	0.5564538	0.7427421	0.8489197	0.4843297	0.8323571	0.5168554	0.8281119	0.7487833	0.8777041	0.9452217	0.7312294	0.8101933	0.9154758	0.7743874	0.8702502	0.6485355	0.8555334	0.7270141	0.8970268	0.8324466	0.8066565	0.7498611	0.7557135	0.775122	0.8202096	0.83232	0.3770369	0.8376282	0.8402807	0.7433755	0.8170908	0.7409316	0.5199815	0.6739067	0.4956595	0.5294419	0.5731742	0.7722952	0.8996009	0.5842943	0.63582	0.872346	0.798263	0.7332807	0.6381469
0.6759105	0.6523426	0.7157421	0.6967291	0.6036102	0.6542699	0.7219291	0.7051479	0.5621145	0.8278036	0.4530633	0.7163705	0.5588055	0.8231231	0.8048544	0.6621147	0.7559196	0.8198621	0.710821	0.7491863	0.5662235	0.7750255	0.8219657	0.8119629	0.7858829	0.7855191	0.8186536	0.7294219	0.4733866	0.8262295	0.7616534	0.8705765	0.8383602	0.7450447	0.8987735	0.8213628	0.7265439	0.8411545	0.7501064	0.8293782	0.7783619	0.7818999	0.6831565	0.8353909	0.7841573	0.6202242	0.761644	0.808467	0.8240672	0.8423879
0.5829182	0.6141013	0.5243861	0.6447526	0.5665322	0.8331529	0.7987562	0.6398506	0.8732938	0.5807784	0.8133155	0.7422161	0.7895579	0.6461152	0.7120862	0.714229	0.6843921	0.6300603	0.834778	0.7017369	0.77652	0.6005914	0.7356073	0.6393443	0.6598797	0.7171237	0.6858639	0.7111207	0.8067496	0.8201749	0.758476	0.910945	0.7039016	0.6456773	0.7249818	0.7291334	0.8828039	0.8637539	0.752058	0.7944342	0.8311718	0.8936297	0.7251522	0.6448613	0.8617527	0.7754794	0.8840077	0.8784062	0.8161542	0.8834349
0.4899977	0.6128175	0.3648703	0.5865073	0.6656825	0.798868	0.7685789	0.6462715	0.879979	0.4819318	0.8867907	0.6601171	0.8177682	0.6793107	0.2840663	0.7697808	0.7347288	0.5489631	0.6717585	0.6679326	0.7693372	0.5621713	0.8116819	0.5703074	0.6242296	0.7544556	0.8006077	0.8011035	0.8507971	0.7218813	0.7850209	0.9596425	0.6169534	0.6396945	0.8387945	0.6309922	0.8610973	0.8937202	0.7277893	0.9065732	0.9222491	0.9284941	0.7652561	0.7755644	0.8832446	0.8204613	0.9271922	0.8557492	0.7956768	0.8860589
0.6260657	0.6703815	0.6985272	0.7883084	0.7094698	0.7761484	0.7474562	0.5018315	0.8537341	0.6187544	0.70915	0.727203	0.768118	0.7560996	0.6541209	0.6948704	0.7669602	0.7947	0.6268259	0.8148755	0.8315234	0.6897731	0.8334429	0.4999328	0.7654932	0.816825	0.7797917	0.8126533	0.6926625	0.6302996	0.8172793	0.7411382	0.7503141	0.573931	0.8855609	0.7767194	0.7419961	0.7943382	0.8254203	0.855862	0.8439927	0.7272102	0.6534268	0.7616302	0.8715922	0.7887138	0.8749403	0.7162089	0.4825128	0.8810129
0.5165462	0.5888712	0.5284904	0.6230206	0.6180363	0.743779	0.6787161	0.8655129	0.7279553	0.6628639	0.7646723	0.7187983	0.7570384	0.7656212	0.7682236	0.6654485	0.7700184	0.6662691	0.8646288	0.680708	0.7739576	0.7367334	0.7844812	0.6277616	0.6574132	0.7747492	0.5424716	0.779889	0.8464673	0.8770497	0.6147391	0.7991292	0.8209717	0.8556695	0.7866617	0.8249654	0.8440574	0.8465368	0.7509171	0.8125672	0.791727	0.9207289	0.6948811	0.6242918	0.8374134	0.7960993	0.8683934	0.8127465	0.7824117	0.8815394
0.5636162	0.5954607	0.5577191	0.6956906	0.6075026	0.6291577	0.7522751	0.6737741	0.6628376	0.7074857	0.8655739	0.737036	0.7911833	0.720905	0.7500141	0.5709069	0.7816466	0.7332109	0.6997634	0.7633545	0.7038804	0.7981936	0.7115886	0.7381399	0.7351981	0.778347	0.8179039	0.7923763	0.4566963	0.8180681	0.7939972	0.8106061	0.8040622	0.7492769	0.712526	0.805055	0.8048908	0.8560469	0.8052842	0.8009909	0.8037207	0.6975817	0.8025611	0.7594899	0.8329222	0.6935519	0.8604755	0.8053113	0.8567603	0.8494933
0.6705261	0.752767	0.7181117	0.6175114	0.7254153	0.7875466	0.6637123	0.5727698	0.8922102	0.8095421	0.8728327	0.56172	0.7548035	0.731882	0.6390506	0.8525409	0.7218597	0.6222005	0.7743243	0.6825146	0.7409093	0.6517115	0.7876039	0.8412648	0.5738422	0.6623364	0.7412742	0.7557762	0.8949743	0.6166458	0.8512806	0.9252363	0.597429	0.9494666	0.8791103	0.5977697	0.7871675	0.5197617	0.6898265	0.8471726	0.9300303	0.882989	0.8017925	0.7471094	0.8494325	0.807305	0.9193585	0.7770013	0.7499225	0.7970303
0.8158187	0.8252875	0.9164051	0.7916623	0.7711558	0.7220503	0.7588679	0.717186	0.650456	0.7357973	0.6865797	0.7242846	0.593182	0.7210209	0.8769298	0.6645492	0.8170132	0.8528522	0.8174323	0.8475502	0.6901604	0.765235	0.7322692	0.8174962	0.8150659	0.8059316	0.7657252	0.7973675	0.7770573	0.7538611	0.742944	0.6772878	0.6948554	0.8198816	0.8276011	0.8637491	0.6698343	0.6209826	0.8449586	0.6742791	0.7392595	0.7124662	0.7407565	0.8370404	0.7483885	0.7160324	0.6406927	0.6665986	0.6978478	0.7821647
0.7514654	0.8401375	0.6444445	0.8958457	0.806752	0.8629344	0.6386037	0.5540146	0.8921592	0.9027462	0.7759413	0.95625	0.5411528	0.6708816	0.7210708	0.7487437	0.5258333	0.7419621	0.8031496	0.6814658	0.39507	0.8123515	0.9138034	0.7528889	0.8193799	0.7052538	0.743427	0.5978695	0.8291971	0.7306325	0.7736157	0.8343799	0.9263804	0.8368794	0.6753968	0.824068	0.8926474	0.7947494	0.6927465	0.7370467	0.5578865	0.8011011	0.821656	0.8232	0.6166547	0.8273639	0.5681255	0.8052174	0.8778678	0.5953109
0.8893465	0.8916756	0.9169219	0.8982263	0.8538979	0.4755407	0.8948284	0.6300369	0.6076604	0.783269	0.2566735	0.7698781	0.5897142	0.9337888	0.931096	0.5801111	0.8806214	0.9189894	0.5532717	0.9116652	0.7255012	0.7103624	0.6206356	0.761107	0.8168253	0.7162004	0.8856338	0.7947598	0.393948	0.9235894	0.9048635	0.1710468	0.8965667	0.6817085	0.9234795	0.7481578	0.4687469	0.5023363	0.9262601	0.7109689	0.8494738	0.520974	0.868917	0.8813062	0.8836794	0.5546182	0.8999718	0.8150461	0.8472303	0.7085104
0.5351794	0.5934135	0.5197594	0.698755	0.6002676	0.7363274	0.7015372	0.6578799	0.7464848	0.6710395	0.6822585	0.7400835	0.7303869	0.706295	0.7246925	0.7426648	0.740307	0.7317021	0.7786756	0.7497067	0.8396456	0.7809598	0.7666928	0.6595117	0.720412	0.768882	0.7736618	0.7813482	0.8307112	0.819149	0.7586834	0.8139315	0.7686213	0.7665173	0.7109804	0.8196806	0.8244042	0.8100571	0.7676242	0.8538933	0.8623692	0.5999169	0.7325358	0.725781	0.8473185	0.7966384	0.8333333	0.861619	0.8033856	0.8155406
0.5453139	0.634989	0.6070527	0.6005913	0.6939363	0.7934799	0.7573779	0.6695227	0.8362525	0.6254553	0.8811586	0.6510827	0.7993506	0.6201255	0.5726612	0.7415324	0.7479085	0.5731443	0.6710581	0.7139735	0.770699	0.7324378	0.8037723	0.6738575	0.7155151	0.7606353	0.7260334	0.7824401	0.8158675	0.6871312	0.7186366	0.9206453	0.6929538	0.7160016	0.7654384	0.7251542	0.8505342	0.8502422	0.7045818	0.8732545	0.88107	0.9049825	0.7831967	0.7474196	0.8831249	0.8354788	0.8973785	0.8274792	0.7467919	0.8401876
0.530816	0.5806298	0.4225392	0.6566206	0.6042023	0.7569584	0.70702	0.6269494	0.8057927	0.6839836	0.7299865	0.6936666	0.7999749	0.7523576	0.6878277	0.6953632	0.7377086	0.674948	0.8685253	0.7072503	0.795	0.6073759	0.8199269	0.6481367	0.6809224	0.7773323	0.6854706	0.7999058	0.837671	0.6457646	0.7722159	0.8428686	0.7836333	0.7574964	0.8328652	0.7705249	0.7611393	0.8119517	0.7990714	0.7768803	0.8088074	0.843881	0.6327709	0.6470261	0.8646104	0.8406311	0.8985023	0.8549343	0.7365436	0.8675874
0.4901461	0.5672894	0.4952809	0.5825788	0.6291884	0.8264189	0.7471901	0.6213505	0.709215	0.5452154	0.670984	0.6062173	0.7684933	0.6891424	0.5816232	0.7998351	0.7454405	0.7133957	0.766486	0.7640831	0.8405882	0.7400774	0.7916875	0.6980074	0.7055307	0.779207	0.7303816	0.7885727	0.8733647	0.7326296	0.8146269	0.7377543	0.702405	0.6711084	0.8597714	0.7600466	0.8370109	0.8775779	0.8353856	0.8485788	0.8277652	0.7120693	0.7140296	0.7498061	0.8336399	0.7600903	0.8642922	0.8498575	0.8378855	0.8733082
0.551792	0.5621502	0.5297748	0.6559588	0.56266	0.7572078	0.7452775	0.8324225	0.4249989	0.7022747	0.7155421	0.7101844	0.8584445	0.7186866	0.7044606	0.6963111	0.7968216	0.6349819	0.8690476	0.6499939	0.8025652	0.7617606	0.8337802	0.66843	0.6943655	0.7778814	0.6827785	0.7918149	0.8439423	0.7897031	0.7482842	0.9231158	0.824858	0.8984207	0.7870417	0.6758262	0.8974032	0.8345417	0.7113724	0.8003306	0.8371996	0.9448007	0.64109	0.607807	0.8894771	0.5730518	0.6252292	0.8447536	0.8151256	0.8553838
0.5543567	0.6049666	0.4626449	0.6957601	0.6433985	0.7688118	0.5660363	0.7947673	0.8459603	0.849354	0.8283977	0.7681993	0.8644494	0.7943555	0.7086857	0.7329449	0.5425044	0.6766499	0.7967991	0.5639541	0.7869746	0.7470613	0.8121288	0.7352344	0.6857477	0.6431105	0.7542461	0.60825	0.8489384	0.7073467	0.7457195	0.9083784	0.8555641	0.7948081	0.8226627	0.7530169	0.8981692	0.8373603	0.7885916	0.8189683	0.8277326	0.8632127	0.729957	0.6549085	0.733702	0.7663054	0.8758628	0.8317724	0.8383533	0.6793501
0.6864669	0.6642654	0.5786436	0.7515209	0.7173157	0.7858855	0.7800028	0.7816614	0.5861702	0.8727998	0.6819317	0.7965117	0.6871983	0.8288526	0.7386698	0.7913846	0.7083825	0.765928	0.8565498	0.7270368	0.7047175	0.7893962	0.7925373	0.7668919	0.8301887	0.8058388	0.7153605	0.7655773	0.7384616	0.7637231	0.8260038	0.6502836	0.7160153	0.8307514	0.7020158	0.8336961	0.8352662	0.6062052	0.7920571	0.8336163	0.8227972	0.8757917	0.8855496	0.7969052	0.851993	0.7612955	0.6466616	0.8962057	0.620438	0.8262214
0.7805585	0.7587349	0.8402482	0.7491584	0.7384215	0.6841573	0.6931083	0.6334031	0.5933138	0.7543519	0.6284246	0.6972004	0.721418	0.7516955	0.8097943	0.8116124	0.7138166	0.8286981	0.6639214	0.7879171	0.6638837	0.831764	0.7698875	0.835592	0.8569617	0.7517579	0.8273741	0.7319986	0.8416145	0.7000579	0.8369851	0.584584	0.7739947	0.7306778	0.8072942	0.7637712	0.5134754	0.8817204	0.8478898	0.7866703	0.7526438	0.5468614	0.7488042	0.821559	0.7958645	0.8733939	0.7990152	0.7094601	0.8001868	0.6627597
0.7075586	0.6952116	0.6862987	0.81028	0.6654037	0.574681	0.7498178	0.6808325	0.5583417	0.7890647	0.6733628	0.8414079	0.7441896	0.8734795	0.7795368	0.5179208	0.7462027	0.8001445	0.85126	0.7118317	0.7443784	0.8452738	0.6342168	0.7808989	0.7775117	0.7972383	0.7403758	0.6692155	0.7544803	0.8484207	0.8083595	0.8231176	0.858134	0.8475307	0.8248175	0.8239968	0.7672581	0.7281861	0.847977	0.8271583	0.5020852	0.6858974	0.8480273	0.8419263	0.8398396	0.66862	0.8493418	0.8484977	0.8573594	0.6367091
0.8077023	0.8005635	0.8477549	0.746721	0.7532339	0.7108234	0.7441231	0.8359938	0.6889179	0.8346828	0.8267664	0.7369748	0.8848332	0.7541974	0.917071	0.822792	0.7252721	0.8163154	0.6789435	0.872713	0.5947595	0.7251626	0.5796151	0.8872035	0.8856588	0.8344138	0.7948649	0.7996634	0.4359785	0.715427	0.8936648	0.323025	0.7368611	0.9251468	0.9074532	0.711928	0.8930104	0.9175279	0.8810582	0.9086972	0.6992418	0.8380571	0.7784478	0.9129041	0.4488122	0.9049193	0.9255559	0.4766355	0.7292415	0.8762456
0.7756526	0.7806928	0.7104751	0.8531582	0.8122281	0.6497482	0.7170479	0.7589988	0.7982074	0.8995749	0.4456778	0.811402	0.6969542	0.6878752	0.8789502	0.6451496	0.7648347	0.8492885	0.6591647	0.8117885	0.5484226	0.842046	0.7750531	0.8507606	0.8779305	0.7799365	0.8516021	0.7961106	0.4586751	0.8975155	0.7158071	0.8821141	0.7857728	0.8895992	0.6579829	0.8548934	0.9466809	0.8328461	0.7444813	0.8680217	0.6216056	0.839642	0.8042622	0.7945061	0.5281315	0.6638631	0.6571112	0.6053725	0.7369637	0.8866439
0.6513171	0.5660604	0.5278395	0.6991796	0.5860114	0.8021411	0.5175137	0.8208055	0.7571496	0.7482763	0.8140076	0.8085304	0.8481973	0.8755071	0.7870901	0.7603495	0.4495776	0.7918797	0.8287314	0.5702899	0.8694904	0.8461736	0.8695952	0.7718822	0.6982597	0.593417	0.8233523	0.6028576	0.8798799	0.843821	0.8358586	0.319591	0.7517775	0.9260052	0.8183511	0.6718199	0.8522326	0.9285184	0.8626616	0.8397592	0.8989686	0.1805606	0.796758	0.7436982	0.7339564	0.4966877	0.9252383	0.8971895	0.8480368	0.631605
0.5038694	0.5434492	0.4005052	0.7053658	0.6369978	0.7512718	0.5207891	0.8191928	0.8630319	0.876853	0.8569706	0.8075006	0.84645	0.7858103	0.7219174	0.7155359	0.5253112	0.6748466	0.8090526	0.5898819	0.7946267	0.7584007	0.8643456	0.6849602	0.7035501	0.6115545	0.7404698	0.6031083	0.8576207	0.7096934	0.7170076	0.92158	0.8446448	0.7976763	0.7688552	0.7525375	0.8973317	0.8805443	0.8011332	0.8542818	0.8474888	0.9192163	0.7235626	0.6173277	0.7574651	0.7589252	0.8764712	0.8415188	0.8534822	0.6605631
0.8057033	0.7917524	0.9099665	0.7562083	0.7550839	0.5587656	0.7240428	0.6938382	0.5259607	0.7773234	0.4909593	0.7180169	0.595502	0.779941	0.8743951	0.7256746	0.7633106	0.8491945	0.7185222	0.7833453	0.8671483	0.769275	0.6140936	0.8464298	0.784767	0.7705361	0.7768769	0.7685564	0.7794372	0.7953613	0.8279086	0.6366292	0.7474403	0.7199639	0.8620801	0.7871964	0.604746	0.7849581	0.8153986	0.822889	0.7980254	0.5489051	0.82554	0.8709254	0.7973956	0.7536965	0.7551813	0.7444664	0.8756463	0.7777985
0.5601015	0.6115592	0.8082272	0.7139965	0.7762998	0.3412842	0.5440676	0.8045506	0.9060531	0.6490703	0.4853314	0.7529558	0.8326858	0.743412	0.648019	0.8600414	0.5269911	0.7321372	0.4698265	0.695196	0.8500997	0.7022833	0.8676543	0.7958695	0.7631031	0.7049627	0.8799548	0.8668187	0.7542536	0.681009	0.7586923	0.9161316	0.8096873	0.7580121	0.8871458	0.5493289	0.8855284	0.8932353	0.8532207	0.7031053	0.913522	0.8983618	0.873566	0.8742549	0.8015774	0.8599588	0.9128786	0.3193466	0.846139	0.7328137
0.6850589	0.639416	0.6154258	0.7277235	0.6796941	0.5129684	0.5673057	0.7549011	0.5290816	0.8818554	0.4624055	0.7778912	0.7554042	0.841786	0.8754717	0.7692118	0.7097927	0.7855631	0.7288985	0.7453767	0.6915624	0.8037562	0.7326212	0.7730857	0.8256252	0.7393998	0.8378869	0.7198003	0.6961448	0.843086	0.7831099	0.4738961	0.8653936	0.8070655	0.822526	0.7795222	0.5792537	0.8528483	0.845086	0.835152	0.8548731	0.5508397	0.8789458	0.817017	0.8067015	0.8338798	0.8988147	0.8791736	0.761411	0.5948797
0.5823342	0.6544199	0.8459602	0.7504912	0.7713974	0.3998141	0.5335431	0.8216766	0.8675731	0.7088218	0.4839992	0.6806937	0.7652158	0.7110097	0.7364519	0.8285113	0.5991375	0.7899745	0.5560468	0.7458462	0.7954351	0.7057479	0.8141946	0.870177	0.7502651	0.7378025	0.9172188	0.8797414	0.7573529	0.7326878	0.6343179	0.9107718	0.8437642	0.8432232	0.9189956	0.6167342	0.8550103	0.722762	0.8487917	0.7308019	0.9286867	0.9018938	0.8762024	0.9070025	0.7014543	0.8091244	0.7668901	0.3848035	0.8801164	0.7047396
0.6160352	0.5925413	0.6800623	0.6322447	0.6358736	0.8125249	0.7687434	0.7371891	0.8444931	0.5596051	0.8869581	0.691734	0.8357796	0.580943	0.6715245	0.8190141	0.7689028	0.6855659	0.688545	0.760927	0.8191535	0.7965527	0.6558108	0.7100173	0.7725469	0.8103628	0.7647406	0.7423537	0.767881	0.7945681	0.7280633	0.8763734	0.6594899	0.7629687	0.8142669	0.739978	0.7791524	0.8178918	0.7883642	0.8516253	0.7496898	0.725	0.7353199	0.7251267	0.9157843	0.8698782	0.8324773	0.8923005	0.8850071	0.8945361
0.7588692	0.7560714	0.8351074	0.7549753	0.7546255	0.5829689	0.7755284	0.7128649	0.8174155	0.7861555	0.6705772	0.7016444	0.7029614	0.7305892	0.8327099	0.7011952	0.8206764	0.7956378	0.7197945	0.8300841	0.8225774	0.7924941	0.6600736	0.8090647	0.7998566	0.7935547	0.8243163	0.8140494	0.7568992	0.8141859	0.7752528	0.7692176	0.7807404	0.7643759	0.7725757	0.8199447	0.767085	0.7891386	0.7538804	0.7720529	0.5941234	0.6356701	0.7260464	0.7646872	0.7900268	0.768729	0.8333403	0.7531458	0.7235577	0.8799445
0.8437836	0.8642857	0.654043	0.8602282	0.9160722	0.8768546	0.8669088	0.7690398	0.8658024	0.8793317	0.6521739	0.8730322	0.9240699	0.9014366	0.6923077	0.7685864	0.7387218	0.7677287	0.7728426	0.8055854	0.6555794	0.6753623	0.833607	0.8118701	0.7378985	0.7661375	0.7773933	0.766	0.7575419	0.8114407	0.7555556	0.7033248	0.8915498	0.6559356	0.6044521	0.7854546	0.8465035	0.7805983	0.8282051	0.7539766	0.6982571	0.7536232	0.7042254	NA	0.770716	0.7974948	0.8136646	0.7028424	0.7348273	0.8111455
0.5052394	0.5227093	0.508119	0.6749601	0.5838201	0.7768805	0.7136238	0.69225	0.8246775	0.8256017	0.737629	0.7281387	0.696009	0.7878675	0.7502412	0.6836541	0.7484503	0.6943	0.7916303	0.7101001	0.7888591	0.78755	0.7843476	0.7369308	0.7649218	0.7883552	0.6832663	0.7836896	0.8244796	0.8306766	0.7465992	0.7538194	0.7989281	0.8570362	0.817558	0.8097773	0.7601358	0.7941412	0.7685271	0.8288705	0.8115125	0.8187621	0.7676044	0.7603312	0.8208116	0.8283038	0.8245983	0.7900617	0.7777033	0.8535759
0.6212047	0.7480474	0.7356505	0.6669165	0.7273916	0.6987904	0.7635529	0.6293796	0.8033298	0.4986852	0.7774084	0.7355613	0.7875349	0.6515574	0.6114901	0.8152242	0.7545353	0.766158	0.7768858	0.7859555	0.8621371	0.7018033	0.7195156	0.7078972	0.7087665	0.7919875	0.7940699	0.7748424	0.8028087	0.7436306	0.7716222	0.8481013	0.6783012	0.5595038	0.8140038	0.8130907	0.8578823	0.8784112	0.7864318	0.8850465	0.733775	0.9068118	0.7776642	0.8045513	0.8098854	0.8528099	0.8329781	0.8736992	0.7094917	0.8201271
0.7217072	0.8032366	0.8351395	0.769712	0.7941139	0.8502244	0.7417669	0.8149068	0.6057323	0.7550855	0.5671156	0.6834821	0.8194628	0.8007581	0.8366165	0.706781	0.7911392	0.8328035	0.8087689	0.8142442	0.8563681	0.8348525	0.8032575	0.8743644	0.8008452	0.7521683	0.7997122	0.8089195	0.6370308	0.7063583	0.8079489	0.4843622	0.8149928	0.7619578	0.8070822	0.8083135	0.7342194	0.5306311	0.8739405	0.7070503	0.8815266	0.7611858	0.6963209	0.7762879	0.8789685	0.696111	0.7949367	0.7221346	0.6532282	0.7843035
0.5724581	0.7432581	0.8342798	0.6754488	0.5929418	0.8404152	0.7243736	0.7993277	0.7599264	0.4718258	0.7108272	0.6644105	0.7572899	0.684463	0.5681116	0.8795916	0.7978666	0.5763515	0.7190238	0.6101322	0.8500078	0.6019651	0.8755101	0.4619859	0.7231994	0.8034075	0.7591075	0.7754436	0.8645267	0.7144167	0.7771442	0.9416729	0.6730946	0.6572127	0.8180243	0.6436319	0.8314961	0.8291067	0.7481388	0.862591	0.9177412	0.9115791	0.8529034	0.697944	0.8192889	0.8354406	0.8904648	0.8254014	0.7950251	0.8976161
0.6305535	0.7677433	0.5632772	0.5710016	0.7385196	0.8052372	0.762148	0.652567	0.8853834	0.4476575	0.9109185	0.7040171	0.8185303	0.7022685	0.3653362	0.8070425	0.8242306	0.6704053	0.6299649	0.7538019	0.7677348	0.5366212	0.7658881	0.6227114	0.7056698	0.8106061	0.7653977	0.8048334	0.9057168	0.7387116	0.8327869	0.9123732	0.6847103	0.5371829	0.8204023	0.6848439	0.8578733	0.8824058	0.7329815	0.7960199	0.8810704	0.9233989	0.5928804	0.8165841	0.9095294	0.795038	0.9178082	0.8361394	0.8390805	0.8758489
0.5684004	0.5738075	0.5940268	0.7080715	0.6409881	0.7979174	0.6818449	0.826947	0.865594	0.8267518	0.8818787	0.7726007	0.6347538	0.7827637	0.7961289	0.8361491	0.682565	0.7215833	0.7238789	0.7265691	0.8366588	0.8525464	0.8339942	0.8047616	0.7858098	0.7875559	0.7732745	0.7331765	0.8462992	0.8157245	0.5630885	0.9392083	0.8477097	0.7805122	0.7561754	0.8297456	0.8755174	0.8741905	0.6816716	0.8647717	0.8724144	0.9087963	0.832588	0.7833239	0.8414356	0.8802957	0.6913177	0.8551619	0.8828064	0.7244762
0.6239746	0.6383545	0.5759213	0.625765	0.6660752	0.7892054	0.7278729	0.6559033	0.8361142	0.5516731	0.8876952	0.669544	0.7989885	0.6323455	0.6281003	0.8097056	0.7586661	0.6120996	0.7289459	0.7315086	0.8159537	0.7146303	0.7740659	0.7047866	0.7064377	0.7216334	0.7994031	0.7954779	0.8269128	0.6970952	0.778949	0.9251122	0.6331912	0.6372911	0.7966892	0.7238367	0.8432444	0.8681679	0.7527995	0.8633472	0.9110383	0.9033974	0.7652976	0.7486498	0.8740541	0.8758343	0.9085721	0.8363226	0.7760963	0.8815325
0.5889544	0.6862313	0.581579	0.7576047	0.680868	0.8342143	0.8198604	0.6549829	0.6186392	0.8372979	0.7537898	0.8357589	0.73856	0.8147563	0.755929	0.7241859	0.7814509	0.7934217	0.8646128	0.7173627	0.8682351	0.6208155	0.8638728	0.6962913	0.7640396	0.7867905	0.555068	0.7704586	0.8621181	0.8386305	0.8154512	0.1281172	0.8981631	0.9000861	0.7736922	0.8529903	0.7706611	0.8435766	0.8364069	0.7809623	0.8291225	0.8102154	0.6781491	0.697239	0.8572369	0.7880009	0.8534241	0.8298348	0.6502616	0.8239177
0.651357	0.6519623	0.6186544	0.6738301	0.6588972	0.7626896	0.7349124	0.7052081	0.7945915	0.7529936	0.5045899	0.72277	0.8072916	0.7167994	0.7295655	0.8092315	0.763123	0.7572014	0.7034993	0.7647082	0.6473329	0.808821	0.6887549	0.7543294	0.8111671	0.8108604	0.7910898	0.7821751	0.8184546	0.6889783	0.801181	0.8358338	0.7975594	0.7750089	0.7737905	0.7922843	0.7646465	0.8495106	0.8058893	0.8594754	0.8943835	0.8835409	0.6954201	0.7702463	0.8579162	0.7580279	0.8495466	0.758737	0.7337375	0.8483305
0.6409394	0.706939	0.656134	0.6553099	0.6764798	0.7537555	0.6864272	0.6284282	0.8071408	0.4668094	0.8465379	0.6551744	0.765637	0.5850841	0.6028068	0.8393955	0.761062	0.6321651	0.7535132	0.7423832	0.8264197	0.6895329	0.7639694	0.7436416	0.7071041	0.8204197	0.8271407	0.7913902	0.6659211	0.6863321	0.8054813	0.9219339	0.6200269	0.6195423	0.7037672	0.7097614	0.8132666	0.8417463	0.7952887	0.8740177	0.9153392	0.9071715	0.831524	0.8252916	0.8594968	0.8879126	0.8919194	0.8383626	0.8184824	0.8245832
0.6743324	0.7639835	0.7830065	0.7754275	0.7052678	0.3672044	0.8143253	0.7169275	0.8336655	0.8454788	0.8153692	0.7835518	0.7882335	0.8541232	0.6654398	0.6743979	0.7876812	0.764218	0.8186895	0.773622	0.7916411	0.7916258	0.7527488	0.7558594	0.6485117	0.7934835	0.8134539	0.8176028	0.8346077	0.6190476	0.8762268	0.6126351	0.8135902	0.8208955	0.6926759	0.8187067	0.8078898	0.8133789	0.7421612	0.9021217	0.7561898	0.432652	0.8496531	0.8160142	0.851096	0.7491438	0.9005764	0.8084329	0.8705435	0.8745325
0.6373779	0.8145562	0.5389748	0.6685829	0.6114506	0.7975217	0.7241362	0.814274	0.8525591	0.4350273	0.7430003	0.6357514	0.8263688	0.6481906	0.788951	0.8305612	0.6374418	0.6979789	0.7120759	0.7021378	0.7250963	0.6979531	0.8329604	0.7021081	0.7728915	0.7688693	0.8110882	0.7407839	0.8589202	0.7306424	0.8176497	0.7843932	0.7051476	0.7319608	0.7696587	0.656574	0.8608258	0.8731089	0.8061166	0.8916919	0.9036962	0.9105608	0.8141606	0.802094	0.8297986	0.6430144	0.8783201	0.8495233	0.6911169	0.7879695
0.5736301	0.5481002	0.6760213	0.7068434	0.5835818	0.6223918	0.6188185	0.8982497	0.8136362	0.788352	0.8832155	0.7139682	0.3898998	0.6012107	0.7508563	0.8137856	0.6886238	0.6588743	0.7990534	0.6866054	0.8366981	0.8481097	0.7758744	0.7026433	0.7677729	0.7617172	0.5457623	0.6571138	0.86037	0.8394182	0.8095727	0.716066	0.7766324	0.8957586	0.8339463	0.8325514	0.779313	0.882166	0.8143247	0.8471611	0.8821976	0.8757221	0.8217173	0.7605081	0.8305733	0.846669	0.8941019	0.8723894	0.862846	0.6686459
0.7004246	0.6418722	0.6697161	0.7858698	0.6534681	0.8252981	0.8155017	0.6042125	0.7751951	0.7336674	0.810285	0.6989954	0.8437861	0.883908	0.8495595	0.5962979	0.8521446	0.7609521	0.8421392	0.7605796	0.8888663	0.7311904	0.8481343	0.7328858	0.7688418	0.7634639	0.5927432	0.8159961	0.8976113	0.8606778	0.7886664	0.2040412	0.8193594	0.6070421	0.8965862	0.8374949	0.7609426	0.8466203	0.8616739	0.4815324	0.8522397	0.8033924	0.7088127	0.8098449	0.8659159	0.8594382	0.7494058	0.7575136	0.4994894	0.8761062
0.6499503	0.6633524	0.7191648	0.6710367	0.6648135	0.6015868	0.7014363	0.7562711	0.5597808	0.7122796	0.8224633	0.8072234	0.6779705	0.7537218	0.8428324	0.6190619	0.7737422	0.7646716	0.8606526	0.7698802	0.783985	0.8275799	0.6680408	0.7363661	0.796421	0.8213368	0.8104271	0.7622162	0.823811	0.7749345	0.7807677	0.8531011	0.7739947	0.7841666	0.6902338	0.7729287	0.7028576	0.8987137	0.7596858	0.8435206	0.7132482	0.7557138	0.7915567	0.7348216	0.6864756	0.6778914	0.8596758	0.8945237	0.8764662	0.8822015
0.7422607	0.7953728	0.850354	0.7453928	0.7574838	0.7334408	0.7355762	0.654449	0.611636	0.7034777	0.5280289	0.6561169	0.7193211	0.7646485	0.7687266	0.7481072	0.8132802	0.8618945	0.6837875	0.8467653	0.6830153	0.7790127	0.6606248	0.8455657	0.820993	0.8161145	0.8051083	0.8045489	0.7418234	0.7926218	0.7566587	0.7605265	0.7806817	0.7801054	0.8152154	0.8490421	0.7032452	0.8157815	0.8825707	0.7915909	0.7683507	0.7157604	0.7844304	0.8541794	0.8578501	0.8141775	0.7345349	0.6699281	0.8090159	0.7905021
0.7588162	0.7235405	0.7960274	0.6932862	0.7584504	0.812252	0.7266072	0.8060114	0.811794	0.7988986	0.8500289	0.6517648	0.7848268	0.7834479	0.8133778	0.86496	0.763705	0.7915637	0.8057058	0.7718782	0.7899104	0.804643	0.7828524	0.8716459	0.8336726	0.7497971	0.6462226	0.7785623	0.7999887	0.7304543	0.8406166	0.634472	0.7896307	0.8192869	0.835024	0.7815843	0.5573153	0.8245203	0.8083961	0.8080594	0.659389	0.8056895	0.7365094	0.7977506	0.8595882	0.8564759	0.7717772	0.8065903	0.7269433	0.6859347
0.6612268	0.6652228	0.7096906	0.6222889	0.6668684	0.7038329	0.7120642	0.700356	0.6437616	0.553869	0.7710339	0.6437413	0.7453754	0.6157661	0.6697728	0.842353	0.8018267	0.6999516	0.7811944	0.7644916	0.7968319	0.6939098	0.7170323	0.7614492	0.7568843	0.8007197	0.8253015	0.7696943	0.8445323	0.7179816	0.8061984	0.8884766	0.6417597	0.7063633	0.8475745	0.7119538	0.7855101	0.853824	0.7970205	0.8605054	0.9027792	0.8952767	0.7739454	0.8270779	0.8619424	0.8584785	0.886163	0.8406115	0.8275706	0.861799
0.7045438	0.8202805	0.8112761	0.7912738	0.7737966	0.6948906	0.8416156	0.692471	0.5983999	0.7471752	0.6695283	0.8360251	0.7314698	0.861333	0.8082042	0.6341038	0.856675	0.8553881	0.8412421	0.8499858	0.8515357	0.8078721	0.7506189	0.7782419	0.7393807	0.8089055	0.8183861	0.7689523	0.6971718	0.8420785	0.8150148	0.6040585	0.7457213	0.843686	0.841421	0.870074	0.7806787	0.8808337	0.8715621	0.6944637	0.737601	0.6066306	0.6675069	0.8356292	0.7947198	0.596845	0.8902306	0.7380049	0.8088135	0.8479258
0.9064195	0.9396076	0.9435868	0.9013584	0.8511257	0.5387848	0.6338152	0.8341535	0.4830105	0.8631094	0.6136677	0.9257125	0.5087954	0.7003992	0.9565629	0.79221	0.7875458	0.8895615	0.7530171	0.8563585	0.7300044	0.9154949	0.8419055	0.937456	0.8591356	0.8089865	0.7986257	0.7459201	0.6275303	0.7895445	0.8152395	0.9616733	0.9321479	0.8951607	0.7842765	0.8562115	0.5299137	0.5978712	0.9408789	0.7857449	0.5812219	0.6363897	0.9367015	0.8169552	0.6033685	0.9411079	0.6270825	0.9197474	0.7629769	0.6862425
0.8550484	0.8520826	0.9110949	0.8585703	0.8460639	0.8040947	0.705482	0.6844266	0.7969407	0.8049633	0.7214258	0.8487642	0.7472803	0.8076183	0.899731	0.7294044	0.7674562	0.8622636	0.6657943	0.8627542	0.5527781	0.897224	0.7500267	0.8565623	0.8223757	0.7969416	0.8274209	0.6685418	0.5076058	0.7474948	0.8000916	0.7614022	0.7975674	0.7958305	0.7200998	0.8159438	0.7318634	0.8157895	0.8388298	0.7511047	0.8347004	0.5755863	0.7746279	0.8215958	0.8083637	0.6245909	0.7947071	0.7128332	0.6179562	0.7455251
0.53144	0.6146852	0.7553225	0.7883638	0.6596101	0.7620416	0.6459829	0.8999333	0.7813461	0.832397	0.8896704	0.6545308	0.7001529	0.7891932	0.7059242	0.7806315	0.7086297	0.784176	0.8852106	0.7122259	0.7286705	0.7428247	0.8108364	0.5892259	0.7728251	0.7008688	0.7893324	0.7208446	0.88821	0.8267527	0.8153681	0.8716395	0.8566847	0.924648	0.7205861	0.7000271	0.7923791	0.8011999	0.7762875	0.7934673	0.8217084	0.8507271	0.7612926	0.727775	0.7775685	0.7523456	0.8308874	0.7736073	0.8690459	0.7987742
0.7230436	0.7625024	0.7730902	0.7201082	0.7735155	0.6360306	0.8077556	0.6846586	0.5943516	0.7459824	0.7262409	0.7494763	0.7390748	0.7367643	0.7423466	0.7899252	0.7906346	0.8153168	0.8243834	0.8438398	0.8375846	0.7494597	0.7278537	0.806495	0.7560912	0.8343684	0.731792	0.7976248	0.7975153	0.7820562	0.8223119	0.6072236	0.7570013	0.8059391	0.8086459	0.8192778	0.7451651	0.8072029	0.8449087	0.7885784	0.7963524	0.806124	0.7951782	0.8362427	0.7535928	0.8440813	0.8555809	0.7302955	0.7341462	0.8649736
0.8075701	0.8502169	0.8204993	0.7900266	0.8225364	0.4908069	0.8534546	0.6815608	0.3784387	0.8470778	0.7147312	0.8315551	0.8662803	0.8447863	0.8768672	0.7318255	0.8280945	0.8483344	0.7284656	0.824655	0.8767908	0.6451809	0.8016322	0.812212	0.8240016	0.8456609	0.669274	0.8410231	0.8452142	0.8587394	0.7923767	0.7082133	0.8732992	0.9007943	0.7967614	0.8665006	0.847356	0.9020194	0.8027842	0.7463258	0.2414026	0.8920378	0.8730292	0.8788114	0.8661221	0.8804593	0.3856431	0.6901206	0.8259442	0.8323785
0.7626531	0.6932433	0.7393826	0.8319023	0.6686742	0.5667096	0.7581553	0.725952	0.5897595	0.7628611	0.6915884	0.8221982	0.6769078	0.7863732	0.8887409	0.6233924	0.7930855	0.8675514	0.8327129	0.8430514	0.7915413	0.8758579	0.621589	0.8663716	0.8227016	0.8455467	0.8238394	0.7376816	0.6981316	0.8483869	0.7897933	0.8499683	0.8246104	0.8765355	0.8143582	0.8393567	0.7735213	0.7584536	0.8335637	0.5323764	0.7927492	0.7719708	0.7385658	0.863237	0.7175674	0.7722667	0.7677439	0.8279349	0.9155856	0.8538855
0.5189168	0.5421134	0.686603	0.5837592	0.6151032	0.7412178	0.7278892	0.8618496	0.8077176	0.8153957	0.8577765	0.6584321	0.7840289	0.7091479	0.7168029	0.8024135	0.691793	0.6746411	0.8012026	0.7430302	0.7439831	0.7974179	0.7800358	0.7779014	0.7620367	0.7887191	0.7673311	0.8031508	0.6243576	0.7966433	0.7906249	0.8801466	0.7867624	0.8570358	0.7800077	0.8007804	0.8178856	0.8354182	0.7682314	0.8105431	0.8601844	0.7784349	0.7489377	0.7130288	0.6393571	0.8569403	0.8629086	0.8165103	0.8247134	0.8279949
0.5657004	0.6057792	0.6247977	0.722217	0.716661	0.492312	0.7912732	0.8548606	0.7464291	0.8973603	0.7999161	0.703743	0.7659963	0.8004476	0.7609341	0.7707378	0.7430638	0.7063974	0.7720757	0.6592264	0.8681956	0.815721	0.7830804	0.6593469	0.7785303	0.794903	0.7951831	0.7460986	0.8940043	0.8072917	0.8172569	0.8699973	0.809872	0.9219174	0.7548423	0.8779364	0.8525402	0.782579	0.7795154	0.7918617	0.7021967	0.8888744	0.7161062	0.6598482	0.7504522	0.7731033	0.8320263	0.8809524	0.8156635	0.6166022
0.6345778	0.6449209	0.7831535	0.7006145	0.6298398	0.7644015	0.6505461	0.6027504	0.6771618	0.615795	0.4713793	0.6035106	0.7322903	0.9125041	0.7344502	0.7320169	0.6132635	0.7264996	0.8050989	0.6002121	0.8988879	0.8334194	0.7884041	0.8210422	0.7426272	0.73383	0.8798237	0.7612255	0.8300382	0.7576228	0.7382118	0.5923994	0.8804723	0.9234164	0.8679895	0.8386713	0.7812873	0.9263405	0.7486733	0.8553159	0.9073627	0.9281727	0.869979	0.7946821	0.7943359	0.6488226	0.8284588	0.8332238	0.6693302	0.5846951
0.6935917	0.7211853	0.6940421	0.6133204	0.7436873	0.785559	0.7288409	0.5988411	0.8719553	0.5358903	0.8959956	0.686053	0.7663069	0.6559455	0.6367793	0.8599688	0.7241457	0.6625692	0.7458509	0.7329884	0.7829047	0.6910116	0.7942464	0.7466327	0.698477	0.7784496	0.8342203	0.7699943	0.8666956	0.5908356	0.8092058	0.8896753	0.6365058	0.6782535	0.8717173	0.6822292	0.8339438	0.8721102	0.7907656	0.9106468	0.9238193	0.8864871	0.8257766	0.8200491	0.8723193	0.869645	0.9215237	0.8252202	0.6127282	0.8335171
0.5049399	0.6268687	0.728067	0.789186	0.6925676	0.3850016	0.5833262	0.9014506	0.8956308	0.7244684	0.3564785	0.6153104	0.8445138	0.8170907	0.7217904	0.8743612	0.6020121	0.7782755	0.5264423	0.7226253	0.862034	0.6970618	0.8582439	0.8710489	0.7707022	0.7925188	0.8984467	0.886813	0.6963757	0.7601626	0.7264151	0.9551176	0.890723	0.9057367	0.9069929	0.6487548	0.8897375	0.3210593	0.8429701	0.6776524	0.9180256	0.9344106	0.8446734	0.8984101	0.8392848	0.8173881	0.9405649	0.4514315	NA	0.7999568
0.7722716	0.7233123	0.8484373	0.7960492	0.7367977	0.6117172	0.7024977	0.8855584	0.8396055	0.8015422	0.7008759	0.7474802	0.7671275	0.7227138	0.8608481	0.7873746	0.8015422	0.8436709	0.7919798	0.8254258	0.8852506	0.7548559	0.6943219	0.8308284	0.7946306	0.7684255	0.705446	0.8176115	0.8428388	0.7891653	0.7865361	0.5030567	0.8556533	0.7727552	0.8207152	0.8393843	0.6742623	0.8632479	0.7818396	0.7345578	0.6060386	0.8902276	0.7480049	0.7515149	0.7724957	0.7889482	0.7490045	0.7348554	0.7406745	0.8393357
0.7054792	0.8007033	0.8608002	0.6864935	0.7985524	0.7938836	0.7719123	0.5333736	0.8370692	0.3532882	0.8601134	0.7396281	0.7899399	0.5776348	0.5547014	0.8939041	0.7989126	0.7313153	0.6523704	0.8509456	0.8210039	0.5390099	0.7913644	0.6213574	0.7396548	0.8089409	0.8067341	0.7751577	0.834978	0.8057163	0.82192	0.8997892	0.6235324	0.4901552	0.7703212	0.8533638	0.8226379	0.8456185	0.8024072	0.9035997	0.8938405	0.9135992	0.8080428	0.8064907	0.8599579	0.8436261	0.9100982	0.8327503	0.8303988	0.8798124
0.5457748	0.6467406	0.5294598	0.5623268	0.6836193	0.8568316	0.7781991	0.6417773	0.8833542	0.4017982	0.889278	0.6614691	0.8694312	0.5902979	0.4793627	0.8320527	0.7640324	0.5717884	0.7367873	0.7199903	0.8043498	0.6639012	0.8206365	0.6836478	0.726904	0.7797545	0.8098738	0.8059607	0.8432818	0.7197074	0.8206652	0.9387576	0.7510573	0.5803317	0.7786953	0.7515698	0.8946765	0.9161383	0.7645855	0.9072468	0.9172541	0.9292981	0.8253357	0.6776826	0.8992565	0.8820609	0.9123017	0.8730066	0.8123714	0.8923205
0.5573961	0.6344002	0.8299288	0.8026377	0.7263077	0.7495449	0.6903586	0.6886244	0.7951587	0.7256224	0.8036618	0.6622255	0.7332183	0.7776278	0.793482	0.8307737	0.7300212	0.8200669	0.8637663	0.7774584	0.7316767	0.8284667	0.7550855	0.627185	0.8108991	0.7624494	0.8151385	0.7626809	0.8482865	0.7633098	0.8279868	0.7464474	0.8408121	0.8804237	0.8068855	0.7551532	0.7986893	0.7908884	0.8079227	0.7862628	0.8317398	0.8416902	0.7530028	0.8025577	0.7284837	0.8016905	0.8350033	0.5369287	0.8016148	0.8547593
0.6793684	0.718643	0.7210231	0.7594619	0.6922318	0.8646504	0.8536611	0.786331	0.4459354	0.8288138	0.8402471	0.8031302	0.7582821	0.7988189	0.8638883	0.574511	0.8469094	0.8468441	0.9013488	0.8241253	0.8782461	0.7809464	0.6703904	0.8500753	0.8773956	0.8504869	0.6944309	0.7819407	0.9061825	0.8461278	0.7291684	0.6984245	0.8767065	0.8361714	0.8360586	0.8798625	0.8805584	0.8895979	0.860227	0.5636811	0.3967994	0.7291232	0.8574076	0.8057295	0.9010055	0.9092622	0.2999646	0.9005355	0.8933375	0.7834078
0.764645	0.7160929	0.6162775	0.7625559	0.7141143	0.6258885	0.7929094	0.795567	0.6455668	0.8204425	0.6771641	0.7696213	0.7592579	0.8706679	0.87832	0.7992336	0.8331084	0.8116282	0.8637338	0.827934	0.7442148	0.8375332	0.833711	0.8346574	0.8034287	0.8586057	0.6876082	0.8272134	0.7629248	0.7583249	0.8561719	0.5023212	0.7732373	0.7919248	0.8962014	0.7883044	0.6871336	0.8541511	0.8987125	0.7404855	0.8546615	0.7202456	0.6438576	0.8486591	0.8037641	0.7729195	0.89181	0.7823253	0.6879734	0.8111162
0.7022369	0.6881056	0.7425734	0.7586371	0.6934104	0.7384872	0.75361	0.7259527	0.8075367	0.7876465	0.819111	0.663882	0.7177123	0.7669162	0.8151523	0.7905587	0.7868841	NA	0.8232765	0.7625573	0.8149415	0.8052597	0.7903376	0.8234578	0.8263581	0.808579	0.717308	0.7935354	0.7847819	0.7621774	0.7633719	0.6501936	0.7980427	0.7401826	0.8934084	0.7887777	0.6640054	0.7552272	0.803009	0.8388619	0.8573359	0.6321108	0.7692012	0.8355027	0.810164	0.821198	0.7666101	0.7706015	0.8652624	0.7637119
0.8415776	0.8223559	0.9297162	0.8157012	0.8160452	0.4375	0.8426434	0.8322133	0.8771053	0.824959	0.6070369	0.7918408	0.8383701	0.8133157	0.8441231	0.7372894	0.8859238	0.8904125	0.6308799	0.858136	0.6172058	0.914653	0.5168192	0.9055204	0.8137234	0.8807798	0.9129509	0.9156888	0.7097231	0.679277	0.8998469	0.3196847	0.7045898	0.8899512	0.9133303	0.7875147	0.8840644	0.9298646	0.9133334	0.336969	0.9320779	0.7471877	0.8313721	0.9225306	0.9092419	0.7074351	0.8327913	0.4249955	0.590669	0.7074018
0.613418	0.6833702	0.8324218	0.7726174	0.7660637	0.4139627	0.56445	0.8664694	0.8818281	0.7695964	0.5488402	0.7699148	0.8093033	0.8008428	0.7947893	0.8401747	0.6135798	0.7837253	0.5887026	0.7413059	0.841625	0.7437236	0.84804	0.8775072	0.7505144	0.7405222	0.9010535	0.8650714	0.6740791	0.7407891	0.6690863	0.9259986	0.8389065	0.8808085	0.9094368	0.6134454	0.8567722	0.8719305	0.8715649	0.75	0.8939795	0.8993534	0.9062175	0.8982019	0.7105116	0.8897198	0.7933366	0.4148697	0.8897198	0.733541
0.7090519	0.7120403	0.778764	0.6371116	0.6883997	0.769162	0.6873883	0.8247592	0.8234782	0.718087	0.772203	0.6635934	0.8055016	0.6369306	0.7987084	0.7870281	0.798104	0.717746	0.7593973	0.7487331	0.7845585	0.7404985	0.7888309	0.7943829	0.8091302	0.7396843	0.7722828	0.7613985	0.8523777	0.7357284	0.8131965	0.8365137	0.7327048	0.742671	0.8577138	0.7596827	0.7441977	0.8320766	0.7502679	0.8201962	0.878433	0.8902274	0.7946182	0.8382162	0.8494736	0.8567556	0.8047034	0.7619409	0.705643	0.8442175
0.6463292	0.6118645	0.7110004	0.6694584	0.6561155	0.8074466	0.7213199	0.7168453	0.8551626	0.6693658	0.8869256	0.7151347	0.8207675	0.6664484	0.5916275	0.8294163	0.7211454	0.64864	0.7756637	0.7821323	0.5904236	0.7369258	0.7785071	0.7327895	0.7477346	0.7895336	0.8500116	0.7962963	0.8526893	0.776912	0.7955373	0.9407259	0.7217196	0.8092245	0.8132557	0.7981049	0.8688989	0.8986612	0.7553387	0.863279	0.4756133	0.9396315	0.8583036	0.7738774	0.8491914	0.8582183	0.8317719	0.8769967	0.8643904	0.7974493
0.6266456	0.5434887	0.254233	0.6470985	0.5844277	0.808476	0.8166942	0.8412418	0.8005687	0.8489666	0.7412447	0.7654746	0.8073361	0.8721696	0.7899741	0.6213292	0.7757304	0.5887896	0.8554981	0.6312761	0.8565475	0.8271528	0.8520879	0.8138118	0.6906071	0.7923611	0.6579736	0.8202212	0.8340517	0.8141414	0.745283	0.8801625	0.8378494	0.8721079	0.8166605	0.8475022	0.8234025	0.7930914	0.7453694	0.7691866	0.7863486	0.8724083	0.824495	0.746259	0.8728448	0.8616985	0.8288401	0.858487	0.7788768	0.8500401
0.5669289	0.5314296	0.4779104	0.6402706	0.5593715	0.8195627	0.7256502	0.8912994	0.7882572	0.9067882	0.8422594	0.7509345	0.7455088	0.7995406	0.6793496	0.6665085	0.7467209	0.6354845	0.8682774	0.6438163	0.8026346	0.8247516	0.803718	0.7166215	0.6857333	0.7912701	0.7103325	0.8032582	0.8571007	0.8549603	0.7486439	0.9114086	0.7859163	0.8871786	0.8327421	0.739709	0.8024195	0.8709645	0.8059826	0.7548004	0.8031204	0.8910461	0.7074768	0.6729855	0.8744984	0.8237327	0.8654447	0.8526118	0.7781764	0.8637077
0.5489159	0.5755758	0.6947836	0.655795	0.6252966	0.6864453	0.6595088	0.8032787	0.7125066	0.6155801	0.8696073	0.7044055	0.8402545	0.6665308	0.7765746	0.8193216	0.7183741	0.7611822	0.8455076	0.7100187	0.8006917	0.8272652	0.7883433	0.7827732	0.7720376	0.767866	0.8005338	0.723057	0.8455209	0.8169949	0.8203279	0.8981568	0.7561699	0.7645026	0.8320264	0.8313186	0.8446347	0.8749346	0.7477679	0.8704945	0.8830262	0.6963279	0.8278615	0.7657459	0.8382828	0.8790395	0.894453	0.8275844	0.8367824	0.8009822
0.6795148	0.7204567	0.7352005	0.7388999	0.676956	0.7819777	0.7533923	0.7168447	0.6013409	0.6948257	0.6890487	0.7781539	0.703286	0.7865512	0.7684489	0.7708797	0.8148549	0.7824754	0.8276789	0.7948303	0.8165304	0.7485261	0.6921019	0.7642064	0.7792096	0.7606605	0.7836377	0.7657856	0.8585868	0.8227898	0.8329521	0.834993	0.8022082	0.7943192	0.7376738	0.8370485	0.7571564	0.7955046	0.8410686	0.859453	0.8580939	0.7899113	0.8325827	0.843945	0.806183	0.7195438	0.7803304	0.7967752	0.8580402	0.8414634
0.5887756	0.6288325	0.5344214	0.7303868	0.6838655	0.7867663	0.5965282	0.81644	0.8744666	0.8814151	0.8455452	0.7721179	0.8637701	0.774552	0.7053983	0.7518626	0.5990709	0.6988628	0.8413239	0.6550014	0.8205797	0.7763669	0.8474138	0.7288793	0.7301834	0.6778102	0.7664338	0.6469702	0.8707669	0.7728391	0.7709644	0.9423633	0.88456	0.8008786	0.800238	0.7666112	0.922559	0.8601571	0.8017859	0.8415026	0.8280445	0.9068758	0.7262716	0.6742347	0.7436096	0.7894874	0.8932146	0.8467678	0.8342611	0.7057967
0.4532812	0.50648	0.4773654	0.6195713	0.5560232	0.8263473	0.7475265	0.7276199	0.8728124	0.3576265	0.8929738	0.7373032	0.822014	0.6641611	0.4780421	0.8181552	0.8046689	0.6786251	0.7469991	0.7903502	0.8540046	0.7373737	0.8006772	0.6596674	0.7788584	0.8100731	0.8027023	0.8259193	0.8876361	0.8129779	0.8045955	0.9078701	0.6911089	0.6718915	0.7736757	0.8054174	0.8455774	0.8629881	0.8038979	0.8574315	0.9226915	0.8884816	0.7971293	0.7633321	0.9100998	0.9100957	0.9131265	0.9021472	0.8238678	0.905004
0.6071171	0.6744059	0.5770192	0.7010979	0.7052561	0.8542424	0.8368481	0.7604071	0.8235661	0.850902	0.6636025	0.8537992	0.8663992	0.8528642	0.7851194	0.7851452	0.799452	0.7095791	0.8631396	0.6803091	0.880406	0.8541378	0.8615733	0.7019072	0.6023928	0.7989204	0.7946598	0.854383	0.8154143	0.8683284	0.8088362	0.9031903	0.7969125	0.8249542	0.755423	0.711738	0.8621361	0.5702137	0.8578074	0.8757284	0.839555	0.9111185	0.6917709	0.7539015	0.6185904	0.7987381	0.8556802	0.8083349	0.7724338	0.8723404
0.6320096	0.7667949	0.7039806	0.631368	0.7147462	0.7863141	0.7263978	0.6551855	0.875105	0.5052249	0.8811799	0.6792042	0.7838472	0.6597493	0.4826892	0.8599704	0.7857094	0.66369	0.7344159	0.7683035	0.8431778	0.7081233	0.8029203	0.6358577	0.6089954	0.7789063	0.8039333	0.7848695	0.8810344	0.7674624	0.8315021	0.9487039	0.655946	0.6627936	0.8518622	0.6889696	0.8329021	0.8863548	0.7584977	0.9270899	0.9431064	0.9370042	0.7859442	0.7944235	0.8736172	0.8624352	0.9293829	0.8503489	0.8003212	0.8827209
0.5857033	0.6552861	0.8647687	0.7784384	0.81262	0.3770095	0.5194632	0.8843229	0.8927037	0.7669644	0.5079264	0.755604	0.8348717	0.8107874	0.7452127	0.8531034	0.5937208	0.7984803	0.5684441	0.7592405	0.8569247	0.7231641	0.8653325	0.8782313	0.741667	0.744779	0.9377704	0.8856019	0.7658678	0.7358119	0.6383694	0.9455076	0.8671047	0.869405	0.9299023	0.6049005	0.8676812	0.711437	0.8673759	0.7284146	0.9439905	0.9137808	0.9162347	0.9210044	0.7454771	0.881093	0.8094527	0.3915788	0.9052068	0.7096612
0.5862941	0.6294149	0.5539913	0.7052141	0.6531287	0.7702991	0.6056004	0.8334939	0.865028	0.8752685	0.8520917	0.7596351	0.8428409	0.776782	0.7300123	0.7777168	0.6204895	0.6964641	0.8257717	0.6624697	0.8002228	0.7714675	0.8164999	0.7253848	0.7298442	0.6963338	0.7581441	0.6536904	0.8852771	0.7416724	0.7686784	0.9533483	0.8708897	0.807034	0.8313367	0.7748536	0.9102746	0.8810977	0.7995912	0.8574903	0.8569807	0.9219804	0.7147628	0.7046624	0.7394683	0.7700933	0.8990858	0.8574765	0.8478556	0.7239508
0.7417586	0.5525587	0.6749122	0.6374964	0.5591922	0.8392076	0.7580569	0.68029	0.7946826	0.5834702	0.8855055	0.7312143	0.8420871	0.6192133	0.4715706	0.8652086	0.7955688	0.6930755	0.87563	0.7334848	0.8157192	0.6857783	0.8220161	0.699246	0.687227	0.800144	0.8302996	0.7776364	0.8951749	0.7132387	0.800289	0.9659471	0.758849	0.6174144	0.8628656	0.7208098	0.5091424	0.9131825	0.818693	0.9033737	0.9508913	0.9024336	0.7393847	0.7282032	0.9256427	0.8710915	0.9431944	0.8672214	0.7841877	0.8978783
0.4428665	0.5743673	0.5441818	0.601422	0.6194309	0.8435248	0.7962824	0.7381937	0.863804	0.5783046	0.8909849	0.6610515	0.8399491	0.6513945	0.4566474	0.8255486	0.7811047	0.609534	0.7411249	0.7342789	0.7845789	0.7183301	0.7973768	0.7039753	0.726241	0.7918786	0.8624278	0.806883	0.8761853	0.7797027	0.7836744	0.9248674	0.6854368	0.742368	0.8487461	0.7143974	0.8829833	0.8851523	0.769537	0.8967111	0.9165288	0.8981695	0.8208477	0.7812409	0.8773403	0.8714823	0.9213894	0.8744352	0.8361057	0.888943
0.8059404	0.83143	0.9119793	0.8639406	0.8695893	0.8947748	0.8624972	0.580381	0.8602623	0.8805273	0.2244381	0.7201094	0.4599976	0.9042032	0.8749893	0.5025429	0.9029021	0.8946257	0.526509	0.8491682	0.9007173	0.6097463	0.8464323	0.6791545	0.919708	0.7779002	0.9035561	0.8900561	0.383096	0.5825067	0.8942565	0.84751	0.8955174	0.5658562	0.8959163	0.6608132	0.8741724	0.912771	0.9041107	0.3914613	0.8974004	0.5964216	0.908154	0.9175852	0.943444	0.9174328	0.9278066	0.8399125	0.446575	0.9307866
0.7101541	0.7750205	0.7817181	0.7087849	0.7576545	0.61933	0.818938	0.6680544	0.6878024	0.8204463	0.8439925	0.6897573	0.7486081	0.7861573	0.8137963	0.7066388	0.8676695	0.7252148	0.8283363	0.7827664	0.8111057	0.7979202	0.7457592	0.845856	0.8148934	0.7854834	0.6929108	0.7591439	0.8664054	0.7840884	0.8081266	0.6597911	0.7447701	0.9062559	0.8013102	0.8083318	0.6032627	0.9093042	0.8262534	0.8075858	0.8234919	0.7882406	0.688177	0.7921214	0.8990769	0.7887562	0.8927836	0.806932	0.5893572	0.9036282
0.6356589	0.7195402	0.6138975	0.6268861	0.7662674	0.8196503	0.7743781	0.6402489	0.8787925	0.4931191	0.8509297	0.6883708	0.8521079	0.6354555	0.5524768	0.8543352	0.7924907	0.6127517	0.7177714	0.7313891	0.8036785	0.6898624	0.798576	0.7483173	0.7434747	0.8160045	0.8226033	0.7937467	0.8265476	0.7456839	0.8161646	0.9212931	0.7456946	0.6291086	0.8373075	0.7462708	0.8863832	0.8817531	0.7898714	0.887493	0.8930874	0.8922882	0.8300894	0.72206	0.8740392	0.8965479	0.8975987	0.8699727	0.8218917	0.8865067
0.9190186	0.9213189	0.9376966	0.8812812	0.9155377	0.580171	0.7849548	0.8320313	0.5290233	0.8410361	0.5355254	0.844884	0.8857094	0.919496	0.9542647	0.7203978	0.8298674	0.9337208	0.7476946	0.8945346	0.6782568	0.8428688	0.7886286	0.900274	0.8394669	0.8994414	0.8809205	0.7768683	0.8252813	0.8779809	0.8839457	0.4304756	0.8918248	0.8689879	0.7565845	0.8300572	0.8961068	0.5406001	0.6634327	0.5357085	0.505719	0.5497281	0.8030875	0.9250991	0.563616	0.725163	0.94409	0.9040634	0.7463291	0.6880297
0.8653414	0.8475829	0.9236337	0.8709242	0.8654379	0.3936219	0.9265769	0.8943158	0.9203384	0.8677504	0.4913361	0.8445928	0.9232212	0.8555585	0.8170647	0.7033106	0.8942114	0.9094223	0.6223915	0.8870338	0.6358849	0.9169464	0.4886639	0.9199437	0.8207498	0.9196925	0.9403686	0.9254006	0.7022375	0.6722569	0.9283525	0.2987152	0.7047757	0.893217	0.9355722	0.7758443	0.9259818	0.9458322	0.9364407	0.3340618	0.9486375	0.7558151	0.7693738	0.9573492	0.9407548	0.703831	0.8475818	0.3800087	0.5584065	0.7528942
0.6256279	0.6407632	0.6030235	0.7853429	0.7041262	0.8631257	0.8275582	0.7519262	0.8038794	0.7659757	0.7565644	0.7724171	0.7685781	0.8326882	0.8446133	0.7605072	0.8447857	0.8045238	0.7184163	0.8065188	0.8838448	0.7451401	0.8231331	0.7557018	0.7621586	0.7995971	0.7083061	0.8584267	0.4168357	0.7426525	0.814219	0.2830989	0.817019	0.7217501	0.881367	0.8612455	0.8360795	0.8793734	0.8825706	0.8898133	0.8778091	0.9101124	0.6197499	0.851544	0.8809143	0.7584427	0.8597991	0.5972909	0.5440891	0.8919067
0.6614574	0.5790666	0.5619522	0.7520984	0.6460363	0.7595395	0.5648541	0.7990704	0.81766	0.7585856	0.7861302	0.8098345	0.8758522	0.8483137	0.8279364	0.7979009	0.6022465	0.7952964	0.8498455	0.7198086	0.8351625	0.8546692	0.8644592	0.7927118	0.7820404	0.7242751	0.8184497	0.6796381	0.8352852	0.8456931	0.8392456	0.397701	0.7693103	0.887581	0.838564	0.7778038	0.8214746	0.8983017	0.8783792	0.8950424	0.8782336	0.3979988	0.8380786	0.816824	0.8164885	0.7073569	0.901667	0.8368244	0.8333333	0.7441218
0.8263328	0.8083435	0.8827895	0.8305014	0.7810304	0.5989087	0.7806767	0.7713339	0.674724	0.8062177	0.5290371	0.7658041	0.6592411	0.8734154	0.8978243	0.7546337	0.8456711	0.9001008	0.7344206	0.8933413	0.5833912	0.8159328	0.6547384	0.8456132	0.8639139	0.775859	0.8886688	0.8077157	0.5520369	0.8668966	0.88169	0.4471366	0.8970999	0.7775439	0.8395113	0.8063319	0.6485966	0.6657323	0.9119876	0.7881827	0.8111842	0.5407296	0.8224933	0.8755191	0.8822387	0.7369666	0.8903112	0.7587942	0.7118431	0.8096499
0.6503599	0.682009	0.7196048	0.7615513	0.7101238	0.8088827	0.7918909	0.7244567	0.6459489	0.7430226	0.7472618	0.7149318	0.821594	0.8207675	0.8328162	0.8154802	0.8051426	0.8034582	0.734751	0.8098934	0.8649782	0.8331332	0.7983468	0.8083832	0.8506511	0.8098156	0.7060899	0.8377243	0.4272674	0.7592944	0.8234626	0.6615428	0.8100498	0.7630411	0.864705	0.8375601	0.8202351	0.7668757	0.8660682	0.8597515	0.8915449	0.9175112	0.6518337	0.8227463	0.863629	0.8269576	0.7989105	0.5201815	0.6438348	0.8835747
0.6667756	0.6528132	0.7413163	0.6202424	0.7186554	0.8033767	0.634346	0.6231441	0.8736916	0.4458621	0.8899575	0.6745916	0.8081841	0.6180127	0.5721595	0.881998	0.6985456	0.7024688	0.7913997	0.7615634	0.8242577	0.7561197	0.7798901	0.6890814	0.705745	0.784044	0.8233737	0.7430006	0.8764105	0.7243191	0.8215507	0.94372	0.6625429	0.6778283	0.8523684	0.7520817	0.8572567	0.8308949	0.7897477	0.8980841	0.9208713	0.9225624	0.8294861	0.8217574	0.8981314	0.8806613	0.9021628	0.8548436	0.8453597	0.8339052
0.7788146	0.8015507	0.8389462	0.7816463	0.7489213	0.6343933	0.7327681	0.7845544	0.6051627	0.8557063	0.6530809	0.8075715	0.6681233	0.8406538	0.8795635	0.7256512	0.7902089	0.8354617	0.7434605	0.8128549	0.8531689	0.7682442	0.7505794	0.8768657	0.8046219	0.7721702	0.7583689	0.7601175	0.7338803	0.8052382	0.8043144	0.6542351	0.8542344	0.858144	0.8797601	0.8378958	0.7303401	0.8473923	0.8162149	0.8015462	0.8065655	0.7279451	0.7952452	0.856198	0.7648723	0.8389016	0.6620323	0.7816712	0.8988644	0.8300401
0.6409962	0.7653113	0.788501	0.575481	0.5084625	0.7553526	0.768202	0.6733606	0.6832825	0.6038241	0.8942213	0.7012373	0.8112037	0.8283037	0.4725985	0.7552695	0.8444461	0.7264077	0.7840331	0.6452867	0.7944708	0.6810967	0.7660866	0.657699	0.8155752	0.8009601	0.7558764	0.8408182	0.9212773	0.6971889	0.7326007	0.9351193	0.851141	0.7389105	0.875877	0.7192328	0.890416	0.8990719	0.7839434	0.8913155	0.8961582	0.9100521	0.7754237	0.8063554	0.883867	0.7899601	0.9010851	0.8257357	0.8844979	0.911985
0.5660794	0.6704997	0.814478	0.7831177	0.7971668	0.3338034	0.5538171	0.8945774	0.8505613	0.788583	0.5117354	0.7567759	0.7320192	0.8448548	0.7305179	0.8172104	0.5362725	0.8071834	0.5637893	0.7450963	0.8927796	0.6951964	0.8934619	0.8691058	0.7552243	0.7928043	0.9257935	0.8895454	0.9311947	0.7589195	0.6509684	0.9497187	0.8772123	0.8754953	0.9216801	0.5879098	0.9065974	0.8251694	0.8880692	0.7453474	0.9408892	0.7439235	0.8911625	0.9071005	0.8198157	0.9141823	0.877072	0.3933847	0.9070318	0.8026041
0.6608004	0.7139511	0.7686282	0.6252542	0.5539356	0.6707912	0.7595803	0.683165	0.7191154	0.6332452	0.8922858	0.6679712	0.7460352	0.7529193	0.6633239	0.767204	0.8140606	0.7430739	0.8284236	0.7324426	0.7921707	0.7633866	0.6874885	0.7772478	0.8519238	0.8284746	0.7702813	0.8214267	0.8452877	0.7217884	0.7614248	0.873179	0.7614005	0.772155	0.8566715	0.7569165	0.8252002	0.8794234	0.77495	0.8601555	0.7997772	0.9086367	0.8414941	0.8212869	0.8884231	0.8480517	0.8630335	0.855756	0.8718196	0.8858736
0.7663146	0.7600926	0.8158656	0.7447047	0.7418907	0.6362109	0.7791522	0.726086	0.665193	0.753141	0.7567942	0.7405125	0.7883952	0.7896141	0.8208612	0.7759501	0.8194219	0.8215308	0.8421023	0.8058798	0.8538617	0.759641	0.8173757	0.8375952	0.8217783	0.813408	0.7339501	0.8072816	0.8429129	0.8130065	0.826063	0.7631965	0.7361889	0.8667621	0.8497199	0.8348691	0.801666	0.8714541	0.7788237	0.8382121	0.7425648	0.6909724	0.8132622	0.8297186	0.7803993	0.8056853	0.8319638	0.7473099	0.8367952	0.8427231
0.5810998	0.5815782	0.6105648	0.7552782	0.6384669	0.7549008	0.821269	0.7417135	0.7427257	0.8675247	0.4748446	0.801314	0.8258096	0.8013936	0.8159202	0.6890191	0.8541605	0.7748435	0.7031473	0.8023296	0.800365	0.7187544	0.8344353	0.8026243	0.8099455	0.8570526	0.8696283	0.8715605	0.8015757	0.7474608	0.8063364	0.3556245	0.7311751	0.9087151	0.8740089	0.85512	0.8943076	0.8917615	0.8524026	0.7433484	0.7807747	0.8882788	0.8419366	0.8467683	0.9103153	0.8703279	0.8411958	0.5237186	0.5705819	0.8577949
0.8222635	0.8395623	0.7447811	0.8167841	0.835968	0.7981839	0.8579658	0.7683588	0.9142116	0.6513861	0.7639257	0.8315272	0.8317299	0.8231707	0.7099036	0.7052062	0.7835326	0.7308907	0.8112676	0.7898667	0.7665441	0.7751359	0.8677055	0.6820558	0.8099079	NA	0.8114849	0.8236927	0.7674051	0.7834563	0.7425952	0.788883	0.9213014	0.7864239	0.6364312	0.821192	0.8852701	0.7658142	0.696463	0.8314607	0.8496101	0.7991651	0.8662704	0.8696088	0.8006806	0.8531952	0.786115	0.8492401	0.8270537	0.7752326
0.5538681	0.6146209	0.4452285	0.699854	0.5987175	0.8547068	0.7758857	0.7519344	0.8256617	0.8427668	0.8432339	0.7896432	0.8503232	0.7941274	0.7270288	0.6654449	0.7793708	0.6710767	0.86839	0.6904314	0.7235715	0.7605641	0.8884622	0.6793655	0.7077799	0.8060435	0.7139695	0.8172863	0.8341536	0.8620816	0.7733521	0.9389169	0.8342597	0.8806194	0.8162023	0.7810768	0.8498194	0.9001047	0.8075916	0.6824551	0.7900457	0.9168352	0.7393978	0.6453338	0.8722576	0.8320693	0.9161836	0.8599268	0.8031706	0.8655369
0.5399209	0.5853754	0.4978322	0.6810485	0.6341255	0.7658985	0.7136768	0.7582793	0.8525081	0.6985474	0.8449516	0.7160113	0.8234508	0.7425892	0.5722799	0.8431668	0.6597703	0.7210656	0.7587608	0.7395555	0.8359281	0.7660604	0.8158751	0.7208099	0.7592832	0.7510337	0.7825395	0.7609975	0.8766606	0.7436389	0.8158879	0.91293	0.7748077	0.7754281	0.8446243	0.8185719	0.8520371	0.8898541	0.8080319	0.8723975	0.8750588	0.9185306	0.844374	0.7490156	0.8369012	0.8906057	0.8940681	0.8788128	0.8579204	0.8545169
0.5043895	0.6501399	0.6694884	0.8202332	0.7000323	0.7939528	0.6977194	0.8111801	0.7991481	0.8606974	0.8574134	0.7052636	0.7583553	0.8550627	0.743736	0.7675238	0.737859	0.7696317	0.8877516	0.7521625	0.7576565	0.7733132	0.8428671	0.6635528	0.8207291	0.7236156	0.8185146	0.7761164	0.9056466	0.8252556	0.8441514	0.8317741	0.8977687	0.893383	0.7472995	0.7564576	0.8094681	0.8544237	0.8109376	0.7968689	0.7736481	0.8740243	0.801751	0.7250289	0.8109638	0.7438884	0.8712637	0.7800722	0.8853695	0.8470176
0.5734496	0.7083852	0.5808006	0.6528493	0.7198602	0.8366481	0.8182639	0.6969224	0.8872017	0.5142207	0.9051059	0.7108454	0.8482842	0.6744226	0.3698539	0.8163596	0.8137843	0.6525262	0.7609851	0.7532051	0.8379034	0.6637516	0.7948535	0.606877	0.682595	0.8154662	0.8297822	0.829195	0.8770185	0.8059138	0.839159	0.9460345	0.6585842	0.6804258	0.8594164	0.7003672	0.8977402	0.8993504	0.8003522	0.8973195	0.9437777	0.9372746	0.7743294	0.7718518	0.8915966	0.8719492	0.9421335	0.8799628	0.7834351	0.896603
0.8850394	0.8798908	0.9410096	0.9133245	0.8833924	0.7129347	0.8961244	0.8100759	0.6773183	0.8585932	0.5163776	0.8274859	0.6422063	0.9030182	0.9386562	0.6861091	0.8868314	0.9174079	0.6608799	0.946137	0.8974745	0.7794384	0.5924444	0.8728473	0.7935833	0.8489929	0.8674341	0.7263598	0.9128937	0.8133008	0.7685154	0.2877205	0.7587788	0.7846323	0.9455012	0.7974327	0.8343297	0.38682	0.9301322	0.8766432	0.6859486	0.6209552	0.7234197	0.962867	0.9018708	0.5563828	0.4882067	0.5776597	0.8099387	0.8915965
0.6104717	0.6552722	0.8848554	0.8415382	0.8563498	0.3291195	0.511286	0.9224244	0.8933281	0.8311296	0.5457267	0.840148	0.8397462	0.868288	0.8608879	0.9009454	0.5680946	0.8579199	0.5476267	0.7464021	0.8837842	0.7841934	0.8859192	0.9100901	0.7565886	0.7231412	0.9209005	0.8902659	0.5940902	0.6957037	0.643141	0.9371222	0.8867584	0.9079041	0.9344286	0.6173206	0.8986002	0.9220578	0.885074	0.7188269	0.9119208	0.909367	0.9366695	0.9291508	0.7405248	0.9056481	0.8554217	0.345873	0.9122586	0.608731
0.5536531	0.5954034	0.5752209	0.710161	0.6037457	0.8043454	0.7128223	0.6533077	0.7056178	0.8170179	0.8495134	0.7513032	0.785638	0.7959614	0.8098094	0.7475218	0.6521976	0.7533131	0.8300909	0.7473518	0.826675	0.8409677	0.7457988	0.8045047	0.7774517	0.8176975	0.7889075	0.8003893	0.8459914	0.7850121	0.8063365	0.8681442	0.7779356	0.8913362	0.7863117	0.8195794	0.825034	0.8318958	0.8543112	0.7768247	0.8754411	0.9077873	0.7653379	0.7888526	0.7955307	0.8709093	0.8492222	0.8254275	0.7981195	0.7851198
0.696636	0.6920446	0.6869654	0.6482767	0.7149074	0.7562315	0.7239202	0.7273842	0.8543887	0.5658463	0.8523037	0.6680772	0.7922543	0.6655759	0.6614977	0.8627656	0.731645	0.7044371	0.7714191	0.7242401	0.7884505	0.7533918	0.7924272	0.7967852	0.7224413	0.8015997	0.8514125	0.7973074	0.8710591	0.6074417	0.8159539	0.9365392	0.6356258	0.6754761	0.8881875	0.7079174	0.8355747	0.8804272	0.8015807	0.8895906	0.9356834	0.914137	0.8367258	0.8529136	0.8698407	0.8785409	0.934679	0.8199249	0.8145588	0.8387638
0.5395331	0.4822088	0.3609727	0.6600005	0.5020516	0.8839006	0.7825011	0.8752933	0.8572426	0.9397287	0.8663979	0.8692133	0.8577272	0.8948693	0.7352783	0.635	0.7448005	0.5740313	0.8262032	0.6530551	0.7678384	0.842546	0.8450533	0.6248071	0.6740901	0.7904757	0.7132372	0.8482858	0.8960301	0.8861822	0.7474126	0.9145623	0.856778	0.8626893	0.7782738	0.804329	0.8702989	0.8664598	0.8093283	0.7757384	0.8200324	0.8708855	0.7017088	0.6525978	0.8664245	0.849863	0.8894171	0.8927845	0.7872041	0.8941851
0.4481046	0.528377	0.4723738	0.6925756	0.624844	0.7863225	0.5121893	0.853496	0.8675796	0.8392476	0.9000566	0.8030087	0.8592282	0.7559524	0.7995855	0.8158827	0.5251023	0.70218	0.8428656	0.6445563	0.8316173	0.8282481	0.8155252	0.7416865	0.7721891	0.6817955	0.7693655	0.6480948	0.8927924	0.7520584	0.765894	0.9150574	0.8347592	0.8004401	0.8264597	0.7945815	0.8949711	0.9013362	0.7981101	0.8610285	0.8998192	0.9278474	0.8730106	0.7495983	0.7925255	0.847051	0.91089	0.8767595	0.8949703	0.7752615
0.794459	0.7978277	0.6940363	0.8223945	0.7909599	0.832653	0.8348135	0.7335517	0.8119891	0.83406	0.8233627	0.8069855	0.8072515	0.8311417	0.8319363	0.7532808	0.7979516	0.7493985	0.7770638	0.8676184	0.786966	0.804473	0.8422094	0.7511858	0.7681835	0.7781818	0.7767723	0.7805825	0.7652338	0.7937357	0.7873135	0.8084092	0.835	0.7757009	0.7070961	0.8323091	0.8396341	0.8165236	0.8175474	0.7639473	0.7630174	0.7908772	0.8377272	0.8265914	0.7953449	0.7881327	0.7795935	0.8247612	0.8167821	0.8030303
0.7675118	0.7622879	0.8083198	0.8089833	0.7863015	0.6533342	0.7306832	0.7640533	0.6808873	0.8240637	0.6814912	0.8120684	0.7558326	0.8441194	0.8957121	0.7338969	0.8018845	0.8605956	0.8274006	0.8439332	0.762387	0.8567187	0.7857695	0.8657573	0.8072395	0.8004429	0.7814242	0.8050405	0.7804487	0.834474	0.7936616	0.7118446	0.8395211	0.8750908	0.7814708	0.8695982	0.7372049	0.807929	0.8427297	0.7943304	0.7594345	0.7417126	0.7704102	0.8589461	0.7479435	0.7944523	0.8267727	0.8033685	0.7863243	0.8054721
0.8017796	0.8140473	0.8583009	0.8195377	0.7988646	0.7157906	0.7652469	0.7255975	0.6438197	0.8158975	0.6434668	0.7940901	0.6654432	0.8605993	0.8994903	0.7430513	0.8320324	0.8832735	0.8385941	0.8506079	0.7111003	0.7989332	0.6732326	0.8597637	0.8293778	0.8283775	0.7392812	0.7986539	0.8688223	0.8430538	0.7497207	0.7505385	0.8396243	0.8358117	0.890472	0.8811555	0.7111092	0.7267934	0.7938517	0.7779676	0.7903982	0.8637049	0.7847506	0.886544	0.8216869	0.7982279	0.7314444	0.8141155	0.8086389	0.8600411
0.6789022	0.7210517	0.8667064	0.7765931	0.727876	0.7327579	0.8657137	0.8338193	0.8090176	0.903382	0.8590639	0.88	0.6566848	0.8022478	0.8589773	0.7498078	0.8617318	0.7798809	0.841899	0.8233746	0.8380902	0.861858	0.7122821	0.8220806	0.8257717	0.8451344	0.6298634	0.8013695	0.8655836	0.8235528	0.7059999	0.7167907	0.8717097	0.9339934	0.7385224	0.890621	0.6489462	0.870536	0.706373	0.8521306	0.7739071	0.6217426	0.8254116	0.6578628	0.8830501	0.6402488	0.8015622	0.7634212	0.9295579	0.9152308
0.8436822	0.8741135	0.8601449	0.8413086	0.8725199	0.8482221	0.8271887	0.5633213	0.838716	0.8258988	0.258229	0.839743	0.7471773	0.8710511	0.8112437	0.76121	0.8568895	0.807157	0.544667	0.8039054	0.8654235	0.6285337	0.9003378	0.6798573	0.881408	0.8132322	0.8417885	0.8099589	0.8789238	0.8191463	0.8122547	0.8164782	0.8803448	0.834565	0.7999244	0.7434441	0.8131707	0.8705096	0.8561201	0.7942908	0.8015385	0.3057627	0.8493963	0.8740854	0.872422	0.7714653	0.8274976	0.8322998	0.8249586	0.7776157
0.6328265	0.6068267	0.812941	0.7342293	0.6262344	0.6598018	0.7072033	0.7913964	0.6248108	0.8530046	0.8898405	0.8038299	0.7043257	0.809862	0.7923514	0.5128175	0.832082	0.8079936	0.8520615	0.7792504	0.7088146	0.8531653	0.5291133	0.7946941	0.8524898	0.8534623	0.8502398	0.7454015	0.8730617	0.9038596	0.825258	0.8899024	0.8731579	0.9110606	0.8760391	0.8478994	0.445307	0.8921813	0.8609017	0.8216347	0.6607259	0.9103864	0.8575125	0.6738594	0.8857031	0.8779374	0.860063	0.8455427	0.8979361	0.8631089
0.6373019	0.6546941	0.742176	0.6853185	0.5899334	0.7496631	0.7606468	0.8238473	0.811505	0.8238662	0.8277102	0.7206738	0.7379518	0.7175541	0.8173774	0.8249197	0.7848753	0.7166558	0.8507242	0.7763044	0.7747633	0.7862486	0.7019955	0.787592	0.8006769	0.7913721	0.8119326	0.7941827	0.8507723	0.8122655	0.7964663	0.8505723	0.7605968	0.8632113	0.8112862	0.7913022	0.8216292	0.836673	0.7820925	0.8350729	0.8483679	0.8346172	0.767242	0.7388992	0.8304257	0.8567149	0.8666936	0.8239547	0.8613209	0.8830272
0.7459354	0.7195517	0.8089488	0.7285183	0.7117754	0.6466925	0.6915007	0.7146512	0.7462139	0.758522	0.7652363	0.7543818	0.7448313	0.7760926	0.8586888	0.8141624	0.7658198	0.8176433	0.8386599	0.7950343	0.8114042	0.8531486	0.7407506	0.8447503	0.791276	0.835359	0.8151956	0.7668866	0.7478625	0.789914	0.8347356	0.8434103	0.7864113	0.8243091	0.8062028	0.8279168	0.7347617	0.8212182	0.8359901	0.8420465	0.8694963	0.8675068	0.8252475	0.8461806	0.7553693	0.8265375	0.8452093	0.827988	0.784505	0.8288997
0.5312353	0.5796168	0.5109716	0.7189365	0.6391546	0.79549	0.5815815	0.8452065	0.8682405	0.867213	0.8811709	0.770546	0.8476697	0.7462367	0.7743515	0.7939033	0.5782543	0.710902	0.8346345	0.6718428	0.8212795	0.8213333	0.8438563	0.7964787	0.7809463	0.6906199	0.8182083	0.6432657	0.8736939	0.7487781	0.7698717	0.9363303	0.836527	0.8425131	0.8266885	0.7975104	0.8979605	0.8850592	0.8148755	0.8724961	0.8834438	0.9036774	0.7841894	0.7138237	0.7743003	0.8241661	0.906701	0.8849176	0.8664012	0.7475511
0.7109109	0.6572703	0.7971266	0.7582038	0.6829835	0.7269811	0.7878432	0.7940384	0.9143261	0.7605954	0.167885	0.8115715	0.9149696	0.8782452	0.7559772	0.5329429	0.7193392	0.8247991	0.6879768	0.6889363	0.9245983	0.7945737	0.8694133	0.580303	0.8288494	0.8557377	0.7492386	0.8366868	0.8747835	0.7781504	0.8684016	0.9144307	0.9088122	0.8977249	0.9478003	0.8410239	0.9084598	0.7683333	0.8948303	0.8167413	0.8979299	0.8935384	0.8437226	0.7653695	0.9045144	0.6025004	0.9265306	0.8007715	0.8759815	0.6158749
0.6900198	0.7343756	0.7272403	0.6799947	0.7032835	0.7746211	0.7368886	0.7079859	0.8493885	0.540369	0.8878742	0.6951978	0.7836848	0.6665627	0.6880715	0.8630066	0.7840711	0.7033497	0.8037832	0.7915531	0.8266378	0.7722908	0.7797511	0.7824215	0.7640015	0.8435202	0.8291309	0.8043034	0.681731	0.7441007	0.8145974	0.9084557	0.6669443	0.6946936	0.7717145	0.7661827	0.789387	0.8721033	0.8298188	0.8702031	0.9076557	0.8829119	0.8290032	0.8672147	0.8451831	0.8886139	0.8916605	0.8611891	0.8389519	0.8295563
0.6719081	0.7353752	0.701594	0.5979242	0.7860745	0.7831647	0.7653853	0.6626082	0.8748073	0.3966722	0.8750631	0.6388077	0.8148932	0.5965887	0.5995385	0.8727772	0.8185296	0.6551079	0.7887567	0.804189	0.8549296	0.6699883	0.8340014	0.7311582	0.6924308	0.8111648	0.841907	0.8138627	0.858271	0.7614971	0.8013453	0.9067677	0.6539062	0.5886993	0.8310327	0.7436942	0.8716266	0.8629861	0.8022181	0.9215564	0.921024	0.9061001	0.8896834	0.8233821	0.9021713	0.9039944	0.9075111	0.8964349	0.8247116	0.8882209
0.8518465	0.857801	0.9231721	0.8873652	0.8839928	0.7381603	0.8042817	0.7370627	0.737814	0.7543477	0.761089	0.7661171	0.7620096	0.8506575	0.913537	0.7568173	0.8843228	0.901051	0.7327617	0.9082088	0.7094629	0.8129773	0.8205976	0.8302741	0.8461798	0.8437252	0.9122428	0.8075048	0.5423649	0.7414933	0.808727	0.6410124	0.6993264	0.7854699	0.8642448	0.8048896	0.812014	0.6663476	0.9126191	0.8774534	0.7540887	0.824383	0.8338674	0.83198	0.7603921	0.7089628	0.9274295	0.6423708	0.8933235	0.8368212
0.6492843	0.6196499	0.6186211	0.6313999	0.6867434	0.7919755	0.7577249	0.7739933	0.8520048	0.7051477	0.8960162	0.7471187	0.7682396	0.6888585	0.6127065	0.7836021	0.8062343	0.7079314	0.7523431	0.7810019	0.8281461	0.7812974	0.7205094	0.7095704	0.7656575	0.7901627	0.8068594	0.8179394	0.8669683	0.7597044	0.7788424	0.9281485	0.6713609	0.7117152	0.8619295	0.7670677	0.8480824	0.860994	0.8208188	0.9010441	0.893324	0.9073448	0.8257529	0.8222876	0.8840762	0.8276327	0.8934535	0.8405537	0.8408434	0.8871751
0.7571177	0.7136897	0.7578	0.5305971	0.7655671	0.7863281	0.7068331	0.6594559	0.8844516	0.6214725	0.4658787	0.6251546	0.8468773	0.6987665	0.7022745	0.9122681	0.7819528	0.7640768	0.8284555	0.7177388	0.7768873	0.7008508	0.804314	0.7385742	0.7695757	0.7509881	0.8007498	0.8005779	0.8899438	0.6985399	0.8552949	0.93341	0.7271383	0.6101159	0.8892328	0.7276525	0.8264129	0.9183849	0.826969	0.9013256	0.9372649	0.9458425	0.8848195	0.8836719	0.8451006	0.851	0.9405523	0.815127	0.8975963	0.8647754
0.7623054	0.8517225	0.8525297	0.8456184	0.8655958	0.8076022	0.8690526	0.7330202	0.8643669	0.7653872	0.6197938	0.7510917	0.8729402	0.8570481	0.9057118	0.732704	0.9037122	0.8593227	0.6702984	0.8945221	0.5658366	0.9077326	0.6942334	0.7985138	0.8202237	0.8879388	0.8254761	0.8639973	0.4722825	0.6954755	0.8142465	0.8156079	0.6429176	0.7494892	0.9111324	0.9042025	0.838003	0.8929513	0.8515905	0.9046248	0.7905154	0.7426425	0.6765563	0.9206205	0.8780974	0.743471	0.7576327	0.509337	0.5654656	0.8756453
0.6791864	0.6790249	0.6151749	0.7544985	0.6393857	0.6391033	0.7783259	0.8021411	0.6376901	0.8272884	0.681088	0.7761719	0.7510777	0.7709373	0.8328341	0.7636032	0.8062857	0.7804418	0.8630089	0.7846769	0.8615023	0.822163	0.7544415	0.8607326	0.8364186	0.7900374	0.8110037	0.803451	0.865075	0.8348565	0.8127775	0.7896916	0.7753573	0.8608608	0.8316199	0.8396831	0.7901606	0.8698285	0.8471995	0.8470503	0.8616934	0.7425886	0.8624991	0.8051141	0.8233765	0.8707029	0.8094505	0.8292753	0.8544184	0.8411888
0.7788721	0.786526	0.8514127	0.5012444	0.8340794	0.7908802	0.728048	0.5588649	0.9007298	0.4767776	0.4879472	0.5926353	0.8161707	0.6824098	0.6551448	0.9240304	0.824852	0.8011878	0.8178331	0.7230418	0.8158466	0.6176034	0.8041695	0.7206665	0.7573115	0.7904924	0.8277906	0.8459136	0.9074004	0.6869535	0.8417192	0.9178228	0.6763542	0.6287891	0.8844847	0.7128256	0.8680002	0.8879322	0.8664138	0.9133787	0.9475252	0.7767892	0.8504631	0.8941915	0.8872371	0.844024	0.946555	0.878013	0.8944908	0.8841246
0.7583006	0.7572663	0.7361028	0.7916537	0.7774814	0.6510687	0.813792	0.7897519	0.7625372	0.8681682	0.6303084	0.8396867	0.7981275	0.8893475	0.8992882	0.7379534	0.8319493	0.8248814	0.8780606	0.7703341	0.8316891	0.837364	0.7898587	0.872584	0.7887917	0.8268569	0.6350996	0.7694222	0.8934636	0.8082868	0.8351457	0.5474083	0.8797272	0.8900572	0.8262419	0.8198419	0.6937937	0.8200788	0.8876369	0.8777947	0.7289046	0.6851691	0.8011763	0.8651692	0.8402279	0.7986867	0.8485332	0.7317587	0.7079998	0.7974055
0.8096121	0.8128274	0.8755965	0.824553	0.7820364	0.7494826	0.7690383	0.7800204	0.5778545	0.8434982	0.6641591	0.8328459	0.5884497	0.8952318	0.9106354	0.7665634	0.7702941	0.8754407	0.7103871	0.826254	0.6798751	0.8169231	0.640497	0.8603031	0.8234949	0.8450408	0.7938854	0.7876298	0.7343788	0.8131699	0.8600875	0.611735	0.8973148	0.8344767	0.8713819	0.7888817	0.7422705	0.9052054	0.887349	0.8459932	0.9123332	0.499244	0.781128	0.9267879	0.8426764	0.7527353	0.8072603	0.8479532	0.8573129	0.8157925
0.772346	0.7844641	0.8376822	0.8079628	0.7497881	0.7931203	0.8380617	0.6856457	0.8132331	0.7053251	0.5174186	0.8195107	0.7539757	0.7978711	0.8822916	0.7765626	0.8827057	0.8703608	0.7265206	0.8870607	0.9006979	0.8992861	0.6389299	0.9007423	0.8954545	0.8876256	0.6877528	0.7609428	0.4719476	0.7151945	0.839637	0.8659299	0.812454	0.8088734	0.8121135	0.8717602	0.81418	0.8711023	0.8861317	0.5834716	0.8291644	0.5759925	0.798003	0.900339	0.8629391	0.9065719	0.8313169	0.8287174	0.8834705	0.9163959
0.5318369	0.6834179	0.5443346	0.6466692	0.7177402	0.8161944	0.818948	0.7251869	0.880339	0.5253311	0.9163231	0.7243701	0.8490756	0.6703167	0.3355148	0.8440825	0.8152613	0.6786645	0.760282	0.7704126	0.8266369	0.6500351	0.7942477	0.6207185	0.698385	0.8304723	0.8506809	0.8428677	0.8891205	0.8161821	0.8350778	0.948621	0.6503593	0.6883224	0.8834934	0.7279726	0.8855605	0.9173456	0.8379259	0.9094574	0.9429523	0.9411421	0.8025199	0.7639025	0.9215341	0.8892989	0.939159	0.901226	0.8189803	0.9118847
0.7894487	0.8185717	0.8332593	0.8757632	0.8173189	0.8851041	0.7380751	0.9048378	0.7686707	0.8918148	0.9473357	0.9042658	0.7715998	0.8556775	0.8987099	0.6581125	0.7567394	0.8850979	0.7326221	0.8184443	0.8113301	0.9396077	0.9157844	0.9112052	0.896072	0.9136783	0.6898363	0.8182904	0.768483	0.8112633	0.6576076	0.3981134	0.9298033	0.8353842	0.7323584	0.819648	0.9299031	0.4201758	0.9379093	0.79036	0.950892	0.8072006	0.9183473	0.7674085	0.9001768	0.9323902	0.4038461	0.9240201	0.9410943	0.7357705
0.5458877	0.5515855	0.3887747	0.7469388	0.5257853	0.8349356	0.8142232	0.7222366	0.7371619	0.8645353	0.73415	0.8633882	0.7597535	0.8438414	0.7620373	0.6931241	0.7950845	0.6798738	0.835684	0.7286943	0.8573704	0.7932048	0.8357673	0.6761279	0.7417396	0.8299496	0.7627497	0.8424766	0.8905144	0.8964065	0.7686479	0.8932897	0.8769785	0.8688468	0.8235585	0.8531319	0.8890697	0.9147064	0.8356313	0.8221349	0.8208373	0.7849975	0.7837381	0.7383064	0.8843502	0.8419706	0.8446612	0.9051574	0.8706927	0.9052147
0.5434597	0.611406	0.4061297	0.695075	0.6255931	0.8475749	0.7461523	0.9104437	0.7909458	0.8999709	0.8881342	0.7328293	0.8092209	0.7860421	0.7593669	0.698324	0.7491001	0.6566505	0.8732395	0.660787	0.7774726	0.7611158	0.8459456	0.7160525	0.6908562	0.7526967	0.7426116	0.806676	0.8921926	0.8200057	0.7763682	0.9625499	0.8546349	0.9214034	0.7962906	0.7577873	0.9008954	0.8788339	0.7547156	0.8838685	0.8302115	0.9369552	0.7627434	0.6634923	0.896746	0.8126438	0.9142371	0.8686256	0.8426295	0.8975705
0.5505357	0.5829689	0.5231003	0.7133028	0.621626	0.7922144	0.5707313	0.8561423	0.8538558	0.8613057	0.8882061	0.7553349	0.8497561	0.7339113	0.7670206	0.8132314	0.6042307	0.7162025	0.8501435	0.6926606	0.820632	0.8060148	0.8420835	0.7965248	0.7816092	0.6996425	0.8243626	0.6682173	0.8711697	0.7586325	0.8012215	0.9372652	0.8485124	0.8295437	0.7943324	0.801721	0.9163416	0.888571	0.8306621	0.8695356	0.8912318	0.9182312	0.7925529	0.7260115	0.7910751	0.8326436	0.9045468	0.8822395	0.8753844	0.7667865
0.8013218	0.8502442	0.8012232	0.822498	0.8527895	0.8258836	0.8084411	0.773163	0.8138691	0.8109719	0.7045454	0.8513312	0.8194255	0.8646169	0.8020674	0.7834477	0.7793957	0.8065562	0.7834536	0.8196899	NA	0.762394	0.8546132	0.8103375	0.8183776	0.8334253	0.8199856	0.7768763	0.769043	0.8053435	0.7905535	0.8537673	0.795004	0.7943744	0.8655283	0.8200431	0.8435021	0.7729104	0.78627	0.7847769	0.8533925	0.8130755	0.8582647	0.830652	0.7709236	0.765453	0.7925963	0.7389287	0.8099352	0.7738516
0.805427	0.7828648	0.879257	0.8157079	0.7664743	0.6700181	0.7596114	NA	0.7344388	0.7531611	0.8645992	0.735173	0.8044697	0.777759	0.893874	0.7620192	0.8360724	0.8916069	0.833909	0.8680823	0.6245952	0.833649	0.7982005	0.8549466	0.8455733	0.8420785	0.8250109	0.8302794	0.4670485	0.8259074	0.8360636	0.7530087	0.8001505	0.8423799	0.8831837	0.8641192	0.6844198	0.8857536	0.8619679	0.7833348	0.8362504	0.6102902	0.7910671	0.861635	0.8488784	0.8502417	0.8407574	0.7129163	0.6997588	0.8775846
0.5754759	0.6406425	0.5140682	0.7515737	0.6423085	0.7708531	0.774569	0.7062937	0.7215476	0.8598967	0.7636717	0.7935024	0.8233348	0.8734051	0.811907	0.7088307	0.7835098	0.7447913	0.8766581	0.7491194	0.8568669	0.8067451	0.7486013	0.7435968	0.7689552	0.7812921	0.820981	0.8217869	0.879464	0.8691717	0.7710255	0.8393046	0.8743182	0.8842428	0.8303714	0.8307586	0.823561	0.8832455	0.8609499	0.8331453	0.8081917	0.766914	0.7639982	0.7382191	0.8123676	0.8394316	0.8393866	0.865098	0.8679504	0.8840824
0.7380809	0.6638807	0.5888658	0.7516584	0.633947	0.7090402	0.81161	0.7129365	0.5500172	0.8381149	0.4385288	0.8409544	0.7891663	0.8446143	0.8749185	0.8262612	0.8312433	0.8189018	0.8848681	0.8019285	0.8703608	0.7788427	0.7816023	0.8495786	0.7855228	0.8332195	0.8020047	0.792134	0.5948631	0.862075	0.8555268	0.8839771	0.8745931	0.8811488	0.8534648	0.8406389	0.7460083	0.9048861	0.8393825	0.7467403	0.8822395	0.3899311	0.8680362	0.828905	0.8735414	0.8717852	0.8922513	0.8714218	0.6338727	0.8962281
0.5378478	0.5625476	0.5676401	0.6819338	0.5973052	0.8503203	0.7774674	0.8579097	0.7714025	0.7623502	0.8708742	0.722501	0.8592567	0.7613229	0.7612633	0.8041548	0.8383817	0.7025055	0.7958696	0.7744824	0.80296	0.7993112	0.6214837	0.7329217	0.7609423	0.827029	0.8240314	0.8093272	0.8863747	0.8451607	0.8015005	0.918604	0.79452	0.844352	0.6629717	0.8290586	0.788739	0.7989075	0.8341205	0.8841754	0.9109225	0.9313514	0.7514898	0.7650638	0.8874218	0.7086114	0.8811094	0.8825708	0.8647905	0.9051604
0.6138229	0.6328618	0.3714061	0.5395424	0.6346413	0.8719608	0.729638	0.9278885	0.8628625	0.9319591	0.8769986	0.8274692	0.7467368	0.8834795	0.7390923	0.6858094	0.7751986	0.7075216	0.929809	0.691211	0.7603802	0.8300824	0.8622649	0.641775	0.7134894	0.7110818	0.8019719	0.7542387	0.916714	0.7421998	0.8314366	0.9496918	0.8993883	0.9344641	0.8213711	0.7823905	0.7537441	0.8658158	0.8205356	0.827382	0.7552546	0.8113222	0.8087709	0.7112806	0.8583298	0.8444149	0.9055306	0.8276063	0.8827601	0.8381516
0.7533763	0.7849515	0.835959	0.8174122	0.8511407	0.9096649	0.8601214	0.5405562	0.888194	0.762277	0.3534747	0.6127942	0.7415917	0.8905598	0.9047539	0.8114664	0.9188147	0.8705809	0.9104829	0.8674248	0.9047506	0.6093789	0.8611331	0.8441589	0.7477944	0.8493332	0.6282655	0.8950737	0.8858502	0.7424524	0.8753962	0.3702937	0.8727049	0.6643279	0.9181269	0.8939754	0.7954769	0.682909	0.9135224	0.796419	0.7880826	0.8796488	0.6989703	0.8629705	0.9354262	0.8743283	0.7808344	0.8462065	0.4224573	0.9243248
0.9782127	0.9874736	0.9807606	0.9776066	0.9754456	0.9869984	0.9820699	0.6672431	0.7454345	0.9927876	0.3186188	0.9753821	0.3633924	0.9848232	0.9748942	0.6223772	0.69778	0.9802062	0.5980648	0.985258	0.6210207	0.6101871	0.989283	0.7970557	0.8994439	0.6767938	0.9321045	0.6645067	0.3780653	0.5042525	0.9490683	NA	0.9842973	0.9705028	0.9848935	0.6620536	0.9872629	0.388835	0.9864126	0.3985779	0.3324434	0.9853955	0.9885085	0.9800608	0.7774445	0.4099308	0.5744112	0.978503	0.982465	0.8122271
0.7993219	0.8190367	0.8656979	0.8194524	0.7889056	0.5969093	0.8086909	0.7132972	0.6739613	0.772913	0.6937605	0.8258618	0.7025157	0.7744957	0.8977628	0.7483997	0.8691458	0.8749393	0.824415	0.8897677	0.7896193	0.8211392	0.7340051	0.8501717	0.8575786	0.8533741	0.8449354	0.8008361	0.8631003	0.8438599	0.8273963	0.7670678	0.7996809	0.7996397	0.9097154	0.8626816	0.7323685	0.6779448	0.8031043	0.748556	0.844475	0.6916184	0.8041699	0.8538238	0.7653567	0.8670233	0.7436337	0.8282467	0.7803299	0.8889163
0.8009121	0.7900416	0.8551223	0.7228069	0.7986975	0.6628943	0.8136507	0.7786359	0.6821815	0.7498654	0.8176922	0.7169766	0.7786369	0.75021	0.8165981	0.8651384	0.8184869	0.8082037	0.8148168	0.8132052	0.6893257	0.7176548	0.7749536	0.8392184	0.8404034	0.8271151	0.7884017	0.8163852	0.8788	0.7434198	0.8148363	0.8479931	0.8376336	0.8030077	0.8983737	0.8111962	0.8272166	0.7635967	0.8567944	0.8698932	0.8551506	0.9065494	0.8415126	0.8227444	0.8256695	0.8222527	0.8226097	0.8075833	0.7206323	0.714613
0.6597841	0.6906819	0.8920802	0.7845904	0.8092929	0.497708	0.5989093	0.8828515	0.879674	0.7946386	0.581055	0.7827612	0.8086322	0.778253	0.8115942	0.8759953	0.6776838	0.8295428	0.6400476	0.7726073	0.8543567	0.7816924	0.8510273	0.8923069	0.7767743	0.7390668	0.9329986	0.8710341	0.6950471	0.7432374	0.6866345	0.9369938	0.8298714	0.8891498	0.9143026	0.6657685	0.8487011	0.8757992	0.8633569	0.7448336	0.9245449	0.8824051	0.9060571	0.9087614	0.7921903	0.8976549	0.9169333	0.4718469	0.8855598	0.74928
0.4037958	0.5638484	0.2940639	0.7374224	0.7301639	0.8811026	0.8121512	0.9298312	0.8508509	0.9349582	0.8922774	0.8078115	0.8694418	0.8520843	0.7425587	0.7024292	0.7315436	0.6094794	0.8413091	0.651441	0.7611372	0.7192097	0.9209569	0.6806387	0.7018349	0.8006176	0.7230608	0.8685472	0.9064021	0.7756423	0.7149047	0.9335461	0.9081365	0.9333114	0.7673562	0.7497224	0.9279295	0.8831389	0.754191	0.8283314	0.8417702	0.956274	0.7980539	0.6504838	NA	0.857612	0.9137391	0.884808	0.8735769	0.8926852
0.8391122	0.8597835	0.8955683	0.8473418	0.7982249	0.7317187	0.851124	0.7104319	0.4196748	0.7607634	0.6241073	0.7465007	0.6640779	0.8544142	0.887126	0.7100571	0.9058708	0.875441	0.8673248	0.9085825	0.9062199	0.8706774	0.8985522	0.8175099	0.9207338	0.9050993	0.8823447	0.8612156	0.4305851	0.7523682	0.8183042	0.9368837	0.6095511	0.8345425	0.9217453	0.8772402	0.7753906	0.9181929	0.9041085	0.4556593	0.5281262	0.9414082	0.6522681	0.9128144	0.9292619	0.9299933	0.6709893	0.8475388	0.5709323	0.8913044
0.5878161	0.6482634	0.5229625	0.7676135	0.7164348	0.8283957	0.6158044	0.8398988	0.8874538	0.8986409	0.8706638	0.8181477	0.901421	0.8235015	0.757011	0.7829983	0.5880834	0.7270215	0.8310266	0.6620344	0.8382789	0.8014367	0.8852907	0.7463158	0.7556565	0.6741931	0.7940683	0.6454429	0.8811837	0.7832534	0.7741024	0.9378359	0.9057436	0.825055	0.8338511	0.8071204	0.935746	0.8724027	0.8399968	0.8783653	0.8751608	0.9013489	0.776482	0.7273221	0.773076	0.7922424	0.9047802	0.8711412	0.880968	0.7135403
0.775373	0.7963531	0.859503	0.807821	0.8355651	0.609731	0.8420361	0.66841	0.8734398	0.7400093	0.7291973	0.8449958	0.8618407	0.7874463	0.8121513	0.8467579	0.8359759	0.8381292	0.8558487	0.8568289	0.889799	0.8288642	0.8151116	0.7995038	0.8876412	0.8779274	0.6033256	0.8074734	0.7091218	0.8684071	0.861892	0.7350181	0.8419804	0.7104191	0.8608545	0.8790501	0.7967393	0.9190019	0.8679096	0.7415434	0.7886074	0.7333868	0.7226251	0.8189072	0.8664536	0.777905	0.8116457	0.6875452	0.8188294	0.8350947
0.9083518	0.8974969	0.9543893	0.8483558	0.8515284	0.582372	0.7914541	0.8194079	0.6747956	0.8261459	0.7882811	0.832373	0.8708772	0.821187	0.9629121	0.7775455	0.7970183	0.9200912	0.7677783	0.9085471	0.7401385	0.8353713	0.64253	0.9349871	0.9207489	0.9026684	0.8446157	0.7786949	0.5946569	0.7878047	0.8594241	0.4512014	0.7959197	0.9345483	0.8988445	0.8295211	0.8389053	0.8808857	0.9454078	0.8678645	0.6987933	0.9045091	0.8061885	0.8987802	0.6183299	0.838964	0.9215286	0.6317164	0.8181017	0.7849453
0.8246845	0.8173528	0.7828554	0.8184399	0.7704045	0.833876	0.7899314	0.8208172	0.8187884	0.8295426	0.8242344	0.8057657	0.7875659	0.7717135	0.8173516	0.8058779	0.7980978	0.7779517	0.7997473	0.8631638	0.7635502	0.7871101	0.8371401	0.8383589	0.8435406	0.8010847	0.8187237	0.7732719	0.7284906	0.7620797	0.7979682	0.7626666	0.8200232	0.8277533	0.7976663	0.8266056	0.863018	0.8237076	0.7759508	0.7554859	0.8655357	0.7700747	0.81828	0.8200377	0.8446519	0.7725241	0.8403804	0.8044191	0.8272649	0.8292987
0.598913	0.6265779	0.6524304	0.7608217	0.6692193	0.7731475	0.792545	0.7929361	0.666863	0.8888257	0.731021	0.7177279	0.8190401	0.7760307	0.8228426	0.6688697	0.8356418	0.79843	0.8709422	0.8108487	0.8524202	0.8154075	0.8561798	0.8285812	0.8166093	0.8733887	0.7376329	0.8675039	0.4666207	0.8083591	0.7894315	0.8896443	0.7893587	0.7470318	0.7868987	0.8700891	0.821697	0.8985958	0.8272415	0.8161839	0.8991994	0.909051	0.7329913	0.7895967	0.8858836	0.9161578	0.9012852	0.7345288	0.7667744	0.9032884
0.7721275	0.7217078	0.803254	0.7692218	0.7339664	0.745091	0.7380959	0.7014148	0.6110501	0.7705266	0.6546857	0.752698	0.6783589	0.815224	0.8971589	0.8401893	0.8143005	0.8364192	0.868629	0.8119838	0.8350012	0.7546539	0.724838	0.8691	0.8402608	0.7919202	0.7736299	0.8010538	0.8036009	0.7764373	0.8243362	0.7912817	0.8188196	0.8539497	0.9031754	0.8484353	0.7873	0.8763499	0.8610287	0.7935616	0.8340279	0.9117283	0.8592305	0.8844969	0.8533484	0.778458	0.8284463	0.8142498	0.8794072	0.8399848
0.8736795	0.8339394	0.9339275	0.8126445	0.8757062	0.5756676	0.736532	0.8315582	0.7705703	0.8028741	0.5825218	0.8160818	0.8672684	0.7881497	0.9336966	0.9266851	0.8627239	0.9290484	0.870897	0.851011	0.8724349	0.9198996	0.6674397	0.8799384	0.8518844	0.8665233	0.7205665	0.9072922	0.8394737	0.8995233	0.8714568	0.7140335	0.9043714	0.755474	0.8385752	0.8584705	0.6231756	0.9276723	0.8392366	0.7973217	0.6116212	0.895925	0.8624393	0.8413312	0.6523825	0.9351149	0.884664	0.6463742	0.9167084	0.8010986
0.8232904	0.805535	0.7633256	0.7484975	0.7865143	0.6429688	0.8494611	0.7830448	0.6784402	0.8926594	0.8660269	0.7744475	0.8410419	0.8505263	0.8836584	0.7935197	0.8962006	0.8246163	0.7653335	0.8321013	0.835032	0.79804	0.852378	0.8225627	0.8137574	0.8971207	0.8107793	0.8642637	0.762123	0.6721807	0.8528391	0.6465709	0.8620039	0.8820902	0.8755154	0.8010714	0.8751597	0.8778601	0.7236573	0.5350217	0.8598713	0.7835288	0.8545672	0.8755031	0.8133759	0.6058113	0.8849247	0.7803383	0.7564642	0.8683755
0.7929278	0.7461241	0.8648245	0.7230798	0.7373472	0.7746289	0.7851576	0.7817468	0.8121573	0.8074836	0.8804567	0.7167895	0.8164856	0.7998134	0.871593	0.795134	0.8157783	0.8285937	0.7604736	0.8344486	0.7763557	0.8279673	0.6716886	0.8882362	0.7788558	0.7502959	0.879592	0.8365283	0.7995917	0.8042498	0.8438851	0.6460491	0.7754018	0.8734442	0.8529535	0.8324807	0.8035437	0.8537652	0.8341566	0.9031735	0.8985307	0.6653371	0.8433992	0.8581705	0.8700892	0.7767916	0.6678396	0.6729077	0.9053962	0.8749844
0.6944689	0.6742893	0.7357961	0.8121086	0.6714366	0.7073078	0.6697127	0.9291014	0.8430002	0.861038	0.8641181	0.8941726	0.7375656	0.9069265	0.8795156	0.7067961	0.7278244	0.7828708	0.7211003	0.6836253	0.7781793	0.836143	0.8106605	0.7365901	NA	0.7141809	0.8861017	0.6883459	0.9131822	0.8661827	0.8043214	0.8842821	0.8844444	0.9270322	0.8284299	0.7148706	0.7717415	0.8595918	0.8719766	0.7811213	0.8805003	0.7979037	0.8659119	0.7347555	0.8061144	0.7421823	0.8685948	0.8075343	0.8694136	0.7482746
0.8189059	0.7278379	0.8093918	0.8528795	0.7965686	0.7255281	0.8174488	0.806455	0.6716241	0.7994333	0.8231126	0.7793414	0.8279597	0.8566005	0.8986963	0.750938	0.8339995	0.8742287	0.8268173	0.8688671	0.805064	0.8428414	0.7307821	0.8362172	0.8586476	0.8220838	0.8253499	0.8308312	0.4342006	0.8698376	0.8302619	0.611279	0.8414804	0.8389098	0.8317266	0.8529568	0.7729168	0.8379487	0.8335782	0.8672087	0.8166479	0.6884625	0.8455724	0.8560742	0.8236107	0.7490721	0.8350844	0.8076007	0.83776	0.8196064
0.5147248	0.6164361	0.5145162	0.701721	0.6844277	0.7992824	0.8008121	0.8615237	0.8122076	0.7655507	0.8999361	0.7241896	0.6855563	0.8592218	0.7919533	0.6058001	0.8222926	0.724469	0.8843776	0.7669373	0.8228381	0.8652655	0.7097925	0.6887503	0.8062758	0.827504	0.575278	0.8147492	0.9211071	0.9323406	0.6982167	0.9608943	0.9255134	0.8810728	0.826025	0.8786327	0.6291164	0.9511506	0.8823268	0.8502874	0.7883944	0.9284202	0.7228872	0.8127539	0.9312848	0.9014626	0.5429102	0.9124731	0.8740729	0.9104123
0.7568467	0.7244177	0.7499582	0.6606843	0.7571172	0.7970557	0.7857457	0.863049	0.681863	0.8320752	0.8486762	0.7646832	0.8121957	0.8391513	0.8411975	0.8230084	0.8548209	0.7745044	0.8767537	0.7555043	0.8271099	0.8511426	0.8358914	0.7897988	0.8356686	0.8016957	0.8014892	0.796356	0.8704212	0.8277358	0.7678104	0.6020788	0.8292021	0.8677686	0.6647854	0.8313589	0.8265155	0.8668066	0.8433335	0.808395	0.8178129	0.8932061	0.8384607	0.8258657	0.8675641	0.8356915	0.8736336	0.8194889	0.7638967	0.8740695
0.8053374	0.8471536	0.8830059	0.7314077	0.6078777	0.9310373	0.8210682	0.8651736	0.6651821	0.5235384	0.9000416	0.9213211	0.7408361	0.6405194	0.6549839	0.8887748	0.8626763	0.5721974	0.887063	0.9186537	0.7909476	0.6041523	0.8390711	0.5286258	0.7622795	0.678543	0.8536854	0.8770779	0.9477276	0.8193923	0.7527586	0.9316358	0.6192423	0.6281458	0.783115	0.6618552	0.9176106	0.8963137	0.5788943	0.711829	0.9496608	0.9507028	0.841103	0.9469053	0.6888391	0.9380718	0.8646581	0.8749748	0.9088584	0.9581942
0.7877446	0.8054227	0.7964423	0.8683488	0.7925457	0.8055013	0.7916437	0.8434125	0.7392165	0.8725805	0.6641318	0.8779625	0.7611915	0.8860684	0.8698201	0.7850766	0.8190492	0.8892671	0.8196833	0.8384798	0.8124548	0.8450422	0.8323501	0.8516542	0.8604003	0.7976239	0.8165017	0.8044055	0.7807887	0.8358386	0.7895277	0.6321939	0.8705357	0.8511174	0.8278737	0.8351347	0.7149921	0.7873995	0.8550755	0.7833914	0.8745334	0.6588582	0.8079171	0.8356733	0.8050888	0.7921095	0.7726723	0.8274131	0.8516703	0.7940726
0.710124	0.6912467	0.6651781	0.8094097	0.7155461	0.8204013	0.6306043	0.9260333	0.6146528	0.8710504	0.9187286	0.8910899	0.8795989	0.7724325	0.9126855	0.6354874	0.6653719	0.8071821	0.9146031	0.7701108	0.6182348	0.8068959	0.8191429	0.9080618	0.853995	0.7599276	0.8909492	0.7159091	0.9017171	0.8210917	0.566747	0.9188849	0.8758168	0.9407057	0.9093564	0.90268	0.9031523	0.9206417	0.6371829	0.9117171	0.9113142	0.9475499	0.920426	0.9047382	0.8224845	0.8019907	0.8108903	0.8808472	0.9265712	0.7589881
0.3874891	0.5916195	0.2701428	0.7024309	0.6905403	0.8744112	0.8104107	0.8707137	0.8729992	0.9255381	0.8323382	0.7802565	0.8555749	0.8321109	0.6834207	0.736221	0.782193	0.6177343	0.8638518	0.6736661	0.785122	0.7447814	0.9316292	0.7299597	0.7299868	0.8271618	0.7248172	0.8495862	0.9138956	0.8133591	0.7615104	0.949594	0.8910079	0.9138905	0.7966709	0.7854316	0.9244653	0.9301667	0.7660334	0.8547468	0.824295	0.929252	0.8178244	NA	0.8883268	0.8462831	0.9241745	0.8778859	0.8725376	0.877144
0.7857999	0.7663005	0.8223892	0.7746305	0.7750635	0.6511332	0.8382775	0.746642	0.6417105	0.8336348	0.6004164	0.8194396	0.7212715	0.7203392	0.8264542	0.7475293	0.8485957	0.8270344	0.8577839	0.8409805	0.8645186	0.8269185	0.557149	0.8289332	0.8648288	0.8280787	0.6933613	0.8394603	0.8832857	0.8449284	0.7707466	0.7498469	0.8420599	0.8710104	0.8094881	0.8823215	0.7836073	0.8856664	0.7991681	0.8752516	0.8759366	0.9049051	0.8932079	0.8710319	0.8536294	0.9052557	0.8790062	0.9191564	0.8587695	0.9073223
0.8446292	0.8436425	0.8872638	0.8221279	0.8450059	0.7916557	0.8099931	0.6298527	0.7365034	0.7824056	0.3236251	0.6659295	0.8002768	0.8510079	0.8665388	0.6906761	0.815945	0.8864902	0.5298813	0.8450589	0.7329786	0.8636394	0.807889	0.7408642	0.8589116	0.8122922	0.8479295	0.8273477	0.7064044	0.8488749	0.8737922	0.8323175	0.8638213	0.7400317	0.8766316	0.6586968	0.8003498	0.8937961	0.8701879	0.8898043	0.8511958	0.8459665	0.848069	0.8981721	0.8567585	0.7686343	0.8249663	0.8033226	0.8946876	0.8371314
0.7589104	0.7966148	0.8141841	0.7591839	0.7940143	0.8247975	0.7821158	0.5988054	0.8477653	0.5574474	0.836816	0.7214577	0.8624217	0.7161635	NA	0.8926558	0.8329335	0.7638971	0.7961833	0.8082139	0.8421213	0.7835736	0.794376	0.7523377	0.7910055	0.8568534	0.7597321	0.8048658	0.8521805	0.749044	0.856187	0.8642082	0.7144021	0.6673338	0.8854209	0.7628648	0.8427911	0.8285931	0.7971377	0.8594075	0.8867579	0.8642981	0.8241193	0.8679256	0.8962813	0.8692942	0.9001995	0.8240126	0.7751969	0.8515733
0.5931905	0.5032012	0.4655781	0.6179051	0.5680945	0.7853652	0.7653434	0.7706269	0.7811478	0.8522558	0.8259474	0.7182829	0.8203563	0.7925844	0.814848	0.7934072	0.8160047	0.710138	0.8729847	0.7622655	0.8213711	0.8519728	0.8077542	0.8360858	0.8099775	0.8318324	0.8188221	0.836515	0.8536083	0.8208988	0.8164183	0.8924502	0.809181	0.8928746	0.8485304	0.8246675	0.8171575	0.869687	0.7895635	0.872546	0.8701214	0.8883878	0.859152	0.8410524	0.8858014	0.8890364	0.8813707	0.8358905	0.8628493	0.8863816
0.7545723	0.7712389	0.79586	0.6908131	0.8019248	0.8088241	0.8036997	0.6955879	0.878041	0.4494382	0.8767698	0.723722	0.8587961	0.6649551	0.6275856	0.8789932	0.8069603	0.7286377	0.7750611	0.8013601	0.8476129	0.7082472	0.8175969	0.7840776	0.7647059	0.8157175	0.8410268	0.8247437	0.8535694	0.7360857	0.8264807	0.8935376	0.7006693	0.6369759	0.8608493	0.7536988	0.888145	0.9154339	0.8198021	0.9040526	0.9262869	0.8995816	0.8395677	0.8313321	0.8999735	0.9013891	0.9222155	0.8712917	0.8122972	0.8936305
0.7854725	0.7538773	0.8010539	0.8221776	0.8159251	0.7712651	0.8043037	0.8458101	0.4539401	0.8248555	0.6983621	0.7369648	0.8571628	0.8875748	0.8845416	0.7989752	0.8686435	0.8664086	0.8692925	0.8403097	0.6671438	0.8036248	0.8399988	0.8479682	0.8735548	0.8692914	0.8381058	0.860716	0.4338045	0.8808851	0.8337499	0.8273	0.9021288	0.894132	0.8472958	0.8568361	0.8721737	0.8867723	0.8221961	0.8288711	0.776516	0.6845424	0.8638007	0.8444365	0.8451493	0.7491474	0.8731424	0.776507	0.589793	0.7486978
0.8364173	0.8724163	0.8730798	0.9006552	0.8639649	0.8931238	0.7995878	0.8927696	0.8380306	0.9003253	0.9362721	0.9168763	0.8464247	0.8724634	0.9063169	0.677282	0.7631748	0.9120355	0.7048692	0.8327674	0.7261904	0.9221707	0.9357143	0.9007732	0.9081915	0.9059982	0.6963798	0.8359439	0.7898924	0.8593152	0.6769018	0.3699124	0.9247707	0.840959	0.7234923	0.8468578	0.9297478	0.4272459	0.9192529	0.8643748	0.9463763	0.8221235	0.9436378	0.7854224	0.9006472	0.9358959	0.4092956	0.9383906	0.9393001	0.7526757
0.7210509	0.6440842	0.6603976	0.709298	0.6566095	0.736613	0.7585195	0.9011771	0.6696572	0.8347707	0.800648	0.7558815	0.8124474	0.8015584	0.857338	0.7057064	0.8069461	0.7534593	0.8484911	0.7721131	0.8595681	0.8669508	0.7967793	0.8549286	0.8059309	0.8416666	0.8257448	0.8258951	0.9155071	0.810397	0.8227284	0.9047094	0.8521292	0.875124	0.9165721	0.7759421	0.8589057	0.8921703	0.7739409	0.873373	0.7530791	0.9234425	0.8909903	0.8984663	0.7098468	0.9083575	0.7365737	0.8702208	0.857691	0.8826519
0.8583483	0.7896585	0.8264586	0.8419638	0.7598648	0.6798559	0.8651668	0.8393382	0.7663895	0.8284736	0.6006672	0.8819902	0.7315154	0.7933398	0.9073911	0.7047375	0.8370442	0.8703994	0.7139012	0.8678927	0.6933951	0.925636	0.6743593	0.9011481	0.8413525	0.8551263	0.8740487	0.884226	0.8266474	0.9134624	0.8327178	0.450554	0.9042363	0.8744234	0.9089085	0.8314635	0.8677575	0.678085	0.8902807	0.8347929	0.9014335	0.6780783	0.8071219	0.9157233	0.6811296	0.6750685	0.9180865	0.7574251	0.8913044	0.9058941
0.775075	0.7551956	0.7845628	0.7562147	0.7520867	0.803074	0.8305157	0.7216069	0.7571968	0.8494928	0.7143719	0.8037497	0.7826876	0.8189002	0.8499427	0.7987857	0.8742652	0.8384405	0.6535491	0.8364633	0.8374014	0.8159977	0.7400756	0.7726851	0.8539738	0.8239857	0.8558728	0.8276376	0.8442047	0.7873361	0.8420591	0.7340828	0.8476405	0.7723528	0.899676	0.849315	0.7301065	0.8282692	0.8493217	0.6831147	0.9059496	0.5731242	0.8050354	0.8466867	0.8617172	0.7435959	0.8498591	0.8251999	0.9056922	0.8868078
0.8427984	0.8531787	0.9111515	0.790243	0.8590773	0.6818564	0.8623211	0.7640545	0.8076029	0.8158814	0.479058	0.7963189	0.8236945	0.8390369	0.8919522	0.8580097	0.8824867	0.8797304	0.8927951	0.8803505	0.8315814	0.8226955	0.8311688	0.8926742	0.8843927	0.8681344	0.7715747	0.8574208	0.8541007	0.7580374	0.9035709	0.7542507	0.7817467	0.8671841	0.8764579	0.8702995	0.8280968	0.4141591	0.8964214	0.4771831	0.8852636	0.7643638	0.6833986	0.8471584	0.9127099	0.7245685	0.8908803	0.8018941	0.6792453	0.930737
0.5715361	0.6425559	0.5817487	0.7065805	0.6344175	0.8568241	0.755072	0.8100986	0.8234937	0.7314637	0.8790014	0.7442847	0.8259207	0.7348847	0.7142623	0.7627052	0.8225071	0.7261817	0.7486749	0.7724041	0.7997673	0.7723402	0.8057875	0.6904583	0.7536173	0.8247179	0.7814045	0.845789	0.8874986	0.873323	0.8236155	0.9332594	0.7449633	0.9281878	0.7676005	0.8479754	0.8852022	0.9024499	0.8244556	0.8629706	0.8665422	0.9201237	0.7841157	0.7193666	0.8976352	0.8880168	0.930685	0.9033205	0.8482473	0.8912909
0.8400189	0.8164313	0.8812703	0.81786	0.7950519	0.7254528	0.8237291	0.7121696	0.6691058	0.7914916	0.7078109	0.7980063	0.7753674	0.8258234	0.9133951	0.7291814	0.8716823	0.8651353	0.6487003	0.867908	0.786294	0.8334973	0.8242519	0.8572304	0.816399	0.8516436	0.8831256	0.8384222	0.821403	0.8395949	0.897467	0.7260515	0.8387361	0.8640405	0.8711764	0.8635331	0.7488307	0.712653	0.8896969	0.6253916	0.8780673	0.6176125	0.7865201	0.8227349	0.8693972	0.7455972	0.8878858	0.7435656	0.8638921	0.8170128
0.6868913	0.7634345	0.6384558	0.6818602	0.7655897	0.7437308	0.6302614	0.5774046	0.5542626	0.9069148	0.649627	0.6805729	0.8187041	0.7734011	0.9562977	0.8882467	0.897548	0.8730241	0.9267755	0.8498896	0.9705486	0.8666802	0.763739	0.9650124	0.8294821	0.939841	0.4874336	0.9002463	0.8918103	0.9395634	0.8857731	0.685001	0.7703863	0.7789755	0.6074612	0.9166746	0.9181922	0.9604021	0.8763303	0.8977786	0.9020121	0.9435404	0.8478998	0.7395313	0.876096	0.8875209	0.4980226	0.7826727	0.8649181	0.9028812
0.7098273	0.8007444	0.6042755	0.8219724	0.8872125	0.842746	0.866326	0.7809346	0.9021338	0.9019427	0.8611501	0.9076179	0.83527	0.9308986	0.8069307	0.7019573	0.8365243	0.8159685	0.8772594	0.8312595	0.8856655	0.6806864	0.8908769	0.8053977	0.8050987	0.8585298	0.7455471	0.84827	0.903827	0.647139	0.8348765	0.3247273	0.9110509	0.8462023	0.8657747	0.9014124	0.9124963	0.8994436	0.8852308	0.7838221	0.8267782	0.8572782	0.6742008	0.8334728	0.876227	0.6659853	0.8791209	0.8708317	0.3804227	0.7854446
0.7065816	0.6360717	0.5874376	0.6341414	0.7707109	0.8959288	0.7947183	0.7940875	0.9008949	0.7411832	0.8784209	0.6867727	0.8363037	0.7518805	0.6857427	0.884958	0.8601143	0.7106735	0.8379735	0.7904944	0.8536634	0.7802669	0.8415163	0.7798936	0.7931567	0.8238543	0.7642961	0.8405296	0.8505283	0.7580469	0.845075	0.8997581	0.7119389	0.7572553	0.8308883	0.8232079	0.8816172	0.8216838	0.798179	0.8500934	0.8784323	0.9041203	0.8601754	0.8354827	0.9019817	0.8983443	0.9096774	0.8575419	0.7801624	0.903014
0.7007748	0.7372147	0.7597244	0.7678285	0.7425483	0.7997696	0.718218	0.7250068	0.7610332	0.87351	0.8865069	0.8152069	0.8087093	0.7579873	0.8793012	0.8248606	0.7943549	0.8024462	0.8673995	0.8064594	0.6898866	0.9100108	0.7573643	0.8613317	0.88616	0.8216105	0.7019994	0.7447644	0.9032781	0.814129	0.8252442	0.845309	0.8306243	0.7986073	0.8250478	0.8730772	0.7796798	0.9194203	0.7744569	0.8947023	0.4876095	0.7029284	0.8512678	0.8774776	0.8485522	0.8499844	0.7384371	0.905691	0.9064938	0.8561786
0.6178477	0.6255317	0.9049813	0.6685559	0.7427669	0.6711041	0.6083601	0.8753383	0.7343236	0.5858228	0.7759363	0.7292759	0.7853236	0.7608237	0.7960894	0.8409443	0.8469871	0.8827714	0.8787189	0.8736748	0.8567185	0.8653593	0.741402	0.863186	0.8889877	0.8861616	0.8438303	0.7376056	0.9075313	0.8851122	0.858804	0.8700361	0.7422717	0.8509161	0.8668184	0.8566028	0.7124276	0.800974	0.8612402	0.7900245	0.8397635	0.8666275	0.885979	0.8998024	0.8282873	0.7757887	0.8591121	0.7700307	0.8846154	0.8577927
0.5453476	0.6185642	0.5323702	0.6903033	0.6334108	0.863229	0.8091513	0.8680401	0.8653489	0.8363848	0.8710869	0.7709962	0.8457939	0.7471592	0.7234626	0.7345078	0.8156947	0.7145109	0.7935625	0.7421018	0.7847278	0.7857143	0.8362862	0.7053932	0.7306939	0.814499	0.7536997	0.8619576	0.8893791	0.9007549	0.8187751	0.931289	0.8581133	0.9199624	0.8019745	0.8557329	0.9402513	0.8956194	0.8237705	0.8392111	0.8548133	0.924461	0.7464038	0.7167049	0.874519	0.8489069	0.9155009	0.8820094	0.8522698	0.9103791
0.8204829	0.7729321	0.7514451	0.7557868	0.7505	0.5213203	0.7184147	0.8800167	0.7976254	0.9037711	0.8081982	0.8585552	0.7493907	0.9066286	0.8797942	0.5186299	0.7034814	0.8547416	0.8877343	0.7252341	0.857989	0.8919774	0.857598	0.8782326	0.8219108	0.7597257	0.843688	0.7738196	0.86223	0.8332948	0.8695001	0.8779352	0.8893536	0.8802301	0.8284167	0.7959778	0.8371464	0.8973513	0.8859164	0.8334965	0.802404	0.6879538	0.8973252	0.869446	0.760957	0.8686664	0.8872416	0.8071035	0.8941936	0.7513933
0.585662	0.5623382	0.4453558	0.7279009	0.6429148	0.8235067	0.7487901	0.9297109	0.90358	0.8813013	0.8781869	0.8502846	0.8629279	0.8893166	0.8220398	0.7723314	0.7108665	0.7451225	0.8849305	0.7282539	0.8663861	0.8604592	0.88879	0.7957255	0.7541978	0.8380238	0.8081364	0.8527941	0.901664	0.8717754	0.6912276	0.9398414	0.891397	0.8965625	0.8494444	0.8529652	0.9217349	0.9106061	0.771234	0.908226	0.8757256	0.9202503	0.8471443	0.7534685	NA	0.8938214	0.7305598	0.8997716	0.8931637	0.8219632
0.6079975	0.6986602	0.8789161	0.8276578	0.8619665	0.4117343	0.5659951	0.91367	0.9112092	0.7505151	0.5771933	0.8192243	0.860839	0.8425835	0.8299314	0.8751799	0.6152151	0.8483412	0.606773	0.8019225	0.8848034	0.7829771	0.8765147	0.9009194	0.7872469	NA	0.9300447	0.8991269	0.9218221	0.7939866	0.7004739	0.9360535	0.8876031	0.9028767	0.9128565	0.7036805	0.8931715	0.8126417	0.891969	0.7919188	0.9418533	0.7419594	0.9205071	0.9374535	0.8004215	0.9013094	0.8796071	0.4225258	0.9148608	0.8095794
0.5593838	0.5708858	0.6339933	0.6869636	0.6430144	0.8387433	0.753036	0.9208067	0.8407735	0.8247063	0.9247029	0.7206805	0.8096696	0.7872493	0.7356611	0.7943225	0.7963001	0.7388886	0.8305966	0.7732171	0.7763358	0.8096364	0.8242284	0.7495821	0.7503089	0.8078771	0.867977	0.8178467	0.8543903	0.8358262	0.8054249	0.9376003	0.8027656	0.8721839	0.768347	0.7794841	0.87392	0.8349054	0.8867637	0.8776002	0.9086981	0.9150985	0.7461403	0.7256999	0.8931336	0.8626802	0.8968769	0.8513771	0.892395	0.9064276
0.7763956	0.7760545	0.8134772	0.723513	0.8095619	0.6947677	0.8080556	0.515513	0.8584242	0.5025058	0.8790426	0.7744417	0.8584118	0.6855766	0.6978955	0.8839437	0.7189738	0.818606	0.7553668	0.8470555	0.8533883	0.7537221	0.8036925	0.7953888	0.7927427	0.8673277	0.8647279	0.7898551	0.8611421	0.8058587	0.8713722	0.6991083	0.7141717	0.7233708	0.8893343	0.841838	0.8618982	0.8885472	0.8753599	0.9025535	0.8836896	0.9179438	0.8802307	0.8669357	0.8422238	0.9006633	0.9162278	0.8637736	0.8612382	0.9193368
0.6745459	0.6844756	0.8881487	0.7878993	0.8024213	0.4853207	0.5872945	0.9176756	0.8778809	0.7951242	0.6450483	0.7949663	0.8322451	0.7570509	0.8040614	0.9143547	0.6645024	0.8537197	0.6753009	0.7889374	0.8535492	0.891808	0.8691146	0.896484	0.883801	0.7593713	0.9145111	0.8710902	0.7107539	0.757594	0.8603234	0.9277295	0.8568282	0.8802419	0.9145758	0.6606564	0.8709942	0.9060065	0.8877309	0.7884553	0.9373456	0.7040197	0.9162616	0.9110169	0.7559097	0.9180706	0.9322034	0.475683	0.8773206	0.7658976
0.5300672	0.7902158	0.7632382	0.7575976	0.7089331	0.8252904	0.5956421	0.8847017	0.9038453	0.8885113	0.8943244	0.7575609	0.8460652	0.8148124	0.8339779	0.849479	0.6549835	0.7771891	0.7575129	0.7628345	0.8266464	0.8168831	0.9083735	0.8493882	0.8487903	0.7439587	0.8078412	0.8593992	0.6394519	0.8009604	0.8341635	0.8251358	0.8904723	0.9012209	0.8540868	0.7821835	0.8318225	0.8446281	0.8550631	0.8788666	0.9032362	0.6972868	0.7937786	0.8697222	0.7960545	0.8877515	0.9007678	0.8547317	0.8498064	0.8200096
0.6321612	0.675948	0.6907722	0.7477917	0.7199986	0.8501602	0.7816437	0.8978994	0.7663532	0.7731278	0.8249469	0.7516314	0.753535	0.7990839	0.7490212	0.7734626	0.8421218	0.761911	0.8395946	0.8217168	0.8472307	0.7080214	0.7685183	0.8192974	0.8130718	0.8636738	0.7994328	0.8547311	0.8695347	0.8004231	0.8054824	0.7829595	0.800063	0.8364353	0.8393797	0.8278793	0.845789	0.85335	0.8514841	0.8350957	0.8930014	0.9040433	0.8640939	0.8300058	0.7984062	0.787215	0.8307788	0.8446648	0.8148031	0.8880692
0.7156617	0.6984355	0.7498624	0.7725421	0.7062255	0.8075319	0.7984917	0.7551433	0.659446	0.8224114	0.8445182	0.7920066	0.6729761	0.8451742	0.8639507	0.8133885	0.8398717	0.7994929	0.8915881	0.8095346	0.765876	0.8551885	0.8006825	0.8304805	0.8511245	0.7900059	0.8510087	0.8592588	0.7516896	0.8637473	0.8345981	0.7941914	0.8114409	0.8596042	0.8325343	0.867758	0.7115253	0.8111762	0.8379849	0.860954	0.8884414	0.6339619	0.8512749	0.8533595	0.8274578	0.893171	0.8130435	0.839148	0.8905076	0.889905
0.7806854	0.7652985	0.8234521	0.8086297	0.8113173	0.7992383	0.7932045	0.7854942	0.369958	0.7368358	0.8388981	0.7340947	0.7781066	0.81045	0.8627927	0.8341735	0.8616542	0.8317493	0.8330858	0.8438438	0.8520179	0.8079351	0.8232217	0.8253807	0.8410487	0.8668952	0.7680169	0.8440878	0.7626016	0.8476691	0.8299646	0.7504998	0.7676044	0.707316	0.8543105	0.8553472	0.8264527	0.8921557	0.8904191	0.8772702	0.889626	0.8817709	0.8617899	0.8706338	0.8217695	0.8374352	0.8676147	0.7685657	0.8061634	0.8548803
0.6357538	0.6085303	0.5595002	0.6623607	0.6602015	0.8184481	0.7710304	0.7299817	0.8591992	0.6133302	0.8908495	0.7701514	0.8418505	0.6920929	0.6663902	0.852066	0.8132557	0.7290551	0.8281974	0.830465	0.8461352	0.7893046	0.841325	0.7319099	0.7750182	0.8576261	0.8290715	0.8162574	0.8749089	0.8268303	0.8487865	0.9261313	0.7626077	0.7521125	0.8640251	0.8002896	0.8889272	0.9079984	0.8383741	0.8406909	0.9009222	0.9177024	0.8491919	0.8366798	0.8836094	0.8921903	0.9195502	0.8760573	0.8564091	0.9121565
0.5241361	0.6074177	0.4705409	0.7740897	0.6832913	0.8113332	0.5645317	0.9418176	0.9224243	0.9262338	0.9023247	0.8369771	0.9255638	0.8713688	0.7552626	0.7901873	0.5276903	0.7368592	0.8807593	0.6644403	0.8876136	0.8582267	0.9002138	0.8064863	0.7490955	0.691687	0.8098592	0.622503	0.9204754	0.7807069	0.8014528	0.9557909	0.9023101	0.8993214	0.8240532	0.8466617	0.927501	0.9175845	0.8612422	0.8559162	0.9019859	0.9549412	0.8103265	0.7344421	0.7888334	0.807844	0.9259735	0.8935428	0.8987581	0.7378415
0.6065838	0.6717677	0.6528887	0.7471858	0.742714	0.8232374	0.7570838	0.9067956	0.900813	0.8998857	0.8576463	0.819631	0.8590437	0.8595918	0.7303669	0.7760786	0.7900898	0.7352279	0.7572815	0.6406207	0.8637289	0.8152439	0.8949679	0.6909906	0.8021916	0.7346818	0.7644863	0.8432759	0.8289617	0.8907882	0.8221181	0.7893527	0.8939067	0.8800315	0.8325849	0.8554346	0.9161649	0.8452042	0.8518773	0.8389505	0.8931422	0.8509446	0.7763842	0.8012242	0.850552	0.8616472	0.8921269	0.8769642	0.8478061	0.8745163
0.4892209	0.6478667	0.6567533	0.7097489	0.7080244	0.8048863	0.8181916	0.9358758	0.9108601	0.9276985	0.8938898	0.7956238	0.9023225	0.8367331	0.703945	0.7914599	0.6704754	0.6844008	0.835586	0.7231684	0.7838273	0.8197812	0.8854548	0.7783672	0.7680629	0.8193092	0.7614327	0.8590119	0.6655158	0.8982968	0.7908983	0.9479128	0.9017082	0.9192587	0.8024922	0.8358197	0.9491794	0.8407534	0.7895073	0.8849681	0.8915285	0.933901	0.7558863	0.6643494	0.5495862	0.8560107	0.9044888	0.8584501	0.8585076	0.8602221
0.6124566	0.6422521	0.629195	0.7897839	0.6908731	0.7214059	0.8109301	0.7416534	0.6743138	0.8542892	0.7204638	0.8104495	0.7902304	0.8109373	0.8120841	0.7281461	0.8518467	0.8082789	0.8748379	0.8237758	0.8706547	0.8374721	0.7208118	0.8346193	0.8678333	0.8726339	0.8448322	0.8212607	0.7852029	0.8947368	0.8275523	0.8769138	0.8718644	0.8971577	0.8662953	0.881346	0.8447211	0.8980143	0.7759413	0.8873227	0.7942771	0.8510978	0.8397717	0.8095573	0.8947122	0.907221	0.8293393	0.8703428	0.9036707	0.9054567
0.5598328	0.6180344	0.640133	0.6336278	0.6185877	0.8515906	0.7941242	0.7940375	0.8454698	0.6478433	0.9058905	0.7151653	0.8269308	0.7520255	0.7586751	0.8110946	0.8215125	0.7108871	0.8293893	0.7989476	0.8189005	0.827319	0.7866017	0.7067305	0.6737995	0.8434341	0.8287275	0.884461	0.8620822	0.8240072	0.8326709	0.9413117	0.7276351	0.8670038	0.8326929	0.8218914	0.9059057	0.8902613	0.8056722	0.9167024	0.9271823	0.9546498	0.8090284	0.798434	0.9097967	0.9138591	0.9166552	0.9012887	0.8170738	0.9322786
0.7832207	0.8519258	0.8316809	0.8744801	0.81796	0.822799	0.7018119	0.8742403	0.7571617	0.8816251	0.6068726	0.8736681	0.8131881	0.8485966	0.8968859	0.796875	0.7713505	0.8956209	0.7883487	0.8313384	0.7110162	0.8843738	0.7790194	0.8583481	0.8871377	0.8381209	0.8493332	0.752821	0.8356164	0.8099183	0.757377	0.8836609	0.8788692	0.8882134	0.7806749	0.8454491	0.8414578	0.7086563	0.8281966	0.840907	0.8875022	0.7657186	0.9028863	0.8749261	0.8244823	0.748824	0.7772046	0.9011705	0.9137225	0.8516439
0.8091949	0.8173254	0.8838174	0.78461	0.8081041	0.7207603	0.7897085	0.6815537	0.7448995	0.8104839	0.8810536	0.7618393	0.810068	0.7630336	0.8741556	0.8149508	0.8790829	0.8262917	0.8032178	0.8530414	0.8375828	0.8527697	0.7327953	0.863946	0.8603463	0.8529751	0.8315126	0.8290092	0.7563926	0.8011878	0.8567865	0.7950499	0.7623268	0.8364407	0.8527781	0.8638761	0.7527301	0.804867	0.8443915	0.8375546	0.8443232	0.7767934	0.8211347	0.8608937	0.8391867	0.8682426	0.8111044	0.8539497	0.8766147	0.868026
0.6571281	0.6609347	0.6349326	0.7105302	0.6900559	0.8593203	0.8531259	0.7637089	0.8403019	0.8047171	0.8442408	0.7261689	0.7981921	0.8362684	0.7723348	0.7901988	0.8367316	0.7607801	0.8780521	0.7408336	0.8139225	0.7357612	0.7918267	0.7603139	0.7945453	0.8294876	0.7985159	0.8032215	0.9207407	0.8683371	0.7969005	0.9129808	0.8837127	0.8576196	0.8169235	0.8322225	0.8551849	0.8754516	0.8509156	0.8083281	0.8248404	0.8983684	0.8019966	0.7411168	0.8978361	0.8593368	0.8900782	0.8782706	0.8711593	0.8914398
0.678023	0.6407415	0.6386328	0.7235513	0.7069421	0.8498238	0.8163282	0.6845357	0.6807604	0.7070873	0.6664948	0.7550514	0.8571429	0.8794687	0.8251374	0.7047002	0.8436302	0.7403805	0.6944563	0.8338466	0.8339386	0.6464165	0.8744848	0.7930265	0.8236607	0.8846182	0.8000166	0.8633051	0.7490911	0.8766081	0.8318332	0.915152	0.8983483	0.9067791	0.8709223	0.8742257	0.8778324	0.8916482	0.7078403	0.8669612	0.8451219	0.8987614	0.8680645	0.8608634	0.7402282	0.8680996	0.8798952	0.8907358	0.8648101	0.892125
0.5492015	0.5964298	0.5382099	0.6661784	0.6267655	0.8485982	0.7294332	0.7296078	0.8334174	0.6767226	0.6136771	0.7157703	0.8275285	0.7455361	0.7232554	0.7409669	0.7728962	0.6902443	0.9702344	0.7037597	0.907956	0.8313518	0.9024783	0.750274	0.745652	0.7862788	0.7872639	0.8097395	0.9352718	0.8859715	0.7838851	0.9789345	0.868413	0.9473779	0.9169252	0.7971076	0.8797861	0.9393131	0.8061933	0.8236066	0.8444205	0.9379882	0.8565812	0.8137531	0.8910171	0.8442619	0.9348233	0.8907912	0.8982626	0.8972811
0.6748634	0.6993629	0.7251976	0.7252494	0.7295966	0.6704197	0.8330639	0.8705473	0.8317418	0.8402774	0.8432609	0.7728453	0.8396464	0.8104107	0.8369301	0.8197156	0.8536336	0.7669454	0.8734396	0.8184808	0.8567368	0.7591391	0.8500336	0.8054089	0.8496674	0.8246475	0.7560232	0.7868311	0.8656912	0.823642	0.7999257	0.7050464	0.8379915	0.8697451	0.885271	0.8582249	0.8463541	0.8846701	0.8022771	0.8487848	0.8086273	0.919242	0.7505224	0.8424945	0.9063492	0.884196	0.8623046	0.7662466	0.8899673	0.8979176
0.8268148	0.6782467	0.8197917	0.7514696	0.7004071	0.8381197	0.7907708	0.8037379	0.8468578	0.7165967	0.8933431	0.7231987	0.8467707	0.7011897	0.7117286	0.8953977	0.8141089	0.7991026	0.8605819	0.7853268	0.8228371	0.7655711	0.8177124	0.8419358	0.7718197	0.8355309	0.8711552	0.807199	0.8511676	0.7438021	0.8227145	0.9126024	0.7516996	0.7426654	0.8876967	0.8150395	0.6695458	0.8676388	0.8298064	0.8551496	0.8852854	0.9016528	0.8503168	0.83529	0.8998358	0.8837674	0.9030912	0.8569415	0.8145744	0.8661382
0.7893953	0.7490636	0.8492756	0.6840786	0.7614031	0.6878197	0.7960078	0.7626197	0.7050962	0.6839727	0.8161122	0.6973506	0.791536	0.6831079	0.7763548	0.9087754	0.817871	0.8299741	0.8006501	0.8329457	0.8362788	0.7991784	0.7731214	0.8285794	0.8131782	0.869525	0.8533241	0.8460887	0.8692618	0.7822378	0.8538978	0.8626947	0.7219754	0.7485184	0.8926299	0.8171079	0.8148685	0.8782111	0.8330336	0.8718336	0.9057242	0.9191988	0.8409008	0.8773698	0.8751274	0.899653	0.8640621	0.8605744	0.8389724	0.8958998
0.6601905	0.6494426	0.7420419	0.6950733	0.634134	0.8322212	0.7690473	0.8236516	0.8656294	0.6880773	0.9125191	0.7395761	0.8127441	0.7357622	0.671127	0.8323878	0.7857502	0.7525173	0.8190323	0.7793377	0.8251532	0.8765093	0.8126137	0.7824733	0.772593	0.8446415	0.8305375	0.8211308	0.8653525	0.8237506	0.8452917	0.9406777	0.7404084	0.8705413	0.8499523	0.8433171	0.9118677	0.8789949	0.8198571	0.8737045	0.9446438	0.9380223	0.82022	0.7856788	0.9069612	0.9013388	0.9330699	0.894127	0.8856292	0.8990942
0.6626517	0.8419882	0.8153052	0.6743909	0.7416389	0.785776	0.7558421	0.6699344	0.9028736	0.4491505	0.9198015	0.7177091	0.7955329	0.6926833	0.5646514	0.8889132	0.8505309	0.7378501	0.798375	0.8247151	0.9027066	0.7798522	0.7911071	0.6193473	0.7216407	0.8705701	0.8532795	0.8381733	0.9122695	0.8303214	0.8916675	0.9477908	0.6710798	0.7572326	0.9095362	0.7656515	0.8329884	0.8965105	0.8331147	0.951265	0.972034	0.9527016	0.7917122	0.8232314	0.8942256	0.9169603	0.9428123	0.8356095	0.8438866	0.9237254
0.740656	0.769857	0.8529245	0.7096078	0.7976137	0.6085038	0.7745171	0.7974801	0.8158678	0.8181697	0.892316	0.6475852	0.8253319	0.7816756	0.8173305	0.8576697	0.825713	0.7725703	0.8434148	0.7695781	0.591303	0.8858804	0.7488945	0.872866	0.8693587	0.8105354	0.8045917	0.8184543	0.899479	0.71122	0.8289875	0.8808578	0.8275902	0.8977503	0.8925301	0.8082609	0.83597	0.9029018	0.8334334	0.8850475	0.8167917	0.8534449	0.8651257	0.8781067	0.8627249	0.8381053	0.8979234	0.9004707	0.7711024	0.8722239
0.7717581	0.676964	0.7122452	0.7681044	0.7311286	0.83903	0.8291655	0.6907262	0.8227303	0.7683727	0.696256	0.7650471	0.8183481	0.7954295	0.8609927	0.7632041	0.8529351	0.8102391	0.8151432	0.853643	0.7996455	0.775333	0.8304144	0.817775	0.8266395	0.8465798	0.8367948	0.8781782	0.7382996	0.8320407	0.8345747	0.8119839	0.8287342	0.8392669	0.8340631	0.8720235	0.8315033	0.8707217	0.887921	0.8539596	0.8904806	0.8198681	0.8310914	0.8172736	0.8889704	0.8755836	0.8528137	0.8332774	0.78979	0.9126456
0.7589231	0.7779348	0.8669411	0.8176543	0.7684286	0.8958635	0.868587	0.7070227	0.8992594	0.8629252	0.4614659	0.7143437	0.554573	0.8391317	0.8874415	0.6564623	0.9033899	0.8718239	0.668321	0.8566882	0.9167852	0.7285553	0.8519458	0.7476102	0.9259168	0.8743569	0.9037663	0.9213513	0.5028149	0.6816968	0.9093792	0.8701564	0.8861536	0.7761266	0.9435737	0.7861334	0.7616125	0.9461936	0.9055355	0.6189338	0.9360506	0.7758259	0.8885421	0.9100624	0.9275338	0.9418586	0.9093115	0.9002226	0.6157554	0.9470295
0.4632582	0.5923212	0.6595514	0.6718786	0.682304	0.8737682	0.8057885	0.8073317	0.9122384	0.784642	0.8682441	0.7786776	0.8846895	0.8480495	0.7128502	0.7759573	0.8354893	0.7480229	0.8770492	0.7284957	0.7931778	0.7910978	0.8732483	0.6581435	0.7680658	0.8215131	0.7503414	0.8522539	0.8691149	0.8594604	0.868506	0.9089235	0.869002	0.7799428	0.851775	0.8149275	0.9053026	0.8991987	0.804103	0.9020783	0.9068741	0.9366367	0.785871	0.7410874	0.9028972	0.8838043	0.9284214	0.8330446	0.879237	0.9271053
0.6785672	0.7109896	0.8269773	0.754815	0.7430797	0.6224792	0.8047451	0.9057807	0.7691593	0.811685	0.8610653	0.7522505	0.8597977	0.7551209	0.8209832	0.8061181	0.8353704	0.8274155	0.8699584	0.8297349	0.7071374	0.8352075	0.8488133	0.8418848	0.8170062	0.821924	0.8626603	0.8591699	0.8887741	0.8103063	0.8219035	0.8603312	0.86529	0.8244765	0.8664399	0.8373063	0.6900435	0.912262	0.7343941	0.8387889	0.8912383	0.7645357	0.8605361	0.8149442	0.8319579	0.9101004	0.8647966	0.7723088	0.860975	0.8984464
0.6064183	0.6595909	0.7094159	0.7642834	0.694411	0.8641519	0.7051998	0.9334587	0.8787096	0.9367878	0.8824436	0.966254	0.8440765	0.7910866	NA	0.7909181	NA	0.8107203	NA	0.7570695	0.7320627	0.8078405	0.8428074	0.6774976	0.8102034	0.7884842	0.8895907	0.8049247	0.8414624	0.8786142	0.8511656	0.9375193	0.8294796	0.9551209	0.7177556	0.8044414	0.8891735	0.8251835	0.8972672	0.7679977	0.8313253	0.9090499	0.6615905	0.6369503	0.8770387	0.8506719	0.8978409	NA	0.897408	0.8913713
0.7882523	0.780178	0.8192531	0.7250828	0.7864706	0.8521737	0.8271316	0.6936201	0.8369803	0.7474704	0.8786145	0.7746059	0.802454	0.7634891	0.7479988	0.8269249	0.8521938	0.8456434	0.7910576	0.8653493	0.8413384	0.7277123	0.8289354	0.8067045	0.7746399	0.8317564	0.8214984	0.8387462	0.87135	0.8117325	0.8550058	0.8116333	0.7856319	0.6285102	0.8762974	0.8338764	0.8331206	0.9043626	0.8549943	0.8831011	0.8876025	0.7372048	0.8448416	0.8626778	0.8585431	0.892562	0.8785861	0.8476701	0.8136696	0.8996018
0.6664605	0.6812332	0.6573117	0.7734945	0.728003	0.8835071	0.8050064	0.8398976	0.8723736	0.8548352	0.8307834	0.7975001	0.8881521	0.8748559	0.8756823	0.7403587	0.8319697	0.81391	0.8673345	0.8208736	0.7638477	0.8885318	0.784523	0.8270853	0.8307524	0.8353286	0.7179006	0.849287	0.8957774	0.8786938	0.8373872	0.8955163	0.8818407	0.9262865	0.8632573	0.8929092	0.7550079	0.8189487	0.8292735	0.8505464	0.5209887	0.8984083	0.906003	0.8539335	0.8770235	0.900794	0.8823269	0.8632813	0.7776189	0.8844473
0.7669981	0.858072	0.8709267	0.7297219	0.8319018	0.8348298	0.8307685	0.5821128	0.8624942	0.5366887	0.904883	0.7892495	0.854203	0.7209645	0.6430345	0.8806239	0.8316076	0.7935503	0.7393824	0.8188713	0.9013326	0.7260563	0.8537975	0.8266544	0.7633674	0.8638477	0.849907	0.8556306	0.9022244	0.7949423	0.8786354	0.7242278	0.6789605	0.6533731	0.846309	0.7608932	0.860861	0.9059269	0.8777743	0.8906814	0.9231381	0.8501059	0.8711177	0.8769946	0.896383	0.904102	0.9087319	0.85732	0.8262426	0.9067312
0.8338314	0.7982634	0.8600705	0.8291883	0.8138014	0.6202462	0.7024398	0.8712327	0.7348163	0.8427433	0.9100822	0.8882946	0.7891585	0.7746394	0.8777215	0.8464535	0.7791209	0.8179411	0.9193099	0.8224078	0.8920447	0.8640734	0.7988567	0.8538858	0.8238044	0.8098022	0.843228	0.7567201	0.7104387	0.8362893	0.8518859	0.9206985	0.8650472	0.8876929	0.824156	0.8846952	0.863338	0.9028267	0.7913991	0.8546683	0.8028638	0.6439245	0.7426151	0.8492861	0.7407047	0.5717716	0.871251	0.9010989	0.8407179	0.8098917
0.8603817	0.8908675	0.9239893	0.8174248	0.8482147	0.8875755	0.7800426	0.6899814	0.856951	0.8991305	0.9291791	0.8562135	0.4538229	0.8851522	0.9208258	0.8986527	0.9038615	0.8751828	0.9177154	0.9077665	0.8965407	0.9237742	0.6534201	0.9330806	0.82373	0.9261844	0.5824659	0.9214829	0.6616747	0.8695801	0.9037908	0.9293463	0.8675244	0.9079798	0.8008836	0.8918341	0.8701317	0.3310885	0.9123613	0.5033357	0.8760445	0.7372454	0.9337063	0.7069678	0.5574024	0.925078	0.9171173	0.8973772	0.9188249	0.9033653
0.8564479	0.9191013	0.9040363	0.8981699	0.8719011	0.7218677	0.543801	0.6244865	0.8989474	0.9207016	0.8315958	0.9663121	0.8825544	0.9656104	0.9553235	0.8455917	0.6747446	0.9393472	0.5673524	0.6942874	0.9414682	0.5643548	0.9335676	0.9563124	0.8565836	0.6067896	0.9253874	0.6847341	0.9688098	0.7825401	0.9182785	0.2182483	0.95913	0.807052	0.9592997	0.8924914	0.9047111	0.3992072	0.9661269	0.661973	0.9124345	0.6032727	0.9436147	0.9535357	0.6813133	0.8118694	0.9531567	0.8745071	0.9806452	0.7267972
0.6369287	0.8385779	0.8689377	0.7337016	0.7793565	0.8313405	0.8106294	0.552015	0.8684789	0.4248362	0.8364624	0.7776369	0.8486489	0.6574948	0.6467072	0.9107085	0.8241463	0.7936265	0.7839823	0.844564	0.8660992	0.7398317	0.8217916	0.7320016	0.8076864	0.859485	0.8693929	0.8345243	0.8737132	0.8535832	0.8799043	0.9300486	0.7419885	0.6764706	0.8942739	0.8246759	0.8877506	0.8575568	0.843822	0.9162459	0.9276766	0.915931	0.8610708	0.8071614	0.8681471	0.9100739	0.914068	0.8952436	0.8810314	0.923099
0.5702644	0.5890309	0.5957975	0.7191108	0.5990301	0.8586327	0.776836	0.8254516	0.7796707	0.9033313	0.8384936	0.7780459	0.7947563	0.8134247	0.8180432	0.7717944	0.8224941	0.7617459	0.8771957	0.8065335	0.8571732	0.8655865	0.8636315	0.8165302	0.8337868	0.8469965	0.8134401	0.8370884	0.8831572	0.8993939	0.79921	0.8602703	0.8647995	0.9253559	0.8516623	0.8652773	0.8743721	0.8942312	0.8360684	0.8661339	0.8818234	0.7292866	0.8559548	0.8287815	0.9009599	0.9014887	0.8818993	0.9018895	0.8576826	0.9102397
0.7464328	0.71973	0.7164728	0.8294915	0.7051222	0.8523035	0.6537107	0.8534185	0.7996734	0.8193635	0.8531744	0.8552562	0.8519356	0.8831385	0.887389	0.862106	0.6874657	0.8697172	0.8887427	0.7811276	0.5882912	0.8879642	0.8851646	0.8740889	0.7994559	0.6737906	0.8762874	0.7792358	0.8822355	0.8828104	0.8880529	0.6467636	0.802489	0.9083412	0.9004352	0.8241758	0.872685	0.8619186	0.9165143	0.8998556	0.9333221	0.4619732	0.8825777	0.8737039	0.8432161	0.6880832	0.9274875	0.9106128	0.9056181	0.7604405
0.4965074	0.6023387	0.5411934	0.694958	0.6390029	0.8654435	0.7983165	0.901131	0.8492647	0.8975083	0.9000453	0.7117571	0.8612683	0.8008861	0.8026006	0.8226683	0.8277379	0.6946866	0.8696931	0.7640687	0.802591	0.8250876	0.8676859	0.7987666	0.7881881	0.8357556	0.8218875	0.8562371	0.8980654	0.8149397	0.8153862	0.927211	0.8586648	0.9089459	0.8452381	0.8183151	0.8986447	0.9110385	0.8207745	0.8616087	0.8974474	0.9396422	0.8332998	0.763458	0.898783	0.8915496	0.9287599	0.857831	0.6194087	0.9086519
0.7609242	0.7531164	0.7267704	0.7514572	0.7399364	0.8764495	0.8539692	0.6824008	0.907294	0.8534066	0.8858951	0.7815111	0.8504952	0.8175519	0.6452005	0.8642836	0.7827234	0.8239643	0.9280707	0.7737567	0.8610058	0.7538621	0.9027472	0.7020997	0.8227163	0.8280467	0.8075089	0.8329328	0.849627	0.8165342	0.8129866	0.9450172	0.8161187	0.8391698	0.8204784	0.7777516	0.9079484	0.8624822	0.7419467	0.9031922	0.862069	0.9231879	0.7276493	0.7477976	0.8972051	0.8812769	0.9134914	0.8724269	0.8887599	0.9033232
0.6275188	0.6488571	0.7530537	0.7192377	0.6990497	0.7918968	0.7276357	0.8436494	0.8451624	0.6781572	0.877058	0.7768461	0.875043	0.7386708	0.7858335	0.8641741	0.7732516	0.7953577	0.8618559	0.7648473	0.8518001	0.8482228	0.8319098	0.8288786	0.8129466	0.8324704	0.8323438	0.7741598	0.883684	0.8610225	0.850529	0.9208215	0.7961961	0.8455562	0.85941	0.8434124	0.8736874	0.915396	0.833461	0.8164763	0.9174404	0.8291259	0.861043	0.8045459	0.870803	0.8943785	0.9200218	0.8688037	0.870976	0.8463428
0.5612948	0.5544314	0.492658	0.7295406	0.5681803	0.8552695	0.8107792	0.8771964	0.8676585	0.8788378	0.8829733	0.8050159	0.8266158	0.8098166	0.7762344	0.7890229	0.8120484	0.7177241	0.8503619	0.7940367	0.838587	0.8550428	0.8514411	0.7682633	0.8022977	0.8389705	0.8171788	0.8638638	0.8691676	0.8874002	0.8352536	0.9013788	0.8490046	0.8726371	0.8613139	0.8568918	0.8926266	0.8964589	0.8061708	0.8371767	0.874727	0.9131478	0.8107418	0.7812156	0.8919043	0.8952608	0.877431	0.9097902	0.8735427	0.9157988
0.5906211	0.6179438	0.5678335	0.7495026	0.6602268	0.8998715	0.859812	0.9041601	0.8467906	0.9046919	0.6177181	0.7939616	0.8653532	0.8610206	0.817099	0.7874907	0.8428954	0.733964	0.877222	0.7777597	0.8401639	0.8373001	0.8641639	0.7463235	0.7838362	0.8398606	0.7787666	0.8582883	0.8667389	0.9064091	0.8506358	0.8956075	0.8922755	0.9029939	0.8130937	0.8523356	0.9137521	0.8877122	0.8176248	0.8147213	0.8366078	0.9117299	0.7463992	0.7536826	0.8917553	0.8851858	0.8799555	0.8894545	0.8808644	0.890166
0.7836254	0.7951297	0.833114	0.7734944	0.774272	0.6046642	0.8478053	0.7719501	0.8101209	0.8866791	0.6849228	0.7973272	0.7328567	0.8146085	0.8910648	0.739284	0.8612982	0.8206607	0.8443531	0.8528242	0.8988401	0.8076923	0.8134781	0.8689379	0.8305112	0.8579665	0.7443939	0.7922655	0.8933561	0.8726666	0.7938089	0.7289064	0.8650926	0.8151864	0.9149332	0.8867794	0.8315542	0.8714248	0.8876896	0.8679304	0.8151278	0.903701	0.8783089	0.8816909	0.858724	0.8048022	0.7972673	0.8784881	0.7853993	0.9036333
0.9558126	0.9313216	0.9031564	0.9343305	0.9231319	0.7804073	0.9660061	0.8572336	0.5444319	0.9701785	0.4446326	0.9036162	0.6389544	0.915165	0.9439253	0.7550939	0.9587021	0.8816079	0.9202792	0.9489526	0.9313869	0.8669276	0.6589667	0.9185804	0.8784174	0.8835813	0.7704026	0.8764463	0.9419325	0.9463049	0.9436379	0.3860759	0.9831063	0.9482133	0.9015216	0.920934	0.9439383	0.6972866	0.8468562	0.8446502	0.7716624	0.813554	0.8927662	0.9592906	0.8962857	0.9327097	0.4451308	0.9209144	0.8140413	0.7934612
0.5957566	0.5841508	0.6083201	0.7091376	0.73617	0.8385162	0.768044	0.8848485	0.8547038	0.7874317	0.9014329	0.7475759	0.8337261	0.6919353	0.7410946	0.8402897	0.8149998	0.7220423	0.8546886	0.7922487	0.8574188	0.8672296	0.8263867	0.7352915	0.8440846	0.841951	0.8380721	0.8661703	0.8384928	0.8429862	0.8374111	0.9198842	0.7689662	0.8730256	0.870011	0.8509678	0.8855596	0.886798	0.837732	0.8783967	0.8869489	0.9249689	0.8158633	0.8185934	0.9076115	0.9035667	0.9020027	0.9045136	0.850206	0.9153085
0.6958763	0.7441497	0.7840452	0.7668991	0.7413411	0.815643	0.8569464	0.589397	0.7903488	0.8906354	0.7840888	0.8712104	0.8797863	0.8571539	0.8370037	0.7632613	0.842739	0.8270544	0.8690519	0.8113632	0.9233016	0.7919163	0.8633694	0.7695701	0.7317283	0.8620908	0.8968186	0.8782849	0.8706617	0.9075802	0.818005	0.8987777	0.8376414	0.810671	0.8632518	0.8222475	0.8755179	0.6619403	0.9045566	0.9065759	0.8121987	0.9469455	0.808531	0.8631811	0.6735715	0.8793846	0.8989247	0.8600603	0.7852657	0.8173413
0.7530625	0.8215019	0.8440904	0.8369859	0.7962949	0.7551271	0.7442574	0.7697819	0.8632107	0.8185399	0.8925754	0.8121192	0.7808712	0.8209683	0.8781784	0.796823	0.8060485	0.8556026	0.8785362	0.8366922	0.8954008	0.8616564	0.811679	0.897711	0.8922155	0.8585591	0.8322256	0.8163469	0.8418428	0.8164855	0.81599	0.7168063	0.8260565	0.8630829	0.88143	0.8634562	0.7454284	0.6785432	0.9098384	0.8313853	0.8387675	0.8247861	0.8715357	0.8701763	0.890599	0.8728458	0.8325378	0.9111148	0.7121658	0.8815601
0.7899228	0.786961	0.8369518	0.8016961	0.7659822	0.7497467	0.8504456	0.714186	0.719588	0.843897	0.7434863	0.7870748	0.7601109	0.7961234	0.8582789	0.7824007	0.8701032	0.8484264	0.8004204	0.8599232	0.8672327	0.8338207	0.6609759	0.8517907	0.8844085	0.8577037	0.852235	0.8535406	0.8758022	0.8450078	0.8371719	0.88125	0.8541419	0.8708224	0.9307185	0.8803291	0.8319668	0.7611164	0.8690948	0.8225574	0.8450456	0.7909981	0.8675643	0.868535	0.8745389	0.8970664	0.7865009	0.854946	0.8431078	0.9030332
0.7784196	0.7656959	0.7755828	0.7809904	0.6975	0.8765004	0.8492712	0.7737868	0.8604331	0.8243551	0.8210875	0.8061969	0.8909688	0.8395533	0.7766642	0.8336449	0.8818381	0.7782017	0.8447253	0.8390545	0.8779895	0.7656453	0.8969526	0.8122734	0.8827348	0.8315202	0.8131313	0.8385045	0.8626794	0.8453642	0.8075053	0.9133753	0.8687935	0.8374581	0.7583732	0.8574879	0.8440201	0.8597494	0.9012346	0.7851986	0.7842318	0.8583346	0.7667992	0.8959033	0.8982791	0.8332927	0.8476489	0.7549575	0.828959	0.8393297
0.8558395	0.8731282	0.9160571	0.8836225	0.8833382	0.4861594	0.8668991	0.7493594	0.8369597	0.8662907	0.8947641	0.8145226	0.8761209	0.8498049	0.8910375	0.8967416	0.897158	0.8505585	0.8792942	0.9068616	0.9004301	0.8889286	0.8884076	0.8929849	0.9033699	0.8865384	0.577775	0.8600575	0.855482	0.62239	0.8893901	0.3773054	0.8657076	0.8672723	0.8901242	0.8869663	0.8097841	0.8810227	0.8971247	0.8708883	0.8930904	0.6812332	0.8485307	0.9022545	0.8967676	0.6890789	0.8762767	0.7198188	0.8720059	0.9080331
0.6136056	0.6258712	0.6079662	0.7435144	0.6630503	0.8404913	0.7551124	0.700668	0.8372338	0.8576486	0.8772228	0.8069431	0.8586418	0.8271821	0.8295859	0.8107079	0.6757669	0.7755189	0.8678223	0.7637157	0.8470598	0.8669972	0.8592588	0.8229451	0.8289535	0.8327763	0.8224456	0.8277501	0.8632591	0.823566	0.8362708	0.8796656	0.8395607	0.8947538	0.8921177	0.8495567	0.8776007	0.8573753	0.8737757	0.8599296	0.8982168	0.9327839	0.8534611	0.826243	0.8240445	0.9086376	0.9091776	0.8854485	0.831221	0.8091809
0.8097507	0.8645546	0.8433492	0.7825484	0.8193754	0.811929	0.8182783	0.8049302	0.8107904	0.8355556	0.8192571	0.8447783	0.8532603	0.8393039	0.8672856	0.8442342	0.8412575	0.8263131	0.7462113	0.846195	0.8381767	0.7653512	0.8294551	0.8693616	0.8536029	0.8444308	0.7907863	0.8191288	0.8417401	0.8476224	0.8345815	0.855665	0.843353	0.8307263	0.8469144	0.8085381	0.8363128	0.8532978	0.8490008	0.8236961	0.8480788	0.8381895	0.8630543	0.869059	0.8401893	0.8579795	0.8715482	0.8347715	0.8562545	0.8564297
0.7261994	0.729513	0.7947096	0.7353762	0.7442462	0.7840863	0.7877618	0.8878571	0.840847	0.8733715	0.8413977	0.7894683	0.8476999	0.8290602	0.8380895	0.8529736	0.8446894	0.8057756	0.8736087	0.8152961	0.8470648	0.8462279	0.8103147	0.8009748	0.8291277	0.799576	0.8422509	0.8306102	0.8326954	0.8488839	0.8611827	0.8316854	0.8313998	0.8281766	0.7950737	0.8359389	0.8691206	0.8376805	0.8689655	0.8920469	0.8897706	0.8068231	0.8188654	0.7926275	0.8828902	0.8703732	0.8682591	0.8527241	0.8366331	0.8706945
0.8214056	0.8211243	0.8775298	0.8589775	0.8691925	0.6728415	0.8546491	0.7978351	0.6842281	0.8439177	0.5515641	0.7817419	0.7701799	0.8790455	0.9131021	0.8497337	0.9116318	0.8915158	0.8403062	0.8838563	0.7402506	0.8834605	0.6829764	0.8577798	0.9161057	0.8991643	0.7735685	0.8323284	0.8068765	0.8647959	0.8711605	0.6544133	0.7862598	0.809573	0.890631	0.8930426	0.8573732	0.8806745	0.8820635	0.8058352	0.822045	0.8750298	0.7962481	0.9270261	0.9113931	0.8769628	0.8765407	0.8022385	0.6993421	0.9165264
0.9707254	0.9757431	0.9814892	0.958402	0.8167673	0.9744604	0.97751	0.6652675	0.4088058	0.7470658	0.3110312	0.7571015	0.4543786	0.9834858	0.9798955	0.7223111	0.9849915	0.972	0.6933123	0.9817355	0.9172866	0.7304212	0.6479532	0.9826872	0.7972643	0.6936266	0.8417717	0.8472411	0.9696445	0.9759015	0.9290328	0.3598948	0.9821809	0.8295742	0.9746983	0.9748512	0.9801645	0.3510064	0.9764312	0.5885004	0.8837339	0.9772772	0.9443006	0.9457268	0.9780632	0.7192394	0.4076392	0.4706118	0.980718	0.9830378
0.7432169	0.7346511	0.7474784	0.7503036	0.7524667	0.8051354	0.8405301	0.8221115	0.6636592	0.7731758	0.7990537	0.7295547	0.8166553	0.8035752	0.8589503	0.8198799	0.8605027	0.7946339	0.8284889	0.8299092	0.8519922	0.8455746	0.8109941	0.8169281	0.8513764	0.8490587	0.8705592	0.8361828	0.8312177	0.8105888	0.8561894	0.8148969	0.8584996	0.8389046	0.8819444	0.8513299	0.8440431	0.8760732	0.8444752	0.8684279	0.8375214	0.706901	0.9028417	0.8322861	0.8717246	0.8994117	0.8832097	0.9028065	0.8183144	0.8779637
0.9012496	0.938482	0.930449	0.9300107	0.9249004	0.9442525	0.8859808	0.7357177	0.6681374	0.8758132	0.8324633	0.8188804	0.9257743	0.9151127	0.9196419	0.9267662	0.9370115	0.9348285	0.7400892	0.9357507	0.9581814	0.9217402	0.5994686	0.9090063	0.9111291	0.8727143	0.8792023	0.7976688	0.8892146	0.8495393	0.7381842	0.6648976	0.8102844	0.9483041	0.80084	0.9057794	0.6599219	0.5692062	0.6141552	0.7674348	0.741361	0.4899246	0.8730763	0.95474	0.9529095	0.9265054	0.6783592	0.7302383	0.8352256	0.8848391
0.750442	0.7525768	0.7581315	0.713801	0.7835003	0.8736054	0.8160149	0.5527912	0.9057122	0.4215914	0.7982222	0.8179228	0.9125756	0.6481647	0.5141197	0.9370463	0.825761	0.8157783	0.8076766	0.8538867	0.9012545	0.6625767	0.8651758	0.6993814	0.7642442	0.8943392	0.8830591	0.8713664	0.9213483	0.8883172	0.8836427	0.9726543	0.7129074	0.588885	0.7010972	0.8116159	0.9134492	0.9223801	0.891699	0.9532332	0.9492878	0.9395929	0.8859756	0.8102922	0.915066	0.9388086	0.9636822	0.9304525	0.8945057	0.9239038
0.7311634	0.6997963	0.7109896	0.7630655	0.7095982	0.8472989	0.829471	0.7967957	0.854905	0.8044062	0.8396047	0.7787853	0.8368816	0.8083813	0.8438116	0.8388653	0.833208	0.8099577	0.8729756	0.8338392	0.8682091	0.8547486	0.7570164	0.8211294	0.8404513	0.8357192	0.846737	0.8363931	0.7334359	0.8482878	0.821355	0.8203748	0.8542153	0.8819963	0.8897281	0.8640116	0.82973	0.8129943	0.8405892	0.9048841	0.8503532	0.9076174	0.8544045	0.8528718	0.8568653	0.9028297	0.8707736	0.8687044	0.81793	0.8915254
0.8226529	0.823581	0.8804566	0.868304	0.822107	0.7678524	0.8331771	0.8620076	0.6541691	0.9096842	0.6710967	0.8224734	0.6693513	0.8521904	0.9167272	0.7673797	0.8827969	0.9129716	0.7060683	0.9005862	0.6549201	0.8516263	0.7129464	0.8804463	0.8676136	0.8941121	0.9154322	0.8783444	0.9381954	0.9368181	0.8859649	0.4986565	0.9027994	0.8707898	0.8787265	0.8620309	0.7167755	0.787505	0.9324859	0.7111013	0.9004763	0.6247199	0.9305324	0.9117647	0.8984756	0.7413302	0.8158692	0.8582763	0.8913212	0.8285671
0.7658759	0.7755536	0.819327	0.7558661	0.8249131	0.8198138	0.8373997	0.7135788	0.6352047	0.837333	0.7617953	0.7831417	0.7595968	0.8604013	0.900147	0.8018359	0.8727019	0.8553936	0.8886231	0.8470775	0.5733196	0.8870527	0.8448291	0.8541092	0.860503	0.8943843	0.8752686	0.8471029	0.89266	0.8836622	0.8569048	0.8467761	0.8583182	0.8499908	0.8669851	0.8677107	0.8131901	0.8850328	0.8935094	0.8066232	0.8787075	0.9216259	0.7706335	0.7564716	0.869268	0.9164104	0.8542887	0.803484	0.8791183	0.8954903
0.7953084	0.7630754	0.7803656	0.7729194	0.8075344	0.7704291	0.7939423	0.7815671	0.7995419	0.8243319	0.8251656	0.8077294	0.8515701	0.839973	0.8545364	0.8457241	0.8308211	0.8168768	0.8429821	0.8258671	0.843969	0.8550063	0.7845424	0.834239	0.8547629	0.837689	0.8040814	0.836905	0.8333077	0.8413455	0.8523168	0.8521534	0.851877	0.845659	0.8640035	0.8344277	0.8197496	0.857891	0.8542829	0.8803266	0.8761994	0.7715642	0.8770529	0.8622232	0.8616384	0.8877504	0.8720567	0.8418431	0.8070085	0.8888013
0.6857175	0.6546091	0.6668935	0.7640009	0.7186468	0.790322	0.8373402	0.7930838	0.7101672	0.7761974	0.7645341	0.7604196	0.8604297	0.8428635	0.8779973	0.7912869	0.8644443	0.7741991	0.7656481	0.8383641	0.8568799	0.7567989	0.7972429	0.8419672	0.8589833	0.8864582	0.8283759	0.8638341	0.7836886	0.9036275	0.8421978	0.9105092	0.885	0.8762776	0.889721	0.8860567	0.8914207	0.8702437	0.7847014	0.9138821	0.8528674	0.9204953	0.8509253	0.8814747	0.736724	0.8868157	0.8328791	0.8727785	0.8605838	0.891405
0.7125805	0.6980053	0.7858823	0.6965971	0.7060901	0.712013	0.8517396	0.7007433	0.8142549	0.7308348	0.8536636	0.7329838	0.8331279	0.7161198	0.765257	0.845654	0.8526767	0.7744506	0.8356619	0.8419597	0.8562356	0.8279431	0.8056252	0.8217332	0.8114097	0.8850198	0.8550931	0.8665765	0.850224	0.8657808	0.8512009	0.9045981	0.77237	0.8231987	0.8803765	0.8826202	0.8498364	0.8961948	0.802686	0.9039393	0.8935015	0.9169315	0.8968251	0.8678588	0.8911067	0.9024969	0.9095547	0.8901035	0.8523458	0.8812091
0.7499535	0.7944452	0.8326308	0.753706	0.8000513	0.8501552	0.8625938	0.8278779	0.8537523	0.7966005	0.6769314	0.759199	0.7575397	0.8275638	0.7449955	0.8491583	0.8666586	0.8229762	0.8674892	0.8317382	0.867626	0.8135496	0.7957664	0.8614251	0.8010051	0.8755574	0.8381932	0.8505336	0.6727947	0.8576205	0.8543463	0.62883	0.7742239	0.8445909	0.90132	0.8649616	0.8495317	0.8409974	0.9014399	0.8742805	0.9185088	0.9083208	0.872829	0.8832248	0.8243883	0.8512461	0.8931023	0.8885597	0.8664293	0.9125865
0.7553757	0.8376947	0.8889473	0.8567259	0.8408314	0.6794956	0.7917212	0.694388	0.825972	0.8452086	0.7221267	0.8115709	0.8249489	0.836014	0.8654662	0.842117	0.8625033	0.8940305	0.8268914	0.8659138	0.9048725	0.8381648	0.7519803	0.8672954	0.8386753	0.8665955	0.8707528	0.8362525	0.6346431	0.8235439	0.8820279	0.7773775	0.8753768	0.918169	0.896047	0.8879086	0.7739298	0.7890617	0.8680676	0.823549	0.8801645	0.7782977	0.7377023	0.8936955	0.874809	0.744828	0.8946008	0.899509	0.8104943	0.8428248
0.8095059	0.8264818	0.9068593	0.7911534	0.8157728	0.8098685	0.8269206	0.7625284	0.820875	0.8306372	0.5656156	0.7988715	0.7773172	0.8148832	0.8990099	0.8798012	0.8824604	0.8853718	0.8862117	0.8955035	0.8499486	0.8448243	0.8334094	0.9118355	0.899289	0.8831621	0.8512657	0.8567466	0.8817354	0.8084024	0.8831116	0.8670131	0.8007446	0.8507069	0.8817648	0.8818812	0.8200418	0.5121468	0.8540405	0.5926709	0.9076819	0.8862864	0.7339767	0.877354	0.9041398	0.7809662	0.8827136	0.8723404	0.7381632	0.9154437
0.7523521	0.7730109	0.8564084	0.7417716	0.769882	0.8343309	0.7928831	0.7748204	0.8798192	0.6868312	0.8088331	0.8087793	0.6796221	0.73301	0.7741101	0.8603159	0.8334814	0.8436561	0.8423394	0.8800015	0.8877297	0.8269905	0.6695754	0.8618104	0.8791021	0.8514227	0.8806126	0.7861805	0.8897579	0.8927058	0.7382736	0.8914817	0.7712726	0.7980462	0.9177424	0.9034469	0.8869622	0.8533671	0.8644421	0.9295007	0.7816008	0.9436311	0.8862236	0.8903553	0.9003339	0.9197386	0.7692919	0.8728344	0.8684443	0.9115525
0.5871958	0.6190302	0.6032512	0.7245618	0.6716795	0.8842419	0.8231085	0.8892964	0.9014958	0.8449811	0.9010042	0.7541417	0.8282304	0.7771889	0.7265391	0.8068411	0.8316034	0.7372328	0.8286607	0.8334659	0.8179401	0.8629985	0.8337297	0.7775133	0.7467193	0.8383157	0.836427	0.8732176	0.8886088	0.8573498	0.8253902	0.9285282	0.8612731	0.8576863	0.8408256	0.8466602	0.9085074	0.8963007	0.8463545	0.8762977	0.9289185	0.9315872	0.8271976	0.7814753	0.9259585	0.9146997	0.9202528	0.8963465	0.8679624	0.9276434
0.8427368	0.8342161	0.907232	0.7948353	0.8479283	0.8352316	0.808238	0.6374444	0.854057	0.7065312	0.9139417	0.6946	0.846868	0.7941439	0.9029053	0.859356	0.8782577	0.8991279	0.8794057	0.8837013	0.5874334	0.9029223	0.8496426	0.9072541	0.9145855	0.8901598	0.9134039	0.8608544	0.4196065	0.8678633	0.8870264	0.8993683	0.8483825	0.8841896	0.742875	0.8662432	0.8432893	0.8989787	0.8891693	0.8721763	0.8934749	0.431513	0.8695202	0.9104372	0.8754683	0.7496438	0.896978	0.8696786	0.8059816	0.8643081
0.6593626	0.611765	0.6594152	0.815644	0.6728321	0.9295852	0.8715549	0.5971217	0.9115909	0.8246986	0.9023667	0.6554186	0.9358227	0.9703714	0.8764131	0.8046409	0.9217739	0.7822679	0.9109092	0.7609524	0.9316785	0.8607537	0.9119807	0.7887111	0.8624918	0.7943009	0.6884992	0.9272419	0.9553501	0.9493537	0.8542755	0.2846969	0.9232147	0.6326581	0.9269955	0.8780943	0.8640993	0.9105568	0.9223228	0.7118159	0.9295743	0.9495282	0.8433074	0.8498362	0.9543353	0.9362063	0.9128331	0.9102978	0.5634466	0.9606055
0.8062104	0.8094398	0.8637162	0.827305	0.8109514	0.8327954	0.8381483	0.6354296	0.8211198	0.7464609	0.758798	0.851817	0.7862841	0.8532347	0.8638592	0.8490156	0.8649051	0.8590747	0.8505506	0.8669462	0.8566646	0.787155	0.8208798	0.8646575	0.8368427	0.8612336	0.8533614	0.8521085	0.868517	0.8675085	0.8861218	0.7433592	0.7907294	0.847686	0.9347767	0.8780407	0.8049911	0.866656	0.8725165	0.8271729	0.8590301	0.7824669	0.8229707	0.871573	0.8883926	0.8741186	0.884806	0.8582519	0.8470731	0.8725593
0.7229242	0.758968	0.8045889	0.78075	0.7535243	0.7801394	0.8165501	0.8713927	0.8068757	0.814011	0.8827363	0.7049299	0.8086935	0.7412751	0.8670484	0.7945154	0.8610756	0.8492887	0.836822	0.8323405	0.8693324	0.8310724	0.7274213	0.7766581	0.8630332	0.8844987	0.8794652	0.844869	0.8681062	0.8821654	0.8394423	0.8475182	0.8064868	0.8284317	0.8847155	0.8813919	0.8212562	0.8323151	0.8774852	0.8906294	0.8949119	0.9119918	0.8282946	0.8688604	0.8047686	0.8889426	0.8833857	0.8476899	0.8774143	0.8993269
0.7096469	0.8160923	0.8778292	0.7560156	0.762167	0.83781	0.7994097	0.6155603	0.8769704	0.5008186	0.9190953	0.7862077	0.8621628	0.6387306	0.6844224	0.9207743	0.8265523	0.7850372	0.7731256	0.868621	0.9063168	0.7572321	0.7972458	0.7791546	0.8001093	0.8913082	0.8885315	0.844353	0.8862874	0.8564416	0.8774579	0.9530947	0.7005157	0.6659771	0.8714097	0.8443863	0.87898	0.8966443	0.8645009	0.9114223	0.9453511	0.9215019	0.8748374	0.851647	0.9160467	0.9145135	0.9411665	0.9030153	0.8881778	0.9214257
0.7064272	0.7645666	0.8031446	0.7544559	0.7926107	0.8087236	0.8672194	0.6493149	0.7266288	0.8304214	0.9030636	0.8316298	0.8592106	0.8666348	0.8695164	0.7601236	0.8894284	0.8185665	0.8761009	0.8294099	0.90233	0.8663893	0.7524781	0.8106442	0.857629	0.8745815	0.8240617	0.8827558	0.9206735	0.8971044	0.8169525	0.8095375	0.7999569	0.8927982	0.8833192	0.8845935	0.8461315	0.8452606	0.8193231	0.875449	0.7672789	0.7547039	0.8462168	0.858631	0.8921141	0.8786449	0.8536195	0.8835862	0.8422771	0.9274008
0.6688677	0.629263	0.7503073	0.8050345	0.78609	0.8596361	0.8599104	0.8178784	0.8172997	0.835797	0.8876568	0.7953424	0.838567	0.8028525	0.7808551	0.8011484	0.8674181	0.777738	0.8649012	0.8413967	0.8922327	0.863152	0.8174115	0.7916882	0.8344226	0.7998712	0.86691	0.8861529	0.8336875	0.8568214	0.7956542	0.9115032	0.8558854	0.8453883	0.8768915	0.8877235	0.8998426	0.9056898	0.8872074	0.845636	0.8932638	0.9183357	0.8637416	0.8497959	0.9055759	0.9096099	0.8636851	0.9043632	0.8653846	0.8710161
0.800692	0.8290708	0.9026291	0.8054809	0.8487438	0.7769468	0.7676325	0.7162414	0.8639262	0.8731378	0.914009	0.8406768	0.8796788	0.7968311	0.94003	0.7629901	0.9204584	0.9120229	0.7804688	0.8635251	0.8459354	0.7525729	0.7109649	0.8925371	0.876577	0.8662459	0.7897961	0.8785471	0.8702573	0.8534303	0.8218424	0.8026338	0.9181289	0.9297676	0.9183804	0.8821466	0.8873481	0.9231728	0.8253606	0.6674509	0.877232	0.8824845	0.9092316	0.863327	0.8965165	0.6861789	0.8064541	0.9171003	0.9278452	0.8291681
0.899276	0.8351797	0.7046586	0.7498899	0.781676	0.4739294	0.9144121	0.6624419	0.3445618	0.9744142	0.2485214	0.909448	0.8380407	0.9837973	0.9668005	0.7621835	0.9257361	0.8969631	0.9653127	0.83435	0.8508361	0.9098201	0.7274718	0.9598601	0.7626278	0.8772634	0.7914452	0.7751761	0.5816675	0.8789865	0.9280046	0.9754203	0.9645994	0.9713959	0.9474844	0.8631816	0.8664474	0.9604377	0.9568774	0.6415718	0.9107314	0.2621986	0.9693782	0.914494	0.9526199	0.8643738	0.9379994	0.9506043	0.7516332	0.9359049
0.6432813	0.6141114	0.507446	0.761788	0.6654354	0.8194041	0.8273523	0.8013165	0.8529332	0.8514945	0.8356118	0.862826	0.8495663	0.857927	0.8169191	0.8274304	0.831908	0.7633728	0.8884026	0.8126035	0.8627846	0.8594832	0.8620058	0.7744836	0.8309929	0.8630375	0.8221214	0.8563762	0.8554087	0.8995946	0.8427913	0.9160183	0.8610455	0.8517298	0.8695022	0.8755099	0.8627796	0.9052476	0.8653745	0.8837827	0.8818157	0.8198589	0.8715101	0.8176198	0.9032158	0.897788	0.9181399	0.8920799	0.8936076	0.8997106
0.81045	0.8235294	0.8487159	0.8091887	0.8036376	0.8045832	0.8215044	0.7675472	0.7038641	0.7211848	0.834616	0.764735	0.7282881	0.7122259	0.845343	0.8035073	0.849218	0.8718386	0.7957523	0.852087	0.9177468	0.889896	0.808337	0.8627015	0.8085811	0.8647247	0.9045833	0.854544	0.8994141	0.8346022	0.8720894	0.7614504	0.7785087	0.7111543	0.9061767	0.8788049	0.856416	0.8601437	0.8928844	0.8697035	0.9195052	0.7776619	0.8740602	0.8747477	0.9086774	0.7833045	0.8948857	0.9072142	0.8941756	0.8991009
0.8621684	0.8629699	0.8899608	0.8835848	0.9054632	0.7913564	0.5745869	0.8042707	0.8723208	0.828147	0.6260163	0.9244046	0.8670671	0.877038	0.9433592	0.9174406	0.6734433	0.8920863	0.7354978	0.821425	0.6256304	0.8480107	0.8516276	0.8958295	0.9068941	0.8372497	0.8953366	0.7689431	0.9052209	0.7936952	0.9171545	0.3267432	0.9126748	0.7493278	0.813214	0.8361934	0.9191552	0.9079492	0.9036533	0.9083458	0.773366	0.8645933	0.9342142	0.943263	0.7970819	0.9046476	0.9328026	0.8361397	0.9372526	0.7287509
0.8391795	0.8168952	0.7955511	0.7873439	0.8414372	0.8851619	0.8405598	0.6723647	0.8885097	0.4572491	0.8737912	0.8145346	0.8734465	0.6627252	0.7291536	0.8932893	0.8625457	0.7573578	0.8562484	0.8954023	0.8952397	0.7497169	0.821939	0.7933235	0.8395951	0.883657	0.8734769	0.8619577	0.8736277	0.8541262	0.8631694	0.906	0.7670913	0.699063	0.8615611	0.8324324	0.9072214	0.8640167	0.8352973	0.887546	0.8971474	0.9223815	0.89157	0.8971466	0.8947368	0.9361666	0.9024911	0.9163842	0.8817228	0.9147993
0.8408434	0.9008912	0.9065757	0.8011532	0.8581629	0.7958831	0.8559199	0.7132765	0.6515157	0.8848886	0.4629598	0.8466138	0.6823179	0.8912118	0.9088398	0.8403279	0.8434217	0.8726939	0.8454698	0.8062221	0.867322	0.8673761	0.8779648	0.8666295	0.8704709	0.7867596	0.7624616	0.8160893	0.8817943	0.844429	0.8849558	0.8151285	0.9212161	0.9000085	0.866915	0.8669022	0.8295821	0.9026195	0.8820668	0.8641475	0.8372428	0.8792182	0.8448771	0.8583089	0.8961521	0.8298478	0.8821847	0.8853444	0.823112	0.8509003
0.8309161	0.8406743	0.8705489	0.7917482	0.8211656	0.8702729	0.8674335	0.7183645	0.8708736	0.8276665	0.4373551	0.7960768	0.5095549	0.8707454	0.8989302	0.8989152	0.9112907	0.8659794	0.6637546	0.8748823	0.8840809	0.7897136	0.8684517	0.8065903	0.8651372	0.8854659	0.890691	0.8890886	0.8155788	0.8415031	0.8951132	0.8146265	0.8488523	0.7331446	0.9306535	0.8023722	0.7838719	0.8539916	0.8918802	0.8930869	0.9384311	0.4534835	0.8566934	0.907807	0.9273918	0.902328	0.9154655	0.8679658	0.8449364	0.9232988
0.7433402	0.7431283	0.864481	0.7696396	0.7464871	0.8505182	0.8259842	0.8479386	0.7241863	0.8574226	0.8485575	0.7285689	0.8875023	0.8028552	0.8760493	0.8375036	0.8766183	0.8164607	0.8430707	0.8668486	0.8629888	0.8316616	0.8565238	0.8240401	0.844521	0.8731045	0.8880232	0.8416346	0.8551029	0.8624979	0.8279746	0.8588586	0.8266923	0.8661945	0.8885539	0.8631638	0.8766	0.8503895	0.8549232	0.7511981	0.8756089	0.9177141	0.828141	0.8865848	0.8814084	0.8843288	0.8880427	0.9112657	0.8490993	0.9028669
0.8048781	0.8317416	0.8782081	0.770202	0.8267779	0.770224	0.8205388	0.8682326	0.8703591	0.840741	0.8951433	0.8185094	0.8167968	0.8703658	0.8923815	0.842751	0.8483261	0.8523807	0.8746185	0.8379927	0.8298675	0.8464695	0.8615417	0.8824494	0.8896832	0.8017836	0.8536242	0.8630491	0.8668141	0.8091026	0.8752458	0.7953299	0.8763956	0.891266	0.9111987	0.8576869	0.8024454	0.8297557	0.8739427	0.890856	0.8534421	0.7140751	0.8740105	0.8804416	0.8677866	0.8216658	0.8755773	0.8736724	0.8420503	0.8791789
0.5783941	0.6128263	0.4552924	0.7668198	0.6872736	0.9014058	0.7378814	0.9459174	0.9049616	0.9482812	0.8857949	0.8716121	0.9185666	0.9070986	0.7775266	0.8050227	0.5674634	0.7207907	0.9282181	0.6956522	0.9201709	0.8988947	0.9555406	0.7968419	0.775699	0.810867	0.7778842	0.8288352	0.877913	0.8151834	0.8424408	0.9566984	0.9130601	0.9410747	0.8995747	0.8643632	0.9400883	0.9201958	0.8564021	0.9027198	0.8773052	0.9453712	0.818218	0.7775421	0.7694865	0.8918822	0.935801	0.8873411	0.8739604	0.7327265
0.7760845	0.8161696	0.8810913	0.8128965	0.8619797	0.8157063	0.7130019	0.6971996	0.8454883	0.9193158	0.9252893	0.850224	0.8674112	0.8617584	0.9332696	0.8090606	0.9181547	0.9086173	0.7062302	0.8362862	0.7358112	0.7136196	0.8435029	0.8728971	0.8507496	0.8806021	0.7860937	0.8931292	0.8068286	0.8604651	0.8557991	0.8537989	0.9193448	0.9385516	0.9152996	0.8586639	0.9202119	0.9079183	0.7827942	0.5270186	0.8313863	0.9336506	0.9076021	0.8700253	0.8900952	0.7895641	0.8114805	0.9042075	0.917977	0.8050578
0.8092952	0.8292735	0.815307	0.8004556	0.8297523	0.8199691	0.8582566	0.7282978	0.718985	0.8334602	0.8326605	0.7267222	0.8380363	0.8462381	0.8926331	0.8869658	0.8947184	0.8885903	0.8735691	0.894311	0.8826199	0.8354442	0.8315084	0.9086309	0.8987222	0.8661209	0.8221403	0.8669547	0.8165773	0.8489031	0.9024329	0.7003543	0.8912077	0.8794889	0.874553	0.8928472	0.8347422	0.9027599	0.9068707	0.8787252	0.877067	0.8072717	0.7948183	0.8883135	0.9026136	0.8865625	0.88179	0.8200698	0.8521718	0.874838
0.7966853	0.8260754	0.8641145	0.8314493	0.7886119	0.7851021	0.8523987	0.844474	0.8273149	0.7938168	0.751321	0.7836883	0.7482876	0.8271924	0.8954613	0.8824672	0.8983759	0.882171	0.861478	0.8904073	0.9121919	0.8500819	0.8149403	0.8382053	0.8463123	0.8988285	0.8072553	0.8755966	0.873576	0.8681765	0.8402025	0.8220227	0.8340701	0.8363864	0.9306015	0.8894311	0.8228348	0.902164	0.9055347	0.8728901	0.7565914	0.9175392	0.7716601	0.906569	0.8825142	0.8620075	0.8242439	0.7433254	0.7778011	0.9212461
0.621336	0.9296095	0.6857165	0.7432398	0.8808713	0.9115245	0.9022024	0.8785793	0.9186713	0.6903613	0.8968406	0.5832756	0.9261429	0.6814607	0.8188794	0.9098787	0.9252119	0.8945127	0.7810629	0.8050096	0.943299	0.7131916	0.8572653	0.6121153	0.6178869	0.905539	0.870936	0.9443151	0.8347296	0.90463	0.8772871	0.9677809	0.7930096	0.7325568	0.8366594	0.8565444	0.7928516	0.9373479	0.8388095	0.7772027	0.9009817	0.9640383	0.8209156	0.7480403	0.9114961	0.9563608	0.9585719	0.9376096	0.8863137	0.9620138
0.7850752	0.900756	0.8456536	0.8547564	0.8044497	0.9166938	0.8761834	0.9238657	0.8615924	0.7950417	0.9090163	0.885277	0.8951588	0.8483565	0.8831449	0.8447385	0.8984719	0.8840364	0.6438561	0.8153731	0.5346545	0.8632579	0.9238687	0.8456807	0.8272924	0.8305005	0.722906	0.8989293	0.9195901	0.8841488	0.9058432	0.5121977	NA	0.9156477	0.9201278	0.9005944	0.87963	0.9235072	0.9522361	0.8054367	0.7634175	0.8985394	0.6652788	0.9353917	0.9448849	0.6336148	0.8371397	0.8654113	0.9377568	0.9451229
0.5702953	0.6994027	0.6359154	0.768276	0.7357646	0.7739702	0.8096975	0.8811023	0.9262857	0.8791022	0.8122197	0.8585594	0.8915727	0.8652578	0.8677211	0.8005509	0.804908	0.8020849	0.9269869	0.7306575	0.919801	0.7941276	0.8831505	0.8215278	0.8122637	0.8652394	0.8062694	0.8286273	0.9532872	0.8121586	0.8596017	0.6427652	0.9153413	0.8971184	0.8917821	0.8259325	0.9161799	0.9153683	0.9143085	0.8743348	0.9134244	0.9512542	0.8714578	0.8983745	0.8326706	0.8377945	0.9338779	0.9121317	0.6875953	0.8536362
0.7486604	0.7447197	0.6949341	0.7405145	0.7001175	0.8426046	0.8606967	0.6788425	0.7652625	0.8096287	0.9076937	0.7354724	0.8785977	0.8550302	0.8326447	0.7904162	0.8185336	0.7840197	0.8850351	0.8255014	0.890625	0.8655888	0.8809087	0.8236271	0.8569878	0.8513732	0.8150849	0.8852115	0.901995	0.8939265	0.7946132	0.8636381	0.8231694	0.8246242	0.8799118	0.9020489	0.9014277	0.8876539	0.8173879	0.9002164	0.902238	0.9227082	0.8813249	0.8807262	0.8931788	0.9082963	0.7639737	0.8629095	0.8856258	0.8980871
0.7980616	0.8595349	0.8978332	0.7888356	0.8897763	0.8616681	0.8035293	0.5383478	0.9308217	0.3458804	0.930914	0.755699	0.8502754	0.745214	0.7715756	0.9490988	0.8535908	0.8929641	0.8281141	0.8546166	0.9008917	0.7827948	0.830595	0.8477441	0.8431761	0.8212671	0.908841	0.8555363	0.910122	0.8574467	0.8872771	0.8188318	0.7615079	0.6666424	0.8576849	0.8524507	0.6753564	0.9113777	0.9094889	0.9124163	0.9456879	0.6550964	0.8889772	0.8925	0.9086458	0.9311473	0.9299935	0.9067585	0.9061567	0.9137581
0.7724214	0.8111608	0.8243098	0.8207557	0.8002751	0.8230287	0.8213165	0.7890383	0.8644385	0.8795413	0.8688856	0.7871706	0.8528395	0.7745322	0.8669023	0.8721076	0.8720629	0.8107942	0.8725669	0.8417121	0.8623515	0.8756931	0.7878144	0.8995246	0.8340518	0.8866087	0.8219269	0.8373188	0.880584	0.8640793	0.8503053	0.865584	0.742561	0.8410811	0.8906954	0.8159942	0.8232287	0.8921913	0.8586779	0.8955632	0.9103367	0.8927982	0.8547243	0.8710247	0.8788241	0.9042664	0.8749585	0.8681624	0.7613724	0.8975137
0.8373633	0.8220204	0.9231698	0.8305055	0.8085939	0.745877	0.8293818	0.7257577	0.4883762	0.8732959	0.5715888	0.8367416	0.7123647	0.8788641	0.9127831	0.8381896	0.8769339	0.9016799	0.9014395	0.9091247	0.8939033	0.8298967	0.799251	0.9136176	0.9063435	0.8902036	0.775866	0.7992426	0.9053047	0.8911307	0.8779557	0.7742689	0.8639956	0.8644146	0.9171556	0.9009316	0.8514024	0.8384571	0.9079761	0.7741089	0.8542967	0.8355616	0.8034258	0.9208801	0.8956649	0.8859211	0.8856568	0.7704322	0.9137115	0.9002882
0.7815043	0.7898467	0.7688271	0.8082824	0.8351805	0.8771254	0.8477678	0.7047419	0.8724377	0.9010109	0.9140828	0.8090218	0.8697941	0.8493984	0.8444619	0.8337883	0.8633813	0.8413887	0.8567359	0.8787559	0.8042375	0.8803034	0.8548436	0.8294737	0.8932474	0.8507463	0.8108035	0.862069	0.8204945	0.8499396	0.8501157	0.882753	0.8023491	0.8417564	0.8319929	0.8697029	0.8675036	0.8946288	0.8899629	0.8462301	0.8728048	0.9026321	0.8650984	0.8799003	0.894081	0.9010014	0.8705916	0.8937088	0.7267213	0.8457584
0.839669	0.8789402	0.8442206	0.8005115	0.8576307	0.8733424	0.7917027	0.7202278	0.9218941	0.6160893	0.9206968	0.8627075	0.9017314	0.7654259	0.7272534	0.9052111	0.8276697	0.849388	0.8234359	0.7960879	0.8961552	0.7307432	0.8646616	0.7320892	0.7736971	0.79916	0.9213855	0.8275196	0.884632	0.7813411	0.8455816	0.9566591	0.7478573	0.8034826	0.7420188	0.8391023	0.9308131	0.9262095	0.8613429	0.9029813	0.9472337	0.9144533	0.9018333	0.8523133	0.902352	0.9102578	0.9237968	0.8799338	0.9369866	0.8893647
0.7034253	0.7749257	0.8989033	0.7259212	0.7175481	0.457777	0.8752981	0.8545662	0.8662345	0.880138	0.8799235	0.6629851	0.8781632	0.8544685	0.9062575	0.9093904	0.8953114	0.8439911	0.9188414	0.8094966	0.8488106	0.8953546	0.8704165	0.8014908	0.8123346	0.8912368	0.8395925	0.8906233	0.8930687	0.8578246	0.8722	0.859934	0.6790578	0.9070712	0.9040077	0.8424532	0.8377221	0.9212944	0.9068778	0.8945822	0.9268512	0.9320332	0.9009901	0.9157929	0.872892	0.8862967	0.8937182	0.8333148	0.9048874	0.9080217
0.7661011	0.814187	0.8801649	0.8204079	0.7584724	0.8417357	0.8284416	0.7343353	0.6573381	0.7869619	0.9069501	0.8532161	0.7871987	0.8349751	0.8817452	0.8188432	0.858641	0.8631476	0.9086155	0.8731216	0.7912231	0.9011746	0.7601424	0.8786141	0.8667485	0.7917016	0.8829214	0.8491356	0.8727157	0.8889016	0.8925988	0.9145598	0.8756146	0.9116459	0.8535968	0.7971451	0.8374276	0.9081507	0.9011166	0.8583187	0.9108198	0.907865	0.8835667	0.8760845	0.9027138	0.8220685	0.8918669	0.9028413	0.9012004	0.8225666
0.8689223	0.8834407	0.8991022	0.9157785	0.8790878	0.788305	0.6822747	0.7302979	0.8686696	0.72259	0.8920435	0.8993711	0.8497405	0.9058743	0.9269508	0.5770332	0.800687	0.8971639	0.820807	0.8131013	0.8734635	0.9057612	0.8797622	0.9050279	0.8674728	0.7444925	0.9115322	0.7255151	0.9254356	0.88515	0.9179677	0.8854049	0.8788273	0.9131145	0.9027624	0.8503298	0.8520464	0.8971677	0.9338794	0.8931432	0.8841869	0.7365147	0.7608501	0.9007792	0.8077728	0.6693711	0.9033838	0.8307301	0.9461196	0.7952058
0.6294261	0.7420139	0.8106272	0.8230044	0.7410313	0.8353016	0.7669737	0.9303681	0.7483188	0.8933714	0.7631288	0.8157957	0.79441	0.9103785	0.7669721	0.8064056	0.8101971	0.8434771	0.9436237	0.8088264	0.8692829	0.8794013	0.7794541	0.7750643	0.8377187	0.8237491	0.819177	0.8069199	0.9149965	0.9130821	0.8654566	0.8853403	0.9112468	0.9277924	0.9134237	0.8418949	0.876067	0.9220018	0.8341829	0.8498868	0.8713757	0.9447615	0.7956398	0.7621813	0.9069821	0.8211787	0.9156238	0.8892738	0.9115314	0.9116909
0.6335457	0.7615862	0.7403954	0.7180061	0.7572106	0.9437988	0.9091713	0.7830492	0.9021849	0.9261458	0.654359	0.9165145	0.9287091	0.8979762	0.8528622	0.8474689	0.8592721	0.8330302	0.8883223	0.7899358	0.942181	0.9334342	0.9311028	0.7511764	0.6087513	0.9114814	0.8808647	0.9185493	0.9017279	0.951391	0.8830901	0.9705882	0.7933955	0.8666059	0.8980819	0.7664409	0.9170835	0.5139271	0.9281448	0.927555	0.9272376	0.9723911	0.804558	0.8754148	0.5696627	0.8700839	0.9537455	0.8206774	0.8900179	0.9257563
0.8824964	0.9223676	0.8508523	0.8988219	0.9058583	0.8779142	0.8733608	0.6918288	0.8340081	0.743457	0.5065758	0.9286968	0.8785343	0.8489699	0.8348786	0.8561555	0.8805237	0.8838141	0.8448874	0.873498	0.8171263	0.7804627	0.9037827	0.8194313	0.8611111	0.8825682	0.8398576	0.8342696	0.9002706	0.880597	0.8571937	0.8050336	0.887777	0.8358434	0.8371212	0.8663578	0.9322903	0.8041036	0.8658319	0.8563536	0.8424242	0.8835098	0.8905089	0.8493211	0.9017323	0.8477941	0.8608696	0.8733426	0.9196296	0.8626227
0.7159093	0.5740186	0.7345037	0.793168	0.5856705	0.8778867	0.8256813	0.7514904	0.8580506	0.778442	0.9225708	0.8615973	0.8519107	0.7118838	0.9195111	0.833385	0.8875162	0.8803401	0.6791723	0.7573267	0.8828458	0.9184352	0.8295027	0.805014	0.8160681	0.9149193	0.893042	0.9253117	0.5772883	0.9119017	0.7989845	0.9517224	0.8719598	0.940537	0.875239	0.8887495	0.9283059	0.9171797	0.8487829	0.9126974	0.9299665	0.9405118	0.7219495	0.7626708	0.902189	0.9095767	0.8788246	0.9380111	0.9308599	0.9332623
0.7950632	0.8517839	0.9194521	0.8398771	0.8097593	0.8612552	0.8486741	0.6427469	0.7569956	0.7810115	0.5598467	0.7402887	0.839805	0.8611153	0.8815784	0.9201639	0.9154585	0.8516537	0.8775118	0.8951821	0.8674638	0.8428857	0.8321346	0.9291967	0.8809209	0.8917761	0.8856245	0.8814723	0.9101084	0.8685036	0.9084792	0.9140014	0.8421299	0.9205642	0.9324845	0.8718242	0.8558544	0.8654973	0.8948126	0.8620963	0.9275598	0.9302151	0.5835621	0.8324711	0.91363	0.8013777	0.917505	0.8982713	0.5349626	0.9252948
0.6605659	0.6729539	0.7685704	0.720772	0.6370651	0.8592663	0.8654632	0.9193624	0.870212	0.8812793	0.8794363	0.7862343	0.7654513	0.7872009	0.8483345	0.841011	0.8458021	0.8020014	0.8922691	0.7848529	0.8238851	0.8708149	0.8382174	0.8007634	0.8240393	0.8679937	0.8628039	0.8472458	0.8581455	0.8904709	0.8315964	0.9051765	0.8661245	0.9268981	0.8098059	0.8748643	0.8917959	0.8948718	0.8456399	0.9005771	0.9164234	0.9358804	0.7836057	0.7970507	0.9041448	0.8910995	0.9096766	0.8816864	0.9133845	0.9147605
0.5641367	0.6653361	0.6032628	0.7834612	0.7177757	0.8887307	0.851976	0.9162769	0.8533307	0.9301971	0.8757144	0.7695354	0.871731	0.8182034	0.8461055	0.8494776	0.8389544	0.7414545	0.8586328	0.802089	0.8419996	0.8369393	0.8668998	0.8125793	0.823274	0.8603175	0.8277699	0.8635005	0.8841026	0.8580046	0.8403023	0.9526483	0.8876982	0.8977713	0.8144856	0.8438815	0.9225187	0.9095449	0.8578918	0.858251	0.9021285	0.9477782	0.8516946	0.8234423	0.9120978	0.9103708	0.9289359	0.9022514	0.7045918	0.9019668
0.801731	0.8152801	0.8108835	0.8152024	0.8242649	0.8220181	0.8328331	0.7173567	0.877084	0.7668134	0.887341	0.8149197	0.8594317	0.8034644	0.8653647	0.8356656	0.8582168	0.855615	0.8914494	0.8769565	0.7784223	0.7783604	0.8389609	0.8688032	0.8585577	0.8704225	0.828793	0.8674849	0.8633109	0.8500182	0.8578832	0.8418783	0.7889434	0.8004938	0.898035	0.8783953	0.8439656	0.9175797	0.8915504	0.8778924	0.8679219	0.8953522	0.8625622	0.9050022	0.860379	0.8636239	0.8778626	0.8693437	0.8404613	0.8942308
0.5929847	0.6611296	0.5691501	0.8015228	0.7124152	0.8820772	0.7324228	0.8012256	0.94713	0.8103529	0.9501864	0.870603	0.388527	0.9258378	0.8055311	0.5919222	0.523472	0.8342746	0.8155159	0.7755762	0.9607451	0.9176273	0.964012	0.8635746	0.8333032	0.8322963	0.9097254	0.7024006	0.9654486	0.9249496	0.9000424	0.9573633	0.8932312	0.9468124	0.9280387	0.9478791	0.9112441	0.7005693	0.9357798	0.9272501	0.6946287	0.9626176	0.8902413	0.8543445	0.9037498	0.9465845	0.9466101	0.9387201	0.9266489	0.8466329
0.897253	0.8881153	0.8486745	0.9300362	0.8606457	0.9035459	0.8947935	0.83974	0.8847322	0.8969132	0.8503895	0.898286	0.8350276	0.8479795	0.8799711	0.7895972	0.8532085	0.8120689	0.8461539	0.9082597	0.8296272	0.8666448	0.8717917	0.8520605	0.8597168	0.8669432	0.8885158	0.8360223	0.8427548	0.8440594	0.8161381	0.8590435	0.8681226	0.903599	0.8298309	0.9	0.8955362	0.8354104	0.8458868	0.8227695	0.8754993	0.8674304	0.8853261	0.8983677	0.8285158	0.8645066	0.8080153	0.8471009	0.7787104	0.8714444
0.7704567	0.8553818	0.8834913	0.7286369	0.840779	0.8518827	0.8278542	0.716222	0.9016144	0.595329	0.9334214	0.7927592	0.8969336	0.7385307	0.6707532	0.9330215	0.8492884	0.793019	0.7467697	0.8593822	0.8797131	0.7869377	0.8615562	0.8584768	0.7618698	0.887072	0.8863271	0.8566605	0.9075369	0.7834641	0.8884895	0.9676985	0.6579309	0.668073	0.8957049	0.7512273	0.8815601	0.9327725	0.8954528	0.920504	0.9419267	0.9464476	0.8839536	0.8847653	0.9111167	0.9440025	0.9588442	0.9001619	0.8286094	0.9269324
0.7599261	0.7830745	0.8390766	0.8136601	0.8306374	0.7551619	0.8054073	0.8288001	0.802265	0.8361596	0.8095359	0.8295146	0.8579	0.8226947	0.870575	0.870856	0.8687496	0.8532486	0.8625118	0.865608	0.8844282	0.859466	0.7711517	0.869029	0.8729489	0.8526105	0.8033963	0.8487554	0.8844582	0.893586	0.8769266	0.847116	0.8639187	0.8880833	0.8949276	0.8644159	0.8760667	0.905234	0.8902345	0.8783194	0.7545423	0.9319922	0.8509244	0.8461703	0.8586403	0.9044375	0.8525025	0.836839	0.8394301	0.9088281
0.8595851	0.8701094	0.9213557	0.8853317	0.8803532	0.8885618	0.8660107	0.771475	0.8775587	0.872373	0.4804646	0.7630889	0.5450042	0.8628311	0.9345132	0.7496616	0.9257122	0.9156532	0.7176003	0.9112323	0.9251779	0.7877925	0.8802673	0.8579909	0.933221	0.904157	0.9442328	0.9191981	0.615797	0.7418936	0.9300891	0.9238728	0.8468409	0.8348398	0.937818	0.8282498	0.8618457	0.9258729	0.9254814	0.6621169	0.9379719	0.791683	0.9143383	0.941691	0.9279293	0.945848	0.9319784	0.9083353	0.6500645	0.9424636
0.7257282	0.7217243	0.7974417	0.7367242	0.6969911	0.865445	0.8290168	0.8530872	0.8325408	0.8056644	0.9215744	0.7542441	0.8611869	0.7902396	0.8382531	0.8626696	0.8718141	0.8234443	0.8504406	0.8201851	0.8355688	0.8901701	0.8312538	0.8599902	0.8554909	0.8819917	0.8623371	0.8640307	0.88275	0.8689526	0.876013	0.9392678	0.8452654	0.9034038	0.904279	0.8465832	0.8381658	0.9098017	0.8475234	0.8759632	0.8696908	0.9162694	0.8633818	0.8461241	0.9155767	0.9111111	0.9087213	0.8850361	0.895343	0.9141921
0.6703615	0.6874751	0.6863962	0.7522734	0.7424315	0.890686	0.8527179	0.8525714	0.8239548	0.8729106	0.8904018	0.8182392	0.8909063	0.85849	0.8369764	0.8145199	0.8749232	0.7650077	0.8578017	0.8220236	0.8405376	0.8213919	0.8619362	0.7780439	0.8025351	0.8540106	0.8007426	0.8385584	0.8652772	0.9048147	0.8698688	0.932608	0.8781394	0.850872	0.8585119	0.8779857	0.9257197	0.9002362	0.8587598	0.9071721	0.9077429	0.9306759	0.8786923	0.8056991	0.8991877	0.9090951	0.9078972	0.8776572	0.8845179	0.9306316
0.7180184	0.7566698	0.8681132	0.8349772	0.8893398	0.4759544	0.7261879	0.8948295	0.9204915	0.8609847	0.7139454	0.8254595	0.888328	0.8738133	0.7808428	0.9193258	0.7907475	0.8767586	0.7431982	0.8267084	0.8978082	0.8707219	0.9024256	0.9139096	0.8760929	0.8513718	0.9315812	0.9115669	0.743475	0.8594121	0.8446956	0.9134935	0.9004574	0.8827281	0.9315414	0.77403	0.916443	0.9108053	0.8888322	0.8442636	0.9318151	0.9168908	0.9269727	0.9120739	0.8448291	0.9102871	0.9243062	0.5135712	0.9020509	0.8646141
0.5693885	0.7295353	0.6534411	0.7322299	0.6665314	0.8966115	0.8577108	0.6271701	0.9059557	0.5935634	0.4225945	0.560208	0.8814719	0.930863	0.7474347	0.8357461	0.9135132	0.7693114	0.9606227	0.7916614	0.9614176	0.9607041	0.9322987	0.8808278	0.8287901	0.7084147	0.8483467	0.9318935	0.8110826	0.9008442	0.8498574	0.8204116	0.9206813	0.8736031	0.9415852	0.8766667	0.9081186	0.972275	0.9183465	0.904138	0.9113611	0.9419643	0.9030498	0.856334	0.9608348	0.9505209	0.978201	0.8840695	0.5017195	0.9653404
0.8022572	0.7784185	0.8589575	0.798627	0.7853758	0.8028618	0.7865505	0.8087118	0.861486	0.8533076	0.8538325	0.8173248	0.8250887	0.854984	0.8564764	0.880235	0.8420172	0.8371279	0.8288396	0.8576787	0.8571581	0.8957332	0.8609358	0.8755124	0.8542255	0.8789341	0.8540452	0.852414	0.8561156	0.8534321	0.8741755	0.8784323	0.8773953	0.8913285	0.8810019	0.8655286	0.8427773	0.8893922	0.8825494	0.8781968	0.8884624	0.5293409	0.8395495	0.9027261	0.900153	0.9115322	0.9129416	0.8505105	0.9109153	0.8954653
0.9277357	0.9395416	0.9714531	0.8823943	0.9207016	0.8665646	0.9255204	0.6193604	0.7645774	0.8017471	0.1919315	0.7448537	0.8564801	0.9519752	0.9596139	0.5392323	0.9130868	0.930562	0.8445138	0.9355799	0.89393	0.8250605	0.8017991	0.945095	0.9247375	0.8774151	0.8002124	0.7876189	0.8704559	0.9104962	0.8861654	0.8430734	0.9173004	0.8120657	0.8782132	0.9350619	0.8545699	0.8705813	0.9490978	0.8848088	0.9253677	0.8417343	0.7726912	0.9523497	0.9500276	0.6072326	0.7108074	0.7739726	0.6835915	0.939577
0.6113771	0.6502466	0.7000782	0.7252336	0.7328141	0.8987687	0.8460197	0.9138324	0.9273871	0.8959783	0.9005067	0.8411537	0.9032412	0.9283913	0.8252935	0.8099285	0.8721537	0.7831353	0.8911875	0.7615575	0.856238	0.874323	0.8880441	0.7700754	0.7876947	0.8512484	0.8397955	0.8634855	0.9042691	0.8977425	0.86105	0.9402237	0.9184659	0.9037983	0.8253125	0.9079192	0.9104693	0.8578886	0.7952699	0.8774653	0.8628927	0.9195954	0.8111655	0.7546012	0.9103703	0.9054732	0.9256452	0.9008538	0.8917921	0.9208716
0.7223593	0.7083726	0.7832806	0.7830164	0.6925798	0.8874021	0.8386364	0.8055173	0.8061059	0.7328151	0.9218146	0.8221768	0.8346171	0.8244851	0.8238437	0.8420379	0.8563567	0.802745	0.8808162	0.8355038	0.8327284	0.8730704	0.8054984	0.8499906	0.8258852	0.8522187	0.8982026	0.8732446	0.8797682	0.9116999	0.8705882	0.9555736	0.8459024	0.8557404	0.8779311	0.8240348	0.909266	0.8925634	0.8594489	0.9136724	0.9195164	0.921813	0.8613034	0.8586739	0.9222029	0.8919127	0.930372	0.8804988	0.8652593	0.8903053
0.8202109	0.8504746	0.8292605	0.8553314	0.8185794	0.7759002	0.9062013	0.8126455	0.7840053	0.8833049	0.8368024	0.9057109	0.798678	0.9066968	0.8950437	0.755613	0.8999519	0.866198	0.9046745	0.8807428	0.8874553	0.817457	0.8036805	0.8487423	0.8158255	0.880329	0.8301257	0.8837548	0.9361797	0.8843771	0.8262093	0.7723927	0.9057251	0.886135	0.8591398	0.9021527	0.8652753	0.8143489	0.8937874	0.8184134	0.8361836	0.9473838	0.7669922	0.8442229	0.9188143	0.9051511	0.8267133	0.7523695	0.7452354	0.914582
0.8206155	0.8580289	0.9065652	0.8232417	0.8471328	0.849168	0.8047526	0.7422608	0.8102311	0.7982845	0.738481	0.8528144	0.8158671	0.8992845	0.8666542	0.7951367	0.8516532	0.8831502	0.8628486	0.8463612	0.905041	0.878255	0.8048584	0.8636517	0.8665187	0.8555772	0.8582442	0.8356436	0.8875797	0.9085447	0.8717622	0.8323473	0.8842359	0.8948964	0.8966922	0.8599536	0.8065618	0.8667482	0.8805166	0.9199226	0.7898884	0.8742613	0.9060527	0.8515983	0.8605948	0.9075448	0.8961635	0.8943991	0.8791654	0.8746159
0.8696936	0.8247598	0.8565546	0.7958218	0.8300084	0.6436887	0.8718755	0.6873488	0.7210966	0.847072	0.8473951	0.8468078	0.7431157	0.8600733	0.8959756	0.8588361	0.8784283	0.8675048	0.8834444	0.8842189	0.8723124	0.8704786	0.8605266	0.8926761	0.8810154	0.851845	0.8566164	0.8704343	0.9153439	0.8140939	0.8441429	0.8036969	0.8531597	0.904476	0.8659969	0.8993732	0.8410928	0.8884644	0.9090245	0.8976384	0.8285277	0.8493032	0.8672183	0.9294555	0.8668678	0.8659994	0.8927637	0.8923092	0.8276739	0.9266757
0.5752563	0.5939156	0.5557639	0.7553316	0.6338307	0.9022102	0.7310191	0.9548266	0.8781527	0.9476222	0.929567	0.8193305	0.8825586	0.8412396	0.8564467	0.7892935	0.836774	0.776807	0.945919	0.7917696	0.8510014	0.8835111	0.8954712	0.7779272	0.7837474	0.8613403	0.8506259	0.8863871	0.9255714	0.8900784	0.8801926	0.9517317	0.9158207	0.9413555	0.9174246	0.8713955	0.9229572	0.9338023	0.8522195	0.8929712	0.8987325	0.9408151	0.8509885	0.5745759	0.7484663	0.9173024	0.7268243	0.9321038	0.9327878	0.9194313
0.8485163	0.6405501	0.7751695	0.8158138	0.6868531	0.8897496	0.8137184	0.7802988	0.8885547	0.695887	0.8969853	0.828832	0.8632689	0.7434619	0.8391764	0.9226667	0.8494415	0.7743841	0.9321647	0.8710922	0.8822931	0.7988514	0.8912278	0.8270156	0.7726881	0.8729616	0.907	0.8879626	0.9269107	0.7506509	0.8830045	0.960983	0.7567514	0.733409	0.9063804	0.7916306	0.5179655	0.9231988	0.8924165	0.895	0.9622588	0.9518177	0.7963995	0.8503096	0.945936	0.9379053	0.9539372	0.872655	0.8844538	0.9244977
0.627306	0.6241638	0.458985	0.6347749	0.6873407	0.8818328	0.879952	0.8450958	0.9071817	0.5315223	0.8766549	0.8458075	0.9308171	0.8592298	0.5253705	0.8407683	0.871474	0.7045722	0.9080846	0.7774167	0.8878908	0.7753143	0.8828506	0.8733478	0.7429543	0.883229	0.8937919	0.9056961	0.9535855	0.8927956	0.8754997	0.9635829	0.8945155	0.8091215	0.9289345	0.8645278	0.9198748	0.9382154	0.894493	0.9215912	0.8796085	0.9249591	0.9477346	0.8707216	0.9576063	0.9269001	0.9564263	0.896529	0.9331135	0.9483894
0.7474924	0.8267791	0.8363798	0.771789	0.8424586	0.8681334	0.8634194	0.8975989	0.8937538	0.8747339	0.4483562	0.8762479	0.8934906	0.9019017	0.8969072	0.8815517	0.9050475	0.8555339	0.9247067	0.875315	0.86503	0.7291237	0.8982559	0.8517032	0.8673151	0.8980073	0.8430262	0.8811107	0.9223935	0.891408	0.8795401	0.9212911	0.8796742	0.923508	0.8960885	0.8894521	0.8878742	0.4088902	0.8642901	0.6959759	0.9172581	0.9264804	0.649688	0.8296286	0.9326218	0.8657855	0.9214256	0.8983827	0.9073688	0.9166574
0.8874928	0.8627504	0.8577832	0.8668604	0.8494861	0.8887837	0.8818973	0.9086364	0.7465937	0.8651515	0.8798115	0.7959336	0.8692221	0.8706223	0.911806	0.8431338	0.8811881	0.8779606	0.7400534	0.8860713	0.9138174	0.9026619	0.8805566	0.8845047	0.8650603	0.8780161	0.6931627	0.7737152	0.9042366	0.8803294	0.8674654	0.4003564	0.8638325	0.9096213	0.8679441	0.9092724	0.6454154	0.9077874	0.8848548	0.9000624	0.9114129	0.9051284	0.863203	0.8986822	0.8940051	0.86701	0.852719	0.7954669	0.8979872	0.9205513
0.7625428	0.6665823	0.7887623	0.8468991	0.6571356	0.8543712	0.7314766	0.7575531	0.8485687	0.8089797	0.9126197	0.8383914	0.7805042	0.8299465	0.9360169	0.775256	0.8750516	0.9267067	0.7696823	0.8356983	0.9148118	0.939579	0.8923593	0.8375606	0.8177674	0.8890703	0.9352701	0.889527	0.4850342	0.87563	0.8726432	0.9657337	0.9116101	0.9226438	0.921056	0.9008588	0.9144714	0.8637548	0.8519168	0.9340155	0.9435545	0.730836	0.7808038	0.8458385	0.8949929	0.7776557	0.8218551	0.9383327	0.9418513	0.8578225
0.8352219	0.8383654	0.8970183	0.8144731	0.7849097	0.8173057	0.8451989	0.7465385	0.8299208	0.8886853	0.7912318	0.8114538	0.7779854	0.8241559	0.8985469	0.8238623	0.8509417	0.8727854	0.8838789	0.8814682	0.8921088	0.8010387	0.8482873	0.8960517	0.8822935	0.8407706	0.8075264	0.8480877	0.8847036	0.8795708	0.8893899	0.774049	0.8731825	0.9066485	0.8991249	0.8998474	0.8427234	0.7908547	0.892531	0.8737996	0.8832348	0.7638165	0.8854535	0.9249287	0.8658454	0.8829895	0.853805	0.8829069	0.8648967	0.8729925
0.7816451	0.7788329	0.7428896	0.8367704	0.8194264	0.9036211	0.874653	0.9073909	0.9168181	0.9515427	0.8606811	0.8900986	0.8284892	0.9250302	0.832611	0.7926154	0.8187609	0.8375192	0.8930603	0.8025682	0.9058247	0.8461539	0.9065176	0.8224734	0.861	0.836333	0.8176653	0.8901515	0.9067923	0.8711189	0.8352617	0.7922848	0.9563882	0.8600746	0.7865095	0.8928893	0.8908881	0.8650881	0.8828089	0.8353007	0.8545781	0.9040789	0.8586645	0.8604893	0.9264271	0.8405555	0.9027237	0.8947368	0.8543887	0.8522336
0.7053878	0.7494745	0.7912052	0.6793223	0.804642	0.883225	0.8474046	0.8713807	0.8410879	0.7850204	0.8945525	0.7837534	0.9044466	0.8342984	0.8323339	0.8809259	0.8752531	0.7664554	0.8177899	0.8325312	0.8567346	0.8478588	0.8777866	0.8011279	0.8590235	0.8744257	0.8147449	0.8614267	0.8912607	0.8434991	0.8356164	0.887513	0.8260047	0.8508815	0.8526083	0.8545455	0.91694	0.9281779	0.8722591	0.9101958	0.9196695	0.8942246	0.7897541	0.8312236	0.9135796	0.9062483	0.9296514	0.8756322	0.8597075	0.9326324
0.8490741	0.8507264	0.8596084	0.8661066	0.836119	0.6625104	0.8871421	0.7452357	0.7614847	0.8809871	0.6362231	0.8862697	0.7919784	0.9288551	0.9104575	0.8386669	0.9133295	0.9070451	0.8966519	0.8915564	0.9056187	0.852082	0.7756057	0.863026	0.9099584	0.8483621	0.7977246	0.9035272	0.924579	0.9010968	0.8123048	0.7918751	0.9168802	0.9151253	0.9066427	0.8932406	0.8246006	0.9141166	0.8959968	0.8774045	0.8687774	0.7887063	0.8902389	0.906561	0.8776408	0.8914049	0.8854955	0.8861797	0.8463953	0.9336921
0.7620471	0.7332721	0.8333126	0.7310399	0.7168123	0.8560966	0.8712129	0.8361766	0.9019597	0.8407665	0.9302716	0.738116	0.8774413	0.7840194	0.7170638	0.8412356	0.8621703	0.7889764	0.7961308	0.8502994	0.8564931	0.8372462	0.8089973	0.8497902	0.8369972	0.8818207	0.884625	0.8744521	0.8935378	0.8633113	0.8311756	0.9512471	0.8518904	0.8454288	0.8491748	0.7961757	0.921296	0.8955413	0.8420019	0.915943	0.9266639	0.9396545	0.8716808	0.8436853	0.919082	0.898807	0.934195	0.8986934	0.87513	0.9146369
0.7984749	0.7314921	0.7322456	0.7326843	0.7506119	0.8969757	0.8506733	0.7950152	0.9259683	0.8041244	0.9068477	0.7756511	0.8652945	0.7981948	0.6153159	0.8810561	0.8323412	0.8547779	0.9645714	0.8574091	0.9075695	0.8099423	0.9175156	0.7247754	0.816069	0.8518566	0.8428769	0.903232	0.8969492	0.8343681	0.863738	0.9566121	0.7602181	0.8466219	0.8754214	0.8253133	0.9123645	0.8924264	0.8067923	0.9341325	0.9135246	0.9541374	0.7252796	0.8013698	0.9287387	0.9207438	0.9360636	0.9137267	0.9249508	0.9389424
0.8457502	0.8370048	0.8959451	0.8484763	0.8317163	0.7779835	0.8391865	0.77133	0.8140025	0.84381	0.7949525	0.8478994	0.7594197	0.8438671	0.904326	0.8331141	0.8728964	0.8693912	0.8796784	0.8755513	0.8366331	0.8831713	0.7484944	0.9026068	0.8733611	0.8893999	0.8453054	0.8564962	0.8894545	0.8657804	0.8550314	0.8376853	0.8003961	0.8482375	0.898895	0.88266	0.8361828	0.8886426	0.8735428	0.8644865	0.8854501	0.8994328	0.8772667	0.8893954	0.8864499	0.9108179	0.8457237	0.8288375	0.899491	0.8804004
0.8226689	0.7945236	0.8749778	0.7760612	0.8184661	0.8484496	0.8248827	0.7681382	0.8665176	0.7081585	0.9054211	0.7998394	0.8620386	0.7113014	0.7732965	0.888894	0.8747883	0.8399815	0.8594511	0.869633	0.8726432	0.8165355	0.8558342	0.835153	0.862196	0.8771684	0.870926	0.846437	0.8643637	0.8460326	0.8870797	0.9155511	0.7740129	0.7629128	0.9054755	0.8821957	0.8700003	0.9111999	0.8749056	0.9280223	0.9189739	0.8909051	0.8938344	0.8809062	0.8868364	0.9166819	0.9104831	0.8948665	0.8770111	0.9083982
0.93968	0.9718332	0.9756761	0.9811961	0.9003828	0.7677082	0.7524765	0.7661015	0.7234323	0.9650049	0.6069074	0.983846	0.7609589	0.875128	0.9725351	0.803973	0.8416554	0.9797051	0.9035206	0.8725205	0.9620882	0.8967195	0.7780972	0.9644641	0.9343567	0.7978697	0.8825675	0.7967616	0.9796979	0.8743138	0.9371185	0.7987372	0.974561	0.9687821	0.9656529	0.928856	0.929287	0.5646969	0.8682653	0.8353354	0.489794	0.5753438	0.9498355	0.9833311	0.8581039	0.9458262	0.6058434	0.7928797	0.9650763	0.8129138
0.9327908	0.8916208	0.962148	0.9257774	0.932641	0.7831634	0.791773	0.7712259	0.8690656	0.801037	0.633368	0.824432	0.8780134	0.9259613	0.9596413	0.7650415	0.8208759	0.9504997	0.7219809	0.8974191	0.7279868	0.9651543	0.9224783	0.8751186	0.8911775	0.8577267	0.9514666	0.8113198	0.5889199	0.8597029	0.9494485	0.7170174	0.9276028	0.8024319	0.866645	0.8283076	0.7644501	0.9564416	0.9416475	0.9612082	0.9670218	0.7852176	0.9224398	0.9647149	0.8725783	0.7522607	0.9510288	0.7817475	0.7649071	0.7224455
0.7432392	0.7496006	0.8154015	0.7809685	0.7551153	0.8224487	0.8302215	0.7721413	0.8279051	0.8817757	0.8078591	0.8058133	0.7533889	0.8832082	0.8519708	0.8755039	0.8578008	0.8517671	0.8780756	0.8479814	0.6670994	0.8949901	0.8147157	0.8600023	0.8894362	0.8720945	0.8730302	0.8729143	0.7834145	0.8803223	0.8662716	0.8986802	0.8823441	0.9362867	0.8959063	0.8831687	0.8405003	0.9093764	0.8515272	0.9102226	0.9230727	0.9199664	0.8856812	0.8876196	0.9170078	0.9106709	0.9032524	0.916151	0.9234862	0.9139924
0.6512049	0.6828467	0.758385	0.7338615	0.645485	0.856311	0.823786	0.9246824	0.7761106	0.8820805	0.8765642	0.7922485	0.8558277	0.7959095	0.876032	0.8162252	0.8632987	0.8081667	0.9153762	0.8371909	0.8976974	0.8609219	0.8202019	0.8213654	0.8494245	0.8457703	0.8309322	0.8784135	0.9069977	0.9071341	0.8157324	0.9083616	0.8695099	0.9344447	0.8777911	0.8937994	0.8702056	0.9070274	0.8487557	0.9025574	0.9275683	0.938264	0.8666983	0.8369897	0.9072955	0.8886508	0.8814633	0.9036412	0.8533577	0.9262652
0.6433682	0.7642363	0.8335388	0.7023839	0.689553	0.8921764	0.8377548	0.9254964	0.875802	0.8832898	0.9043951	0.776246	0.9024045	0.8189097	0.7418476	0.8386797	0.8589679	0.733918	0.9071447	0.7839993	0.938422	0.8774068	0.8346842	0.7444939	0.8238035	0.8615371	0.8202243	0.854282	0.9055584	0.9323874	0.8282318	0.9449031	0.8848187	0.9349523	0.8985733	0.8676651	0.8852653	0.8712982	0.8749751	0.8763695	0.8815531	0.9368601	0.8018976	0.7538357	0.9447479	0.872807	0.9361725	0.8598963	0.8478979	0.9255427
0.8762754	0.8905813	0.9275146	0.9023125	0.8704298	0.8435886	0.913796	0.9239665	0.5922566	0.7318771	0.9385552	0.8389395	0.8537333	0.8841287	0.9471433	0.8697373	0.9493671	0.9104786	0.9343871	0.9288188	0.939321	0.7950684	0.8938041	0.934999	0.921544	0.8635634	0.6505843	0.6929646	0.9360866	0.9468003	0.6222667	0.465003	0.9284707	0.8083254	0.9425657	0.9468501	0.9229057	0.9420996	0.9458252	0.6301823	0.8841953	0.6895868	0.932118	0.9299403	0.9346488	0.8770198	0.7778226	0.8947456	0.9424566	0.9538072
0.8839623	0.8744704	0.88597	0.8712424	0.8514321	0.9079123	0.8982209	0.8153198	0.9302148	0.856587	0.6301619	0.9158473	0.9093696	0.8354645	0.9208698	0.7294449	0.8989967	0.9302865	0.799966	0.9124268	0.6931034	0.9366125	0.7675291	0.9289318	0.8693743	0.9044208	0.9235615	0.9287852	0.8854991	0.9331068	0.8966162	0.3581946	0.9267924	0.879746	0.9205961	0.8116094	0.9179057	0.829678	0.9236462	0.8409844	0.9364694	0.9190426	0.8906627	0.9376235	0.7730397	0.6179137	0.9145258	0.7367491	0.9019578	0.9103563
0.8526847	0.8385831	0.881451	0.8480357	0.8114892	0.6405471	0.8362485	0.7282434	0.678974	0.7711943	0.725498	0.8582336	0.8013084	0.8671588	0.9365139	0.8214192	0.8789508	0.9078372	0.9093217	0.9028613	0.8479742	0.9060658	0.7905077	0.9099786	0.8816204	0.9101818	0.8655104	0.8462925	0.8589879	0.8795452	0.8863274	0.8381278	0.8682545	0.9178886	0.8424253	0.905098	0.8098424	0.8849065	0.9190231	0.8799202	0.8983051	0.8233013	0.8556046	0.9112786	0.8888088	0.908693	0.897145	0.8416328	0.9309005	0.895516
0.9257745	0.9644436	0.96127	0.946778	0.9634072	0.9503541	0.9195704	0.7297371	0.978932	0.7663333	0.6657537	0.8086832	0.9564128	0.9482982	0.9282557	0.6481036	0.9125969	0.9403843	0.7301351	0.9463773	0.8328887	0.8906876	0.8756526	0.9132057	0.8322911	0.8029201	0.9720548	0.9565879	0.5244254	0.9218526	0.948758	0.2680302	0.9054611	0.6753124	0.9706852	0.7642357	0.8685028	0.8581111	0.9564342	0.9733244	0.939858	0.9662112	0.9144257	0.9353636	0.960648	0.634973	0.9456746	0.584355	0.5942311	0.9675338
0.8412014	0.8173124	0.848273	0.8228655	0.8286064	0.7619977	0.8508102	0.7327374	0.8450771	0.8623583	0.8242305	0.8400204	0.8729545	0.8316311	0.8800092	0.8807128	0.8717905	0.8662456	0.8677988	0.8712829	0.7726652	0.8736459	0.8389873	0.8933641	0.8994817	0.886888	0.8330125	0.8714455	0.8278984	0.8577506	0.8846133	0.864938	0.8787169	0.8686693	0.8264781	0.8803523	0.8697181	0.9227377	0.8808766	0.8874514	0.9108681	0.8204033	0.8824578	0.9053928	0.8908988	0.9153569	0.8975193	0.8767477	0.8520328	0.9147776
0.7753069	0.6880227	0.8335188	0.811612	0.8095729	0.8383501	0.850839	0.7216373	0.6894079	0.8727453	0.5858089	0.8188919	0.8532124	0.8240757	0.8751577	0.8524907	0.8978616	0.8475486	0.8990332	0.8851734	0.8909605	0.8990729	0.8382502	0.8845931	0.9016618	0.9005644	0.8605801	0.8816457	0.896956	0.8326409	0.8819107	0.9020187	0.8626347	0.8649731	0.9210711	0.8737062	0.8406842	0.9140893	0.8603594	0.8963903	0.9057304	0.9054044	0.848167	0.8849235	0.9160889	0.9145457	0.8973563	0.8932647	0.9096022	0.9217566
0.7919068	0.8174774	0.875432	0.7961069	0.8238634	0.8049653	0.8731858	0.7562688	0.8474805	0.8890917	0.8830625	0.8456377	0.8254575	0.8699439	0.8743415	0.8438529	0.9049038	0.8681753	0.9284807	0.8833304	0.8877846	0.8449529	0.8145629	0.8428108	0.893499	0.8214194	0.8137736	0.8841586	0.8058279	0.8947008	0.8314366	0.8277148	0.914916	0.8677041	0.8847413	0.8937504	0.8195798	0.9312192	0.8759322	0.8728901	0.845544	0.7532923	0.8245505	0.8841246	0.8937075	0.8471236	0.8588278	0.8993487	0.9114138	0.9113752
0.7863944	0.8776743	0.9060841	0.777825	0.8483838	0.8243793	0.8599769	0.7381088	0.8899125	0.6028844	0.9391921	0.806911	0.8646583	0.7545239	0.7056482	0.9402806	0.8548169	0.8283482	0.7983552	0.8448253	0.897028	0.8122668	0.870663	0.849756	0.7867736	0.8942749	0.8752261	0.8564927	0.9024475	0.8281348	0.9191281	0.9574566	0.6876935	0.6770504	0.9128937	0.7811669	0.8812919	0.9417639	0.9118761	0.9057005	0.9455606	0.9315212	0.9086062	0.8885991	0.9044887	0.9383615	0.9461198	0.8919656	0.845519	0.9340364
0.7640574	0.7635651	0.8415917	0.7879992	0.7863389	0.7829773	0.8028643	0.9150327	0.843899	0.8611838	0.8771763	0.8547342	0.8531972	0.8212792	0.8620146	0.8452125	0.8443834	0.8407747	0.9245095	0.8391036	0.8351773	0.8511431	0.8263057	0.8222976	0.8511567	0.8358734	0.8948793	0.8438606	0.8833103	0.8649328	0.8736062	0.9309379	0.8547438	0.9148523	0.8644332	0.8393177	0.8766812	0.8826339	0.8233196	0.9024729	0.8981867	0.931033	0.8290503	0.7905127	0.892883	0.9102604	0.9036856	0.8928432	0.8911172	0.9261773
0.8346345	0.84078	0.8911341	0.8666875	0.8692856	0.8111528	0.8602129	0.7970774	0.8314757	0.8449429	0.6307446	0.7391348	0.8458563	0.8314211	0.9141206	0.8977104	0.8960743	0.8701815	0.7664266	0.9111832	0.8804441	0.8469102	0.8741249	0.9101652	0.9132537	0.897179	0.9099699	0.9054447	0.8785047	0.8640935	0.8758903	0.5895326	0.8408924	0.8163947	0.9120339	0.8752918	0.8631426	0.8766426	0.8915133	0.8958221	0.8886639	0.8971165	0.8966991	0.9189494	0.899918	0.6187907	0.8697912	0.898151	0.9085438	0.8840228
0.7248851	0.9723094	0.9109083	0.8292634	0.9770692	0.8476405	0.9653723	0.9644625	0.9696528	0.5794122	0.6296645	0.5475464	0.933243	0.9853523	0.937435	0.9106464	0.9661703	0.92298	0.9563117	0.8439451	0.9707992	0.9287283	0.9610713	0.8399761	0.9508492	0.9438757	0.9773882	0.968661	0.1725028	0.7224023	0.9690365	0.9619343	0.7486464	0.9589363	NA	0.972858	0.9817236	0.9515138	NA	0.9738714	0.9397967	0.9687415	0.5647238	0.9673578	0.832093	0.9708143	0.966338	0.3912794	0.2302511	0.6881734
0.7105282	0.7705591	0.8240411	0.7648729	0.7643654	0.7339337	0.8562489	0.8428995	0.7498643	0.8862424	0.856003	0.8303619	0.8279102	0.8731499	0.8509966	0.8595864	0.8930759	NA	0.8913525	0.8495388	NA	0.8615521	0.9244415	0.8216166	0.8672203	0.8642353	0.8719686	0.881278	0.8867781	NA	0.8625969	0.8673418	0.8798223	0.9008803	0.8663482	NA	0.854505	0.9142258	0.9031731	0.9241042	0.9100472	NA	0.829336	0.8161155	0.8981628	0.9042339	0.9293333	0.8941014	0.9108233	0.9322454
0.6861357	0.7103413	0.7933999	0.7633927	0.7699503	0.8933505	0.8497781	0.827974	0.9141818	0.6431633	0.9021555	0.859118	0.8941714	0.861937	0.7056095	0.8697228	0.8716259	0.7404302	NA	0.8134657	0.8866407	0.9140796	0.8814055	0.7393398	0.8048361	0.924821	0.8614972	0.8741284	0.897828	0.8787939	0.8917501	0.9638442	0.8057898	0.8956183	0.8039297	0.8389463	0.9314792	0.9212722	0.8783391	0.9160591	0.9341977	0.9461848	0.8637906	0.7821662	0.9362085	0.9151484	0.9590712	0.9332677	0.8995165	0.931125
[truncated: 1,420 more rows]
[truncated: 14 more columns]
