# Supplementary material for: De novo DNA methyltransferase activity in colorectal cancer is directed towards H3K36me3 marked CpG islands
Source: Nat Commun. 2021 Jan 29;12:694. doi: 10.1038/s41467-020-20716-w (PMC7846778; doi:10.1038/s41467-020-20716-w)
Supplement: Supplementary file 4 — Source Data [file 41467_2020_20716_MOESM4_ESM.zip › source_data_for_figures/figure_s5/panel_b/source_data_boxplot_adenoma_h3k4me3.txt]

0.0179052138333333
0.0460655623809524
0.614687288095238
0.0348160527619048
0.102015269761905
0.0271587989285714
0.0318859071428571
0.017431468047619
0.088448789047619
0.0727821471428571
0.111508434285714
0.46067599
0.0900466154761905
0.0989229573809524
0.274421022619048
0.14050062547619
0.56293745
0.0312316528571429
0.328425371428571
0.142619956904762
0.117225975952381
0.0927439121428571
0.0304326119047619
0.112086694047619
0.0982459102380952
0.0286847592682927
0.0245389703809524
0.0609830454761905
0.125559842619048
0.149144327142857
0.106256381190476
0.0573001723809524
0.126120658333333
0.0256270632619048
0.07529952
0.0635297302380952
0.026450869452381
0.0853932023809524
0.216452361904762
0.0835070857142857
0.236367969047619
0.105325430714286
0.331213065142857
0.128534074761905
0.323863158809524
0.155587582380952
0.0160895073809524
0.0831514169047619
0.0904745683333333
0.118141939047619
0.0464177469047619
0.113296002857143
0.0493818142857143
0.127060143571429
0.0895144447619048
0.0982802171428571
0.0501650719047619
0.0222887182380952
0.0194986111190476
0.122350931428571
0.542053626190476
0.0160409949761905
0.0764377635714286
0.061551965952381
0.116185795952381
0.335053886666667
0.0416154911904762
0.043958060952381
0.011498841425
0.0599275766666667
0.353277741904762
0.123982021904762
0.112115322857143
0.130976213571429
0.134558095238095
0.009454791125
0.686658197619048
0.0150231001428571
0.109921654761905
0.147687321428571
0.0425160702380952
0.145846356666667
0.0202039906428571
0.0347510933333333
0.110906975238095
0.038364519047619
0.808033076190476
0.0871222830952381
0.0914624876190476
0.649558616666667
0.46829775952381
0.150554
0.128450745714286
0.0190507227380952
0.0760560866666667
0.194436807642857
0.120036946904762
0.0979571761904762
0.0726471402380952
0.0151493373809524
0.066756065
0.0162909174285714
0.0935780883333333
0.125845613809524
0.32154907697619
0.0502649
0.0941567371428571
0.175772201428571
0.015174449
0.350055889756098
0.0205497854285714
0.50712875
0.169145426190476
0.106017426666667
0.108583747619048
0.0984445602380952
0.0453748204761905
0.171675673809524
0.218761963095238
0.125790639761905
0.595909554761905
0.0574190830952381
0.0319333464285714
0.0165486484047619
0.177318749047619
0.059859034047619
0.0673264857142857
0.011649637952381
0.104773714285714
0.0233869192857143
0.103944765
0.0166534591904762
0.0110785114390244
0.0124387782142857
0.104111787142857
0.0309895695238095
0.0632116007317073
0.110596191904762
0.0433236248780488
0.137516216666667
0.214485146428571
0.0762189678571429
0.12869958952381
0.0232800907142857
0.0191806335714286
0.26347365952381
0.0944176778571429
0.090855565
0.0320713423809524
0.0226924991219512
0.0158089946904762
0.107861012857143
0.100777350238095
0.207947750714286
0.224937769047619
0.112031293095238
0.169969626190476
0.0135949614047619
0.0802915665853658
0.378850542857143
0.148095362380952
0.0387955425952381
0.0114518877380952
0.0230321758095238
0.0436725697619048
0.10856677
0.508211497619048
0.0970219628571429
0.0222054295238095
0.0995081278571429
0.0539511226190476
0.04061775
0.0199254873809524
0.0208260294285714
0.466787647619048
0.0965303104761905
0.0248966504761905
0.0328180295238095
0.0218739142857143
0.316687645238095
0.0706975930952381
0.0159980190714286
0.382394442857143
0.0973503178571429
0.125845668095238
0.0216086858809524
0.0199490204761905
0.109680486904762
0.123294336666667
0.338241924047619
0.10130728547619
0.0515257980952381
0.119347897380952
0.0282929557142857
0.104154092380952
0.117137083095238
0.103957406190476
0.0328217669047619
0.158194023809524
0.0374744102380952
0.407376776190476
0.021422125952381
0.0300202330952381
0.0281641812619048
0.053583115
0.105331033571429
0.211225857142857
0.0195497984285714
0.0307619634761905
0.166351030952381
0.472274095238095
0.126664827560976
0.0387591207142857
0.0978744152380952
0.140452921904762
0.0437734788095238
0.084627754047619
0.154995795952381
0.0767590957142857
0.279706571428571
0.62835609047619
0.447491057142857
0.688202057142857
0.07805329
0.241904054047619
0.039793595
0.113432175714286
0.23923285
0.116129724047619
0.0816411066666667
0.111022242619048
0.108869505714286
0.0796151778571429
0.0659028445238095
0.069047420952381
0.166304895238095
0.499474000952381
0.0693740080952381
0.0563867073809524
0.0282223353809524
0.0890838785714286
0.0507494669047619
0.0738676876190476
0.0758879266666667
0.0530099770731707
0.0628244883333333
0.0259723604761905
0.0656873019047619
0.0810876861904762
0.0379775995238095
0.0216675852380952
0.0187433600714286
0.0357035588095238
0.499908688095238
0.107257892142857
0.0272179000714286
0.0979464645238095
0.113961151666667
0.207576810714286
0.0428727957142857
0.0601290202380952
0.093894629047619
0.0698467723809524
0.0278215573809524
0.0214680564047619
0.0235474383333333
0.0815146904761905
0.0328406811904762
0.498202799047619
0.107285600714286
0.203834928571429
0.285878919047619
0.0644006778571429
0.0265775875238095
0.0233704842857143
0.182746101904762
0.0925051066666667
0.228529307142857
0.647140740476191
0.0206434534047619
0.0688338223809524
0.0080398740952381
0.0157610209285714
0.0153227404634146
0.0163003424047619
0.287479648333333
0.0671995254761905
0.120760022142857
0.210575357142857
0.0646467707142857
0.119936440714286
0.0510901907142857
0.0406533492857143
0.579888926190476
0.0912142202380952
0.118739267142857
0.83199504047619
0.0410492285714286
0.0183344781428571
0.11570932902439
0.529185052380952
0.0213574564761905
0.017378801
0.0945917766666667
0.0675287585714286
0.066540619047619
0.0248356971428571
0.0246225676190476
0.185238226190476
0.129771245238095
0.70522855
0.160238450952381
0.02802641
0.112448744047619
0.095104555
0.107041788095238
0.024376946
0.14784676
0.0795842595238095
0.636108526190476
0.0371006816666667
0.334123756190476
0.209272247857143
0.498326723809524
0.0790711066666667
0.020427348047619
0.411269885714286
0.798238380952381
0.0236243104761905
0.705036128571429
0.115273381190476
0.0237930992857143
0.277919371428571
0.122370271190476
0.0696623802380952
0.056387895952381
0.0127688609756098
0.0260428635714286
0.0671450478571429
0.0519154507142857
0.0255023780952381
0.0162773083095238
0.083059295
0.0929052033333333
0.0271843408571429
0.0304537088095238
0.0237886868780488
0.130441852142857
0.72874160952381
0.121662778571429
0.0507916885714286
0.148359363095238
0.442373257142857
0.0365916495238095
0.622108011904762
0.340494076428571
0.0971969580952381
0.104986859047619
0.777378928571429
0.0420893861904762
0.10975754452381
0.0268805488095238
0.0992004869047619
0.0573643052380952
0.0934273719047619
0.0217168421190476
0.0668181511904762
0.111355891428571
0.117210103095238
0.0168442263809524
0.0706942547619048
0.115316405
0.417235765
0.12214111452381
0.149481602380952
0.111679223095238
0.383610183333333
0.0193580242857143
0.024793455
0.200223203095238
0.0483180261904762
0.014557519
0.0275107930952381
0.016687620952381
0.0724962328571429
0.0906432892857143
0.122037943809524
0.100376747380952
0.0754452407142857
0.0384050535714286
0.119819764047619
0.328680272857143
0.0901356523809524
0.53620354547619
0.629302633333333
0.239940802380952
0.0610180451219512
0.491208776190476
0.0146097181904762
0.0588871102380952
0.135746017380952
0.0177092219047619
0.0897741276190476
0.0752320378571429
0.111780721190476
0.0485671716666667
0.0194867362439024
0.0193809455238095
0.0789362352380952
0.0194948584761905
0.124239852857143
0.012175604097561
0.0178003655952381
0.0210921363809524
0.0169250611
0.10711078047619
0.0795912585714286
0.0397418472857143
0.253207001904762
0.106478456428571
0.390560117857143
0.0256691704047619
0.0357673680952381
0.0264533033333333
0.0655763902380952
0.0879390797619048
0.525626138095238
0.0775774383333333
0.141663186190476
0.0555727380952381
0.0169258103809524
0.111532601190476
0.0541918552380952
0.175132183333333
0.369714298428571
0.014422820547619
0.089781165
0.124719946666667
0.108986195714286
0.513613187142857
0.187359834761905
0.030850324452381
0.130557437142857
0.396456075952381
0.0699684295238095
0.170139615238095
0.0515155261904762
0.171538276190476
0.0328723864285714
0.413023549761905
0.3954509
0.058199616
0.728546978571429
0.0139409618095238
0.0217332651428571
0.0865750107142857
0.0920609083333333
0.14067826047619
0.0923449083333333
0.0748252340476191
0.0866243971428571
0.0944697969047619
0.0124788217619048
0.024316910952381
0.832683545238095
0.0184654670731707
0.132136047857143
0.096901615
0.164280530952381
0.25424755
0.363767995238095
0.0252227211904762
0.0519748164285714
0.0766682883333333
0.136838445952381
0.0992741469047619
0.13494975902439
0.0242576788095238
0.5611571
0.0812170885714286
0.687959533333333
0.324368321428571
0.0300613093333333
0.0611050176190476
0.0302672954761905
0.176838411190476
0.0892295883333333
0.0986569795238095
0.0343568233333333
0.14963823547619
0.10268187547619
0.126540872619048
0.0182107186666667
0.0224115817857143
0.150002945238095
0.0954339242857143
0.0427113992857143
0.374814317380952
0.0661559414285714
0.0930696973809524
0.127327703809524
0.156359483333333
0.0464921430952381
0.221559957142857
0.589904622439024
0.0822719454761905
0.113757930952381
0.138223733333333
0.15077880952381
0.0837897004761905
0.0368060114285714
0.128451371666667
0.160215430952381
0.0735007933333333
0.103596883095238
0.335217669285714
0.0546878469047619
0.0472208611904762
0.0721333538095238
0.24702920952381
0.0709953847619048
0.0727399045238095
0.0630616145238095
0.0783940754761905
0.0308007883333333
0.616492604761905
0.0692733961904762
0.132931653095238
0.188934848333333
0.01902721
0.11692043
0.0852041988095238
0.444206525
0.0349644388095238
0.0340765176190476
0.0762097231707317
0.0446018483333333
0.0337811723809524
0.120539067142857
0.170249346666667
0.31855589047619
0.496951073809524
0.0287882543902439
0.265857792857143
0.403438931833333
0.100947863333333
0.0284294880952381
0.213472707142857
0.153720751904762
0.0143814899756098
0.0957164111904762
0.190985803095238
0.0687479230952381
0.426083819047619
0.0179542737948718
0.54868375
0.0372671195238095
0.422468665
0.015280765547619
0.106474722142857
0.114204228571429
0.010565637097561
0.114464744285714
0.0235810630952381
0.237697678571429
0.093739950952381
0.170141000714286
0.0223353288809524
0.186944504761905
0.103870945714286
0.106672855
0.293708810952381
0.0903073254761905
0.0146178930714286
0.257024471428571
0.0950802245238095
0.0376556504761905
0.0153199569512195
0.0184749307380952
0.0635627190476191
0.163411879285714
0.0994138369047619
0.142083532857143
0.0370204257142857
0.0356518411904762
0.15390623902439
0.232456057142857
0.0625339942857143
0.0694252921428571
0.0462542397619048
0.0183422814761905
0.0402654892857143
0.0167109597142857
0.0188304196585366
0.160406733333333
0.171824773571429
0.0147144401904762
0.0175090363571429
0.110325360714286
0.0194374148780488
0.0861038995238095
0.0871159192857143
0.550095404761905
0.750964828571429
0.120163913809524
0.0162328519761905
0.0861675407142857
0.126350681428571
0.101537265
0.01280880665
0.110848843095238
0.531470275952381
0.13572821547619
0.190079886190476
0.452692247619048
0.463238564285714
0.0783961071428571
0.0666709521428571
0.0723639495238095
0.130033446190476
0.359513966666667
0.0795308002380952
0.0351427895238095
0.0185027268571429
0.0518401824390244
0.0968528928571429
0.0287162961904762
0.0652051673809524
0.097242785
0.0629802233333333
0.123157368095238
0.153607842857143
0.0578188663414634
0.0767692776190476
0.269611960238095
0.0723238307142857
0.112930384285714
0.0824344464285714
0.040882464047619
0.0175400462142857
0.0547321797619048
0.181120530952381
0.39031399047619
0.0955389871428571
0.093318750952381
0.107771178571429
0.357398082142857
0.0894927254761905
0.0785309995238095
0.147631106666667
0.016573709
0.0742035180952381
0.0220374723333333
0.061472245
0.190266052380952
0.203126393571429
0.0475145454761905
0.0641660135714286
0.101908042142857
0.0307655769047619
0.0184267091904762
0.10070879452381
0.0405705885714286
0.0307477431707317
0.173398464285714
0.0892792385714286
0.11564223047619
0.0927967616666667
0.150305138095238
0.0913436176190476
0.119280568809524
0.0654563202380952
0.0950760878571429
0.0159196199761905
0.0171887446153846
0.497014265238095
0.013601608
0.253338591904762
0.0194213926666667
0.0598345767857143
0.0201291066666667
0.0252944389047619
0.165943535714286
0.0310092233333333
0.146836416904762
0.410160414285714
0.0276409338095238
0.0314016788095238
0.0972818085714286
0.648769857142857
0.6589372
0.0980923678571429
0.29155160952381
0.183816066666667
0.0711611566666667
0.12403941
0.0899740673809524
0.0837079483333333
0.309070965
0.0650044492857143
0.112170216666667
0.0652035616666667
0.315548616666667
0.019897420952381
0.0879058735714286
0.239227440238095
0.20599085952381
0.36589149
0.015530370047619
0.102946607857143
0.100289950952381
0.0591905466666667
0.0292161916666667
0.0575343736585366
0.00987499885714286
0.023541366902439
0.100439073571429
0.0306163509756098
0.015227692
0.304615595238095
0.141702658571429
0.193776604761905
0.656446888095238
0.216376930952381
0.221216895952381
0.117454308333333
0.0564981578571429
0.144787941666667
0.126507333333333
0.169136535714286
0.104270133902439
0.0862924535714286
0.039118229047619
0.108800855714286
0.662950942857143
0.0977633741463415
0.533681752380952
0.0654384504761905
0.509297971428571
0.235977319047619
0.15917750952381
0.00953025570731707
0.0125795111538462
0.411422278571429
0.154586014285714
0.575095754761905
0.261315022142857
0.0624134295238095
0.112427315952381
0.0870006835714286
0.0260221487380952
0.0688486026190476
0.0207143836190476
0.0249980138095238
0.344892690238095
0.122370900952381
0.0150753441904762
0.390630802380952
0.114697719285714
0.0977669333333333
0.0758553195238095
0.0810305097619048
0.0284347
0.209909304761905
0.0374216221428571
0.0723628035714286
0.26603539047619
0.0979273070731707
0.0139926698095238
0.244198492857143
0.200426582857143
0.0453914442857143
0.0732089326190476
0.145538257142857
0.0241749742857143
0.0883656402380952
0.169328730952381
0.0785032569047619
0.515503464285714
0.027560358047619
0.0618569807142857
0.23221713047619
0.0753827238095238
0.469216266666667
0.0253537236341463
0.0377986742857143
0.0203103880952381
0.0978087847619048
0.113438042857143
0.04140569
0.129212802380952
0.456954176190476
0.0480179528571429
0.706067585714286
0.0480564676190476
0.0237380171666667
0.102553005
0.0166857497857143
0.0315998671428571
0.117703818095238
0.0158775381666667
0.251827692857143
0.151123120952381
0.0827869064285714
0.0251281097619048
0.0346853980487805
0.0247544354761905
0.0736161459523809
0.24156280952381
0.0685738402380952
0.670818880952381
0.0879729969047619
0.0951234833333333
0.0234654043414634
0.0180498374146341
0.0254422068571429
0.260204020238095
0.0241327171190476
0.0306938114285714
0.0882024027857143
0.118841820238095
0.110318178095238
0.565808152142857
0.095526225
0.0150474883414634
0.0299389065
0.0238464562380952
0.0200545811904762
0.0477625726190476
0.235123330952381
0.723683833333333
0.106384488571429
0.00922346833333333
0.421320004047619
0.0787474126190476
0.0378125266666667
0.0935647361904762
0.137610185
0.0253082066666667
0.115785902380952
0.743684207142857
0.0241415476190476
0.460214232857143
0.0568515135714286
0.5783026
0.126157093095238
0.452966630952381
0.0720108873809524
0.0276020719047619
0.0883601392857143
0.106231677380952
0.0426617095238095
0.0162339159047619
0.0541579238095238
0.0920527795121951
0.677823669047619
0.0682024433333333
0.0715398088095238
0.399832514285714
0.0273479514285714
0.0864887714285714
0.0917456297619048
0.088274285
0.0517156138095238
0.11539547047619
0.554213585714286
0.11726774
0.0155720211428571
0.131269901428571
0.361913238095238
0.0384458526190476
0.276269445952381
0.0249266174285714
0.134193911190476
0.017019171
0.424346262142857
0.0642038792857143
0.0512048452380952
0.0550864192857143
0.335534299285714
0.092046665
0.0117062986190476
0.105987106190476
0.121164681904762
0.0958769973809524
0.0521585530952381
0.152714053571429
0.0476022221428571
0.0976656888095238
0.515137928571429
0.0813169616666667
0.0207252015
0.0491144876190476
0.392329715952381
0.0796368280952381
0.115375364047619
0.110309951190476
0.0639923464285714
0.0245717366666667
0.0804569821428571
0.125674793571429
0.448306892380952
0.0347688685714286
0.0759505825714286
0.0587923811904762
0.0688289166666667
0.0199769131666667
0.0986645659523809
0.0209933666190476
0.161660509285714
0.0703044160789474
0.030469724047619
0.114147018333333
0.01275165325
0.0156509489285714
0.282390692857143
0.0537059221428571
0.0425360963414634
0.0229728733333333
0.091628265
0.305437435853659
0.138474577857143
0.0450810064285714
0.173273418571429
0.0333200819047619
0.0510448021428571
0.0773900516666667
0.0950228035714286
0.435291811904762
0.0334501521428571
0.017973438547619
0.0216100318809524
0.106700623333333
0.107182312380952
0.0673315364285714
0.0778992490476191
0.0305907423809524
0.358589576904762
0.0587261030952381
0.0323356751219512
0.079349565
0.0977362935714286
0.0120442826428571
0.0854884216666667
0.259244588571429
0.0267068909285714
0.138598383333333
0.060128365
0.0965896002380952
0.013648495452381
0.0405102423809524
0.207658492142857
0.05193711925
0.155881832619048
0.0863019807142857
0.0705148802380952
0.360775858292683
0.111852903809524
0.022005645547619
0.0363349988095238
0.0229177934761905
0.0662214035714286
0.485722221904762
0.0675258788095238
0.060661645
0.140701628809524
0.694209064285714
0.0347612471428571
0.56662224047619
0.0699352054761905
0.0179424791904762
0.107209664285714
0.0148206118571429
0.0799443280952381
0.596705238095238
0.0207297930952381
0.671175521190476
0.117131368571429
0.165018407380952
0.836501
0.0250315826190476
0.09915354
0.0800987404761905
0.396286771428571
0.524668060952381
0.102424326190476
0.118957527380952
0.12003491195122
0.0154090481190476
0.114887616904762
0.0482617388095238
0.07952045
0.0649135061904762
0.0487383297619048
0.680917180952381
0.0194356161904762
0.0807390169047619
0.134862036666667
0.0692574580952381
0.16382695
0.259078508095238
0.0189372680714286
0.390090285714286
0.0166759268809524
0.177283171428571
0.0995140454761905
0.0808100326190476
0.0298811462857143
0.761671278571429
0.117309121190476
0.0785179235714286
0.324534086666667
0.0155469402007143
0.0898720985714286
0.110905526190476
0.0369098471428571
0.218806523809524
0.567925692857143
0.144901285238095
0.0821048269047619
0.0327386497619048
0.0281030448809524
0.12176155952381
0.0914852326190476
0.233596577142857
0.0752355971428571
0.0908205897619048
0.184721845238095
0.0375308323095238
0.125736743095238
0.031236559952381
0.0461584047619048
0.0995373528571429
0.116391720714286
0.0889641097619048
0.113980590238095
0.242420051666667
0.0117823985121951
0.16610868
0.11391686452381
0.0348143328571429
0.0756883078571429
0.0893523228571429
0.680239776190476
0.0698614892857143
0.0654541314285714
0.0242720266666667
0.031482695
0.0902108676190476
0.108800896428571
0.0979104121428571
0.0492144126190476
0.013040421
0.0139622657142857
0.132278368571429
0.479408302380952
0.0520786080952381
0.0409816876190476
0.100301799761905
0.0221505397619048
0.114132756666667
0.115053734047619
0.447264911904762
0.0351999678571429
0.11911779
0.130901595238095
0.21746165952381
0.0283933702380952
0.0387675345238095
0.164934914285714
0.0945972916666667
0.233313410238095
0.0511348830952381
0.0555433160714286
0.112593891666667
0.133640861904762
0.146685988095238
0.0272907438095238
0.0491426419047619
0.115009580238095
0.061111620952381
0.110135555714286
0.130457386428571
0.0907652685714286
0.0652690919047619
0.154140536428571
0.16566180452381
0.10474826047619
0.195057888095238
0.11319254547619
0.578482428571429
0.0900895511904762
0.122441521904762
0.0337232884047619
0.0170687081428571
0.0250550873170732
0.374376784285714
0.14602324047619
0.0628489904761905
0.053465945952381
0.0360569702380952
0.0411538507142857
0.0199596805238095
0.105178888571429
0.109122991190476
0.26264219047619
0.0380894269047619
0.0154281705
0.156648611666667
0.0776365711904762
0.0180510904047619
0.0275485907142857
0.124950209761905
0.0507914619047619
0.0717132178571429
0.530986095121951
0.0870652676190476
0.0204566953095238
0.149075053809524
0.101901547142857
0.0164890486829268
0.0274041316666667
0.0863491469047619
0.0824625235714286
0.022031400952381
0.0807975588095238
0.122570224761905
0.127722133571429
0.0739184997619048
0.0674795816666667
0.0697730711904762
0.0190547237619048
0.0325393130952381
0.185311649285714
0.0236860976904762
0.0722233557142857
0.0242406516904762
0.567981857142857
0.11403450047619
0.108569355238095
0.373662114285714
0.0425014782857143
0.0324497807142857
0.308061604761905
0.0271591269047619
0.100650132857143
0.111495876904762
0.15035535952381
0.170372438095238
0.0328671283333333
0.231654075714286
0.100221416428571
0.0495539285714286
0.0168034484285714
0.0732355376190476
0.44684539047619
0.0191551847380952
0.058329185952381
0.0162862190952381
0.0261362054390244
0.0440296545238095
0.0350070509523809
0.113928027619048
0.0303242147619048
0.367902488095238
0.0269674575365854
0.509567008095238
0.102454153095238
0.51590246452381
0.140847717142857
0.0802740340476191
0.125078763095238
0.244258442857143
0.067967945952381
0.028833769047619
0.0158409218809524
0.193553303809524
0.0145898667380952
0.238486988095238
0.0905866163414634
0.0378884914285714
0.100186267857143
0.0849456935714286
0.0998903392857143
0.350643534047619
0.262278936190476
0.655559671428571
0.0348943428571429
0.0347552668809524
0.0854072419512195
0.0708671838095238
0.106083917142857
0.145227911428571
0.0185645270714286
0.0205956752380952
0.114568511190476
0.0187687200238095
0.0508479173809524
0.0614515254761905
0.48664500952381
0.150694113095238
0.477980716190476
0.485675302380952
0.0820550473809524
0.0813928233333333
0.104149163571429
0.0165978909761905
0.0267141054761905
0.088612019047619
0.0382952638571429
0.388215937619048
0.0209454291666667
0.064267165952381
0.0346107478571429
0.0857803542857143
0.123585891190476
0.15187507452381
0.0242529188095238
0.0636214233333333
0.248743318571429
0.0993986319047619
0.0683128802380952
0.0255634119047619
0.0876418995238095
0.494152260952381
0.554838373809524
0.120698916428571
0.0422593014285714
0.0319450645238095
0.029808651047619
0.0104052543333333
0.0337371054761905
0.123552521904762
0.294674066666667
0.00893931554761905
0.134333402380952
0.0303541830952381
0.0984707330952381
0.290402677619048
0.0963301157142857
0.121471566190476
0.0160093738571429
0.127181011904762
0.173998488571429
0.11022809
0.0225010383333333
0.107355685
0.247087219047619
0.0718829878571429
0.0989179435714286
0.126555984285714
0.147506928571429
0.0880395657142857
0.125089993809524
0.0907114828571429
0.0357046976190476
0.0345361904285714
0.751628454761905
0.038723870952381
0.115140882857143
0.0190371095238095
0.230047580952381
0.148126409047619
0.0608259811904762
0.113194150238095
0.151725535714286
0.0311402364285714
0.30576425
0.0363425302380952
0.0671881469047619
0.204698741666667
0.194753866904762
0.0864301514285714
0.162921604761905
0.0871260030952381
0.175084757142857
0.376623355952381
0.0859938764285714
0.0475915457142857
0.378688901666667
0.0618507511904762
0.0861661738095238
0.12230028547619
0.0702178471428571
0.0271263504878049
0.35679031047619
0.024905993452381
0.0510308319047619
0.222634099285714
0.0728211773809524
0.0801591023809524
0.142548592619048
0.0950897838095238
0.119787097142857
0.103038633333333
0.541514880952381
0.0428123438095238
0.0262003943902439
0.142146765714286
0.32165943547619
0.0783001014285714
0.113712187619048
0.0209599883809524
0.0337365169047619
0.0824527433333333
0.0145393321428571
0.154799785238095
0.0655266297619048
0.093926339047619
0.111387617619048
0.27217969047619
0.112328221666667
0.186347817857143
0.0990354204761905
0.0143327693571429
0.234715285714286
0.0642471533333333
0.643322224523809
0.112512833333333
0.549119311904762
0.242573702857143
0.036076215
0.2324895
0.538864787380952
0.0209186372142857
0.0831934828571429
0.266915866666667
0.0415116885714286
0.0896771897619048
0.10195868452381
0.0969800780952381
0.0752766071428571
0.111455672380952
0.0721324407142857
0.182175796785714
0.0517535752142857
0.0810480504761905
0.198091673809524
0.0863484928571429
0.0347418904761905
0.0683811859523809
0.0347278497619048
0.0245311777142857
0.115757703333333
0.0354534930476191
0.0824188711904762
0.0249377834761905
0.0801905635714286
0.165522315238095
0.0156658130714286
0.14576408
0.0460484092307692
0.170394742380952
0.341372564285714
0.0758529533333333
0.0954064895238095
0.109401607619048
0.124787959285714
0.104800396190476
0.0835175754761905
0.0967955376190476
0.0234606551428571
0.017479365
0.107718077619048
0.091216175
0.100499737619048
0.0456993011904762
0.0850096023809524
0.0903574542857143
0.0846057164285714
0.0177655612619048
0.339504031666667
0.224961272380952
0.229876233333333
0.501926976190476
0.207101576190476
0.0188656654285714
0.16481896
0.023726844047619
0.444522578571429
0.139565293333333
0.409664761666667
0.31471290452381
0.0778955816666667
0.0747715635714286
0.0881973661904762
0.0201758898095238
0.0165668958333333
0.0363596566666667
0.0353257914285714
0.0820817485714286
0.0848294197619048
0.103640011666667
0.321966270595238
0.020074992952381
0.601711592857143
0.0663552611904762
0.432673715
0.135456878809524
0.0347371769047619
0.0498502957142857
0.0542538123809524
0.41789217952381
0.0299963411904762
0.0784885373809524
0.0340294071428571
0.0179903696190476
0.122798265714286
0.152295188095238
0.937529678571429
0.112978683095238
0.0552569745238095
0.0862135609523809
0.0590694566666667
0.087428170952381
0.448802683333333
0.0471692469047619
0.461778635714286
0.0673185533333333
0.123604886190476
0.345706111904762
0.262525036190476
0.100435040952381
0.109150571904762
0.067221065
0.0953293197619048
0.15082558565
0.0181425689761905
0.0834535464285714
0.198321792857143
0.0503585566666667
0.137935974761905
0.119577766428571
0.483071855
0.0688883692857143
0.656952226190476
0.23345585047619
0.150648519047619
0.018633778675
0.100118191666667
0.0386783378571429
0.0310149472857143
0.15687184952381
0.24895842547619
0.153514331428571
0.349616964285714
0.0112490157857143
0.374487666904762
0.0248018725238095
0.0388661402439024
0.37858981952381
0.197999616666667
0.0186899102142857
0.0547667240476191
0.0950853616666667
0.138134382619048
0.143252421190476
0.579343738095238
0.0761306171428571
0.123083956666667
0.403936233333333
0.26252314047619
0.019212939047619
0.659216547619048
0.0299645745238095
0.0778600164285714
0.077621164047619
0.0409990466666667
0.0691095507142857
0.0305301358809524
0.073331704047619
0.0170923912380952
0.870424764285714
0.0521109707142857
0.0173986243095238
0.0633036026190476
0.112547984761905
0.539505590476191
0.0975762028571429
0.0742733819047619
0.0846730266666667
0.278418652380952
0.382480907142857
0.0183965685952381
0.0196296186428571
0.14648550952381
0.107247524761905
0.0797144442857143
0.274510847619048
0.0218812042380952
0.457376626190476
0.107444795714286
0.0307515976190476
0.110791145238095
0.0825045373809524
0.0218959283333333
0.066362045
0.17679590047619
0.029772539047619
0.0889742388095238
0.130306063571429
0.480486699047619
0.146854456904762
0.0731549216666667
0.191575283333333
0.197584528571429
0.196404495238095
0.119297170952381
0.0250982115238095
0.108926831904762
0.584604616666667
0.206600135714286
0.0717238557142857
0.0249575570731707
0.0933442854761905
0.110855723095238
0.0815372126190476
0.0716965852380952
0.223686097142857
0.0699208695238095
0.0880354073809524
0.0970220323809524
0.160767123809524
0.0770939511904762
0.0666013338095238
0.112223833333333
0.0794830288095238
0.0482179916666667
0.139297424047619
0.120575755
0.168271175238095
0.0321976197560976
0.019462718547619
0.172252730952381
0.0482307214285714
0.0306870375
0.0192309647619048
0.106109966428571
0.084624039047619
0.0199932692857143
0.0232644915952381
0.35627272452381
0.100015823333333
0.184910422857143
0.0948497838095238
0.0209635229761905
0.0369429985714286
0.0388039502380952
0.015632518804878
0.219805817857143
0.0821429778571429
0.0816321023809524
0.142366312142857
0.136265430952381
0.0753483897619048
0.0554621497619048
0.129065500714286
0.029481469047619
0.336256854285714
0.0122851090731707
0.170479642380952
0.364030478333333
0.0574789830952381
0.091664859047619
0.0240714171428571
0.210017699047619
0.0713689654761905
0.0558885218571429
0.295621984047619
0.0204674895121951
0.0725697419047619
0.0710205419047619
0.191306530952381
0.119247882619048
0.143343878095238
0.66373
0.234907576190476
0.523671969047619
0.127037661428571
0.0598662307142857
0.0761526102380952
0.463457528571429
0.101253067619048
0.0625899863571429
0.0819749126190476
0.017846462047619
0.0711894973809524
0.0176426244146341
0.108683212619048
0.13123877547619
0.0368729968571429
0.0388392675
0.0754756023095238
0.36990384547619
0.218019623809524
0.0945620757142857
0.108084847142857
0.0129679611190476
0.0314125728571429
0.0892426878571429
0.107452512142857
0.598090509523809
0.0269927673809524
0.0732280485714286
0.108439919761905
0.0307344851904762
0.0186131206585366
0.0769167714285714
0.287145542380952
0.147703438095238
0.0252810414761905
0.15513140952381
0.0695865735714286
0.0625663385365854
0.135342733095238
0.0850125857142857
0.122649500238095
0.219069914047619
0.0829728871428571
0.462812716829268
0.0148192808333333
0.0156626316428571
0.0850842888095238
0.264721426190476
0.126265416666667
0.0867878514285714
0.309415186904762
0.077258560952381
0.337483566190476
0.0262410471428571
0.013826668
0.163175890238095
0.381505211904762
0.0311352071428571
0.0956801569047619
0.013340535195122
0.322175728571429
0.1571684
0.10384935952381
0.0943837292857143
0.134599356904762
0.0848682666666667
0.0274153735714286
0.0742726402380952
0.013854921547619
0.0176200021666667
0.0313960197619048
0.0534155261904762
0.342528538095238
0.523940685714286
0.0125708283414634
0.448363961904762
0.0362014142857143
0.0265975671904762
0.181877324047619
0.0313860966666667
0.106928160238095
0.023444980952381
0.133095649804878
0.0208165654285714
0.268965389761905
0.144326454047619
0.0934045054761905
0.487332507142857
0.225027395238095
0.110531192142857
0.0163226253095238
0.0595983954761905
0.0162564104285714
0.34869485952381
0.020117770452381
0.122678272857143
0.0249006952380952
0.110717596904762
0.0547101534146341
0.082963465
0.10243708952381
0.130997342619048
0.380687098809524
0.0992278790476191
0.182522164285714
0.0628467114285714
0.0313292954047619
0.141937147619048
0.0807844016666667
0.0261601787619048
0.08439194
0.257226380238095
0.0951858954761905
0.082642895
0.016342209452381
0.188810329047619
0.135979001714286
0.103686075
0.077254509047619
0.141967457619048
0.0593975369047619
0.0961191528571429
0.109492141190476
0.124332410714286
0.0721032602380952
0.0882980628571429
0.0395120642857143
0.0279143482380952
0.102933198333333
0.475908569047619
0.02518649
0.0277870497619048
0.0437475814285714
0.190872079761905
0.0906770969047619
0.0729286454761905
0.121954941707317
0.146302405714286
0.0689753476190476
0.116828098333333
0.0255464239047619
0.0264459707142857
0.397961916097561
0.112855634634146
0.319869202380952
0.710476542857143
0.536002752380952
0.244022504761905
0.158534866666667
0.0343776676666667
0.123287571190476
0.124967507380952
0.0656150857142857
0.34383405952381
0.0550293483333333
0.159722561904762
0.0936643504761905
0.125199374047619
0.13023345047619
0.243376278571429
0.0226539417380952
0.0768121352380952
0.156072480952381
0.015461446425
0.105632275238095
0.457135226190476
0.0998145402380952
0.0242755695238095
0.0205209373809524
0.0274435742857143
0.14223664047619
0.115512561190476
0.198881742857143
0.0193204042619048
0.0771263442857143
0.516867337142857
0.0502273495238095
0.140632071428571
0.0929170880952381
0.0500087745238095
0.144216723809524
0.949030628571429
0.0182100375853659
0.0931707245238095
0.681130892857143
0.091949304047619
0.0944884530952381
0.0308299970731707
0.15605384047619
0.0158966677857143
0.0191035760714286
0.109161577857143
0.0627524207142857
0.414827723809524
0.396706923809524
0.184585111904762
0.235824223414634
0.0301467912380952
0.0365234211904762
0.0161769673333333
0.383062153809524
0.0639309552380952
0.0863840188095238
0.346836173809524
0.0948457545238095
0.0254805908571429
0.140233161904762
0.108950840952381
0.0216018245853659
0.150263197619048
0.106606436428571
0.0274870895714286
0.0397408188095238
0.0311990421428571
0.0154095235714286
0.0527882126190476
0.0355546807317073
0.0577104938095238
0.14648548047619
0.143329815
0.0277705983333333
0.0388693304761905
0.0716724035714286
0.251318657142857
0.108076758380952
0.554301857142857
0.495646307142857
0.100618883333333
0.0420823311904762
0.279991512619048
0.0776007876190476
0.030712474547619
0.0130010616341463
0.612878571904762
0.123643759761905
0.213634038095238
0.184893778571429
0.174590579047619
0.0157491097380952
0.123308693333333
0.130584955952381
0.34222352195122
0.269379261904762
0.116861312857143
0.0931197254761905
0.0189525055365854
0.04109152
0.025147639047619
0.127704639285714
0.0168990364878049
0.0192998272439024
0.13422725
0.167076974047619
0.10940862452381
0.1026213
0.0281672868809524
0.131531567619048
0.0122878440238095
0.0768511766666667
0.0216839897619048
0.133656760952381
0.115774967142857
0.0700352885714286
0.114664564761905
0.14012275952381
0.0237474080487805
0.0301026276190476
0.121315367857143
0.033798149047619
0.078269005
0.0324827171428571
0.069323234047619
0.0367045276190476
0.0722367109523809
0.0519669271428571
0.106164319761905
0.03563792025
0.0452342930952381
0.104941428571429
0.0637381242857143
0.0269800264285714
0.0192027866666667
0.239185631707317
0.426748264285714
0.117247900952381
0.068248358
0.095528025
0.0106203585952381
0.016945238452381
0.019248504047619
0.0365320488095238
0.107059275238095
0.0395666788095238
0.0262880294047619
0.146127378571429
0.137769296904762
0.0876731802380952
0.130659877142857
0.0797384204761905
0.0964553746341463
0.10240879047619
0.0943698995238095
0.0130500663333333
0.0455161035714286
0.0930870585714286
0.011207045597561
0.0176130081666667
0.152301929268293
0.0883307169047619
0.488572477619048
0.0938830428571429
0.0284434961428571
0.140449429047619
0.025045401047619
0.251885841428571
0.827352157142857
0.484953062682927
0.07851087
0.0233356594047619
0.0590703554761905
0.14824704047619
0.438440248095238
0.159414611904762
0.0695278752380952
0.0206778492857143
0.486018439047619
0.0993853847619048
0.126975433809524
0.150575714285714
0.203620264285714
0.0179241449047619
0.547395754761905
0.0580374816666667
0.0167883395121951
0.0658657623809524
0.074205089047619
0.172130216666667
0.0157175028095238
0.0364405771428571
0.0154505633658537
0.0107997449047619
0.0977231682926829
0.174536785714286
0.642759557142857
0.0122845840952381
0.123634117857143
0.110596454761905
0.272144074761905
0.178849667142857
0.0711184078571429
0.407473757142857
0.337665966666667
0.0642178007142857
0.121851392142857
0.0863893904761905
0.0393687714285714
0.023957659452381
0.33839870075
0.0656204847619048
0.153740107142857
0.150018241666667
0.0219458540952381
0.0527212930952381
0.029753450952381
0.0777324549761905
0.015152081452381
0.0871448885714286
0.0417839628571429
0.0794500552380952
0.119057687380952
0.0150723314761905
0.123600137380952
0.0940286726190476
0.0225116116666667
0.0355601004523809
0.0248670865
0.0656879769047619
0.123014822142857
0.0431907852380952
0.0172588653333333
0.269635119047619
0.365665669047619
0.0272576880487805
0.021127918952381
0.0856862361904762
0.611277923809524
0.0946381802380952
0.269492250952381
0.0224795580952381
0.09279917
0.0313324203902439
0.0745162414285714
0.146076255714286
0.0929972123809524
0.090166625952381
0.0281821995
0.0160295220238095
0.0880716485714286
0.0956250892857143
0.0924836861904762
0.151340397619048
0.0986257933333333
0.0503258978571429
0.0997424947619048
0.0149111161666667
0.128956691428571
0.0525551283333333
0.0238536238095238
0.0306263878571429
0.145363405756098
0.129630370952381
0.0150590121219512
0.108364416428571
0.769252457142857
0.0138145622619048
0.120937013333333
0.104229002380952
0.385689692380952
0.0229064664761905
0.103615678571429
0.0783748671428571
0.0129496070238095
0.17861737
0.00912295119047619
0.0276048576190476
0.135594207142857
0.0185398622619048
0.0315768135714286
0.0758269978571429
0.208060967619048
0.421277837142857
0.0322169697619048
0.0421228535714286
0.0411194395238095
0.0918445764285714
0.109915567619048
0.213776628571429
0.0198625809756098
0.109923419047619
0.49383300952381
0.0889320090476191
0.0166400697073171
0.0868768833333333
0.49564675452381
0.0790417895238095
0.101586221666667
0.0447614352380952
0.0832379228571429
0.0654306304761905
0.180446397619048
0.702407304761905
0.0696638823809524
0.0743336766666667
0.146426342785714
0.0636002302380952
0.0216134294047619
0.0927254678571429
0.0245612871904762
0.0740324304761905
0.0979109673809524
0.0513751621428571
0.246359983333333
0.0560428664285714
0.0351923639761905
0.0914217764285714
0.192435502380952
0.334411561190476
0.0234988592857143
0.0872114919047619
0.105752196904762
0.0224082143414634
0.541567723809524
0.0263070616666667
0.114876578904762
0.122128315952381
0.0482847321428571
0.213530014285714
0.138783276190476
0.0857454745238095
0.13536948047619
0.123692711666667
0.0181879353333333
0.0514288397619048
0.0266502327142857
0.0284993626829268
0.0990150290476191
0.0283220028571429
0.0761307497619048
0.127067528095238
0.274078347619048
0.017764758975
0.171696047619048
0.0891590433333333
0.419692921428571
0.0110181513095238
0.112201199047619
0.0690829511904762
0.146386004761905
0.0151819783809524
0.243561698333333
0.0890873042857143
0.4307888
0.0993784661904762
0.0373792478571429
0.107539627857143
0.16424415597619
0.305494942857143
0.0914610307142857
0.0253998310238095
0.323072123809524
0.0175455917619048
0.13668326952381
0.213129613571429
0.146836681666667
0.0265092627380952
0.0408342221428571
0.114798922142857
0.0620187616666667
0.110058828809524
0.0573161514285714
0.125323216904762
0.06664171
0.0244256042142857
0.039787245952381
0.103179833571429
0.221344754761905
0.11219778452381
0.112793422619048
0.0211047902380952
0.129163035238095
0.0795773919047619
0.184977602142857
0.226365458333333
0.110056716666667
0.0271874933333333
0.0345795245238095
0.277738793333333
0.0438172807142857
0.426779178809524
0.0230477125952381
0.0160705983571429
0.0861077747619048
0.0125104804190476
0.0365374526190476
0.0177466412619048
0.110011054285714
0.206251480952381
0.249494087857143
0.104008876666667
0.0245196464285714
0.126203323571429
0.0756800476190476
0.0873345304761905
0.0927585633333333
0.0786786064285714
0.0182805147619048
0.0156096752926829
0.0193734895238095
0.078163015
0.0838069740476191
0.269597792857143
0.193007028571429
0.369663938095238
0.12506626952381
0.0382402364285714
0.0814545578571429
0.12821027
0.104196254761905
0.501944321428571
0.130426730243902
0.0718869557142857
0.254837388095238
0.302249190952381
0.0397874516666667
0.0437213692682927
0.0215465028333333
0.0958369757142857
0.101014841428571
0.010141897047619
0.02040106
0.0154485138095238
0.013968057047619
0.349201503170732
0.103935418809524
0.155650363809524
0.449374332857143
0.226162413333333
0.024581136547619
0.0872279235714286
0.0920648673809524
0.146510363571429
0.113444024761905
0.0215394246428571
0.0307484821428571
0.0118326871428571
0.0948304992857143
0.260742813571429
0.298928053571429
0.113092780238095
0.315260583333333
0.0384198821428571
0.0930155266666667
0.0136390647380952
0.0704696469047619
0.0739023069047619
0.484747283095238
0.0596380934146341
0.0560881842857143
0.162497202380952
0.0153665374285714
0.105472037857143
0.128731429761905
0.0220407661904762
0.0382037295238095
0.0858298963809524
0.0202050517619048
0.0142391575365854
0.328291849761905
0.17333066952381
0.013915844547619
0.109645826190476
0.156587842857143
0.0793882973809524
0.782763207142857
0.0713586392857143
0.0435561733846154
0.0302144240238095
0.100167393333333
0.016030227952381
0.0908380333333333
0.0277057468809524
0.104082883414634
0.0937060976190476
0.0198128857142857
0.144992001190476
0.729753411904762
0.621448207142857
0.071501105
0.0547093573809524
0.415642662380952
0.120916032857143
0.0381538033333333
0.152880694047619
0.416148567857143
0.0634018107142857
0.082534949047619
0.037241824047619
0.779431842857143
0.123187303571429
0.08175666
0.06735001
0.137405846666667
0.153747630952381
0.0247389292857143
0.129932158095238
0.327664069047619
0.490734461904762
0.0141022130952381
0.0344031835714286
0.0634486452380952
0.0238278242439024
0.0696861145238095
0.469469842857143
0.132616546428571
0.0108296579047619
0.134334038095238
0.0969412176190476
0.0214468491666667
0.108050886190476
0.0288683745238095
0.15370647452381
0.0516967757142857
0.113878019761905
0.106750367142857
0.0210957841190476
0.119940402142857
0.0684549328571429
0.66101665952381
0.397296318809524
0.104265277380952
0.508347604761905
0.0475116776190476
0.0976575540476191
0.0214187461463415
0.159560555952381
0.105390694285714
0.0644613371428572
0.101143570714286
0.0224064924047619
0.0189527614285714
0.114284600714286
0.0232689626190476
0.0425723837857143
0.160142435
0.247212157380952
0.114860337142857
0.150051066904762
0.171328822857143
0.0174413812857143
0.0822096673809524
0.0746435142857143
0.253385635238095
0.104241752857143
0.129388131904762
0.611533626190476
0.0811257157142857
0.21398552547619
0.0832677321428571
0.117468725714286
0.211294525
0.292248551428571
0.194256088095238
0.0177032367619048
0.145608695238095
0.042517664047619
0.0799705188095238
0.0550532483333333
0.0912759542857143
0.0228553644761905
0.0170384421428571
0.0788118666666667
0.39985895
0.0174954590952381
0.372707525238095
0.0241206854761905
0.0174611618095238
0.095331155952381
0.0999008552380952
0.0700046983333333
0.0215646178095238
0.0765575133333333
0.0294810252380952
0.0204033252619048
0.0336878383333333
0.376798993333333
0.0871032704761905
0.0815188047619048
0.0162904363095238
0.134677830714286
0.373310633333333
0.203073215
0.100113820952381
0.0900889178571429
0.0437960764285714
0.490363209047619
0.0431320461904762
0.0587233178571429
0.070562849047619
0.134067541428571
0.141279766904762
0.109713209285714
0.385867111904762
0.125924115952381
0.0235565513095238
0.337313066666667
0.499099391428571
0.141962110238095
0.0985725795238095
0.0231882212619048
0.0269115941463415
0.606436485714286
0.0386403633333333
0.0276306551666667
0.179987110952381
0.0157907216666667
0.0436222928571429
0.0238371627380952
0.0135938580487805
0.105676607380952
0.0916847980952381
0.0576857995238095
0.0325240057142857
0.0198032496190476
0.0755435807142857
0.0130384248809524
0.0773723814285714
0.289672247619048
0.360587927142857
0.381718695952381
0.157803506904762
0.0759698221428571
0.11367741047619
0.125913253170732
0.0706121880952381
0.0620494304761905
0.0237798290238095
0.0407761380952381
0.0907220038095238
0.115459873809524
0.0302629620238095
0.111972292142857
0.078590259047619
0.0344009495238095
0.0945759473809524
0.0764954133333333
0.0869450564285714
0.113362017380952
0.0190497823571429
0.152715152619048
0.0238157203571429
0.354103180952381
0.0718405961904762
0.0362004373809524
0.0175213822857143
0.0188624760714286
0.0804948533333333
0.125699564285714
0.100992609285714
0.218989963095238
0.121838179512195
0.358408228571429
0.0222845223095238
0.147433070952381
0.0284502973809524
0.294987880952381
0.342301857619048
0.0193928371428571
0.124619617857143
0.0408797630952381
0.32737185
0.0160736183095238
0.171285243571429
0.0257432213333333
0.0407764507142857
0.219151766666667
0.0885395652380952
0.083414059047619
0.402568666666667
0.743507733333333
0.0336854957142857
0.117759807142857
0.228680663902439
0.0213439835714286
0.11218678047619
0.0150703765
0.0298143366666667
0.0377171385714286
0.111279051428571
0.101255621428571
0.0520456323809524
0.128365862619048
0.0468155292857143
0.121843769047619
0.161848844047619
0.0999775121428571
0.0226429873809524
0.0406264402380952
0.223160670238095
0.109379957380952
0.0193366981904762
0.0180088401666667
0.507810969047619
0.021211330952381
0.0172336903333333
0.0925681480952381
0.10446891547619
0.0221127055714286
0.116260112619048
0.137335944047619
0.0728376126190476
0.0288315960952381
0.0961208626190476
0.0979996378571429
0.143159873571429
0.275901356097561
0.370613421428571
0.0154764695238095
0.189163911904762
0.0112528004047619
0.595698373809524
0.0136732705
0.0836598952380952
0.0743378695238095
0.0134700549047619
0.112085582142857
0.130854386666667
0.455370516666667
0.0156345598095238
0.11123780547619
0.0958733292857143
0.068519940952381
0.0868442080952381
0.0955710888095238
0.124583877857143
0.11929387547619
0.643405561904762
0.0174872915384615
0.0237222354761905
0.0370941819047619
0.0885949019047619
0.0825747402380952
0.0328122102380952
0.0549286892857143
0.0572432945238095
0.202995452380952
0.169516377619048
0.114734984285714
0.0877058483333333
0.0112154519047619
0.0954728892857143
0.127933001428571
0.17721464047619
0.0173973886904762
0.0312968354761905
0.0248565135
0.0842308545238095
0.08211853
0.028798397
0.134266735714286
0.159819963571429
0.176095314285714
0.0412993261904762
0.158057115714286
0.0101272743571429
0.133468577380952
0.10045838452381
0.0651928866666667
0.0166524254285714
0.0847831052380952
0.134228845714286
0.211198528571429
0.184865492857143
0.00944509333333333
0.0186034544761905
0.147896826190476
0.0214670138095238
0.108387902380952
0.0459819052380952
0.107291788809524
0.10506645952381
0.107696576904762
0.0253265176190476
0.0978671364285714
0.130972343095238
0.0694793983333333
0.328397723809524
0.0135186977380952
0.0679277980952381
0.41797166547619
0.115157863095238
0.068801755952381
0.0314194116666667
0.0484743533333333
0.367961921666667
0.615588995238095
0.0943352475609756
0.0281351342857143
0.0814416302380952
0.0223003885714286
0.132795517073171
0.138963763571429
0.0899316611904762
0.380322845
0.0548913858809524
0.0965077933333333
0.128351119761905
0.284449367857143
0.564970361904762
0.0693791780952381
0.451193971904762
0.0262001654761905
0.0163027563571429
0.0226871637142857
0.32399555
0.0886633576190476
0.0834759354761905
0.196377077142857
0.0338464602380952
0.0989275707142857
0.452313195238095
0.0697216564285714
0.141262776428571
0.0860974919047619
0.0173827330952381
0.740268345238095
0.0262331822857143
0.0159734728439024
0.0691215711904762
0.0916635757142857
0.0128955555853659
0.110738020952381
0.0153443981707317
0.0789420645238095
0.291378929047619
0.137333856904762
0.0657873902439024
0.0987856544285714
0.142197688333333
0.0741446788095238
0.0919699366666667
0.090561442195122
0.10189757
0.539331771428571
0.511178271190476
0.225711569047619
0.551491045238095
0.0949790730952381
0.511575604761905
0.043469173
0.0351532866666667
0.0156154687857143
0.0124070955952381
0.118382542619048
0.476471231428571
0.374338107142857
0.218188397619048
0.345974961904762
0.0696074038095238
0.0255665014285714
0.169199649761905
0.0132950729761905
0.110646390238095
0.0782653038095238
0.131422509761905
0.0614408783333333
0.011696696952381
0.108743404285714
0.381060077857143
0.0672775583333333
0.0268402535238095
0.0305293206428571
0.117156110952381
0.0942996734146341
0.0716385042857143
0.0168187248333333
0.046006672452381
0.0901667104878049
0.129397144047619
0.241884090243902
0.207366761904762
0.0517347614285714
0.0210824669512195
0.0262737806904762
0.104601350952381
0.570074538095238
0.020239085547619
0.0772960383333333
0.0288846957142857
0.43583590452381
0.0734777259523809
0.0205951561904762
0.179996702619048
0.0349483068333333
0.120582272619048
0.0221425997619048
0.120203532380952
0.0785716423809524
0.374830821428571
0.29928620952381
0.130002278571429
0.0829006611904762
0.126573109285714
0.226570733380952
0.0204564178048781
0.0848611157142857
0.211439497619048
0.144356924285714
0.213908745238095
0.0986198459523809
0.0474377861904762
0.093106245
0.0163828297073171
0.0362969245238095
0.127986528571429
0.173963068809524
0.0136390822857143
0.0275766719047619
0.0274454552142857
0.0336986815714286
0.0255502624761905
0.0173274103095238
0.123833095952381
0.0272609039285714
0.108786582142857
0.0282705925
0.047839293902439
0.174044811904762
0.106411891666667
0.0181520245365854
0.0870075161904762
0.101352814047619
0.0143596943095238
0.0294425076190476
0.176671848809524
0.0713691338095238
0.154042478571429
0.126411363809524
0.0492744007142857
0.462146795238095
0.10254395047619
0.239828342857143
0.236684216904762
0.0482585588095238
0.0958041942857143
0.081167395952381
0.0831015485714286
0.14508694452381
0.345974799047619
0.06082879
0.0179189212439024
0.0660875528571429
0.0218156917142857
0.0123305511428571
0.135469723809524
0.0279364223095238
0.014628587902439
0.394353273809524
0.0668963028571429
0.0118300028571429
0.397531421428571
0.0937291488095238
0.294070076428571
0.0439539083809524
0.0194219070714286
0.0949231485714286
0.356879447619048
0.0244198635714286
0.0812958021428571
0.0725070707142857
0.0613532802380952
0.0511537975609756
0.0223711614285714
0.0154262252439024
0.269445555238095
0.050217129952381
0.0919980038095238
0.022279313952381
0.0295637276190476
0.0177202287857143
0.177373014047619
0.0435474105238095
0.729370030952381
0.0163593987380952
0.054837583
0.312626930952381
0.0129988085
0.25351405
0.072903284047619
0.0976146914285714
0.102427554285714
0.161341719761905
0.0671945552380952
0.0281932112857143
0.0438763061904762
0.0127525038095238
0.183934719285714
0.0296993514285714
0.0576901502380952
0.458754069047619
0.243762276190476
0.115427581428571
0.0149122920714286
0.0867007628571429
0.0144733100714286
0.103642655
0.0258455297857143
0.0273826842857143
0.12698383452381
0.190104341904762
0.584030685714286
0.0126464427857143
0.420367515476191
0.418086871428571
0.0149561954285714
0.0598070228571429
0.016552630547619
0.10552017547619
0.0933776488095238
0.257574807142857
0.0774407530952381
0.687981616666667
0.20954509047619
0.070365275
0.038521325125
0.0154721427857143
0.0771510102380952
0.0928676423809524
0.747214214285714
0.0179812698809524
0.0834096052380952
0.0580202119047619
0.103054051428571
0.502248426190476
0.144058971428571
0.173602976190476
0.129717697619048
0.0386014011904762
0.0879804069047619
0.11973872452381
0.0173326752380952
0.0368473526190476
0.0988708445238095
0.0248505619047619
0.0777476733333333
0.0607317802380952
0.0368255635
0.0292090897619048
0.43571876
0.073147439047619
0.103730811428571
0.412553871666667
0.105145221666667
0.71201124047619
0.024657176
0.0688073271428571
0.0315110352380952
0.0682364814285714
0.126502828809524
0.07803573
0.03790682
0.0732775323809524
0.367987054047619
0.318795385714286
0.0795169485714286
0.0929021576190476
0.0159661004761905
0.0135522023333333
0.188698878809524
0.139249597619048
0.468125855952381
0.0470081317073171
0.572705204761905
0.13629747547619
0.504509852380952
0.0967133321428571
0.110538598095238
0.0314689916666667
0.0140846006666667
0.0648521283333333
0.154064347619048
0.66503435
0.143454361904762
0.0371101547619048
0.114494511428571
0.202179901666667
0.084878894047619
0.0958481290476191
0.378693113928571
0.086389384047619
0.0430004635714286
0.562438135952381
0.158338305952381
0.0245279645238095
0.024143217
0.560800490476191
0.113896685238095
0.0179108467317073
0.520020474761905
0.428499533333333
0.0922547516666667
0.621757482142857
0.0196152628333333
0.0950701816666667
0.175893802380952
0.0628435747619048
0.058085719047619
0.0947094659523809
0.0472671961904762
0.0393711992682927
0.00831056912857143
0.0358647771428571
0.0337354583571429
0.0615409064285714
0.137064844761905
0.0635027342857143
0.268634933333333
0.232871283333333
0.125415056428571
0.0145222815714286
0.0216669816428571
0.121846494761905
0.082614394047619
0.117547842619048
0.0468365597619048
0.102522192195122
0.732628435714286
0.0198519045
0.135497733333333
0.141837564285714
0.20801298547619
0.131028627380952
0.0147873421904762
0.0516466688095238
0.0446042473809524
0.0687029495238095
0.0207948195238095
0.165906746904762
0.0139450159761905
0.230469128571429
0.115920295714286
0.456660602142857
0.027554440952381
0.0732066764285714
0.112167265952381
0.0882235292857143
0.122152324047619
0.176061854761905
0.247961319047619
0.118726154761905
0.0211523821666667
0.0875929730952381
0.110272362857143
0.148358662142857
0.215697547142857
0.0339488969047619
0.0364177009756098
0.0119631207142857
0.334160347619048
0.0881131204761905
0.441326454761905
0.107702571666667
0.0481696076190476
0.142225530238095
0.076574555
0.0898041388095238
0.103905998333333
0.130152745
0.11447409547619
0.0709694097619048
0.218086702380952
0.125603644761905
0.166154068095238
0.082136355
0.12767033452381
0.108855632857143
0.649189793809524
0.1068295
0.13612552952381
0.128185522380952
0.0787207671794872
0.0332213731707317
0.0166006542142857
0.166571908333333
0.096346395952381
0.104674765952381
0.0993345004761905
0.030437305952381
0.020798857547619
0.0284504367073171
0.105394548333333
0.195827816666667
0.0450912821428571
0.0313123726190476
0.0338564761904762
0.088769135
0.110105823571429
0.064989665952381
0.0312917847619048
0.0986704871428571
0.139103258571429
0.0974511452380952
0.10433114047619
0.0173236279761905
0.020368151
0.023698434047619
0.0226185678095238
0.0531606726190476
0.0285246978571429
0.0811340897619048
0.0725636111904762
0.0266307535714286
0.0330504749761905
0.0143303272857143
0.146935750714286
0.0583470161904762
0.0884215628571429
0.0209487627380952
0.585725435714286
0.0945870469047619
0.114032650952381
0.0778204888095238
0.139706829285714
0.14726595
0.0775675778571429
0.0191198468571429
0.133095345238095
0.0129812629285714
0.230752845238095
0.603060192857143
0.0951320057142857
0.0201262833333333
0.576971617142857
0.0380788183333333
0.273647085
0.559480471428571
0.0310993883333333
0.0586397478571429
0.119753368333333
0.11167123952381
0.0629372833333333
0.210509726190476
0.0946908961904762
0.0161816527142857
0.105486545714286
0.117832392380952
0.0520558230952381
0.095086114047619
0.0253212276428571
0.0718210107142857
0.170436058333333
0.0282029576666667
0.365397904761905
0.0937120024390244
0.0256225054761905
0.0735980445238095
0.0639099871428571
0.0355023619047619
0.114229386190476
0.111309533333333
0.368354495952381
0.0880872856097561
0.145224113809524
0.0777026590476191
0.124568243571429
0.068725625
0.0215778585
0.122699299047619
0.159449874047619
0.097764535952381
0.0900947164285714
0.0180864441428571
0.0863030571428571
0.0668613002380952
0.351236947619048
0.0161187231666667
0.0343064595238095
0.159408226190476
0.156077581190476
0.0317216085714286
0.0915802119047619
0.399354445714286
0.0969013273809524
0.0319117638095238
0.0283444923809524
0.0904733802380952
0.0223404033571429
0.394626392857143
0.0309749573809524
0.349529697619048
0.0147276684146341
0.33839654047619
0.0147372986904762
0.161477089761905
0.200675030952381
0.0864787154761905
0.0643196530952381
0.0800179164285714
0.00953593575609756
0.068475305
0.0954939504761905
0.109548133571429
0.0953934623809524
0.0154299498333333
0.143517014285714
0.280508514285714
0.151277331904762
0.0827700019047619
0.170820411904762
0.0783616521428571
0.0961674304761905
0.105641751707317
0.027713915
0.0364519385714286
0.119192221428571
0.0489135769047619
0.470339650714286
0.519306057142857
0.072413335
0.0246384620952381
0.0204976235714286
0.0756331154761905
0.691423043571429
0.0153002425714286
0.0709998697435897
0.0494220647619048
0.023100622452381
0.063547005952381
0.535422727857143
0.0968933533333333
0.147370773809524
0.106094748571429
0.02292471
0.0672912875
0.0280271323809524
0.352874307142857
0.0267135288095238
0.251211242857143
0.062605936097561
0.172592619047619
0.024587298452381
0.0913754461904762
0.276959876190476
0.144762473809524
0.0861904471428571
0.024121810952381
0.0202499280952381
0.0595141785714286
0.0273703702380952
0.10323656952381
0.213342457142857
0.311697761904762
0.094151440952381
0.0374078204761905
0.111731265
0.124715270238095
0.094014925
0.0609805671428571
0.0825271464285714
0.0755405935714286
0.19161592452381
0.0517724457142857
0.0687690142857143
0.0488978054761905
0.175420435714286
0.111003639761905
0.318431123809524
0.140538247619048
0.0870339295238095
0.013506692
0.0687788588095238
0.0276339184047619
0.0779132159523809
0.846947788095238
0.137227454285714
0.129501698809524
0.0193140964047619
0.334857075609756
0.082015685952381
0.0848545185714286
0.110966212857143
0.365613996829268
0.108418813809524
0.0138151505238095
0.25089894
0.153410105714286
0.159612607142857
0.238033742857143
0.132732866904762
0.0946778526190476
0.0920414073809524
0.678053
0.119611267380952
0.103478481428571
0.114999402142857
0.231500788095238
0.02459647
0.165872883333333
0.115014367317073
0.132162520238095
0.0893987542857143
0.0756470907142857
0.426328361428571
0.710986176190476
0.0795996269047619
0.0596886402380952
0.13623044047619
0.409116896666667
0.0146282543095238
0.0270720047619048
0.0156556915714286
0.0207388316666667
0.129057783333333
0.0282158330952381
0.0171657664047619
0.0741914138095238
0.338995870952381
0.0831168178571429
0.0159520863333333
0.0782028404761905
0.014852518952381
0.0149831714285714
0.0303497419047619
0.092406270952381
0.0427342201428571
0.0508264764285714
0.0783312685714286
0.01500846285
0.593470523809524
0.0925332707142857
0.0325817492857143
0.151968431190476
0.396133680952381
0.0313761345238095
0.0212737279285714
0.107067466904762
0.219062392857143
0.452948290714286
0.170753962142857
0.027283945952381
0.106207519761905
0.284983354761905
0.0814532656097561
0.0142537954761905
0.513339672142857
0.206785648095238
0.00958728185714286
0.0191815904285714
0.124442078571429
0.0921492226190476
0.0488678947619048
0.104697836904762
0.0902004404761905
0.0256598202380952
0.466412685238095
0.0199857814285714
0.0182673312142857
0.0551257380952381
0.34330560952381
0.237385726190476
0.594193083333333
0.494235420952381
0.37102481
0.0352567317073171
0.103734190238095
0.0982669209523809
0.301549819047619
0.0769209080952381
0.0932222685714286
0.384803754761905
0.158018032619048
0.0837295095238095
0.0236582111428571
0.11549237
0.126770720238095
0.0277516245238095
0.153013985714286
0.710540202380952
0.102156014761905
0.143912485952381
0.0204964837380952
0.0177767898780488
0.425752643095238
0.839418014285714
0.0106813803571429
0.0675530526190476
0.0352235349512195
0.135495387857143
0.0946451954761905
0.120248235
0.0289856602857143
0.0256176150714286
0.0141490485238095
0.0321884085714286
0.0444197704761905
0.0190518799047619
0.0831474785714286
0.357759152380952
0.0732112311904762
0.0596242404761905
0.302383954761905
0.0266529688095238
0.19622289047619
0.112821124047619
0.105877806190476
0.645305926190476
0.348179295238095
0.275838304761905
0.0856335921428571
0.129364347619048
0.0372287795238095
0.0565767966666667
0.0653389516666667
0.335158955
0.287531194761905
0.021427334047619
0.134292276190476
0.103188801428571
0.101019623809524
0.161671984285714
0.0261944883333333
0.0157256472926829
0.0762731085714286
0.346419823571429
0.173752065238095
0.0177434856904762
0.104176388333333
0.0194106087142857
0.0295089176190476
0.171702695238095
0.211060021428571
0.03767275875
0.0746005611904762
0.455439047619048
0.0453703776190476
0.0365421330952381
0.0738054895238095
0.0286010245238095
0.162881769047619
0.109527907380952
0.0181168765853659
0.374527517804878
0.290763394547619
0.0376209721428571
0.241882441666667
0.60226115952381
0.0381048564285714
0.0500937028571429
0.014367116
0.0749973828571429
0.0403776997619048
0.110107326190476
0.0235789911904762
0.0640184097619048
0.0150507502142857
0.0266656119047619
0.0189702296585366
0.0396614492857143
0.0171423418809524
0.0225919999285714
0.0868172907142857
0.35360960452381
0.286731065
0.365904338095238
0.0163897122195122
0.0154526442619048
0.102700138333333
0.410488091666667
0.0807714764285714
0.0265669137619048
0.104791317619048
0.0935789002380952
0.0952112204761905
0.00929893030952381
0.101947813809524
0.0673178221428571
0.0213149500952381
0.255297708333333
0.0852937516666667
0.838762311904762
0.136469433809524
0.116315079047619
0.0673503661904762
0.022145926452381
0.146023483333333
0.595311180952381
0.0874663697619048
0.0113439998571429
0.0260294835
0.0548728730952381
0.0312366007142857
0.174699974761905
0.0882212495238095
0.139535182380952
0.106060041666667
0.868642107142857
0.164854473809524
0.0244535911219512
0.179795167380952
0.0579526166666667
0.0970332680952381
0.0641727561904762
0.0879832483333333
0.0661861530952381
0.39059509047619
0.0777530335714286
0.076012569047619
0.0233781249761905
0.0137079447317073
0.077388425
0.356708888095238
0.0258768057142857
0.0786173466666667
0.0302616969047619
0.0758656680952381
0.046313505
0.100585831428571
0.0341877833333333
0.0459203057142857
0.121409364047619
0.0567429840476191
0.405068364285714
0.0126509383333333
0.470850652857143
0.115045242857143
0.0674989195238095
0.0992923464285714
0.0124092541707317
0.134211140714286
0.116479502857143
0.0858993554761905
0.0887661131707317
0.127428811428571
0.0186741204047619
0.43678060952381
0.10062947547619
0.0137998394390244
0.0417369376190476
0.0356738833333333
0.0279359338095238
0.535607595238095
0.0350446097619048
0.228052397619048
0.171252389047619
0.037884164047619
0.0721822942857143
0.120190065952381
0.0171551759268293
0.0835431416666667
0.0193676643095238
0.183362542857143
0.017622136452381
0.216044173809524
0.0731284252380952
0.0892465221428571
0.255341417380952
0.105015531190476
0.0493104521428571
0.0225650992857143
0.0723510109523809
0.274223425714286
0.208388666666667
0.0189303484285714
0.230415107142857
0.08872189
0.199674466666667
0.0648009926190476
0.0913461457142857
0.0300247112142857
0.497077066666667
0.0961286314285714
0.0671060657142857
0.0274879619512195
0.0865522554761905
0.111138880714286
0.120587163333333
0.121400921428571
0.0920749052380952
0.0872374752380952
0.214500995
0.0291866855238095
0.0915045378571429
0.0277837216666667
0.078985295
0.0397948095238095
0.0232612109761905
0.379305956666667
0.0137793100238095
0.433020611190476
0.23566050952381
0.0838117863414634
0.022738
0.098575810952381
0.0925185864285714
0.22274592047619
0.0283411526190476
0.636957517142857
0.103826651428571
0.0351029985714286
0.310296267619048
0.0416512133809524
0.072078005952381
0.061509309047619
0.0768106607142857
0.122434816190476
0.109290092857143
0.0846995638095238
0.120527861428571
0.0513702128571429
0.0216962656666667
0.0993172757142857
0.10052832047619
0.111341627619048
0.54450865952381
0.195522057857143
0.0963470428571429
0.116751148571429
0.0871692966666667
0.0269536560731707
0.270028334047619
0.0352949719047619
0.113803623095238
0.141499981707317
0.106402103095238
0.0953288852380952
0.0122499874761905
0.434144111904762
0.0623973292857143
0.0255182947619048
0.120344346428571
0.0397180945238095
0.133560063095238
0.483508622619048
0.825102921428571
0.0421561745238095
0.0435664840476191
0.300967147571429
0.188492425238095
0.0367558614285714
0.318652310952381
0.0896702269047619
0.0716212392857143
0.0193895536829268
0.262150633571429
0.0359274780952381
0.0206523419761905
0.073198135
0.250059123170732
0.675935528571429
0.139568647619048
0.155876452380952
0.0281345478571429
0.0210850038095238
0.0990138788095238
0.194958573809524
0.0177635212619048
0.148799039047619
0.114237147142857
0.0149445811190476
0.368604050952381
0.429135047619048
0.0411315647619048
0.103714902857143
0.495352273809524
0.0279252453571429
0.0506080945238095
0.722714176190476
0.0168525856428571
0.235560030952381
0.0167146287380952
0.16409911195122
0.515896549285714
0.0468291388095238
0.0614399423809524
0.185570016428571
0.0112128485238095
0.117967994761905
0.265148634047619
0.013582516547619
0.102061821904762
0.149214081428571
0.595697911904762
0.0100376508809524
0.0255738488571429
0.107964897142857
0.079878599047619
0.17396050452381
0.0254636367142857
0.115757435714286
0.11906236
0.0883510102380952
0.0173303595714286
0.0628468154761905
0.0748837892857143
0.108151695609756
0.149813017619048
0.258341572142857
0.00944312295238095
0.139267068292683
0.0708177945238095
0.110685910952381
0.124112866904762
0.0381894483333333
0.0815087145238095
0.122242827619048
0.0779701669047619
0.0749055233333333
0.109573431190476
0.021201412547619
0.0137006732857143
0.0354747473809524
0.0495046268292683
0.140603655
0.0839261930952381
0.22600889047619
0.119899321428571
0.115788831666667
0.0937306785714286
0.25836765952381
0.0313128385714286
0.024396057804878
0.0352392873809524
0.101125340238095
0.0563813942857143
0.396896221428571
0.0828154821428571
0.104438071190476
0.0889069266666667
0.0792966328571429
0.0346768933333333
0.0164129648809524
0.0192512135
0.0752032661904762
0.215306673809524
0.0206628604047619
0.0119640084285714
0.794832604761905
0.112726881666667
0.54216460952381
0.0781652959523809
0.0659408845238095
0.0670471173809524
0.0562920102380952
0.0607657611904762
0.0323310785714286
0.0994747026190476
0.194243602142857
0.0957619419047619
0.125810598809524
0.0886923933333333
0.0689609483333333
0.0210473958333333
0.133736782926829
0.179382384285714
0.0785359073809524
0.108975502857143
0.0120077697142857
0.647917783333333
0.0386470076190476
0.672661952380952
0.0620679764285714
0.0338190512195122
0.0633922576190476
0.748122895238095
0.0932116292857143
0.0981813276190476
0.087600229047619
0.0908269738095238
0.0645638316666667
0.192588799357143
0.0897939147619048
0.553677085714286
0.722760821428571
0.131868597804878
0.0808544338095238
0.0216192656904762
0.382819854761905
0.076451864047619
0.0706300826190476
0.0169275041904762
0.0243139586904762
0.0947907616666667
0.0828135507142857
0.0871695121428571
0.0206424550952381
0.220922029047619
0.0353960038095238
0.0638787273809524
0.0394827266666667
0.0848157266666667
0.0167344076190476
0.0933672411904762
0.212853657142857
0.0810519666666667
0.0543909230952381
0.0679697088095238
0.198568278095238
0.0277173876190476
0.419327317380952
0.0668601954761905
0.0976298014285714
0.0942094214285714
0.128062897619048
0.0175459882619048
0.1724551
0.0272440985714286
0.103711129285714
0.0165419421190476
0.0232203895365854
0.146252066190476
0.0701664619047619
0.200761527619048
0.214467724761905
0.04541294875
0.294407049285714
0.755765538095238
0.0881464992857143
0.0478765061904762
0.0234771231666667
0.0194401641904762
0.086995795
0.018463253
0.448685297619048
0.164193897619048
0.0936075954761905
0.432092907142857
0.00958821463414634
0.130117368571429
0.0763913142857143
0.0851164654761905
0.0624282602380952
0.329664535714286
0.0972082130952381
0.140257302380952
0.0171927109761905
0.0426295169047619
0.0896281988095238
0.0153959194761905
0.0253550595952381
0.192262981190476
0.027303299047619
0.12521672452381
0.0127562123095238
0.0352242022619048
0.014897744047619
0.0871800283170732
0.0285612454761905
0.0238642381666667
0.869685880952381
0.0764480659523809
0.117507668095238
0.0205644050952381
0.0706830004761905
0.01092348
0.363316010238095
0.308652805238095
0.035383525547619
0.321217163809524
0.431631547619048
0.0176899016666667
0.165835470238095
0.134018816666667
0.0328005508780488
0.100061904761905
0.135642873809524
0.0748130397619048
0.119158348571429
0.109259671666667
0.0166306007380952
0.111075427142857
0.025004057047619
0.0177240765897436
0.122551273571429
0.316804990238095
0.186032788095238
0.0484752264285714
0.0533510152380952
0.0897038307142857
0.0161775937142857
0.0779011795238095
0.401391260238095
0.0140599660487805
0.247080092857143
0.043810304047619
0.0588796047619048
0.0230374354761905
0.109616721904762
0.0271816619047619
0.0199013269047619
0.0870548723809524
0.0106027127619048
0.0918772561904762
0.0451477988095238
0.195884364285714
0.115589089761905
0.0812651969047619
0.0270818728333333
0.0367143297619048
0.0915931480952381
0.119136728333333
0.0322587387619048
0.0241249
0.0411652766666667
0.0315875616666667
0.0577418857380952
0.0283074507142857
0.0238711915952381
0.11732623952381
0.110829150714286
0.0372426647619048
0.680811561904762
0.016177426952381
0.36425200952381
0.0648614607317073
0.0208117276666667
0.0335362376190476
0.0706620688095238
0.0914944669047619
0.123242230238095
0.014053645952381
0.0255517592857143
0.0237166941190476
0.06178173
0.0161134947619048
0.0148490582380952
0.0188980446904762
0.0222725165853659
0.0445127726190476
0.157006132142857
0.115692187857143
0.0921874623809524
0.026848080547619
0.0224950823809524
0.554299640476191
0.222144351904762
0.353538011904762
0.23063410195122
0.103264533809524
0.0227085457380952
0.13670158452381
0.0999059790476191
0.833436454761905
0.495091733333333
0.0254388335714286
0.0152903998095238
0.146417516666667
0.359888482857143
0.122724788333333
0.0844727145238095
0.0163992354047619
0.0717365666666667
0.0953448657142857
0.0769799895238095
0.286059830952381
0.0485848121428571
0.114564064047619
0.0259161278571429
0.0341292595238095
0.0400486961904762
0.0186626987619048
0.141801057142857
0.171208635238095
0.0883094930952381
0.107035492380952
0.0736708040476191
0.0570231228571429
0.116590412142857
0.0598981011904762
0.101828082857143
0.102768662380952
0.0169844528809524
0.464130892857143
0.115057499047619
0.0916769857142857
0.0882465492857143
0.0261960714285714
0.0543648242857143
0.217806564285714
0.0812127883333333
0.13846733047619
0.0864935435714286
0.121776712682927
0.0591089754761905
0.232138816666667
0.0192570739285714
0.704152888095238
0.0176469426190476
0.0375086757619048
0.0264824417073171
0.0248807566666667
0.0869852238095238
0.0794994876190476
0.0152328991904762
0.484611022619048
0.0799270704761905
0.0489343011904762
0.149762535238095
0.0885190861904762
0.0250318235714286
0.0585820611904762
0.449088183095238
0.056456335
0.0137662425365854
0.0866803478571429
0.0123380909047619
0.11160914452381
0.223313057142857
0.0220250068536585
0.0250061333333333
0.0860735207142857
0.0225855857857143
0.0123750880238095
0.124671028809524
0.022809726
0.12249042047619
0.0566478473170732
0.114507032142857
0.0243772626428571
0.0399492730952381
0.139195525952381
0.0905465017073171
0.10385952547619
0.105108557904762
0.140816340714286
0.0167903867857143
0.645429773809524
0.0262818602380952
0.0210801273809524
0.0579483716666667
0.462818953333333
0.0716907697619048
0.0983570466666667
0.0472692057142857
0.0180889052380952
0.14380016
0.106986468571429
0.103234865952381
0.126829542380952
0.0700777647619048
0.0933103721428571
0.0998343407142857
0.0857147007317073
0.010156502952381
0.0439296092857143
0.0161481146190476
0.129790173571429
0.0104409390714286
0.0406176966666667
0.101534467857143
0.029781720952381
0.117924150243902
0.0150525052619048
0.227456571428571
0.110894800714286
0.0841630357142857
0.122030167142857
0.0902961721428571
0.0693970061904762
0.0839103873809524
0.0280193692857143
0.0711299769047619
0.0863499319047619
0.150882665952381
0.374752161904762
0.0238413476428571
0.0935591483333333
0.0187531711904762
0.104271818285714
0.100565127380952
0.0137576351190476
0.016822488547619
0.411372700238095
0.0652910585714286
0.0136931041666667
0.0144143697857143
0.186789665952381
0.485766082142857
0.231301259761905
0.170389952619048
0.0414838029047619
0.017669183
0.0145028840238095
0.675379997619048
0.0213783644047619
0.0359945411904762
0.0550780566666667
0.028983255
0.36798896952381
0.198679714285714
0.0799576354761905
0.0346260138095238
0.331014383571429
0.0846637354761905
0.0337323926829268
0.020428169097561
0.0826102192857143
0.103333738333333
0.0350687319047619
0.336406402380952
0.0402570509756098
0.15370543452381
0.251433330714286
0.132996807142857
0.194608926428571
0.0295602752380952
0.0604002873809524
0.0887331830952381
0.159734119047619
0.0207411141666667
0.0664539
0.198375378571429
0.0168605462142857
0.0476573680952381
0.0752881088095238
0.0421990611904762
0.311012804761905
0.0961692635714286
0.127648451904762
0.022235043902439
0.125477369047619
0.0214504136190476
0.0684354535714286
0.0675020104761905
0.242328837142857
0.0133319267142857
0.110681965
0.0145164881190476
0.129758150595238
0.179499492857143
0.537566616666667
0.0876016976190476
0.0808401473809524
0.111962536904762
0.191150517380952
0.095476773
0.016766858925
0.393580716666667
0.147857878071429
0.0219011656666667
0.0537711716666667
0.107552676341463
0.0879094788095238
0.0204349679285714
0.175534809047619
0.023491364
0.0218542261904762
0.24751691952381
0.0145085255952381
0.0972695154761905
0.111802051190476
0.00688713316666667
0.287842483214286
0.0242056672380952
0.0355679863333333
0.0168241306666667
0.04757822
0.0168966997619048
0.0420845169047619
0.0248949783333333
0.0403007848571429
0.0894229797619048
0.0268006239761905
0.0697181142857143
0.0349192781428571
0.369199438095238
0.0151025961904762
0.0225699971428571
0.425783954761905
0.100659393809524
0.264301544214286
0.156905042857143
0.0558459385714286
0.128931646428571
0.0674554426190476
0.124106691428571
0.100517907142857
0.117221163095238
0.0151219878095238
0.138893191428571
0.103841646904762
0.126059689761905
0.0414264957380952
0.151867221428571
0.153557304761905
0.0309106036666667
0.265437454047619
0.0286985616666667
0.0785777357142857
0.0178191241666667
0.0572526980487805
0.0170529337142857
0.138579463414634
0.150749764285714
0.0293623638095238
0.0550610190476191
0.388593852380952
0.113588556190476
0.51236085
0.0286394276190476
0.0206501776190476
0.697193433333333
0.109309778571429
0.0214703473809524
0.115212
0.0592713419047619
0.0377828805
0.017045445952381
0.654790419047619
0.0899951292857143
0.067422405
0.0913273195238095
0.0857553076190476
0.0854161085714286
0.0622433073809524
0.0301193211904762
0.531892364285714
0.508862587619048
0.04671002
0.171646605714286
0.6439069
0.218668648809524
0.0999529085714286
0.024599934047619
0.107777122380952
0.0266472300238095
0.0131416026904762
0.0832387102380952
0.0289368471428571
0.602477947619048
0.083106665
0.023315066097561
0.0282178597619048
0.128204028571429
0.120054219047619
0.587679051219512
0.107134725714286
0.0686283709523809
0.191729145238095
0.0990509821428571
0.0839742554761905
0.0204526658571429
0.0721818176190476
0.0737132578571429
0.185518896666667
0.0778976452380952
0.178045021428571
0.0625200828571429
0.311958152380952
0.199607804761905
0.0902041726190476
0.610597607142857
0.0757301180952381
0.0752221402380952
0.0289208021428571
0.0879676354761905
0.153914335952381
0.438812623809524
0.0243361183333333
0.0218662049756098
0.057145655952381
0.182503197857143
0.212210552380952
0.126691283333333
0.484126323809524
0.0538262830952381
0.0313451876190476
0.103976031428571
0.0756580354761905
0.0988985445238095
0.0163593618571429
0.0152761209285714
0.0336823547619048
0.0360654333333333
0.104843450738095
0.0670339623809524
0.169569813809524
0.0834780195238095
0.108409990714286
0.0683948935714286
0.143119718095238
0.033671645
0.0230383319047619
0.0203801978571429
0.095172895
0.785261919047619
0.114156059761905
0.105146155952381
0.474206423809524
0.0195498261904762
0.671731954761905
0.0431976653658537
0.015953493952381
0.0839479354761905
0.143298661428571
0.105717154047619
0.174180426666667
0.0887978947619048
0.0991389185714286
0.0774957988333333
0.0951122980952381
0.0268887517804878
0.141705910487805
0.862351366666667
0.0244549694
0.0826108073809524
0.114325349047619
0.0210994878095238
0.115610177619048
0.08400379
0.100030419761905
0.0741319442857143
0.0163458959285714
0.0732417269047619
0.0533076845238095
0.0397654833333333
0.0275572380952381
0.480457895238095
0.423366572380952
0.0989701930952381
0.027888369804878
0.281269814761905
0.044551613902439
0.108491286190476
0.0965802633333333
0.140806240952381
0.0151481850238095
0.0595950614285714
0.0507047445238095
0.0642600161904762
0.0715060369047619
0.613678028571429
0.501440683333333
0.0150389777142857
0.108722055238095
0.130522705714286
0.0563939514285714
0.0844808592857143
0.131948174047619
0.245513895238095
0.100816157380952
0.894600354761905
0.0517487197619048
0.389550423809524
0.0776380566666667
0.408032080952381
0.10470744452381
0.652950088095238
0.088480955952381
0.0198311852619048
0.523030152380952
0.148406461904762
0.0316858409756098
0.027857899047619
0.0335248519047619
0.311516369047619
0.0837599907317073
0.0751217985714286
0.0313422161904762
0.0956563273809524
0.014632036952381
0.0200797973809524
0.046857915952381
0.0483616035714286
0.0692142207142857
0.0212061461904762
0.0778545502380952
0.023042946952381
0.0735534169047619
0.03971077
0.134426960238095
0.0665888716666667
0.464017116666667
0.62069895
0.108928949285714
0.0379392002439024
0.0718257766666667
0.0192182961190476
0.0864043566666667
0.240411741666667
0.361518378571429
0.148257623809524
0.00824581014634146
0.155547569285714
0.0950073247619048
0.0968096840476191
0.101023081428571
0.102653959761905
0.0137441142857143
0.0650950078571429
0.0485737066666667
0.0408095704761905
0.659219523809524
0.117637061904762
0.124403960714286
0.0175118647380952
0.0424795109523809
0.027370569
0.129341442857143
0.0673424902380952
0.109028449047619
0.269104207142857
0.117779917142857
0.0139227569047619
0.0211535645714286
0.0266306792857143
0.104462129761905
0.0180344584285714
0.0528328711904762
0.131794534761905
0.0188789676190476
0.10192985
0.0245257223809524
0.146478150714286
0.0177911376428571
0.0794682095238095
0.0385293365853659
0.164187604761905
0.0724736888095238
0.0300804254761905
0.310955026190476
0.0402239042857143
0.122000297619048
0.6451749
0.0785543354761905
0.0137866200238095
0.136641748333333
0.0284619516666667
0.0996823502380952
0.0186190056190476
0.0331562902380952
0.0283986041904762
0.0293463392857143
0.122039962857143
0.0837629533333333
0.158692262619048
0.609897405238095
0.0338903109756098
0.14638856952381
0.25135535
0.0682360638095238
0.087856055
0.168910073809524
0.148076092857143
0.04632881
0.0890433452380952
0.168458959285714
0.0218106815
0.0825987216666667
0.773231014285714
0.0627817448333333
0.0962857004761905
0.104157216341463
0.0529735323809524
0.68597385952381
0.196305457142857
0.0872620523809524
0.0183574713809524
0.111762524761905
0.173637962380952
0.595250842857143
0.0224207435714286
0.0144739272195122
0.023317518047619
0.0298316223809524
0.111050757380952
0.12962627047619
0.119100415238095
0.0298310845238095
0.010247947804878
0.0172941088095238
0.02960543
0.0658841609523809
0.15674629047619
0.0253512368780488
0.0296363638095238
0.127583165
0.0335561893333333
0.0456044428571429
0.0512057235714286
0.0906187892857143
0.558204221428571
0.155853240238095
0.140009338333333
0.0229036007380952
0.0776464352380952
0.25645244047619
0.0678282811904762
0.166219835714286
0.283357621428571
0.139339697619048
0.0134563110714286
0.127017745714286
0.033972855
0.181794834761905
0.0228215435714286
0.113106345714286
0.0781475297619048
0.0519270846341463
0.0418728841463415
0.0831070876190476
0.0910490588095238
0.0440875492857143
0.044127155047619
0.131867271904762
0.10821007
0.0774432071428571
0.0725889542857143
0.13732516547619
0.13629849
0.0409827071428571
0.10523338452381
0.306457485714286
0.0168656053414634
0.0596067076190476
0.11305477452381
0.388384960714286
0.060327964047619
0.172867945238095
0.0696635607142857
0.227398704047619
0.317251535714286
0.194634487619048
0.0327124992682927
0.023888958047619
0.0952072464285714
0.450832557142857
0.0245108975952381
0.37289939047619
0.157679028571429
0.0838165266666667
0.161335554761905
0.0813396266666667
0.519405728571429
0.101556856428571
0.123583395
0.0153633218095238
0.103675091904762
0.0439561626190476
0.439638450809524
0.102744543095238
0.191574580261905
0.084385009047619
0.0346444604761905
0.118561544761905
0.07136854
0.254058529285714
0.354550704761905
0.206879044047619
0.088274759047619
0.148571216666667
0.0291194629047619
0.0648444038095238
0.184471859285714
0.0212774800238095
0.595741
0.0861056171428571
0.0212535227619048
0.0851211078571429
0.450863198809524
0.323895411904762
0.0717918914285714
0.0389132845238095
0.146177494285714
0.0903427588095238
0.398727761904762
0.110419775714286
0.169144807142857
0.0103250353571429
0.066936300952381
0.088925385
0.348323766666667
0.229215303095238
0.0825236626190476
0.331124293333333
0.0178261595
0.102252258333333
0.281452628571429
0.0558440328571429
0.259095728571429
0.100324472857143
0.137358290714286
0.101617691428571
0.090100894047619
0.0371012657142857
0.0798232452380952
0.340441121428571
0.0791351088095238
0.152855380714286
0.111577637380952
0.102374212619048
0.105930912380952
0.1044242
0.195528488571429
0.0237090657142857
0.0787984597619048
0.0199425623809524
0.600579478571429
0.299302511904762
0.0225187069756098
0.106289089047619
0.258910002380952
0.0799183804761905
0.015506603547619
0.0297335664285714
0.425444388333333
0.164257121428571
0.115532681428571
0.0862911542857143
0.443612433333333
0.0433196830952381
0.0247455080714286
0.412984036428571
0.0798211742857143
0.0212715823809524
0.0873366307142857
0.0979025467619048
0.346036093571429
0.15108689952381
0.0887355021428571
0.171039611904762
0.0332318138095238
0.0508737728333333
0.0393422933333333
0.366130476190476
0.615452669047619
0.0780306178571429
0.0191944711904762
0.131612111190476
0.036179534047619
0.0222174868571429
0.0926532257142857
0.165844920714286
0.018251097952381
0.12305127952381
0.126860622619048
0.372645619047619
0.0854529076190476
0.0570719457142857
0.0636610630952381
0.0960357819047619
0.0204387903170732
0.0191674926190476
0.305016116666667
0.0366035671428571
0.0308616435714286
0.0925563561904762
0.286360158809524
0.107443517142857
0.0257347280238095
0.0105166729047619
0.11097162547619
0.0153841414761905
0.271042626190476
0.158983604878049
0.0767466057142857
0.097065904047619
0.0846259921428571
0.0882430411904762
0.0336518314285714
0.0173835410952381
0.0148983573095238
0.075885195952381
0.115484948571429
0.0625316885714286
0.0135367949047619
0.14880865
0.0127139833571429
0.0198132842857143
0.0614389471428571
0.286364238095238
0.345128478333333
0.0711417035714286
0.0159127346
0.0184130423809524
0.551980716666667
0.320053973238095
0.278599131904762
0.0503572711904762
0.138649714761905
0.0682910109756098
0.0901647535714286
0.190800261904762
0.119951386190476
0.0782246578571429
0.468039335714286
0.110322516428571
0.780817697619048
0.150214868292683
0.104056743809524
0.0963102428571429
0.151089085714286
0.172123123333333
0.0940437726190476
0.250267176190476
0.0186871901428571
0.0994645742857143
0.0451402421428571
0.336863795121951
0.0175458969285714
0.0402153938095238
0.085134595
0.152769516190476
0.0690044426190476
0.0664671424390244
0.10925640547619
0.0782476654761905
0.156436520238095
0.0918711864285714
0.0964072992857143
0.0943927716666667
0.247236395238095
0.0587602052380952
0.0784639211904762
0.162871171428571
0.441784526190476
0.072483505952381
0.123681550952381
0.06931849
0.609993002380952
0.28758119047619
0.0787252711904762
0.116289399761905
0.461905628333333
0.0353145014285714
0.0244447458809524
0.027197309047619
0.0894731380952381
0.0349258779285714
0.114156527619048
0.292275902857143
0.0146681887619048
0.24042859902439
0.0906047275609756
0.0270747135714286
0.120036625952381
0.025901324047619
0.0910445652380952
0.0539897547619048
0.0702669838095238
0.21419000952381
0.039993430952381
0.0610506385714286
0.0131017249285714
0.030841665
0.0323288580952381
0.0238813635714286
0.0554825530952381
0.128249630952381
0.0889103383333333
0.0864139730952381
0.132358241666667
0.0687656645238095
0.096292774047619
0.140085042857143
0.154847625714286
0.117356749761905
0.0645547228571429
0.0748290557142857
0.560029838095238
0.0268822320238095
0.0925339802380952
0.0107965763809524
0.0277074985714286
0.11300271047619
0.0275044235714286
0.101557466904762
0.0764400926190476
0.402591916666667
0.167465335714286
0.116380213333333
0.116917097804878
0.0751918740476191
0.0850043061904762
0.075344779047619
0.0287204644285714
0.134652894285714
0.0270847449285714
0.0847592154761905
0.0418748623809524
0.564881707142857
0.0151540264761905
0.101802781428571
0.112990041428571
0.541357683333333
0.11908072952381
0.520494545238095
0.0323162825365854
0.139260722142857
0.0274945007142857
0.100935523333333
0.0699416371428571
0.532711524285714
0.13010882547619
0.0761201421428571
0.035227460952381
0.0861929045238095
0.0958146961904762
0.17554615547619
0.0341563124390244
0.0546658023809524
0.0181883957142857
0.120818564761905
0.102322565952381
0.0569907561904762
0.0691307792857143
0.0117664562142857
0.0558755026190476
0.010884686547619
0.129295436904762
0.368775368571429
0.11016102547619
0.0158929420238095
0.0233961874285714
0.0733363897619048
0.0206530742857143
0.0939505614285714
0.0896797285714286
0.0185261785
0.12218490047619
0.0138704721904762
0.0600963497619048
0.0298672487804878
0.475852345
0.0961973771428571
0.0226353178571429
0.44053304047619
0.0282520888095238
0.019113947
0.0923302357142857
0.128290068333333
0.108124196666667
0.0373070180952381
0.134165516190476
0.0682088114285714
0.458150971190476
0.0163909723902439
0.0188517351190476
0.0791958038095238
0.0195820766190476
0.0441638611904762
0.0809924252380952
0.0947944719047619
0.0991137207142857
0.0908122785714286
0.730431809523809
0.0894132273809524
0.0775506835714286
0.120521028780488
0.114986311904762
0.0311321671904762
0.103551583571429
0.0255440245238095
0.498875577142857
0.13528779047619
0.0867202551219512
0.0702462514285714
0.387988520952381
0.372190503333333
0.0296531204761905
0.192555952380952
0.0323180882926829
0.0506535280952381
0.0435635964285714
0.0144271635238095
0.039813442195122
0.254653495952381
0.0341829135714286
0.0646265576190476
0.0290502234285714
0.127945606904762
0.0364517104761905
0.068852695
0.0329176357142857
0.0437496019047619
0.652940166666667
0.161864314285714
0.0855696038095238
0.207332966666667
0.203316260238095
0.117523112380952
0.0627413261904762
0.0966434666666667
0.106311855238095
0.0322047035714286
0.37664974
0.506692692857143
0.130681299285714
0.105703903571429
0.0413766069047619
0.0826816197619048
0.0593722376190476
0.0735402030952381
0.419480031428571
0.0970397173809524
0.1175093
0.352200848095238
0.0327305554761905
0.123888159761905
0.0734953304761905
0.233274673809524
0.385306943902439
0.0829038309523809
0.0862740138095238
0.0796512128571429
0.101186835952381
0.0938098
0.12937092
0.0540218947619048
0.0941420426190476
0.224019106190476
0.154826943333333
0.147028995238095
0.0899343642857143
0.0448111742857143
0.0878811733333333
0.094715855
0.0131752720952381
0.117956928333333
0.413351666666667
0.440306980952381
0.0147410821428571
0.0693256466666667
0.138566932380952
0.025562464047619
0.0202562751666667
0.0928178661904762
0.457293925
0.0131121501190476
0.00953294583333333
0.0776739240476191
0.0197604664285714
0.106482309285714
0.0968279890476191
0.0972704547619048
0.0226829941428571
0.477016114285714
0.0723262835714286
0.0914149054761905
0.0797806033333333
0.229256659285714
0.0908661883333333
0.0158274935
0.0312970780487805
0.0822196207142857
0.0266877245714286
0.00930336587804878
0.15475695952381
0.0202395175
0.0544513816666667
0.285655252857143
0.0798914526190476
0.199021173809524
0.0287856421428571
0.0356042128571429
0.0181268657619048
0.0288381973170732
0.161724726190476
0.0756805054761905
0.019691156452381
0.0677719897619048
0.0408136031842105
0.0586412469047619
0.0526463014285714
0.0336187641904762
0.0650761307142857
0.11113255047619
0.0331879980952381
0.0217595339047619
0.011509059952381
0.0659831442857143
0.0956348730952381
0.439501246904762
0.021613325952381
0.0232055424047619
0.102783267380952
0.70419932452381
0.0256384861904762
0.0146130177857143
0.103838909285714
0.0279867614285714
0.090611714047619
0.0261266715238095
0.0130064283095238
0.0953682652380952
0.513648511904762
0.13503501047619
0.113032012857143
0.0691532685714286
0.10531424452381
0.0250804088095238
0.0256313802380952
0.0960669092857143
0.0725214916666667
0.133678259047619
0.101504565714286
0.299616626666667
0.14103117952381
0.364169397619048
0.0488425119047619
0.587381340476191
0.0653466028571429
0.0851013069047619
0.0188050553571429
0.0142073476666667
0.0768713266666667
0.092348549047619
0.111705222619048
0.0532664661904762
0.0517798266666667
0.0881859559523809
0.104186740238095
0.0214413002380952
0.015972337952381
0.0131231203658537
0.640163252380952
0.202115797380952
0.0258335904761905
0.0158342009047619
0.0897525938095238
0.0283155619047619
0.0297408604761905
0.0949616614285714
0.111990023809524
0.0541188007142857
0.143644573809524
0.0730664935714286
0.055793980952381
0.0319592966666667
0.0144409865
0.235124644761905
0.273686883333333
0.0154451496666667
0.0726718226190476
0.106195054285714
0.203222714285714
0.022359333547619
0.09131589
0.163346711904762
0.423452472380952
0.0121738348571429
0.0158991582142857
0.0663263445238095
0.24522012452381
0.102702762619048
0.0242567671904762
0.0317799911904762
0.102706895714286
0.0411986780952381
0.0277558111666667
0.730172438095238
0.100053931666667
0.130775048205128
0.100074856666667
0.24307742547619
0.044670800952381
0.637987428571429
0.0926944557142857
0.0580378019047619
0.351659336097561
0.132214126585366
0.590687407142857
0.0899691447619048
0.105008143809524
0.0333839483333333
0.107331366904762
0.0314460666666667
0.769792676190476
0.106369800714286
0.0127304315238095
0.0728688619047619
0.105586928571429
0.295072054761905
0.551170920238095
0.0455936069047619
0.0915959042857143
0.373699121428571
0.031115224047619
0.136870981428571
0.0276372814285714
0.193155141463415
0.0895120878571429
0.0737639897619048
0.0622758709523809
0.897785588095238
0.0439687507142857
0.107919103333333
0.0428132826190476
0.282456277857143
0.0732220602380952
0.358552704761905
0.0312198471190476
0.100822254285714
0.0769036019047619
0.468491622619048
0.753118188095238
0.0799187869047619
0.021735534952381
0.114679914285714
0.142596326428571
0.166366593095238
0.300120547619048
0.146293387857143
0.0529182052380952
0.102611064047619
0.0342153433333333
0.0983549592857143
0.340249134047619
0.0829321890476191
0.0159616801190476
0.131913273095238
0.0896620864285714
0.0519634733333333
0.745478854761905
0.345318654047619
0.0857320654761905
0.0830892129268293
0.25575125
0.0731229769047619
0.0635386147619048
0.109299206190476
0.0873533447619048
0.335597369047619
0.112021713571429
0.154804091666667
0.0752774352380952
0.10385284452381
0.302436399761905
0.0963378892857143
0.0814758447619048
0.170451778536585
0.0286428071428571
0.0234689893809524
0.026878175547619
0.0272622828571429
0.260090728571429
0.0685642464285714
0.116469003809524
0.304360297619048
0.546037266666667
0.0639635985714286
0.497776066666667
0.016087268547619
0.0334673621428571
0.0758712166666667
0.0482042592857143
0.030223205
0.610666416666667
0.0215060673095238
0.0748018985714286
0.117178340238095
0.188434697619048
0.123457390714286
0.0883450392857143
0.0787103216666667
0.103974385714286
0.083144620952381
0.0652051538095238
0.0344009695238095
0.0872735847619048
0.0599093797619048
0.0425245273809524
0.0491858142857143
0.140090332142857
0.141040148809524
0.384128238333333
0.0569653193333333
0.159849043809524
0.0914085676190476
0.0315199497619048
0.0405798573809524
0.176955305
0.0957899795238095
0.122685114285714
0.0559843728571429
0.200685297380952
0.0331308807142857
0.0254988333333333
0.0649051871428571
0.0634720730952381
0.102781437380952
0.646703180952381
0.0216975613809524
0.0915630335714286
0.198959299761905
0.109477623333333
0.0269106969047619
0.209165698571429
0.0886454473809524
0.0831730654761905
0.0554810830952381
0.160824557380952
0.0119900115238095
0.174293711666667
0.0148613115
0.0115750502682927
0.112450116190476
0.0405346792857143
0.150620837
0.107765046666667
0.098769325
0.0241346527380952
0.0724543133333333
0.0300054580952381
0.127623549285714
0.0784084588095238
0.0838897866666667
0.0875848176190476
0.143560510714286
0.0950802159523809
0.0927273333333333
0.166675345238095
0.228120311904762
0.118968342142857
0.027401904047619
0.289324722619048
0.0290636466666667
0.0858618854761905
0.134638633095238
0.125551111904762
0.0876423680952381
0.424585783333333
0.0678442728571429
0.177209723809524
0.50939845
0.107710383571429
0.0139837477380952
0.368855477380952
0.433129245238095
0.0374497316666667
0.100891717317073
0.0584881340476191
0.0610783995238095
0.115683110238095
0.0541184061904762
0.252225046428571
0.0800584980952381
0.0815105830952381
0.159107611666667
0.114743152142857
0.144446966666667
0.427447016666667
0.124425599047619
0.1224815545
0.102486897142857
0.0168431679756098
0.21202012195122
0.0583348433333333
0.378189254761905
0.0982502064285714
0.349705471428571
0.0785634271428571
0.349173321428571
0.100321383333333
0.101270281428571
0.0842748166666667
0.428724357142857
0.107972439047619
0.158878466666667
0.0274685719512195
0.120151236428571
0.107404714047619
0.544310942857143
0.57346844047619
0.284619242857143
0.274317454761905
0.0359594580952381
0.0219258717619048
0.0877288895238095
0.171942235
0.0955691747619048
0.080925865
0.0281322488095238
0.0225661052142857
0.123966830714286
0.0792583683333333
0.134406264047619
0.179543702380952
0.246963715238095
0.0880236119047619
0.0571475635714286
0.0946641111904762
0.103725568095238
0.552287705
0.0310921897619048
0.0899799002380952
0.22170525952381
0.658944571428571
0.0675914123809524
0.107122189047619
0.133095265714286
0.567350916666667
0.106197133571429
0.407453572380952
0.0136381167317073
0.105547083571429
0.0206136419047619
0.0470959830952381
0.0207854523809524
0.0280960226190476
0.0109332707380952
0.0328013714285714
0.107507403095238
0.60147314047619
0.0211730388809524
0.096908655
0.43830774
0.0140608205952381
0.032160059047619
0.0987021997619048
0.125360891428571
0.186566321428571
0.137001256190476
0.109730682439024
0.127190928333333
0.0420396185714286
0.02714603
0.093216875
0.083185686097561
0.0174134708095238
0.0169005123170732
0.0646016757142857
0.069059029047619
0.224675173809524
0.0457736583333333
0.16554384047619
0.025131475952381
0.0988711695238095
0.222871078571429
0.0984434011904762
0.0188878654761905
0.116573495238095
0.34189130952381
0.0659987345238095
0.0316260343095238
0.0373342290476191
0.0148471856666667
0.204094706904762
0.10214284452381
0.0677185128571429
0.0848717747619048
0.180627034285714
0.0956273814285714
0.643253297619048
0.190992204761905
0.173985523809524
0.117123236904762
0.0260222616666667
0.0220914850243902
0.0807737980952381
0.172661529047619
0.0250111682380952
0.0187630637857143
0.0856197983333333
0.193609883333333
0.0725905326829268
0.0579623888095238
0.010711524047619
0.0282793107380952
0.111622870952381
0.488694614285714
0.0164304411904762
0.0911976135714286
0.271283795238095
0.229911580952381
0.136183571428571
0.0767779938095238
0.0913977243902439
0.0876852323809524
0.137979606666667
0.0877795809523809
0.0671212333333333
0.219312280952381
0.059026195952381
0.171384192857143
0.0272689375609756
0.215488954761905
0.0691544328571429
0.273758041666667
0.515183769047619
0.0702024383333333
0.0359739464285714
0.0550513116666667
0.0353206304761905
0.0294217952380952
0.0990985795238095
0.0723029704761905
0.0820809345238095
0.0491883202380952
0.0335020519047619
0.015489673952381
0.122644522142857
0.0591835314285714
0.0772419571428571
0.116336016428571
0.202575590714286
0.0183503279047619
0.0926586057142857
0.0980479916666667
0.0952819842857143
0.083028320952381
0.0403693904761905
0.130293507619048
0.133737992047619
0.434832707142857
0.0125380102857143
0.111487594285714
0.673726185714286
0.0946922597619048
0.0790408419047619
0.0976941595238095
0.067752535952381
0.0162285488333333
0.0634570178571429
0.115963741190476
0.0884084085714286
0.0870090583333333
0.697521778571429
0.16364489047619
0.0135450291219512
0.021089016047619
0.152414481190476
0.0958982776190476
0.105882908095238
0.0932323652380952
0.401145945238095
0.0599113502380952
0.0179324056428571
0.0812987642857143
0.0630338583333333
0.0220718699285714
0.104889440238095
0.03547623
0.0732161485714286
0.0739013159523809
0.03107722525
0.0892635878571429
0.0138370824047619
0.336458751428571
0.390443006428571
0.11245541047619
0.0183965043571429
0.708583626190476
0.0963879576190476
0.157214811190476
0.243346785714286
0.168996920714286
0.0198155759047619
0.0938400016666667
0.121236974285714
0.0299590390238095
0.0709694483333333
0.730024354761905
0.0447732795238095
0.015174981452381
0.163898088095238
0.128284539761905
0.067303625952381
0.0311494938095238
0.012174459902439
0.0840996507142857
0.111450298333333
0.0153980553333333
0.310757428571429
0.253071766666667
0.20325488952381
0.125777424047619
0.0318011276190476
0.114412866428571
0.0210941799512195
0.048390227804878
0.473158974047619
0.152308136904762
0.203327702857143
0.182244353333333
0.0189258043095238
0.0479878883333333
0.090250449047619
0.0976437102380952
0.054774180952381
0.103138436666667
0.0596916933333333
0.278207397619048
0.374616588095238
0.0653443719047619
0.066775974047619
0.0652054521428571
0.0609670166666667
0.021707586952381
0.0744424102380952
0.0316027052380952
0.136515263809524
0.0258768320952381
0.0962194052380952
0.429818307142857
0.0891745345238095
0.0267999780952381
0.109240021190476
0.124182274761905
0.0500371997619048
0.04084057
0.0327785670731707
0.0191352599268293
0.251768735714286
0.0448371852380952
0.0614335954761905
0.0124260883095238
0.015395856547619
0.586989547619048
0.10430402452381
0.146296521428571
0.0231140321666667
0.120533469047619
0.0719638466666667
0.0196873281463415
0.0220618767142857
0.191432471666667
0.114079178095238
0.0762680207142857
0.0726766338095238
0.0176334716666667
0.0275928247619048
0.0164910433809524
0.0322920264285714
0.12669639
0.0317105268292683
0.0191307020714286
0.0285013068809524
0.0428051385365854
0.13929681
0.0160560761190476
0.236489352857143
0.0854862834146341
0.127476505
0.0297360905238095
0.381611557142857
0.0676854985714286
0.0801190952380952
0.0782968766666667
0.122147929761905
0.0104670410714286
0.468925158571429
0.0943222997619048
0.0641871414285714
0.487620615238095
0.11486414452381
0.0363341545238095
0.205372966666667
0.101293407142857
0.123421996666667
0.0940217971428571
0.0204640165
0.100693468452381
0.101541016666667
0.0280025071428571
0.0907803916666667
0.266995002195122
0.11899527
0.455479801428571
0.568361954761905
0.0786935126190476
0.327368989761905
0.0415673733333333
0.499551226190476
0.516235838095238
0.0756534452380952
0.058180234047619
0.159269652380952
0.140260624761905
0.0725467914285714
0.794422466666667
0.667352483333333
0.108138142142857
0.111079486904762
0.0808436126190476
0.0401513573809524
0.206384492380952
0.00925646307317073
0.154691724390244
0.355748119047619
0.0294112988095238
0.16937555
0.0863254638095238
0.0409681935714286
0.380405076428571
0.0470806924761905
0.021426258952381
0.0881811257142857
0.0162844070731707
0.721008095238095
0.602812654761905
0.028694014047619
0.10147933452381
0.0712392383333333
0.0916990464285714
0.0946104657142857
0.0909216471428571
0.0982254666666667
0.0998942514285714
0.106641147619048
0.573166769047619
0.100546392380952
0.21821765
0.318481341904762
0.0192354863809524
0.138583169047619
0.525359671428571
0.313909478571429
0.123817612619048
0.448711505
0.333230388095238
0.0256794560731707
0.0194211819756098
0.0191736444047619
0.145978863095238
0.0134144158571429
0.04569574
0.0765549228571429
0.414528794761905
0.0822622535714286
0.465761778571429
0.153317217142857
0.105828888595238
0.121091265714286
0.0198652229047619
0.103167034761905
0.130835337857143
0.042849719047619
0.032495404047619
0.168896457142857
0.109639917380952
0.0800668871428571
0.087201875952381
0.0800630135714286
0.0361836880952381
0.0923244638095238
0.123800315238095
0.519747171428571
0.0542529914285714
0.0203924982380952
0.205269276666667
0.0875923866666667
0.365971082857143
0.0277165647619048
0.216908298095238
0.0158598888333333
0.725274633333333
0.243608080952381
0.0644780678571429
0.0915215671428571
0.0188163382142857
0.394756151666667
0.108901012142857
0.0960339316666667
0.0858409547619048
0.013174645547619
0.450756071190476
0.0158556744761905
0.64378535952381
0.276682252380952
0.171420600952381
0.0425169826190476
0.0355930802380952
0.0926535226190476
0.0295506719047619
0.0395468564285714
0.0846979869047619
0.106851105238095
0.28363224047619
0.0926486135714286
0.10559982547619
0.1491083875
0.111926960238095
0.0414707780952381
0.1362882185
0.0996195909523809
0.109687781190476
0.0537674880952381
0.0552512904761905
0.297153538095238
0.0485905785714286
0.253727157857143
0.0141072998333333
0.121924252619048
0.0269784301428571
0.0128716127857143
0.41883411952381
0.032005935
0.602158480952381
0.0793835897619048
0.128957126190476
0.0680699911904762
0.31778905
0.102514078333333
0.734185745238095
0.0699990959523809
0.0171360939268293
0.026621879047619
0.0842057385714286
0.0227354189761905
0.062722154047619
0.0199240406904762
0.0790366464285714
0.0793210154761905
0.141282108333333
0.136891762619048
0.131945460238095
0.0888875511904762
0.292765638333333
0.12265882
0.0179973235714286
0.0143921315952381
0.448704064285714
0.101206500238095
0.0123774957380952
0.118247421904762
0.243215464285714
0.0691604269047619
0.0613209007142857
0.0762757435714286
0.0689149080952381
0.0846028352380952
0.198952602380952
0.112230405
0.0534508061904762
0.415519310952381
0.549836254761905
0.177346942952381
0.158203497619048
0.103420648809524
0.0547345464285714
0.110644403571429
0.0690027171428571
0.0734034588095238
0.214165327857143
0.123474027857143
0.174402947619048
0.264084319285714
0.0160064376585366
0.0494078476190476
0.104164773571429
0.0351793098333333
0.0676653859523809
0.0947710914285714
0.329475195238095
0.058566405
0.190578930952381
0.478849828571429
0.012564069452381
0.167413273095238
0.0367683221428571
0.0256317668571429
0.0185111213571429
0.0105299336666667
0.0305548338095238
0.098689255
0.0796163371428571
0.420422988095238
0.0908175423809524
0.0760423614285714
0.021912049952381
0.0100641586428571
0.114045335
0.0669937733333333
0.0712810302380952
0.143001930714286
0.0307174511904762
0.0406090935714286
0.112333608333333
0.0261209547619048
0.239504527380952
0.124695030952381
0.0692863728571429
0.166921663333333
0.417824068809524
0.0850374795238095
0.0655427040476191
0.0564790730952381
0.0178898221428571
0.0855186297619048
0.214886160952381
0.292905128333333
0.564417252380952
0.0511162823809524
0.0209936681666667
0.0204323234285714
0.0431672926190476
0.115335726190476
0.0753751942857143
0.0343120736585366
0.19971198047619
0.100758791190476
0.0433942652380952
0.410321747619048
0.0140840261190476
0.0987998419047619
0.0859064602380952
0.0220804806904762
0.141854018333333
0.131054616666667
0.117572906904762
0.14457413452381
0.449144023809524
0.22390600952381
0.121995988571429
0.435228311904762
0.0234732413095238
0.0961145976190476
0.321387390238095
0.186090857380952
0.110498337619048
0.0435913176190476
0.167132273809524
0.0653383957142857
0.0745545438095238
0.378675088095238
0.11727060952381
0.0494660366666667
0.0276739421190476
0.0292824497619048
0.356480826190476
0.100569360952381
0.0110785338714286
0.0232972026428571
0.0217482345238095
0.0477395635714286
0.0231549183333333
0.0903324392857143
0.0927100602380952
0.929019078571429
0.020940930952381
0.0382634719047619
0.0861224311904762
0.341991130952381
0.0172119248536585
0.463369677857143
0.0207529142142857
0.0501264792857143
0.0271154721428571
0.108653336666667
0.0670935395121951
0.696298528571429
0.136261264285714
0.0601099885714286
0.107431783809524
0.0518115061904762
0.0912167635714286
0.013548277452381
0.252001077857143
0.0362592726190476
0.148927402142857
0.0338634757142857
0.0934076647619048
0.18044290952381
0.108706205952381
0.100833292380952
0.0988303121428571
0.116997687142857
0.0759051542857143
0.0215693087380952
0.0792022740476191
0.0967448935714286
0.553070614285714
0.0410626235714286
0.0528594770731707
0.250394866666667
0.462462968333333
0.0725327152380952
0.0391721261904762
0.514271266666667
0.0291247171428571
0.0768874847619048
0.152403485238095
0.589772845238095
0.0140342154285714
0.0157038715714286
0.0192956631904762
0.0621387578571429
0.0812722742857143
0.0301395328571429
0.319160430952381
0.033993610952381
0.724099502380952
0.283725210487805
0.0499662511904762
0.0263175122142857
0.103167587380952
0.0228372778571429
0.0292488888095238
0.0777722423809524
0.138444551904762
0.67231935
0.0945024116666667
0.570429564285714
0.112479624285714
0.263130394761905
0.13621993547619
0.0881324169047619
0.383690611904762
0.156307585714286
0.0927112247619048
0.108229032142857
0.0372190073809524
0.108483776666667
0.290755990952381
0.116387910238095
0.020172319547619
0.0294873195238095
0.101304113095238
0.0301199788095238
0.446621016190476
0.0250509004761905
0.0200669474761905
0.0644581892857143
0.0876725226190476
0.0146310411904762
0.0836452147619048
0.0508111064285714
0.154601095714286
0.0193911120243902
0.181667421428571
0.0752028938095238
0.0266471788095238
0.0897818009523809
0.125595174761905
0.0716654854761905
0.0498995671428571
0.0744658971428571
0.073901514047619
0.0950411211904762
0.0950394516666667
0.592137466666667
0.461503404761905
0.0252032961904762
0.0175553338333333
0.0316168861904762
0.0307675792195122
0.0150941700714286
0.0908657402380952
0.0924998883333333
0.0152078501190476
0.0831675195238095
0.0204138308095238
0.523607447619048
0.0204170026666667
0.0197039273333333
0.0493971566666667
0.0775848680952381
0.0645100223809524
0.0191845698571429
0.10683402047619
0.497610542857143
0.0288824128571429
0.0698288185714286
0.0495969033333333
0.0139116115952381
0.0204887653095238
0.111741273095238
0.0322841661904762
0.0950972269047619
0.122137303571429
0.428093942857143
0.0822280802380952
0.0182649267317073
0.0145259915952381
0.161234661904762
0.0181516192857143
0.0756734211904762
0.107655007619048
0.422591076190476
0.0793968292857143
0.134487581190476
0.0778080385714286
0.0527163547619048
0.105667357857143
0.0836460028571429
0.551872714285714
0.0749704280952381
0.0384487538809524
0.277217873809524
0.10348843952381
0.0120950675365854
0.207740567857143
0.137232116666667
0.0714442038095238
0.100673105238095
0.0848407823809524
0.0200647695238095
0.0297223764285714
0.163643714285714
0.10166905952381
0.0176368108095238
0.111205494047619
0.189189532380952
0.220867533333333
0.0196510018095238
0.123053569285714
0.122445078571429
0.106352571666667
0.0180266245952381
0.0340113924309524
0.153899975714286
0.0133547185
0.132898957142857
0.0736365404761905
0.0202605223095238
0.0404509885714286
0.0836716283333333
0.0993923626190476
0.111244593571429
0.0584986364285714
0.323452917857143
0.0156740485238095
0.0319064152380952
0.178292554761905
0.227139583333333
0.14913366547619
0.104500725714286
0.120096926904762
0.0311596911904762
0.0715650585714286
0.0750424035714286
0.0303455107142857
0.0332341252380952
0.0763614707142857
0.0724500576190476
0.16992552
0.108694412857143
0.0166399255952381
0.0242882021428571
0.755430678571429
0.118270713809524
0.0185505280238095
0.463426590476191
0.160134575714286
0.0333795923809524
0.105235190952381
0.0290355941428571
0.0433477619047619
0.103150232142857
0.421237416666667
0.0185665535
0.0148859947857143
0.437294000238095
0.032479345
0.0404662402380952
0.112615285714286
0.0199751319761905
0.227609765
0.106804637619048
0.0191924449285714
0.053014495952381
0.0148916648571429
0.109739255952381
0.156369935714286
0.0927193776190476
0.6009921
0.0855300914285714
0.134809194285714
0.115364556428571
0.125356921904762
0.0682911583333333
0.0953899366666667
0.0135538859047619
0.0188490675238095
0.0163021075714286
0.0736565407142857
0.116511996928571
0.0949202134146341
0.0876365688095238
0.0845893292857143
0.0136016934634146
0.13217201547619
0.019345001547619
0.075057625952381
0.0417040066666667
0.0145342815238095
0.127644853809524
0.113032534761905
0.193815113809524
0.0999503390243902
0.0440754097619048
0.36272
0.347474728571429
0.0185557103571429
0.0203934332142857
0.14160494047619
0.113148155853659
0.221106202380952
0.0619442126190476
0.0261675381190476
0.0189231902380952
0.755682480952381
0.0475386511904762
0.183596852380952
0.280235988095238
0.12737376525
0.0594502554761905
0.0384131091463415
0.543376495238095
0.634962295238095
0.274217838095238
0.0154881572857143
0.0876377195238095
0.090375209047619
0.028035535952381
0.268189467619048
0.0972118742857143
0.252576911904762
0.0186267327380952
0.613880014047619
0.259060077142857
0.231154019047619
0.280557750952381
0.290456902380952
0.117292295238095
0.0602509769047619
0.430884216666667
0.0417966902380952
0.0926053630952381
0.0515442778571429
0.574369990476191
0.081118165
0.063756165952381
0.0921246833333333
0.074404025
0.12908584047619
0.0433164088095238
0.08372504
0.0808686016666667
0.145696688095238
0.132513202380952
0.490749472857143
0.020736324047619
0.0854799961904762
0.0924891321428571
0.0698103045952381
0.102090760952381
0.072653455952381
0.0147928319512195
0.0221504517073171
0.216113552380952
0.0975057695121951
0.195217595238095
0.0250828347619048
0.026016555
0.168474865
0.0950715671428571
0.0858722766666667
0.109356652142857
0.119653712857143
0.174357274285714
0.0809292852380952
0.0302773054761905
0.244352166666667
0.0906257028571429
0.180256285714286
0.037641115
0.043543785
0.0587918883333333
0.0595309116666667
0.0508570238095238
0.381527307142857
0.159494257142857
0.41518411452381
0.0445462541463415
0.142084638095238
0.130042052380952
0.0412498797619048
0.293164651666667
0.20208086202381
0.35367109547619
0.0906596980952381
0.0867809771428571
0.107868374047619
0.0172367322142857
0.131453131190476
0.202914763095238
0.0212007423095238
0.0601412983333333
0.0317240597619048
0.0780850978571429
0.349303776190476
0.0770563092857143
0.13334771952381
0.0350923397619048
0.102884108809524
0.0720095092857143
0.0274196576904762
0.0944185947619048
0.386247354761905
0.0314757466666667
0.0721212288095238
0.0581500821428571
0.337878594285714
0.244326954761905
0.135161355
0.01214031155
0.070100590952381
0.152748676666667
0.159815827142857
0.11446884952381
0.065117889047619
0.142130428571429
0.0154094128571429
0.0224055456428571
0.374154819047619
0.085501784047619
0.5093621
0.0923339069047619
0.328547033333333
0.0840195595238095
0.0435415621428571
0.19598764952381
0.184176852380952
0.0941079519047619
0.0291031676190476
0.120574237142857
0.0174191718095238
0.043372870952381
0.0187308361428571
0.0803833578571429
0.102962678809524
0.0877514840476191
0.082187850952381
0.100571533571429
0.424468214285714
0.626854452380952
0.155890231428571
0.0618845595238095
0.119630570714286
0.018166373452381
0.0800197390476191
0.205725061904762
0.0458781426190476
0.322291295238095
0.0910008473809524
0.122553119761905
0.0697033011904762
0.0659270302380952
0.260803335952381
0.0973295507142857
0.0511575116666667
0.457722045238095
0.0900993088095238
0.0288801519047619
0.0558885911904762
0.0314656697619048
0.022842974047619
0.192514754285714
0.697222611904762
0.0434357174878049
0.121964002142857
0.0384962495238095
0.0331360480952381
0.0207819356190476
0.0524072385714286
0.0887960883333333
0.0133246963571429
0.0148400169761905
0.109282096190476
0.525496243170732
0.11926487047619
0.0873874071428571
0.0647308171428571
0.421096583095238
0.0883061280952381
0.0165367001219512
0.0475095014285714
0.0234933397619048
0.242662972142857
0.0971066383333333
0.156123707142857
0.0865086
0.0830558178571429
0.0222796166904762
0.0950583076190476
0.0362338316666667
0.504697138095238
0.017358296047619
0.103324541190476
0.0593224423809524
0.165520585714286
0.0828981916666667
0.0654104892857143
0.0503200230952381
0.124429902380952
0.0604222083333333
0.066014909047619
0.133249705238095
0.0212168485
0.102412313809524
0.11459043547619
0.109651155238095
0.105935663809524
0.0203524026190476
0.363059371428571
0.134558964047619
0.0350257123809524
0.0251367954634146
0.0859697338095238
0.0893773707142857
0.242754228571429
0.0450924685714286
0.503761388095238
0.0124201486904762
0.0442753387804878
0.0372716069047619
0.127320970238095
0.688959187380952
0.072542975
0.521970347619048
0.646920752380952
0.0210653695238095
0.292765957142857
0.0737341226190476
0.0836306907142857
0.0189073365952381
0.0478508438095238
0.19553094952381
0.116029374047619
0.0195038753333333
0.618026276190476
0.128217183333333
0.0566125142857143
0.0137282098809524
0.315091104761905
0.151763871428571
0.0750091004761905
0.0716586154761905
0.283647017380952
0.039890735952381
0.146912595238095
0.0226880195609756
0.0179516199761905
0.131813023809524
0.131909541666667
0.0953211773809524
0.0442801183333333
0.086981155952381
0.547048280952381
0.0751979385714286
0.431562383333333
0.12508168452381
0.0861143483333333
0.0394257157142857
0.044226800952381
0.0927494366666667
0.0221271095952381
0.0869774957142857
0.133281961904762
0.0633208878571429
0.0566142430952381
0.0452157802380952
0.113013593333333
0.0942408747619048
0.0866245709523809
0.250389571428571
0.0639352380952381
0.456452662195122
0.0248685384047619
0.0574966580952381
0.0569881740476191
0.0154717361904762
0.139863563095238
0.023361951952381
0.0325751607142857
0.20008665047619
0.105643278571429
0.0125143350238095
0.295372133333333
0.606220035714286
0.0735186257142857
0.30356879547619
0.137859385952381
0.0715664580952381
0.0381969414285714
0.532649583333333
0.161876252380952
0.0430097378571429
0.0669047626190476
0.0375039676190476
0.344254080952381
0.156270595952381
0.104686684761905
0.0545280941463415
0.147181078571429
0.0613976069047619
0.0756552016666667
0.0438426042857143
0.0740024407142857
0.296649080952381
0.426966903809524
0.0560114488095238
0.127095308809524
0.0642637619047619
0.0246868883333333
0.0234655676190476
0.0818650452380952
0.0899505492857143
0.154785164285714
0.0278009047619048
0.0929792288095238
0.058628985952381
0.639461535714286
0.114357359047619
0.200835061904762
0.0710352354761905
0.0131669879285714
0.280046335
0.0875334078571429
0.0499868159523809
0.0113438279285714
0.0198011483333333
0.106085191904762
0.11438618195122
0.0214209064285714
0.100993350952381
0.00793427158809524
0.171031990238095
0.0950864316666667
0.222986371428571
0.0320273233333333
0.572771330952381
0.0461908571428571
0.0207830241666667
0.027905829047619
0.0875717995238095
0.0323056866666667
0.0215555541595238
0.130664135714286
0.134194901190476
0.138491405238095
0.125104780952381
0.0667017071428571
0.21170589047619
0.0231259554761905
0.49978905952381
0.0366671028571429
0.256218607619048
0.0314883566666667
0.540689395238095
0.0928100033333333
0.11854922452381
0.0207384098809524
0.0574047883333333
0.091579095
0.167236556666667
0.0559410604761905
0.0569874614285714
0.0307546845238095
0.078911360952381
0.12412917097561
0.113403305238095
0.124101583571429
0.0739953242857143
0.0883947897619048
0.307365217380952
0.139846240238095
0.397724195238095
0.364489500238095
0.0837459066666667
0.033249254097561
0.621993066190476
0.159129988571429
0.126467813571429
0.1628948
0.0979589452380952
0.487892085714286
0.0425065914761905
0.0527303314285714
0.0165096614285714
0.0908629628571429
0.0867918033333333
0.0174708582142857
0.0156768384285714
0.274890021904762
0.017941544047619
0.460452511904762
0.156608326190476
0.102010833809524
0.04344419775
0.165031466666667
0.0737253666666667
0.0654978505
0.0559878154761905
0.0271838604761905
0.585885524146341
0.247005188095238
0.0157053664285714
0.0955984183333333
0.155605417380952
0.672424335714286
0.0451328869047619
0.0217535727857143
0.0975850885714286
0.435822104761905
0.117764197380952
0.0161555184285714
0.0397461216666667
0.065705785
0.0781820828571429
0.107454509285714
0.208504923809524
0.0275961579047619
0.0885826202380952
0.0782848485714286
0.0273093976666667
0.142601013809524
0.0328381561904762
0.0635154095238095
0.0256488521904762
0.0271140945238095
0.201465556904762
0.0453179180952381
0.243886495238095
0.0169054169047619
0.462401152380952
0.0521257614285714
0.0197044032380952
0.0882222957142857
0.0312581712195122
0.10547652047619
0.0947312038095238
0.125901980952381
0.0200347982619048
0.202023871428571
0.0617531257142857
0.0335074764285714
0.0835455469047619
0.150683649761905
0.0827327588095238
0.462032637619048
0.0381899235714286
0.0284985438095238
0.350108338292683
0.03543702
0.013933063452381
0.275530216666667
0.342228773333333
0.02866148
0.0141528577857143
0.0735064595238095
0.129981138095238
0.14117817952381
0.0211752882380952
0.0190525644390244
0.153123323595238
0.413200607317073
0.0529515440476191
0.127657320714286
0.0216020295238095
0.0129253303414634
0.0989239073170732
0.0422109192857143
0.588073369047619
0.0506400571428571
0.0513544930952381
0.104175237317073
0.0141441513571429
0.0272821564285714
0.0175053603170732
0.248232122142857
0.132240301428571
0.162361485714286
0.0778034142857143
0.01930270195
0.0118725096428571
0.0319765145238095
0.0153664063095238
0.140787793571429
0.0527590770731707
0.518707745238095
0.249870178571429
0.137536566666667
0.0899003997619048
0.0908437064285714
0.160456804047619
0.0167633024047619
0.086115350952381
0.0662600278571429
0.113424506190476
0.0179051826341463
0.114683371428571
0.0332972585714286
0.0717551538095238
0.128830292380952
0.0188522442619048
0.0183573308333333
0.117088683095238
0.0989260738095238
0.768370790476191
0.102277708095238
0.0384415930952381
0.110291330238095
0.0238580035952381
0.149139476190476
0.318218232857143
0.63119554047619
0.0152270093095238
0.025696995952381
0.0191461646190476
0.113821318333333
0.100858196666667
0.141932467857143
0.069557129047619
0.092832705952381
0.0806135352380952
0.306405033333333
0.19115799047619
0.0590365554761905
0.393265557142857
0.145407798571429
0.0830807085714286
0.101386945
0.0974477173809524
0.0123198485
0.180845512857143
0.0838812669047619
0.463589198292683
0.0646207569047619
0.203614550952381
0.431713611904762
0.412587246904762
0.021436156
0.142459693571429
0.0171523511904762
0.381075373809524
0.187511373809524
0.104599698571429
0.0405615954761905
0.132012952380952
0.0884290235714286
0.532484707142857
0.518866764285714
0.0345491004761905
0.0895460852380952
0.451021087142857
0.130156540714286
0.172783257142857
0.0765198583333333
0.0381025923809524
0.0256796316666667
0.054923890952381
0.104882632142857
0.300235495238095
0.147754597619048
0.105830037142857
0.084866023902439
0.0199932956904762
0.168354129285714
0.055615339047619
0.327124464285714
0.132389795238095
0.163008802142857
0.0221012821428571
0.198999016428571
0.0731329065714286
0.0459519228571429
0.060161319047619
0.0176581657619048
0.0897940638095238
0.0102242385952381
0.0233892916666667
0.0730473773809524
0.0869922964285714
0.0174585979285714
0.0904592723809524
0.0340849053809524
0.0257791843809524
0.134484008809524
0.095859145
0.209983845238095
0.0713660292857143
0.0994859392857143
0.0327514150487805
0.118388965952381
0.145175426428571
0.0183337571428571
0.0231671733333333
0.236136523809524
0.205021621428571
0.0963935695238095
0.0676762238095238
0.0989024442857143
0.10051538547619
0.0852690435714286
0.0144786178571429
0.0893336792857143
0.0989671571428571
0.0318655354761905
0.122857169047619
0.0387661657142857
0.0334588654761905
0.16244389
0.0181314212380952
0.028420764047619
0.22535700547619
0.0140460923809524
0.0221344775714286
0.0170187927142857
0.0230783681428571
0.0138348554047619
0.0153149582926829
0.0771952335714286
0.394425005238095
0.0205816754761905
0.684388045238095
0.0268361207142857
0.0345335497560976
0.0618734038095238
0.0903393295238095
0.0871829314285714
0.0232717544285714
0.06795899
0.0870949828571429
0.0497882385714286
0.0821911812195122
0.358851271666667
0.0267896478571429
0.220862154285714
0.128356746904762
0.318600918333333
0.614202257142857
0.127437530714286
0.0147473709268293
0.0160143432619048
0.080493635
0.122607093095238
0.266892207142857
0.032982180952381
0.111000453095238
0.33509235952381
0.0632300971428571
0.0183268731666667
0.0272614411904762
0.0387486957142857
0.137999915238095
0.143643846904762
0.0281585097619048
0.0372951809523809
0.0774779085714286
0.284150398809524
0.38163089047619
0.106107766904762
0.0999734383333333
0.188100516666667
0.819067645238095
0.0788552466666667
0.460536094047619
0.19912855
0.106081115952381
0.107891001904762
0.091848135
0.0853456028571429
0.017247272975
0.0284342086904762
0.0160982494761905
0.111016291428571
0.0428192895238095
0.0144265354761905
0.0134545485365854
0.314630954761905
0.447095318333333
0.022466062925
0.103359294285714
0.0289697728571429
0.474287442857143
0.192759427619048
0.0698723816666667
0.0864248961904762
0.0457277142857143
0.0403465923571429
0.028937660952381
0.4960562
0.406236115
0.212551074761905
0.0979200469047619
0.03070630975
0.090543344047619
0.131025588809524
0.0350874904761905
0.0237584966666667
0.0826431266666667
0.0760999071428571
0.313169821428571
0.0735593685714286
0.0753082054761905
0.0179252337619048
0.534310863809524
0.0648040738095238
0.023193169547619
0.420109095714286
0.0775473940476191
0.217230111904762
0.252495735952381
0.033486485
0.269353242857143
0.106493402857143
0.0758665638095238
0.157531571428571
0.0291907764285714
0.0812837754761905
0.0202210958809524
0.195042785714286
0.0162200793095238
0.0763638514285714
0.640656545238095
0.491802213333333
0.0334508937380952
0.190382984047619
0.0938530161904762
0.0796701545238095
0.424920803571429
0.164824387142857
0.0236246807619048
0.524446607619048
0.153786485714286
0.0857833792857143
0.429448332857143
0.0663959459523809
0.140026158809524
0.291704526428571
0.124625826190476
0.481665221904762
0.0677108895238095
0.182753088095238
0.0668837742857143
0.184686844761905
0.2438963
0.484106257142857
0.253911595238095
0.0750755966666667
0.663512398571429
0.125552209047619
0.016197201547619
0.0631861090476191
0.0647413192857143
0.0382224757142857
0.108854076904762
0.0535943478571429
0.0796284833333333
0.221405619047619
0.117089556190476
0.0298681152380952
0.368169773809524
0.108180078809524
0.554268707317073
0.0456745014285714
0.396406894047619
0.0812041364285714
0.100463545952381
0.0552269985714286
0.0250792066666667
0.0290215831190476
0.0301200359047619
0.242009604761905
0.0649066254761905
0.229969707142857
0.0818261083333333
0.0299083773809524
0.138485757142857
0.104200745714286
0.184609064761905
0.409125519285714
0.189937353809524
0.10281788952381
0.0987000488333333
0.0587796109756098
0.0948336447619048
0.0524600007142857
0.099998625
0.148026399285714
0.134882265
0.101089527857143
0.0508315052380952
0.123695823333333
0.0714752828571429
0.0999798033333333
0.0275846908809524
0.108813488809524
0.0267563596666667
0.0129567699047619
0.0522082912195122
0.019611946
0.221753080952381
0.221631147619048
0.0213481875
0.124664971463415
0.232161939047619
0.10114990452381
0.138799572380952
0.118071533095238
0.165484155952381
0.0559429954047619
0.0215899360714286
0.0995189047619048
0.0176079502380952
0.0244398741904762
0.0899782426190476
0.0659873233333333
0.132552001904762
0.149947771428571
0.0196443751666667
0.153307895
0.0851624954761905
0.0729786619047619
0.0476193480952381
0.0253145718571429
0.0572009526190476
0.0584394688095238
0.0695380326190476
0.0140888154047619
0.0367502517073171
0.0112307524285714
0.0599084373809524
0.091760780952381
0.022466280952381
0.0247234604761905
0.0112011447804878
0.0193832166428571
0.121123960952381
0.120816441428571
0.457497795238095
0.0630569430952381
0.0151424249285714
0.0537373088095238
0.0452374630952381
0.0170914570714286
0.0810151664285714
0.026678275547619
0.184969242857143
0.077080309047619
0.138305149761905
0.130867487142857
0.0262548545238095
0.270105288333333
0.0174736505238095
0.0953365269047619
0.0191074070952381
0.0202846511904762
0.0170636387857143
0.0462925392857143
0.106248955714286
0.0246409001190476
0.0467194111904762
0.0179371625714286
0.0337212877619048
0.24484002452381
0.0799281235714286
0.0957733804761905
0.167872383333333
0.0633694142857143
0.0249547121428571
0.0148466199756098
0.158651061904762
0.0338913704523809
0.0432880576190476
0.181628047857143
0.0330761095238095
0.0365461414285714
0.0971307707142857
0.0362771712195122
0.13436520047619
0.220569158095238
0.108251826666667
0.0351204014285714
0.0666309726190476
0.372247766190476
0.109166339047619
0.0448197211904762
0.0947886447619048
0.0251294519047619
0.0885769788095238
0.0283674155238095
0.392312556428571
0.130689055
0.0757251838095238
0.660522911904762
0.0298472014285714
0.0183376826190476
0.09214083
0.0333832121428571
0.0282672528809524
0.0220773125714286
0.121276482142857
0.0312567395238095
0.0202283588571429
0.723099311904762
0.017226571
0.0349658219047619
0.0700700057142857
0.117746736428571
0.129694793333333
0.0765608414285714
0.0966455769047619
0.0875175326190476
0.388026859047619
0.0234395439047619
0.0613931407142857
0.148834129047619
0.0323616521428571
0.0897209928571429
0.0756941902380952
0.107483049285714
0.0828258085714286
0.0286665083333333
0.0279676647619048
0.192699420714286
0.0700500554761905
0.11051406952381
0.278850061904762
0.00922624542857143
0.277874455
0.089139924047619
0.0599362054761905
0.525696783571429
0.0611139238095238
0.114848437073171
0.0180467988095238
0.267506399047619
0.353877116666667
0.0913148976190476
0.117747297142857
0.0873076369047619
0.266504981904762
0.611790895238095
0.129837814047619
0.0155619033095238
0.139718457857143
0.123047806666667
0.292648449047619
0.113267427380952
0.0223610537857143
0.1550169
0.0129727010952381
0.0809952654761905
0.205092473902439
0.11071958
0.343394096904762
0.147001452380952
0.0903449947619048
0.37566264547619
0.127839388809524
0.0996391233333333
0.17272215547619
0.0463347656097561
0.06208094
0.0185828164634146
0.099276360952381
0.280393598095238
0.0201966242857143
0.232151639047619
0.28396639047619
0.0173990194285714
0.0954791107142857
0.078143275952381
0.110436210714286
0.0108921457857143
0.153799376190476
0.0166021836047619
0.014571803804878
0.0238685973571429
0.111621386428571
0.0325870930243902
0.0255582576190476
0.134096257857143
0.017295771452381
0.0998826621428571
0.505682569047619
0.340623773809524
0.215891085952381
0.018226525925
0.0335679883571429
0.252507783333333
0.533296053658537
0.494060647619048
0.0887398297619048
0.172339661904762
0.192689921119048
0.198939545238095
0.0785726133333333
0.134235133333333
0.139569752380952
0.014373092047619
0.111597869047619
0.363309546666667
0.11216116952381
0.0409830192857143
0.248308426190476
0.105335176190476
0.330507220833333
0.289133757142857
0.480413957619048
0.535982366666667
0.0912252766666667
0.0680434830952381
0.0937961933333333
0.105193148095238
0.135514001428571
0.0387231644285714
0.0118167885952381
0.432434495238095
0.0872821388095238
0.0157653558333333
0.161192002380952
0.496099676190476
0.232128971428571
0.204655585714286
0.349595311904762
0.0827103476190476
0.538546752857143
0.242975279285714
0.0854480057142857
0.0832943311904762
0.0772522364285714
0.12682076547619
0.0194416318333333
0.102914155714286
0.0873995466666667
0.120953047619048
0.403210739047619
0.674976871428571
0.467581647619048
0.127450406190476
0.0279896492682927
0.0730194538095238
0.0749635471428571
0.0863502019512195
0.0717285047619048
0.11323275
0.0667998964285714
0.425153618333333
0.109522694047619
0.169907566666667
0.185057547619048
0.0365374009523809
0.156126873809524
0.0873426176190476
0.0298299204761905
0.0265162835714286
0.089931834047619
0.0188275611428571
0.781382611904762
0.140121316666667
0.111481056190476
0.245220624285714
0.0214865216666667
0.0275524671428571
0.0153239968809524
0.0995488002380952
0.206094071904762
0.373110975952381
0.0396801531707317
0.122248734761905
0.108998833809524
0.109249781904762
0.0688328945238095
0.0166932812380952
0.118153542142857
0.109511432380952
0.0136974687380952
0.0256037869047619
0.0890715052380952
0.117209535952381
0.0219782757142857
0.0582428038095238
0.648284280952381
0.0249921573809524
0.0815314995238095
0.377316024738095
0.0175628394047619
0.101184913095238
0.0162674553809524
0.265998958571429
0.340198343658537
0.142458987619048
0.20991164047619
0.061209205952381
0.0115233555952381
0.0949270785714286
0.0945020630952381
0.502427683333333
0.0572326919047619
0.0837796333333333
0.116347414285714
0.0215470598333333
0.085550249047619
0.0871050026829268
0.109320112380952
0.0981687230952381
0.0779024261904762
0.12903406952381
0.309009271428571
0.0576798404761905
0.438847178571429
0.101135886190476
0.0348517778571429
0.0852015697619048
0.0336949011904762
0.0377232919047619
0.103892133095238
0.0197091335121951
0.118185335714286
0.709312130952381
0.0149252215952381
0.0619676492857143
0.171941604047619
0.0859336254761905
0.0153525526428571
0.154930692619048
0.135890611666667
0.125837943333333
0.023815043097561
0.0660685811904762
0.0927527247619048
0.387889498333333
0.026999625
0.613159346666667
0.22244178952381
0.0965352506428571
0.0654120702380952
0.0736126059523809
0.0893566542857143
0.109068641190476
0.0391757269047619
0.0246965283333333
0.386919523809524
0.0387107561904762
0.654301469047619
0.0213116456666667
0.104210133809524
0.129762804761905
0.107468424047619
0.022241953952381
0.0751247261904762
0.0801014835714286
0.0280115552380952
0.0524486335714286
0.109735551428571
0.0275729171428571
0.0422133738095238
0.32749575
0.353022647073171
0.0675409919047619
0.123057999761905
0.018672680952381
0.105987118095238
0.0261092533333333
0.0652861876190476
0.0183285090238095
0.10863672152381
0.0905501304761905
0.0700008461904762
0.0301375276190476
0.123964725714286
0.340863769047619
0.119194860714286
0.343515079261905
0.0135245825609756
0.105751583571429
0.093371330952381
0.289785978571429
0.0324045176190476
0.0902538883333333
0.428228035714286
0.0704906330952381
0.0384785033333333
0.0122370662142857
0.0237436224285714
0.656187673809524
0.166270528571429
0.0633746476190476
0.0182918272619048
0.0244937664285714
0.0545243371666667
0.102134301428571
0.0241924818571429
0.0461882138095238
0.214226371428571
0.116760728333333
0.0231318521428571
0.090473369047619
0.0577703647619048
0.225505383333333
0.0174466043571429
0.0194138420238095
0.137763909761905
0.103694881190476
0.0419308661904762
0.0694407335714286
0.0969615933333333
0.214229176190476
0.446344271904762
0.0486584305121951
0.47848283902439
0.10529228452381
0.12858541952381
0.0212608840952381
0.0833722811904762
0.390134902857143
0.134488986428571
0.0771498657142857
0.131777214634146
0.0884790688095238
0.0655023852380952
0.362354305714286
0.0179955266190476
0.100323454047619
0.208797880238095
0.0363486645238095
0.0158835677619048
0.0585124254761905
0.039721255
0.108076757857143
0.0204272273571429
0.0684380061904762
0.0175356045952381
0.0224824930952381
0.0572937669047619
0.0254406052380952
0.0357140371428571
0.010836036952381
0.106600498571429
0.0503729969047619
0.0251392731707317
0.122937206666667
0.0750797380952381
0.0608256985714286
0.0467430447619048
0.130527144761905
0.0837312292857143
0.100037151428571
0.0240624133333333
0.367639402439024
0.0431411119047619
0.0618064319047619
0.209887541666667
0.0334191846341463
0.0326892747619048
0.108457783095238
0.158826480714286
0.0699246145238095
0.101444463809524
0.104032366190476
0.0845980971428571
0.023925989047619
0.0217645901707317
0.0456880826190476
0.261581316428571
0.11953872047619
0.0183659193095238
0.0211093925714286
0.0408618624390244
0.0154344703095238
0.0697576533333333
0.0176393764146341
0.0646347626190476
0.0244330528571429
0.0869965959523809
0.26677689047619
0.0195952103658537
0.0358280705476191
0.0123267702820513
0.0514672478571429
0.102429413095238
0.18368449047619
0.160106228809524
0.0694868471428571
0.220622895238095
0.41602010952381
0.466879465
0.312209304761905
0.0210286501190476
0.071690610952381
0.0636682840476191
0.677569071666667
0.110724409285714
0.0309683569047619
0.457242852619048
0.0437656526190476
0.0110206799761905
0.0713540328571429
0.112487066904762
0.0402674833333333
0.0952039402380952
0.0139112446190476
0.0816409726190476
0.0414999307142857
0.0220181580487805
0.0640319235714286
0.267982769047619
0.168822312857143
0.0961205957142857
0.479058532195122
0.0807996185714286
0.665955057142857
0.173219835714286
0.499773316666667
0.103511335714286
0.0861109569047619
0.0547816123809524
0.0990129319047619
0.0407783940476191
0.0235737673809524
0.341025392857143
0.352857433333333
0.0320771735714286
0.0905924623809524
0.0997713083333333
0.283709764285714
0.0228208265
0.0616458088095238
0.18578710952381
0.109846584761905
0.114064133333333
0.0258590309761905
0.344254724761905
0.441336404761905
0.0259115354285714
0.442626782619048
0.618548005238095
0.105079337317073
0.0120002051428571
0.0758562614285714
0.08301217
0.499124429285714
0.0781409621428571
0.156302983333333
0.172005959880952
0.332659204761905
0.0804109376190476
0.121568473333333
0.0988527470731707
0.0394768645238095
0.0505538295238095
0.88337105
0.209504821904762
0.108481029285714
0.119839535714286
0.118903336666667
0.061810664047619
0.10070788047619
0.11262593547619
0.694679938095238
0.0442227828571429
0.0727133633333333
0.0955044623809524
0.020505892195122
0.0781537992857143
0.0943763834146341
0.0310850980952381
0.0154931932195122
0.431079291904762
0.39280204047619
0.0224453248095238
0.017571228547619
0.0300579463170732
0.104190672857143
0.0355128629268293
0.0606982278571429
0.469850337142857
0.192333159047619
0.0168013245238095
0.466425220238095
0.345519363571429
0.0802336466666667
0.550366944047619
0.121072011428571
0.172001727380952
0.0365041745238095
0.126387339285714
0.0413232664285714
0.0553608104761905
0.275631298333333
0.0211217924761905
0.121845990952381
0.165219523571429
0.0910815021428571
0.105657352380952
0.0944086835714286
0.797143492857143
0.0884711088095238
0.0148264194047619
0.0287874831904762
0.508097135714286
0.212637188333333
0.06422573155
0.0540714562380952
0.0813769364285714
0.240854196428571
0.0326478164285714
0.164637724761905
0.0784067845238095
0.228106372142857
0.0713134995238095
0.348910297380952
0.020118294547619
0.46858219047619
0.0831576971428571
0.0946904888095238
0.0912720326190476
0.0174512598095238
0.0366416897619048
0.0143514572439024
0.0382588819047619
0.0807665423809524
0.216675923571429
0.136870254285714
0.0700845678571429
0.134954788095238
0.0855869380952381
0.583945802380952
0.100161048571429
0.0987738626190476
0.336395935714286
0.275616011904762
0.305955673809524
0.0727269445238095
0.0201958173809524
0.0248615311904762
0.114591416428571
0.284439555952381
0.104912966666667
0.0237379008095238
0.108365745952381
0.115455702857143
0.185133714285714
0.0198810217857143
0.0490162614285714
0.327154191190476
0.0408556366666667
0.0180191139761905
0.095591125
0.0957495542857143
0.0313910495238095
0.0993081073809524
0.134640129047619
0.456607288095238
0.0132109233571429
0.0204856990714286
0.139123483571429
0.43353089047619
0.0237446761190476
0.0616650354761905
0.533460951904762
0.501796634285714
0.0825163966666667
0.0841633
0.0815791604761905
0.0948331988095238
0.0784431592857143
0.573981959523809
0.042433325
0.0440436031707317
0.028987950952381
0.0671770704761905
0.222268234047619
0.0556903545238095
0.283818953658537
0.255695323809524
0.151428573658537
0.0301943807142857
0.0984143271428571
0.0258994973809524
0.0200121910714286
0.0423309108095238
0.0721986638095238
0.0935818364285714
0.414811804761905
0.0147132741190476
0.103093133571429
0.0284150200238095
0.042274235952381
0.0187225783095238
0.0805938969047619
0.04494157
0.0357163261904762
0.590028204761905
0.0180518565952381
0.108913216666667
0.0759393533333333
0.0709350747619048
0.0578484666666667
0.0183975531190476
0.113755259285714
0.29028890952381
0.255437730952381
0.10179146547619
0.107627271428571
0.0503462811904762
0.392990144047619
0.0730273883333333
0.0731244783333333
0.0501809833333333
0.0873896542857143
0.0288989479047619
0.185649062214286
0.174357195238095
0.05419538
0.131154335238095
0.0972895111904762
0.543502053809524
0.0956422271428571
0.0090673883
0.109608574761905
0.0795584080952381
0.08255209
0.0845150845238095
0.0831922297619048
0.493491753333333
0.0204890262142857
0.0117837309761905
0.0618313664285714
0.119546701190476
0.079503340952381
0.125930374285714
0.261408031904762
0.105744413809524
0.0383003652380952
0.313942307142857
0.0795882554761905
0.0420445416666667
0.0179428308571429
0.0341602104761905
0.0186939874761905
0.0984227469047619
0.0400313288095238
0.382305728095238
0.134245362380952
0.019346317452381
0.129123882857143
0.142443995952381
0.176556616904762
0.0215049938095238
0.0595693673809524
0.306325913809524
0.306383407142857
0.100554624285714
0.158285371428571
0.0970148183333333
0.126306578333333
0.504911402380952
0.0467404157142857
0.01384376235
0.10665237047619
0.0303806728571429
0.0974981819047619
0.131303664285714
0.110495841428571
0.0380124507142857
0.21219799047619
0.0403240147619048
0.0182942866428571
0.203963085714286
0.0995636635714286
0.0817862588095238
0.12908561452381
0.0214697005
0.00923208765853658
0.0269772785714286
0.20555694047619
0.100873644761905
0.0657756780952381
0.0965780419047619
0.0718106597619048
0.019954118475
0.11799376452381
0.0213692480952381
0.496460338095238
0.401329173809524
0.16864440952381
0.0852799169047619
0.0878801566666667
0.103816496428571
0.0137028862857143
0.470961445238095
0.01630214
0.0106392646666667
0.316861514285714
0.0330265478571429
0.252148223809524
0.179947246190476
0.235672960238095
0.106016463333333
0.608886583333333
0.393058927
0.104742218571429
0.129316215
0.0524894119512195
0.0187048253809524
0.0194381862926829
0.0300691007142857
0.093404030952381
0.0809790354761905
0.0146578047380952
0.0775645207142857
0.106631157142857
0.145375897142857
0.11783456
0.0164585744047619
0.0259744848571429
0.19014409452381
0.114012887857143
0.4569257
0.0863204511904762
0.14715451
0.0896945971428571
0.0220944188095238
0.0341289157142857
0.229979902857143
0.022448456
0.020130049047619
0.140820985952381
0.248333752380952
0.0596027711904762
0.114083662142857
0.0968603671794872
0.500727309285714
0.135027866904762
0.0865264526190476
0.0274698483333333
0.0139506629285714
0.139042488571429
0.078087940952381
0.103747278571429
0.0187395262857143
0.0280670778571429
0.108006042380952
0.0901551609523809
0.0608987697619048
0.0141850313414634
0.109401505714286
0.106833301190476
0.102620791428571
0.932578083333333
0.5013797
0.126666660952381
0.0214206773809524
0.064367250952381
0.44755403547619
0.400365706904762
0.0508052495238095
0.346147955
0.0340095866666667
0.0975655995238095
0.0695421980487805
0.028325235952381
0.64747174047619
0.0747171364285714
0.0490828007142857
0.0853970907142857
0.355633047619048
0.102371128095238
0.085830035952381
0.916642730952381
0.0997631402380952
0.441377707142857
0.0320372795238095
0.0620187547619048
0.107897078333333
0.019214397547619
0.0261560447380952
0.0318481371428571
0.114735621190476
0.0239122142857143
0.112422155952381
0.0238542331904762
0.08674674
0.0740321126190476
0.0996269085714286
0.672551590476191
0.096179895952381
0.0133557125952381
0.0560673957142857
0.108752470714286
0.0724841588095238
0.0214941127857143
0.23797888547619
0.572643207142857
0.114117239285714
0.0679525969047619
0.0687129954761905
0.25648559047619
0.188599323809524
0.0879789195238095
0.00918098069047619
0.0875617069047619
0.0193804695238095
0.354120378571429
0.0519246026190476
0.144939925714286
0.153702771190476
0.169180608571429
0.103349443809524
0.0136159611428571
0.12061332952381
0.0423599228571429
0.0700133426190476
0.12224150047619
0.0160053944285714
0.185819983571429
0.157905305952381
0.0107192913095238
0.0897693588095238
0.184557789047619
0.0376469028571429
0.0159669655
0.555904285714286
0.0483888292857143
0.0156182624047619
0.0253322123333333
0.216361848809524
0.110785118571429
0.061243794047619
0.0972496228571429
0.817104685714286
0.103338438095238
0.011563565047619
0.0821516314285714
0.0401975257142857
0.0154904047619048
0.0952408397619048
0.121371887857143
0.017105133047619
0.116363686666667
0.023866400952381
0.0268980978571429
0.0937180541707317
0.523320783571429
0.181459675609756
0.0712446578571429
0.0807820645238095
0.0672120276190476
0.1051081
0.094261034047619
0.106807387619048
0.0615030470731707
0.29177325
0.114422247380952
0.0588021933333333
0.217454011666667
0.06728536
0.0770523152380952
0.148885728571429
0.299623157142857
0.4846078
0.102138500952381
0.108663696666667
0.0552045807142857
0.484924683333333
0.467020155609756
0.0179462275714286
0.587640438095238
0.109426262380952
0.021034339952381
0.479707018333333
0.0900326033333333
0.748891976190476
0.0141318188095238
0.0535965530952381
0.0198321002142857
0.12947797
0.151375798333333
0.0281848506428571
0.0948892
0.0259457682619048
0.602631416666667
0.123003372380952
0.0668334095238095
0.140894905
0.127508646666667
0.0784688697619048
0.339074792857143
0.5128883
0.0442800207142857
0.375580095238095
0.0159434578095238
0.28198289
0.157599306904762
0.422668076190476
0.0341468797619048
0.0918210169047619
0.119040428571429
0.0165399564761905
0.157210276190476
0.126122223571429
0.0857755202380952
0.0142415344047619
0.0965884811904762
0.541819942857143
0.289359677857143
0.0276926988095238
0.801936195238095
0.0712991361904762
0.161531378571429
0.0818016
0.111861787380952
0.0471249426904762
0.119141896904762
0.0974199107142857
0.0390923107142857
0.146983655952381
0.11759998047619
0.0903602121428571
0.0223894723809524
0.0388900333333333
0.107366380238095
0.0251654866666667
0.102126372857143
0.0409991911904762
0.203862645238095
0.0876794578571429
0.0734832004761905
0.281266638095238
0.0103820933571429
0.180016030952381
0.0285305652380952
0.595541553809524
0.498944288095238
0.452989867142857
0.114159217619048
0.107901210714286
0.386904354285714
0.067074385952381
0.0855023138095238
0.0255705034146341
0.122293376190476
0.0207073788809524
0.01120062645
0.508220983333333
0.473554738571429
0.217706883333333
0.066892974047619
0.0241768848780488
0.077843425952381
0.189302006190476
0.0919411104761905
0.12155367047619
0.106947494761905
0.0164951092682927
0.0914635045238095
0.623356226190476
0.0262332858333333
0.0109504593904762
0.0174348140714286
0.0162929685714286
0.0308569433333333
0.0770717761904762
0.0999299323809524
0.131265669285714
0.0745931307142857
0.0879413059523809
0.110335215714286
0.075197289047619
0.156940446190476
0.0918682116666667
0.0733688380952381
0.10260877047619
0.0830174304761905
0.026031334047619
0.013479021
0.103921614285714
0.0201236688809524
0.0412190685714286
0.145314002380952
0.0353117521428571
0.103177303095238
0.0765394392857143
0.663925392857143
0.0882136126829268
0.11557497497619
0.377702714285714
0.0709182411904762
0.0165011390714286
0.0192610819285714
0.527266962619048
0.012075566452381
0.019489790952381
0.105431838809524
0.207320602380952
0.158275364285714
0.0869299847619048
0.0944867290476191
0.0932358054761905
0.0302768971428571
0.0945196135714286
0.089839195
0.0703800254761905
0.281646854761905
0.033599959047619
0.0951177080952381
0.0213690474761905
0.0974270030952381
0.177507326428571
0.0858509978571429
0.0184390268809524
0.0197561219761905
0.0430389019047619
0.0191690865952381
0.0388571092857143
0.0780814261904762
0.020380293547619
0.488014469047619
0.353221240952381
0.34845549047619
0.106166857142857
0.169069178571429
0.0299576271428571
0.0216754583809524
0.0206047273095238
0.10292587952381
0.367013707142857
0.0370815969047619
0.0384068123809524
0.0802332280952381
0.0223121074047619
0.0209127397142857
0.0172357895714286
0.0909558592857143
0.305259196666667
0.11462375047619
0.0176321558333333
0.471635926190476
0.287621968333333
0.335347583333333
0.35871139047619
0.0747553164285714
0.173345873809524
0.106015731428571
0.124109926190476
0.180356484047619
0.0367614163095238
0.0211420013095238
0.0208214233333333
0.0981376023809524
0.0141558436428571
0.125508012380952
0.223598957142857
0.120622870952381
0.0187385388095238
0.379074102380952
0.0175209483333333
0.0839460573809524
0.109352106428571
0.0168758935952381
0.0714905395238095
0.341230580952381
0.135957510952381
0.059929515
0.0914886257142857
0.0883346678571429
0.0308444487804878
0.29272025
0.0161256093095238
0.0219519443333333
0.0881013223809524
0.0327980702380952
0.0240070922619048
0.121948428205128
0.0969340645238095
0.161905445928571
0.0266628731463415
0.0828917907142857
0.10223715195122
0.0104925685714286
0.0660768483333333
0.25095324
0.0787427135714286
0.116703509761905
0.561968616666667
0.0611836159523809
0.58253573952381
0.390423661904762
0.0537393402380952
0.445948878571429
0.100975031428571
0.0489490995238095
0.0442517533333333
0.130599026190476
0.07024402
0.016719629952381
0.0996595614285714
0.0820744011904762
0.102387397619048
0.0218385271666667
0.0103110366190476
0.0172495665238095
0.0888611761904762
0.0135610440238095
0.0233124178095238
0.115022100714286
0.347294430952381
0.0898616385714286
0.149211745238095
0.109410617142857
0.135776116666667
0.251734228095238
0.0230605741428571
0.121955576190476
0.101111586190476
0.0401412364285714
0.11241515952381
0.0937758476190476
0.145311173095238
0.242808023809524
0.0162595311666667
0.0265090962926829
0.0863263064285714
0.0230379180243902
0.555851024390244
0.0813700902380952
0.0895529095238095
0.353250964285714
0.0818902378571429
0.0280508092857143
0.0453117509523809
0.490709872619048
0.29531522
0.0242035107142857
0.072670074047619
0.157426458095238
0.304289494285714
0.616422983333333
0.756903278571429
0.116869591190476
0.10776905452381
0.247185591904762
0.022979640952381
0.0916188592857143
0.100615592619048
0.0832362446341463
0.608135183333333
0.0302750508809524
0.105339216190476
0.0969883988095238
0.391709947142857
0.0215863997619048
0.465497455952381
0.162614256829268
0.0960159861904762
0.0736631092857143
0.365354264285714
0.43116800952381
0.29290076547619
0.0235279387619048
0.691050007142857
0.178311064285714
0.0328153411904762
0.0736705423809524
0.0829409490243902
0.277092433571429
0.0281837266666667
0.740742292857143
0.273317492857143
0.240669539761905
0.168325607142857
0.0535035576190476
0.525008907317073
0.0334175144761905
0.0739110821428571
0.0294439307142857
0.0211791095
0.155244382857143
0.0166963597619048
0.381839631904762
0.0847144911904762
0.0802335183333333
0.026617050452381
0.0240402351951219
0.138460565
0.0823497166666667
0.0522816292857143
0.0762747666666667
0.0311805642857143
0.128718264047619
0.104649397619048
0.0299278340731707
0.116282159761905
0.0288118028571429
0.0672828616666667
0.0856979764285714
0.0528719254761905
0.211410707142857
0.556111921428571
0.461768719047619
0.129205745714286
0.0728777533333333
0.0154003129714286
0.0104494169047619
0.0402954547619048
0.0179768666904762
0.0986643302380952
0.103567165238095
0.0692006647619048
0.307094304761905
0.017648701
0.128109830238095
0.107709395952381
0.0927434
0.274633095238095
0.191680846904762
0.0265498226190476
0.0728095426190476
0.425706909047619
0.115136605952381
0.0479545580952381
0.230229812619048
0.125689300238095
0.0123077020714286
0.356599879761905
0.0218683054761905
0.0448472321428571
0.11372438547619
0.0295454466190476
0.0118954495238095
0.118277432380952
0.0926296626190476
0.134854541428571
0.108093767857143
0.0828018885714286
0.0613186154761905
0.545691197560976
0.021783310047619
0.0229583023809524
0.0559185853333333
0.399290966666667
0.662708347619048
0.103895076904762
0.208617291428571
0.0356926128571429
0.0893153295238095
0.0214665255
0.0574004033333333
0.217509321428571
0.0799433954761905
0.0875647645238095
0.0943742585714286
0.0175732842619048
0.0246078495952381
0.028085846952381
0.106311212142857
0.0880876297619048
0.107291995
0.21175285952381
0.0147212791428571
0.039919305952381
0.351640654634146
0.23529065
0.130454850952381
0.367669752380952
0.438050216666667
0.117715838809524
0.0169330345
0.0207582070714286
0.137010995238095
0.245074120952381
0.0353996323809524
0.0200567673333333
0.20726739047619
0.0164612688095238
0.578658385714286
0.634910388095238
0.0290686103809524
0.0292066335714286
0.0770142395238095
0.0696595514285714
0.0571585695238095
0.102218506904762
0.153632638095238
0.0299225125952381
0.106547348809524
0.327575975238095
0.0322756611904762
0.163736438095238
0.107239023095238
0.0768430871428571
0.0789737152380952
0.0123401183809524
0.0960726978571429
0.0309415380238095
0.201041235714286
0.304922532380952
0.151392867857143
0.0326515226190476
0.0761063652380952
0.0534044888095238
0.162330045238095
0.0363638297619048
0.118891350714286
0.140445314146341
0.258945593333333
0.0227778688095238
0.0777704123809524
0.051717785
0.668043603095238
0.109124211428571
0.0766378552380952
0.0985373585714286
0.103860448809524
0.213697766666667
0.0933416483333333
0.0518312404761905
0.0382727504047619
0.186391354285714
0.0781226726190476
0.0928533873809524
0.0956170295238095
0.122557712857143
0.638096592142857
0.0150296782142857
0.190409188571429
0.113024907560976
0.332945578571429
0.10215613047619
0.439607395
0.169367262857143
0.097865490952381
0.0607379802380952
0.107386073571429
0.0346446947619048
0.0250235346190476
0.0641589819047619
0.113509921904762
0.0711086307142857
0.270964507142857
0.0575357642857143
0.0633309495238095
0.0138185783809524
0.206440413095238
0.180205535714286
0.142664798095238
0.018301010047619
0.0160330703095238
0.0828309626190476
0.0672223385714286
0.0818520233333333
0.0779418871428571
0.0763957404878049
0.14357295547619
0.13496709047619
0.10545376047619
0.096056775
0.0899820676190476
0.113946102142857
0.22878750952381
0.373569104761905
0.015099224175
0.0209882116666667
0.102302735714286
0.18352755547619
0.117206759047619
0.0341683228333333
0.101553086829268
0.0634422807142857
0.104916837619048
0.0147717089047619
0.0127554243571429
0.06054498
0.0426270795238095
0.143184975238095
0.118942992857143
0.0802579385714286
0.0941740066666667
0.36264452952381
0.354848729761905
0.0893092597560976
0.0352700114285714
0.227235221428571
0.084472740952381
0.129200157073171
0.0142786570714286
0.288189765238095
0.0971234873809524
0.101472462380952
0.0830956319047619
0.103259065952381
0.0832853792857143
0.506012351190476
0.0336613723809524
0.0838855647619048
0.0624765876190476
0.143212926190476
0.101848580714286
0.0836574835714286
0.0251063971428571
0.0707292378571429
0.015626451452381
0.0911900061904762
0.105721686904762
0.0539321054761905
0.0182782072857143
0.494327702380952
0.0498247523809524
0.0484489461904762
0.110614771547619
0.228223060952381
0.439054798809524
0.148937366666667
0.314876117142857
0.378865492857143
0.0179279893809524
0.0329192169047619
0.117437367857143
0.0818972216666667
0.0969809907142857
0.92458775
0.21193613047619
0.0540658354761905
0.103767290238095
0.119697270714286
0.0321372497619048
0.160666305
0.0245266486428571
0.216542342619048
0.0903243965853659
0.0310344433333333
0.0829127414285714
0.115407945
0.0875899597619048
0.146078528333333
0.30296168
0.122081755
0.0182130235238095
0.266966016666667
0.0771236742857143
0.180500792857143
0.0669922192857143
0.0569373921428571
0.0247510005952381
0.016900209047619
0.0300823265
0.188935081428571
0.0566493407142857
0.0705546847619048
0.0759429402380952
0.0782586023809524
0.0817331926190476
0.153113983333333
0.0936180714285714
0.0253819283333333
0.0235590002380952
0.0388935902380952
0.0591461278571429
0.240951477142857
0.014243439047619
0.0205961804761905
0.125280864047619
0.0771196978571429
0.0943352835714286
0.0661151176190476
0.105073394761905
0.0409922219047619
0.0921989630952381
0.235995257142857
0.149182521428571
0.0281885568809524
0.0283009204761905
0.174120829285714
0.120048221428571
0.0826346880952381
0.0754128321428571
0.476885119047619
0.0150278192857143
0.336121130952381
0.142879452380952
0.106340151428571
0.298903441904762
0.0547403797619048
0.0352305966904762
0.179791481904762
0.0849068383333333
0.528886852380952
0.0602605026190476
0.114673920714286
0.023110580097561
0.0769615580952381
0.0364997888095238
0.0972521621428571
0.119225050714286
0.10275360047619
0.0186359154634146
0.0199454571190476
0.197823234761905
0.0934443316666667
0.0619921547619048
0.025640830952381
0.0155408766428571
0.287940716666667
0.61947805952381
0.221914885714286
0.0413796547619048
0.106225247619048
0.610356590476191
0.0257203292857143
0.0184696392857143
0.0783477423809524
0.0176481947619048
0.0332706426190476
0.169255585714286
0.0402278695238095
0.0921137219047619
0.0110795269047619
0.0234011007142857
0.0198082396585366
0.0378956721428571
0.014246514952381
0.022996585952381
0.0446640595238095
0.0614670028571429
0.090010345
0.0453924002380952
0.0630418704761905
0.138765422142857
0.11969569547619
0.030890266
0.0764171869047619
0.0368093926190476
0.0872189342857143
0.384867657142857
0.343220084285714
0.0237719661904762
0.0200317429761905
0.0892579821428571
0.103152823095238
0.0193952730952381
0.382376535714286
0.017815143952381
0.258644451428571
0.13098742952381
0.0813688064285714
0.0807365833333333
0.258325638095238
0.0822756088095238
0.0847212073809524
0.0669194878571429
0.0281226573809524
0.0235732126190476
0.0486066154761905
0.00973590397619048
0.0362011054761905
0.0900783235714286
0.046379705952381
0.107870635952381
0.10128599
0.143829723333333
0.025696875
0.150656404761905
0.0166007521219512
0.0552977061904762
0.518466452142857
0.0637858495238095
0.0238545607142857
0.0284609580952381
0.105418375
0.0276954488095238
0.114935482380952
0.0950272483333333
0.0745048361904762
0.197244289047619
0.0962051547619048
0.664033099285714
0.681670702380952
0.0718235354761905
0.0220944826904762
0.0295858888095238
0.0490080461904762
0.742178185365854
0.0400798147619048
0.034892060952381
0.0649269138095238
0.08166527
0.0926457142857143
0.139072813809524
0.0465156364285714
0.17358710952381
0.111574638571429
0.0896163647619048
0.412827464047619
0.117728246190476
0.019552535
0.0343602897619048
0.0797987130952381
0.0322476123809524
0.0686380002380952
0.020421434952381
0.106182883952381
0.0187638080952381
0.114770538333333
0.194512014285714
0.0842035552380952
0.0304852766666667
0.019608733952381
0.041695815
0.169885469047619
0.0754088435714286
0.538524040476191
0.0755153128571429
0.196623105
0.111248504047619
0.0163175196666667
0.008326487025
0.108778590952381
0.0465376595238095
0.012148456
0.115462937619048
0.0732127947619048
0.0987538142857143
0.0572308026190476
0.0676758808536585
0.22095057952381
0.0141007528095238
0.372583902380952
0.0870533128571429
0.0684708497619048
0.14277472
0.0449508392857143
0.0207077785365854
0.0548155661904762
0.522591857142857
0.0224846186
0.3667922425
0.161274530952381
0.148918042380952
0.025479290952381
0.144267705238095
0.0653866926190476
0.130237223095238
0.0584988407142857
0.0251652376190476
0.0199611711904762
0.0763417830952381
0.0435382174761905
0.101269119047619
0.0959465730952381
0.771122111904762
0.0192010309285714
0.727962296190476
0.0172457906666667
0.183473586666667
0.153174288333333
0.0154192412380952
0.0130399991666667
0.023369874047619
0.0708506138095238
0.0186381970714286
0.0827786654761905
0.0517428652380952
0.493235633333333
0.0936556895238095
0.0270560609285714
0.0338514361904762
0.111182406190476
0.406118454285714
0.397826242857143
0.0917507123809524
0.111980455238095
0.0334309166666667
0.0788915792857143
0.0225937038809524
0.0261761745238095
0.0356454111904762
0.369889378095238
0.0665148273809524
0.0431790845238095
0.0838989752380952
0.251447678333333
0.33717951952381
0.0958743283333333
0.0817065668292683
0.0270006192142857
0.70458819047619
0.116203013809524
0.0465857154761905
0.0150340185853659
0.0259061045238095
0.103728813809524
0.0997257614285714
0.034097164047619
0.437825622380952
0.0818212654761905
0.0268308702380952
0.229115014285714
0.0324452676190476
0.16160790952381
0.0319499608571429
0.0920571433333333
0.0861470166666667
0.0117432915952381
0.107698363809524
0.1462677
0.101833915
0.235965385714286
0.153309624285714
0.0720030345238095
0.40286828952381
0.148884645714286
0.0700150780952381
0.682501054761905
0.0671583587804878
0.0659592673809524
0.212936698333333
0.133504657857143
0.418310864285714
0.0594649430952381
0.0268279192380952
0.0163452945
0.0321785680952381
0.498323664285714
0.0762809819047619
0.0304922723809524
0.0183828442619048
0.0242519396904762
0.0784238492857143
0.0977985054761905
0.0649333397619048
0.174633735238095
0.0170799196904762
0.0837650128571429
0.0436975635714286
0.246284028571429
0.241157457142857
0.529469195238095
0.584188204761905
0.0134312845952381
0.0992431359523809
0.407235010243902
0.0678566483333333
0.0124921253333333
0.0171101608809524
0.0896733124390244
0.209092077619048
0.0137536686190476
0.126130333333333
0.374254982619048
0.0738828802380952
0.0715763776190476
0.488040740476191
0.0726883954761905
0.0819993523809524
0.300514273809524
0.0615806130952381
0.0917306311904762
0.162150911904762
0.0472834519047619
0.0153493791463415
0.0578762285714286
0.0208057301428571
0.173334880238095
0.0770284061904762
0.0952395226829268
0.240382589047619
0.0840497830952381
0.0269695923095238
0.109117066666667
0.0262816947619048
0.084455105
0.108377283571429
0.103921995238095
0.10776042952381
0.0153245961904762
0.0287667952380952
0.185212153809524
0.0180026077619048
0.14026087047619
0.254608694285714
0.0453040988095238
0.0823745416666667
0.0522987083333333
0.0422872488095238
0.121891028571429
0.0130015106
0.0291546096666667
0.0229218927380952
0.095378140952381
0.059249055952381
0.123577777619048
0.032390311452381
0.08167912
0.0331669678571429
0.453889061904762
0.0884271295238095
0.0273236804761905
0.176110267619048
0.145001326904762
0.1975779
0.453708030952381
0.0384703885714286
0.0844693130952381
0.0428382402380952
0.0359837369047619
0.120759220952381
0.111009786428571
0.102772418571429
0.0528484230952381
0.125879664761905
0.432134341904762
0.060437895952381
0.0125844932380952
0.660492169047619
0.113926709047619
0.111632037619048
0.0812260402380952
0.0717998657142857
0.510262635714286
0.273399028809524
0.163608622857143
0.0223556337380952
0.0131171173902439
0.299830845714286
0.124920038095238
0.161232711904762
0.110074128571429
0.0614388697619048
0.0266180720238095
0.215133954761905
0.0711527976190476
0.0583042935714286
0.0876302145238095
0.0220902464878049
0.538042088333333
0.141151185714286
0.0132381789761905
0.0463780942857143
0.0234407982380952
0.1324808
0.297661871666667
0.0913520080952381
0.139640369285714
0.042722326097561
0.101597773809524
0.012704688952381
0.0879278280952381
0.149771331428571
0.0358448028571429
0.0856141502380952
0.0632421264285714
0.183922877073171
0.0272260164285714
0.0524958914285714
0.0484213495238095
0.0320021135714286
0.0693653854761905
0.11284086452381
0.0344714873809524
0.329294461904762
0.0903415707142857
0.0896391669047619
0.322893435714286
0.181916516190476
0.0982921280952381
0.0242247504047619
0.0849210702380952
0.110662485714286
0.0797429773809524
0.609241557142857
0.121310708095238
0.30480034047619
0.0187629542857143
0.0220085031190476
0.101863623333333
0.04254091
0.0312373514285714
0.152672280952381
0.105573592
0.0355335371428571
0.371050307857143
0.567783792857143
0.0800210204761905
0.0838352573809524
0.108191333095238
0.0981911792857143
0.0693930264285714
0.136186278809524
0.147576647619048
0.13388813047619
0.0829231578571429
0.0126407522142857
0.0171701118571429
0.118525680714286
0.0912755497619048
0.040556715
0.023463114047619
0.12354459
0.089151865
0.143424428571429
0.0427369495121951
0.0242478514285714
0.0569728469047619
0.0418956852380952
0.112063106585366
0.28534244047619
0.123391237142857
0.0214302442619048
0.128230094761905
0.0158756200952381
0.0273625917073171
0.063242035952381
0.121539032142857
0.156603935714286
0.136402802380952
0.0507040771428571
0.446115151666667
0.0822992342857143
0.0731114671428571
0.222926099047619
0.00940801514285714
0.0199648942619048
0.0136661753571429
0.103295625714286
0.0176780760714286
0.069135315952381
0.09824099
0.10249222547619
0.0182431311904762
0.115796933333333
0.0144597098292683
0.0163779599285714
0.101826752142857
0.029960602
0.0216415595238095
0.198889250238095
0.10249676452381
0.0983130757142857
0.118588902380952
0.140538530952381
0.121583515714286
0.0407116198571429
0.0772982119047619
0.0314331754761905
0.329958238095238
0.088228335952381
0.0220715043095238
0.160058356904762
0.0944891038095238
0.0330619152380952
0.0270323445238095
0.0719053492857143
0.0132486881904762
0.122759444146341
0.0971593185714286
0.0800483676190476
0.0335472104761905
0.0957121445238095
0.452091797857143
0.0968704521428571
0.1275427
0.0359916964285714
0.0161750750714286
0.142938447619048
0.492220864285714
0.0829700497619048
0.0174096543571429
0.027495064047619
0.03507161
0.025328795952381
0.0207756143809524
0.802966914285714
0.0453366273809524
0.448928838095238
0.0793574257142857
0.0437686923809524
0.333304352380952
0.0262384763571429
0.0262030578571429
0.0137613203333333
0.0169043199761905
0.591622397619048
0.0325404592857143
0.0906221995238095
0.0647179028571429
0.0807717307142857
0.336888130952381
0.0990475126190476
0.0145783248292683
0.0618376742857143
0.092683245
0.675547519047619
0.116466462380952
0.108652631428571
0.0746325054761905
0.211460147142857
0.02332598
0.0912582376190476
0.0874324261904762
0.074487120952381
0.0248682723809524
0.0905902557142857
0.130117864047619
0.0109378489047619
0.0577819354761905
0.0674138171428571
0.127054628809524
0.0214826283571429
0.169384123095238
0.242958884285714
0.0776754540476191
0.268987258809524
0.0344401615
0.350813797619048
0.21742424047619
0.0643748780952381
0.0776659711904762
0.199815732380952
0.02743595125
0.0294978032857143
0.0850641052380952
0.168268791428571
0.27109743097561
0.0883960430952381
0.058632774047619
0.0233191143658537
0.13053154952381
0.0102864598333333
0.742774991428571
0.676792597619048
0.138943504761905
0.108412786190476
0.0311534614285714
0.0818032533333333
0.0814662642857143
0.333801247619048
0.0178287249761905
0.208615470952381
0.144138422619048
0.0269339557142857
0.0689163057142857
0.101537884761905
0.0228657764761905
0.0193466554047619
0.0133747940952381
0.0137742808170732
0.0881184423809524
0.0596116757142857
0.094600630952381
0.0986378616666667
0.04044177
0.0658663026190476
0.0922995611904762
0.0777713033333333
0.0255019134146341
0.50767836097561
0.049014464047619
0.132415246904762
0.162389475609756
0.0712435092857143
0.072606534047619
0.0273018488095238
0.0716783416666667
0.123277826666667
0.0996261061904762
0.212724826190476
0.0773682321428571
0.0759667988095238
0.226546999761905
0.0617599773809524
0.156268428571429
0.558194580952381
0.013794546952381
0.0825856847619048
0.0214415049761905
0.103298318095238
0.0192149018095238
0.40901775
0.0433250152380952
0.03854028
0.115783056190476
0.15062382202381
0.112516727857143
0.108009120714286
0.0382031938333333
0.015791519575
0.162508123095238
0.0271953435714286
0.0179941611904762
0.128420425
0.0198780591666667
0.26397132
0.0218976845238095
0.328387832380952
0.0661314661904762
0.240220030952381
0.0676726166666667
0.129454080952381
0.129694993333333
0.427074518333333
0.1128865
0.201743425952381
0.079530840952381
0.2275432
0.0625488470731707
0.15591855952381
0.644371738095238
0.0503465902857143
0.0915308278571429
0.0195889454285714
0.30967208547619
0.0460955364285714
0.110837286666667
0.0744942530952381
0.106547532857143
0.0246547492857143
0.389025131904762
0.25795990952381
0.240936023809524
0.0897870023809524
0.0271859752380952
0.020952230952381
0.0142270025238095
0.0133303585
0.0118751961904762
0.0184167026428571
0.0711670114285714
0.0277700410714286
0.0368860983333333
0.0577697328571429
0.0177200385853659
0.0814827207317073
0.0168539220238095
0.680714173809524
0.101763199285714
0.223988104761905
0.0603537095121951
0.0864086461904762
0.106644050714286
0.133789433095238
0.142970721428571
0.167651557142857
0.210218171190476
0.0306216219047619
0.503442
0.0160354124878049
0.17393054047619
0.321170976666667
0.16988838502381
0.0270026820714286
0.217251772380952
0.0268972811904762
0.096814
0.121541418333333
0.32821835952381
0.12219809
0.0115276817857143
0.0660368245238095
0.0852597057142857
0.148425275952381
0.11536881547619
0.432350716190476
0.107133865952381
0.0206709667380952
0.0817386671428571
0.330547304047619
0.0853694940476191
0.076087954047619
0.0263308517619048
0.110628742857143
0.0153004208809524
0.0697559430952381
0.21651415452381
0.316040057142857
0.128009575609756
0.0710645838095238
0.132210621666667
0.151971457142857
0.111488946904762
0.167063054761905
0.283034792857143
0.104829570952381
0.110210159285714
0.0661675573809524
0.0391629566666667
0.0771512230952381
0.0263898242857143
0.0758934807142857
0.205912928571429
0.0828202845238095
0.103183730095238
0.0892212714285714
0.073871135952381
0.038982795
0.0288174161904762
0.0685828302380952
0.13626871547619
0.341963138095238
0.108444853571429
0.092704555
0.02376901
0.393982951428571
0.124508295952381
0.0764247026829268
0.0948447461904762
0.44793675
0.0222126421428571
0.194793302380952
0.0372059707142857
0.382721776666667
0.0425708533333333
0.0707687204761905
0.255734543333333
0.102806612619048
0.0106370258292683
0.0736497576190476
0.0215713182857143
0.0167905997857143
0.0106338526904762
0.176322803809524
0.0818167157142857
0.0160733781904762
0.0687380097619048
0.0650569609523809
0.197475623809524
0.0394898573809524
0.0874062554761905
0.708235226190476
0.535121245238095
0.0712029116666667
0.182989438095238
0.0593352795238095
0.598672495238095
0.0825358176190476
0.086304589047619
0.0204345304878049
0.0227171057142857
0.190391449761905
0.0974759028571429
0.13886075547619
0.0143720857380952
0.181803838095238
0.0340383288095238
0.0652825338095238
0.420292097619048
0.0356683997619048
0.490152928571429
0.603465785714286
0.036840090952381
0.449599014285714
0.0950900085714286
0.422526234523809
0.123085185238095
0.0189693492380952
0.427453371428571
0.107484715952381
0.0296638716666667
0.0959394530952381
0.288486620714286
0.423730750952381
0.208104737619048
0.0321805557142857
0.0768654119047619
0.409680424047619
0.106029504285714
0.057534454047619
0.0209054012857143
0.0234787378571429
0.718366073809524
0.08020268
0.0424237182619048
0.0929392580952381
0.337671516666667
0.0904643314285714
0.235336619047619
0.015044577047619
0.0564715566666667
0.0305978026190476
0.184247621428571
0.0321064542857143
0.122977327619048
0.0152951891666667
0.279802494047619
0.0699000047619048
0.109536315952381
0.378938749761905
0.0172667359761905
0.640994726190476
0.0302554058536585
0.0158532554761905
0.029395105
0.0851795514285714
0.0593478097857143
0.0189093085853659
0.0941715526190476
0.02536934
0.0411866885714286
0.0361201935714286
0.0728054209523809
0.043319135952381
0.0669254669047619
0.153624842142857
0.33387360952381
0.0779241221428571
0.133715449047619
0.04945784
0.181637972857143
0.0282691219047619
0.0573385464285714
0.095070320952381
0.0685360173809524
0.143898537380952
0.0771580397619048
0.0237077605853659
0.137134740952381
0.492419354761905
0.0125314266428571
0.0605899933333333
0.0201148745952381
0.0974682016666667
0.0929522895238095
0.078136104047619
0.0237487339761905
0.113537829761905
0.0581593061904762
0.037052109047619
0.06335086
0.122615860714286
0.116906507619048
0.0637165169047619
0.0195099552380952
0.102757715714286
0.0793871742857143
0.0269813883
0.424080626190476
0.126368537857143
0.0869502669047619
0.0909057521428571
0.0772806205
0.120248409761905
0.177763626190476
0.0844609897619048
0.173822409761905
0.0229091306666667
0.0282911273809524
0.0164412140238095
0.0764481902380952
0.192143116190476
0.0304130107142857
0.0194730566428571
0.0824284773809524
0.0280253795238095
0.353930276190476
0.0794888576190476
0.0444780078571429
0.0229283926190476
0.0877755569047619
0.116510101190476
0.0995077176190476
0.412618264285714
0.0319425385714286
0.0263815369047619
0.0239418407073171
0.0147141217
0.0563701847619048
0.0431627976190476
0.484303143809524
0.100298424285714
0.01624214335
0.0409687619047619
0.023560295952381
0.202495447619048
0.162169480238095
0.0757014222857143
0.0210154861904762
0.298042173809524
0.111246917619048
0.0714323857142857
0.138447676190476
0.0443372195238095
0.115206113095238
0.0297120652380952
0.110022192142857
0.280412628095238
0.0136169080952381
0.110787924047619
0.0180474643095238
0.167649932142857
0.0813548828571429
0.0381232899761905
0.173991019047619
0.0950559716666667
0.230884851666667
0.257145863333333
0.158825495238095
0.094568815
0.0924226080952381
0.302163725714286
0.123750162857143
0.0963475333333333
0.248732027380952
0.0365082169047619
0.0726393845238095
0.0693715997619048
0.498110469047619
0.0517888576190476
0.334828429761905
0.0410004652380952
0.139468563095238
0.041016760952381
0.0678707745238095
0.102582099047619
0.0870919380952381
0.0188285141904762
0.0783988014285714
0.0348941297619048
0.0713698635476191
0.155940814285714
0.474060754761905
0.387990204761905
0.0147168428809524
0.0315958388095238
0.0276886797619048
0.461197192857143
0.0258338536666667
0.202087601428571
0.0571287690476191
0.118503214047619
0.123107001428571
0.0103695601428571
0.0245925267619048
0.103902558333333
0.103439961428571
0.0602620992857143
0.0664892345238095
0.0341536585714286
0.169684690238095
0.386279415238095
0.00787371164285714
0.0920793461904762
0.18946526547619
0.114514282380952
0.0652276978571429
0.013777172
0.0512689633333333
0.4670551
0.0165101662857143
0.18796239
0.0151955705952381
0.0704133385714286
0.0227549692857143
0.0350420064285714
0.086819334047619
0.0644168466666667
0.106171818095238
0.0508400465714286
0.132034026904762
0.0752448128571429
0.0809645216666667
0.0325709154761905
0.0858271669047619
0.095214385
0.0205266190243902
0.0879793828571429
0.0711058304761905
0.401739354761905
0.0984150726190476
0.886817592857143
0.0247940108095238
0.466360471904762
0.0168118068095238
0.132807842195122
0.268052555238095
0.27750329952381
0.0747262630952381
0.513738604761905
0.0881282114634146
0.103517782292683
0.0877458471428571
0.0233265007142857
0.012474005097561
0.0283481801190476
0.0170345026190476
0.0218571425238095
0.0936664985714286
0.0351223249047619
0.13078938047619
0.0158019134878049
0.0897437973809524
0.107712492619048
0.0578430595238095
0.110709007380952
0.0283830643095238
0.0266920969047619
0.0290987935609756
0.0301701506666667
0.102374558571429
0.045539599047619
0.0976356728571429
0.0221252994761905
0.083510385
0.0195281748333333
0.0228246448095238
0.461426211904762
0.0328818482142857
0.36889575
0.0255242985714286
0.025239314952381
0.0165534566190476
0.017325737047619
0.112811098333333
0.111640003809524
0.0705493078571429
0.0502897671428571
0.238321680952381
0.297270346190476
0.081952665952381
0.0958190883333333
0.590440261904762
0.0681072671428571
0.0238989693414634
0.154056668333333
0.0778997347619048
0.0193259229285714
0.151376988333333
0.0569191004761905
0.0898016495238095
0.340564069047619
0.0892112480952381
0.400925019047619
0.0197727419047619
0.242411726071429
0.0960175247619048
0.0805374183333333
0.0893477902380952
0.096940020952381
0.0490550780714286
0.172789465952381
0.124010886428571
0.0509822847619048
0.314186585714286
0.0200462577619048
0.0936128061904762
0.035867484047619
0.0270424511904762
0.0153313588571429
0.140910204761905
0.0820424997619048
0.01494685845
0.0743877066666667
0.0800390123809524
0.0913142202380952
0.535680600714286
0.447475504761905
0.315417480952381
0.0220179307142857
0.0209766452619048
0.0248330404761905
0.0210207776190476
0.0903773483333333
0.0293457432619048
0.023153813952381
0.115194481428571
0.0112947952142857
0.0859070476190476
0.231081220714286
0.134596621904762
0.0159285237142857
0.16298024047619
0.0310440733333333
0.103172605
0.132857005238095
0.0116223128536585
0.066337094047619
0.144244396190476
0.094097012195122
0.076630420952381
0.602227194761905
0.0657948085714286
0.541726433333333
0.411561096904762
0.16539455952381
0.0745636311904762
0.0205226401190476
0.0336262547619048
0.060439855
0.0795647645238095
0.129088322380952
0.160711651428571
0.127790721666667
0.0291643104761905
0.0512107580952381
0.0185821942857143
0.06613062
0.0341039652380952
0.0135390553333333
0.31686991
0.0847246783333333
0.079705620952381
0.157105526190476
0.023026958
0.0470001614634146
0.117848674761905
0.0882019761904762
0.0114994782380952
0.0911462090476191
0.616796657142857
0.0106985772142857
0.0422575759285714
0.0216892407857143
0.0957960502380952
0.502900861904762
0.021188689047619
0.475374520952381
0.0859103583333333
0.320023919047619
0.0595553438095238
0.0204506141666667
0.0241679411904762
0.314421802380952
0.0177824749285714
0.168283161904762
0.268749904761905
0.0728686514285714
0.20935235
0.281534495238095
0.0778861221428571
0.0288747364285714
0.0266403878809524
0.146589587619048
0.15338077952381
0.290284782857143
0.489461054761905
0.113721813571429
0.0867543880952381
0.118307749761905
0.197921324047619
0.0462129923809524
0.112672499285714
0.0145401757142857
0.0808636466666667
0.628193773809524
0.0516144514285714
0.504724460714286
0.0275415269047619
0.0137801043809524
0.110472821666667
0.43822525952381
0.132962237142857
0.016627553
0.251388445238095
0.0353951204878049
0.350833052380952
0.438652337142857
0.0941588185714286
0.0243672019285714
0.0644686735714286
0.0662592155
0.0796079640476191
0.100820414285714
0.0712712342857143
0.015705397
0.0175807565853659
0.0302787669285714
0.0462523145238095
0.0719597335714286
0.197501259047619
0.191890343095238
0.0922915097619048
0.0136094906666667
0.120890662619048
0.02881316
0.599241180952381
0.181475866666667
0.339058557785714
0.303406115714286
0.0985725142857143
0.2734614
0.100040579285714
0.112045911666667
0.0296744869047619
0.0308654597619048
0.15470325952381
0.217423111190476
0.088176639047619
0.094383685
0.19884507
0.0292326673809524
0.168447886190476
0.434008636666667
0.539843820714286
0.14432990547619
0.19960020952381
0.0245319265853659
0.0700290885714286
0.0533182028333333
0.0962053245238095
0.042189970952381
0.010327749
0.344167707142857
0.0910838852380952
0.0501081604761905
0.0213968498333333
0.258224823095238
0.30204398
0.555753738095238
0.0969285811904762
0.026229355952381
0.32531741452381
0.0964225395238095
0.718151004761905
0.20618609047619
0.0709536519047619
0.120777616428571
0.20257383452381
0.248673552380952
0.315839995238095
0.338444881190476
0.02266288
0.0864521235714286
0.148664233333333
0.049240100952381
0.012325225547619
0.0544133795238095
0.102477162857143
0.0950739614285714
0.155606857142857
0.244545383809524
0.17892744952381
0.0989270978571429
0.0747186361904762
0.151843842619048
0.321541308809524
0.329425245476191
0.048093585
0.0258620012142857
0.02554738625
0.056351765
0.0773029552380952
0.0153654884047619
0.18796863
0.0174021972380952
0.0166537628292683
0.21859094952381
0.0594077830952381
0.695563228571429
0.0881522542857143
0.33449789047619
0.0256037938333333
0.0821296309523809
0.343231463095238
0.107399653571429
0.0199351341463415
0.0245426483333333
0.0558578095238095
0.0884041390476191
0.132739812142857
0.171723106190476
0.241643831190476
0.0282081436190476
0.0724829457142857
0.0733863376190476
0.0633625271904762
0.0326094383333333
0.0303560719512195
0.065465280952381
0.0646951373809524
0.0300351116666667
0.48809541952381
0.0525000628571429
0.230979607317073
0.0366562826190476
0.0274705121428571
0.0725575452380952
0.0856604142857143
0.0201843007560976
0.0959976190476191
0.0343260566666667
0.057762124047619
0.0270538123809524
0.101587694146341
0.0189742197380952
0.0245554466666667
0.0114457389285714
0.137844841214286
0.0537574438095238
0.129118717619048
0.201431872380952
0.0829758976190476
0.0236315264285714
0.099105295
0.0325162464285714
0.13251136047619
0.738002676190476
0.0855779407142857
0.0163577494761905
0.0172135936190476
0.0128814223902439
0.0197747778571429
0.134792806190476
0.105481952857143
0.231812122380952
0.168035098095238
0.0707798230952381
0.0709129272142857
0.013082772547619
0.0933320280952381
0.0761167845238095
0.199757438095238
0.1708854
0.131834541428571
0.101131433571429
0.668238826190476
0.0288596630952381
0.0683673183333333
0.0327902242857143
0.0941883195238095
0.0270244904761905
0.107431418571429
0.0685235776190476
0.0160766787619048
0.117548813095238
0.219286793095238
0.112173829761905
0.0767719240476191
0.0870393166666667
0.107494032380952
0.025484045952381
0.0818947395238095
0.0195939330952381
0.11070434195122
0.0984858919512195
0.0211303335609756
0.0563496976190476
0.340062414285714
0.0817759433333333
0.243130373809524
0.0266402935
0.0336237421428571
0.114061198292683
0.0177345150243902
0.0266509941428571
0.466706502380952
0.237246826666667
0.0745060973809524
0.100507106666667
0.0762245211904762
0.19670785952381
0.0226252353571429
0.105167128571429
0.0369493159047619
0.0672546664285714
0.0768980171428571
0.127850933571429
0.0336937921428571
0.338692567380952
0.184320997619048
0.09595263
0.0374034273809524
0.0342542430952381
0.125014950714286
0.0267546821428571
0.746984628571429
0.151699346666667
0.0265668970238095
0.0667460792682927
0.118042063095238
0.0176896042857143
0.0687081454761905
0.159755385714286
0.0260901218333333
0.106187880952381
0.0922000485714286
0.10330126547619
0.0164827275714286
0.109772310952381
0.153127530952381
0.347171799047619
0.740069276190476
0.0700774919047619
0.0906205911904762
0.02490142165
0.062237494047619
0.0707163817073171
0.186721104761905
0.0892214854761905
0.0192906791463415
0.359998413095238
0.0246392911904762
0.0386942975609756
0.0723764104761905
0.0871228059523809
0.0890637219047619
0.114884367380952
0.0804403419047619
0.0791299726190476
0.159709102380952
0.0180594535609756
0.0413404590476191
0.160978549761905
0.0906698888095238
0.027231255275
0.0248123274761905
0.0750744685714286
0.0319052376190476
0.134950826904762
0.0490616726190476
0.198186591666667
0.0900033595238095
0.0864118321428571
0.0249993532857143
0.0286731828571429
0.0137946313571429
0.0222926054761905
0.0122451467380952
0.079339915
0.126440623414634
0.010674135952381
0.0318408040714286
0.0155665061904762
0.0403118357142857
0.689867157142857
0.0146870026904762
0.0273665791904762
0.011299037
0.0707765926190476
0.163964011904762
0.0253296618095238
0.305200248571429
0.0232530828333333
0.0542874104761905
0.130550069047619
0.078501964047619
0.0984883973809524
0.0729150121428571
0.0621452024390244
0.150567974761905
0.0913390473809524
0.100196472619048
0.0809635788095238
0.444646122619048
0.307002838095238
0.521829497142857
0.0455931542857143
0.026118399047619
0.0733961730952381
0.0204972079761905
0.0264380561904762
0.113627926428571
0.0658995883333333
0.0956002585714286
0.342491452142857
0.36855195952381
0.221122996190476
0.56434545952381
0.352028830952381
0.0715561571428571
0.109778622380952
0.132985880952381
0.0781581088095238
0.0654964595238095
0.0973879064285714
0.0875593342857143
0.637374311904762
0.638354833333333
0.0892990471428571
0.0108567560487805
0.11211116452381
0.0910902538095238
0.0564168623809524
0.595657957142857
0.106737679761905
0.0305663047619048
0.257219238095238
0.0872104097619048
0.129051212142857
0.0895916564285714
0.0991576319047619
0.16169268452381
0.243273832380952
0.395763315238095
0.0209775401666667
0.093542620952381
0.148779922926829
0.0152031639761905
0.0178590111853659
0.0213458258095238
0.113940843571429
0.0119325792142857
0.0238029401904762
0.336748245238095
0.153772283333333
0.338587005952381
0.0203808983809524
0.160451916666667
0.0112780282380952
0.110662773333333
0.22247912
0.417889244047619
0.102981921904762
0.379365111904762
0.289116964047619
0.197767878380952
0.107928915238095
0.112401270714286
0.08002651
0.0962276673809524
0.589568366666667
0.0164759002380952
0.0248038899285714
0.0501061814285714
0.133640981190476
0.042596410952381
0.244940324285714
0.0349744433333333
0.11703873
0.277369348809524
0.0792544804761905
0.0120076393095238
0.0237857964285714
0.517801278571429
0.0237104135714286
0.321532327857143
0.03708427
0.0556778207142857
0.101470763095238
0.340282721428571
0.120448351666667
0.028812860952381
0.215147128095238
0.266750808809524
0.0320218521428571
0.302037569047619
0.265515111904762
0.0206483654285714
0.161728099047619
0.0948526173809524
0.128770695238095
0.015593364452381
0.14212527047619
0.115680761428571
0.013685771
0.182958437619048
0.377130469047619
0.0164965287857143
0.029641214047619
0.0971038423809524
0.0351498878571429
0.100437732142857
0.348551645
0.691682588095238
0.0254978409285714
0.0739825192857143
0.08401163
0.0929928585714286
0.116554124761905
0.040322029047619
0.353368829761905
0.298896342857143
0.284618778571429
0.0760540495238095
0.18778819047619
0.0178926407857143
0.015882266452381
0.302015142857143
0.243907619047619
0.0234483573809524
0.0217500400714286
0.107593016666667
0.230213342380952
0.0356385533333333
0.352407671428571
0.0899131969047619
0.394124385714286
0.256712335714286
0.274029395
0.0146463225238095
0.0106183422619048
0.108693765952381
0.0224594719047619
0.0770752288095238
0.101835101666667
0.0555172107142857
0.0373425388095238
0.435671298809524
0.0307634245238095
0.0485234223809524
0.527627285714286
0.0904346864285714
0.257424204761905
0.0838741966666667
0.0798282819047619
0.282377519047619
0.0267511337380952
0.0347402418809524
0.0360413064285714
0.0643155221428571
0.155810385714286
0.118211686190476
0.0128046884761905
0.106345982619048
0.136936411428571
0.025037496452381
0.344650753095238
0.153824674761905
0.0309551364285714
0.27251272452381
0.107608030714286
0.186372719285714
0.12865756452381
0.039819660952381
0.14014709547619
0.206496584285714
0.103740846190476
0.0425304145238095
0.0238927630952381
0.0571629647619048
0.0140031132857143
0.135301912619048
0.724997416666667
0.125424587619048
0.0856830685714286
0.0258363833333333
0.0427872
0.0749062933333333
0.121534854047619
0.24699126047619
0.15247125
0.0447467854761905
0.300067914285714
0.128846358095238
0.014158310952381
0.193045816428571
0.0922509502380952
0.0998430630952381
0.0158166118809524
0.0886597545238095
0.0644278421428571
0.105409292142857
0.0358955533333333
0.577066895238095
0.0310877726190476
0.111921263571429
0.11822123
0.4856677
0.12392427047619
0.0138965364761905
0.0128225701428571
0.0407534945238095
0.299199167619048
0.0236853819047619
0.119930703095238
0.142669893571429
0.0924820780952381
0.0272022969047619
0.00952285385365854
0.0364894497619048
0.0422838185714286
0.0114109446190476
0.220111978571429
0.342219066666667
0.0936641661904762
0.3415231
0.0358325464285714
0.100689709285714
0.34106967452381
0.0702613811904762
0.0917563045238095
0.355658430952381
0.0264065957380952
0.0608531928571429
0.503839995238095
0.11488541952381
0.12897824952381
0.139658597142857
0.0192035404761905
0.0345897366666667
0.0674214211904762
0.0354006073809524
0.0148866516666667
0.0342705752380952
0.177207576428571
0.3136367
0.0497295507142857
0.104639657142857
0.690518868292683
0.0128072337380952
0.0859262147619048
0.0279471533333333
0.0468593923571429
0.0324633313809524
0.0252465904761905
0.122900806190476
0.0950442807142857
0.327609477142857
0.173283302926829
0.0181378607380952
0.113581825952381
0.366001241904762
0.93735785
0.540149110476191
0.103106140238095
0.103516161428571
0.0987849997619048
0.329862413809524
0.0260937019047619
0.619483452380952
0.0493562402439024
0.120732156904762
0.0946834733333333
0.117846566904762
0.289106808333333
0.103421957190476
0.016897534952381
0.209559782428571
0.0157193671
0.421160361904762
0.0277017792857143
0.081214704047619
0.142376216666667
0.221482483333333
0.0652815711904762
0.0168737329761905
0.0562247045238095
0.0542830707142857
0.238051401904762
0.0419205392857143
0.0548153671428571
0.0972020326190476
0.082603855
0.0849389021428571
0.686530980952381
0.228484153333333
0.106292201904762
0.0250717761428571
0.10075245
0.0213867551428571
0.471304923333333
0.087538985
0.0523325878571429
0.0855876707142857
0.47239745
0.422769795238095
0.0109658604878049
0.0288816123809524
0.0771244211904762
0.0703186902380952
0.0961377207142857
0.0638056602380952
0.038715555952381
0.111573852857143
0.0502556597619048
0.422254214285714
0.383050776190476
0.117084171904762
0.0352944200731707
0.102192233095238
0.0811273883333333
0.0193272329285714
0.0847911419047619
0.0140763249761905
0.0216439589268293
0.0810327142857143
0.291682120714286
0.269956395238095
0.0191668003095238
0.0248907127142857
0.216735426190476
0.0183029728333333
0.307711940238095
0.133301011428571
0.149098166666667
0.025173555952381
0.018493950452381
0.0153240528095238
0.110826919285714
0.109142272619048
0.167054787142857
0.0268308183333333
0.225078252380952
0.183052845952381
0.016361215452381
0.13214365047619
0.0994297254761905
0.143418870238095
0.0144372678095238
0.257864622380952
0.12730231952381
0.500224333333333
0.0275045347619048
0.147504582619048
0.129078452619048
0.0839543773809524
0.0183270407619048
0.104026194047619
0.029772056547619
0.0174173355952381
0.299226571428571
0.0646678542857143
0.0214237035714286
0.273508265238095
0.23421835
0.122531146904762
0.0360386623809524
0.0592517211904762
0.0107680510238095
0.573298576190476
0.10685628952381
0.0992391845238095
0.115350288095238
0.027403744047619
0.405378752380952
0.0799001697619048
0.0299328813809524
0.138334645238095
0.0169986717857143
0.024762265
0.586572773809524
0.0225252802380952
0.02171852825
0.207417287142857
0.118586438571429
0.598571069047619
0.0211399311428571
0.0379066724285714
0.0496681497619048
0.0312287076190476
0.0111129895238095
0.0152421049047619
0.0960623328571429
0.106769255952381
0.0813291797619048
0.0965851357142857
0.113694729047619
0.0273504402380952
0.22903139047619
0.0214658557857143
0.0887953861904762
0.0417518228571429
0.403640263095238
0.072618870952381
0.0210880738095238
0.268890948095238
0.0911263202380952
0.121265192857143
0.106584224047619
0.0882842823809524
0.129937968095238
0.0134810207857143
0.138480780238095
0.0358343416666667
0.256556467619048
0.209519019047619
0.0255431147619048
0.125626781190476
0.207690208809524
0.119511671904762
0.0294759220714286
0.0133704580714286
0.122056854047619
0.0292491416666667
0.0696808561904762
0.0878931335714286
0.115417330952381
0.059929085
0.0102737236428571
0.0725163761904762
0.0424475830952381
0.0215022038095238
0.588747607142857
0.0506827038095238
0.0152504173095238
0.197247123809524
0.295195016190476
0.12205889
0.0747921385714286
0.0857361528571429
0.0963190504761905
0.0531182883333333
0.517441714285714
0.07512452
0.0437636019047619
0.0441071380952381
0.343756269047619
0.0827321528571429
0.282912404761905
0.0202177681904762
0.0176180995238095
0.084588875952381
0.0264341815384615
0.0986816035714286
0.151594134285714
0.0921582873809524
0.0410600066666667
0.0311796254761905
0.0344414488095238
0.0191260441463415
0.371275364390244
0.301515916666667
0.160445256428571
0.107342451190476
0.0657632071428571
0.457981521428571
0.150114980952381
0.0539947242857143
0.0163295431428571
0.0783828457142857
0.0177819637380952
0.0761864328571429
0.402968145238095
0.0346070935714286
0.022055804952381
0.0428095828809524
0.0212459568095238
0.0161619349047619
0.16219152547619
0.0248089254761905
0.131257267857143
0.163551873809524
0.13898703952381
0.11682054452381
0.15701460952381
0.0403476323809524
0.369247357619048
0.141664043571429
0.0797971545238095
0.0705584464285714
0.209737748571429
0.0117324469512195
0.393755373809524
0.493662702380952
0.0927287133333333
0.0454700311904762
0.107938785714286
0.439413035714286
0.22260944047619
0.504701996428571
0.0289348164285714
0.36405892195122
0.0866523728571429
0.0383789747619048
0.0196842451666667
0.121016683333333
0.138963725952381
0.0259468501904762
0.0972809397619048
0.0710347316666667
0.83393589047619
0.026153534047619
0.0178307809761905
0.0221328559047619
0.0220562746428571
0.0714931104761905
0.0208770235714286
0.0119785818095238
0.625082566666667
0.0166623867380952
0.100579990952381
0.0817059585714286
0.0153223505
0.0361712730952381
0.0970138297619048
0.0539320441463415
0.14018658
0.555273633333333
0.403828540952381
0.0811141797619048
0.0292072933333333
0.0664852514285714
0.0198630376190476
0.0860415354761905
0.452928895238095
0.108148169047619
0.18855819047619
0.177987992857143
0.452897551666667
0.0880995747619048
0.10330077
0.0150258773809524
0.0857400761904762
0.119745541904762
0.0168801742857143
0.0162372740952381
0.123179131190476
0.168313116666667
0.229089727142857
0.032663618547619
0.0135383197619048
0.019521996
0.469248866428571
0.312787638095238
0.0517019276190476
0.0971259364285714
0.329329233333333
0.425262723809524
0.0913015042857143
0.109339957857143
0.0358586654761905
0.369223840476191
0.0951429395238095
0.0825080414285714
0.10843148452381
0.616780066666667
0.16409552804878
0.0744176514285714
0.0979135435714286
0.251774326666667
0.0176461505952381
0.0734228071428571
0.0891786628571429
0.103099331190476
0.136702443333333
0.345709997619048
0.246961585714286
0.184859472380952
0.0510323165853659
0.0430509926190476
0.0856369264285714
0.0143743208571429
0.0141641129047619
0.173260476585366
0.49628865952381
0.0952575533333333
0.119476233809524
0.045007319047619
0.110814826428571
0.11423669047619
0.0299035576190476
0.102814517142857
0.0171977232380952
0.331065756666667
0.275057406190476
0.0753029788095238
0.113221262619048
0.32031466097619
0.39949725952381
0.0108993678095238
0.0156842046428571
0.0298753457142857
0.104158895714286
0.182641279285714
0.123018441666667
0.0253402203333333
0.171403632619048
0.134403970243902
0.0478419792857143
0.0710382469047619
0.0228063767857143
0.0866180247619048
0.122142898095238
0.0570099907317073
0.342925697142857
0.115082408571429
0.382335761428571
0.0295662101666667
0.0920603138095238
0.0848531895238095
0.0333588541428571
0.539205516904762
0.0180875380487805
0.0808432702380952
0.102773849761905
0.10067215
0.536514102380952
0.103575071904762
0.477242404047619
0.0710693078571429
0.0308134361904762
0.012040276547619
0.0156835010952381
0.0240542092857143
0.0927586714285714
0.177095610952381
0.114558403333333
0.0981402183333333
0.048249529452381
0.0156031874047619
0.0340615585714286
0.0839984535714286
0.0930019657142857
0.448122433333333
0.108673929047619
0.493012256904762
0.168517495
0.121107328333333
0.666335697619048
0.0257798956097561
0.342891138333333
0.018917508952381
0.0866159728571429
0.0597908
0.0308960192857143
0.110620822857143
0.025447615
0.011988260097561
0.0307479623809524
0.0826041795238095
0.169421045238095
0.0178113577380952
0.147503451219512
0.0300258492857143
0.0275486356190476
0.0698601590476191
0.0429147192857143
0.0161069680952381
0.0368792454761905
0.0408210573809524
0.0352977971428571
0.122438536190476
0.274594352380952
0.0417792304761905
0.0844703023809524
0.0448870428571429
0.0244332699047619
0.0380519692142857
0.0155859268095238
0.134396526190476
0.135512176190476
0.0810567407142857
0.184809884047619
0.293710521904762
0.137308641428571
0.143849278571429
0.0144976351190476
0.0322770278571429
0.35079185452381
0.0584067328571429
0.0770435535714286
0.177757735952381
0.0165011258571429
0.110346043809524
0.133688407804878
0.465846481666667
0.0442340532142857
0.0145888678095238
0.0829771957142857
0.0256725442857143
0.0621897047619048
0.0502111271428571
0.138887983095238
0.0794041469047619
0.155602249268293
0.061070824047619
0.233179074714286
0.0716482814285714
0.142485027380952
0.603718997560976
0.103107661190476
0.0265713285714286
0.0879831766666667
0.0437734814285714
0.0218069611904762
0.0814654766666667
0.111939314761905
0.0701473566666667
0.0651459361904762
0.0323911652380952
0.120208663571429
0.287235858333333
0.0904286171428571
0.063553694047619
0.019938621452381
0.576090921428571
0.388764834761905
0.0769707485714286
0.180956553333333
0.404425265238095
0.0557146928571429
0.0997927457142857
0.0174435212380952
0.390278629761905
0.06906775
0.0314443857142857
0.0889247016666667
0.39222115
0.3635293375
0.386910276428571
0.126893790243902
0.0703117807142857
0.0227198724285714
0.0939847869047619
0.0831520766666667
0.040886990047619
0.0915650421428571
0.287576442380952
0.259781012195122
0.0813058023809524
0.024088245
0.0508568340476191
0.635553051428571
0.0531200635714286
0.0165242455952381
0.215281362380952
0.0753273169047619
0.105332099487179
0.0118192868780488
0.0928968826190476
0.451666892857143
0.127394908095238
0.0251939154285714
0.07478995
0.0794981342857143
0.0269761996190476
0.0197594083809524
0.0207680002380952
0.0346782180487805
0.110715454761905
0.0911490090476191
0.0260948395238095
0.0190967976666667
0.361595742857143
0.180000476190476
0.068363670952381
0.0995551616666667
0.264928222857143
0.0363918207619048
0.107620027619048
0.037566295952381
0.101910503333333
0.0679685109523809
0.08953554
0.0707300733333333
0.190727161904762
0.0350343461904762
0.0374143147619048
0.0208171311904762
0.0956612423809524
0.104657781904762
0.110285192380952
0.0718338342857143
0.0141793166904762
0.059651279047619
0.165234321428571
0.0775738983333333
0.345570595238095
0.100279325952381
0.023936494047619
0.0858939528571429
0.0109450426190476
0.0876840671428571
0.112783056190476
0.112841603809524
0.266951973809524
0.56934320952381
0.0174211366666667
0.0210082610952381
0.0987396835714286
0.526502368809524
0.019860626547619
0.690843473809524
0.014254856952381
0.194520317619048
0.117162903414634
0.0711351197619048
0.0349361647619048
0.029275757047619
0.0201787804761905
0.179593123809524
0.0172177808809524
0.0269652721666667
0.11599892952381
0.306199610714286
0.158454585
0.0220942710526316
0.413702066904762
0.188171133333333
0.0169643337619048
0.123480235952381
0.0920398542857143
0.568631033333333
0.0839291323809524
0.536402478571429
0.634864264285714
0.0189891057380952
0.0450490485714286
0.131158202380952
0.0362802164523809
0.394064596190476
0.0765579880952381
0.102949258333333
0.0792096121428571
0.0559175576190476
0.108194778333333
0.0934772026190476
0.103693675714286
0.0869188152380952
0.159634638095238
0.0135140945
0.32759025
0.109506163809524
0.0750718616666667
0.0470762533333333
0.0899389028571429
0.0317323076190476
0.0149776430714286
0.0387716219047619
0.0758504033333333
0.0815662231707317
0.103018137380952
0.15057335047619
0.239320929761905
0.0700314661904762
0.114097916666667
0.634987761904762
0.107154616190476
0.0411344411904762
0.0720790614285714
0.0643745671428571
0.11793965452381
0.0939944076190476
0.0887152442857143
0.169368823095238
0.440796735714286
0.598739780952381
0.0280887686428571
0.0974917621428571
0.35720405
0.049867674047619
0.0169896562619048
0.230268855238095
0.0471401183333333
0.0271034785714286
0.0945985576190476
0.102886333571429
0.0227088147619048
0.235844630952381
0.0246941761904762
0.505817864285714
0.028174092047619
0.0718282904761905
0.0898520654761905
0.0207385150731707
0.0799847285714286
0.015450825047619
0.206649339761905
0.0522377464285714
0.126247763095238
0.17874847
0.0138644719595238
0.548865650714286
0.0209544552380952
0.0528678707142857
0.0679797580952381
0.242689241190476
0.0159925030487805
0.0213229402857143
0.0325223611904762
0.107782039761905
0.362042257142857
0.0177756792857143
0.0301592400238095
0.113217712380952
0.0746219035714286
0.0336805516428571
0.0886505619047619
0.0179622231190476
0.181495284285714
0.0570939738095238
0.046310620952381
0.210256418095238
0.11972949047619
0.0249851926904762
0.0671398852380952
0.0242620678571429
0.397986271428571
0.0853622135714286
0.462145933333333
0.0700204085714286
0.0370795571428571
0.0145489977857143
0.0524292911904762
0.0849342911904762
0.0980578630952381
0.106107093809524
0.051309075952381
0.0525667819047619
0.0166164656666667
0.07671979
0.274371821428571
0.0903628290476191
0.537989126190476
0.689790123809524
0.31723648547619
0.117278889047619
0.0503837007142857
0.0691188126190476
0.0146811671904762
0.0252475759285714
0.0237278934047619
0.663361245238095
0.490366421428571
0.0153004287142857
0.0739540734146341
0.0184670839285714
0.0231891266341463
0.0886655438095238
0.023094995952381
0.142973160714286
0.0298502545238095
0.0943405452380952
0.252512542380952
0.379355938095238
0.0793259938095238
0.086583074047619
0.0880447992857143
0.199248864285714
0.583376536428571
0.0698048535714286
0.153395652380952
0.0845708604761905
0.0989172611904762
0.0196591892439024
0.072736110952381
0.120403823095238
0.0671505033333333
0.0648083719047619
0.0118493145609756
0.320013971428571
0.026878600547619
0.0356489780952381
0.0256152695714286
0.112811103333333
0.407039662619048
0.0308596225
0.269544880952381
0.104531494761905
0.0632645635714286
0.568766285952381
0.0246724216428571
0.029687729047619
0.0708259461904762
0.0824657721428571
0.0161913491428571
0.112305941904762
0.0763616942857143
0.0919377852380952
0.024243298952381
0.0287834357142857
0.576451382142857
0.0710992233333333
0.0218236033333333
0.0858966823809524
0.0387408138095238
0.137496303095238
0.293581884047619
0.37469691452381
0.116458532142857
0.145647642619048
0.195388573809524
0.0695785964285714
0.296196585714286
0.0885790178571429
0.107869885
0.0183864507317073
0.113322622142857
0.0626495476190476
0.146103492619048
0.574737469047619
0.272015755238095
0.015700546
0.0946727121428571
0.0740400526829268
0.0156548341904762
0.142160347642857
0.0807149
0.0897531078571429
0.566581985714286
0.0494632419047619
0.0192958182142857
0.0179279583333333
0.122103518809524
0.0721392097619048
0.14860855
0.0224965168571429
0.218588923095238
0.0845939526190476
0.0776900695238095
0.454010565
0.089249074047619
0.0876956321428571
0.821531116666667
0.152039073809524
0.0378094107142857
0.115119057857143
0.380660480952381
0.0417632869047619
0.102332518809524
0.134634068809524
0.0261064817073171
0.0881111033333333
0.0932945604761905
0.19482290952381
0.120760134285714
0.0579870257142857
0.0860624709756098
0.208039653095238
0.0399606633333333
0.0168478253333333
0.0203726988333333
0.0163438679761905
0.782684292857143
0.0283812211190476
0.171282532142857
0.104916286904762
0.0412930461190476
0.270181606904762
0.109986522619048
0.0382629742857143
0.489394362857143
0.152242406190476
0.0869948126190476
0.645466619047619
0.228969014285714
0.240137061904762
0.273875805476191
0.090822755952381
0.0454385295238095
0.0649144554761905
0.0881291280952381
0.0625702576190476
0.0987001576190476
0.0286809491428571
0.0889405202380952
0.157100966666667
0.0701009292857143
0.100312150952381
0.122765206428571
0.535206761904762
0.108795198095238
0.164471847857143
0.180094811904762
0.0843656414285714
0.0764810957142857
0.476883214285714
0.653833661904762
0.085109224047619
0.100917642619048
0.0360348597619048
0.198208620238095
0.589695121428571
0.0666491638571429
0.0891090188095238
0.0388548433333333
0.157337133333333
0.105198769285714
0.0115879006097561
0.070928375952381
0.0429425464285714
0.236577873809524
0.0220820588095238
0.704503395238095
0.11205818547619
0.0367061342857143
0.110304961428571
0.305941897619048
0.0587886344285714
0.129126776428571
0.0224760669047619
0.0806594619047619
0.208136733333333
0.211975014285714
0.129023953571429
0.036678195
0.0705980885714286
0.129910823095238
0.278166147619048
0.0181538849736842
0.116984816428571
0.0155163343809524
0.490541180952381
0.168192083333333
0.0816604276190476
0.117774132619048
0.308872035714286
0.213899881904762
0.0209310242619048
0.0186558722619048
0.0308260931707317
0.362303007142857
0.0165596657142857
0.0503279702380952
0.0190839622142857
0.513052875609756
0.460242335714286
0.486277992619048
0.0135581127738095
0.0324972238095238
0.723354045238095
0.102365422619048
0.0712943730952381
0.0959303107142857
0.0974954219047619
0.0429932933333333
0.0744121573809524
0.0121566673333333
0.0161408542619048
0.036610665952381
0.120686182619048
0.126740204047619
0.243074897619048
0.0171599962142857
0.169727295238095
0.0946887157142857
0.293818052380952
0.132048641428571
0.0636397376190476
0.0875198645238095
0.0963262978571429
0.0754310926190476
0.653546919047619
0.0651960358536585
0.728158216666667
0.471909169047619
0.0872063276190476
0.101059390238095
0.208449224761905
0.0681623776190476
0.0662799452380952
0.135452305952381
0.0160486423095238
0.0662372904761905
0.0143055566904762
0.100097204285714
0.0818838040476191
0.048887724452381
0.0492238311904762
0.0243507778571429
0.0942552761904762
0.0847443754761905
0.038693875
0.0973631619047619
0.0664597064285714
0.0144679546190476
0.262452002380952
0.0970593002380952
0.385239488095238
0.0662829933333333
0.180175531666667
0.014448246547619
0.0803580390476191
0.0230949693809524
0.318353909047619
0.106561475714286
0.0196586762857143
0.591498652380952
0.10110222452381
0.0809812735714286
0.082502199047619
0.0190349160238095
0.695498897619048
0.0173371105952381
0.0361685431707317
0.0997548569047619
0.222583454761905
0.0775349430952381
0.0366778676190476
0.0742663797619048
0.03970382
0.0626821297619048
0.108955856190476
0.0874666728571429
0.116953980714286
0.377099386904762
0.238673562857143
0.0659125152380952
0.228362263809524
0.0159469385952381
0.023205969047619
0.249789556190476
0.0206644135714286
0.03265985
0.0892887430952381
0.143051633333333
0.0235659638095238
0.0875121247619048
0.0543149945238095
0.0612860688095238
0.154206554761905
0.0154039398095238
0.148629076190476
0.16032177
0.0747800492857143
0.0714905271428571
0.017466473
0.40258190952381
0.0939776254761905
0.186980312619048
0.621677230952381
0.0882054166666667
0.0693355035714286
0.0760254370731707
0.330419897619048
0.0247009544285714
0.133014572142857
0.0464757297619048
0.0887853752380952
0.0175623747317073
0.110002987857143
0.314086153809524
0.103623981428571
0.471481885714286
0.129302865952381
0.107769545714286
0.0968718328571429
0.804658804761905
0.0129497433095238
0.00816742773170732
0.0415063547619048
0.472470752380952
0.098523625
0.0145530415952381
0.0292904588095238
0.0344885980952381
0.0914085876190476
0.0164656193095238
0.12518614952381
0.13851214452381
0.0153710066904762
0.044326074047619
0.645645752380952
0.0991381038095238
0.0974728633333333
0.378391026190476
0.014186279452381
0.31446170952381
0.13523379047619
0.606242504761905
0.166320551190476
0.0770238169047619
0.0455644902380952
0.0251265131428571
0.32606959047619
0.0677351554761905
0.0403091080952381
0.0853047966666667
0.0141375978095238
0.0831514771428571
0.164873368571429
0.683298969047619
0.24269277102381
0.03690074
0.251511473809524
0.094794694047619
0.0130705592380952
0.0792893092857143
0.0194784191666667
0.0234002042857143
0.0127219127804878
0.273754802380952
0.145463028809524
0.442850033333333
0.373463242857143
0.0616842597619048
0.114000591666667
0.43916605
0.0631588026190476
0.111653958809524
0.0250529661463415
0.0960219061904762
0.264515694047619
0.517619235714286
0.0351508795238095
0.223540042380952
0.179298312380952
0.0923319314285714
0.103355656904762
0.030268679047619
0.0187922644047619
0.096942034047619
0.313691430952381
0.0320250307142857
0.0462748895238095
0.0326445814285714
0.0145297708571429
0.0512296826190476
0.235575045238095
0.2215538
0.0773434307142857
0.105194254047619
0.0178283935238095
0.106072683571429
0.0154399349
0.179443827857143
0.108681253809524
0.0225508617073171
0.121773221904762
0.0583916885714286
0.0214728369047619
0.0789180011904762
0.640596169047619
0.0111781685365854
0.368962212142857
0.0470925769047619
0.022057529
0.186579561904762
0.108254256190476
0.0268842171428571
0.094597995952381
0.0897745333333333
0.0722111607142857
0.130424711666667
0.143150935714286
0.0126847125365854
0.0206625017380952
0.025380924097561
0.018017129047619
0.31518557
0.0975466688095238
0.032678960952381
0.109598414761905
0.0151959297317073
0.072024765
0.0234993837619048
0.188682516666667
0.0495445421428571
0.100746118333333
0.673599964285714
0.0504008838095238
0.0962746073809524
0.123441295238095
0.0190789676428571
0.0207054558095238
0.0302629028571429
0.0718552223809524
0.17225223952381
0.35178935452381
0.12931283047619
0.0764654848780488
0.0229100854761905
0.149864382619048
0.111948941666667
0.120215178809524
0.569225092857143
0.110277818571429
0.0788471457142857
0.118719270714286
0.099819555
0.0558931516666667
0.195054373809524
0.0787660419047619
0.431943227380952
0.580647169047619
0.0715348126190476
0.016231982952381
0.081893765952381
0.323618113333333
0.371821223809524
0.0617529421428571
0.0930050964285714
0.571878447380952
0.2722604
0.0859962814285714
0.0652705185714286
0.498833766190476
0.0348440285714286
0.0129976366904762
0.265568161904762
0.0244947202380952
0.115352312857143
0.2880557
0.158572721666667
0.227456016666667
0.181481452380952
0.0297814307857143
0.159082252619048
0.136592114047619
0.019812914902439
0.173681788095238
0.0590601457142857
0.0431755654285714
0.0284167517073171
0.0953940769047619
0.0742095397619048
0.0623906346341463
0.0583141192857143
0.758220692857143
0.381354257142857
0.0397812623809524
0.0866368102380952
0.198180680714286
0.043056474047619
0.0659829278571429
0.597661507142857
0.806367078571429
0.0228004335714286
0.240455042857143
0.0829075983333333
0.184574300238095
0.058047279047619
0.495452141904762
0.0146215019047619
0.0187465656428571
0.02436642
0.117783226904762
0.0875048371428571
0.0844904716666667
0.0985261938095238
0.1114044
0.0732699730952381
0.0852914719047619
0.150459090714286
0.240504616666667
0.297725135714286
0.135265386190476
0.069809120952381
0.112676738809524
0.0206257730952381
0.149948242619048
0.090400049047619
0.0525153036153846
0.0286494497619048
0.0526673669047619
0.174791492857143
0.146710752619048
0.0993596307142857
0.0883877633333333
0.0710785402380952
0.187748134285714
0.0188420611904762
0.156326686904762
0.109575887380952
0.00923170880952381
0.0297310690243902
0.0253153476190476
0.0365423757142857
0.0875409473809524
0.0457605057142857
0.0400081814285714
0.0480726433333333
0.0364180280952381
0.25766065
0.301855334285714
0.0168544546190476
0.0872163583333333
0.517029166190476
0.386954740952381
0.0214291497619048
0.0807408342857143
0.0741333969047619
0.0224432695
0.0120016559285714
0.064066405
0.0809716121428571
0.119744867380952
0.0412150302380952
0.0563106266666667
0.109145822380952
0.190022876904762
0.0285599321428571
0.00997223214285714
0.0508442331707317
0.184138230952381
0.0828447592857143
0.0934649204878049
0.0277409973809524
0.121168366190476
0.229483232619048
0.0314574778571429
0.0260245357142857
0.0502174476190476
0.329960083333333
0.695390809523809
0.027668959047619
0.0416073823809524
0.0656427133333333
0.0117164305714286
0.0363809595238095
0.477514826585366
0.014119958675
0.0499655476190476
0.519641911904762
0.0595362233333333
0.145974781666667
0.0357024482926829
0.0608833902380952
0.0510099616666667
0.0972002254761905
0.09702646
0.102088715238095
0.106268527619048
0.0356889030952381
0.0225613015238095
0.0912330447619048
0.174179515714286
0.203603316666667
0.0984986821428571
0.127276823571429
0.0274168378571429
0.206925636666667
0.131411556428571
0.240241404761905
0.0652501466666667
0.493121501904762
0.0623831052380952
0.124027233333333
0.0173705905952381
0.0204957263571429
0.0973496711904762
0.0181691513571429
0.354317031904762
0.0968162311904762
0.103639066428571
0.0489600604761905
0.0239048725238095
0.15002918952381
0.0279880063414634
0.0235276426190476
0.0160559905952381
0.101891345952381
0.00969729930952381
0.104953842380952
0.129899033095238
0.0213343773095238
0.0183191538095238
0.0296132625952381
0.298457802380952
0.0428129607142857
0.123416406666667
0.0620397821428571
0.534513254761905
0.0924369190243902
0.0833436292857143
0.0688834721428571
0.154948176190476
0.138512245
0.0731440892857143
0.087485805952381
0.235993833333333
0.0158012237142857
0.0244238295952381
0.121210678809524
0.143863670238095
0.0186197755714286
0.132561589761905
0.0199331510714286
0.0990277542857143
0.134422223809524
0.0288708564285714
0.0556028886666667
0.437954151904762
0.0966181766666667
0.114391702619048
0.441425558
0.0362508469047619
0.0189664971428571
0.0347707611904762
0.0147019423
0.11265716
0.056155524047619
0.0879939783333333
0.0305901009047619
0.0280142973809524
0.0155049981190476
0.0648967947619048
0.124439852142857
0.185988356666667
0.0858291716666667
0.0865625735714286
0.686928292857143
0.0785547123809524
0.38782609047619
0.105940911666667
0.0201167698809524
0.0251406626190476
0.103312797380952
0.0543204860952381
0.228571478571429
0.0186792885714286
0.0253721754761905
0.0243243006666667
0.0142217952619048
0.0208253511666667
0.0644625159523809
0.0798202023809524
0.0157687433095238
0.0129031170714286
0.015928535
0.129028206666667
0.149257738095238
0.0252330350714286
0.038687850952381
0.0872505378571429
0.514062133333333
0.130999474761905
0.0378801997560976
0.121805431904762
0.401623596428571
0.186508553809524
0.0820486021428571
0.0667303761904762
0.0186837676190476
0.0270018215238095
0.0967131980952381
0.0522156642857143
0.0643274604761905
0.0753641771428571
0.0485632130952381
0.132396346428571
0.0769772164285714
0.28166442047619
0.131331972619048
0.110852359761905
0.042643209047619
0.109555848095238
0.194228161904762
0.190237680952381
0.0918603107142857
0.111208068333333
0.0215751015952381
0.0657020869047619
0.0600812240476191
0.0219319235714286
0.0469430366666667
0.099482754047619
0.302087759761905
0.0950426826190476
0.0408168296428571
0.141379571428571
0.347368169285714
0.191341969285714
0.0880506542857143
0.0438138952380952
0.029659824047619
0.609107783571429
0.139555819047619
0.014824262547619
0.709317247619048
0.275581654761905
0.109921738095238
0.0730690219047619
0.0343594538095238
0.0622866745238095
0.217637908333333
0.0195466428780488
0.0905683111904762
0.33578415952381
0.0914336783333333
0.0453224511904762
0.0225876514285714
0.542619959523809
0.101729728571429
0.0292924212195122
0.0589538335714286
0.11519865547619
0.336377541428571
0.00788104788095238
0.193024254761905
0.590804278571429
0.0207357980952381
0.085557090952381
0.00877095771428572
0.0278593868571429
0.153178716666667
0.100597464285714
0.452411211904762
0.114905675
0.0380980461904762
0.0281266357857143
0.0585427992857143
0.0131609457948718
0.11110771602381
0.0953690414285714
0.0671166845238095
0.123483719047619
0.111509506428571
0.022862834047619
0.382158776666667
0.406814553809524
0.113529135952381
0.116023382619048
0.0866919616666667
0.0232577408809524
0.0262672626190476
0.119342511428571
0.0672045997619048
0.023704571
0.0131785992142857
0.504217743333333
0.104805489047619
0.40948299047619
0.0301631097619048
0.0938026564285714
0.0247563395121951
0.0605666569047619
0.13832667
0.170855694285714
0.322661812439024
0.213313673809524
0.0275879645238095
0.0198460356829268
0.123203770714286
0.0694707992857143
0.0334073638095238
0.113958532857143
0.604230380952381
0.0297530927380952
0.563104358571429
0.127663552857143
0.031232365952381
0.0215942871428571
0.117254154047619
0.0346490519047619
0.0388624714285714
0.0274127914285714
0.0213638045238095
0.0245553158333333
0.0115279764285714
0.592807707142857
0.0769696088095238
0.0440004149761905
0.419747805
0.112178666428571
0.0114531404285714
0.235882847142857
0.134956395238095
0.672092654761905
0.358023862142857
0.485971339523809
0.0977561480952381
0.0514134056097561
0.0147588895952381
0.0864721090476191
0.0515941133333333
0.462051404761905
0.0138034378095238
0.132349658809524
0.0701630980952381
0.11899128952381
0.0463230109523809
0.0152113912380952
0.0302702619512195
0.0535772952380952
0.0261447955714286
0.164071426829268
0.840746869047619
0.105594456666667
0.0898212569047619
0.0982866169047619
0.0527517369047619
0.189658285714286
0.098105655
0.0229845861904762
0.0109186836190476
0.0324542021428571
0.109584986190476
0.0291138861904762
0.0553841792857143
0.0307360766666667
0.0940003307142857
0.225530436666667
0.0328377595238095
0.061927800952381
0.11482862452381
0.0427256554761905
0.242930107142857
0.0426875636585366
0.139031958809524
0.0963710595238095
0.0192335692857143
0.0390865045238095
0.160301299761905
0.111419173333333
0.53180180952381
0.0225738614285714
0.128555518333333
0.0928260333333333
0.087943839047619
0.334344023571429
0.41653320952381
0.0142156063571429
0.0162904865
0.553439092857143
0.545446488095238
0.0151569557380952
0.0818938842857143
0.095104999047619
0.0113365698536585
0.0182201074047619
0.021335913452381
0.0853587245238095
0.08297058
0.0171913140238095
0.0162201574285714
0.216613258095238
0.516027269047619
0.117356068571429
0.074085905
0.0393494514285714
0.0971744976190476
0.228692650714286
0.58023008
0.113375314761905
0.0234030143571429
0.0150200492619048
0.040501850952381
0.113749653809524
0.0854389838095238
0.0337033388095238
0.239171616666667
0.116901195
0.05276168
0.0828149923809524
0.0212899124473684
0.0145418623571429
0.0250612830952381
0.288345907142857
0.108279852142857
0.0355665661904762
0.0694368095238095
0.0844270285714286
0.0819372261904762
0.338166230952381
0.172304782857143
0.0832066921428571
0.512690126904762
0.637492064761905
0.108339023809524
0.110886210952381
0.0408666502380952
0.0916844957142857
0.0316690066666667
0.466384154761905
0.0201563220714286
0.0352655580952381
0.0655648416666667
0.0485327916666667
0.0240780242857143
0.0223264207857143
0.0573071366666667
0.0114391227380952
0.0473503857142857
0.0239039076666667
0.0348637604761905
0.0269719255714286
0.216441123809524
0.656535631904762
0.16215306452381
0.0238191702380952
0.0208407003571429
0.0566849273809524
0.0207353553170732
0.0811437666666667
0.388757062857143
0.706785833333333
0.169668367560976
0.259879580238095
0.570465538095238
0.44808265
0.0757333219047619
0.0584706985714286
0.380316203809524
0.0887916319047619
0.652738180952381
0.0584870119047619
0.0634003852380952
0.112794005
0.0153902525
0.0138854337857143
0.0254613889761905
0.111057830238095
0.0328341057142857
0.247365183333333
0.0753705592857143
0.101583109047619
0.0631109342857143
0.0364854402380952
0.10351589547619
0.0793504285714286
0.0163788415
0.283967896904762
0.157863196428571
0.0372083830952381
0.0642289617857143
0.0357767780952381
0.0298521964285714
0.151353974047619
0.0150003287619048
0.0169390437619048
0.0926533033333333
0.0243335464285714
0.0423148325
0.015680047452381
0.079602359047619
0.0340693892857143
0.0247633835714286
0.138666421904762
0.0231249330731707
0.0216629109761905
0.133364452142857
0.452914928095238
0.209797586190476
0.0808496523809524
0.0977646547619048
0.0211938048095238
0.0704094830952381
0.0772943123809524
0.0330672373809524
0.199274454761905
0.102242511428571
0.10592005
0.137796235714286
0.0158137838571429
0.0257530088095238
0.0197990743095238
0.0476228026190476
0.0817647730952381
0.0217231152142857
0.028268233452381
0.165555218571429
0.101066594285714
0.133039916666667
0.15069579097561
0.16522864547619
0.0223305619047619
0.0905135992682927
0.0866260185714286
0.106129150714286
0.102743620714286
0.102535383333333
0.029307315952381
0.0759081597560976
0.357497101190476
0.0629445557142857
0.153141821428571
0.466043530952381
0.46482526547619
0.0632425664285714
0.132441852857143
0.107032089047619
0.0291462707142857
0.0331697661904762
0.0238747883333333
0.0766906769047619
0.0598016961904762
0.157369282619048
0.105498145238095
0.204946523809524
0.0899034176190476
0.0175365080952381
0.373989577142857
0.0195525133333333
0.11635111047619
0.121258827380952
0.181121702380952
0.0177910451666667
0.180700418333333
0.0320927680952381
0.0930861595238095
0.139120543571429
0.0146954160952381
0.0141505219285714
0.515696687619048
0.039797045
0.0221267467619048
0.2701119871
0.321018856904762
0.0331733817142857
0.0760516559523809
0.124304898333333
0.183399606428571
0.07967614
0.027360715
0.102295573571429
0.0671313476190476
0.0195689105952381
0.689831647619048
0.193254135238095
0.692860892857143
0.0543168176190476
0.112712260238095
0.178056261904762
0.0223518846190476
0.0870536128571429
0.132754712380952
0.0304804554761905
0.118862372380952
0.0818368026190476
0.369191054761905
0.410046148809524
0.477314321428571
0.0198403768571429
0.0977393219047619
0.186090528571429
0.219602492857143
0.339389408571429
0.214867638095238
0.11918423047619
0.0542980402380952
0.157709435
0.210632626190476
0.032641177952381
0.053598380952381
0.0108452066666667
0.083238259047619
0.311293788095238
0.145567160952381
0.683031973809524
0.142359840238095
0.0232284719047619
0.0415414138095238
0.0258725830952381
0.130767734047619
0.0170708420952381
0.565512988095238
0.164322795238095
0.060835709047619
0.0242413313095238
0.101415394047619
0.124191746666667
0.119275279285714
0.0176063778780488
0.0168276500952381
0.0428980328571429
0.216775564285714
0.277466752380952
0.0315867992857143
0.357515211904762
0.0348982638095238
0.0740252653658537
0.586480642857143
0.202947673809524
0.0163247372439024
0.214839214285714
0.224627111904762
0.0957240995238095
0.142248597380952
0.0282840235714286
0.0165240069761905
0.248196857619048
0.163512985714286
0.160506627142857
0.0992729176190476
0.243705243095238
0.116336395238095
0.433916758536585
0.0244386966190476
0.329681257142857
0.415266642857143
0.0928661273809524
0.02925706475
0.350132952380952
0.0998783216666667
0.0736545416666667
0.0634107976190476
0.0240671135714286
0.0882294969047619
0.0160995597857143
0.159153453809524
0.0420661575609756
0.551704342857143
0.754821495238095
0.0701347742857143
0.016580322
0.0661776021428571
0.191245108571429
0.170680728571429
0.638239685238095
0.723611469047619
0.0696982188095238
0.165799797619048
0.450866325238095
0.0511019873809524
0.0357293878571429
0.0768485566666667
0.0281011746341463
0.0386581992857143
0.07139884
0.0844662040476191
0.431952904761905
0.0605261959523809
0.0223430502142857
0.109932721190476
0.144470816666667
0.504805880952381
0.132140921190476
0.0719718075238095
0.11739762452381
0.223192880952381
0.0265938792682927
0.0536569295238095
0.0563638019047619
0.0876509269047619
0.0154321891190476
0.311578583333333
0.0330408004761905
0.0986278707142857
0.142865852857143
0.0102403501904762
0.081976779047619
0.0364711304761905
0.124854713809524
0.0205355762857143
0.56600119047619
0.0199221025
0.075700824047619
0.0371311683333333
0.0233610835714286
0.376807566666667
0.0773486107142857
0.132308618095238
0.186081048333333
0.108180712380952
0.0873903371428571
0.611704839512195
0.0842767746341463
0.033957915
0.162448121428571
0.090820830952381
0.0358210902380952
0.288470353333333
0.152604482142857
0.0998779416666667
0.0925584935714286
0.0989819045238095
0.183624630952381
0.170467923414634
0.0216588436904762
0.097133060952381
0.305501008809524
0.0295213297619048
0.012901542452381
0.0244255066666667
0.103631345952381
0.0844063983333333
0.0787081659523809
0.106940182619048
0.665416078571429
0.032892245952381
0.19577315
0.0437122909761905
0.032913388047619
0.119787974761905
0.0349713134146341
0.0261497633333333
0.185628524047619
0.020355175
0.548220054761905
0.657217042857143
0.181637606666667
0.144339962857143
0.0876382923809524
0.0952507288095238
0.109291778333333
0.0849668707142857
0.0981516935714286
0.0205639846097561
0.0122696217857143
0.0576948795
0.040704299047619
0.0315406007142857
0.0946492746190476
0.134674009761905
0.199649788095238
0.131373310952381
0.0967935254761905
0.0818677264285714
0.0206476507619048
0.363611130952381
0.365165014285714
0.0848246630952381
0.0229511354047619
0.0253214153658537
0.0522958278571429
0.0393721516666667
0.235585358333333
0.0252363756190476
0.0390968423809524
0.115191938333333
0.0404244507142857
0.0686997409523809
0.112211876190476
0.123659245952381
0.104760074761905
0.123896209047619
0.0834455407142857
0.201417605
0.0446898304761905
0.138175456904762
0.026878223047619
0.11909308
0.0645232726190476
0.0754991775238095
0.405611858571429
0.0900686414634146
0.487095583333333
0.0703840866666667
0.0895374071428571
0.0366912801219512
0.123475790238095
0.0141625917619048
0.148324469047619
0.0482816783333333
0.117493744761905
0.115894076666667
0.0941153280952381
0.333455712380952
0.0621914333333333
0.0131007947619048
0.0168767810952381
0.0662722126190476
0.0178101031428571
0.160961370952381
0.0324609007142857
0.246010828571429
0.108009735238095
0.259374155238095
0.100340251904762
0.0520269935714286
0.0479010638095238
0.0819633983333333
0.0211370030952381
0.112319817857143
0.0278305557142857
0.0147767523571429
0.499783197619048
0.161895561904762
0.0215076574358974
0.465282257073171
0.0720452738095238
0.112473045
0.0268113259761905
0.251785561904762
0.0246838626190476
0.0986234990476191
0.165991216666667
0.177691941428571
0.0952385978571429
0.121190572142857
0.0746602585714286
0.0817208707142857
0.144573685714286
0.112968129285714
0.0973331652380952
0.0203257968809524
0.0491239135714286
0.519596811904762
0.113801792142857
0.516253866666667
0.0369109714285714
0.0503403938095238
0.0747660361904762
0.109886997619048
0.206438975714286
0.0924553016666667
0.0246396957142857
0.082860480952381
0.440462247619048
0.0647724376190476
0.146360278571429
0.0181982059047619
0.0536295995238095
0.113333665714286
0.105594731428571
0.138898449761905
0.0314911173809524
0.024630710952381
0.0190853801666667
0.036876972195122
0.169121130952381
0.156825405238095
0.180296954761905
0.103100674761905
0.0203589377857143
0.0418384230952381
0.0388542169047619
0.0752925226190476
0.378721626428571
0.0673931814285714
0.107538838571429
0.0586243528571429
0.0991746907142857
0.027427935
0.1486314
0.0766536842857143
0.0236565838333333
0.0260448610952381
0.0273963378571429
0.332292663414634
0.0735304426190476
0.040530610952381
0.283700330238095
0.149955626190476
0.0245519302380952
0.0289153614285714
0.426456366666667
0.0185482428095238
0.0238532432804878
0.074611975
0.0175271626190476
0.0131837058780488
0.159642047380952
0.160854321904762
0.0867167235714286
0.0804432602380952
0.0173384574285714
0.0249774654047619
0.024385925952381
0.128161553809524
0.519679676190476
0.0440781961904762
0.0237083587804878
0.0800959683333333
0.20356679047619
0.0156889825
0.086647379047619
0.458243354761905
0.0145164642857143
0.167502812619048
0.407008428571429
0.0351960388095238
0.608728664285714
0.103592714285714
0.0163951514285714
0.0904700847619048
0.512287938095238
0.0189778923658537
0.027614938047619
0.203668738095238
0.0155704077142857
0.0195132780952381
0.09726734
0.188465266666667
0.0203038007142857
0.102523352380952
0.130468192619048
0.0289189180952381
0.631741804761905
0.392491729268293
0.0803633023809524
0.192880872857143
0.0390798469047619
0.0451986828571429
0.153721666666667
0.018729689547619
0.589634597619048
0.0390576492857143
0.0745048997619048
0.168804895238095
0.0928403911904762
0.0414792530952381
0.0411494390476191
0.111776218333333
0.0761951334146341
0.0876445678571429
0.39789157547619
0.143376540714286
0.205311037142857
0.295222080952381
0.611567128571429
0.0130680386428571
0.0189120572619048
0.0468099730952381
0.0636436230952381
0.102739626904762
0.0348151897619048
0.138845708571429
0.0347189782380952
0.130483177619048
0.0142719234390244
0.146789742857143
0.0186650597619048
0.0336537645238095
0.0749219387804878
0.0710625883333333
0.0510076619047619
0.143231692857143
0.0717521328571429
0.0419643009756098
0.0603601378571429
0.0831384452380952
0.0335902283333333
0.0988799719047619
0.425333223095238
0.227747052857143
0.503164630952381
0.0763993861904762
0.662291288095238
0.161630059047619
0.0157072398809524
0.0133476440243902
0.0637361892857143
0.110904228095238
0.0307871238095238
0.0209075135714286
0.0271585288095238
0.0165635212857143
0.0238995667380952
0.104576126666667
0.155017857380952
0.167998003095238
0.0326344602380952
0.0211111551666667
0.12294271
0.0296292256829268
0.144560708095238
0.135811825238095
0.121760699285714
0.020351310952381
0.0917739759523809
0.0202308619047619
0.100622865714286
0.108597908333333
0.0712226978571429
0.0537414842857143
0.0472375661904762
0.103728300238095
0.0284227293095238
0.302570920714286
0.185960422894737
0.117301484047619
0.0898205376190476
0.342200192857143
0.0972303597619048
0.0453541583333333
0.0878801495238095
0.445809195952381
0.0330945659047619
0.0726523145238095
0.409337714285714
0.068721076097561
0.0307461461904762
0.0310814233333333
0.135600188809524
0.0250338196428571
0.0567340571428571
0.139764902142857
0.108444739285714
0.0936170280952381
0.0164632930487805
0.122681793809524
0.113331341428571
0.0382822485714286
0.028284514047619
0.0449352269047619
0.0610815371428571
0.130517968809524
0.0167238462857143
0.370766331666667
0.0279009538095238
0.106973521428571
0.108445158571429
0.0365421488095238
0.022880485
0.0348991242439024
0.245234185714286
0.18373635952381
0.0654920061904762
0.0133338103809524
0.141453373809524
0.325122783333333
0.059268554047619
0.209595126190476
0.362119412857143
0.0436122545238095
0.0781342623809524
0.100700738809524
0.0128756497380952
0.0708651842857143
0.0904649928571429
0.347919492857143
0.167123134047619
0.0869346028571429
0.179614385714286
0.0204609024390244
0.253046692857143
0.337939466904762
0.124602666190476
0.11877071547619
0.0197991292619048
0.0466044247619048
0.0716967942857143
0.0438889414285714
0.206936076190476
0.0223716057142857
0.019673881952381
0.764031988095238
0.264983644761905
0.200038802619048
0.0140081101428571
0.301229491666667
0.119358775952381
0.02584924
0.0226918979761905
0.228540637857143
0.158269352380952
0.545161854761905
0.155371457142857
0.108676587380952
0.181016088095238
0.107291917619048
0.0441141495238095
0.498436047619048
0.59199270952381
0.117612341190476
0.125859133095238
0.0146452435952381
0.0851961433333333
0.574080864285714
0.0276398824047619
0.190544919047619
0.0407850004761905
0.0178156937619048
0.132734437619048
0.0118067150238095
0.0196196561904762
0.0767878530952381
0.144217785714286
0.0858947397380952
0.0227143723809524
0.10297643952381
0.0628567728571429
0.0185067738571429
0.263147950714286
0.110479741190476
0.0293876211904762
0.152056721666667
0.122545336666667
0.107952591190476
0.05795144
0.122351154285714
0.369217124761905
0.116456413333333
0.145350119285714
0.115141863095238
0.0751572383333333
0.0917849778571429
0.108487633809524
0.0317739488095238
0.144949952142857
0.204580838095238
0.0952469071428571
0.378254588095238
0.0653095288095238
0.13409592452381
0.0130530599512195
0.0331565316666667
0.0479335183333333
0.116006841904762
0.692317388095238
0.0690017585714286
0.0981574688095238
0.0853617478571429
0.0782202245238095
0.0918391604761905
0.0142862095714286
0.0232128933571429
0.0532549385365854
0.0241367030952381
0.180316380952381
0.0331277526190476
0.11964362547619
0.14410528452381
0.0291485583333333
0.0703091723809524
0.0434057114285714
0.0763335033333333
0.083574504047619
0.043672234047619
0.436011996190476
0.0960665154761905
0.404849385952381
0.0288657142857143
0.078554725
0.111543964047619
0.280788933333333
0.165863016666667
0.0188314171428571
0.0947798716666667
0.0768320733333333
0.0800112088095238
0.0995795240476191
0.0680259654761905
0.102348462619048
0.0278177219047619
0.0243899671904762
0.0246306003571429
0.0739071033333333
0.0899117797619048
0.154594697619048
0.0318696809523809
0.140065464761905
0.0836135854761905
0.102569479285714
0.0284878275609756
0.0744243857142857
0.113613875
0.0881403290476191
0.0928799083333333
0.742336599047619
0.0573845314285714
0.0776278645238095
0.319969704761905
0.499026892857143
0.148892716666667
0.25883397547619
0.0764532797619048
0.0486087992857143
0.0767465097619048
0.151785514285714
0.109080713658537
0.0180723973809524
0.018688669804878
0.0790743728571429
0.185013645714286
0.0121456875
0.0850446761904762
0.0218918528571429
0.0152502022380952
0.218163557142857
0.0441319627619048
0.139742051219512
0.0383570766666667
0.231351021428571
0.0765889754761905
0.0268040290952381
0.0339882588095238
0.0429489890243902
0.140648921428571
0.199070333571429
0.0395569630952381
0.135751371666667
0.23330275
0.196360361904762
0.0251408132619048
0.088213949047619
0.320139642380952
0.0710370354761905
0.495352245238095
0.0115891205952381
0.03137059
0.18010920047619
0.00910589814285714
0.0906966492857143
0.0712711095238095
0.0917353721428571
0.517198607142857
0.174697788095238
0.667518969047619
0.208008410238095
0.0132009717380952
0.0378127002380952
0.135144730238095
0.25380921
0.101428308809524
0.0409179481666667
0.279709263095238
0.151920055238095
0.0817690076190476
0.0146959474390244
0.138139200952381
0.0159053193571429
0.178088169047619
0.576441464285714
0.16362569047619
0.0345200557142857
0.119481749285714
0.0933275976190476
0.0327695733333333
0.154032842857143
0.492208557142857
0.0680041633333333
0.0183709603571429
0.124240901904762
0.0741850576190476
0.21226804047619
0.117904221190476
0.302625838095238
0.118294226666667
0.40173429
0.0810845635714286
0.165044461904762
0.53712510952381
0.0580340166666667
0.0807788871428571
0.0292369276904762
0.131474815261905
0.0625887230952381
0.0189530815952381
0.103788467619048
0.3012275
0.0575928233333333
0.0949602721951219
0.0211205155714286
0.120317692142857
0.105192381428571
0.26591245952381
0.115338989761905
0.102125283809524
0.0156181127380952
0.15613860952381
0.0322769247857143
0.058123465952381
0.191678026428571
0.0270402861904762
0.118443571190476
0.109896277142857
0.0223867465
0.390207333333333
0.107808322380952
0.314235063333333
0.0276942642857143
0.0472828842857143
0.0903392883333333
0.640873197619048
0.123156006428571
0.131941908095238
0.474337033333333
0.221404288095238
0.0295048421428571
0.358456563571429
0.06201317
0.182986454761905
0.19272800452381
0.0349110261904762
0.0258389971428571
0.404453920714286
0.0467102845238095
0.0273576557142857
0.395955321428571
0.124415792380952
0.105984834285714
0.0371196343902439
0.105353395238095
0.0858590030952381
0.902870497619048
0.0611113066666667
0.0162011767142857
0.323631072857143
0.0200530934285714
0.45579129047619
0.409781370714286
0.0191644031428571
0.0111106847857143
0.0150120072857143
0.36193415
0.427831078571429
0.0922455792857143
0.0847142245238095
0.0650174947619048
0.0601528411904762
0.041811654047619
0.0398666783333333
0.0909693761904762
0.449138592857143
0.515809978571429
0.226583553809524
0.0172462985
0.183289886904762
0.09954316
0.0272760366666667
0.131677143658537
0.420300645238095
0.0869425864285714
0.173949433333333
0.039860499047619
0.506245516666667
0.0818152342857143
0.180929410238095
0.022000817452381
0.250112071428571
0.0803674269047619
0.0649200507142857
0.434343187142857
0.102620445238095
0.132984224761905
0.0389984495952381
0.0790270061904762
0.038188369047619
0.103701673095238
0.0708819009523809
0.0665192319047619
0.145572348809524
0.176229557142857
0.197430326190476
0.270202011904762
0.108924868571429
0.230648368333333
0.012980481452381
0.545426954761905
0.136487311428571
0.117903820714286
0.0927050430952381
0.0164689762142857
0.0199172245238095
0.178932054285714
0.0180406732142857
0.135985825238095
0.633088595238095
0.414914225476191
0.209753295
0.42534811
0.114458350238095
0.10164021952381
0.0856830247619048
0.0291465567619048
0.0302556985714286
0.0653317959523809
0.234436778571429
0.0878319202380952
0.126755536904762
0.0463883757142857
0.010885475047619
0.43197364047619
0.0163694646904762
0.148621713809524
0.104708416428571
0.0383941405
0.0231716945
0.0220512900238095
0.0993239492857143
0.0523805635714286
0.0946484407142857
0.16361564
0.68692730952381
0.0861352630952381
0.184572406904762
0.197868954761905
0.0472952761904762
0.0621432871428571
0.0355316526190476
0.0648217973809524
0.241181370238095
0.164683166666667
0.0182952955714286
0.025114095
0.0352934733333333
0.0726992742857143
0.130747385714286
0.252602474285714
0.582512095238095
0.0873970061904762
0.0815085347619048
0.178807899285714
0.297514897619048
0.434258397619048
0.124714456190476
0.107103598571429
0.0541688216666667
0.0183872521666667
0.076974500952381
0.386393080714286
0.682490342857143
0.0243377459047619
0.0126239445238095
0.0918149028571429
0.0844650357142857
0.233623880952381
0.116577327380952
0.10406784
0.715210835714286
0.0146768899761905
0.114365774047619
0.368773969047619
0.0576164133333333
0.370360783095238
0.250699262142857
0.017489768975
0.121724109285714
0.0832108585714286
0.08301368
0.129517819285714
0.122218371190476
0.0331321073809524
0.0169611511904762
0.369818421833333
0.0418980616666667
0.172015961904762
0.478309464285714
0.216867657142857
0.549657026190476
0.0874999819047619
0.0618767461904762
0.0158865093095238
0.304764663571429
0.0926810573809524
0.37549829952381
0.0537935441463415
0.0121243182142857
0.057747945
0.0247615650714286
0.250869571428571
0.383015618095238
0.031381971047619
0.510722782619048
0.0453686653095238
0.389295098809524
0.141436445238095
0.0784304121428571
0.0192239383170732
0.515200480952381
0.124593011428571
0.0681644157142857
0.0824993088095238
0.122355990238095
0.0143612738095238
0.142460822380952
0.257097046904762
0.0942440916666667
0.0408988197619048
0.622549866666667
0.0205608857142857
0.207049707142857
0.146181661190476
0.137261610714286
0.145067765121951
0.154052258095238
0.284774516666667
0.101795579047619
0.0541592407142857
0.02965608
0.0538586280952381
0.0213109976428571
0.143052353333333
0.11712283047619
0.026891125952381
0.524586042857143
0.0951757628571429
0.10057227047619
0.0771796983333333
0.20739600047619
0.123726835952381
0.0223820406428571
0.122446607857143
0.01149219505
0.11365811047619
0.0231855328571429
0.171853676190476
0.0778392330952381
0.0319231480487805
0.0300669707142857
0.144199954761905
0.163217904285714
0.228171806666667
0.0622008319047619
0.0962155907142857
0.168571385714286
0.268010030952381
0.11117773047619
0.0355565564285714
0.0281531054761905
0.0473785222380952
0.0310786597619048
0.115122695238095
0.500056661904762
0.0486999804047619
0.142271941190476
0.0690627535714286
0.15311060952381
0.086420615952381
0.0660837914285714
0.0170952987619048
0.506083269047619
0.0116774938333333
0.128334348333333
0.0764127621428571
0.0557444176190476
0.0915635019047619
0.0217614609047619
0.0385017354761905
0.350789138095238
0.103527358333333
0.044495040952381
0.0284848545238095
0.10542490952381
0.0718638838095238
0.0269776388095238
0.27845405547619
0.259769342857143
0.167036669047619
0.0440107122682927
0.0872082046341463
0.113186770238095
0.0730762145238095
0.0116894113571429
0.140122554761905
0.0368098476190476
0.0982751547619048
0.110704198571429
0.647132957142857
0.0525423252380952
0.12301311452381
0.0922575040476191
0.27369742452381
0.0985879947619048
0.269992636190476
0.0391601854761905
0.450224392857143
0.0250896999285714
0.0293840071428571
0.0163722787857143
0.0473734926190476
0.0701152547619048
0.179346552380952
0.107629532142857
0.0913402442857143
0.368309770238095
0.0785634197619048
0.0211621066666667
0.0122551281219512
0.0403403599285714
0.0637998257142857
0.0853970154761905
0.0197355771190476
0.0383122835714286
0.129081088333333
0.0805743492857143
0.0403756980952381
0.0224733644761905
0.0862549338095238
0.490454833333333
0.113450403571429
0.0910347828571429
0.137784107380952
0.124436085714286
0.219662428809524
0.559769742857143
0.0354070038095238
0.0307568126190476
0.0175331028333333
0.0779250761904762
0.541317578095238
0.0416019592857143
0.0214797996190476
0.367890676190476
0.634285995238095
0.0904201852380952
0.0125801827142857
0.081197985
0.0154984537619048
0.172844338095238
0.525941709523809
0.0680136492857143
0.477283575952381
0.0349581344761905
0.0905536929268293
0.0807114202380952
0.25881394952381
0.0249555752142857
0.056931925952381
0.045359873952381
0.180755278333333
0.128737283333333
0.0927735214285714
0.583091052380952
0.358790535714286
0.0344218169047619
0.0182671371190476
0.0737992226190476
0.0386152373809524
0.171653968333333
0.0611687488095238
0.017020612047619
0.13397472047619
0.0478711504761905
0.116314411190476
0.112899785714286
0.544114397142857
0.0350769881428571
0.074262759047619
0.0748129026190476
0.17843850952381
0.543242997857143
0.145057161904762
0.0627762659523809
0.131425113095238
0.143343189761905
0.729102452380952
0.0450232104761905
0.095258415952381
0.215771397619048
0.0789216378571429
0.0716712361904762
0.238180821428571
0.531298166666667
0.105378554761905
0.114144706428571
0.19125095952381
0.0171621589285714
0.0144208134761905
0.824427528571429
0.149646453170732
0.0981549847619048
0.049520675
0.0492862247619048
0.186893529761905
0.0784619690476191
0.0169401655
0.14746671952381
0.280105842857143
0.0883108830952381
0.100748041904762
0.105913251190476
0.0435941847619048
0.11814816047619
0.0871157659523809
0.0343791433333333
0.11386772547619
0.0287316347619048
0.0321859270952381
0.247398678571429
0.390878230952381
0.311321100238095
0.813169235714286
0.597039992142857
0.0802860271428571
0.0291816019047619
0.108487484047619
0.024738590952381
0.257823645
0.0326559885714286
0.189810127380952
0.0845125702380952
0.531429326190476
0.0232176119047619
0.063756080952381
0.0231539969285714
0.153714639285714
0.0329948730952381
0.016056701952381
0.178036316666667
0.645583964285714
0.0151052638095238
0.314833353095238
0.132796545714286
0.296803507142857
0.0274218830952381
0.114049079761905
0.0314682616666667
0.136984023809524
0.176591307642857
0.0858807271428571
0.0420890602380952
0.413592954761905
0.0157363199756098
0.0932930969047619
0.0501764573170732
0.0876156473809524
0.164372226190476
0.0204532795238095
0.124953325714286
0.128475824761905
0.0326367514634146
0.0400097192857143
0.10671317
0.0825841614285714
0.22952379
0.0600010976190476
0.0816748192857143
0.080995654047619
0.437847253571429
0.0450185130952381
0.0775870452380952
0.034949409
0.0701035388095238
0.106006008333333
0.023481539047619
0.040051535
0.307069539523809
0.0283327751904762
0.0175947661428571
0.0728534547619048
0.0599627373809524
0.0946721773809524
0.0308592741428571
0.0195143038095238
0.369264340487805
0.11417903452381
0.0587707502380952
0.0342188326190476
0.0329454816666667
0.105274746190476
0.0291058880952381
0.119080651190476
0.477040992380952
0.0249842763095238
0.071415199047619
0.0887684119047619
0.0587729826190476
0.0131214348333333
0.0212029542857143
0.0803291469047619
0.163894771428571
0.0236261122619048
0.112473316904762
0.0932092764285714
0.0848900180487805
0.095700380952381
0.426520273809524
0.484839395238095
0.0968738031707317
0.0890071280952381
0.0357353521428571
0.316378454761905
0.0788111028571429
0.152422019285714
0.114632417380952
0.18734157047619
0.124973350952381
0.175960061904762
0.120907253333333
0.114327946428571
0.0293626719761905
0.0409897113809524
0.0794963747619048
0.0833084469047619
0.0637277297619048
0.0742617154761905
0.269308294761905
0.457828445238095
0.0253123295238095
0.0662489671428571
0.0764153209523809
0.0438146942857143
0.02363068
0.0766113595238095
0.201028769047619
0.0950220495238095
0.388412707142857
0.139529104761905
0.0120099339761905
0.163539568095238
0.0555973861904762
0.305646666666667
0.112732274285714
0.0892540114285714
0.732203961904762
0.0313360819047619
0.020051204902439
0.0225222776190476
0.049187489047619
0.0614159304761905
0.196664027380952
0.442102108095238
0.101755627619048
0.190692431666667
0.0207476226097561
0.403970775238095
0.0370696904761905
0.017255001047619
0.0123505112857143
0.028524729047619
0.0312675016904762
0.383763974761905
0.332859378571429
0.0859285330952381
0.107341405952381
0.217454695238095
0.132749917857143
0.0260145466666667
0.105744083571429
0.041989629047619
0.589253576190476
0.0700108871428572
0.0671005811904762
0.0158629168095238
0.0223204410714286
0.0820273976190476
0.0574896964285714
0.622154097619048
0.0666930116666667
0.0263058069047619
0.0192494102619048
0.0490590559523809
0.102942001428571
0.10403368547619
0.0373286641463415
0.117243707380952
0.465391064285714
0.140940870952381
0.0714196678571429
0.109497198095238
0.0991865171428571
0.0201901245238095
0.0144413473571429
0.0799455519047619
0.0302455739285714
0.0823701366666667
0.0431379330952381
0.121689419756098
0.0995308180952381
0.143201307142857
0.0204035072142857
0.0149185837619048
0.0149941425
0.0379542073809524
0.0387796616666667
0.0793323171428571
0.0980440530952381
0.349604342857143
0.0923836378571429
0.501078092857143
0.422628318809524
0.0723239311904762
0.0386032773170732
0.057720505952381
0.28708622
0.0774210545238095
0.0183729628571429
0.0729020561904762
0.0241461078571429
0.0202213739285714
0.0124568209047619
0.0202283667142857
0.097295790952381
0.0300553612142857
0.0929956192857143
0.0674368014285714
0.120777373333333
0.0901351252380952
0.0297856533333333
0.0127555578536585
0.126911050952381
0.0348607767857143
0.0998187938095238
0.0772213314285714
0.0791487780952381
0.0887031938095238
0.0674996464285714
0.189759611190476
0.101425125714286
0.0310288219047619
0.0894021690476191
0.0770986557142857
0.0203683725
0.0532066852380952
0.071831429047619
0.253372228571429
0.195689633333333
0.109772202857143
0.0731229966666667
0.119634665714286
0.112793005238095
0.0654289378571429
0.103536101666667
0.0300978314285714
0.420079254761905
0.0691024554761905
0.113894536666667
0.0951600695238095
0.17388474047619
0.223100231190476
0.0314673369047619
0.101674674285714
0.0282181438095238
0.0609796378571429
0.0753535342857143
0.0829514892857143
0.0885967597619048
0.0907798833333333
0.0680171361904762
0.0834360419047619
0.201947297619048
0.0225528036666667
0.743273314285714
0.683434921428571
0.019727018547619
0.0717476188095238
0.659573414285714
0.0367784245238095
0.0840795764285714
0.222483895238095
0.0339136271428571
0.329538171428571
0.0385763203333333
0.084745145
0.218391185
0.0416985714634146
0.439756182619048
0.020503315
0.109300904047619
0.395983166666667
0.0345711011904762
0.0499093069047619
0.0367374207142857
0.443551264285714
0.0945574880952381
0.019124726
0.120057999047619
0.130902810731707
0.0909861938095238
0.392782528571429
0.0669635561904762
0.0143476375
0.0230494654761905
0.112752525
0.0193324297142857
0.0251733737619048
0.278868272380952
0.0121134256097561
0.771604321428571
0.432496597619048
0.107229656904762
0.0939427935714286
0.347359308571429
0.0139081868809524
0.781134495238095
0.0785110369047619
0.017482315902439
0.0206636697380952
0.848875009756098
0.0390135935714286
0.0520551471428571
0.0635253888095238
0.0888732309523809
0.123021327380952
0.030477324047619
0.0326198263414634
0.0482439688095238
0.030957560952381
0.0230135920714286
0.0200110574146341
0.023034390952381
0.363233492857143
0.0804498478571429
0.0259111723571429
0.0151286787857143
0.0888428780952381
0.131452368333333
0.0164033711428571
0.446049110714286
0.0950234821428571
0.0178219487857143
0.0186384499047619
0.0745275814047619
0.0969323680952381
0.120733313809524
0.0757282854761905
0.303551419047619
0.0781226773809524
0.0182657791666667
0.0881401252380952
0.288245123809524
0.100711535952381
0.0264139726190476
0.0983871169047619
0.0191117613333333
0.013273856
0.0216702529268293
0.0843806304761905
0.0242278938809524
0.60968115452381
0.013924083
0.0393050428571429
0.102931283333333
0.0743194626190476
0.0181475446190476
0.0179909833809524
0.130378031428571
0.11059419952381
0.0151710440238095
0.106237526428571
0.172632397857143
0.580975369047619
0.0687934011904762
0.0173634107380952
0.0425389502380952
0.0922536919047619
0.122994705
0.0884716480952381
0.0383591526190476
0.025816305452381
0.0244322324761905
0.143173111428571
0.270301869047619
0.112866388095238
0.176056323809524
0.0256189130952381
0.0441531348780488
0.523027167142857
0.0989952333333333
0.072466805
0.0588927361904762
0.187686811904762
0.42176327
0.0206375811666667
0.0829646414285714
0.0346441595238095
0.100412968333333
0.474782922142857
0.709898604761905
0.240770102857143
0.111367317857143
0.0390140266666667
0.018955184047619
0.0548171388095238
0.142539228571429
0.620993704761905
0.0737058980952381
0.0615089264285714
0.123405151190476
0.100454675
0.0306190228571429
0.186117702142857
0.044539415
0.126194699761905
0.106150199047619
0.590038680952381
0.584871457142857
0.151667973809524
0.103775729047619
0.258541688571429
0.0516595419047619
0.579037954761905
0.0272769373414634
0.0462266352380952
0.0983146409523809
0.0920551554761905
0.0646190611904762
0.129998097619048
0.0973127238095238
0.07438605
0.100020431190476
0.0294576879761905
0.0294132931904762
0.0172859093809524
0.130182924047619
0.445953336666667
0.0189448605
0.0397848345238095
0.100209577619048
0.0357788433333333
0.0408155598333333
0.0996328333333333
0.0200067044047619
0.0264622575
0.10880275452381
0.0409079266666667
0.0588912942857143
0.112471990238095
0.070976220952381
0.07062166
0.119363412380952
0.0333151188809524
0.0204166277380952
0.0724358069047619
0.395049328809524
0.01526779425
0.331473014285714
0.47504274047619
0.0238595068333333
0.250146487619048
0.43686236
0.363077035714286
0.307699504761905
0.0230441707142857
0.0995829935714286
0.145571460714286
0.0791821547619048
0.0257793854761905
0.0154389185714286
0.258820546341463
0.0154170204285714
0.0355227371428571
0.10930381
0.0294386828571429
0.0861734457142857
0.0242724333571429
0.121912347380952
0.0424320342857143
0.153627661904762
0.0484358607142857
0.0910749745238095
0.0788063097619048
0.733880623809524
0.112030328333333
0.11642620047619
0.0986785759047619
0.0982341933333333
0.0161086749512195
0.0427152073809524
0.0604853166666667
0.21776245
0.102418367857143
0.0608542028571429
0.0253278778571429
0.022204785
0.160434804761905
0.0219480682380952
0.0956303614285714
0.0131548281904762
0.0208178658571429
0.0900968376190476
0.439499226190476
0.0126787041904762
0.022288235952381
0.238769169047619
0.0634274071428571
0.017875978
0.139605143095238
0.0161647762857143
0.015377686
0.10416182
0.315516723809524
0.0654070219047619
0.16632521952381
0.336516412142857
0.0619246245238095
0.212180933658537
0.110799332619048
0.101980133571429
0.0148942866904762
0.0151394098095238
0.118544526190476
0.112185623571429
0.0991596761904762
0.0162104685365854
0.104545730952381
0.0304734869047619
0.374265709523809
0.10933906047619
0.567046519047619
0.0410857669047619
0.012302381047619
0.0290335578571429
0.117798838809524
0.030349170952381
0.0686021973809524
0.094911679047619
0.0372946826190476
0.0632986814285714
0.059666745952381
0.0897324652380952
0.0542727766666667
0.0263330495238095
0.0382566680952381
0.0236448442857143
0.0766428564285714
0.133061155714286
0.582028778571429
0.142488255121951
0.0702700133333333
0.013820530804878
0.0676348961904762
0.123620691904762
0.011962479
0.57652814047619
0.15175086952381
0.0225948071463415
0.466704911904762
0.0818261521428571
0.0702033
0.0133527012142857
0.0972283576190476
0.0164090613333333
0.428576278571429
0.0939674788095238
0.46701856047619
0.383227785714286
0.0745170521428571
0.0534632221428571
0.0915833871428571
0.582050886666667
0.0477874035714286
0.0638462395238095
0.0192778506341463
0.107682498809524
0.300065605952381
0.077510609047619
0.0720451035714286
0.0105870524285714
0.780096133333333
0.139043198809524
0.0910549521428571
0.046773899047619
0.0202605521666667
0.0136384451190476
0.189703700238095
0.120112302857143
0.0609314102380952
0.0660555961904762
0.0312578688095238
0.0362245091904762
0.233609752380952
0.101938388333333
0.371288214285714
0.0230321642857143
0.135664179285714
0.133900674285714
0.059841035
0.0270994165238095
0.0883887611904762
0.0759639264285714
0.114670985952381
0.0785950157142857
0.123041562619048
0.0420920511904762
0.08165728
0.0450567780952381
0.0632006083333333
0.0219651731428571
0.0215005531428571
0.159230708571429
0.125169011190476
0.0226324297619048
0.70134620952381
0.0935215619047619
0.311105029285714
0.119569453095238
0.136439703809524
0.129612314047619
0.0955363707142857
0.0142350164047619
0.134783476428571
0.0811348166666667
0.0349276945238095
0.0363947247619048
0.0298540595238095
0.100398852142857
0.26655868952381
0.0340504402380952
0.213302564761905
0.0199792065
0.0395941380952381
0.463078785714286
0.0155216407380952
0.0187873399761905
0.0580373397619048
0.0611965335714286
0.0964917838095238
0.616766802142857
0.0708481990243902
0.159824426190476
0.0289724285714286
0.0148569661666667
0.132369815952381
0.622513902380952
0.0154901383809524
0.0735870707142857
0.0758600764285714
0.261368697619048
0.0272141085714286
0.464473066666667
0.0144045945952381
0.646898
0.140839280714286
0.102242892142857
0.132896202619048
0.15730870952381
0.079052559047619
0.31583784047619
0.172878398809524
0.0975685476190476
0.7761996
0.0849692697619048
0.0758426066666667
0.0915110492857143
0.445566216666667
0.2511723
0.0130415692619048
0.0143954763333333
0.0247087902857143
0.144184769047619
0.0713893097619048
0.0144526923809524
0.179059276190476
0.635420035714286
0.136981442857143
0.487656995238095
0.0250381539047619
0.121756279761905
0.0740676188095238
0.0941540673809524
0.295588330952381
0.291766165714286
0.115273637857143
0.0165610334761905
0.0373645323809524
0.397330436190476
0.0259606133333333
0.365280117073171
0.0934982961904762
0.097460630952381
0.028660725952381
0.111259326428571
0.275177252380952
0.0342795666666667
0.551182907142857
0.0771289845238095
0.120382709047619
0.39482906452381
0.12941055047619
0.346403354761905
0.476177778571429
0.0721241340476191
0.128317338095238
0.100005297142857
0.0218896704047619
0.0279073007619048
0.259975233095238
0.17627385
0.0239005534146341
0.0510417170731707
0.0198427528571429
0.100830140238095
0.0791927333333333
0.416116121190476
0.587806094047619
0.431520601904762
0.0188413172142857
0.0408841376190476
0.109111918809524
0.36533273902439
0.207903742619048
0.251144335714286
0.06722622
0.030265384047619
0.0267585064761905
0.0879727514285714
0.0246595444761905
0.206888578571429
0.0424428145238095
0.0266952988333333
0.0542564552380952
0.088998334047619
0.169761802380952
0.0226504529285714
0.0329836883333333
0.681283283333333
0.0174318482857143
0.191616861428571
0.0792019795238095
0.0958869709756098
0.616043495238095
0.0120372922619048
0.0737658426190476
0.0546513847619048
0.192049495952381
0.535643976904762
0.265081354761905
0.0285472405238095
0.119723368571429
0.0894755809756098
0.671120871428571
0.00967428488095238
0.103597707857143
0.540821461904762
0.348123321904762
0.0518109095238095
0.327900167170732
0.0252478496190476
0.12673564452381
0.195780833333333
0.0196666078571429
0.011878305
0.073996735
0.281504303571429
0.0888166616666667
0.208309653658537
0.177650273809524
0.331801890714286
0.0624104842857143
0.772434385714286
0.0858192514285714
0.0144057583658537
0.307217725238095
0.100531241428571
0.112834123571429
0.0168262918333333
0.0270163542857143
0.0270389226190476
0.0185259905238095
0.0345449345238095
0.424953907142857
0.235624973809524
0.0254262840952381
0.0155776930238095
0.0190967516666667
0.241609476190476
0.0300228054761905
0.472253876190476
0.726988271428571
0.0934678764285714
0.129579223809524
0.45190791
0.222753552380952
0.0690712607142857
0.199055317073171
0.139486870238095
0.06840443
0.0330022116666667
0.0635499945238095
0.0838508926190476
0.153739757142857
0.109143559761905
0.0778551366666667
0.15796340952381
0.0270721079761905
0.10444542047619
0.0415471252380952
0.0486239716666667
0.09228555
0.0669767861904762
0.388083826190476
0.0137513172619048
0.146523352380952
0.161316991190476
0.0309088697560976
0.0264157602380952
0.464040684761905
0.398733142380952
0.0979135080952381
0.223859651904762
0.251352016666667
0.101327132619048
0.182890609285714
0.0263483502380952
0.113449236666667
0.0472958095238095
0.0858207764285714
0.152867398571429
0.0719529145238095
0.051803307804878
0.12659541547619
0.735492211904762
0.0163763947619048
0.0209783543095238
0.0952524269047619
0.12802168047619
0.0199607214285714
0.0851969588095238
0.0937907419047619
0.0793710890476191
0.183176662195122
0.0389410433333333
0.0905965030952381
0.0225066766666667
0.485071780714286
0.132296761428571
0.0973488156097561
0.067636115
0.0228704364285714
0.0154165587619048
0.0810471161904762
0.11209935
0.0142013863809524
0.0850944157142857
0.0457133171428571
0.130576916428571
0.0649832028571429
0.0708771538095238
0.0261533292682927
0.090269190952381
0.694425954761905
0.376488819047619
0.113240694285714
0.438284111904762
0.0341447864285714
0.0132781254878049
0.148299835
0.13472315
0.176265516904762
0.205624766666667
0.0641770882926829
0.0917572107142857
0.0256084257142857
0.607888654761905
0.231240911666667
0.123823423809524
0.11530877547619
0.0744824497619048
0.105894950952381
0.105706022857143
0.364510962857143
0.142905698333333
0.0736875304761905
0.0220520801190476
0.0817109264285714
0.0642375990476191
0.0180237916904762
0.15240572047619
0.812559169047619
0.0218963135
0.0917746947619048
0.12370027452381
0.291862196428571
0.029850049047619
0.0173871695714286
0.105684543333333
0.0299632861904762
0.101002681428571
0.0824418142857143
0.115093903571429
0.0933629816666667
0.0189785686904762
0.0266548764285714
0.0858449338095238
0.0972409547619048
0.27471599047619
0.0257434085714286
0.0140897360952381
0.249679222142857
0.0581748435714286
0.0181760497619048
0.0853149235714286
0.152999644285714
0.0201144661904762
0.389278157142857
0.10685676
0.0854855311904762
0.0696943054761905
0.018690217
0.104528840238095
0.0755113692857143
0.103648296904762
0.102853644761905
0.0991902395238095
0.31134554047619
0.11807314547619
0.0790954416666667
0.0147767922926829
0.486017051904762
0.0250163456829268
0.193275264285714
0.119065614761905
0.0417030154761905
0.0909091714285714
0.689863295238095
0.197588880952381
0.0506282892857143
0.031640729047619
0.0452944495952381
0.0901256307142857
0.105976834285714
0.0551323807142857
0.0145747054285714
0.10219577952381
0.0280999645238095
0.0281285956666667
0.107044021190476
0.0304939216666667
0.0779067245238095
0.0913947330952381
0.0343933633333333
0.201521463047619
0.164203797619048
0.0182274563095238
0.151851916666667
0.093794015
0.376058843095238
0.108036431666667
0.0749066778571429
0.0873049866666667
0.176295165952381
0.0137487875714286
0.449822488095238
0.161440666666667
0.0414528530952381
0.0334265635714286
0.351460604047619
0.0905795283333333
0.128001775238095
0.0948109542857143
0.0480788914285714
0.016988857952381
0.0487030911904762
0.0831830704761905
0.0191138345853659
0.0559373588095238
0.333852295238095
0.0279157590238095
0.0564109161904762
0.291270547619048
0.566750671428571
0.0677297969047619
0.139929971666667
0.0187766056410256
0.0319450407142857
0.0587711352380952
0.26368991952381
0.28893275
0.0768459938095238
0.189483230952381
0.124620186190476
0.10222130452381
0.352298469047619
0.0858239247619048
0.0285797446666667
0.133281081666667
0.182131712619048
0.045122705
0.228290245238095
0.188497535714286
0.147435383170732
0.0204943114047619
0.051927165547619
0.135032981190476
0.12027760452381
0.0570271107142857
0.113372704285714
0.0632919830952381
0.318704472619048
0.333584073809524
0.17331150547619
0.20277914047619
0.0376052764285714
0.201408704761905
0.0769818490243902
0.0146335416904762
0.025796832195122
0.130401487142857
0.0265834627380952
0.248039352380952
0.126105169285714
0.0282510638095238
0.389436404878049
0.0321029333333333
0.0153003565714286
0.177342975714286
0.14656400952381
0.218368489285714
0.137160057142857
0.0912498876190476
0.13119046047619
0.0293820319047619
0.0808925430952381
0.0251765195238095
0.0932292080952381
0.0841784473809524
0.106883915
0.130917971428571
0.098973765
0.61172495952381
0.147176058809524
0.123300601666667
0.0186599892380952
0.30871284047619
0.311812883333333
0.114484723333333
0.0521088495238095
0.239034328571429
0.075269909047619
0.11479751047619
0.142248287857143
0.540561388095238
0.0362463761904762
0.0245972344761905
0.0234237024390244
0.146455902142857
0.0155444674285714
0.126306580714286
0.793740842857143
0.0234544068571429
0.185928333333333
0.424304951463415
0.1476860405
0.0560416452380952
0.347299711904762
0.0869312064285714
0.0728853071428571
0.0608674216666667
0.08365791
0.057869734047619
0.232333907142857
0.0719056485714286
0.132414293809524
0.0587604583333333
0.37632189047619
0.0333990397619048
0.108438245
0.635044733333333
0.119859757857143
0.0162594225
0.117187792857143
0.0497647056097561
0.040656025
0.0975395792857143
0.109018595714286
0.101720451190476
0.121688542380952
0.389842735714286
0.02924641625
0.0191552927804878
0.0774734612195122
0.0647631095238095
0.0777198233333333
0.0198183312619048
0.0202456984878049
0.0745501583333333
0.0937753002380952
0.0269801980952381
0.1404877
0.107109343809524
0.108801113095238
0.107612296904762
0.146441793809524
0.0477558021428571
0.515269009047619
0.0596316126190476
0.0732606702380952
0.0948122619047619
0.0869142621428571
0.0166717568333333
0.360711690238095
0.0158594261463415
0.0856268514285714
0.10610585047619
0.117059717857143
0.509679573809524
0.204725914761905
0.0482165085714286
0.174133763658537
0.0882715147619048
0.0162512939285714
0.542362216428571
0.0547471066666667
0.0323261219047619
0.0235485223809524
0.0130241942380952
0.018832555952381
0.399897702380952
0.0678396845238095
0.0164541703809524
0.172775591707317
0.0813701938095238
0.0562200514285714
0.0473648095238095
0.0129053138292683
0.526697661904762
0.0707196433333333
0.049980124047619
0.104473607619048
0.0321542457142857
0.0275939938333333
0.358243474285714
0.0161267838571429
0.279735416666667
0.0215929397142857
0.0234368890952381
0.0326925897560976
0.0966998504761905
0.0168985132142857
0.071491280952381
0.0321402738095238
0.0805523080487805
0.049943344047619
0.0563220147619048
0.058784399047619
0.274641126190476
0.0216670280952381
0.0349241816666667
0.0236247070238095
0.0783190821428571
0.0249568202380952
0.101346086904762
0.0656786547619048
0.0106262292619048
0.0336588723333333
0.0347270653809524
0.441317633333333
0.112837283333333
0.283699343809524
0.0211027892857143
0.0898323611904762
0.029234685952381
0.0313028183333333
0.0173976420714286
0.0146303674047619
0.0414409828571429
0.0279683144634146
0.103177749047619
0.148149316666667
0.0157605369756098
0.0861830919047619
0.103384390952381
0.553692792857143
0.0837245535714286
0.166090869047619
0.0734347923809524
0.108745425
0.172201688333333
0.10147017
0.130660876428571
0.122201882857143
0.0174416755952381
0.0237778216904762
0.0247053685714286
0.254579184761905
0.447031702380952
0.143159928809524
0.0190536873095238
0.0640622364285714
0.243422787317073
0.0926992897619048
0.0165198544878049
0.01474097
0.0729211197560976
0.179502230952381
0.0405635397560976
0.0200144319047619
0.137971186904762
0.0155148617380952
0.06835953
0.0932104164285714
0.0769719016666667
0.0611401302380952
0.124307597619048
0.235871733333333
0.0805175792857143
0.0211602622380952
0.327684895238095
0.0181935335238095
0.0975508104761905
0.0177759777619048
0.4825211
0.582191069047619
0.165466004761905
0.0999861573809524
0.515737645238095
0.137832336904762
0.0202454249761905
0.0147995874285714
0.0349231028571429
0.30604115952381
0.232707704761905
0.0295036881190476
0.251524685714286
0.0234831053809524
0.60046615
0.059357185952381
0.0737829511904762
0.0494118158333333
0.019010730952381
0.227284642857143
0.113289722857143
0.0280317723809524
0.030927415
0.124259025952381
0.0227212869047619
0.121577020238095
0.0652057580952381
0.250887776666667
0.0778709980952381
0.595703273809524
0.0755629738095238
0.0952660007142857
0.423918554285714
0.15783510547619
0.211319045238095
0.451311515853659
0.015954499952381
0.0198922126
0.0157824250714286
0.024774405
0.0401387200487805
0.0803220454761905
0.110603931666667
0.166289925238095
0.359538559756098
0.0535495045238095
0.152581493809524
0.409344520952381
0.0480879007142857
0.174577018095238
0.148380497619048
0.0695805645238095
0.0165007258095238
0.0269014613809524
0.281264461904762
0.132171612857143
0.144175509761905
0.0654054261904762
0.05674581
0.10479752
0.513574061904762
0.123619251428571
0.14244485047619
0.0893559735714286
0.0201832116666667
0.0861223376190476
0.0544111583333333
0.0761623845238095
0.0801836397619048
0.0269616341463415
0.0220266153658537
0.0375676534047619
0.157474097619048
0.617297254761905
0.394167304761905
0.0925034366666667
0.195965233333333
0.0982897083333333
0.0968531945238095
0.0221160288095238
0.103474414047619
0.101234884761905
0.0199707726341463
0.206730427619048
0.0106737
0.0899937402380952
0.0340823788095238
0.104348587142857
0.254894452380952
0.0337477045238095
0.225752685714286
0.100525399761905
0.0898709969047619
0.0185318902619048
0.03386617
0.229914935714286
0.027144185952381
0.052668395
0.0687801433333333
0.0849401597619048
0.0742941830952381
0.0236478592857143
0.0623803016666667
0.0243730215853659
0.266894777857143
0.123292278333333
0.067622459047619
0.0400165614285714
0.0252497335714286
0.200258764285714
0.0898472707142857
0.0262013807142857
0.0759646742857143
0.141850119047619
0.0726077719047619
0.093615155952381
0.203266052380952
0.101619068333333
0.0776402080952381
0.0952819935714286
0.0202265610714286
0.09214397
0.04080616075
0.0860658316666667
0.137513273571429
0.124581464047619
0.011544807195122
0.0774751854761905
0.0892735971428571
0.126393729756098
0.206579907142857
0.0902792107142857
0.0147927584285714
0.120081462142857
0.043239598547619
0.0101589319761905
0.0203400736428571
0.0279957476190476
0.017665077
0.089085805
0.0661837763414634
0.0712142573809524
0.0194531444634146
0.358834995238095
0.114519826190476
0.0497615897619048
0.0920113071428571
0.0281976280952381
0.0954859866666667
0.0112210638095238
0.121978616190476
0.146200925952381
0.0715280961904762
0.0239260128809524
0.0928007230952381
0.104298334878049
0.0248335527380952
0.0443425578571429
0.0578066683333333
0.375066990952381
0.0826009235714286
0.0455402028571429
0.09318201
0.118286387619048
0.128618398333333
0.0115498206666667
0.0820771307142857
0.0393227566666667
0.524203876190476
0.113140268095238
0.121130461428571
0.07376889
0.0127853792380952
0.0959598302380952
0.0258087830238095
0.0768469517073171
0.507232266666667
0.112337841666667
0.222815731666667
0.0366969364285714
0.0272961457142857
0.0139355683809524
0.0774465254761905
0.129583500487805
0.0549051826190476
0.0188698008095238
0.579530069047619
0.110340837073171
0.0762003190476191
0.0134661292142857
0.0749075783333333
0.0745978590476191
0.0150104545952381
0.0469939854761905
0.660567045238095
0.0342386280952381
0.0859570171428571
0.128809507380952
0.0981306302380952
0.0823930607142857
0.0214501221428571
0.1879035
0.588336514285714
0.0669205426190476
0.0384666345238095
0.258498419047619
0.24504369452381
0.0881240428571429
0.36708976452381
0.0277444230952381
0.0875974604761905
0.06919357
0.0131765844761905
0.0491027764285714
0.087092494047619
0.0106151256428571
0.262913968095238
0.0856208140476191
0.0851083842857143
0.0317376414285714
0.163181795238095
0.187533622857143
0.118542029047619
0.165944904761905
0.0189198135714286
0.08714796
0.0820553366666667
0.385510593809524
0.393302235952381
0.0904493554761905
0.0673967335714286
0.2739814
0.0162271093571429
0.149898557619048
0.0888545219512195
0.129197135238095
0.0276953309756098
0.0556091876190476
0.115317995714286
0.0750318202380952
0.0224683962857143
0.102008915238095
0.0177470655
0.0257619976190476
0.0299833402857143
0.672513428571429
0.0840150930952381
0.0643233292857143
0.50501933452381
0.0415742938095238
0.123176615714286
0.0904290666666667
0.151055808571429
0.0200873357857143
0.0318344816666667
0.242215571428571
0.118267551428571
0.0236465211904762
0.564850566666667
0.026521094902439
0.0507837219047619
0.153764537619048
0.312358163095238
0.0709003021428571
0.229391845238095
0.0866957030952381
0.0860664430952381
0.670965776190476
0.0147160736666667
0.0809711023809524
0.152208740238095
0.0836897547619048
0.21799714047619
0.0156246059268293
0.0450810496904762
0.0193806211904762
0.0815402535714286
0.0154486790238095
0.104072037619048
0.0626753976190476
0.304588161904762
0.103555252857143
0.426689245238095
0.0406537090476191
0.665717321428571
0.186337739047619
0.413472228095238
0.020794716097561
0.0484313461904762
0.0111221804761905
0.0932415428571429
0.106605458809524
0.0365724280952381
0.024617110952381
0.0214328856190476
0.272123528571429
0.13488075547619
0.0258407823809524
0.0945827278571429
0.040399595
0.0861035261904762
0.0599262404761905
0.0489699826190476
0.114359333571429
0.0191773054285714
0.158002755
0.477382373809524
0.308632097619048
0.048006835547619
0.100047344761905
0.037968330952381
0.045827565952381
0.256974002380952
0.278035047619048
0.042184266097561
0.0906027338095238
0.0677546576190476
0.282257862619048
0.700762380952381
0.0244480427380952
0.37304404547619
0.0187857086904762
0.0357671055952381
0.116153065952381
0.41405218
0.0894397883333333
0.0315544176190476
0.0536772197619048
0.16020406547619
0.102739461428571
0.468443026190476
0.0877558223809524
0.0954566533333333
0.0566106926190476
0.0244038440952381
0.457125923809524
0.0907285314285714
0.0216902861904762
0.0439919180952381
0.0850977207142857
0.158183277619048
0.451194626190476
0.0716164026829268
0.0821987811904762
0.0508798842857143
0.119753966190476
0.0391928870731707
0.0756996104761905
0.379810880952381
0.119779110714286
0.114730598571429
0.0207282225952381
0.0830972004761905
0.204359320238095
0.0637648116666667
0.087407095952381
0.0644860895238095
0.090151599047619
0.332476713571429
0.418787428571429
0.403151833333333
0.15043914047619
0.126338748095238
0.218427343095238
0.0935286216666667
0.090608014047619
0.0642181121428571
0.321926007380952
0.713972342857143
0.184267480952381
0.0793599738095238
0.649380488095238
0.768843616666667
0.048081895
0.0499200985714286
0.157691816666667
0.0210340745238095
0.0133719887380952
0.0659791378809524
0.0651834473809524
0.125735859047619
0.0394855678571429
0.643071421428571
0.0785998078571429
0.0263452916666667
0.133464828571429
0.254917004761905
0.131984820238095
0.166000087142857
0.0650458476190476
0.139126147619048
0.0171102256904762
0.835432361904762
0.088036279047619
0.0951102547619048
0.500725363095238
0.0132650573571429
0.319324880952381
0.0810627192857143
0.0934362188095238
0.100546549761905
0.014430148952381
0.143578560714286
0.269436121428571
0.421380947619048
0.192026571428571
0.161723523809524
0.09159997
0.0171654621463415
0.056416090952381
0.0538073078571429
0.0253646843902439
0.139662664047619
0.15218009047619
0.015101707952381
0.0742524854761905
0.0192164138095238
0.0825997078571429
0.0193695933571429
0.0940860204761905
0.0353688787380952
0.0693184130952381
0.404069654761905
0.123731657619048
0.0304394823809524
0.0107750193809524
0.0119074157857143
0.0954969080952381
0.325046818571429
0.259552514047619
0.206435303809524
0.0444799373809524
0.0756598195238095
0.122698132142857
0.0224306928571429
0.019149565952381
0.0141126365952381
0.101925252380952
0.0990974792857143
0.381118285714286
0.394841818571429
0.0814284423809524
0.0972370752380952
0.0217599604761905
0.118057101904762
0.0927539428571429
0.159603445952381
0.0213076888095238
0.10079148952381
0.168351614285714
0.103663242142857
0.0843475773809524
0.03389443
0.0266095819047619
0.0223717601904762
0.00983447180952381
0.0364808297619048
0.12212405
0.0725675954761905
0.102145635
0.0954439940476191
0.0116796015952381
0.144736338095238
0.0849467911904762
0.0286661241904762
0.034591875952381
0.0654210776190476
0.0979003735714286
0.0837379702380952
0.0232822204761905
0.123484970238095
0.0131752423333333
0.0868722366666667
0.0618778378571429
0.0112269566904762
0.14160358952381
0.0129542862195122
0.0787786380952381
0.252303237619048
0.0864527323809524
0.0794285311904762
0.0899315307142857
0.0657391771428571
0.0205070306190476
0.0983259461904762
0.0327744628571429
0.0372201070731707
0.235173902380952
0.0978749319047619
0.116464819285714
0.0135713225238095
0.2873601
0.0154700037317073
0.0749748226190476
0.719020814285714
0.328603479285714
0.0890263697619048
0.0655182014285714
0.0220618107142857
0.0580929726190476
0.0199271738095238
0.0647324097619048
0.499147966666667
0.0549458473809524
0.0359618407142857
0.169796630952381
0.0133097705238095
0.111818231190476
0.291374319047619
0.0737081426190476
0.0425400188095238
0.0785656004761905
0.270632330952381
0.335325085714286
0.0181314259761905
0.0228879755714286
0.0535315376190476
0.0682765330952381
0.0850653940476191
0.023242871
0.0477626959761905
0.0904108625476191
0.261775968809524
0.0698643902380952
0.404741171428571
0.141721965952381
0.0339988356097561
0.230959878571429
0.0939633823809524
0.0921459945238095
0.46440432452381
0.0121677668333333
0.294983495238095
0.337417080952381
0.118022964878049
0.103691409047619
0.0507468373809524
0.0336974469047619
0.528340203809524
0.0759659697619048
0.0125594266904762
0.559763707142857
0.144416931428571
0.04037033
0.075795045
0.0146240329047619
0.472241588095238
0.0149903943571429
0.0861170742857143
0.192773381428571
0.0854306869047619
0.125237773571429
0.0353882295238095
0.039599299047619
0.121507585238095
0.555726780952381
0.54656130952381
0.0428536216666667
0.116453609047619
0.06375758
0.0895903978571429
0.0163722107142857
0.0562206319047619
0.683048785714286
0.052564555952381
0.10316427452381
0.206737557619048
0.0129761948333333
0.092336504047619
0.0220363141428571
0.100966421190476
0.0472497907142857
0.0195897838095238
0.376430160952381
0.0430628557142857
0.025254372047619
0.0318065583333333
0.0785575047619048
0.137165332166667
0.0972109819047619
0.079128605952381
0.0401953947619048
0.114069765714286
0.0981169807142857
0.0927398614285714
0.100796480714286
0.172980993809524
0.141493638571429
0.255791440714286
0.118973265952381
0.0137260206190476
0.082051264047619
0.014649229452381
0.0213451924047619
0.0459391745238095
0.0913250066666667
0.0499241807142857
0.0957636383333333
0.0473216297619048
0.134704910714286
0.327968042857143
0.0399341895238095
0.366315681666667
0.0243995990952381
0.0867621826190476
0.0127356830714286
0.0865329735714286
0.0188324904761905
0.104323176666667
0.0834709497619048
0.0231459147619048
0.0980568051219512
0.0195077989285714
0.11487095
0.0958096873809524
0.0296428942857143
0.0147388484047619
0.303366489761905
0.0330829785714286
0.100176230714286
0.00951211828571429
0.0387007769047619
0.116228838333333
0.0110691248095238
0.063541935
0.0877305983333333
0.0930519702380952
0.11625887452381
0.0613147276190476
0.0195351465
0.0834878942857143
0.145385607619048
0.15545340952381
0.317465120714286
0.100197318571429
0.309557117142857
0.0338913644285714
0.180659988095238
0.0125572366190476
0.0220015388333333
0.0654857433333333
0.159925989047619
0.0186517863809524
0.0217555938809524
0.0157718077857143
0.0471511295238095
0.19416455452381
0.03534346
0.117572185
0.065232025952381
0.0132795765
0.147508314285714
0.113385127619048
0.0547646214285714
0.0423133425714286
0.185614958809524
0.0445530435714286
0.281771422142857
0.021660717047619
0.0240906888095238
0.629490233333333
0.0970788535714286
0.0242066373333333
0.0239162975
0.186178402380952
0.161182608095238
0.0183542033333333
0.0767548451282051
0.0680302711904762
0.0175023997142857
0.490904697619048
0.0294443698571429
0.0162015744047619
0.0316467335714286
0.0897945549261905
0.0298497892857143
0.0933414580952381
0.0151767876341463
0.390477482857143
0.119574777857143
0.15659980952381
0.0208249416904762
0.248615214285714
0.0266473578095238
0.136272575714286
0.0568066057142857
0.0124170392857143
0.0171519413658537
0.0246177942857143
0.0118851569285714
0.0951787052380952
0.155673330952381
0.49670321547619
0.0566769395238095
0.0613443085714286
0.461669466666667
0.0992890573809524
0.394677884285714
0.43446722
0.10327865047619
0.0420785302380952
0.0255268564285714
0.0705402114285714
0.0261942102380952
0.086444585952381
0.107579985
0.082121909047619
0.0155997959285714
0.0614828348809524
0.102845018095238
0.0164601091904762
0.101309728333333
0.016432
0.0913559819047619
0.021353285097561
0.0788124245238095
0.0907796935714286
0.0272328399047619
0.0803923778571429
0.124034060714286
0.582473835714286
0.180063922619048
0.108713343095238
0.335965785714286
0.181721862857143
0.468708604761905
0.0664270109523809
0.593650801190476
0.553284619047619
0.315564616666667
0.424457802380952
0.0211774388095238
0.0787991761904762
0.0729202583333333
0.0415587826190476
0.108464226904762
0.0834282928571429
0.529538735714286
0.0861342811904762
0.0167569396190476
0.0493831107142857
0.0860637202380952
0.0245383283333333
0.189260484047619
0.0777262314285714
0.073410060952381
0.0360005704761905
0.543111571428571
0.0625186766666667
0.0740185109523809
0.409890835714286
0.0859088790476191
0.0926704911904762
0.034653268952381
0.120543374285714
0.0282261349047619
0.0157565683809524
0.0219748364285714
0.0575224873809524
0.041068319047619
0.0370630321428571
0.120841328571429
0.116641769285714
0.133024564285714
0.0125533516666667
0.654303711904762
0.194029366666667
0.0553118392857143
0.0163570396904762
0.525525962380952
0.0782755211904762
0.0194443783333333
0.402690023809524
0.0371547223809524
0.0256394341666667
0.0833841176190476
0.114469089285714
0.113599690714286
0.0921025152380952
0.089929124047619
0.0188456328809524
0.214448981428571
0.305241269285714
0.0220159656666667
0.0960438221428571
0.113716642619048
0.211003158095238
0.0541020204761905
0.0122014126904762
0.077684614047619
0.18512055952381
0.130168105714286
0.0209647035952381
0.0178933110714286
0.048330865952381
0.106391471428571
0.0298713145238095
0.0412320452380952
0.35214115
0.100052881190476
0.0347712008333333
0.190021819047619
0.09695307
0.0402883419047619
0.455478696666667
0.0207155109512195
0.472938488095238
0.0243532760238095
0.108987308809524
0.109777188571429
0.0841307788095238
0.129760931190476
0.0827603047619048
0.0942763676190476
0.0267829995238095
0.114207578095238
0.250826571428571
0.0209125311904762
0.22816581047619
0.0908021009523809
0.0437673314285714
0.114900671428571
0.0165251895238095
0.0635324685714286
0.0143615075238095
0.182460408809524
0.0112459795
0.465966338095238
0.0219401038095238
0.69240695
0.0821512561904762
0.0933012688095238
0.0281217635714286
0.136119935238095
0.0506067083333333
0.0566286402619048
0.0207256575238095
0.00956249202380952
0.0161871403333333
0.0665541273809524
0.0978202288095238
0.0918838083333333
0.185959272857143
0.0384082547619048
0.0759214088095238
0.0788253492857143
0.0861875523809524
0.0173395943095238
0.125913683571429
0.107168736428571
0.0120605639285714
0.0473130703095238
0.0427705680952381
0.09392234
0.0862546273809524
0.0757566945238095
0.0184679353095238
0.136468398333333
0.11366627
0.0463714807142857
0.084041374047619
0.37007452952381
0.0381871785714286
0.106229977380952
0.209251607142857
0.358821800714286
0.137032631904762
0.116283020952381
0.10675845547619
0.159192458571429
0.103797544047619
0.0615188228571429
0.0916325938095238
0.021161743047619
0.0708214580952381
0.0701918164285714
0.00952351173809524
0.0769319230952381
0.0310345714285714
0.113960459047619
0.222326222619048
0.117140862380952
0.237861942857143
0.223555825238095
0.0726917763414634
0.0964149592857143
0.018065050952381
0.0438648088095238
0.291541592857143
0.0131698377142857
0.072436499047619
0.0995566430952381
0.0328214016666667
0.100736274761905
0.110188213095238
0.0156105739047619
0.14394875952381
0.142881366666667
0.0752493504761905
0.0143197986190476
0.0484902033333333
0.0407378035714286
0.0470030568292683
0.0709012019047619
0.115047840714286
0.0155904494285714
0.0532118570714286
0.07525798
0.0191347914285714
0.0888909978571429
0.126296149285714
0.359490085714286
0.0658038421428571
0.402380457857143
0.260992221428571
0.0715794888095238
0.441755907857143
0.0175676969285714
0.141605053658537
0.142009947619048
0.0269302604761905
0.0171532764285714
0.099157029047619
0.0625242907142857
0.122679314285714
0.0766996607142857
0.120276795952381
0.0216518675238095
0.109897474761905
0.210380611904762
0.0748227111904762
0.0207580802857143
0.199145714285714
0.0363343388095238
0.0771230859523809
0.078172430952381
0.0142887228333333
0.0208914095238095
0.0461371738095238
0.0210362833333333
0.02968957
0.0317163054761905
0.136954523809524
0.041550715952381
0.110450566190476
0.101866488809524
0.0758934251219512
0.0237724834761905
0.62445694047619
0.0396509271428571
0.0374474973809524
0.11984995
0.100731914761905
0.0818049366666667
0.0118580025714286
0.0128333735
0.0663552152380952
0.0177904460243902
0.517596397619048
0.0808926230952381
0.0568476023809524
0.107984565238095
0.0859746821428571
0.0205914457380952
0.0771421132439024
0.0896310311904762
0.106439118333333
0.0756875345238095
0.104685394761905
0.511510051904762
0.0738890871428571
0.0815397083333333
0.0332707697619048
0.159596714285714
0.300461852380952
0.889747269047619
0.108607738571429
0.0189751610714286
0.101990936428571
0.0850668604761905
0.111083843333333
0.0596796626190476
0.128102280714286
0.0842814878571429
0.28142405452381
0.0665151207142857
0.115258103809524
0.00931508869047619
0.116937815952381
0.775704838095238
0.110250946428571
0.131256807380952
0.160962037142857
0.0767120011904762
0.0209007223095238
0.0166952126904762
0.0171203389761905
0.0236264109047619
0.0954311495238095
0.0762905182926829
0.0397711433333333
0.0885944423809524
0.149666773809524
0.100310051190476
0.0814212352380952
0.240365914285714
0.0545316666666667
0.11094551547619
0.0856487154761905
0.160229616666667
0.0859286402380952
0.221712322380952
0.238811226190476
0.0359735366666667
0.0910173623809524
0.158245844285714
0.0323797938095238
0.0885400957142857
0.0312344911904762
0.188417369047619
0.254354664047619
0.252242397619048
0.0711135914285714
0.204363995238095
0.221672228571429
0.302519133333333
0.120708678571429
0.396724655
0.0683213530952381
0.0152798133333333
0.489392141463415
0.134920825238095
0.0356614257142857
0.0152799309268293
0.0138647873333333
0.247577816190476
0.0874728811904762
0.297304164285714
0.0212007953809524
0.0731467033333333
0.270775762619048
0.01727578
0.0203388714285714
0.0952427876190476
0.0209042774390244
0.0386523842857143
0.234680604878049
0.24816639047619
0.029456422195122
0.105919061428571
0.0810175047619048
0.026049916452381
0.0320024779047619
0.0100805279285714
0.10859501
0.0868054252380952
0.031557878047619
0.620048802619048
0.085098535
0.0321400274285714
0.119230971428571
0.0271764523809524
0.0279547378571429
0.0636795726190476
0.177213319047619
0.312914015714286
0.428250231190476
0.151071447857143
0.0296554095714286
0.653391452380952
0.0941889788095238
0.0163910034761905
0.0928994840476191
0.0906154692857143
0.0261108423809524
0.274908166666667
0.0878610385714286
0.0428828295238095
0.0984033878571429
0.704606718095238
0.423219666190476
0.0257455052380952
0.0133402716829268
0.106515072619048
0.023516185952381
0.112349092380952
0.114227243333333
0.0212496723809524
0.0802898188095238
0.121633176666667
0.0970238107142857
0.0284761933333333
0.261770675238095
0.0229591029047619
0.0291896538809524
0.161216573809524
0.359970815952381
0.0838566011904762
0.105343346585366
0.0951961331707317
0.0266591328571429
0.0208856350952381
0.123467529357143
0.0826684373809524
0.0692045511904762
0.0733523854761905
0.0139942772142857
0.467273704761905
0.080145974047619
0.0638486357142857
0.445652788095238
0.0992832514285714
0.0799521485714286
0.499032674390244
0.0231977890952381
0.08939153
0.0480094307142857
0.206890285238095
0.0769890652380952
0.108238018536585
0.101318320952381
0.023603877195122
0.0639765428571429
0.112717229047619
0.0820257519047619
0.0710373614285714
0.0465508626190476
0.0750819514285714
0.0272247695238095
0.075365169047619
0.204428826904762
0.515878652857143
0.0637841676904762
0.304018076190476
0.017014730047619
0.098778066097561
0.388610347619048
0.204840388095238
0.129659731428571
0.0869304811904762
0.0748383692857143
0.100349464285714
0.0707959835714286
0.0746477773809524
0.0322799873658537
0.105057609761905
0.206781798571429
0.09084286
0.064971114047619
0.0401072028571429
0.56521734047619
0.644197907142857
0.0429104847619048
0.610030442857143
0.0658395828571429
0.094986530952381
0.124836065609756
0.0335013945714286
0.27013485952381
0.309571116666667
0.0897317664285714
0.0979459183333333
0.188549411190476
0.0416148419047619
0.0952740823809524
0.348203017857143
0.640877766666667
0.0151847469047619
0.0230405144634146
0.0241933002380952
0.359508030952381
0.0701905019047619
0.0340703654761905
0.0871849316666667
0.0182177915952381
0.0966534733333333
0.12812611452381
0.0172074575
0.191825430952381
0.025345325
0.0826453221428571
0.221606371428571
0.22427619047619
0.116804198333333
0.100506798095238
0.0930324019047619
0.138039259285714
0.0200171950714286
0.10296269952381
0.129829056428571
0.0155293384761905
0.0300442319047619
0.136638370714286
0.0574324921428571
0.025977954047619
0.0478725871428571
0.0321210557142857
0.0193133854047619
0.0225673315714286
0.0800425564285714
0.0898020364285714
0.365525724390244
0.0820172088095238
0.0347224661904762
0.0258810504761905
0.0360596295238095
0.0722340171428571
0.0249499457380952
0.0135034575952381
0.0789722211904762
0.0283564342857143
0.162459276666667
0.032983725952381
0.0446053533333333
0.461469580952381
0.097160679047619
0.0634514257142857
0.31375665
0.357062084285714
0.0114001237619048
0.0507130583333333
0.265281904761905
0.094244789047619
0.0472117328571429
0.102005595238095
0.0550934097619048
0.686602319047619
0.0902593866666667
0.0195923745
0.0179870783095238
0.0837559134146341
0.708839433333333
0.0116050819761905
0.067020085
0.0739813138095238
0.0932643473809524
0.116282340714286
0.465475969047619
0.0726794526190476
0.0185031902380952
0.770785261904762
0.0708663997619048
0.0921208659523809
0.103604081666667
0.0273845692857143
0.0698364835714286
0.109989345121951
0.136929787380952
0.0343536564047619
0.0670454104761905
0.0774403173809524
0.193039604761905
0.0912538985714286
0.0706898669047619
0.0248391473809524
0.0941066778571429
0.617442916666667
0.134012861190476
0.0930285178571429
0.238825014285714
0.117692297380952
0.08002499
0.118194727619048
0.0261902433333333
0.0457203492857143
0.305048272142857
0.0803820445238095
0.010652879452381
0.0195448463170732
0.0286192421951219
0.0911718228571429
0.030293199047619
0.153418126190476
0.092830410952381
0.0377783726190476
0.102036577857143
0.0181078338809524
0.359775923809524
0.249868157142857
0.0734251538095238
0.340458137619048
0.0357799614285714
0.212910623333333
0.144094410952381
0.494927057142857
0.053191770952381
0.0253396426190476
0.224577957142857
0.0826655907142857
0.0905058878571429
0.115333751666667
0.0443615547619048
0.0261448211904762
0.0888080833333333
0.021873985952381
0.0200594844047619
0.139160326190476
0.077275115
0.0157160337380952
0.149075964285714
0.0190789758095238
0.157206871190476
0.013051868
0.0394586416666667
0.179499019047619
0.113960142619048
0.0113616869761905
0.161208216666667
0.0387628861904762
0.160558693809524
0.0450090985714286
0.0431775116666667
0.0627954966666667
0.0155324306190476
0.0221853732380952
0.0258528738095238
0.0282002066666667
0.0805010133333333
0.09309558
0.0651496585714286
0.107385533095238
0.184504407142857
0.284134601190476
0.0394706847619048
0.0780954433333333
0.0817759757142857
0.180671176190476
0.0732124457142857
0.0600824771428571
0.115562112926829
0.0293265533333333
0.0309394045238095
0.0103736586341463
0.458543454761905
0.0450756992857143
0.0640728404761905
0.0181234143095238
0.0159278108095238
0.235424563333333
0.0188738517619048
0.141733327619048
0.0631650166666667
0.105312008333333
0.123212031190476
0.108561381190476
0.152368102619048
0.0908462528571429
0.612476142857143
0.0890105130952381
0.0166152073571429
0.342982167142857
0.0202212441904762
0.0578584138095238
0.0853155007142857
0.0865776469047619
0.515029635714286
0.0877162280952381
0.160767933333333
0.113957428095238
0.0300182502142857
0.0236818717804878
0.0170213107857143
0.127942688333333
0.0249595580952381
0.0250703474761905
0.406120338571429
0.126620265238095
0.10188980452381
0.02771028225
0.0345686707142857
0.0862360752380952
0.371026348095238
0.131860137619048
0.0491785028571429
0.0178170781428571
0.0636407966666667
0.02893911
0.104981672142857
0.050880444047619
0.0731584883333333
0.0202326338571429
0.016097409452381
0.127377524285714
0.0102174946341463
0.0489819316666667
0.390138572380952
0.087910995952381
0.0161355316904762
0.110654621666667
0.0152458092380952
0.0682555323809524
0.474575254523809
0.446765266666667
0.156390405952381
0.0363187530952381
0.0720435483333333
0.0144904758095238
0.0220886106190476
0.099930857452381
0.532663854761905
0.0560454885714286
0.119987352857143
0.143180359047619
0.0793915983333333
0.0220754189761905
0.0499199497619048
0.019555650952381
0.0975856673809524
0.0880620771428571
0.03503175
0.607798169047619
0.0304847392857143
0.156340366666667
0.411707523809524
0.188376333095238
0.0130510954761905
0.0284536771428571
0.364016888095238
0.0903357073809524
0.303498495238095
0.0147944397857143
0.0967932219047619
0.017168485547619
0.0127670759047619
0.31243642452381
0.0268307747619048
0.360770819047619
0.0271282444047619
0.0766876033333333
0.778423766666667
0.101474873658537
0.121844686428571
0.0355659464285714
0.101906167380952
0.0716849128571429
0.0856012878571429
0.103568685952381
0.215922100952381
0.079862575952381
0.0299692711904762
0.0198645095238095
0.116807665
0.0147270299285714
0.0854418502380952
0.123345101428571
0.0812436990476191
0.0479133845238095
0.307966942857143
0.456010525
0.189227664285714
0.0203410126904762
0.016418005952381
0.0930191783333333
0.0684629804761905
0.380142677857143
0.111689665238095
0.0733255183333333
0.0522652721428571
0.0232758457142857
0.0760271119047619
0.567746315
0.122291804761905
0.645054635714286
0.520789015238095
0.0596984971428571
0.112388755
0.151315285714286
0.35386394047619
0.022496262047619
0.34188315
0.0152960169047619
0.0784184980952381
0.268199842857143
0.0960274245238095
0.0346450669047619
0.0166410651904762
0.044815435952381
0.30476859047619
0.0662939626190476
0.0414338702380952
0.0249257642857143
0.415943135714286
0.0157910062380952
0.0245262533333333
0.110451017142857
0.0330360080952381
0.0647931847619048
0.0152751681904762
0.0976062678571429
0.0269401321428571
0.0591970704761905
0.168278838095238
0.0834719411904762
0.19960492547619
0.0188402819761905
0.0694608342857143
0.016443460452381
0.0191909411666667
0.121018131190476
0.404774882857143
0.0752437907142857
0.46682376952381
0.108781486190476
0.10011607047619
0.519977238095238
0.106843527857143
0.0140935318095238
0.516522402380952
0.0179700141666667
0.0316011828571429
0.0846863630952381
0.12629220952381
0.4226698
0.0661118802380952
0.154060364761905
0.0678173728571429
0.278511623809524
0.359062588095238
0.363292647619048
0.129703847857143
0.0835724935714286
0.102180545714286
0.0643943087619048
0.0698233973809524
0.030186689047619
0.0496221869047619
0.116457622857143
0.0142689169285714
0.0821893569047619
0.0234786504761905
0.0267260189047619
0.0309017078571429
0.114095814761905
0.0922560769047619
0.0218529707380952
0.039634479047619
0.0742897541463415
0.0557092442857143
0.137982836904762
0.188382510714286
0.648268519047619
0.142226231428571
0.04601653925
0.0159327712380952
0.0280152754761905
0.106627468095238
0.359966819047619
0.0809121621428571
0.330763204761905
0.0253302705952381
0.10156371452381
0.0288928502380952
0.610476213333333
0.0522502861904762
0.113278322380952
0.02831486
0.121644457619048
0.0162842583333333
0.10554254547619
0.0778425088095238
0.297678723809524
0.0751261714285714
0.746712097619048
0.120173064047619
0.242626717857143
0.011980130547619
0.0465445897619048
0.0242790828571429
0.363194835714286
0.0343999019047619
0.0380260983333333
0.0243814802439024
0.0727920445238095
0.0215631561463415
0.0178493392142857
0.493807481666667
0.074685399047619
0.07942501
0.0685355190243902
0.0846202080952381
0.0255183114285714
0.0243510254761905
0.623623416666667
0.126311169285714
0.033858760952381
0.360042670714286
0.0861649880952381
0.0924526117073171
0.559564014047619
0.121361216666667
0.0836369528571429
0.117554237380952
0.295527585714286
0.423933369285714
0.0139762351904762
0.256041497619048
0.326195376904762
0.488225428571429
0.0196632042380952
0.028610299047619
0.14356893452381
0.128851729047619
0.0940388211904762
0.108106811428571
0.0357213538095238
0.100524007857143
0.289408763333333
0.331794456428571
0.11600515952381
0.03097436
0.029572704047619
0.0116812117142857
0.0683833235714286
0.338522300952381
0.581029038095238
0.125239711428571
0.113325485952381
0.0169825567380952
0.0598905288095238
0.089407020952381
0.142411164285714
0.0823339338095238
0.0701696530952381
0.119433042380952
0.0902647483333333
0.271036604761905
0.232009566666667
0.0935724552380952
0.0362151628571429
0.0425402739761905
0.0989663757142857
0.300522593809524
0.0109640196666667
0.30885407147619
0.111496087857143
0.037817135952381
0.0685624997619048
0.0271212817857143
0.0129711023333333
0.0851642980952381
0.09272496
0.0421645442857143
0.0833408870731707
0.0248017057142857
0.324848397619048
0.384143306190476
0.0150603107804878
0.0134499691904762
0.0902450021428571
0.487127978571429
0.0401039852380952
0.158876579761905
0.0367146864285714
0.0859155816666667
0.123797985238095
0.239522019047619
0.0791621392857143
0.0764354109523809
0.133679697380952
0.0836601930952381
0.373149832380952
0.115925972380952
0.0652224014285714
0.104876063333333
0.190039278571429
0.475901591666667
0.101066652142857
0.0613048738095238
0.339614118809524
0.102549012857143
0.0127719857142857
0.0462829492857143
0.162063097619048
0.100517729047619
0.0776013728571429
0.0727952783333333
0.0325943933333333
0.140980045238095
0.085908336452381
0.0242848514285714
0.0911136002380952
0.0190016888095238
0.0622315083333333
0.36308528952381
0.0693463866666667
0.119476327380952
0.147048819142857
0.329586573809524
0.0303484121428571
0.115197758333333
0.0616179002380952
0.411571201904762
0.312725468809524
0.20650686952381
0.0752115602380952
0.191576342857143
0.330391831190476
0.0883053916666667
0.55180578
0.0993237157142857
0.0937874509523809
0.515017792857143
0.0213504142380952
0.117841638095238
0.0173734640238095
0.0965299095238095
0.206811118333333
0.154507677142857
0.0681422690476191
0.173746966666667
0.169707828333333
0.06648843
0.135900313809524
0.058320190952381
0.600566403095238
0.744713735714286
0.0334475282926829
0.0711995204761905
0.0608217652380952
0.0227250514285714
0.025268848952381
0.127991964285714
0.113455783571429
0.227677512380952
0.122229503809524
0.089747685
0.0887990135714286
0.0235140333333333
0.0881331642857143
0.0998929528571429
0.129061295952381
0.0475647911904762
0.651080813571429
0.377428380952381
0.0156478518095238
0.0351820892857143
0.0742510119047619
0.0378883754761905
0.44154865
0.508093528571429
0.0733136823809524
0.0225899445238095
0.0773979180952381
0.277265206428571
0.0744090038095238
0.1760271
0.0290884207142857
0.0851511695238095
0.110119984285714
0.111744064761905
0.113519075238095
0.0534874947619048
0.0217307113571429
0.037051995
0.11430741547619
0.192721771666667
0.194773485714286
0.355218724761905
0.122633107380952
0.0152732184146341
0.129792864285714
0.0745117947619048
0.0153631332857143
0.0698805038095238
0.0651740046428571
0.128040364761905
0.0977732014285714
0.0802784797619048
0.411313827142857
0.406936841666667
0.0810915934146341
0.0722873390243902
0.0260739326829268
0.18560029547619
0.0182743053571429
0.0105457811666667
0.0208365204285714
0.0907682861904762
0.34561191547619
0.0610406492857143
0.809048685714286
0.0902320411904762
0.0326961703809524
0.0244875895238095
0.0734760471428571
0.144627133809524
0.126134425
0.0851325042857143
0.0270497765853659
0.0200638524285714
0.384214502857143
0.226943865952381
0.0355363297619048
0.189023896190476
0.0266650202380952
0.118403012619048
0.0225983173095238
0.106856970952381
0.11220552952381
0.05378511
0.0412134785714286
0.226536485714286
0.399503364761905
0.0188339696904762
0.131361974285714
0.0891896708095238
0.118361463095238
0.128884718571429
0.430445397619048
0.0675877995238095
0.0309342180952381
0.0613411023809524
0.130224959285714
0.207824148571429
0.0676228454761905
0.0185416960714286
0.155572111904762
0.03152261
0.113835633571429
0.0150045853809524
0.0900569564285714
0.148104930952381
0.642757504761905
0.102880697317073
0.543723333333333
0.109964282142857
0.113253959761905
0.0343559678571429
0.21157494047619
0.109914472142857
0.0168737977380952
0.0264489836428571
0.285204804761905
0.0856932016666667
0.140769317857143
0.0142719007857143
0.127658207857143
0.0733207530952381
0.08588403
0.0875546842857143
0.0626907019047619
0.0363649342857143
0.0362270449761905
0.228618778571429
0.334274267380952
0.0194621473571429
0.0333684201904762
0.0473227121428571
0.0260814228571429
0.0106394054047619
0.0337711707142857
0.067325105
0.173363189047619
0.0228877404761905
0.0200629090238095
0.0285151326666667
0.365903591904762
0.150428931666667
0.0125891857619048
0.0382314016666667
0.0136886512857143
0.125868011190476
0.098268545
0.156789487857143
0.0600102514285714
0.378959569047619
0.0375211745952381
0.0972094254761905
0.279014355714286
0.0211723607142857
0.0682090911904762
0.123432686904762
0.0831293707894737
0.136853343571429
0.0869263576190476
0.0632005285714286
0.494737993095238
0.03502194
0.111115489761905
0.0560818769047619
0.104174063095238
0.717203361904762
0.0731867095238095
0.0671672145238095
0.26972584047619
0.199098526666667
0.0245815783333333
0.455358102380952
0.0683848021428571
0.0118554913902439
0.020157751952381
0.0237109910238095
0.0832062604761905
0.424751928333333
0.0262966014285714
0.0960191988095238
0.90114070952381
0.712499452380952
0.0799689488095238
0.0740350571428571
0.0245488754761905
0.0202717435238095
0.0215937204761905
0.0548002873809524
0.210003661904762
0.0236052467619048
0.109122255952381
0.228016662857143
0.414969354761905
0.180243511904762
0.0547131207142857
0.637557278571429
0.143410095
0.0277921715238095
0.515672842857143
0.0172184360487805
0.166486751666667
0.0151214700238095
0.0385767754761905
0.0714732738095238
0.0145678549761905
0.148639699285714
0.0689217502380952
0.253082725952381
0.227509330952381
0.224358120714286
0.0871451671428571
0.0803806461904762
0.0373758392857143
0.244529031190476
0.0652828445238095
0.0164674338095238
0.01494201465
0.287472697619048
0.0731086733333333
0.0860262064285714
0.145821567857143
0.292914803333333
0.714314357142857
0.0682450971428571
0.0247039651904762
0.0311286452380952
0.173038597380952
0.310559440952381
0.10761242547619
0.0402498719512195
0.330056892857143
0.0132960076190476
0.0683092942857143
0.0285643952380952
0.019502043452381
0.044291165952381
0.023696075952381
0.0515926480952381
0.142371769047619
0.0463416971428571
0.249572906428571
0.0498799578571429
0.772673416666667
0.0405916302380952
0.0346713135714286
0.0637123392857143
0.176745353809524
0.044751755
0.128964669047619
0.0404724869047619
0.0670809752380952
0.0919758390476191
0.119415826904762
0.335364314285714
0.0986760747619048
0.103834767857143
0.0359684457142857
0.0164626072857143
0.0911545807142857
0.494561771428571
0.0762137219047619
0.0698045421428571
0.0474876402380952
0.0171790202380952
0.0796137023809524
0.0211510846341463
0.0874866164285714
0.0976977251219512
0.0872155071428571
0.207814259285714
0.0108292975190476
0.0667843272380952
0.095846805
0.0715665878571429
0.130131816904762
0.119354921190476
0.0125411283095238
0.177852180952381
0.0519740876190476
0.555825752619048
0.033118385952381
0.0784263019047619
0.0349509928571429
0.0628780542857143
0.111766593809524
0.0857580130952381
0.075122369047619
0.053286749047619
0.0200277692439024
0.0368914416666667
0.0212544716666667
0.0345550041666667
0.140734545714286
0.449788275
0.0216303126190476
0.0299598592857143
0.225798368571429
0.706275711904762
0.0101722995121951
0.0890008121428571
0.0318174557142857
0.0803869378571429
0.310656738095238
0.26470411952381
0.427933659761905
0.47797559
0.0373144478571429
0.122844346904762
0.0172123663571429
0.155639153095238
0.0316529261904762
0.143698178571429
0.0152842147142857
0.109644438571429
0.0182292794146341
0.0849582273809524
0.0209488972142857
0.0114198675
0.128764323809524
0.025670595452381
0.435856000952381
0.0832942623809524
0.0289641904878049
0.308500860714286
0.0732252921428571
0.256050666666667
0.154147055952381
0.667581464285714
0.0156609595714286
0.0271356321428571
0.018463595452381
0.386987823809524
0.0756620752380952
0.0478605328095238
0.105521013571429
0.0684749104761905
0.0103325847380952
0.121573961190476
0.0605514171428571
0.0342113163414634
0.0515767795238095
0.439075678571429
0.105157289047619
0.0539850142857143
0.021147041547619
0.265550949761905
0.0220805623809524
0.255527379761905
0.0876989078571429
0.0231115465714286
0.0161427639047619
0.0401437573170732
0.079145215
0.0757001745238095
0.100782148095238
0.015606384
0.162979114285714
0.0851157838095238
0.130511033571429
0.152682923809524
0.0834555747619048
0.303155588095238
0.117939104285714
0.0870080464285714
0.02289238
0.0318396121428571
0.125204049285714
0.0255241604761905
0.0649879071428571
0.0974219121428571
0.269694648333333
0.097237125
0.0874177469047619
0.0357909583333333
0.0301362865853659
0.0951484585714286
0.0753640969047619
0.0840069779285714
0.0311523916666667
0.601995053571429
0.03325549
0.130096288571429
0.0706921366666667
0.0991457683333333
0.454926021428571
0.100291380714286
0.206289840952381
0.200552973571429
0.225235850952381
0.481495633809524
0.0755513609523809
0.0975139080952381
0.071603470952381
0.0164344467560976
0.315538009285714
0.0174443318333333
0.110341618571429
0.0727540575609756
0.148710755238095
0.0718727480952381
0.111579377857143
0.0636974316666667
0.268167047142857
0.0238703125238095
0.5249903
0.443645185714286
0.0766356911904762
0.048126989047619
0.386450921428571
0.404920678095238
0.0362625385714286
0.0996409611904762
0.0337529580952381
0.366479502619048
0.0210534808809524
0.0869481935714286
0.12704174
0.219456273571429
0.17903389952381
0.0933098885714286
0.0276496605714286
0.0892789128571429
0.184249373809524
0.0591050345238095
0.0631960604761905
0.0870366311904762
0.0570896657142857
0.0195680995121951
0.274975826190476
0.0113487431190476
0.0524326265238095
0.0690594535714286
0.0909532308809524
0.0117911892857143
0.0299641092857143
0.117338193333333
0.0195424004634146
0.106453036190476
0.0630187926190476
0.240413458571429
0.0673758428571429
0.0273876021428571
0.155793861904762
0.0781019804761905
0.0764915514047619
0.125422640714286
0.166777380952381
0.030772857
0.0710887771428571
0.132398158095238
0.0232239348571429
0.0248376695
0.26902325047619
0.124008025238095
0.0356124616666667
0.098666495
0.0370728326190476
0.0991225342857143
0.126288365238095
0.0877100621428571
0.0817369704761905
0.0765016421428571
0.0507320506666667
0.0191364602857143
0.156579295238095
0.113063836428571
0.0228910580238095
0.094530235952381
0.1684125685
0.0170909161219512
0.279969442142857
0.491322568095238
0.381610423809524
0.0177347105714286
0.121218225
0.024296392547619
0.117907938333333
0.0174041943095238
0.0443253195238095
0.0517045483333333
0.0424316248780488
0.017237541047619
0.032882010952381
0.0517409195238095
0.0648741235714286
0.0149685604761905
0.285372876190476
0.571026969047619
0.0676086435714286
0.0957012202380952
0.192445434047619
0.0482294054761905
0.0570435123809524
0.0492516471428571
0.039134655
0.064982159047619
0.118886777857143
0.0307703026190476
0.0216041080952381
0.643199245238095
0.0401479885714286
0.117171743333333
0.0161950768571429
0.0414194702380952
0.0288137004761905
0.0502741895121951
0.027119105952381
0.0136343911904762
0.016774115047619
0.122427479047619
0.118995260952381
0.0286760526190476
0.0680927819047619
0.0700844388095238
0.0947023142857143
0.0861220045238095
0.0602885942857143
0.0164808062142857
0.0753169730952381
0.18706559047619
0.0165233843809524
0.543112283333333
0.0658640692857143
0.0842579568095238
0.0771182385714286
0.0149257121666667
0.0273533798571429
0.0255512444285714
0.0117251328333333
0.12645332452381
0.0740770380952381
0.0869987945238095
0.270564883333333
0.0961048892682927
0.111552717619048
0.0654392545238095
0.0818045714285714
0.129203538809524
0.0619185946341463
0.0844785447619048
0.232343095238095
0.150159205952381
0.0817832769047619
0.33081124047619
0.345480007619048
0.0887248819047619
0.021079269047619
0.528057830952381
0.115173008333333
0.0458180685714286
0.0739553166666667
0.198177426190476
0.424715262857143
0.11837878047619
0.230801359285714
0.0716374642857143
0.146498466904762
0.043878785
0.0832213721428571
0.016741637452381
0.539505326190476
0.16609145
0.205172452380952
0.349277766666667
0.0220049327804878
0.103632941190476
0.0880921123809524
0.0151618050238095
0.0248864939285714
0.24973190952381
0.77542239047619
0.17760449047619
0.0749839607142857
0.59271145
0.199020954285714
0.159155313333333
0.0961597830952381
0.441605763095238
0.0857227147619048
0.173952073809524
0.0143340923658537
0.0561398716666667
0.0790025597619048
0.0228420255952381
0.452359878571429
0.157975054761905
0.0743386552380952
0.0311756033333333
0.239518295
0.021611163952381
0.0171621302857143
0.0831094776190476
0.020189331
0.0982714738095238
0.0177129809047619
0.0230591420238095
0.0256271278571429
0.52829739452381
0.128932082142857
0.029512389047619
0.0865147866666667
0.0629675283333333
0.0201495952380952
0.129484427380952
0.148461329047619
0.0336892919047619
0.106966467142857
0.0744800128571429
0.267768242380952
0.00967109223809524
0.178151378571429
0.118716376904762
0.0359176946428571
0.534043385714286
0.0987276683333333
0.0625082388095238
0.0266191847619048
0.033855789047619
0.0354906633333333
0.0877481169047619
0.159453796666667
0.0927521014285714
0.152216461666667
0.0282985843809524
0.0644127595238095
0.0717488319047619
0.0785858773809524
0.100065036190476
0.0287212777142857
0.135437208333333
0.15557781452381
0.0320470385714286
0.0181897228571429
0.038808095
0.0238966918095238
0.209558602380952
0.139167772142857
0.141657123571429
0.0724967898809524
0.0577847666666667
0.0882705704761905
0.0136688625952381
0.0179522427380952
0.0659359130952381
0.114565077142857
0.0180728491428571
0.0969417521428571
0.019524699952381
0.025586509547619
0.221579957857143
0.069736145952381
0.0251584216190476
0.0228023426190476
0.0666664442857143
0.081593845
0.350537534146341
0.0266245064285714
0.0259905682857143
0.114026615714286
0.164030830952381
0.399152554761905
0.209145688095238
0.0295327404761905
0.126544734761905
0.113155566428571
0.0933891430952381
0.120148413571429
0.359283112142857
0.0829627
0.0555535939761905
0.373888977380952
0.087534765
0.39142030952381
0.0662599711904762
0.0667775533333333
0.0275668657142857
0.0140042443809524
0.0137882065
0.0709577838095238
0.0302639023809524
0.26599390952381
0.0469626059523809
0.0310280815952381
0.0607030169047619
0.0618211454761905
0.49848267
0.103814952142857
0.0966682907142857
0.124972291904762
0.0789103526190476
0.01172985115
0.0296851835714286
0.206101002380952
0.0741065836341463
0.0664392166666667
0.386029473809524
0.0576394885714286
0.106612061190476
0.403447526190476
0.022985395547619
0.156892385714286
0.51683835
0.0232261026190476
0.0641282299761905
0.0983153980952381
0.0193138947857143
0.022609262195122
0.0159127520952381
0.412554857142857
0.676403666666667
0.0536912050952381
0.0148561117857143
0.0316341654761905
0.0199968147142857
0.136002028095238
0.0220948897380952
0.0202095373809524
0.283658088095238
0.11570389452381
0.0171459407619048
0.456796933333333
0.0992026607142857
0.229574996666667
0.0955118814285714
0.312581063095238
0.509621456666667
0.0968672371428571
0.0510765392857143
0.55083459047619
0.0632152223809524
0.0218289141428571
0.0422807895238095
0.0771819483333333
0.0157255984285714
0.0258815651904762
0.040961374047619
0.0692554285714286
0.0281226619047619
0.0336472769047619
0.0584898307142857
0.065979005952381
0.093862095952381
0.0991650580952381
0.0431379473809524
0.370941757857143
0.0870321783333333
0.0165871987857143
0.761795933333333
0.0294325252380952
0.0795271283333333
0.0535117826190476
0.153467386190476
0.020927139952381
0.0233640692142857
0.124879441666667
0.0604679159523809
0.0232371849761905
0.01827334775
0.12090141952381
0.0982569795238095
0.692525285714286
0.0646653078571429
0.0162824931190476
0.692287454761905
0.709798230952381
0.0334306708571429
0.123339867857143
0.0314089841190476
0.134546862619048
0.0200662168095238
0.0222404800714286
0.0209049597619048
0.365821763571429
0.089739600952381
0.0379128195238095
0.381237742857143
0.087500395
0.0231861036428571
0.142918675952381
0.0233869233333333
0.0519805735714286
0.159094960243902
0.0171494355
0.429634937857143
0.555068342857143
0.08004451
0.0635881076190476
0.0885446402380952
0.0710503009523809
0.0184852015
0.150134441904762
0.340172976190476
0.0238673263809524
0.438126611428571
0.0337124464285714
0.445325916666667
0.121223601428571
0.0631466283333333
0.185716823809524
0.346820727857143
0.230720764285714
0.241147364285714
0.0439608588095238
0.027406079952381
0.473211967857143
0.0589170564285714
0.0315053147619048
0.124250760714286
0.109161122619048
0.105643285714286
0.0854956802380952
0.0664525947619048
0.0589472714285714
0.0997802440476191
0.120422052857143
0.2808244
0.0135616361428571
0.241695671428571
0.100645651904762
0.0179651722142857
0.0785672921428571
0.158344328571429
0.219461257142857
0.377651782642857
0.0465098773809524
0.261512162926829
0.018120924047619
0.0563454666666667
0.0538543838095238
0.0452962861904762
0.147376217619048
0.0952733973809524
0.0170106925
0.0161493893414634
0.233696590238095
0.0964560297619048
0.0357453745238095
0.015893149
0.144410913333333
0.166910354761905
0.165355812857143
0.0763879880952381
0.0342737604761905
0.106370723095238
0.0255478180952381
0.0118127296428571
0.156642707142857
0.200540138095238
0.614008914285714
0.148613806428571
0.063741116452381
0.0629284311904762
0.170989801190476
0.395859065
0.0437373699761905
0.0200043165952381
0.152196846904762
0.643423647619048
0.143591873809524
0.03127387
0.103301393333333
0.0699887178571429
0.0201777360714286
0.250193788095238
0.0263579
0.0759478819047619
0.0770683914285714
0.0373490543902439
0.0171202141904762
0.104864906666667
0.0890216576190476
0.0622823992857143
0.101168171904762
0.150285025238095
0.154712028571429
0.123529485
0.0919280266666667
0.0842342942857143
0.0557632273809524
0.0870263776190476
0.257748396904762
0.0865127692857143
0.138364524047619
0.0557877516666667
0.0908706828571429
0.0966909597619048
0.223914557142857
0.163635380952381
0.243549395238095
0.124349201190476
0.698660352380952
0.076615964047619
0.192657973809524
0.111991576190476
0.0196159729285714
0.0657533611904762
0.0978789695238095
0.0546071169047619
0.305194716666667
0.026246154047619
0.0369419178571429
0.250046945238095
0.254181477380952
0.0865456690476191
0.19506255
0.154911020714286
0.0788773569047619
0.0894520395238095
0.145302833333333
0.0302622651219512
0.0200830862857143
0.010003714952381
0.0763053128571429
0.105910891904762
0.167809198809524
0.026713470047619
0.0196252528333333
0.498394488095238
0.0473368404761905
0.276334497619048
0.187843284047619
0.120141558571429
0.231438245238095
0.0929682552380952
0.0334966838095238
0.105097610238095
0.850010245238095
0.101061822195122
0.0294194088095238
0.0946975233333333
0.0797495897619048
0.121488885238095
0.0226506851190476
0.207340828809524
0.114927815238095
0.130702170952381
0.0824258311904762
0.147357623095238
0.139991832619048
0.0867769630952381
0.226511676190476
0.0328137374047619
0.01913028075
0.17879095425
0.421489473809524
0.341003631904762
0.0268331226190476
0.0147480858095238
0.128580225
0.471837702380952
0.133326114047619
0.06290005
0.133107527142857
0.0621957123809524
0.0892118823809524
0.0441961026190476
0.0628989247619048
0.0255085970243902
0.0198328443333333
0.0734151621428571
0.0871943016666667
0.0303191748780488
0.119933804047619
0.111112183333333
0.0675820419047619
0.0121970037380952
0.0344618254761905
0.05704666
0.2889983
0.104259021904762
0.0847712461904762
0.125996172619048
0.0728016488095238
0.0765711409523809
0.15142888452381
0.168274031190476
0.124872251428571
0.0253414157142857
0.227922380952381
0.0890891938095238
0.377651914285714
0.568110138095238
0.168188947142857
0.235552759047619
0.0669434971428571
0.089646155952381
0.0840266430952381
0.0211022158571429
0.0274134194146341
0.0616851321428571
0.0164039151428571
0.290226768333333
0.0950051838095238
0.475467436428571
0.194790071666667
0.459742169047619
0.200483676904762
0.030152985952381
0.0825059854761905
0.0209343207317073
0.0486914280714286
0.12453099452381
0.0802529035714286
0.0129411428095238
0.274635290476191
0.0414637230952381
0.0630508178571429
0.434447726190476
0.659603719047619
0.0166254091428571
0.0433152447619048
0.200683970238095
0.0817336302380952
0.0221945640714286
0.0640784735714286
0.0175022304047619
0.105861428333333
0.110109702380952
0.097933205
0.332687373571429
0.0767297580952381
0.257359978571429
0.0269671297619048
0.0328295404761905
0.451161164523809
0.0264746731666667
0.22729474047619
0.030254860952381
0.0130724723809524
0.548854495238095
0.0269898754761905
0.497176435
0.0616961594594595
0.0354597380487805
0.0239696904761905
0.0242995215714286
0.0311563630952381
0.0834789973809524
0.0313857131707317
0.154907816666667
0.0911991688095238
0.35976285
0.0766372204761905
0.0824203585714286
0.147929187804878
0.0779351778571429
0.124463597619048
0.163047461904762
0.08262248
0.383495526190476
0.0791671673809524
0.0919569747619048
0.0213881948571429
0.0876040002380952
0.0759397123809524
0.012754477
0.425865264285714
0.0198797828571429
0.297057166666667
0.0226933366666667
0.014371294952381
0.0889887214285714
0.172036933333333
0.0623086066666667
0.0938566516666667
0.0174461514285714
0.0247089711904762
0.231717051190476
0.0340787116666667
0.21000406
0.0374340787142857
0.0312925814285714
0.0217451841904762
0.0784394419047619
0.0343843992857143
0.033922435952381
0.172686506428571
0.0248020258809524
0.0180564951666667
0.0665322375609756
0.0847276202380952
0.0451230585714286
0.038285519047619
0.277091216666667
0.0128182208309524
0.0884008328571429
0.0272717388095238
0.101787545952381
0.022417118547619
0.0188739360952381
0.022976666097561
0.0227204554761905
0.0202515682857143
0.020489325275
0.0345755007142857
0.099416514047619
0.0942559116666667
0.113152986666667
0.038599405
0.078572085
0.169957382857143
0.0132848097380952
0.0960757307317073
0.100156357619048
0.0300794635714286
0.0923603666666667
0.126805428333333
0.103492664047619
0.0219389280952381
0.08853858
0.0157432148095238
0.133934614047619
0.0790616157142857
0.109513812857143
0.0769226916666667
0.0926220385714286
0.07852671
0.0680201147619048
0.669401167619048
0.728920628571429
0.0746099447619048
0.180062338095238
0.51153864047619
0.0128837875238095
0.147666125952381
0.399576466666667
0.015557184
0.0940894219047619
0.192658413095238
0.158620073571429
0.416320519047619
0.0608397390476191
0.106663365952381
0.0191142273809524
0.130320047857143
0.014244455952381
0.0893362245238095
0.342153123809524
0.131338802142857
0.0221130216190476
0.0129511962380952
0.0702633573809524
0.0398599947619048
0.0961508030952381
0.349818502619048
0.121293883571429
0.204014303809524
0.0771281554761905
0.0152455828809524
0.0767490838095238
0.141139545714286
0.0639135385714286
0.0696742928571429
0.118175469761905
0.0155785211463415
0.0810830392857143
0.0203288703095238
0.123264450952381
0.129874838095238
0.362303611904762
0.0588099171428571
0.0824898228571429
0.0167922904761905
0.37264406952381
0.101161566904762
0.022358145
0.0260063943809524
0.0204045592857143
0.0780498990476191
0.356871348571429
0.0705700480952381
0.019922996097561
0.131410367380952
0.0550975747619048
0.0339625102380952
0.0927223092857143
0.223188621428571
0.102926032619048
0.0702555133333333
0.707352752380952
0.772906673809524
0.0751888923809524
0.656747124047619
0.0747396933333333
0.0586115413333333
0.0943393538095238
0.0875807523809524
0.109636366428571
0.0492427097619048
0.0193789750952381
0.0118423957857143
0.0604577457142857
0.0709333011904762
0.0899174652380952
0.0456748185714286
0.0536875209756098
0.0284421362142857
0.0149844448095238
0.0658470866666667
0.0299834647619048
0.0480496335714286
0.0187889452142857
0.0908220611904762
0.760502029268293
0.0214482680952381
0.131638283170732
0.0729040778571429
0.170959551666667
0.106979442619048
0.0136134283809524
0.0718636045238095
0.429868259047619
0.774778711904762
0.454649323333333
0.107932174047619
0.0828708576190476
0.130613334047619
0.23759624047619
0.0635950992857143
0.0231216167317073
0.35951404
0.10534919547619
0.126806954285714
0.109987742619048
0.0992529597619048
0.0152025935714286
0.011027631952381
0.29520724047619
0.0753899121428571
0.105556524761905
0.0309447930952381
0.803932104761905
0.104189834047619
0.349479079142857
0.11903194195122
0.030284395195122
0.0309305285714286
0.0329176235714286
0.0235551373809524
0.0769489069047619
0.0871631221428571
0.0989726969047619
0.0386385033333333
0.0836563438095238
0.475143985714286
0.0318502597142857
0.0317548109761905
0.290341386904762
0.013233907547619
0.0291407671904762
0.0383866207142857
0.0833519676190476
0.139372038333333
0.505766111904762
0.0474505233333333
0.0892968692857143
0.0756516621428571
0.022367097452381
0.0978303643902439
0.690419564285714
0.0292650671428571
0.129439634761905
0.024816069047619
0.069656945
0.0157072472857143
0.33314477452381
0.0299437069047619
0.0951711823809524
0.089307795
0.0759589719047619
0.0297733385714286
0.211808076190476
0.116050121428571
0.0152873372619048
0.121395000238095
0.191051314285714
0.249054546428571
0.0608430247619048
0.0509701830952381
0.11730891952381
0.664604992857143
0.243091061904762
0.0208082428809524
0.0690581595238095
0.026392054047619
0.0775259542857143
0.0309297276190476
0.080321589047619
0.0720235985714286
0.0220807377142857
0.174140366428571
0.0977475757142857
0.072562787804878
0.11621391
0.635599571428571
0.052319785952381
0.122830302619048
0.125278366904762
0.601703866666667
0.0581537611904762
0.0170504044047619
0.0910248661904762
0.120589832142857
0.398700095238095
0.242440481666667
0.0726947466666667
0.103011996666667
0.839997952380952
0.0365554269047619
0.0835070466666667
0.103425500714286
0.0470314514285714
0.0428089719761905
0.388007685952381
0.0168707442857143
0.066985075
0.407246630952381
0.0188922765714286
0.0253977572857143
0.0876292178571429
0.707134478571429
0.0366687835714286
0.0540521166666667
0.018794195
0.0310245980238095
0.127260785238095
0.0169694327142857
0.10252613952381
0.0954998133333333
0.103872080952381
0.0346615757142857
0.0169929340238095
0.0866195035714286
0.0340038869047619
0.339511673809524
0.0941457316666667
0.0131528963571429
0.129968801428571
0.036986514047619
0.0144448704047619
0.101747998333333
0.0927199714285714
0.017434895
0.0271829439047619
0.0748014552380952
0.0897707430952381
0.0657976971428571
0.204563102380952
0.115594144047619
0.150637369047619
0.548677355238095
0.574799297619048
0.0293576566666667
0.0141186321190476
0.657895774761905
0.0723774642857143
0.0778377685714286
0.024741229047619
0.107685884047619
0.0761670842857143
0.86647024047619
0.30181638452381
0.026365273402381
0.164706045238095
0.348714995238095
0.0644306464285714
0.128329534761905
0.0213426585714286
0.0281664195238095
0.0155102747857143
0.243202850731707
0.0925883466666667
0.225107623333333
0.161384173809524
0.168189787380952
0.084618920952381
0.49574415952381
0.262391349285714
0.0395487597560976
0.119510673333333
0.0371091990476191
0.333040534523809
0.0533467097619048
0.12294016952381
0.07162768
0.0309168830952381
0.0861127604761905
0.49159605952381
0.13531246952381
0.435273583095238
0.025376500952381
0.0287133309756098
0.360118995
0.0662416573809524
0.0142688089285714
0.0332245964285714
0.0468564568292683
0.434834566666667
0.0530188145238095
0.0226036516190476
0.176607933333333
0.743491878571429
0.043599294047619
0.212333483333333
0.0947353757142857
0.0157729805952381
0.0360392130952381
0.0133738843571429
0.0150670498571429
0.0832473338095238
0.0207664273809524
0.0324769795238095
0.0636851561904762
0.39740640547619
0.0970568197619048
0.0738906183333333
0.116080267619048
0.0127822438809524
0.034127905952381
0.0284442082439024
0.261585148642857
0.237027894285714
0.016853259047619
0.3822804
0.0926348052380952
0.263170526190476
0.217980188095238
0.0633555519047619
0.845315402380952
0.146892437142857
0.0244731073170732
0.234464154761905
0.0810813592857143
0.198578488095238
0.0285277654761905
0.0811522254761905
0.129241071904762
0.0725235885714286
0.0769663621428571
0.0892852423809524
0.0233601488095238
0.145141509761905
0.0771482888095238
0.0676870292857143
0.021992653452381
0.0795710961904762
0.131415203333333
0.660106002380952
0.0849140995238095
0.0694253853658537
0.251788461428571
0.433942280952381
0.0818244404761905
0.0189847357857143
0.11044834547619
0.113494813809524
0.100826412142857
0.0275055947619048
0.547498916666667
0.128380797380952
0.0874858973809524
0.233176695238095
0.0457256530952381
0.249388691904762
0.094548030952381
0.0953338861904762
0.03703912
0.011135634547619
0.18952611452381
0.0310072954761905
0.108057138095238
0.046869169047619
0.0356234470714286
0.0505728114285714
0.117459595714286
0.0192666479285714
0.0181099404761905
0.0754861330952381
0.189538115952381
0.0627783385714286
0.0810644707142857
0.0157130608571429
0.0643823373809524
0.0151650195714286
0.690565595238095
0.167709441904762
0.0960485252380952
0.18218962547619
0.0308844516666667
0.0504087580952381
0.021820617
0.175525238095238
0.116594733809524
0.0780275804761905
0.0241847929047619
0.0151297474285714
0.0273974285714286
0.0306964261904762
0.236749978571429
0.126204691666667
0.0730275104761905
0.0890296838095238
0.103211466904762
0.0479497264285714
0.0303712328571429
0.38184425
0.0299420845238095
0.0179575592142857
0.718605811904762
0.217531788095238
0.0166933855714286
0.0994877961904762
0.0224695992619048
0.0279983821428571
0.118696521904762
0.0143391668095238
0.229771021904762
0.177245230952381
0.0256211637142857
0.158631423809524
0.296234086666667
0.0954991930952381
0.0799944980952381
0.0869894057142857
0.277113857073171
0.149414128571429
0.555404921428571
0.65663767047619
0.245515983333333
0.400112517380952
0.335246803333333
0.0285299011904762
0.0176387904634146
0.264577751219512
0.0868664219047619
0.128880177619048
0.221777616666667
0.0816787938095238
0.69005485952381
0.0971068035714286
0.101373433333333
0.032161464047619
0.0881298230952381
0.0857905178571429
0.07236714
0.355070313928571
0.0169948873095238
0.111786271190476
0.164965114285714
0.177483152380952
0.016055542952381
0.0351925485
0.210264435714286
0.0605198953658537
0.0261613113095238
0.0200147594285714
0.606235481666667
0.137462378571429
0.09016746
0.06148487
0.284634413333333
0.176026928333333
0.434263973809524
0.0176707751666667
0.0317830969047619
0.685018035714286
0.0890975314285714
0.0174393580952381
0.337837964761905
0.0209408941428571
0.11058723547619
0.0150998693809524
0.0925038245238095
0.0442155257142857
0.0381246092857143
0.0322052357142857
0.0921994626190476
0.0281087227619048
0.0146749643095238
0.0314258066666667
0.133200760952381
0.146810845952381
0.06979798
0.0222591870238095
0.0769601173809524
0.291807030952381
0.157443696428571
0.0216553152380952
0.131443022142857
0.692456261904762
0.151886562142857
0.124832162380952
0.0877973947619048
0.017334684047619
0.160303212857143
0.0237473482926829
0.0669277302380952
0.0152166044761905
0.429246826190476
0.0387487102380952
0.0148022074047619
0.082779725952381
0.075424535
0.152021816214286
0.100239733095238
0.0384075346341463
0.140975147619048
0.114566972142857
0.0868064647619048
0.0178670557380952
0.103008941190476
0.535539004761905
0.0266108057142857
0.070428994047619
0.142028983571429
0.0739592435714286
0.100007475
0.0866542192857143
0.346021891190476
0.0207752366428571
0.470531533333333
0.05609347
0.0768122435714286
0.0957997095121951
0.0777145026190476
0.2529133
0.149729977619048
0.0188582766190476
0.124216508571429
0.0144105237142857
0.0772290221428571
0.0151933111904762
0.0693051497619048
0.128231170952381
0.0539516804761905
0.139599413571429
0.0285368080952381
0.125172243571429
0.019806271047619
0.25811940452381
0.00769764364102564
0.0313883214047619
0.0298842780952381
0.0149632852195122
0.0709137680952381
0.8391113
0.0160556010952381
0.226049612142857
0.0616140954761905
0.0666371321428571
0.130922679047619
0.0377666378048781
0.0894592816666667
0.105878316190476
0.0196422611904762
0.0565022369047619
0.0197937335714286
0.0288293507142857
0.0256388388809524
0.0221109605238095
0.183256428571429
0.410073899761905
0.421092307142857
0.0846805514285714
0.0197623150238095
0.128663902380952
0.0840913188095238
0.369029464928571
0.030167234047619
0.642911516666667
0.854023830952381
0.529135013095238
0.725434795238095
0.0604873678571429
0.107605600952381
0.101620255238095
0.046498815
0.111294181428571
0.133774363571429
0.0268293326666667
0.0889584135714286
0.0531361636585366
0.503279530952381
0.0387647569047619
0.028684434047619
0.147521027380952
0.0729072556097561
0.0422707792857143
0.435859237619048
0.111999776904762
0.0156140579285714
0.0648811342857143
0.0250240402380952
0.0745691497619048
0.116164358095238
0.426226095952381
0.0751871540476191
0.291460795238095
0.103254931904762
0.108266976666667
0.120406678809524
0.0266700476190476
0.167530383333333
0.0837011145238095
0.280211302380952
0.0875012447619048
0.0580205478571429
0.0142095516585366
0.100276412619048
0.0411194302380952
0.060260150952381
0.0261133704761905
0.753782452380952
0.44167441547619
0.170592101666667
0.0949497054761905
0.101757987380952
0.105977473333333
0.0195479443571429
0.15413179047619
0.139688396666667
0.0129965655952381
0.467690802380952
0.205990635714286
0.134721305
0.0937671021428571
0.0914545276190476
0.0206795864285714
0.0968996295238095
0.0206075071190476
0.0497293533333333
0.103299462380952
0.017881329547619
0.775317104761905
0.017779425047619
0.0220103192857143
0.0745433292857143
0.0452412847619048
0.0737879652380952
0.207344542857143
0.0139940940243902
0.507894176190476
0.134982569047619
0.492549700952381
0.0128744174761905
0.109298323095238
0.0178274708571429
0.0993668833333333
0.0185446025853659
0.0178364384146341
0.137035317380952
0.394579752380952
0.0919799542857143
0.0960712616666667
0.231064949047619
0.101391758809524
0.0116451051666667
0.0941932492857143
0.71878050952381
0.0275002999047619
0.215564626428571
0.0952828085714286
0.0289184376190476
0.15499936047619
0.104393777857143
0.032476865
0.0222925742439024
0.0173489317380952
0.0355590066666667
0.0654003452380952
0.395248421190476
0.597716711904762
0.0286319024390244
0.0799910604761905
0.0436991681428571
0.0795282230952381
0.13020929452381
0.39421242047619
0.161380504761905
0.0821821242857143
0.048264907875
0.376596328571429
0.0991478264285714
0.0454896042857143
0.0784388521428571
0.316132677142857
0.0123112411190476
0.384431502380952
0.111204022380952
0.0295175716666667
0.195769092619048
0.105899502142857
0.0252600728571429
0.0192564142439024
0.163520919309524
0.0273494663333333
0.0916818195238095
0.116802693095238
0.0458632583333333
0.0682924695238095
0.0543380302380952
0.033307645952381
0.287022826190476
0.0977333688095238
0.0891291345238095
0.0165119356904762
0.076456105
0.0736513466666667
0.0903592221428571
0.035517234047619
0.449291571428571
0.135065355714286
0.0680276880952381
0.0603207719047619
0.116086756666667
0.117924136428571
0.0185420330238095
0.126568496190476
0.0919553404761905
0.011914103097561
0.433739898095238
0.0178374577619048
0.0330561116666667
0.115611192857143
0.148606823809524
0.0693915071428571
0.0293652697619048
0.0910330245238095
0.125143138809524
0.107296615
0.100685173095238
0.0904779130952381
0.149678828095238
0.0729006259523809
0.0380138835238095
0.0708315302380952
0.308345942857143
0.163750878809524
0.0183991299285714
0.0441387707142857
0.327725698809524
0.0270674742857143
0.0269211045714286
0.140121183809524
0.418678276190476
0.100768127619048
0.0903117328571429
0.214667252380952
0.0892969838095238
0.0818671309523809
0.252318766666667
0.0428055197619048
0.0933412885714286
0.10593835
0.25432993
0.0984023726190476
0.175284983333333
0.638119902380952
0.0277805335714286
0.37530446225
0.100174542142857
0.444539937142857
0.0201756425952381
0.0919567319047619
0.0355593378571429
0.0581617261904762
0.017014760952381
0.0246219655714286
0.0595427407142857
0.0944970069047619
0.364472156904762
0.0332368416666667
0.015367674047619
0.0397150407142857
0.0280957302380952
0.118683536428571
0.126684737142857
0.0121305701428571
0.0533499495238095
0.0366592697317073
0.0191858863380952
0.064437510952381
0.0143805482380952
0.0888299464285714
0.0434957404761905
0.139242430952381
0.207997130952381
0.0336957624390244
0.0398913652380952
0.0729013621428571
0.0832494014285714
0.0213017713809524
0.0343747865
0.370914697619048
0.0284695404146341
0.0243860843170732
0.248956989047619
0.142611349761905
0.0190851106666667
0.10681139952381
0.0259877705714286
0.0230445868571429
0.0251946923809524
0.039538230952381
0.0171533304047619
0.141401598571429
0.0761594626190476
0.0271141373809524
0.0274233756097561
0.02226159375
0.0143349791904762
0.162344695238095
0.0392027688095238
0.105322726190476
0.539072021428571
0.101441212380952
0.0261618604761905
0.227760116666667
0.0839812709523809
0.46469519047619
0.0799737326190476
0.28610844047619
0.0357059348780488
0.0287272819047619
0.101723929285714
0.0912309942857143
0.564598483333333
0.0571543378571429
0.0953407490476191
0.0165345003170732
0.113738201666667
0.017489093952381
0.327286544285714
0.0686274271428571
0.507938145238095
0.0896354278571429
0.380519478571429
0.0789881661904762
0.0318881073809524
0.0154487544047619
0.855956745238095
0.027057205
0.20300465
0.468966847619048
0.117568668571429
0.0783075771428571
0.105251208333333
0.0689386404761905
0.0252238479285714
0.03380687
0.0920837848780488
0.109651682857143
0.0195428423809524
0.0863000583333333
0.0158350631666667
0.479350511904762
0.0592127380487805
0.0262036771428571
0.14438927
0.0815030042857143
0.0783475661904762
0.0878222678571429
0.0640833383333333
0.0269819007142857
0.0329909889285714
0.693207492857143
0.0455407042857143
0.091738109047619
0.378468080238095
0.0729237228571429
0.0857136826190476
0.629976714634146
0.310349397619048
0.0850468247619048
0.496958995238095
0.0454710428571429
0.0319050014285714
0.491300945238095
0.0112075073275
0.0768355735714286
0.0777692285714286
0.496644380952381
0.0252486888809524
0.618505217857143
0.102487187857143
0.177640828333333
0.0593689426190476
0.0233681224285714
0.705668952380952
0.0920819445238095
0.0117937063333333
0.072539834047619
0.110069487142857
0.11673124547619
0.235297145238095
0.0222607311428571
0.0878264954761905
0.216493069047619
0.0414873370731707
0.115440913333333
0.33411577452381
0.0813153014285714
0.0211086578571429
0.37505057047619
0.163173208333333
0.303531139761905
0.0732710035714286
0.0811331783333333
0.115470859285714
0.109043542857143
0.0996441066666667
0.144863614285714
0.141834143571429
0.412465344761905
0.0801859185714286
0.0186834031666667
0.0535952352682927
0.553260916666667
0.079493565
0.551308904761905
0.15621835547619
0.0728900735714286
0.152678828809524
0.0244851907142857
0.026519700952381
0.0993753821428571
0.0293993321428571
0.0243387588095238
0.60932304047619
0.165766973571429
0.139349200238095
0.0622532923809524
0.076894345
0.114340036666667
0.649284747380952
0.697028733333333
0.0179386792857143
0.022254406452381
0.0990330073809524
0.237151637142857
0.061826970952381
0.421254607142857
0.0319491507619048
0.0969491135714286
0.13948681047619
0.130379104285714
0.0290728223809524
0.0338401426190476
0.0967623290476191
0.0222889342619048
0.118872331190476
0.410772566666667
0.402390826904762
0.0656017922682927
0.0535211226190476
0.019042035
0.0531580107785714
0.40729705047619
0.0545406541463415
0.07507117
0.0989074333333333
0.11597746547619
0.0340055947619048
0.0338161952380952
0.455620090714286
0.0586986319047619
0.0137797465952381
0.0340608757142857
0.103225752857143
0.27712921547619
0.0228986226190476
0.0281771432857143
0.0931349123809524
0.021604043547619
0.0890712745238095
0.0979199519047619
0.0664681226190476
0.0156322724285714
0.0168609322380952
0.0815819004761905
0.0850195264285714
0.0459160619047619
0.160760089047619
0.14559874952381
0.0774698754761905
0.370895916666667
0.0416831428571429
0.0788249245238095
0.029441132952381
0.135389648333333
0.0165389647619048
0.0126452652619048
0.128270407380952
0.0203488188333333
0.098696594047619
0.010264229952381
0.0541249378571429
0.0781931445238095
0.0183518389285714
0.0232272985952381
0.0312081228571429
0.0324808847619048
0.0225374505238095
0.0108369630952381
0.11155620547619
0.0135002100952381
0.0945640161904762
0.197690276190476
0.0828466192857143
0.0226951169047619
0.0903163780952381
0.105649862857143
0.0452750430952381
0.318891407142857
0.119087777142857
0.118971965238095
0.131299578333333
0.0720097278571429
0.135649137857143
0.147662404761905
0.204492246666667
0.124455398333333
0.0255961575714286
0.46224710952381
0.0504055688095238
0.0132107419268293
0.018903543952381
0.566919671428571
0.0843243611904762
0.18400260402381
0.11831388547619
0.222552081904762
0.0416671414285714
0.0257031414285714
0.0696806361904762
0.0124877281190476
0.0705842128571429
0.265575311904762
0.0655856404761905
0.0753540821428571
0.024229794047619
0.0281760995238095
0.0940044223809524
0.0932171883333333
0.0151654427857143
0.524765688095238
0.0986574569047619
0.435924765952381
0.0760506088095238
0.0207283204878049
0.256307542857143
0.0164651929761905
0.124659620714286
0.0281765088095238
0.0850418228571429
0.0845786430952381
0.122780121428571
0.0590035854761905
0.0649182295238095
0.030185637452381
0.183216037619048
0.0167705798095238
0.181577747619048
0.0233527759512195
0.0145033988571429
0.0179157597857143
0.334128687619048
0.0271024336190476
0.0182809429761905
0.635978330952381
0.360320746666667
0.0191469570952381
0.0968904704878049
0.139646266428571
0.0925441314285714
0.0978365783333333
0.0633065678571429
0.0329639215714286
0.0304984839285714
0.132616610952381
0.0914415007142857
0.0158355614047619
0.0483158821428571
0.0903022676190476
0.0332404147619048
0.145561985714286
0.0231528592857143
0.12771751452381
0.0324620714285714
0.0464935988095238
0.0169958867619048
0.0518128354761905
0.0704365185714286
0.39926490952381
0.0782444435714286
0.0289661280952381
0.0395890004761905
0.0208791592682927
0.22271356952381
0.093605584047619
0.242947797619048
0.072893045952381
0.0184888461904762
0.238964383095238
0.026240455952381
0.325845835952381
0.0518482704761905
0.0603959292857143
0.320544638095238
0.117503606785714
0.0150235592439024
0.0315648704761905
0.017543231952381
0.0806015861904762
0.0136611893571429
0.0983077365853659
0.0667254766666667
0.159930042380952
0.0816880069047619
0.136361526428571
0.0233842388571429
0.0569701785714286
0.252048047619048
0.145912424761905
0.0426029173170732
0.0732541907142857
0.018741824047619
0.102139316666667
0.0730853669047619
0.176974887857143
0.570530202380952
0.0489764516666667
0.0232874850952381
0.0207629133333333
0.0150993965853659
0.0097845277047619
0.0182697374146341
0.0321669797619048
0.11202803047619
0.0201427869047619
0.104935504285714
0.107520909285714
0.019265
0.113240500714286
0.10323415952381
0.133044111666667
0.016234128047619
0.0983292185714286
0.126325301428571
0.098678280952381
0.127744855714286
0.218168000952381
0.0247327795238095
0.52487582952381
0.143914378571429
0.0154467366666667
0.158907026190476
0.0315935764285714
0.0178421460952381
0.116266096428571
0.0630348014634146
0.415609700476191
0.0336645264285714
0.430450831428571
0.0176976168571429
0.0591490804761905
0.0669101204761905
0.0881524861904762
0.0461655952380952
0.10637094547619
0.0270480838095238
0.109503957142857
0.112144063571429
0.0319186623809524
0.24366975952381
0.0170242676666667
0.0113688657857143
0.177307795238095
0.0731773564285714
0.612532692857143
0.142586446666667
0.0288999138333333
0.564529161904762
0.107625928809524
0.0110650359047619
0.0578110964285714
0.0745830352380952
0.0820816123809524
0.0884466480952381
0.361869050952381
0.0117234863333333
0.0687907254761905
0.0218744230952381
0.0292030907142857
0.0989731380952381
0.0945382923809524
0.0636049176190476
0.112812513333333
0.0198384483571429
0.0291396614634146
0.223660243902439
0.382474891428571
0.431875604761905
0.0890268388095238
0.0317857838095238
0.0218301016666667
0.0886487314285714
0.0730968438095238
0.18207370952381
0.118637663333333
0.217841818809524
0.0226923361904762
0.0949382461904762
0.034032939047619
0.117474337380952
0.0644000226190476
0.278018523571429
0.56454954047619
0.0650526254761905
0.0183276328571429
0.107055410714286
0.103898135238095
0.0145259096428571
0.188375483333333
0.102355556666667
0.378279902380952
0.343733266904762
0.511460595238095
0.0760788678571429
0.0870460728571429
0.119731142380952
0.138178425952381
0.0340586411904762
0.621051426190476
0.0370843861904762
0.0177603349761905
0.0215486904047619
0.0709556785714286
0.0160263393571429
0.111574189285714
0.149853398571429
0.0257056172142857
0.0637164588095238
0.0140758909285714
0.0165744931904762
0.31066153
0.0866513504761905
0.0913279421428571
0.0189830475
0.15033639
0.121420117857143
0.030820985952381
0.0472548364761905
0.027158169047619
0.126747177857143
0.264157066666667
0.0968221326190476
0.0260640419047619
0.105383342380952
0.142366535853659
0.595818857142857
0.165929333095238
0.098129625
0.0642791747619048
0.076668535
0.149601368571429
0.13670757452381
0.0817747283333333
0.457942907380952
0.0919252171428571
0.0961150173809524
0.110620520952381
0.00962939543571429
0.0990557957142857
0.144463624285714
0.423287269047619
0.0156433984285714
0.110133339285714
0.649771178571429
0.29466994047619
0.0651685604761905
0.341208904761905
0.0818633407142857
0.0343093524390244
0.162019685714286
0.0867432592857143
0.260515916666667
0.063701819047619
0.0934863704761905
0.0814094002380952
0.0942491383333333
0.0852141035714286
0.0753649288095238
0.0818277264285714
0.0212545834047619
0.168826020714286
0.449256845238095
0.108701501666667
0.123356517380952
0.282564624047619
0.587872345238095
0.040413555
0.0703792426190476
0.0117464189761905
0.02182127905
0.135755720714286
0.169644057857143
0.211640111190476
0.0235359914285714
0.103467512857143
0.150063802619048
0.0872593792857143
0.0865632754761905
0.0701230230952381
0.165400913095238
0.0514058457142857
0.0787547838095238
0.063398755
0.29094873952381
0.071927859047619
0.0216444552380952
0.203222744285714
0.613758595238095
0.0969133792857143
0.0475660069047619
0.0913331283333333
0.0199177260238095
0.5661801
0.0130244647380952
0.109862783571429
0.0991151321428571
0.0864221707142857
0.0874390721428571
0.377164583333333
0.0617874176190476
0.11292778452381
0.0688283245238095
0.402175581666667
0.202905371428571
0.14271324952381
0.0630576611904762
0.311685454761905
0.0580135780952381
0.0284079814634146
0.117144038571429
0.0283713178571429
0.27326779047619
0.0133695232380952
0.407267780238095
0.0287504919047619
0.152630946190476
0.09332354
0.239729183333333
0.0938452490476191
0.550249361904762
0.136922294285714
0.0785709904761905
0.257977633333333
0.0709279319047619
0.134244959761905
0.489353916190476
0.113657165238095
0.140247359285714
0.033512096925
0.542071814285714
0.0167599294761905
0.313947241428571
0.118122639761905
0.0252826042857143
0.112050371666667
0.064732704047619
0.12559056
0.0714354169047619
0.0164623423571429
0.0996024523809524
0.0962217761904762
0.188581716904762
0.0880614597619048
0.0854719019047619
0.071299684047619
0.0168287887619048
0.0876658535714286
0.0857681971428571
0.0900796814285714
0.338983559756098
0.0426695083333333
0.456873017380952
0.141471548333333
0.352905127380952
0.028879065952381
0.0735382235714286
0.0616495816666667
0.22826185
0.0324897016666667
0.0287347607142857
0.461088132619048
0.218719758309524
0.0817179147619048
0.0244310788095238
0.589977518333333
0.0171434130238095
0.103709653047619
0.0290199553170732
0.258807473333333
0.549709018333333
0.0145786249285714
0.602991352380952
0.104176121666667
0.567685577619048
0.164966495238095
0.0681196714285714
0.0170204329047619
0.108685962142857
0.0184439995238095
0.4838189
0.535519695238095
0.0980298361904762
0.193084917047619
0.298632554761905
0.0147095773809524
0.0444325776190476
0.250610923809524
0.08400075
0.0876861576190476
0.02642961
0.235002884047619
0.017631479047619
0.570883689285714
0.08653781
0.0934207316666667
0.0114335406428571
0.41046979047619
0.211232338536585
0.0663104902380952
0.0213908115952381
0.144378675
0.0531074323809524
0.0827532457142857
0.0633328040476191
0.0445066878571429
0.487020066666667
0.0795720319047619
0.534958575952381
0.0194034346428571
0.0819657666666667
0.230266045238095
0.340298605714286
0.11476989547619
0.0311342123809524
0.0595923847619048
0.325520737142857
0.0257294752380952
0.0744833007142857
0.0802630180952381
0.121263725
0.121233560952381
0.50577895
0.0366124195238095
0.174464022380952
0.279330237142857
0.0634794226190476
0.0710796057142857
0.2612989
0.433927174761905
0.388476507142857
0.110363925238095
0.0942543569047619
0.216099337380952
0.118789286428571
0.0445724483333333
0.103482885
0.0932756357142857
0.19318855
0.429814780952381
0.0546465490476191
0.0194320165714286
0.113738106190476
0.0775286252380952
0.541838928571429
0.158981447857143
0.0413668387804878
0.223266369047619
0.201304041190476
0.162392926190476
0.0229420126190476
0.0183066128333333
0.22203495
0.161995454761905
0.201896914285714
0.0752803935714286
0.0211466892857143
0.0208588311707317
0.0791155926190476
0.112841126904762
0.0624114692857143
0.920162714285714
0.392486676666667
0.0181812603333333
0.488461295714286
0.109472738571429
0.0805682373809524
0.0315575804761905
0.0232505314634146
0.12535706547619
0.403441533095238
0.0722933661904762
0.0234354497857143
0.101764095238095
0.0281160564285714
0.291026214878049
0.0151884331904762
0.225695518571429
0.0225917629285714
0.068086620952381
0.176253323809524
0.0748283214285714
0.154418052380952
0.0750851316666667
0.166099104878049
0.0922488966666667
0.140508957142857
0.0174312532142857
0.278330405238095
0.0937395790476191
0.721109911904762
0.12389619047619
0.02333558905
0.268941320952381
0.134412706666667
0.0897422480952381
0.0983581838095238
0.0216813393809524
0.117571467619048
0.0761661190476191
0.159946713095238
0.66260175
0.0201713035
0.0641587011904762
0.272028085952381
0.203542499285714
0.0351008152380952
0.036508129047619
0.0927391764285714
0.0198215475714286
0.13767238
0.19126517047619
0.218626378095238
0.199314671428571
0.276067586190476
0.078787377804878
0.118753992619048
0.112888775714286
0.374491583095238
0.0754842542857143
0.0173781308333333
0.059125280952381
0.138980415047619
0.356558471666667
0.0193998569047619
0.0163997321428571
0.0183543180952381
0.192720890238095
0.0767153361904762
0.0489000085714286
0.039961724
0.118897317857143
0.12662283547619
0.0303968080952381
0.0631991840476191
0.0285518831428571
0.0156196096428571
0.0334322021428571
0.0834326497619048
0.0222971473809524
0.0706911314285714
0.0313315028571429
0.0162380979285714
0.349256888571429
0.165688813333333
0.172958557142857
0.0860705983333333
0.0213807444047619
0.0259975476190476
0.0809300414285714
0.0967891880952381
0.131717175
0.617428452380952
0.0728184345238095
0.0338448258095238
0.218358347619048
0.0358229457142857
0.0501801476190476
0.012170022452381
0.0958121623809524
0.0612725280952381
0.655260152380952
0.339388597619048
0.0607063561904762
0.673071878571429
0.0167384935952381
0.0512699771428571
0.129061899285714
0.0271080036585366
0.0231219611904762
0.275807836904762
0.0804407221428571
0.053651445952381
0.0142820916904762
0.0852988033333333
0.0147374695238095
0.213692502380952
0.088157875
0.0102327430952381
0.350538780952381
0.341635014285714
0.00967697930952381
0.0983086335714286
0.0677639830952381
0.0751796426190476
0.0879126892857143
0.087353015952381
0.0551252435714286
0.0367348021428571
0.112185790714286
0.489155885
0.399628044047619
0.345829492857143
0.0906075745238095
0.102440847560976
0.155615608571429
0.384839618571429
0.145693027619048
0.0352753371428571
0.113564281904762
0.0313702192857143
0.0659543283333333
0.0126484087619048
0.234642807619048
0.011693094547619
0.202749752142857
0.411727904761905
0.0332823838095238
0.0946589430952381
0.0362367373809524
0.20468280952381
0.028559132452381
0.145168083809524
0.287964323333333
0.36125144047619
0.0421309321428571
0.0950488685714286
0.0184527419047619
0.109934817142857
0.291976488095238
0.0907878471428571
0.167896957380952
0.688665178571429
0.0863074007142857
0.0855795233333333
0.426107228571429
0.0241195721428571
0.0328616378571429
0.050765730952381
0.080839780952381
0.333173895238095
0.0320077619047619
0.309421580952381
0.10406713547619
0.0680469919047619
0.0650201416666667
0.150074311666667
0.140693080952381
0.0320196253658537
0.184151168809524
0.301399135714286
0.37902142452381
0.0832179897619048
0.100602745952381
0.254318130238095
0.12350489952381
0.280833838095238
0.0879871383333333
0.0916613407142857
0.017921188452381
0.10725502
0.0697860957142857
0.0489133533333333
0.433530061904762
0.0244677745714286
0.496147311904762
0.0213347827142857
0.127673052619048
0.0410915130714286
0.13676479047619
0.610477329285714
0.0529546123809524
0.542738988095238
0.0240671642857143
0.402621433333333
0.110567672857143
0.0872708607142857
0.344475188095238
0.0798985966666667
0.104314328333333
0.334008347619048
0.0700989980952381
0.0347358223809524
0.0565273116666667
0.0954940297619048
0.0250704633333333
0.0179619335714286
0.102399981904762
0.399823878571429
0.0353609252380952
0.0597848173809524
0.0963421364285714
0.0161352656190476
0.0673371771428571
0.12379032547619
0.350720114285714
0.028397139047619
0.0586813276190476
0.0151667867142857
0.228858168571429
0.122770583809524
0.0790065683333333
0.0721976435714286
0.0293532538095238
0.104653282380952
0.0960937216666667
0.22122395952381
0.382873448809524
0.013954683804878
0.10554096452381
0.0171494047804878
0.0455593773809524
0.240954911904762
0.0682137973809524
0.0126112942380952
0.11575813902439
0.386190911904762
0.114630355
0.0224083713095238
0.100867905714286
0.594544519047619
0.287939283333333
0.102525846428571
0.0174797348292683
0.0148105850243902
0.104002659761905
0.0955092485714286
0.0172525299761905
0.108552888571429
0.173485550714286
0.013655193
0.0131127714285714
0.0886345597560976
0.0318890676190476
0.0400622996666667
0.110753699285714
0.0314161711904762
0.0833061766666667
0.072887875952381
0.38568899047619
0.0256027076190476
0.370628119047619
0.29343085
0.0185611101428571
0.149656802380952
0.0084045325
0.0637442458536585
0.0648477366666667
0.101234654761905
0.0203971373658537
0.11642243047619
0.0243915695238095
0.501519557142857
0.144732670238095
0.37223615952381
0.0842237671428571
0.310217353809524
0.12595881047619
0.165034099285714
0.0212876411904762
0.104411378095238
0.0415045487804878
0.0187864899285714
0.124835834285714
0.0879842123809524
0.103030608809524
0.0719498973809524
0.0155048708095238
0.489518538095238
0.0273483988095238
0.118896161666667
0.0889194892857143
0.016976331547619
0.0665689035714286
0.149567526190476
0.206743973809524
0.421239489285714
0.0900022957142857
0.0392808223809524
0.0900726433333333
0.0904167828571429
0.0504675614285714
0.220490416666667
0.00919214080952381
0.0714028873809524
0.0816498914285714
0.0368350333333333
0.0885671057142857
0.0306547881428571
0.0894785792857143
0.04061197
0.113867621666667
0.0271184788095238
0.0942291364285714
0.568001476190476
0.0152186118333333
0.0504889452380952
0.118287162857143
0.0725748457142857
0.0225647169047619
0.118043862142857
0.072325209047619
0.0693808976190476
0.0507834026190476
0.0230663097857143
0.682855361904762
0.07403118
0.0260438454761905
0.0841779795238095
0.107799808809524
0.104200365
0.163884235238095
0.0615723692857143
0.0942478969047619
0.0580805478571429
0.0864439071428571
0.0538583304761905
0.0198879618
0.0295241245238095
0.0196217155
0.0271716054761905
0.168229533333333
0.0918750507142857
0.108724108809524
0.210395857619048
0.02977332
0.0185981355238095
0.593208388095238
0.122750348809524
0.0260874369047619
0.413060678571429
0.054687875952381
0.474919024285714
0.108088648333333
0.0882605183333333
0.087113709047619
0.0520296404761905
0.343725073095238
0.442819767380952
0.128296593333333
0.0268693988095238
0.0900335138095238
0.0832699530952381
0.0735698357142857
0.0842956664285714
0.0123708082857143
0.311327247619048
0.182621235714286
0.0243313471428571
0.109259649047619
0.135650416666667
0.0839583338095238
0.12707274
0.0254390538095238
0.0550209226190476
0.0687102942857143
0.039784193902439
0.0893429821428571
0.0250393704761905
0.234415414285714
0.0799414523809524
0.293431319047619
0.077502299047619
0.0984739597619048
0.0660878723809524
0.0213954047619048
0.0255701388095238
0.0798032978571429
0.0899936095238095
0.0236646773809524
0.105456247619048
0.0972062221428571
0.0231100369047619
0.0689984580487805
0.367413809756098
0.0312128547142857
0.0327427654761905
0.0141402586341463
0.0697738102380952
0.0792681483333333
0.0148068400952381
0.0106816628571429
0.100359893170732
0.129751395238095
0.125099514047619
0.0133179551904762
0.114363711190476
0.019740496097561
0.192489454761905
0.0100641884146341
0.120623111904762
0.121006065238095
0.13453046547619
0.100974755238095
0.0483763614285714
0.0764756702380952
0.048724049047619
0.128403129047619
0.0425135994146341
0.28469820952381
0.0185950553333333
0.0172572067619048
0.0147252158809524
0.246972971428571
0.0909252904761905
0.0898725142857143
0.47714324452381
0.0911682288095238
0.0865018342857143
0.123490101428571
0.134676966666667
0.31190825952381
0.319438233571429
0.0914425114285714
0.215152030952381
0.0131400655952381
0.587744904761905
0.548999311904762
0.110578411190476
0.0333578506666667
0.0756874624390244
0.128550010952381
0.0981718314285714
0.0684660135714286
0.25588060547619
0.13485242047619
0.220821895238095
0.114836951190476
0.234057826761905
0.121349623571429
0.03738971675
0.054497339047619
0.0785590669047619
0.0608864238095238
0.422919476190476
0.102825986428571
0.156088712682927
0.0198629252857143
0.019567307547619
0.0195976352380952
0.0285351380952381
0.0230937752142857
0.0678851647619048
0.0606131130952381
0.024725864047619
0.436297314634146
0.0922134783333333
0.0976330280952381
0.0495266885714286
0.0222605834761905
0.0171809443095238
0.538018193095238
0.0793957738095238
0.0973758264285714
0.0931639714285714
0.179907221428571
0.0691261152380952
0.109589869047619
0.208712625952381
0.369974327142857
0.0578674628571429
0.0999209597619048
0.0215296261904762
0.0569017633333333
0.106275366904762
0.0760165771428571
0.0692179573809524
0.194036457142857
0.119908863571429
0.0783675016666667
0.0895561788095238
0.0297806902380952
0.122685757380952
0.0996732502380952
0.0199629691463415
0.0361584556097561
0.497562590476191
0.163246860714286
0.0828552645238095
0.117745650238095
0.121437343809524
0.0263366211904762
0.0913766783333333
0.0843694641463415
0.110550145714286
0.243983569285714
0.360761153571429
0.0717567495238095
0.0210716852380952
0.111930784047619
0.583813064285714
0.105807849047619
0.187299372380952
0.028114894047619
0.118473885952381
0.65923385952381
0.27846876
0.120220702380952
0.0808446783333333
0.0200583535714286
0.0278851130952381
0.24589440547619
0.0757590421428571
0.094781695952381
0.0121782042380952
0.0612311976190476
0.0141710357857143
0.227198633333333
0.110535111190476
0.0875045571428571
0.0338921354761905
0.103514298333333
0.0334827792857143
0.0244479607142857
0.0195000378571429
0.121424937857143
0.0359351061904762
0.0654733476190476
0.0375308107142857
0.0927298092857143
0.030594875952381
0.0742523345238095
0.0665304114285714
0.361904852380952
0.0960943138095238
0.284924654761905
0.25218182452381
0.0384153419047619
0.0251818516666667
0.0786652721428571
0.226769486904762
0.238709683333333
0.173189983333333
0.0924250642857143
0.131465071666667
0.0496565314285714
0.068724604047619
0.10953333452381
0.207902767560976
0.0207551073809524
0.0936904895238095
0.0190949692857143
0.0722213471428571
0.0321480495121951
0.183311418333333
0.0310603938095238
0.10962121952381
0.0205774821666667
0.0486788275609756
0.162327897619048
0.103043116428571
0.0684738421428571
0.108038844761905
0.150229653809524
0.086687520952381
0.0333634595238095
0.12960440952381
0.12510987
0.0157838154047619
0.0741630985714286
0.150723102619048
0.121478797857143
0.0348543033333333
0.0981097340476191
0.398187516666667
0.0671178254761905
0.399320957142857
0.0194625458809524
0.138570744047619
0.033116144
0.0959588923809524
0.231568230952381
0.0996854521428571
0.500904745238095
0.0297109914285714
0.192408683333333
0.0820473535714286
0.198602222380952
0.0649209992857143
0.456039034761905
0.0788543792857143
0.0160446413095238
0.109525551428571
0.0705565176190476
0.0242057997619048
0.0729695761904762
0.146175974047619
0.0140131744285714
0.0201989826829268
0.0848433280952381
0.0925147980952381
0.0344286195238095
0.0742102721428571
0.107942762380952
0.0977697335714286
0.067550549047619
0.0768937221428571
0.089924254047619
0.0724121164285714
0.0600471997619048
0.159979472682927
0.070376989047619
0.18274049047619
0.076729795
0.0338210069047619
0.200855278571429
0.09769311
0.526853624047619
0.0768399607142857
0.0254029561904762
0.01737158625
0.0434109170731707
0.297898719047619
0.0931969628571429
0.566446704761905
0.10786307275
0.0219614555
0.0721203283333333
0.55080304047619
0.377950979761905
0.089470265
0.0916956383333333
0.0291878047619048
0.111618885365854
0.681079514285714
0.570364565714286
0.0196474211190476
0.0427891861904762
0.0227095106904762
0.0255026252380952
0.0187664719761905
0.412176076428571
0.123479573095238
0.0184908019285714
0.0262859558095238
0.128422284761905
0.197999153095238
0.0983880945238095
0.0307244953809524
0.0729308233333333
0.021194805047619
0.190516326666667
0.013667583452381
0.37462284547619
0.0836026011904762
0.287838216666667
0.060453529047619
0.0850877864285714
0.266892778571429
0.902434119047619
0.138962378571429
0.0161295880714286
0.07851609
0.11205382547619
0.0865776771428571
0.0550590214285714
0.123111107142857
0.295998978809524
0.0303274638095238
0.0820502902380952
0.118028005
0.129643802380952
0.127759300714286
0.0876802316666667
0.0630743292857143
0.239947107142857
0.15565534047619
0.0220519647619048
0.259912325
0.113529691904762
0.0589023357142857
0.437982178333333
0.149412258809524
0.0404251535238095
0.0227744623809524
0.126422367142857
0.100057324285714
0.118670091666667
0.528493647619048
0.620012202380952
0.0989383533333333
0.016417241
0.0142130201428571
0.044684099047619
0.100757677619048
0.0397051076190476
0.0933601673809524
0.12931897
0.0332451816666667
0.0160056422857143
0.0231122629761905
0.154294695
0.453204098809524
0.237764663809524
0.139181447619048
0.12291754547619
0.0885059871428571
0.017912308047619
0.0353356042857143
0.0856678273809524
0.157400420238095
0.105030450714286
0.014431485952381
0.0212248780952381
0.0858171095238095
0.0390097450714286
0.133808340952381
0.283390082142857
0.130929650952381
0.0227492345714286
0.0340510597619048
0.0923125166666667
0.871878252380952
0.161000044047619
0.0372833519047619
0.0417132814285714
0.186205598095238
0.0219404809761905
0.0553730111904762
0.127744565857143
0.0766553016666667
0.101564169761905
0.112749326428571
0.0880472883333333
0.0180999237619048
0.0883175502380952
0.131107798809524
0.309464247619048
0.014590675804878
0.014714677047619
0.029298355952381
0.0146110752857143
0.113065921904762
0.149570263571429
0.0303930261428571
0.126634971428571
0.0158714192142857
0.0171556871428571
0.0845622426190476
0.129474532142857
0.276445614047619
0.0777664333333333
0.258792680952381
0.0281090414285714
0.08795186
0.059075589047619
0.218569859047619
0.0977187280487805
0.0791849438095238
0.0316013334146341
0.0336741370952381
0.29637099
0.123179351666667
0.0864903692857143
0.281917386666667
0.134642327804878
0.0879987307142857
0.0967980069047619
0.0253249791666667
0.27669455952381
0.0504361473809524
0.111005871904762
0.24590039047619
0.0157521096666667
0.0141430032857143
0.175766423809524
0.306912445952381
0.267873995238095
0.127638494761905
0.258581047619048
0.102393645952381
0.012514872975
0.121721447142857
0.105472792380952
0.02818923575
0.0428459819047619
0.157372264285714
0.0587989335714286
0.499286030952381
0.0700823669047619
0.0441473171428571
0.186594728571429
0.190653465121951
0.0887045414285714
0.107365850238095
0.101868027142857
0.0955037423809524
0.4834807
0.011467717547619
0.0712357535714286
0.121681187619048
0.20735383547619
0.711614111904762
0.112551945
0.0688091569047619
0.0306996414285714
0.512266504761905
0.614096028571429
0.118057882857143
0.0873048180952381
0.784391433333333
0.180228307380952
0.0837884964285714
0.116350847142857
0.057763095
0.11053815
0.0953718585714286
0.101660003095238
0.0892050030952381
0.0257688078571429
0.0805960042857143
0.0201416452380952
0.114629156428571
0.500133447619048
0.0295784267619048
0.0179556363095238
0.0672956233333333
0.250763802380952
0.0952627192857143
0.0769688902380952
0.585907412857143
0.0173741829285714
0.161136826190476
0.171876392857143
0.00936827323809524
0.014181473
0.0325813507142857
0.084049294047619
0.0924364609523809
0.016039590902439
0.166866697619048
0.0755730504761905
0.0179715911666667
0.0421135854761905
0.0123660706341463
0.0864086316666667
0.0148847221707317
0.202005299285714
0.0853440945238095
0.0182042260238095
0.0863997180952381
0.456304030952381
0.015645092
0.03728744
0.111231655238095
0.0819866666666667
0.0679807552380952
0.0227324253902439
0.574841172142857
0.0294571018292683
0.0325204442857143
0.0403074185714286
0.0770001685714286
0.10925119547619
0.128590238333333
0.0505475228571429
0.140365670952381
0.0152521576904762
0.176336521428571
0.0177450990238095
0.0649780980952381
0.102151002142857
0.0218708002439024
0.131232549047619
0.0339227778571429
0.321577088095238
0.104567478095238
0.0827116047619048
0.0798278842857143
0.0961784946666667
0.186479464761905
0.158516916428571
0.014667099952381
0.0588285178571429
0.0417136197619048
0.12152397047619
0.0324538985714286
0.0666696969047619
0.110243559047619
0.225603242857143
0.103158691666667
0.0333402057142857
0.34024599047619
0.0826624888095238
0.016934717047619
0.167377646428571
0.12100371547619
0.0746543530952381
0.0411205671428571
0.111383715714286
0.0340089528571429
0.0326945382857143
0.0454966335714286
0.017697289902439
0.0211192433333333
0.105566318571429
0.0211506315952381
0.450965502380952
0.0252831176190476
0.0155311133333333
0.265301369047619
0.0665348764285714
0.0292153248048781
0.0588336697619048
0.0982446359523809
0.152245553095238
0.0709071940476191
0.225708499285714
0.0397469571428571
0.10619881452381
0.0166586885238095
0.131346652738095
0.0442130731707317
0.0867330204761905
0.38333706547619
0.376204441190476
0.112529693095238
0.07826997
0.545801188095238
0.389960485
0.0851202026190476
0.0269285054761905
0.438310157142857
0.0977923473809524
0.0397269952380952
0.313787159047619
0.0696108690476191
0.0196623097380952
0.0923701140476191
0.0118090045
0.154772464285714
0.0785114414285714
0.0658437361904762
0.0193845752380952
0.17385189047619
0.0783058678571429
0.0642620754761905
0.0611302461904762
0.0712185833333333
0.159960092857143
0.0354324597619048
0.15797124
0.11897205452381
0.0764054954761905
0.0199501716666667
0.0319608045238095
0.0218007725609756
0.253502857142857
0.0892112938095238
0.0366836326190476
0.121344587857143
0.462880029285714
0.0432755812619048
0.121087908809524
0.032942035952381
0.028151035
0.0232523859047619
0.140471287857143
0.0696301221428571
0.116871655
0.0204858380952381
0.13280955047619
0.0211304607619048
0.0181619056428571
0.013276794952381
0.0154252410243902
0.0245105747619048
0.0270587138095238
0.0592901961904762
0.0927556590476191
0.0179017311904762
0.552880723809524
0.0160569964047619
0.0818006704761905
0.0277010035714286
0.0289194623809524
0.0327102680238095
0.0998278623809524
0.0270807547619048
0.0352859457142857
0.11830318547619
0.0221865497619048
0.0230323715853659
0.0238069178571429
0.154879102380952
0.390920771428571
0.128227728809524
0.0674370792857143
0.0889769004761905
0.0144180541904762
0.0986423795238095
0.0385798312857143
0.14217514047619
0.0126046364047619
0.0391418776190476
0.0131823562142857
0.0748264383333333
0.335038823333333
0.285327313333333
0.33953758
0.567026535714286
0.0421723485714286
0.104979450714286
0.0101461365
0.52463136
0.134817113571429
0.047927919047619
0.0857805526190476
0.0154958433571429
0.346501542857143
0.160985281904762
0.0132620097380952
0.0231723807380952
0.0304844704761905
0.0280903104761905
0.219500940238095
0.61816680952381
0.138920992857143
0.24753505952381
0.18151802047619
0.102294534285714
0.0939759011904762
0.263452537619048
0.0993204695238095
0.0875761785714286
0.254499973809524
0.0390457547619048
0.0567706083333333
0.032903185952381
0.097603309047619
0.0346770652380952
0.0196346804761905
0.68364509047619
0.0737821083333333
0.258434200714286
0.198328030952381
0.0231901189
0.0883985904761905
0.608159880952381
0.0151135015238095
0.0762978945238095
0.083770774047619
0.065886375
0.32449541
0.058273630952381
0.181241478571429
0.0739133909523809
0.33872203
0.148124026428571
0.171215610952381
0.0702606433333333
0.0171320641904762
0.101445707380952
0.0231941038095238
0.0702128476190476
0.103999951428571
0.0861065169047619
0.051246035
0.0180085013809524
0.723118757142857
0.485613019047619
0.0924746409523809
0.127050841904762
0.113705473809524
0.0162126952857143
0.10906506452381
0.0631778166666667
0.0541825478571429
0.135898976190476
0.0194185620731707
0.162648752142857
0.021794208547619
0.112865180952381
0.637426211904762
0.100258811190476
0.538465042857143
0.0343128511904762
0.169245240238095
0.0962922526190476
0.195880452380952
0.257466784285714
0.147082782619048
0.0136554665714286
0.0879073026190476
0.0751298514285714
0.123497443095238
0.39230365952381
0.0161248566904762
0.0265555526190476
0.639396107142857
0.0807797854761905
0.173827065238095
0.0675526566666667
0.0815101621428571
0.0190446178571429
0.38839291
0.0833630828571429
0.418352102380952
0.0345593607142857
0.159438110714286
0.0141389842195122
0.149139199285714
0.160335159761905
0.0571248819047619
0.0517926823809524
0.0245401042857143
0.05022507575
0.0170664673658537
0.151508995
0.185210596904762
0.0135491478333333
0.127307878333333
0.0856440314285714
0.111272636904762
0.11329234
0.0870467780952381
0.130123352380952
0.0952506173809524
0.131598280714286
0.0251232646666667
0.0174088177317073
0.0806214233333333
0.0793505161904762
0.574355228571429
0.0193890253809524
0.267184049761905
0.167374458095238
0.187470605
0.113726673571429
0.191536718333333
0.106891640238095
0.0891522904761905
0.514433740476191
0.0921606676190476
0.0140228472142857
0.554061274761905
0.0869602592857143
0.078400295047619
0.0519314811904762
0.132408729047619
0.042406185
0.241296942857143
0.208209207142857
0.0878023930952381
0.0325027395238095
0.0382652479761905
0.0594358947619048
0.161383312142857
0.678316492857143
0.106575766190476
0.112882787619048
0.154105855952381
0.464717843809524
0.0215709169047619
0.155062832619048
0.0467965176190476
0.116201465952381
0.0692268873809524
0.0635284745238095
0.0696422245238095
0.0818993115238095
0.0779177264285714
0.0795891523809524
0.0305699538095238
0.0318883845238095
0.0301348475952381
0.0677503897619048
0.129022792380952
0.0796241816666667
0.0747789992857143
0.0873255145238095
0.086655745952381
0.224326143809524
0.0284873230238095
0.525755033333333
0.206559280952381
0.0182605472857143
0.0438202263571429
0.0163294956829268
0.261573628571429
0.242119371666667
0.14377239047619
0.148613430952381
0.652148333333333
0.201794110714286
0.076590609952381
0.0728866997619048
0.166960976904762
0.270913742380952
0.0140828388809524
0.545557498571429
0.0205328233333333
0.0153748193714286
0.150478095238095
0.243615993333333
0.235355542619048
0.0764970509523809
0.082840869047619
0.0408755186
0.0396395744285714
0.0928671533333333
0.0974452061904762
0.0214800897142857
0.265484215238095
0.106153550238095
0.113248477857143
0.141366196428571
0.134471895714286
0.09765195
0.140890871428571
0.066237995
0.103920433809524
0.0534166135714286
0.0959777307142857
0.033425695
0.0845513323809524
0.144728222142857
0.0946044547619048
0.0219280145238095
0.17655154047619
0.271757514285714
0.0245206883333333
0.436206357380952
0.0152145622195122
0.0378632535714286
0.385545366904762
0.133195996190476
0.101089377380952
0.0998329833333333
0.299737026190476
0.0178436583095238
0.0137905602142857
0.014690968952381
0.588824411904762
0.105668042380952
0.169472745238095
0.291244016666667
0.468590384047619
0.0247240342857143
0.017178376
0.14684050452381
0.192894633571429
0.11873014547619
0.0751413926190476
0.104036165952381
0.0253102882380952
0.0931762369047619
0.0814170592857143
0.068239775952381
0.170629583333333
0.0935935076190476
0.0729241054761905
0.0374510447619048
0.0283711516666667
0.483232276904762
0.151061128571429
0.04718722
0.686035169047619
0.107939211190476
0.0327914161904762
0.634496192857143
0.143657163658537
0.105661295714286
0.39237889047619
0.747189430952381
0.0966302364285714
0.0145849418095238
0.0265847933333333
0.0290647737857143
0.342244845952381
0.103470631190476
0.102284675952381
0.0298888987142857
0.329141017380952
0.155849981904762
0.0399313588095238
0.015469246802381
0.236219838095238
0.0589172685714286
0.0361904488095238
0.118442428095238
0.0237978833333333
0.11674402
0.0361963485714286
0.0196875239047619
0.0523736842857143
0.109704671904762
0.0942747666666667
0.0510066708292683
0.531310838095238
0.259028509285714
0.0955891992857143
0.43484146952381
0.133374255238095
0.582813154761905
0.0310179152380952
0.374004647619048
0.06394557
0.380809447619048
0.103185203095238
0.0701248038095238
0.0267325435714286
0.08973493
0.0692573916666667
0.303105450952381
0.272257635238095
0.373529085714286
0.0302464813809524
0.0587251507142857
0.0792937640476191
0.0369107031707317
0.0219682180952381
0.104246985952381
0.0778630802380952
0.0747271338095238
0.0927081897619048
0.153632587380952
0.0974487857142857
0.024391382
0.0519517404761905
0.114523901190476
0.103701378333333
0.130572906190476
0.025474050952381
0.0205660086428571
0.0475438430952381
0.0297791116666667
0.0797417964285714
0.116652074047619
0.0900996576190476
0.179888028571429
0.0492685958536585
0.151391042857143
0.129184568571429
0.63053475
0.0520610721904762
0.0151683099285714
0.0916431397619048
0.0217471228571429
0.0363498997619048
0.0350705077619048
0.0184076456190476
0.0240731502380952
0.135841688571429
0.174342766666667
0.0157145411428571
0.517856416666667
0.0243871638095238
0.287795216666667
0.441637472380952
0.210055614285714
0.092186285952381
0.104726898571429
0.0400272388095238
0.0201812471190476
0.454629114761905
0.0437532266666667
0.0867595338095238
0.0727238692857143
0.10086628452381
0.0237658824761905
0.106532825952381
0.140273755
0.362798459761905
0.0877524392857143
0.220287424285714
0.592113011904762
0.124752148809524
0.0199970789285714
0.145164864761905
0.745095985714286
0.0389623373809524
0.0819651173809524
0.0748479642857143
0.661741764285714
0.154218702857143
0.14193105452381
0.105436038571429
0.00977093834146341
0.0589039890476191
0.0249833969047619
0.0757453697619048
0.0187550627857143
0.0335879351666667
0.157844414047619
0.0301511707619048
0.128207096428571
0.262132882619048
0.0132732883170732
0.221921785714286
0.0732908416666667
0.0702045602380952
0.0980408345238095
0.0208108626190476
0.0123771188333333
0.0658776404761905
0.33324638452381
0.0853334945238095
0.0322435285714286
0.112400321428571
0.0225652575238095
0.086147829047619
0.0552316523809524
0.0613643580952381
0.559943383333333
0.0785761759523809
0.139474840238095
0.0512516811904762
0.0383064292857143
0.0474409191190476
0.0887864811904762
0.341585947619048
0.38462929047619
0.0704369028571429
0.1544292
0.0227303407142857
0.0250229678571429
0.137516562619048
0.428436621428571
0.13057604047619
0.0352569054761905
0.0900493342857143
0.0236800469047619
0.0222274909047619
0.060584040952381
0.0947183721428571
0.0130911792142857
0.016412154
0.147077440952381
0.0228786201428571
0.0136251151190476
0.042531575
0.119362719047619
0.0389485592857143
0.100020564047619
0.0763183395238095
0.052383915
0.372845160952381
0.125064831666667
0.0557063238095238
0.238843143333333
0.324301962857143
0.196911478571429
0.368354121428571
0.0135920479285714
0.0317613735714286
0.280724453095238
0.0332691888095238
0.0408046135714286
0.0235289273333333
0.404082307142857
0.0238892876190476
0.322100653571429
0.0509982088095238
0.0746621519047619
0.296044690857143
0.0170953105714286
0.133809725
0.0224934702380952
0.178068345238095
0.155306803095238
0.169311634285714
0.0456142585714286
0.124413983095238
0.500204591904762
0.247698178571429
0.0229372340714286
0.0504172302380952
0.0830579297619048
0.0596734795238095
0.031363685952381
0.0721518909047619
0.0359536430952381
0.0353227388095238
0.0618222812619048
0.177152430952381
0.0174368026666667
0.0173290892142857
0.138374754761905
0.0426602033333333
0.0864787357142857
0.0455061780952381
0.412679609285714
0.072859419047619
0.0164496465238095
0.123666229761905
0.339191832142857
0.0788667769047619
0.122430797619048
0.0544480835714286
0.019984219952381
0.0801485797619048
0.109263883333333
0.0321843169047619
0.319821052380952
0.0525718354761905
0.073525524047619
0.0259775835714286
0.0736752433333333
0.188914979761905
0.0565451988095238
0.0828466985714286
0.0701183578571429
0.20671382452381
0.143960457857143
0.0749304180952381
0.0854757897619048
0.0749457254761905
0.0336311247619048
0.130333523170732
0.0410371578571429
0.0127324768292683
0.0600964264285714
0.0702364278571429
0.0950625071428571
0.302619969047619
0.117902182619048
0.0704181575952381
0.396905327619048
0.0814245061904762
0.109592108333333
0.0219394931666667
0.511082054761905
0.0952707973809524
0.216098135714286
0.0759523976190476
0.168164495238095
0.0249989243809524
0.0304698138095238
0.112220368095238
0.171049743095238
0.868286104761905
0.0398156124390244
0.121470668571429
0.150278497380952
0.0166154201428571
0.00976554154761905
0.0444619254761905
0.0215955101190476
0.0103247300714286
0.035831944047619
0.0388538793095238
0.104885588809524
0.0913556051219512
0.0251492516666667
0.0204643964285714
0.200939054285714
0.102379302857143
0.126790700714286
0.0209515596904762
0.118834804047619
0.087151704047619
0.0962528133333333
0.0432959914285714
0.0455593192857143
0.0193098796666667
0.522892195238095
0.0121968276190476
0.650164230952381
0.060459359047619
0.0881443052380952
0.029521367547619
0.0845915409523809
0.0241064935714286
0.0494187930714286
0.277865661904762
0.0801564030952381
0.0925194152380952
0.0375261283333333
0.113719904285714
0.0330878802380952
0.0126366268095238
0.0229413273809524
0.118144058095238
0.216413843095238
0.0794048947619048
0.0181300883809524
0.256428185714286
0.273936423809524
0.181092585952381
0.125746244761905
0.0146959297380952
0.021436924047619
0.0241580847619048
0.014533460452381
0.038563640952381
0.0206654682926829
0.0573786873809524
0.0650714604761905
0.100807572857143
0.0194543697619048
0.111276380243902
0.00965880340476191
0.175732573809524
0.684879223809524
0.237245414285714
0.00868242782926829
0.0861758166666667
0.21923729047619
0.390206738095238
0.0247259328571429
0.0326118569047619
0.147223419047619
0.06618552
0.146425408780488
0.0181720826904762
0.0464148111904762
0.0869264166666667
0.0759493685714286
0.10505255
0.111631197857143
0.367782319761905
0.141843042857143
0.0339836257142857
0.0287740666666667
0.108413187619048
0.0274576338095238
0.0851943588809524
0.177733838095238
0.106102382142857
0.0129874317857143
0.0214546316428571
0.339359229285714
0.0492836551190476
0.048566694047619
0.118814551666667
0.710196430952381
0.074486165
0.0319334226190476
0.0288274547619048
0.0669080948780488
0.0167831052857143
0.10536692452381
0.0153130411904762
0.376364295238095
0.0851736064285714
0.0167968390487805
0.0195477401904762
0.18366375952381
0.024509237452381
0.442029821428571
0.192057986341463
0.111285706190476
0.0574454795238095
0.315253263809524
0.0660414123809524
0.0244867366666667
0.346375956428571
0.0994496033333333
0.158547069047619
0.0959103097619048
0.153269271428571
0.104392154285714
0.0173680838809524
0.0341251238095238
0.101931075952381
0.0281928878571429
0.379326626829268
0.0164502705952381
0.0728946247619048
0.452599290714286
0.0835377030952381
0.0482484830952381
0.102292368809524
0.0200600886341463
0.101778673333333
0.0236404376190476
0.0649781569756098
0.0337737192857143
0.515138656904762
0.0695522745238095
0.0990864678571429
0.131629832380952
0.0800379680952381
0.223254979761905
0.448441397619048
0.0498959576190476
0.075620210952381
0.0978779045238095
0.765169171428571
0.274123523809524
0.0210692569047619
0.655808607142857
0.0281038522926829
0.135021698809524
0.116969931666667
0.0577571647619048
0.120537282857143
0.0549764347619048
0.0447867635714286
0.252709633333333
0.0145562745238095
0.143432135609756
0.0494952436585366
0.145263825952381
0.0887101633333333
0.067224105
0.232670983571429
0.151625529047619
0.0815293861904762
0.105737881190476
0.0996084690476191
0.0133190445238095
0.107698338571429
0.0137404343571429
0.141034459047619
0.0599054826190476
0.131732711428571
0.16880235
0.152541144047619
0.168411962380952
0.178959227380952
0.0112785051428571
0.0588555397619048
0.0881721623809524
0.0519015128571429
0.768225545238095
0.264081566666667
0.0185284957857143
0.0847658552380952
0.0317374016666667
0.465984233333333
0.072963959047619
0.316949826904762
0.0332037024146341
0.0781842864285714
0.09883499
0.0335554797560976
0.478960133333333
0.104187486190476
0.122348969285714
0.121927553571429
0.167185726190476
0.0137753338333333
0.0509892373809524
0.0668712142857143
0.0743977657142857
0.0106285160238095
0.126520035238095
0.0616406823809524
0.108280752619048
0.138183202142857
0.158849595714286
0.10464019452381
0.109855246666667
0.023396135902439
0.0143729801190476
0.0380020588095238
0.102139921428571
0.0442306273809524
0.110423251428571
0.11943772047619
0.060919320952381
0.0821650857142857
0.099073525
0.101384663809524
0.279038052857143
0.195124675714286
0.0146156053333333
0.095944079047619
0.0478851064285714
0.0299438649761905
0.127484458333333
0.571485623809524
0.502167221428571
0.0310665630952381
0.261083744880952
0.131005010285714
0.139463704047619
0.0368466095238095
0.25120654047619
0.120334757857143
0.0236380269761905
0.022023285
0.0369175938095238
0.0378819864285714
0.0767391130952381
0.0289895857142857
0.0277145956097561
0.124982236904762
0.158502369047619
0.0516667292682927
0.119962217380952
0.125597833333333
0.0320189161904762
0.225768476190476
0.0227546673809524
0.159038723571429
0.025099909
0.143873837380952
0.0446783735714286
0.0200880233571429
0.0440250364285714
0.0288340423809524
0.0336226319047619
0.0422844738095238
0.0338528671428571
0.0682141428571429
0.203869724428571
0.0161470012195122
0.0269375213809524
0.261035509523809
0.0866344914285714
0.15487631452381
0.076388535952381
0.108571292619048
0.266048744285714
0.0189921309285714
0.0402130383333333
0.0995299221428571
0.351200007142857
0.08691033
0.435005578571429
0.030383726452381
0.00880254878095238
0.0755415433333333
0.159768975
0.434001795714286
0.36958909452381
0.218523440952381
0.0844370121428571
0.0916983204761905
0.0954082519047619
0.696740795238095
0.0161895847619048
0.109044322857143
0.079382155
0.106562355952381
0.0472183033333333
0.181631323809524
0.0461921902380952
0.0758861664285714
0.175393684761905
0.0968586335714286
0.0506649085714286
0.0904407042857143
0.015667293
0.0975051676190476
0.0200994606904762
0.0763141723809524
0.0957177088095238
0.320186864285714
0.0737504178571429
0.0274592220243902
0.0504714535714286
0.0109968273809524
0.0214476083333333
0.107010862619048
0.117396798809524
0.0766980497619048
0.019510790952381
0.0348182869047619
0.0311956430952381
0.234953192857143
0.0208428363571429
0.114318732380952
0.0154188421904762
0.0610344719047619
0.0919718388095238
0.0741512921428571
0.020204172452381
0.0325882016666667
0.0366537746190476
0.0452378047619048
0.111033875952381
0.121655421666667
0.0638694483333333
0.0746500107142857
0.488663571428571
0.258770094047619
0.560925002380952
0.50897300952381
0.0885236557142857
0.0102130382142857
0.0604862130952381
0.0153298220238095
0.033102710952381
0.0127533303095238
0.10565917452381
0.0131422922682927
0.0245195262195122
0.069017704047619
0.0148412630714286
0.0719431833333333
0.0158051533571429
0.0588114492857143
0.638766342857143
0.0961839166666667
0.0214539483333333
0.0141079163809524
0.378714939761905
0.0224640621428571
0.0200898864285714
0.0133912684047619
0.0284615878571429
0.114975777142857
0.674098064285714
0.137430690714286
0.0345529408809524
0.169525197619048
0.0179302514761905
0.0690361292857143
0.0313944171428571
0.0296766888095238
0.225221759512195
0.0615107016666667
0.0467104711904762
0.0991099195238095
0.0312774688095238
0.780959490476191
0.0525427597619048
0.0338846330952381
0.0887694595238095
0.102413836428571
0.129613101904762
0.0497352465952381
0.63855855047619
0.699480714285714
0.0436915995238095
0.0172035652926829
0.0259414289047619
0.0909779411904762
0.0213552972142857
0.354749673809524
0.134403891190476
0.204905433333333
0.107572055952381
0.174026657142857
0.0867302197619048
0.0262593876190476
0.0913895666666667
0.0590617123809524
0.051941770952381
0.477138698809524
0.533196656190476
0.115252609047619
0.0726188145238095
0.0817489657142857
0.265075761904762
0.124639458809524
0.0584222042857143
0.0477405569047619
0.0970491073809524
0.12675049
0.016086421952381
0.0122571532619048
0.174173042142857
0.0337454671428571
0.107858666904762
0.0878236630952381
0.0822518721428571
0.472515342857143
0.0763910440476191
0.3274928
0.0764182288095238
0.0363537530952381
0.0831955142857143
0.110787896904762
0.3595076665
0.0247817432619048
0.104767343571429
0.100877917857143
0.21362637047619
0.18273020052381
0.154325304761905
0.0570492990243902
0.275605985238095
0.136908216666667
0.115140204761905
0.0737280963414634
0.0877939373170732
0.0382990058571429
0.00966676976190476
0.0685490542857143
0.0284754326190476
0.0681164707142857
0.0661128788095238
0.0277122135714286
0.0236919299761905
0.0191741926190476
0.0411920697619048
0.0865089933333333
0.0154266125238095
0.545610419047619
0.410191982380952
0.197436825
0.0164237447857143
0.150631949285714
0.277397793095238
0.0617315128571429
0.0661013376190476
0.015448868047619
0.476122397619048
0.0213025221428571
0.128578197380952
0.0962547435714286
0.0208670142857143
0.1663737
0.0800224204761905
0.5476515
0.51174851952381
0.149901865238095
0.0857393873809524
0.130251365238095
0.466419154761905
0.0163591344047619
0.0693945178571429
0.114738436190476
0.0680377876190476
0.0876822557142857
0.0257690030952381
0.719063035714286
0.0196094169047619
0.0138019621666667
0.070902990952381
0.0696286357142857
0.0262195072195122
0.0692410647619048
0.0181059335714286
0.108770227142857
0.180074577857143
0.381360316666667
0.0368088804761905
0.44721814547619
0.0754138282926829
0.303965921428571
0.210210464285714
0.0900385488095238
0.0656796833333333
0.129289621904762
0.0190095487857143
0.0580240304761905
0.0869874254761905
0.0316517980952381
0.0726207676190476
0.119857880952381
0.182475102380952
0.150590221428571
0.0708198738095238
0.275462305238095
0.0375565004761905
0.0534328727857143
0.107516302619048
0.0621188554761905
0.436222889285714
0.34074521947619
0.0823050769047619
0.0146008781666667
0.0889826683333333
0.498342447619048
0.0380418328571429
0.111986298095238
0.412882814285714
0.015143183047619
0.0790353321428571
0.0724810616666667
0.0981851809523809
0.0315173213809524
0.545390553095238
0.246704938095238
0.64501735
0.123431127619048
0.0337351854761905
0.107067648333333
0.0417217933333333
0.0653065228571429
0.0638876645238095
0.20928975547619
0.046739495952381
0.0877862057142857
0.142451940238095
0.729166559523809
0.16602454047619
0.777475102380952
0.6171515
0.317754468571429
0.0409466086666667
0.02461844205
0.0903279412195122
0.0612823933333333
0.0198182237380952
0.0207960067142857
0.359322547380952
0.0404855983333333
0.252267816904762
0.0676810188095238
0.0421194019047619
0.113231248095238
0.0398577642857143
0.0292234211904762
0.0872825797619048
0.0184658428571429
0.126777061904762
0.280502702380952
0.144776926190476
0.0154332547142857
0.0234856415714286
0.0331181737619048
0.0957985066666667
0.089320165952381
0.144265080238095
0.506831495238095
0.019169854047619
0.339043015238095
0.349343095952381
0.0326537780952381
0.101897152142857
0.0443210207142857
0.0668361652380952
0.0900903638095238
0.10093275047619
0.0665473861904762
0.113179237380952
0.128192985714286
0.622340885714286
0.425758486428571
0.181125981666667
0.0188355897619048
0.106146762857143
0.0236210733333333
0.10529978
0.033038538
0.0204330644390244
0.0213803259047619
0.0156122654761905
0.0533640323809524
0.326466973809524
0.128323240731707
0.0362227021428571
0.0728879919047619
0.0186927748333333
0.117701783333333
0.213357085714286
0.126492206666667
0.0581558545238095
0.100111472857143
0.0798537052380952
0.109395836428571
0.130187003571429
0.0148434846829268
0.0936070904761905
0.156205776190476
0.030671835
0.0168413472142857
0.159022765238095
0.571941692857143
0.02996487
0.0589706564285714
0.0480806011904762
0.0206177345952381
0.140124791428571
0.106006843571429
0.0358551354761905
0.0527630416666667
0.296495345238095
0.0865977366666667
0.10066945952381
0.573339233333333
0.159538905238095
0.00948566607142857
0.035817580952381
0.165137131428571
0.147094521190476
0.42502509047619
0.128945997619048
0.348685526190476
0.0693036404761905
0.100726717380952
0.144127192380952
0.0873521483333333
0.1438078
0.718508288095238
0.0910358757142857
0.0183428280952381
0.146762069047619
0.499500391190476
0.218947771428571
0.0508592004761905
0.0176831775365854
0.393506846190476
0.369790758095238
0.0735063597619048
0.105815806190476
0.316879378571429
0.321891082142857
0.0512795483333333
0.0560788378571429
0.129493197619048
0.0702343688095238
0.0960789423809524
0.0236023345714286
0.0303098486428571
0.0462674233333333
0.122105067142857
0.0974200048780488
0.106842038333333
0.136824344047619
0.142328457142857
0.589017978809524
0.0297301161904762
0.0971986863414634
0.0318319671428571
0.0942950319047619
0.506296275952381
0.0890350252380952
0.0943747552380952
0.277644616666667
0.133264771904762
0.0800707083333333
0.0158548183333333
0.0243910361904762
0.0754732876190476
0.0943200442857143
0.0586383636585366
0.134685209268293
0.0323930308333333
0.144712523809524
0.027292135952381
0.0683765542857143
0.104447283809524
0.0967412483333333
0.176681716904762
0.11651896047619
0.110559054047619
0.08675402
0.016905148547619
0.250757888095238
0.027598506097561
0.0960248995238095
0.036033904047619
0.0276016130952381
0.440788807142857
0.0720793970731707
0.032637055
0.07264485
0.028564670952381
0.0208716464047619
0.0133999160714286
0.25188800647619
0.152489879047619
0.230934942857143
0.290715452380952
0.109920562857143
0.012622298047619
0.100371338095238
0.111350868095238
0.0530759890476191
0.153640697619048
0.102643154047619
0.0415118616666667
0.0333691038095238
0.11161778047619
0.0660016747619048
0.0584703004761905
0.0189223571666667
0.0728577528571429
0.100199571428571
0.0905324424390244
0.0962776933333333
0.0292293125
0.514312359523809
0.0640532171428571
0.0991407478571429
0.0673176688095238
0.238232019047619
0.134515015238095
0.118018421190476
0.112954178333333
0.0184425420714286
0.0148598634761905
0.0201449525952381
0.0295806671428571
0.23155760547619
0.0868366669047619
0.0917485590476191
0.0739451824761905
0.0192585466428571
0.0649339888095238
0.191199227142857
0.103218834285714
0.0932470176190476
0.363250375
0.0237459616666667
0.164681741666667
0.356282671428571
0.618061901428571
0.151783107142857
0.327823769761905
0.0977153869047619
0.42210085952381
0.118134406904762
0.0524702602380952
0.101699958809524
0.0922441285714286
0.125499254761905
0.0235042396428571
0.024842370952381
0.186582189761905
0.0941848373809524
0.019364703452381
0.106753462857143
0.0756432845238095
0.123647982857143
0.0582422054761905
0.0830975069047619
0.217680518809524
0.144316798809524
0.0752949654761905
0.10988081547619
0.0190859386190476
0.114015125952381
0.0124552765952381
0.0378856254761905
0.106031809761905
0.0254103276190476
0.0264699319761905
0.110181237619048
0.102741812619048
0.447455361904762
0.556529133333333
0.122416868333333
0.0147045387619048
0.0723727535714286
0.0175915378333333
0.0116468328536585
0.0181462572857143
0.02766236
0.0228183819047619
0.0203387533658537
0.103883220952381
0.0156255131190476
0.0907911430952381
0.0604350904761905
0.0658867790476191
0.0721258411904762
0.290045928571429
0.157926726190476
0.0263504748333333
0.0227585849285714
0.0702680678571429
0.0732399783333333
0.0480153752380952
0.105690438809524
0.0231750256904762
0.0766832995238095
0.148358222380952
0.0426013264285714
0.542911980238095
0.0394712128571429
0.573097076666667
0.0161146621666667
0.0590704652380952
0.0342156823809524
0.0749845380952381
0.0694762454761905
0.0810411769047619
0.016252851452381
0.401004638095238
0.018702837547619
0.0638438661904762
0.0143705784047619
0.0877617228571429
0.017295610452381
0.174807316666667
0.713271780952381
0.0436286254761905
0.58544660952381
0.466604064285714
0.135040519285714
0.140694881428571
0.0862368583333333
0.523269078571429
0.497297215238095
0.0150576165714286
0.0790254511904762
0.104298207142857
0.0655038595238095
0.128139777857143
0.0390917361904762
0.160110334047619
0.0567038772619048
0.102163397619048
0.131296520714286
0.0957517259523809
0.0349226829268293
0.111077558809524
0.0136733650238095
0.0225625466190476
0.0785968161904762
0.0314185771428571
0.0278039530952381
0.106142143095238
0.099482645
0.291680876190476
0.0207894226428571
0.0306440061904762
0.0779685447619048
0.171917869047619
0.341080381190476
0.0671511197619048
0.352698180952381
0.111820856190476
0.627613211904762
0.0237342688095238
0.0238419617380952
0.0944979923809524
0.0314427763414634
0.0371413123809524
0.0895952688095238
0.110435068333333
0.319136335714286
0.0809413545238095
0.0976493852380952
0.102609428809524
0.0322779157142857
0.0315759054761905
0.10791872547619
0.081738061
0.0873120242857143
0.323884957142857
0.0991417407142857
0.0182373702380952
0.0878434138095238
0.159805711666667
0.504185403333333
0.0569733778571429
0.351317714285714
0.583931545238095
0.114748041904762
0.0408419207142857
0.117884154761905
0.0411585711904762
0.060660654047619
0.0179338457857143
0.0550136330952381
0.0357104719047619
0.0948230102380952
0.124490203809524
0.0575166857142857
0.11697046047619
0.0877019116666667
0.201105435714286
0.0758479152380952
0.567025519285714
0.226908692857143
0.0723947404761905
0.198316357857143
0.047080834047619
0.194815817317073
0.17599949047619
0.0775311519047619
0.0170925270952381
0.0182250007380952
0.428613714285714
0.0490038761904762
0.0962740640476191
0.0208766241904762
0.469872588571429
0.0488578578571429
0.102864285952381
0.0581234286428571
0.639300861904762
0.0454818514285714
0.0637574959523809
0.193248563571429
0.0151087018571429
0.085391805952381
0.341559107380952
0.0635527116666667
0.0986065692857143
0.429053864285714
0.179906482142857
0.0317071999285714
0.628571597619048
0.0360743078571429
0.120787763809524
0.0994214230952381
0.085020685
0.0406159228571429
0.0481134904761905
0.0846569783333333
0.716606176190476
0.113724173333333
0.499493818809524
0.0575173157142857
0.125300572142857
0.0189235748780488
0.0622937021428571
0.0880443233333333
0.0636531432619048
0.0305824252380952
0.0160898722380952
0.0363772121428571
0.195206716666667
0.14275060952381
0.0340401580952381
0.00920842166666667
0.0776326147619048
0.108989998095238
0.0205562669047619
0.0226603875952381
0.0110351048809524
0.58038731952381
0.033456589047619
0.298405980714286
0.0373044523809524
0.0957428364285714
0.153198981428571
0.101676049761905
0.0389993292682927
0.634710652380952
0.143222148571429
0.036379606
0.248541285238095
0.233039147857143
0.105959971904762
0.175585627619048
0.0532878907142857
0.0201979843809524
0.0473813038095238
0.0400602083333333
0.0200122430952381
0.372802993571429
0.0246646339047619
0.0977800569047619
0.0176491230487805
0.108530723333333
0.0734393604761905
0.29882475952381
0.140228537142857
0.297880273
0.08239101
0.101290989047619
0.501137802380952
0.65934389047619
0.0438758142857143
0.0750044464285714
0.0637144661904762
0.0964431528571429
0.0117484374761905
0.0228782613095238
0.386846497619048
0.134479048809524
0.187085335714286
0.162454050238095
0.6990055275
0.124246782142857
0.0183452578809524
0.017340681547619
0.146622778571429
0.223842871428571
0.656378580952381
0.0447482804761905
0.0749227073809524
0.0744970564285714
0.132652546428571
0.065639175
0.0463697545238095
0.0882357019047619
0.279650397619048
0.127487836666667
0.106912161190476
0.414176752380952
0.029217733452381
0.0314995047619048
0.0251298001428571
0.0781905628571429
0.0257837558095238
0.0162485943095238
0.326775346666667
0.0176115218333333
0.344055242857143
0.0765540373809524
0.0679685523809524
0.0965393752380952
0.0495874597619048
0.0203418378292683
0.0963500333333333
0.70791295
0.0222130554761905
0.0512518926190476
0.302658895238095
0.0741015823809524
0.575886376190476
0.0286116742857143
0.160774159047619
0.0554157619047619
0.0971967128571429
0.0708079161904762
0.018724433
0.00843770902380952
0.652266178571429
0.145651832380952
0.310640341904762
0.0334397683333333
0.683577835714286
0.126380745952381
0.0794412535714286
0.870661430952381
0.024720516952381
0.130141170714286
0.650105478571429
0.0720479021428571
0.039257818452381
0.0162272171666667
0.137546884285714
0.12680961
0.0311414261904762
0.061653595
0.102484109285714
0.0990334761904762
0.0985956364285714
0.182837743571429
0.0620879407142857
0.344607066666667
0.0646429897619048
0.010584333452381
0.167001189047619
0.0880819311904762
0.0167728062857143
0.111531707142857
0.0736243888095238
0.0657684804761905
0.0220990103333333
0.105710844761905
0.0845929388095238
0.531792794285714
0.0961227978571429
0.0743021780952381
0.0369732145
0.0766859280952381
0.0948436973809524
0.405893956238095
0.0641707719047619
0.0365110216666667
0.083391625
0.114748518095238
0.0143873057142857
0.291275511904762
0.724097088095238
0.0223335873333333
0.0328541423809524
0.0276810180952381
0.0639802716666667
0.123726603333333
0.0331623159523809
0.0665157
0.0930859914285714
0.0267532
0.054348605
0.0201920266190476
0.343955757142857
0.143174875238095
0.351525914761905
0.0758118719047619
0.521801180952381
0.016489759
0.115480695952381
0.114253763095238
0.0237023661904762
0.0272712598571429
0.343697269047619
0.448014757380952
0.103111841666667
0.507211685714286
0.0157296493809524
0.0473984369047619
0.0409419513095238
0.0615126892857143
0.227456824761905
0.103077766190476
0.0806189338095238
0.126829794761905
0.0614261242857143
0.0806680623809524
0.0786776083333333
0.0709476135714286
0.0195480376904762
0.13483183
0.408860292857143
0.316211702380952
0.0286931757142857
0.0416885378571429
0.0776075704761905
0.042495605952381
0.372740627380952
0.0538810854761905
0.0809723583333333
0.0184260717619048
0.0855559492857143
0.103967035238095
0.118947053809524
0.0282606946097561
0.100493138095238
0.035004012195122
0.0104767951904762
0.03351384
0.0156999444047619
0.100532009761905
0.109769161904762
0.10918716047619
0.0150996715714286
0.0452355933333333
0.0228415182926829
0.0864363592857143
0.0675069311904762
0.108196187
0.10796997952381
0.187463277073171
0.0864701461904762
0.0997165304761905
0.134540237619048
0.581415619047619
0.0230522495952381
0.106577835238095
0.0253991075
0.165210783571429
0.11687792952381
0.103204986666667
0.0178758964285714
0.0243969576190476
0.20322715952381
0.0682984807142857
0.0224790583333333
0.12518204952381
0.0640777704761905
0.124349641428571
0.105989681190476
0.460365283095238
0.0253949327073171
0.0133984961428571
0.0188557342857143
0.0332859428571429
0.616728546666667
0.217649277142857
0.0777457628571429
0.0700135730952381
0.0276170914285714
0.0228444834761905
0.0970934185714286
0.074800257804878
0.253731669047619
0.128962980714286
0.0117038842619048
0.0811860657142857
0.53752045952381
0.554236066666667
0.414636793333333
0.0956743002380952
0.0565290033333333
0.655218595714286
0.0853044974761905
0.0732856092857143
0.0188838699761905
0.0154409431190476
0.0168064101666667
0.10647099547619
0.0243458796904762
0.158299269047619
0.0669236357142857
0.0796561633333333
0.567328945238095
0.0811317604761905
0.185341380952381
0.237930405
0.0199504668809524
0.0709729507142857
0.0178924621190476
0.398835180952381
0.117975322380952
0.0260389652380952
0.101649658095238
0.650852521428571
0.07423272
0.0293605546904762
0.0845341069047619
0.036904529047619
0.29283030452381
0.116758503095238
0.48147074047619
0.212357437380952
0.0725307657142857
0.0832923619047619
0.104809743095238
0.0668222595121951
0.28870740952381
0.0223732428571429
0.133586083333333
0.0961463995238095
0.0272586880952381
0.0910995476190476
0.0247681155952381
0.0126383046190476
0.110404856904762
0.106005641666667
0.113283228809524
0.110331265952381
0.0429471649047619
0.018887608047619
0.0672870733333333
0.0589629031428571
0.0822087738095238
0.0369341652380952
0.0825917269047619
0.0436537152380952
0.0685253204761905
0.0652538966666667
0.0445644978571429
0.0987294223809524
0.203166757142857
0.111255567380952
0.188984958333333
0.016841662547619
0.0271309673809524
0.0814017792857143
0.104439065714286
0.122216100714286
0.0808320657142857
0.218094819047619
0.0429454416666667
0.132821061904762
0.0844783978571429
0.321072797619048
0.0147596032142857
0.0660842861904762
0.341598495238095
0.294916038809524
0.104128443095238
0.241506615952381
0.0282642583333333
0.0758699576190476
0.490167849047619
0.100314369285714
0.0158155093333333
0.0288978133333333
0.017078727
0.129995973571429
0.0204747855
0.0190295276190476
0.258228485
0.119312707142857
0.0999257030952381
0.22324140952381
0.0820068083333333
0.17074913047619
0.110333814285714
0.085301754047619
0.0192912717619048
0.0277834076190476
0.0135681053095238
0.103971061428571
0.0737688802380952
0.305567702142857
0.0415510195238095
0.625232873809524
0.0226362033333333
0.166537334634146
0.156415504761905
0.162517379761905
0.105981205
0.114564525714286
0.112068104285714
0.0200298646190476
0.0148220660714286
0.201898725714286
0.058759675
0.0106218673333333
0.202574696190476
0.0181807223095238
0.116437980952381
0.0861843171428571
0.184664145238095
0.0215545571190476
0.0432245023809524
0.0173353825714286
0.118429791190476
0.138837236904762
0.216488446238095
0.365483093571429
0.134711138809524
0.129273613658537
0.558675633333333
0.664483380952381
0.225595676190476
0.17007517952381
0.041572215952381
0.0589184397619048
0.034335760952381
0.02325107
0.123778992380952
0.125034517142857
0.0599505230952381
0.239200352380952
0.0980384735714286
0.0271663902380952
0.0471983553658537
0.321451702380952
0.172180173809524
0.0178649847142857
0.0364243154761905
0.021778957047619
0.0222985638571429
0.08434117
0.0723757388095238
0.2726391
0.0725419214285714
0.0785323161904762
0.621051366666667
0.0109841110731707
0.617117165
0.0830770009523809
0.0692470883333333
0.100132636904762
0.0389023621428571
0.0489071528571429
0.34224194047619
0.0197087785
0.0602871573809524
0.0424550704761905
0.0362760369047619
0.0269664864285714
0.0775826457142857
0.0140969250238095
0.309188905714286
0.118164499761905
0.0255345028571429
0.0810584659523809
0.0836142933333333
0.444491223809524
0.738675471428571
0.097760314047619
0.451289536428571
0.105846072380952
0.742633035714286
0.416492133333333
0.102499134761905
0.693307454761905
0.0961927797619048
0.0273170066666667
0.119547956904762
0.129713534285714
0.120611620238095
0.0566035988095238
0.0423815845238095
0.025646595
0.0251585692857143
0.105405601190476
0.0213505202857143
0.0177098321904762
0.0216082658809524
0.0770600392857143
0.023361434047619
0.439810750952381
0.083129335952381
0.108075172142857
0.111946501666667
0.0216229683333333
0.107252327380952
0.141074551190476
0.343107
0.117603636666667
0.0177414398571429
0.0327622328571429
0.0787069678571429
0.130493712619048
0.20367508452381
0.639109362857143
0.0501765480952381
0.0915157123809524
0.0258331888095238
0.0205084124047619
0.0314516623809524
0.205410773809524
0.23331073547619
0.0359461778571429
0.0653900078571429
0.0804521842857143
0.0372127573809524
0.0751465304761905
0.033315015902439
0.0239209804761905
0.350672602380952
0.498707557142857
0.040007920452381
0.0383412742857143
0.0138472491428571
0.0836022342857143
0.0127898796904762
0.327483921904762
0.100799458095238
0.0598574804761905
0.0229789530952381
0.0161764364285714
0.0920841533333333
0.26959020952381
0.0938766245238095
0.0669418314285714
0.028412293902439
0.0913487678571429
0.0196958700714286
0.127328345238095
0.11079634452381
0.543200282682927
0.0171612642142857
0.100880670952381
0.112663148571429
0.170370666666667
0.0188345255714286
0.099371904047619
0.0112375622142857
0.243886380952381
0.0228427624047619
0.124590954878049
0.0402256663414634
0.599857078571429
0.0228309197857143
0.0756476321428571
0.678815626190476
0.0463103747619048
0.0293371524390244
0.0219888976190476
0.436476080952381
0.13922363047619
0.0760135573809524
0.394189514285714
0.02277338
0.0762248288095238
0.0310281214285714
0.151956319285714
0.342604993333333
0.369594142857143
0.0204324263095238
0.0581954204761905
0.068667703902439
0.063910555
0.238974706585366
0.367728726190476
0.177434857142857
0.0347022907142857
0.143414300952381
0.28964493547619
0.146073484047619
0.00912797307142857
0.0682746333333333
0.0191348593095238
0.025468504047619
0.080155025952381
0.0509506697619048
0.12153951
0.0933872685714286
0.0178961784285714
0.129547575238095
0.0487818411904762
0.0769793452380952
0.570473323809524
0.0240365371428571
0.384582130952381
0.0711899178571429
0.117242321190476
0.0196235213095238
0.0929871169047619
0.076924619047619
0.125902459761905
0.06328228
0.033671384047619
0.266234571428571
0.0808510992857143
0.0214584743809524
0.0917697473809524
0.0684593685714286
0.139086916666667
0.0911504285714286
0.078203990952381
0.0316926545238095
0.0692156659523809
0.109650892857143
0.0890742433333333
0.0483130797619048
0.073035119047619
0.0139196638333333
0.0292420735714286
0.0913048761904762
0.0669369780952381
0.084838880952381
0.273432423809524
0.319134904
0.0861867319047619
0.0999039247619048
0.313946972142857
0.0719304985714286
0.0910351764285714
0.383886562380952
0.0297715404761905
0.0230378123809524
0.149928368333333
0.098214129047619
0.486173535714286
0.195293211904762
0.0881907445238095
0.092981264047619
0.6951561
0.203784316666667
0.10061521547619
0.600523199761905
0.0279681211190476
0.0976223754761905
0.154192114285714
0.133286638333333
0.0503098604761905
0.32706029047619
0.221827133809524
0.0955151071428571
0.0201265202380952
0.133620617380952
0.0484112983333333
0.117521706428571
0.527607014285714
0.455697015714286
0.171916857142857
0.111864341190476
0.0744365547619048
0.124977145238095
0.447791193095238
0.112504017380952
0.116141898333333
0.201201227142857
0.0551467716666667
0.0571558333333333
0.0151785265952381
0.0325531161904762
0.183686254761905
0.126021504285714
0.0433549626190476
0.11988193547619
0.0478436071428571
0.125716503095238
0.0244766923571429
0.0913529002380952
0.0475440414634146
0.0389670169047619
0.306172647619048
0.10074469452381
0.116846778333333
0.0256347272857143
0.0636473323809524
0.233796275238095
0.0810362823809524
0.272357362857143
0.108028875
0.0573743169047619
0.100571255
0.0577280264285714
0.0817103219512195
0.082164095952381
0.0296904785714286
0.0325363507142857
0.069765945
0.0259667138095238
0.196296226666667
0.0162416077857143
0.438703552857143
0.0439246771428571
0.0967394254761905
0.0519003304761905
0.0180492412857143
0.0567788264285714
0.42891145952381
0.0739085076190476
0.666825591904762
0.0704203166666667
0.0775187242857143
0.118855466341463
0.625117164285714
0.0262395876190476
0.0683744407142857
0.14974575452381
0.109394007380952
0.101442664047619
0.13510341902439
0.0298191645238095
0.21071079047619
0.0458871742857143
0.419185693809524
0.0190375813095238
0.215867865761905
0.0186952004761905
0.174228727857143
0.204129378571429
0.114889194285714
0.0169026184878049
0.0173728416428571
0.10042601
0.0424397064285714
0.053962624047619
0.0263736304761905
0.119710028095238
0.0329440195238095
0.0163965037619048
0.100925781904762
0.551619052380952
0.109510302380952
0.027394115
0.0861454683333333
0.0897481466666667
0.0740090278571429
0.41049390952381
0.366401845238095
0.0572418730952381
0.399656690238095
0.0190869642142857
0.0170074467619048
0.144150596190476
0.217012156190476
0.0316107821428571
0.175842783809524
0.287173546428571
0.0571833169047619
0.0530783445238095
0.0138393418333333
0.0455777790243902
0.0671652411904762
0.0533256428571429
0.0676919119047619
0.0468973238095238
0.0598294411904762
0.353362032619048
0.0763572403170732
0.0214818782619048
0.124115139285714
0.022601329047619
0.0243485793809524
0.0526096492857143
0.0212138845238095
0.0890392421428571
0.0223465388333333
0.750403317073171
0.134795068095238
0.0111515398333333
0.0838012504761905
0.128969883333333
0.0539798826190476
0.0458264745238095
0.0941507252380952
0.055236465
0.00911619804878049
0.058419355952381
0.0493455366666667
0.16640072547619
0.0973461233333333
0.0304944016666667
0.0445748424390244
0.0983893404761905
0.266854215238095
0.115861771190476
0.0941474697619048
0.0205609726190476
0.245132933333333
0.0849587669047619
0.0419167342857143
0.166222223571429
0.00948544002380952
0.0707442864285714
0.0689499873809524
0.0731761345238095
0.0566553353571429
0.354509736428571
0.0208855642857143
0.09271105
0.0452653523809524
0.0261871145238095
0.0392119938095238
0.0256309053809524
0.0959544761904762
0.117061754285714
0.116476868571429
0.0361852885714286
0.0309666033333333
0.238428425238095
0.101291391904762
0.631040235714286
0.0223223122142857
0.0243510319047619
0.450218510952381
0.0797997402380952
0.0307747147619048
0.016235494047619
0.0612467564285714
0.0224005559512195
0.154097326190476
0.0693958459523809
0.0328664211904762
0.152384219285714
0.0511948828571429
0.0161590608095238
0.00977350316666667
0.0149784874047619
0.0148055781190476
0.0750759616666667
0.0156322712142857
0.12020907547619
0.0847413128571429
0.117090734761905
0.272508044285714
0.12824427547619
0.0167261022142857
0.414195042857143
0.0819712357142857
0.444289100714286
0.0132464908571429
0.025404829
0.0789595995238095
0.094835269047619
0.0887598314285714
0.215317638809524
0.0641521911904762
0.0945053402380952
0.0781213033333333
0.0747845645238095
0.343970240238095
0.0159240878809524
0.133531264761905
0.113508345
0.0297076192857143
0.0897865876190476
0.313278778571429
0.0136635444047619
0.0692875404761905
0.0169565417380952
0.135643852380952
0.0778395676190476
0.022381352547619
0.495181798571429
0.0478049304761905
0.0795268788095238
0.0934281373809524
0.0283100062142857
0.409752889761905
0.322762075
0.090738015952381
0.0835976588095238
0.0214955228571429
0.138933037380952
0.550876926190476
0.0973060926190476
0.106259760714286
0.0699430283333333
0.138324763333333
0.0693827680952381
0.0235474730952381
0.0726473285714286
0.639955542380952
0.155702923095238
0.0308501850714286
0.754797819047619
0.0337639928571429
0.887243521428571
0.0363216434146341
0.0950382683333333
0.0391247866666667
0.0318937723809524
0.0167708942619048
0.0980307111904762
0.445147245952381
0.369731010714286
0.103733326190476
0.105406674047619
0.0410720478571429
0.0179928683809524
0.0350678809761905
0.134888925
0.090916380952381
0.0245405311904762
0.0119234344761905
0.314493614634146
0.0894939826190476
0.202907345238095
0.104554070780488
0.518842418571429
0.0830267802380952
0.110431721666667
0.0988623721428571
0.071457334047619
0.0168559322380952
0.0733849004761905
0.0678272661904762
0.032365285952381
0.0263987378571429
0.049238579047619
0.0255851286097561
0.104880371428571
0.371273907142857
0.0831624592857143
0.0168418835
0.0664655338095238
0.0867286490476191
0.136814854047619
0.0422579314285714
0.113268112857143
0.013747288952381
0.0152499788536585
0.101213257857143
0.0929939404761905
0.101417425238095
0.281681374761905
0.0225877217380952
0.115231921428571
0.0601188611904762
0.0223868485365854
0.10650268952381
0.109086946904762
0.0687104264285714
0.0197748332142857
0.0672101352380952
0.0759032490476191
0.639090233333333
0.0510997040476191
0.227267566666667
0.824709647619048
0.155329980952381
0.0148113689761905
0.0670873983333333
0.291365121428571
0.117045479285714
0.064685005952381
0.0471120102380952
0.100189416666667
0.0223750389285714
0.211112911904762
0.116206380238095
0.376123865714286
0.0169970104047619
0.178159745238095
0.0367298066666667
0.033871266097561
0.014991279804878
0.0218204342857143
0.0280164566666667
0.0346714111904762
0.0176202351904762
0.0838900073809524
0.121447786666667
0.497138514285714
0.131403696190476
0.118562684285714
0.0633603171428571
0.0836124202380952
0.0817469519047619
0.018751837
0.0453241478571429
0.387442607142857
0.100568796666667
0.066291925952381
0.273400197619048
0.0517249121428571
0.0290005985714286
0.0213696733809524
0.393134716666667
0.0488131035714286
0.0646204245238095
0.136246551190476
0.0960559704761905
0.10969780047619
0.0196732445238095
0.0881540473809524
0.106037600714286
0.0702113485714286
0.0218561296428571
0.023508810952381
0.585159739473684
0.2428562
0.27428765
0.0149966050714286
0.100233630238095
0.0574568897619048
0.270763351428571
0.0366641035714286
0.130020789047619
0.0359326373809524
0.06483134
0.081587305952381
0.0328856261904762
0.0337418538095238
0.0777256426190476
0.0805401652380952
0.0806440773809524
0.660823473809524
0.141637172682927
0.101053255714286
0.0127017990952381
0.027814064047619
0.0870215138095238
0.680522207142857
0.0927520307142857
0.0264923804761905
0.0905665285714286
0.0249728037619048
0.0137020016666667
0.185532186428571
0.0438685233333333
0.337122801219512
0.0784879052380952
0.0280425323809524
0.118778181904762
0.412091168333333
0.0151033964761905
0.050416575
0.362904161428571
0.0972000411904762
0.118601232857143
0.0312737373809524
0.43290349047619
0.0378394292857143
0.0854698064285714
0.691348511904762
0.598862535714286
0.0220023111904762
0.206022775714286
0.15428625952381
0.0710552111904762
0.0861492221428571
0.149430669285714
0.0252600996190476
0.0170293499047619
0.015024214952381
0.0968204073809524
0.109950968095238
0.745782059523809
0.0176639756190476
0.0184609295
0.491195154761905
0.347693592619048
0.0738460261904762
0.0255696109047619
0.0186051157857143
0.200926054761905
0.0590843078571429
0.118088264761905
0.109347872857143
0.0636918088095238
0.0206176561904762
0.8431128
0.0878362671428571
0.359411925238095
0.126622416904762
0.0143441648809524
0.0899273523809524
0.100712151190476
0.0441508797619048
0.540280083333333
0.348659935714286
0.0330391914285714
0.0250156614285714
0.173343092142857
0.0172262089285714
0.042483645952381
0.0143722957142857
0.31820084047619
0.33531553452381
0.248966852380952
0.136416342857143
0.0184906182619048
0.0727815066666667
0.0709301321428571
0.280057416666667
0.226540462619048
0.0169579935952381
0.0736753138095238
0.149979757142857
0.0301314142857143
0.0411396292857143
0.0232940622619048
0.305233906666667
0.0675692797619048
0.0326429585714286
0.0666925283333333
0.125095340952381
0.032555953902439
0.306262245238095
0.500623102380952
0.139450913333333
0.0419513354761905
0.237333116666667
0.0713708873170732
0.179901395952381
0.349229335714286
0.354501102380952
0.143745073095238
0.0972123435714286
0.0409576664285714
0.43436305
0.0476137716666667
0.0209328489761905
0.0425829828571429
0.0266354738095238
[truncated: 1,109,784 more chars]
