# Supplementary material for: De novo DNA methyltransferase activity in colorectal cancer is directed towards H3K36me3 marked CpG islands
Source: Nat Commun. 2021 Jan 29;12:694. doi: 10.1038/s41467-020-20716-w (PMC7846778; doi:10.1038/s41467-020-20716-w)
Supplement: Supplementary file 4 — Source Data [file 41467_2020_20716_MOESM4_ESM.zip › source_data_for_figures/figure_s5/panel_b/source_data_boxplot_adenoma_h3k36me3.txt]

0.478225588095238
0.938481697619048
0.949275914285714
0.746393316666667
0.903794619047619
0.595909554761905
0.449422742857143
0.621088821428571
0.890964426190476
0.943687578571429
0.968194773809524
0.964461545238095
0.898875295238095
0.915489707142857
0.961601235714286
0.791446559523809
0.870161752380952
0.850956526190476
0.975780178571429
0.900471643902439
0.938376776190476
0.887469080952381
0.981632002380952
0.968660247619048
0.656446888095238
0.92263200952381
0.821232504761905
0.9251078
0.905324030952381
0.768356035714286
0.9805396
0.942877516666667
0.700150821428571
0.953166661904762
0.9408801
0.653227970952381
0.350643534047619
0.630493647619048
0.923963235714286
0.942470628571429
0.941575892857143
0.759644333333333
0.902243902380952
0.676124085714286
0.903952283333333
0.959123880952381
0.702670780952381
0.910218669047619
0.958930409523809
0.894050078571429
0.934603802380952
0.98611557804878
0.832503214285714
0.808373709523809
0.911022123809524
0.939103071428571
0.903958545238095
0.516286952380952
0.71994190952381
0.923089657142857
0.978896354761905
0.959732731707317
0.827352157142857
0.877360985714286
0.864360873809524
0.703393354761905
0.564659714285714
0.77090319047619
0.981307045238095
0.8803867
0.948763316666667
0.858869997560976
0.914529345238095
0.729753411904762
0.967253178571429
0.779431842857143
0.964711829268293
0.878478273809524
0.895634407142857
0.92992004047619
0.937778830952381
0.670953338095238
0.974024864285714
0.94056859047619
0.666645702380952
0.771686621428571
0.888877657142857
0.959284747619048
0.901945385714286
0.929847445238095
0.873739495238095
0.887054292857143
0.8703778
0.97538489047619
0.942538904761905
0.7136428
0.259033821428571
0.941344933333333
0.935408326190476
0.61130900952381
0.94469235
0.915676554761905
0.903994554761905
0.402667621428571
0.866655826190476
0.900591071428571
0.891219419047619
0.710540202380952
0.120248235
0.932444978571429
0.926462730952381
0.90618075
0.936366504761905
0.875945402380952
0.91459045
0.910728433333333
0.704970471428571
0.93229095
0.710022059523809
0.590512314285714
0.636957517142857
0.918360523809524
0.859670297619048
0.848993245238095
0.98402400952381
0.9354413
0.54216460952381
0.941304057142857
0.923846224390244
0.854417773809524
0.925162007142857
0.925195661904762
0.931562111904762
0.640794933333333
0.902967973809524
0.977915876923077
0.939429407142857
0.928525380952381
0.9142378
0.919399166666667
0.921994588095238
0.940529521428571
0.902492454761905
0.937519326190476
0.904095895238095
0.482645702439024
0.961721204761905
0.736320211904762
0.908087476190476
0.924481302439024
0.973744473809524
0.908335888095238
0.789520392857143
0.939229457142857
0.837241414285714
0.931173261904762
0.924601882926829
0.864311821428571
0.618735466666667
0.83684335952381
0.824942045238095
0.961193571428571
0.963499561904762
0.893726069047619
0.652940166666667
0.942264738095238
0.393901642857143
0.419480031428571
0.439089230952381
0.669856787380952
0.970780871428571
0.907904414285714
0.950265414634146
0.962921524390244
0.95140195952381
0.927020543902439
0.81108470952381
0.903868121428571
0.858509373809524
0.870310476190476
0.830675328571429
0.923108030952381
0.968427264285714
0.896080076190476
0.862262323809524
0.948458176190476
0.0242319112380952
0.873158809756098
0.976457097560976
0.921260904761905
0.931664519047619
0.895881116666667
0.654292721428571
0.899674580952381
0.940766964285714
0.721008095238095
0.931536928571429
0.974138595121951
0.972445326190476
0.914857461904762
0.576974023809524
0.708544704761905
0.935911142857143
0.945766785714286
0.917345635714286
0.919384085714286
0.379270511904762
0.852156192857143
0.510977435714286
0.94129520952381
0.905882528571429
0.490588388095238
0.93629795952381
0.927014685714286
0.504697138095238
0.918521830952381
0.767740371428571
0.943395169047619
0.938015992857143
0.943000411904762
0.974697121428571
0.957993142857143
0.930007859523809
0.940092811904762
0.543365980952381
0.840766952380952
0.921523171428571
0.955501833333333
0.764915321428571
0.922931433333333
0.826553840476191
0.901531919047619
0.816094680952381
0.913615445238095
0.97215537804878
0.959029765853659
0.984353254761905
0.0569580464285714
0.930280735714286
0.938756492857143
0.882992630952381
0.948765238095238
0.918438728571429
0.655914126190476
0.934584397619048
0.933138192857143
0.905690661904762
0.927626038095238
0.846512511904762
0.918086592857143
0.961967847619048
0.642709083333333
0.945755619047619
0.93429704047619
0.758788133333333
0.812607
0.983760605
0.760330063414634
0.793984
0.927969723809524
0.946675228571429
0.591908709523809
0.862974069047619
0.871695597619048
0.794446061904762
0.880478342857143
0.848675169047619
0.916642730952381
0.923632292682927
0.826143080952381
0.878855064285714
0.961606211904762
0.275749324761905
0.602631416666667
0.85787634047619
0.867474058536585
0.926501926190476
0.971891931707317
0.633404464285714
0.799339197619048
0.9411914
0.811808473809524
0.933016169047619
0.814060923809524
0.955589166666667
0.941431635714286
0.880454716666667
0.913075869047619
0.825886792857143
0.939054430952381
0.672248885714286
0.976341192682927
0.94285515
0.936054454761905
0.793956538095238
0.627298707142857
0.752881078571429
0.860078511904762
0.899753892857143
0.726464816666667
0.980483130952381
0.93770455
0.848790175609756
0.648823383333333
0.453671116666667
0.777357083333333
0.9719167
0.974606335714286
0.934303757142857
0.883254814285714
0.932684807142857
0.949626916666667
0.860867404878049
0.892358088095238
0.897511035714286
0.945406871428571
0.92798610952381
0.946042307142857
0.976449326190476
0.927216104761905
0.572623966666667
0.878295138095238
0.977557364285714
0.537883438095238
0.917661347619048
0.93807275
0.850966247619048
0.681081073809524
0.896405821428571
0.753073702380952
0.916997295238095
0.958131023809524
0.970675257142857
0.558947971428571
0.934543004761905
0.331537921428571
0.968106078571429
0.971571804878049
0.982566871428571
0.947133585714286
0.928603038095238
0.979579392857143
0.942933638095238
0.704503395238095
0.9351082
0.847951057142857
0.746998119047619
0.972528875609756
0.671573016666667
0.759254614285714
0.935478969047619
0.825088823809524
0.83887549047619
0.902466861904762
0.839671075
0.843875511904762
0.943981388095238
0.937103476190476
0.854796264285714
0.921174435714286
0.472639454761905
0.931723157142857
0.940733357142857
0.922686202380952
0.689831647619048
0.939613278571429
0.97640815
0.802485038095238
0.91734890952381
0.867162640476191
0.944048454761905
0.962985830952381
0.957423129268293
0.916719714285714
0.941650119047619
0.972860661904762
0.943633042857143
0.912283540476191
0.906701964285714
0.914430992857143
0.65780935
0.938708602380952
0.979880385714286
0.735020307142857
0.418007433333333
0.75977219047619
0.845042595238095
0.929042921428571
0.917922038095238
0.64498395
0.980914364285714
0.93302025952381
0.912473857142857
0.91838072195122
0.926242414285714
0.9644795725
0.885153828571429
0.875194878571429
0.915686607142857
0.941565714285714
0.905292869047619
0.848875009756098
0.878097885714286
0.337430304761905
0.896229088095238
0.930595630952381
0.709898604761905
0.878257942857143
0.74307535
0.976728804878049
0.94298255
0.75090589047619
0.926964240476191
0.83777530952381
0.607795873809524
0.887992780952381
0.91761866097561
0.918840261904762
0.947269754761905
0.921061604761905
0.831729904878049
0.8860482
0.894321623809524
0.902485385714286
0.93645177804878
0.638310228571429
0.910653107142857
0.830292028571429
0.933657728571429
0.274641126190476
0.830316264285714
0.821968802380952
0.928988897619048
0.801365719047619
0.898803845238095
0.671146502380952
0.74384455952381
0.691931695238095
0.948005561904762
0.954951435714286
0.792015176190476
0.921588628571429
0.904989528571429
0.732972371428571
0.705616216666667
0.93308415952381
0.960618947619048
0.926972923809524
0.894474440476191
0.905462233333333
0.789575114285714
0.856129033333333
0.922044273809524
0.951515952380952
0.917349383333333
0.903709866666667
0.933157676190476
0.869476904761905
0.910511538095238
0.978007592857143
0.926336528571429
0.928891897619048
0.9702598
0.955964980952381
0.964825383333333
0.911654869047619
0.618995009523809
0.928331973809524
0.659116266666667
0.907295557142857
0.908692719047619
0.755427142857143
0.484908702380952
0.884866107142857
0.714550745238095
0.946689016666667
0.909417873809524
0.918797302380952
0.969497147619048
0.942008638095238
0.426726710952381
0.925817373809524
0.95317745952381
0.905231238095238
0.349239388095238
0.387981585714286
0.636960483333333
0.894511504761905
0.955150180952381
0.927371928571429
0.632000478571429
0.919112057142857
0.74996600952381
0.481005471428571
0.906972947619048
0.913269278571429
0.59271145
0.846835104761905
0.951589966666667
0.814024235714286
0.885330076190476
0.967671545238095
0.89016785
0.973837047619048
0.928719626190476
0.892762921428571
0.917775833333333
0.862141945238095
0.879471602380952
0.89761864047619
0.923971230952381
0.618121526190476
0.944114842857143
0.737114235714286
0.942323969047619
0.980867826190476
0.978852938095238
0.245515983333333
0.86885210952381
0.93695494047619
0.871453073809524
0.706123121428571
0.894680285714286
0.881099688095238
0.918712757142857
0.910809761904762
0.885719345238095
0.9415437
0.960926554761905
0.973272755
0.874788104761905
0.919437787804878
0.95425195
0.961799002380952
0.88635485
0.0579781697619048
0.872340464285714
0.979884980952381
0.912611209523809
0.946660161904762
0.966870271428571
0.934668209523809
0.907591483333333
0.937236685714286
0.831300485714286
0.338983559756098
0.87099495
0.922316038095238
0.682312376190476
0.9355722
0.933949507142857
0.890170485714286
0.167896957380952
0.947561547619048
0.443145416666667
0.76242454047619
0.963524983333333
0.78763050952381
0.518390788095238
0.97380039047619
0.956993071428571
0.947138319047619
0.890139680952381
0.771464795238095
0.945267285714286
0.752698071428571
0.978789895238095
0.958356046341463
0.604366969047619
0.936702812195122
0.813244285714286
0.500133447619048
0.871336866666667
0.9817005
0.667677873809524
0.934432057142857
0.563848164285714
0.931167388095238
0.945830804761905
0.826047730952381
0.901751
0.531310838095238
0.959921480952381
0.696048735897436
0.758810404761905
0.941773354761905
0.758789442857143
0.930010556097561
0.930085614285714
0.923493723809524
0.0520730766666667
0.748001916666667
0.92107955
0.87258115952381
0.894486061904762
0.865914202380952
0.885327676190476
0.95173395
0.972293528571429
0.929174866666667
0.888663185714286
0.958571169047619
0.781099973809524
0.869004345238095
0.788549807142857
0.556728642857143
0.140694881428571
0.870638214285714
0.867230316666667
0.782260035714286
0.905838811904762
0.945088745238095
0.931929721428571
0.934459266666667
0.879424471428571
0.179906482142857
0.874135421428571
0.746972807142857
0.832337616666667
0.94034675952381
0.65889434047619
0.938783928571429
0.898684369047619
0.900183442857143
0.128962980714286
0.398835180952381
0.852356195238095
0.914761888095238
0.764020357142857
0.435222544047619
0.913095133333333
0.950673592857143
0.972602821428571
0.943420857142857
0.908369692857143
0.486173535714286
0.93363159047619
0.953179330952381
0.947737980952381
0.924474321428571
0.980006542857143
0.483779907142857
0.922012033333333
0.152384219285714
0.736497247619048
0.789579047619048
0.950206964285714
0.983907285
0.633261883333333
0.860324254761905
0.884031554761905
0.897142373809524
0.961602242857143
0.909839809523809
0.881917204761905
0.749842938095238
0.634404566666667
0.792430095238095
0.117431123809524
0.919802804761905
0.895934921428571
0.967485730952381
0.765237142857143
0.644950197619048
0.685736345238095
0.91341105952381
0.282456326904762
0.975313390243902
0.95489824047619
0.716315585714286
0.975462602380952
0.951617740476191
0.939895045238095
0.805222
0.966934441463415
0.851512373809524
0.896207421428571
0.78328114047619
0.871458726190476
0.940543330952381
0.892606533333333
0.742815288095238
0.961100321428571
0.180832391666667
0.929983683333333
0.896716397619048
0.935696645238095
0.751213833333333
0.976148114285714
0.73889490952381
0.941757112195122
0.707179883333333
0.95510490952381
0.938701816666667
0.484430307142857
0.937142173809524
0.922305842857143
0.889097523809524
0.979821204761905
0.970062252380952
0.931532833333333
0.897115683333333
0.868589421428571
0.9432186
0.937674752380952
0.271972469047619
0.675813895238095
0.922571752380952
0.834575173809524
0.966033652380952
0.562626453658537
0.9082904
0.983397433333333
0.515119164285714
0.45096335
0.439717738095238
0.748894971428571
0.903830992857143
0.975964545238095
0.870955721428571
0.750970457142857
0.809842814285714
0.487471271428571
0.887927497619048
0.87368360952381
0.946374853658537
0.921705838095238
0.899168357142857
0.891648923809524
0.789677007142857
0.962198495238095
0.110746134285714
0.940238557142857
0.801598335714286
0.404477468809524
0.93042504047619
0.949941635714286
0.496602657142857
0.904506854761905
0.69161620952381
0.729536247619048
0.658086247619048
0.939754892857143
0.652750233333333
0.947180297619048
0.957105523809524
0.882662026190476
0.940917461904762
0.0247027628571429
0.984568485714286
0.907595478571429
0.82069110952381
0.931268988095238
0.943252471428571
0.94559819047619
0.750980616666667
0.950736142857143
0.70904115952381
0.973926652380952
0.929534538095238
0.918225890476191
0.92190940952381
0.943616680952381
0.794389257142857
0.911546088095238
0.982117904761905
0.713637173809524
0.831072561904762
0.792683138095238
0.9480313825
0.967486665853659
0.957157583333333
0.839543961904762
0.964588830952381
0.962417138095238
0.866377004878049
0.122943226666667
0.636501605952381
0.0688631650238095
0.936741942857143
0.856851033333333
0.777576802380952
0.865008128571429
0.946507226829268
0.872891461904762
0.897460807142857
0.830165064285714
0.938214223809524
0.927526321428571
0.463944480952381
0.931695888095238
0.795567538095238
0.786214614285714
0.72347845952381
0.917448345238095
0.873212969047619
0.87223915
0.914701338095238
0.941927795238095
0.95372915
0.928964154761905
0.939872842857143
0.413419321428571
0.889947545238095
0.909495
0.568112411904762
0.742046416666667
0.958846657142857
0.939489842857143
0.560857628571429
0.878956685714286
0.75727530952381
0.874528780952381
0.943796811904762
0.452166916666667
0.907745519047619
0.954637352380952
0.885273847619048
0.307648733095238
0.908204707142857
0.459565540714286
0.949275892857143
0.860517166666667
0.927754692857143
0.978477276190476
0.872546771428571
0.929754258536585
0.927997880952381
0.644883685714286
0.956440319047619
0.978573728571429
0.845502145238095
0.557942769047619
0.804035990243902
0.302997178095238
0.888716695238095
0.914014595238095
0.929995088095238
0.916219858536585
0.938921371428571
0.890738342857143
0.91145045
0.942759754761905
0.356168985714286
0.781309190476191
0.861751526190476
0.804091473809524
0.814200730952381
0.915251633333333
0.874464921428571
0.903359478571429
0.89309
0.540305471428571
0.907479757142857
0.934101342857143
0.722538430952381
0.970963214285714
0.643627316666667
0.963984492857143
0.889156511904762
0.932115714285714
0.36515654452381
0.81070745952381
0.891269836585366
0.849673114285714
0.729361665853659
0.923449538095238
0.970648234146341
0.950596233333333
0.713336983333333
0.0694132816666667
0.552596473809524
0.938455919047619
0.785869414285714
0.920467576190476
0.939852028571429
0.89461314047619
0.429131202380952
0.962334424390244
0.688025076190476
0.956027423809524
0.0923264628571429
0.903118133333333
0.831325838095238
0.744277866666667
0.917997719047619
0.849903511904762
0.936516357142857
0.935080573809524
0.882916966666667
0.93423355
0.918912173809524
0.945963385714286
0.67323255952381
0.920881664285714
0.9308951
0.975142935714286
0.77208604047619
0.961996507142857
0.968003145238095
0.938083545238095
0.938629873809524
0.544691178571429
0.938877633333333
0.714729352380952
0.751736276190476
0.942764352380952
0.92343335
0.950072859523809
0.913546907142857
0.723238564285714
0.897745711904762
0.620222138095238
0.916036278571429
0.896043859523809
0.824905457142857
0.804094292857143
0.8428928
0.886150776190476
0.771444869047619
0.719294735714286
0.947602042857143
0.846498561904762
0.913907026190476
0.96527329047619
0.965977235714286
0.93027505
0.634042626190476
0.913517788095238
0.949822371428571
0.883785316666667
0.880255535714286
0.929660428571429
0.866437833333333
0.654218178571429
0.951718380952381
0.928568523809524
0.889997128571429
0.784019685714286
0.859723207142857
0.765727280952381
0.812815009523809
0.960564061904762
0.928935266666667
0.569648026190476
0.980652526829268
0.896123621428571
0.77791540952381
0.866986711904762
0.893747216666667
0.967661345238095
0.92535285952381
0.358312307142857
0.93983199047619
0.903464023809524
0.788396773809524
0.860505292857143
0.626743233333333
0.932033069047619
0.850074364285714
0.88128149047619
0.975087585714286
0.468725757142857
0.944468473809524
0.632550723809524
0.949863916666667
0.749898338095238
0.860675569047619
0.836018828571429
0.972306964285714
0.744827202380952
0.833293097619048
0.838844616666667
0.935168871428571
0.831703166666667
0.941974519047619
0.925524983333333
0.798343480952381
0.874583545238095
0.977059797619048
0.760401021428571
0.902346723809524
0.664381985714286
0.441456161904762
0.871723764285714
0.92092784047619
0.7956847
0.944352392857143
0.728677171428571
0.901202223809524
0.861314507142857
0.815355828571429
0.901657473809524
0.926646897619048
0.381628364285714
0.916609273809524
0.98228370952381
0.942753316666667
0.1398091
0.835574326190476
0.895010230952381
0.944211459523809
0.690740869047619
0.867051233333333
0.946086714285714
0.776474171428571
0.444421930952381
0.967160990243902
0.890039295238095
0.942286378571429
0.512952535714286
0.927187797619048
0.899791895238095
0.927524523809524
0.949124254761905
0.925435745238095
0.88339345952381
0.641806097619048
0.805618730952381
0.954513804761905
0.869382976190476
0.609532795238095
0.888655688095238
0.742253269047619
0.9329205
0.812696371428571
0.731345871428571
0.817977957142857
0.883875064285714
0.822681269047619
0.90463300952381
0.985688719512195
0.933991566666667
0.37481660952381
0.926548097619048
0.958887230952381
0.68563540952381
0.8676776
0.890319780952381
0.842110297619048
0.784190466666667
0.968594004761905
0.815099092857143
0.8594592
0.335905037142857
0.944805130952381
0.92518439047619
0.564348554761905
0.844638447619048
0.926472373809524
0.569888002380952
0.895283133333333
0.913109652380952
0.594107740476191
0.81283160952381
0.979862997619048
0.947739885714286
0.842966611904762
0.910381952380952
0.778068357142857
0.491319333333333
0.818239819047619
0.0896577636585366
0.857971078571429
0.973618480952381
0.930623438095238
0.861124697619048
0.96245486
0.899420752380952
0.778760561904762
0.975595707142857
0.737695814285714
0.876698845238095
0.911451114285714
0.959124452380952
0.883710945238095
0.106193636428571
0.902707719047619
0.939596045238095
0.846349964285714
0.936797473809524
0.938979728571429
0.892332995238095
0.940812907317073
0.926681211904762
0.943899511904762
0.944393961904762
0.944487871428571
0.954192102380952
0.621015530952381
0.877634571428571
0.74663939047619
0.942273830952381
0.974975661904762
0.801351128571429
0.939650052380952
0.90659135952381
0.9600703575
0.96939120952381
0.934000764285714
0.932602223809524
0.718816385714286
0.597276554761905
0.90403730952381
0.90409680952381
0.916912547619048
0.378996426904762
0.934219602380952
0.926002835714286
0.920918983333333
0.664707542380952
0.813124952380952
0.436119283333333
0.783771116666667
0.808059180952381
0.840512130952381
0.710935402380952
0.979190665853659
0.920700895238095
0.927608016666667
0.93176585
0.9204728
0.436037564285714
0.766335166666667
0.314189223809524
0.750028219047619
0.825150842857143
0.934924061904762
0.781602721428571
0.846729376190476
0.932789716666667
0.962312338095238
0.863680645238095
0.898952895238095
0.930774514285714
0.938772523809524
0.95487666
0.944176833333333
0.801069445238095
0.942635552380952
0.447338345238095
0.922642428571429
0.861383545238095
0.947808342857143
0.936639502380952
0.957694795238095
0.649397404761905
0.90545499047619
0.887822023809524
0.954753966666667
0.77361955952381
0.947623331707317
0.937062404761905
0.941113852380952
0.729935652380952
0.744413497619048
0.971566502380952
0.935391447619048
0.315839632142857
0.812773547619048
0.922590323809524
0.938852238095238
0.876737028571429
0.976315321428571
0.976773811904762
0.92619976097561
0.927062761904762
0.71720715952381
0.950788173809524
0.910643264285714
0.0872410183571429
0.728006519047619
0.412223704761905
0.939641602380952
0.923541957142857
0.68195629047619
0.865505783333333
0.973786578571429
0.820943828571429
0.890404083333333
0.885873285714286
0.919715442857143
0.172973095714286
0.964285795238095
0.847182480952381
0.556623438095238
0.309172626190476
0.969341328571429
0.933422933333333
0.860654102380952
0.194937665238095
0.93744254047619
0.841977273809524
0.912414733333333
0.884686576190476
0.284482854761905
0.899472816666667
0.960048807317073
0.77823325
0.902982238095238
0.624874138095238
0.944490042857143
0.91370554047619
0.897315711904762
0.965643670731707
0.0743183245238095
0.501472876190476
0.974351573809524
0.848325392857143
0.722025478571429
0.825889447619048
0.900369690476191
0.916849192857143
0.845696509523809
0.529020911904762
0.874644616666667
0.836903716666667
0.843660614285714
0.830813333333333
0.975158038095238
0.766663857142857
0.940016261904762
0.9759863
0.553639395
0.9206699
0.55259150952381
0.895762076190476
0.91159469047619
0.930187254761905
0.948120297619048
0.847523902380952
0.901321869047619
0.922662883333333
0.634183030952381
0.939846135714286
0.971990342857143
0.897263354761905
0.906693304761905
0.980987821428571
0.93377275
0.829735821428571
0.968326164285714
0.960149545238095
0.923999695238095
0.915584771428571
0.566318242857143
0.874224971428571
0.961184716666667
0.475185840476191
0.6272575825
0.392929516666667
0.905504759523809
0.926922948780488
0.884138959523809
0.867201145238095
0.933477428571429
0.940853292857143
0.978739507142857
0.943880890243902
0.745116961904762
0.639735473170732
0.928462638095238
0.957580045238095
0.55614470952381
0.916775288095238
0.979715417073171
0.773787202380952
0.955158647619048
0.868329480952381
0.977444773809524
0.968828476190476
0.569038078571429
0.900752119047619
0.947374459523809
0.767056647619048
0.810789488095238
0.881068769047619
0.939920869047619
0.954636928571429
0.664155288095238
0.931268376190476
0.930620285714286
0.945809209756098
0.927123954761905
0.924399180952381
0.3755232
0.972298419047619
0.963479209523809
0.972348921951219
0.923620647619048
0.982886965853659
0.202511471428571
0.935353388095238
0.890082547619048
0.902837271428571
0.974565621428571
0.441769820714286
0.772827445238095
0.971806947619048
0.967298597560976
0.834453735714286
0.700082392857143
0.965204492857143
0.920552445238095
0.434703442857143
0.904943247619048
0.0516244702619048
0.728731692857143
0.908297335714286
0.969736092857143
0.543439014285714
0.947251457142857
0.926780540476191
0.958211045238095
0.933908957142857
0.975072078571429
0.952840123809524
0.921539578571429
0.150207401666667
0.427733676190476
0.916755673809524
0.91499845
0.741818685714286
0.92603490952381
0.932543569047619
0.769605440476191
0.921555197619048
0.961441523809524
0.97292169047619
0.900301211904762
0.55913150952381
0.738458897619048
0.888375783333333
0.972050830952381
0.936087497619048
0.954012473809524
0.866201116666667
0.276219426666667
0.842189695238095
0.936584147619048
0.921922097619048
0.878034426190476
0.631358111904762
0.724663080952381
0.932375495238095
0.802313178571429
0.963715747619048
0.379515202380952
0.9032406
0.14561835952381
0.893900523809524
0.823119378571429
0.901664747619048
0.691590516666667
0.676176092857143
0.931899835714286
0.888773621428571
0.847147654761905
0.885699976190476
0.878637847619048
0.948917119047619
0.87734235
0.638883064285714
0.912937673809524
0.898130171428571
0.71462875
0.893694885714286
0.766389404761905
0.899372809523809
0.393205381904762
0.702617316666667
0.776914847619048
0.946329930952381
0.934016340476191
0.634616607142857
0.198479007380952
0.978627552380952
0.416517476190476
0.938132324390244
0.903299938095238
0.319499838095238
0.908754623809524
0.930075938095238
0.955471083333333
0.912231704761905
0.383590236904762
0.815006426190476
0.927566211904762
0.946275580952381
0.952247871428571
0.635928128571429
0.878139961904762
0.89927575952381
0.930342726190476
0.568793066666667
0.964771357142857
0.784391826190476
0.91647635952381
0.601150361904762
0.698712183333333
0.822838323809524
0.74783694047619
0.89564790952381
0.84578544047619
0.977121785714286
0.964954019512195
0.911414680952381
0.951138385714286
0.931161309523809
0.861868290476191
0.896001692857143
0.871810480952381
0.141487142857143
0.771748047619048
0.55805000952381
0.562621145238095
0.826884795238095
0.761239076190476
0.894893057142857
0.565892571428571
0.88351045
0.9803749
0.940642519047619
0.901166945238095
0.866584692857143
0.843032723809524
0.936201676190476
0.935608292857143
0.927325892857143
0.928549369047619
0.950764611904762
0.843224514285714
0.676869392857143
0.793693588095238
0.971976283333333
0.39136465
0.950369785714286
0.959316626190476
0.933945895238095
0.746195507142857
0.681889333333333
0.779260569047619
0.92510000952381
0.945360892857143
0.441652078571429
0.934119542857143
0.948912283333333
0.718988135714286
0.954927295238095
0.976156023809524
0.680995314285714
0.855942173809524
0.584178616666667
0.804429395238095
0.628019876190476
0.320519626428571
0.315162583333333
0.703970661904762
0.767967423809524
0.427248430952381
0.896269545238095
0.935075978571429
0.45799924047619
0.91039725
0.964661047619048
0.785253688095238
0.433476778571429
0.870022985714286
0.729694883333333
0.529553821951219
0.88494399047619
0.932309130952381
0.7458342025
0.933315511904762
0.980527985714286
0.9289901
0.858437354761905
0.624565542857143
0.905366942857143
0.924545457142857
0.952479511904762
0.874544166666667
0.898844769047619
0.935122311904762
0.96230175
0.869157242857143
0.887869921428571
0.49310736047619
0.889956838095238
0.940011092857143
0.898753895238095
0.540339969047619
0.950923480952381
0.979790157142857
0.954577830952381
0.877791221428571
0.905757016666667
0.853120743902439
0.389565786428571
0.784628247619048
0.944097230952381
0.679182428571429
0.4492753
0.913473880487805
0.854880695238095
0.924981171428571
0.840062471428571
0.871635054761905
0.819709576190476
0.895331247619048
0.93297
0.916305892857143
0.947041014285714
0.982333776190476
0.964376983333333
0.966666685365854
0.839368878571429
0.762200076190476
0.433757988095238
0.904016352380952
0.604970280952381
0.821657947619048
0.779488745238095
0.553120107142857
0.572584623902439
0.935903430952381
0.925646785714286
0.914284366666667
0.591283535714286
0.966673261904762
0.862795771428571
0.963594671428571
0.923824504761905
0.97515419047619
0.77571341
0.674051228571429
0.183199383333333
0.912705671428571
0.92011535952381
0.77640915
0.84913005
0.88968104047619
0.977923995238095
0.916551797619048
0.941397463414634
0.925857257142857
0.512602757142857
0.932405526190476
0.8450606
0.786829176190476
0.911194280952381
0.899547754761905
0.926419157142857
0.071185592195122
0.381152378571429
0.91807574047619
0.600075094761905
0.91460085952381
0.922324930952381
0.974182520512821
0.935212052380952
0.6959974
0.849907442857143
0.912571616666667
0.753591442857143
0.969837092857143
0.976945143902439
0.918691307142857
0.840259614285714
0.943590678571429
0.694223385714286
0.918793802380952
0.868806278571429
0.84661969047619
0.835464716666667
0.942238638095238
0.926653495238095
0.879302057142857
0.956246516666667
0.957759204761905
0.504062597619048
0.780127442857143
0.911881066666667
0.9355503
0.848195419047619
0.867836507142857
0.973407876190476
0.903191221428571
0.957852128571429
0.952235976190476
0.854711278571429
0.878392088095238
0.486986823809524
0.960771852380952
0.789873538095238
0.948570561904762
0.938078997619048
0.941914045238095
0.195195021428571
0.393916691666667
0.595274961904762
0.577793535714286
0.97204284047619
0.789872052380952
0.961600876190476
0.932634023809524
0.875124147619048
0.882350069047619
0.969992114285714
0.896658845238095
0.655364266666667
0.417890992857143
0.926707902380952
0.793679961904762
0.874222452380952
0.799165216666667
0.968302966666667
0.71893324047619
0.938347573809524
0.96598409047619
0.948599738095238
0.599481878571429
0.855147204761905
0.73575995952381
0.916142585714286
0.907923826190476
0.785228324390244
0.9038923
0.81445599047619
0.962984375609756
0.969711784615385
0.942406090476191
0.902788295238095
0.661808978571429
0.940644607142857
0.931349559523809
0.779054530952381
0.90573154047619
0.661785742857143
0.925884169047619
0.946848673809524
0.979443614285714
0.950738616666667
0.936464019047619
0.943363219047619
0.936719030952381
0.935131411904762
0.857898966666667
0.910700335714286
0.898228376190476
0.0778116295238095
0.678416328571429
0.936015288095238
0.73853409047619
0.768664892857143
0.911680721428571
0.534368754761905
0.92963355952381
0.858997292857143
0.972734923809524
0.110821547857143
0.930756859523809
0.922253554761905
0.866193288095238
0.92061404047619
0.969274976190476
0.960681607317073
0.945698792857143
0.728929845238095
0.975427714285714
0.977011466666667
0.924772626190476
0.918966483333333
0.921966978571429
0.929935428571429
0.920347783333333
0.90954300952381
0.785455219047619
0.914044411904762
0.887320885714286
0.89538205952381
0.872997030952381
0.897341130952381
0.557962566666667
0.971745014285714
0.925385483333333
0.870373914285714
0.911510347619048
0.942978992857143
0.650921492857143
0.811892585714286
0.579313530952381
0.433376385714286
0.927357
0.921063923809524
0.404451547619048
0.937643861904762
0.936118621428571
0.415706028571429
0.802880045238095
0.569513473809524
0.876664630952381
0.380486513333333
0.895033466666667
0.965827730952381
0.179712184047619
0.911378121428571
0.958668804761905
0.833843816666667
0.93513544047619
0.936816088095238
0.908583652380952
0.967693133333333
0.87109714047619
0.899866007142857
0.762766321428571
0.974041021428571
0.973071623809524
0.618377204761905
0.639302185714286
0.94409155952381
0.843362757142857
0.937095397619048
0.975348230952381
0.934207685714286
0.916574478571429
0.961887714285714
0.898338278571429
0.898049945238095
0.93061589047619
0.933739135714286
0.810024671428571
0.970564330952381
0.362774366666667
0.928095835714286
0.84300630952381
0.891599021428571
0.963006078571429
0.926551954761905
0.696837057142857
0.923457436585366
0.9784368
0.982273185714286
0.95344159047619
0.565277919047619
0.699400204761905
0.391171328571429
0.911395319047619
0.85831864047619
0.615644333333333
0.95812805952381
0.964588447619048
0.92135875
0.974095356097561
0.785690447619048
0.927616488095238
0.769389964285714
0.765666264285714
0.80583890952381
0.933592752380952
0.968508411904762
0.92851125
0.975092847619048
0.548674342857143
0.978787957142857
0.982379064285714
0.850219623809524
0.80056165952381
0.945596369047619
0.909288561904762
0.970882243902439
0.923322880952381
0.930651507142857
0.298785528571429
0.843326835714286
0.955174253658537
0.941048923809524
0.968260211904762
0.87590684047619
0.976170114285714
0.959358728571429
0.979165028571429
0.943398230952381
0.465836667857143
0.846255530952381
0.030336656097561
0.910992826190476
0.925211028571429
0.315823382857143
0.928081226190476
0.933108021428571
0.903900192857143
0.9614900525
0.964637980952381
0.880243319047619
0.940842171428571
0.926316635714286
0.828025411904762
0.936878640476191
0.880773552380952
0.819422285714286
0.93910784047619
0.979634364285714
0.946077635714286
0.739606338095238
0.679837928571429
0.946127521428571
0.923603338095238
0.453058511904762
0.533104716666667
0.788265247619048
0.949506769047619
0.953325838095238
0.952770764285714
0.881597864285714
0.387174271428571
0.712081278571429
0.918446602380952
0.93982386097561
0.760778926190476
0.908804769047619
0.646493383333333
0.450961128571429
0.885900402380952
0.908468604761905
0.938356821428571
0.717298526190476
0.976770247619048
0.963293164285714
0.761129864285714
0.916318392857143
0.943748430952381
0.578496776190476
0.23608626047619
0.843193228571429
0.930706866666667
0.561105596666667
0.856182680952381
0.893893385714286
0.700875671428571
0.728347411904762
0.907169066666667
0.964457504761905
0.947573271428571
0.929157402380952
0.832952776190476
0.936498057142857
0.921004464285714
0.838223192857143
0.902173135714286
0.589771931707317
0.939180769047619
0.966689033333333
0.885404385714286
0.876599242857143
0.919963942857143
0.930775057142857
0.899169638095238
0.613164819512195
0.905475588095238
0.875351842857143
0.944305407142857
0.9188585
0.931970652380952
0.879710597619048
0.576842930952381
0.9440488
0.888951642857143
0.923749154761905
0.884783052380952
0.754625771428571
0.866892854761905
0.679716365238095
0.928889338095238
0.952569588095238
0.930037661904762
0.974350459523809
0.959930170731707
0.938568735714286
0.936310671428571
0.927724466666667
0.937742538095238
0.84180745
0.960513723809524
0.93806295
0.6438268
0.873504923809524
0.919715364285714
0.979902956097561
0.886295747619048
0.745522157142857
0.596080997619048
0.934207657142857
0.791226654761905
0.821087166666667
0.766726133333333
0.924341607142857
0.967225309523809
0.921549857142857
0.934737395238095
0.919653066666667
0.954005411904762
0.95470074047619
0.957172754761905
0.636439583333333
0.424134171428571
0.936394407142857
0.929337011904762
0.93514290952381
0.970223721428571
0.907438142857143
0.95245150952381
0.886583838095238
0.942316607142857
0.842001483333333
0.971438097619048
0.210816072380952
0.513144285714286
0.876521033333333
0.670385204761905
0.607191542857143
0.52014105952381
0.902073254761905
0.701931426190476
0.897258333333333
0.947645792857143
0.960151514285714
0.935978578571429
0.972009566666667
0.869671361904762
0.595659219047619
0.887567288095238
0.857506504761905
0.899028885714286
0.857131723809524
0.906900361904762
0.861323183333333
0.854808319047619
0.910562854761905
0.58303415
0.982970485714286
0.833999566666667
0.821836628571429
0.931967038095238
0.610344069047619
0.923008911904762
0.973295685714286
0.624595328571429
0.946252038095238
0.893167261904762
0.928954633333333
0.922273652380952
0.654733616666667
0.923939385714286
0.979091397619048
0.695504040476191
0.913283245238095
0.957252207142857
0.811033192857143
0.419659083333333
0.933539895238095
0.976396831707317
0.300669603333333
0.574445533333333
0.943416926190476
0.982077907142857
0.942951266666667
0.30024845
0.290644702619048
0.916380730952381
0.931766638095238
0.884181216666667
0.637708057142857
0.951636395238095
0.961903066666667
0.516857461904762
0.876499323809524
0.961829892857143
0.905419187804878
0.826139830952381
0.908202021428571
0.896857892857143
0.607237438095238
0.69554845952381
0.940280478571429
0.869749721428571
0.887370873809524
0.949249309523809
0.783451838095238
0.912232097619048
0.744613366666667
0.861180804761905
0.880588469047619
0.918053164285714
0.877972776190476
0.852296647619048
0.874479988095238
0.654536835714286
0.787446528571429
0.888946695238095
0.756486214285714
0.942674528571429
0.745787054761905
0.907320954761905
0.985993421428571
0.681644128571429
0.825913258536585
0.430604230952381
0.330611741904762
0.958473202380952
0.941921661904762
0.93843590952381
0.815885483333333
0.894735671428571
0.926882428571429
0.68358955
0.929586816666667
0.431259157142857
0.926806023809524
0.897712721428571
0.888090635714286
0.482250964285714
0.916837638095238
0.933249911904762
0.974171790476191
0.790608930952381
0.761343992857143
0.907478295238095
0.639617938095238
0.969047435714286
0.497236081904762
0.619639816666667
0.360785438095238
0.731309835714286
0.929815073809524
0.977822923809524
0.870025347619048
0.947738564285714
0.969057838095238
0.836955411904762
0.914501585714286
0.960527478571429
0.966868226190476
0.796619290476191
0.309747558095238
0.642719168571429
0.897577992857143
0.580572238095238
0.960708264285714
0.901066076190476
0.929216257142857
0.417230588095238
0.8461821
0.935012435714286
0.705944728571429
0.942981978571429
0.943583804761905
0.446552854761905
0.311562338095238
0.921562954761905
0.43622165952381
0.972241628571429
0.525829228333333
0.909277128571429
0.978868926829268
0.845371473809524
0.981194880952381
0.721411735714286
0.81288884047619
0.478161899285714
0.938941123809524
0.634945173809524
0.918348330952381
0.790622671428571
0.946468671428571
0.695079457142857
0.899390590476191
0.900736673809524
0.913961819047619
0.0261307081190476
0.944623658536585
0.929021411904762
0.907044052380952
0.873446102380952
0.49257899047619
0.876621711904762
0.902159854761905
0.660159092857143
0.950539911904762
0.976272938095238
0.941388945238095
0.936347478571429
0.467177821428571
0.326846714285714
0.973128178571429
0.936865311904762
0.908839288095238
0.760661916666667
0.888009002380952
0.549218733333333
0.732415495238095
0.522836380952381
0.910929978571429
0.970136052380952
0.88954
0.673744344523809
0.816024373809524
0.926879152380952
0.865959488095238
0.95729975952381
0.933969333333333
0.973062638095238
0.488887076190476
0.832445180952381
0.947677592857143
0.826979980952381
0.593007757142857
0.319481371428571
0.910773938095238
0.966091016666667
0.515319587142857
0.62250355
0.814286485714286
0.783613397619048
0.724085226190476
0.963720804761905
0.978699804878049
0.982244619047619
0.907053571428571
0.910215257142857
0.941671135714286
0.736368964285714
0.932755357142857
0.395640925952381
0.877754819047619
0.97350095
0.963433741463415
0.900288216666667
0.901094557142857
0.880207471428571
0.893334571428571
0.967291330952381
0.981503685714286
0.976366119047619
0.578238445238095
0.356435919047619
0.943045188095238
0.427111497619048
0.959292316666667
0.9753055025
0.938586923809524
0.979315421428571
0.977057754761905
0.712065721428571
0.760738190476191
0.879397823809524
0.923368807317073
0.10568525952381
0.921512107142857
0.725648480952381
0.952658435714286
0.900987871428571
0.802658461904762
0.895224119047619
0.914789047619048
0.818655142857143
0.647343673809524
0.560211711904762
0.93921485
0.613231742857143
0.653711809523809
0.822610147619048
0.888560747619048
0.873075941463415
0.971612371794872
0.938800576190476
0.956913761904762
0.968092592857143
0.454771592857143
0.968621483333333
0.921216776190476
0.92317765
0.797351602380952
0.943110404761905
0.9204704
0.570086578571429
0.930220583333333
0.966586423809524
0.928744309523809
0.802849142857143
0.034663205
0.972481080952381
0.741878363414634
0.319921776190476
0.784872421428571
0.92303679047619
0.929387738095238
0.92624345
0.931863411904762
0.80814539047619
0.895579988095238
0.71862365
0.93004860952381
0.958327211904762
0.782100747619048
0.44319875
0.60242512195122
0.880727
0.96675155952381
0.944034911904762
0.9573497
0.772030788095238
0.753766633333333
0.942793085714286
0.7420966
0.316223681904762
0.793487071428571
0.61734664047619
0.923578692857143
