# Supplementary material for: De novo DNA methyltransferase activity in colorectal cancer is directed towards H3K36me3 marked CpG islands
Source: Nat Commun. 2021 Jan 29;12:694. doi: 10.1038/s41467-020-20716-w (PMC7846778; doi:10.1038/s41467-020-20716-w)
Supplement: Supplementary file 4 — Source Data [file 41467_2020_20716_MOESM4_ESM.zip › source_data_for_figures/figure_s5/panel_b/source_data_boxplot_norm_h3k4me3.txt]

0.0170883105294118
0.0380089541176471
0.630069358823529
0.0281534564705882
0.09645801
0.021072481
0.0206663042352941
0.0181681282352941
0.0933160035294118
0.06568233
0.126196766470588
0.113174862352941
0.0954871570588235
0.0900011988235294
0.179093564705882
0.156372152941176
0.362129905882353
0.0280854011764706
0.309968176470588
0.158427176470588
0.112329675882353
0.0907680952941177
0.0275086070588235
0.116937504117647
0.0939908905882353
0.0257412035294118
0.0206341628235294
0.0624233258823529
0.135468823529412
0.174520764705882
0.113646525294118
0.0569490711764706
0.125883556470588
0.0131899769411765
0.0800982358823529
0.0638257205882353
0.0274849547058824
0.0860589170588235
0.209239917647059
0.0864385376470588
0.261355623529412
0.104632512941176
0.183494966875
0.140909982352941
0.170820594705882
0.160307852941176
0.0179895855882353
0.0846205617647059
0.0254693720588235
0.135009594705882
0.0347013758823529
0.113092661176471
0.0226751247058824
0.112943357058824
0.0801259352941176
0.107675541176471
0.03380998
0.0239600614117647
0.0163116481764706
0.123244452941176
0.216647070588235
0.0164928648235294
0.0743728241176471
0.06087362
0.120378008235294
0.150404090588235
0.0352906011764706
0.0450094011764706
0.00942742735294118
0.0343937752941176
0.191082866470588
0.133377665294118
0.113112841176471
0.160583111764706
0.13727954375
0.00841564564705882
0.307183688235294
0.010078257
0.123333458823529
0.144844605882353
0.0324425929411765
0.121014534705882
0.0207354664705882
0.0217524905882353
0.112612226470588
0.01778105
0.7515407
0.0840761635294118
0.103367980588235
0.275689805882353
0.200720747058824
0.145292494117647
0.131233277058824
0.0164832953529412
0.0786730211764706
0.01076789225
0.130696664705882
0.106067971764706
0.0655233947058824
0.0129517738235294
0.0646419329411765
0.0141691471176471
0.04007955
0.132130382352941
0.170094483764706
0.0358302841176471
0.0940360105882353
0.189918756470588
0.0128426065882353
0.157980102941176
0.0180404480588235
0.658396982352941
0.185141117647059
0.0999558658823529
0.115695695882353
0.106187938235294
0.0471659311764706
0.163382252941176
0.0866906252941176
0.138252394117647
0.393268023529412
0.0584197582352941
0.0170588089411765
0.0147745048235294
0.190730517647059
0.0505440241176471
0.06619618
0.0103919082352941
0.107087598823529
0.0183509908235294
0.109325435294118
0.0154869854705882
0.00979163017647059
0.00930541164705882
0.103976919411765
0.0296088258823529
0.0637277757142857
0.0969930482352941
0.0440191870588235
0.137982517647059
0.102720558823529
0.0745898394117647
0.132437957647059
0.0143719377647059
0.0142652674117647
0.233302882352941
0.0967131317647059
0.0892593164705882
0.0311383270588235
0.0222850252941176
0.0131481664705882
0.0919127811764706
0.103190018823529
0.160907552941176
0.248640647058824
0.121107358823529
0.171858635294118
0.0114980995882353
0.069331088125
0.474526341176471
0.167300758823529
0.0361634505882353
0.00922604476470588
0.0217323070588235
0.0446261911764706
0.111076272941176
0.510293752941177
0.0868473552941176
0.0202615991176471
0.0938267241176471
0.0491007794117647
0.03527305
0.0157941357058824
0.0206110156470588
0.303262370588235
0.0712161811764706
0.0175144298235294
0.0281117241176471
0.0200627817647059
0.261420670588235
0.0684589953846154
0.0139068518235294
0.242944817647059
0.0723064688235294
0.127044895294118
0.0205366
0.0177414215882353
0.107632078235294
0.120016600588235
0.06872027
0.110764320588235
0.04486114
0.119402974705882
0.0182143450625
0.0991772870588235
0.116133998823529
0.104604350588235
0.0263463235294118
0.163256305882353
0.0382331876470588
0.413138141176471
0.0184991470588235
0.0295630182352941
0.02523851
0.0210686502352941
0.0819569535294118
0.283218941176471
0.0169817805882353
0.0267285141176471
0.169862876470588
0.166917817647059
0.120942847058824
0.0320598476470588
0.0950954105882353
0.162391557647059
0.0337145088235294
0.101757551176471
0.190557917647059
0.0710598217647059
0.205349858823529
0.305209741176471
0.397519894117647
0.466319270588235
0.0755857435294118
0.161099011764706
0.0405541423529412
0.10663596
0.115150275294118
0.100515881176471
0.0809253741176471
0.120774711764706
0.108309364117647
0.0792657517647059
0.0598994235294118
0.0698758035294118
0.18448715625
0.104275378823529
0.0650162164705882
0.0509930705882353
0.028949245
0.0865949964705882
0.05234552
0.0627423252941176
0.0776579247058824
0.0608737888235294
0.0652290023529412
0.0183238229411765
0.0698264952941176
0.101863854117647
0.037058910625
0.0196441082352941
0.0160015705294118
0.0290623358823529
0.283421152941176
0.113366137058824
0.0205985578235294
0.0985496870588235
0.0906032729411765
0.147099761176471
0.0436113911764706
0.0593925076470588
0.0950128652941176
0.0803824352941176
0.0251643776470588
0.0170393774117647
0.0176853010588235
0.0885958211764706
0.0251115996470588
0.501775247058823
0.0968912988235294
0.205396152941176
0.208818135294118
0.0574294029411765
0.0346572935294118
0.0205040517647059
0.164839529411765
0.09788014
0.225704094117647
0.368111952941176
0.02198469
0.0681387529411765
0.00652048675
0.0136808004705882
0.0129493115625
0.0123114544117647
0.175926525882353
0.0634210488235294
0.115582182352941
0.244921105882353
0.0593730182352941
0.130065745294118
0.0277101823529412
0.0424642517647059
0.339256141176471
0.0875055076470588
0.0991745364705882
0.794006805882353
0.0406354088235294
0.0139027941764706
0.115461260588235
0.669349447058823
0.0203601198823529
0.0155744567058824
0.106266898823529
0.0708614870588235
0.0698808782352941
0.0201311764705882
0.0258164217647059
0.189316276470588
0.109905675294118
0.800477911764706
0.141532341176471
0.0227249023529412
0.103070531764706
0.0990277158823529
0.101184745882353
0.0279484241176471
0.150733364705882
0.0880625123529412
0.543859023529412
0.0331464123529412
0.102354576470588
0.201743770588235
0.599300335294118
0.07783917
0.0154879078823529
0.432539429411765
0.763310570588235
0.0180166310588235
0.7503739
0.11761014
0.0180014507058824
0.171689894117647
0.11344492
0.0670635082352941
0.0428365705882353
0.0118988537058824
0.0190497562941176
0.0645505488235294
0.0377936476470588
0.0168893392941176
0.0124356591176471
0.0849836358823529
0.0924643958823529
0.0240831547058824
0.0281386652941176
0.0196931395
0.0888916476470588
0.610039335294118
0.123907424117647
0.0524422417647059
0.141034764117647
0.384514823529412
0.0255023764705882
0.361347817647059
0.0493422141176471
0.101599944705882
0.111111661764706
0.731750329411765
0.0385468570588235
0.112399464117647
0.0219839005882353
0.0982799682352941
0.0473828382352941
0.0959124552941176
0.0240574411764706
0.0518936282352941
0.122386769411765
0.114850580588235
0.0123324808235294
0.0693728064705882
0.11395223
0.116394812941176
0.104147682941176
0.1638679
0.0876051658823529
0.274162935294118
0.0129238487058824
0.01937118
0.138176096470588
0.0354329435294118
0.00924175323529412
0.0265287559411765
0.0137345047058824
0.0653805694117647
0.0885084958823529
0.121816905882353
0.103037172941176
0.0751088217647059
0.0393801152941176
0.102571163529412
0.366999494117647
0.0917864317647059
0.253091570588235
0.412648505882353
0.191409358823529
0.0295747547058824
0.422682011764706
0.0119735295294118
0.0521219935294118
0.148469969411765
0.0109536818235294
0.0896414705882353
0.0698200911764706
0.114863002941176
0.0472976147058824
0.0180228288235294
0.0166318672941176
0.0813903935294118
0.0220628870588235
0.128884652941176
0.01255132975
0.0146436848823529
0.0181802735294118
0.0128881695882353
0.108389138823529
0.0848765641176471
0.018558829875
0.148345447058824
0.103096015882353
0.251392738823529
0.02497093
0.0429884952941176
0.02083734
0.0595391111764706
0.0909895864705882
0.215083852941176
0.0792344882352941
0.0385212458823529
0.0531449205882353
0.0161259954705882
0.110197254705882
0.0442789170588235
0.1670076
0.203195318823529
0.0173041317647059
0.0884736217647059
0.125924035294118
0.109254984117647
0.32790306
0.0326594141176471
0.0347398721764706
0.137508284705882
0.207012885058824
0.0697792676470588
0.120906101176471
0.0499003282352941
0.210003805882353
0.0344365005882353
0.271557428235294
0.274403382352941
0.0585154511764706
0.741921552941176
0.0124341005882353
0.0172588751764706
0.04241934
0.0992497017647059
0.0285189202941176
0.0876339870588235
0.0448242351176471
0.0839782435294118
0.0962132617647059
0.0138414695294118
0.0160010417647059
0.740450111764706
0.0120603408235294
0.103343398823529
0.101195193529412
0.135955770588235
0.0809809141176471
0.381967082352941
0.0223036564705882
0.0436044235294118
0.0842113147058823
0.155319011176471
0.0983817041176471
0.128801214705882
0.0202550252941176
0.284957229411765
0.0850978888235294
0.668443241176471
0.347796364705882
0.0249218529411765
0.0611948917647059
0.0238242829411765
0.143170264705882
0.0923866782352941
0.0957549705882353
0.0525099682352941
0.180672685294118
0.115752078823529
0.137551611764706
0.0173117863529412
0.0177224238823529
0.145894223529412
0.0879679764705882
0.03959036
0.226297008823529
0.0342929964705882
0.0997656894117647
0.155539105882353
0.155190488235294
0.0169400379411765
0.236514976470588
0.508534858823529
0.0753273864705882
0.123033208823529
0.151876176470588
0.0285693470588235
0.0680851217647059
0.0301263911764706
0.138439541176471
0.181718264705882
0.0737738294117647
0.110910867058824
0.0749141535294118
0.0518235664705882
0.0398170941176471
0.0681985482352941
0.143139705882353
0.0553249241176471
0.0767776305882353
0.0498334523529412
0.0822671429411765
0.0222311605882353
0.459812941176471
0.0523474676470588
0.142118517647059
0.138412263529412
0.0157496362941176
0.118450462352941
0.0433270123529412
0.282823882941176
0.0289397023529412
0.027985217
0.0624489723529412
0.04021216
0.0323170870588235
0.12006418
0.117626838823529
0.331097705882353
0.315556941176471
0.0294857294117647
0.314991994117647
0.213273801588235
0.118941904117647
0.0270575077647059
0.165507529411765
0.0805843841176471
0.0120549065
0.0908786058823529
0.183378023529412
0.0657496311764706
0.187529823529412
0.0163652565625
0.220086117647059
0.0170620960588235
0.256915727058824
0.0103504809411765
0.114905947647059
0.118173470588235
0.0098639545625
0.110560783529412
0.0198381829411765
0.131590958823529
0.102017254117647
0.192147564705882
0.0219884942352941
0.237950482352941
0.0853224970588235
0.1037976
0.100928381764706
0.0976496035294118
0.0139275201764706
0.327653282352941
0.0963378382352941
0.0227520988235294
0.0145179624117647
0.0149931893529412
0.0530962076470588
0.192943264705882
0.0914327847058824
0.112832541176471
0.0292947111764706
0.0387788223529412
0.154966841176471
0.243791076470588
0.0602810382352941
0.0482069458823529
0.0545531029411765
0.0153186779411765
0.0395701711764706
0.0129261502941176
0.0162928973529412
0.161296717647059
0.149142194117647
0.0143380019411765
0.0151028980588235
0.112226815882353
0.0208803373529412
0.0833955523529412
0.0875822852941176
0.386351841176471
0.613503829411765
0.11873606
0.0117892820588235
0.0896591394117647
0.109936852941176
0.0985294582352941
0.007943712
0.125663088235294
0.109475343529412
0.0231247458823529
0.159631558823529
0.245441194117647
0.141461651764706
0.07488921
0.0699989270588235
0.0766068405882353
0.132785935294118
0.244759229411765
0.0804332370588235
0.0348792505882353
0.0134846622857143
0.0467030235294118
0.121187838823529
0.0212382105882353
0.0663822047058824
0.0922062452941177
0.0600107347058824
0.132204302941176
0.156627870588235
0.0709034617647059
0.0740117423529412
0.115100231764706
0.0717665835294118
0.108673938235294
0.0820272482352941
0.0357655276470588
0.0146315644117647
0.0554503282352941
0.216250094117647
0.149805106470588
0.0970097523529412
0.0936311229411765
0.115815136470588
0.162620111176471
0.0979113823529412
0.0542862076470588
0.183720617647059
0.0127584864705882
0.0733852552941176
0.0197332790588235
0.0145473145882353
0.201328017647059
0.10426979
0.0399066317647059
0.03889953
0.0981388223529412
0.0290694723529412
0.0177419064705882
0.101837772352941
0.0412047988235294
0.0249458811764706
0.199632652941176
0.0744756629411765
0.115895145294118
0.0966371335294118
0.127717347647059
0.0968546282352941
0.111294635294118
0.0629656505882353
0.100203591764706
0.0108815436470588
0.014603617
0.220386311764706
0.0105580266294118
0.0592677841176471
0.0187673002941176
0.0254952354705882
0.0174925762352941
0.0218596723529412
0.178502452941176
0.0225725582352941
0.163967735294118
0.373636182352941
0.0248938
0.0191210582352941
0.108573528235294
0.447147641176471
0.294087764705882
0.100384358235294
0.378711370588235
0.2262416
0.0775389941176471
0.134496452941176
0.0800845482352941
0.0837347623529412
0.175161664705882
0.0730962623529412
0.103848397058824
0.0640063017647059
0.240595470588235
0.0163282776470588
0.0642915323529412
0.0765639282352941
0.215598141176471
0.287968052941176
0.0122247222352941
0.104248834705882
0.08578515
0.0612649288235294
0.0251157317647059
0.0591362823529412
0.00758062194117647
0.02042036
0.101120346470588
0.023184483
0.0114275088823529
0.323518358823529
0.167231552941176
0.203719058823529
0.598568994117647
0.253385070588235
0.120422964117647
0.119601799411765
0.051056536875
0.153591547647059
0.119649668235294
0.161097882352941
0.112960412352941
0.0910573205882353
0.0414001176470588
0.12737905
0.340653064705882
0.108376595882353
0.313039958823529
0.0645821794117647
0.276654511764706
0.196504
0.170396241176471
0.00763266205882353
0.0107398258666667
0.446541088235294
0.169738411764706
0.261393358823529
0.0534368635294118
0.05667748
0.127204124117647
0.09617585
0.0259743746470588
0.0690208247058823
0.0185479636875
0.0239786850588235
0.2786037
0.129039011764706
0.00920814046666667
0.215652829411765
0.115074305882353
0.0941788517647059
0.0787667982352941
0.0848787317647059
0.032313560625
0.169975147058824
0.0191774464705882
0.0704535364705882
0.354793711764706
0.105519944117647
0.0126828417647059
0.258849835294118
0.0666307447058824
0.0355588511764706
0.0752408729411765
0.151799647058824
0.0220345094117647
0.0727039464705882
0.167297823529412
0.0799372505882353
0.531084688235294
0.0294836752941176
0.0781101182352941
0.184272211764706
0.0739059582352941
0.327768827058824
0.0274099365294118
0.0353592217647059
0.0187567378823529
0.0921651517647059
0.111536502352941
0.0355821805882353
0.120758052941176
0.328111017647059
0.0490983817647059
0.579051523529412
0.04284791
0.0219470394117647
0.100545247647059
0.0109285861176471
0.0268041017647059
0.114153477647059
0.0152396552352941
0.233128317647059
0.156400552941176
0.0870192288235294
0.0196500511764706
0.027712650625
0.0189029939411765
0.0745543411764706
0.235092194117647
0.0728959188235294
0.531177547058824
0.0971497823529412
0.0924414882352941
0.0268023476470588
0.0143766345294118
0.0311613552941176
0.0921966547058824
0.0217811113529412
0.0200011182352941
0.0452550217647059
0.115858264705882
0.104928595882353
0.375663462352941
0.0933990064705882
0.0132784131176471
0.03090369
0.0251612729411765
0.0157800393529412
0.0444203758823529
0.163403305882353
0.605775105882353
0.112462088823529
0.00967052041176471
0.291308252941176
0.0964437211764706
0.0463597129411765
0.0950218305882353
0.135555011764706
0.0232562135294118
0.12342591
0.7611656
0.0235305894117647
0.107740365714286
0.05200666
0.506838547058823
0.136956376470588
0.135936302352941
0.0858347429411765
0.0203100711764706
0.0897609458823529
0.102473767058824
0.0452842147058823
0.018904101
0.049335616875
0.0916701941176471
0.492993652941176
0.0625510364705882
0.0729225952941176
0.189300758823529
0.0267125141176471
0.0812322435294118
0.09223205
0.0936798647058824
0.0503457576470588
0.125087125294118
0.127636103529412
0.105047355882353
0.011328782375
0.137415894117647
0.230732864705882
0.0273060376470588
0.276173341176471
0.0201407515882353
0.115504721176471
0.0144521608235294
0.285380764117647
0.0644809788235294
0.0363254535294118
0.0439383229411765
0.0880849082352941
0.0910623594117647
0.0101099844705882
0.116700906470588
0.146782476470588
0.06159555
0.0531379264705882
0.0875913852941176
0.03922737625
0.0845267376470588
0.376269252941176
0.103605918823529
0.0155219628235294
0.0478952517647059
0.0597383229411765
0.0816814247058824
0.131003794117647
0.103800099411765
0.0632104676470588
0.0197360188235294
0.0809182164705882
0.122118065882353
0.29607713
0.0385652582352941
0.0208428811764706
0.0579778094117647
0.0530023105882353
0.0223399914705882
0.0987200770588235
0.0189396935294118
0.0650553858823529
0.0132255709375
0.0258128082352941
0.110508427058824
0.0120567114117647
0.017264282
0.258692747058824
0.0411769394117647
0.0353186411764706
0.0190931247058824
0.0938998552941177
0.0583288076470588
0.0739029682352941
0.0422569376470588
0.1794391
0.0273639258823529
0.0501988570588235
0.0880367023529412
0.0907636882352941
0.258930752941176
0.0275674335294118
0.0147570412352941
0.0252422782352941
0.105918325294118
0.104907861764706
0.0687149341176471
0.0704058405882353
0.0299627370588235
0.200822871176471
0.0541233070588235
0.0253112605882353
0.0772739523529412
0.100552008823529
0.0101912553529412
0.0942354382352941
0.0417718570588235
0.0228364523529412
0.143857029411765
0.0628223764705882
0.0949136323529412
0.0139301779411765
0.0549322623529412
0.23776064
0.0442236288235294
0.2400143
0.0924997623529412
0.0781843
0.193451188235294
0.118170365294118
0.0202038194705882
0.0221687782352941
0.0214975364705882
0.0653390794117647
0.118653633529412
0.0650637952941176
0.0455142794117647
0.131661218235294
0.596219941176471
0.03162002
0.382335958823529
0.0666237182352941
0.0133939055882353
0.106890972941176
0.012423795
0.0600488988235294
0.380502105882353
0.0156841028823529
0.303844129411765
0.0881365729411765
0.303484288235294
0.822806458823529
0.0178874502941176
0.113225137647059
0.0768530988235294
0.526738694117647
0.454102623529412
0.0984672147058823
0.113105358823529
0.105403966470588
0.0135570783529412
0.126959741176471
0.0303334870588235
0.0761101741176471
0.0638281535294118
0.0397473417647059
0.421959670588235
0.0124734351176471
0.0901311994117647
0.127957580588235
0.0650634611764706
0.203149664705882
0.0568510970588235
0.0151244274117647
0.291010052941176
0.0184917076470588
0.180960341176471
0.0992431741176471
0.0827209341176471
0.017078057
0.650678141176471
0.112176330588235
0.0715685594117647
0.165362367647059
0.0144333284117647
0.132716065333333
0.118676934117647
0.0258047582352941
0.153699852941176
0.303186488235294
0.126863111764706
0.0770802764705882
0.0314538635294118
0.0278165540588235
0.126183770588235
0.0928626929411765
0.0715525417647059
0.0723490988235294
0.0912937147058824
0.163560211764706
0.0235370717647059
0.135704882352941
0.0278306964705882
0.0379760770588235
0.0921496517647059
0.119166023529412
0.0848126341176471
0.12753105
0.194070983529412
0.0106126930625
0.250720929411765
0.107537135882353
0.0305103782352941
0.0749300952941176
0.0897649647058824
0.479554835294118
0.0562794482352941
0.0587186217647059
0.0232550682352941
0.0244029464705882
0.0996871170588235
0.107622327058824
0.0939661447058824
0.0462374123529412
0.00967137111764706
0.0128490704117647
0.136986470588235
0.3007183
0.0344172970588235
0.0407254411764706
0.0895597217647059
0.0197521432352941
0.106422555294118
0.115402223529412
0.301640135294118
0.0419182458823529
0.112200209411765
0.137564976470588
0.196805282352941
0.0230457729411765
0.0329511847058824
0.1728334
0.09753196
0.163258647058824
0.0489448464705882
0.0180135380588235
0.117085214705882
0.132670864705882
0.154381664705882
0.0238422258823529
0.04440994625
0.109560188235294
0.0617031258823529
0.112530532352941
0.13063934
0.0965244288235294
0.0708290541176471
0.1377081
0.172724805882353
0.112488582352941
0.209602682352941
0.128311981176471
0.250982317647059
0.106984452352941
0.11554377
0.0301840776470588
0.0160762967647059
0.0212850891176471
0.197808464705882
0.146268394117647
0.04370665
0.0642282488235294
0.0268357288235294
0.0304159135294118
0.00744370482352941
0.0946740952941176
0.111548784705882
0.248326976470588
0.0320600473529412
0.0160788110588235
0.152675029411765
0.0811252376470588
0.0185554329411765
0.0236456424705882
0.11726744
0.0498968770588235
0.0696206323529412
0.229521723529412
0.0867861058823529
0.00916160458823529
0.191942217647059
0.105710174705882
0.0159071127058824
0.0248510341176471
0.0825456952941176
0.0828212588235294
0.0206331988235294
0.0824011682352941
0.108583514117647
0.126549623529412
0.0206633317647059
0.0674391305882353
0.0712613452941177
0.0129211515294118
0.0255590276470588
0.190950794117647
0.0202867728705882
0.0585829741176471
0.0154717283529412
0.234136852941176
0.0468497935294118
0.218468370588235
0.339762611764706
0.0454136594117647
0.0268657561176471
0.266717376470588
0.0307122147058824
0.111996691176471
0.113984487647059
0.1615658
0.190772864705882
0.0359592952941176
0.107785244705882
0.114226301176471
0.0456543688235294
0.0127892801764706
0.0872834211764706
0.436579417647059
0.0135543926470588
0.0399473317647059
0.0164284952941176
0.0277269511764706
0.0363992094117647
0.0305072117647059
0.140958848235294
0.0280288841176471
0.242034535294118
0.0308788046666667
0.344576738235294
0.0932366358823529
0.250708211764706
0.131061958823529
0.0676264982352941
0.130234870588235
0.280612382352941
0.0752127264705882
0.0257196405882353
0.0118134166470588
0.132918380588235
0.0103128412352941
0.155007017647059
0.0665105941176471
0.0372656952941176
0.162953352941176
0.0788844747058823
0.101159896470588
0.1862707
0.123702753529412
0.400174717647059
0.0305222541176471
0.0355767941176471
0.0909588617647059
0.0683550735294118
0.103433693529412
0.159756205882353
0.015174443
0.01905682
0.0977440841176471
0.0169842390588235
0.0581339405882353
0.0596752711764706
0.336920382352941
0.171396935882353
0.174741541176471
0.526895564705882
0.0843069741176471
0.0662351758823529
0.100141231176471
0.017133495
0.0198554588235294
0.0872358
0.0453206217647059
0.0831526805882353
0.0157208739411765
0.0668549641176471
0.0325559829411765
0.0858508241176471
0.1384852
0.144204304705882
0.0212859454117647
0.0633884988235294
0.0985955088235294
0.101979784117647
0.0530927135294118
0.0200008570588235
0.0868604552941176
0.145508904117647
0.485609911764706
0.131456405294118
0.0303823452941176
0.0306097747058824
0.0188826931764706
0.0102603129411765
0.0313293347058824
0.126804478235294
0.160827317647059
0.00806117358823529
0.139567425294118
0.0257823417647059
0.104094352352941
0.2734656
0.0972225705882353
0.118387500588235
0.0122885907647059
0.126742694117647
0.218154335294118
0.105619255882353
0.0195913294117647
0.112268107647059
0.264334905882353
0.0848647976470588
0.09002559
0.130914847058824
0.1442974
0.0873510429411765
0.130583970588235
0.0933408935294118
0.0285018352941176
0.0341832305882353
0.705825270588235
0.031232763125
0.148311382352941
0.0173778850588235
0.246462411764706
0.123420476470588
0.0665215205882353
0.0731424076470588
0.161859511764706
0.0252984494117647
0.332920647058824
0.0343590347058824
0.0671383752941176
0.0952709541176471
0.217338717647059
0.105443928235294
0.160566152941176
0.0735475952941177
0.171966735294118
0.249330798823529
0.0893490670588235
0.0467203882352941
0.0669898317647059
0.0619514176470588
0.0427815635294118
0.125886217058824
0.0701763917647059
0.0188243464705882
0.248578711764706
0.0220845111764706
0.0415624841176471
0.136892341176471
0.0715921823529412
0.0873945070588235
0.0157436197058824
0.0965556576470588
0.132347741176471
0.112061674705882
0.607248452941176
0.0374049505882353
0.0197502875882353
0.134213152941176
0.178538920588235
0.0763745152941177
0.117448317647059
0.0187883858823529
0.0328164182352941
0.08668317
0.0122987004117647
0.162854470588235
0.0730032594117647
0.0987226929411765
0.111709651764706
0.226543
0.116293241764706
0.200312623529412
0.0850009458823529
0.0152759342941176
0.243486035294118
0.0654462758823529
0.292589029411765
0.116671092941176
0.437075758823529
0.118348144705882
0.0350581529411765
0.236903694117647
0.194256727647059
0.0359704961176471
0.0859875405882353
0.153712994117647
0.0217072585882353
0.0713285376470588
0.102107374117647
0.103011704705882
0.0725968388235294
0.106562917058824
0.0778323305882353
0.0349964875294118
0.0343273376470588
0.0775374023529412
0.0855123952941177
0.0839320776470588
0.0302384264705882
0.0690545982352941
0.0313604252941176
0.0207420012941176
0.114065803529412
0.0305168023529412
0.0689790876470588
0.0214525929411765
0.0763572958823529
0.156437648235294
0.0118595815294118
0.152793288235294
0.0515112988235294
0.214973717647059
0.380984317647059
0.0687213194117647
0.103159806470588
0.121692705294118
0.142926384117647
0.0916959105882353
0.0627081476470588
0.101048922941176
0.0190963719411765
0.0149441459411765
0.101379782941176
0.0292579252941176
0.0927330441176471
0.0534943635294118
0.0866113429411765
0.0940515976470588
0.0888402723529412
0.0155377345882353
0.102948816470588
0.0267421717647059
0.174283776470588
0.228950894117647
0.216672547058824
0.0140937094117647
0.0242291619411765
0.0238122547058824
0.380431458823529
0.133753171666667
0.241406864705882
0.158162582352941
0.0796000423529412
0.0730549564705882
0.0888374117647059
0.0186725350625
0.0131598108235294
0.0322963523529412
0.0316908929411765
0.0851246005882353
0.0829809858823529
0.0963188882352941
0.0868770922941176
0.0168998941176471
0.262620829411765
0.0655547923529412
0.103291694705882
0.146411317647059
0.0313065835294118
0.0503361676470588
0.0612403111764706
0.224954200411765
0.0278723082352941
0.0814378923529412
0.0273971852941176
0.0175980401176471
0.133000262352941
0.143883017647059
0.948567847058824
0.117050712352941
0.05111331
0.0888775847058823
0.0505992835294118
0.0852936164705882
0.465175264705882
0.0520642652941176
0.300486677058824
0.0597032623529412
0.109652561764706
0.432255975
0.0863670064705882
0.0985149188235294
0.110525694705882
0.0773022664705882
0.0885104570588235
0.0100863879411765
0.0177667453529412
0.0790345241176471
0.240995329411765
0.0392294358823529
0.0517060664705882
0.105837188823529
0.34157368
0.0642270647058824
0.483022123529412
0.230114182352941
0.164178570588235
0.016665253625
0.0959123123529412
0.0395112905882353
0.0300387141176471
0.167633945882353
0.149068023529412
0.210380094117647
0.447813964705882
0.00983424235294118
0.103220646470588
0.0233593217647059
0.0263827588235294
0.160943829411765
0.172917447058824
0.0149425881176471
0.0498349988235294
0.0846141676470588
0.145906864705882
0.157351823529412
0.396945076470588
0.0651385282352941
0.112501809411765
0.117953101875
0.2968318
0.0147608642941176
0.511548776470588
0.0201100729411765
0.0735189123529412
0.0817182005882353
0.0384619423529412
0.0492370776470588
0.0319543335294118
0.0653864470588235
0.0146372427647059
0.911047047058824
0.0479911141176471
0.016259832125
0.0588065729411765
0.131687317647059
0.401200511764706
0.103488141764706
0.0724561476470588
0.0817543141176471
0.204841141176471
0.452422141176471
0.0160610474117647
0.0198937703529412
0.158515423529412
0.119573523529412
0.03171738
0.217728794117647
0.0181947954705882
0.512557694117647
0.132649617647059
0.02481483
0.112034094705882
0.0867686341176471
0.0143309178823529
0.0760645035294118
0.160540888235294
0.0292925111764706
0.0663223758823529
0.126979423529412
0.329435882352941
0.161443041176471
0.0638132188235294
0.188454752941176
0.178086158823529
0.236109576470588
0.125217985294118
0.0243356241176471
0.109056440588235
0.302291229411765
0.201333229411765
0.0778335917647059
0.0192290282352941
0.0780940182352941
0.0943649011764706
0.0786721229411765
0.0683527182352941
0.0285297813529412
0.0725700764705882
0.0953258852941176
0.107011017647059
0.131715118823529
0.0877639005882353
0.0672047735294118
0.0896855511764706
0.0872780358823529
0.0347695847058824
0.146293994117647
0.125484894117647
0.123402206470588
0.0290544570588235
0.014981936
0.168973117647059
0.0295264673529412
0.0398993747058824
0.0158939871176471
0.111639468235294
0.0811730341176471
0.0143805302352941
0.0179705018125
0.296693088235294
0.0939949047058824
0.10782126
0.0967016582352941
0.0160220384705882
0.0341742488235294
0.0436434858823529
0.0136991844375
0.109741605294118
0.04109748
0.0763478752941176
0.117811704117647
0.212629
0.06916584
0.0486905488235294
0.1399565
0.0244401564705882
0.142838467647059
0.008762934
0.122508988823529
0.160328752941176
0.0405014570588235
0.0927398835294118
0.0224027441176471
0.0342845105882353
0.0650823988235294
0.0590121682352941
0.0270484488235294
0.0212454458823529
0.0711957417647059
0.06460128
0.221081594117647
0.102616285294118
0.157701021176471
0.345139482352941
0.154505276470588
0.561780052941176
0.143462152941176
0.0592323494117647
0.07169008
0.554324858823529
0.0942874176470588
0.0154978726470588
0.0686986794117647
0.0168295340588235
0.0538014588235294
0.0189888647058824
0.126424423529412
0.134100305882353
0.0384185441176471
0.0118208792941176
0.06009443
0.236652247647059
0.257871623529412
0.0968548658823529
0.104706221764706
0.0139734347647059
0.0336075758823529
0.0862940329411765
0.111416164117647
0.253494429411765
0.0209509411764706
0.0752420205882353
0.108601424117647
0.0264730020588235
0.0174163590625
0.0771263582352941
0.0446724264705882
0.152647929411765
0.0299640641176471
0.156540770588235
0.0684477882352941
0.0711071505882353
0.139254922941176
0.0850383270588235
0.124531852352941
0.139254
0.0812396529411765
0.246210588235294
0.0117517477058824
0.0137746699411765
0.0835402935294118
0.209381529411765
0.129400525882353
0.0853798864705882
0.0794894947058823
0.0726197282352941
0.06214804
0.0284587788235294
0.0115622800588235
0.136399110588235
0.203846204705882
0.0281147388235294
0.104060808235294
0.0104276390625
0.333998117647059
0.174962829411765
0.0939539470588235
0.0958944311764706
0.138411247058824
0.0822220782352941
0.02896506
0.0744221988235294
0.0101796064882353
0.0134295889375
0.0250166097058824
0.0509379670588235
0.414151288235294
0.120679533529412
0.0121696666470588
0.1758289
0.0307910847058824
0.0241286870588235
0.107402941764706
0.0261081141176471
0.0943228794117647
0.0153467687058824
0.02272884
0.0243204164705882
0.116279354117647
0.135787604117647
0.0572215335294118
0.481124282352941
0.308245223529412
0.111478375294118
0.0119297282941176
0.0683362529411765
0.0114787188235294
0.402156176470588
0.0170162696470588
0.109518667647059
0.0218433247058824
0.114509235882353
0.0395328005882353
0.0797889476470588
0.122255817647059
0.137924094117647
0.221344022352941
0.10298095
0.184617088235294
0.0197380083529412
0.0237626782352941
0.152334494117647
0.0791691794117647
0.0244776164705882
0.08021194
0.08971281
0.0975722935294118
0.0772761070588235
0.017374971
0.237556358823529
0.0133439580588235
0.110273835294118
0.0735626535294118
0.143088171764706
0.0595643376470588
0.0937247535294118
0.112924961176471
0.131546635294118
0.0684473182352941
0.0873910894117647
0.0333954747058824
0.0119809427647059
0.105574517058824
0.250614229411765
0.0179163602941176
0.0263028435294118
0.0485553358823529
0.0151573845294118
0.0976990894117647
0.0765701211764706
0.132330780588235
0.173695482352941
0.0689428294117647
0.116172192941176
0.0225452317647059
0.0226814435294118
0.103857188823529
0.117534881176471
0.312764858823529
0.746525676470588
0.321394729411765
0.118958144117647
0.164092976470588
0.0350806829411765
0.140969541176471
0.124617476470588
0.0655692535294118
0.179644917647059
0.0315565058823529
0.1756564
0.0926356829411765
0.121038487647059
0.139208852941176
0.265578894117647
0.017204978
0.0806504988235294
0.162845147058824
0.0136846876470588
0.100167251176471
0.128148077058824
0.0829555182352941
0.019795803
0.0174145905882353
0.0229411282352941
0.133692439411765
0.119088817647059
0.188653341176471
0.0172164167647059
0.0816117258823529
0.298667635294118
0.0386290169411765
0.1510176
0.0875793564705882
0.0335662411764706
0.133458435294118
0.97026375625
0.0205677899411765
0.102678705882353
0.459801152941176
0.0969456270588235
0.101180439411765
0.0289903429411765
0.157959523529412
0.0128293989411765
0.0154865688235294
0.103713986470588
0.0640820582352941
0.401607476470588
0.230633135294118
0.191801352941176
0.268306929411765
0.0319833938823529
0.0260728182352941
0.0110533829411765
0.106176336470588
0.06152373
0.0868908641176471
0.170772182352941
0.0963826017647059
0.0175617828235294
0.141813523529412
0.116575423529412
0.0229463829411765
0.169120529411765
0.0987629388235294
0.0289665355294118
0.0352257376470588
0.0345026223529412
0.0135811734705882
0.0550860423529412
0.0288792247058824
0.0477669617647059
0.151342576470588
0.124225647647059
0.0257106023529412
0.0390711941176471
0.0684059611764706
0.289418835294118
0.0329821141176471
0.478876241176471
0.530670247058823
0.105087065294118
0.0400352970588235
0.346714245882353
0.0818657429411765
0.0269397957058824
0.0121643461176471
0.263471335294118
0.131763126470588
0.020179627
0.179367888235294
0.2091103
0.01206367191875
0.107360888235294
0.133459823529412
0.354964611764706
0.185981370588235
0.118921883529412
0.0844484394117647
0.0170941251176471
0.0343370211764706
0.0253556358823529
0.123646614117647
0.0138007757647059
0.0169274561764706
0.1374578
0.130809622941176
0.108671805294118
0.103711711176471
0.0196739824705882
0.0203022447058824
0.0123561024117647
0.0788137123529412
0.0208922358823529
0.124490188235294
0.12278649
0.0722506805882353
0.104002028235294
0.147701329411765
0.0221326906470588
0.0316601205882353
0.127417552941176
0.0311377323529412
0.0707169523529412
0.0230561288235294
0.0483566670588235
0.0393082694117647
0.0738741594117647
0.0565073052941176
0.108475978823529
0.0285414241176471
0.0513063317647059
0.106634192941176
0.0660257223529412
0.0247815341176471
0.0154683494705882
0.238637005882353
0.477111335294118
0.104656422941176
0.0738480370588235
0.0915457823529412
0.00742344723529412
0.0147591945625
0.0173871558823529
0.0337355958823529
0.103565929411765
0.0369075958823529
0.0214967152941176
0.160663394117647
0.143747941176471
0.0806314176470588
0.131808717647059
0.0853360782352941
0.09597536
0.105130528235294
0.1037142
0.0118166715882353
0.0441229352941176
0.0922136694117647
0.00912601441176471
0.0116734636470588
0.155017976470588
0.108886412352941
0.101973934705882
0.0840254717647059
0.0241095146470588
0.123211174705882
0.019793647
0.0980976905882353
0.797361
0.179427464705882
0.0818057917647059
0.017020592
0.0564630958823529
0.162886347058824
0.106278281764706
0.168296229411765
0.0663443588235294
0.0171865695294118
0.273950102941176
0.0945445923529412
0.126879728235294
0.161373635294118
0.190666917647059
0.0198314762352941
0.161010694117647
0.0572466952941176
0.012815136125
0.0680482735294118
0.08017284
0.175178605882353
0.0145176835882353
0.0365626158823529
0.0123125341764706
0.00894234623529412
0.0861511664705882
0.209271182352941
0.5627015
0.0108253689411765
0.126864547058824
0.115924172352941
0.130329588235294
0.150951670588235
0.06958791
0.463009717647059
0.350653711764706
0.0675528364705882
0.122764558823529
0.0871983870588235
0.0392597911764706
0.0240591441176471
0.103768451176471
0.0643182529411765
0.158362805882353
0.153684594117647
0.0207411388235294
0.0406648505882353
0.0340619176470588
0.0215005524117647
0.0152066362352941
0.0894578817647059
0.0485242811764706
0.0783338270588235
0.119111645294118
0.0135995318235294
0.117439466470588
0.100050033529412
0.0217127747058824
0.0336739511764706
0.0156669581764706
0.0631739658823529
0.0930515729411765
0.0309384241176471
0.0150056458823529
0.261340358823529
0.256892617647059
0.02104033
0.0190529109411765
0.0201584715882353
0.401051252941176
0.0930476264705882
0.112467372941176
0.0199548558823529
0.0341870776470588
0.0286439305882353
0.0767138841176471
0.160367252941176
0.0801696941176471
0.0957120141176471
0.0282687741176471
0.0114184782941176
0.0844901276470588
0.0986903576470588
0.0936491076470588
0.155655682352941
0.0942668811764706
0.0485868005882353
0.100022855882353
0.0128208472352941
0.125129171176471
0.0527868570588235
0.0222985582352941
0.0274455629411765
0.0187396884705882
0.132575018235294
0.0137485811764706
0.110158060588235
0.823115811764706
0.00893201264705882
0.148894558823529
0.105876522352941
0.181361010588235
0.0168326635294118
0.110173273529412
0.0733320235294118
0.0103135330294118
0.163077823529412
0.00675758988235294
0.0243744958823529
0.135976870588235
0.0126799956470588
0.0255443152941176
0.0721394894117647
0.0971338588235294
0.0642102552941176
0.0298740105882353
0.0336181941176471
0.0358600458823529
0.102088197647059
0.113688570588235
0.2221524
0.0141170760588235
0.106615042352941
0.3213786
0.0884264635294118
0.0139441842352941
0.0797404135294118
0.131392914705882
0.0816583505882353
0.0917765352941176
0.0386057376470588
0.104468658823529
0.07911091
0.151403364705882
0.448355129411765
0.0716678176470588
0.0719588882352941
0.0255492532352941
0.0639930529411765
0.0197874835294118
0.0923235235294118
0.0257128011764706
0.0650415870588235
0.101183810588235
0.0556764982352941
0.295745564705882
0.0277660076470588
0.0277654411764706
0.0980130958823529
0.226062976470588
0.117864046470588
0.0171273077058824
0.0829685388235294
0.106637219411765
0.0159562958823529
0.186446558823529
0.0188827149411765
0.012672577
0.117500247058824
0.0295968970588235
0.252534841176471
0.151397647058824
0.0955012482352941
0.135084405882353
0.101607464705882
0.0157619062941176
0.0515127329411765
0.0207761077647059
0.0220280601764706
0.104234582941176
0.0304247488235294
0.0757349082352941
0.132875935294118
0.324372235294118
0.0140709285882353
0.0341768747058824
0.0904281582352941
0.201595235294118
0.00842959117647059
0.141014642352941
0.0732263252941176
0.154139271764706
0.0145624287058824
0.192214511764706
0.0867641047058823
0.331612082352941
0.0982143423529412
0.0229660417647059
0.107869715882353
0.0297494770588235
0.330872664705882
0.0986917770588235
0.0211720935294118
0.0729533270588235
0.0118597657058824
0.157253758823529
0.0203012515882353
0.140578754705882
0.0325033582352941
0.0347865076470588
0.101620315882353
0.0590183047058824
0.0894569358823529
0.0535287564705882
0.127405101176471
0.0835593776470588
0.00937537894117647
0.03305516
0.0847813629411765
0.189399470588235
0.115876344705882
0.149779163529412
0.02075366
0.145334211764706
0.0832666764705882
0.0380927323529412
0.129915747647059
0.113939092941176
0.0204297247058824
0.0288531488235294
0.138920105882353
0.0407970117647059
0.266669356470588
0.022361605625
0.0111054613529412
0.0770040547058824
0.0114040614117647
0.0291021176470588
0.0163084634705882
0.114653032352941
0.209025494117647
0.154367323529412
0.109116468235294
0.0188355185882353
0.0399360441176471
0.0745880935294118
0.0889175935294118
0.08830632
0.0720605470588235
0.0145496971176471
0.0130234971764706
0.0184774005882353
0.0754332435294118
0.0843757588235294
0.287717017647059
0.224941964705882
0.416545317647059
0.126121441176471
0.0294528358823529
0.0825092270588235
0.124149964705882
0.113906439411765
0.221947241176471
0.130250054117647
0.0701452770588235
0.279375264705882
0.0328350011764706
0.0281956694117647
0.0378602223529412
0.017868382
0.105441487058824
0.144677507058824
0.009456651625
0.0157806483529412
0.0131792363529412
0.0106287491764706
0.173465452941176
0.105838568235294
0.143241470588235
0.284853407647059
0.0455204705882353
0.0215211372941176
0.0832189494117647
0.0800193888235294
0.0318828301176471
0.109525652941176
0.0205401594117647
0.0253867117647059
0.0145326438823529
0.0875668005882353
0.124745748235294
0.165816464117647
0.108900538823529
0.449493176470588
0.0538306823529412
0.0941964017647059
0.0114913371764706
0.0684769782352941
0.0671486994117647
0.296278666470588
0.0441829888235294
0.05745061
0.156638552941176
0.0140475618125
0.119055484117647
0.1365787
0.0194434635294118
0.0348912447058824
0.0157046132352941
0.009763198
0.0102658407058824
0.225321878823529
0.0455930370588235
0.0121659829411765
0.0987044982352941
0.1581297
0.0817194452941176
0.596462141176471
0.0743926482352941
0.0216531018823529
0.02668204
0.106717905294118
0.0114330663529412
0.0941736894117647
0.0335245864705882
0.115091105882353
0.0945889252941177
0.0148459538235294
0.04275371
0.652821958823529
0.339940241176471
0.06425521
0.0533564464705882
0.110148474117647
0.131803894117647
0.0433596176470588
0.125014699411765
0.26545575
0.0672075629411765
0.0800536611764706
0.0354449952941176
0.815937705882353
0.164917276470588
0.0771696682352941
0.0710639688235294
0.105419927647059
0.176215023529412
0.0242986017647059
0.134694229411765
0.392981005882353
0.486612335294118
0.0103127021764706
0.0291290925
0.0273362558823529
0.0205570052941176
0.0705115311764706
0.476274158823529
0.102222181764706
0.00900794882352941
0.142054182352941
0.0856151588235294
0.0230891352941176
0.108489094117647
0.0253576
0.0967466205882353
0.0613857788235294
0.116307294117647
0.0911252047058824
0.0209134794117647
0.120040461764706
0.0645421182352941
0.402616958823529
0.226921649411765
0.109403256470588
0.462104011764706
0.0525464282352941
0.0882249288235294
0.0129228492941176
0.133480700588235
0.0982801752941176
0.0602325276470588
0.0991482364705882
0.0203718162941176
0.0155824909411765
0.116751105294118
0.0213947341176471
0.008891026
0.172952488235294
0.133382424117647
0.139305770588235
0.10511259375
0.100685155882353
0.0134817092352941
0.0777995217647059
0.0737408347058824
0.0918912994117647
0.105649884117647
0.0934841711764706
0.333800829411765
0.0799780605882353
0.0376219717647059
0.0817132729411765
0.11160738
0.125292065294118
0.0855696852941177
0.212454411764706
0.0177462295294118
0.152286535294118
0.0227550323529412
0.0849997405882353
0.05695821
0.0862050994117647
0.0238327651176471
0.0147075531176471
0.0777169735294118
0.167717505882353
0.0130598444117647
0.108200298823529
0.0181394851176471
0.0162922845882353
0.10504773
0.09381572
0.0673924747058823
0.0151492457058824
0.0770542576470588
0.0294392458823529
0.0199629405882353
0.0319677623529412
0.102888371764706
0.0865542870588235
0.0835209405882353
0.014526384
0.0964846582352941
0.399242852941176
0.216116829411765
0.104482849411765
0.0983285388235294
0.0323782675
0.0502912758823529
0.0444786835294118
0.0533457075
0.0663186282352941
0.145735764705882
0.161226270588235
0.111980328823529
0.126773365294118
0.131749152941176
0.0205582045882353
0.2371227
0.314175876470588
0.149037664705882
0.0853621705882353
0.0211110117647059
0.0242455964705882
0.452683294117647
0.0334965311764706
0.0260133105882353
0.178943117058824
0.0119798712352941
0.0379766276470588
0.0177650652941176
0.0127560271764706
0.09630779
0.0967106335294118
0.0509977894117647
0.0225282
0.0175349261875
0.0702774729411765
0.0116709635882353
0.0717587958823529
0.363460852941176
0.201860087058824
0.0645652805882353
0.187353321764706
0.0753429064705882
0.126376007058824
0.047996765
0.0694637917647059
0.0610655852941176
0.0199673371764706
0.0342530970588235
0.0818852158823529
0.107292966470588
0.0257947552941176
0.116751127647059
0.0785142211764706
0.0267668947058824
0.103143152352941
0.0744097047058824
0.0771315476470588
0.0694974576470588
0.0147175989411765
0.156991917647059
0.0244321635294118
0.508794582352941
0.0766616670588235
0.03605118
0.0194942689411765
0.0142799134117647
0.0379593217647059
0.135449582352941
0.0815381347058824
0.0974908652941176
0.129264585882353
0.178742264705882
0.0221992370588235
0.103768191176471
0.0269467567647059
0.409214358823529
0.187814118823529
0.0164771765294118
0.125140388235294
0.0511033223529412
0.315557105882353
0.0113722874117647
0.0837136905882353
0.0212746705882353
0.0309111335882353
0.202002717647059
0.0861885647058823
0.0435252474705882
0.498274735294118
0.700729847058824
0.0322869523529412
0.115759788235294
0.0942401594117647
0.0178429805294118
0.122992264705882
0.0124870712352941
0.0307117817647059
0.0391442170588235
0.115682316470588
0.101536625882353
0.0490249394117647
0.1293655
0.0286824211176471
0.116325138823529
0.189358235294118
0.103881607647059
0.0171586535294118
0.0326062523529412
0.120248294117647
0.107606663529412
0.0157753532941176
0.0177907477647059
0.575072482352941
0.0184287733529412
0.0165483507647059
0.0904660082352941
0.0808298005882353
0.0157213330588235
0.115562810588235
0.179397635294118
0.0775383105882353
0.0315880952941176
0.07125306625
0.0896553588235294
0.0543005570588235
0.296276358823529
0.345077252941176
0.0159737889411765
0.219905829411765
0.00874265535294118
0.573307041176471
0.0106300292941176
0.0803720582352941
0.0747106211764706
0.0206444394117647
0.110387601764706
0.137336611764706
0.476632088235294
0.0152199738235294
0.121359856470588
0.103773454117647
0.0683197011764706
0.0840905488235294
0.0687553523529412
0.136574688235294
0.133073677058824
0.454432394117647
0.0166147109411765
0.0211432594117647
0.0354580382352941
0.0930989541176471
0.0791825982352941
0.0298879564705882
0.0521704835294118
0.0177826881176471
0.105561005294118
0.0557925470588235
0.110543852941176
0.09073854
0.00783511429411765
0.108920932941176
0.131464352941176
0.189494611764706
0.0169044435294118
0.0238091617647059
0.0219560352941176
0.0935271317647059
0.0876637958823529
0.0251515841176471
0.137501423529412
0.147447498235294
0.174557564705882
0.0437708688235294
0.178303885882353
0.00723503105882353
0.123015135294118
0.105556096470588
0.0719200511764706
0.0142059375294118
0.0771423288235294
0.0847387435294118
0.248320494117647
0.209052623529412
0.00910363123529412
0.0167672025
0.179863576470588
0.0200590952941176
0.102944852352941
0.04027697
0.114686947647059
0.102659495882353
0.10432425
0.0243589235294118
0.0923226947058823
0.138320594117647
0.0667481029411765
0.0648850423529412
0.011627890875
0.0696455952941177
0.208364582352941
0.122039198235294
0.0487426370588235
0.0177363517647059
0.0387281347058823
0.0633805111764706
0.464171723529412
0.0201523182352941
0.0171118562941176
0.0829718976470588
0.0195627705882353
0.133569303529412
0.123604633529412
0.0990070541176471
0.243035562352941
0.0122022016470588
0.0945973952941176
0.142393558823529
0.158319636882353
0.230628570588235
0.0727798929411765
0.225772388823529
0.0263386105882353
0.0178683670588235
0.0164521508235294
0.165151635294118
0.0961794194117647
0.0745809658823529
0.147712477647059
0.0297748747058824
0.0754995082352941
0.362897129411765
0.0670439805882353
0.145474082352941
0.0850275505882353
0.011526613
0.618472594117647
0.0217694309411765
0.0105251685882353
0.0724558129411765
0.0862717641176471
0.0118821003529412
0.104834610588235
0.0101011272941176
0.0742949576470588
0.245808388235294
0.153287023529412
0.0584777347058824
0.0287424676470588
0.143458705882353
0.0696043570588235
0.0925700258823529
0.0926887394117647
0.101563147647059
0.511088605882353
0.234187772941176
0.272462323529412
0.577758105882353
0.101771696470588
0.334222911764706
0.0246738167647059
0.0334630517647059
0.0137962861764706
0.0121541299411765
0.113406715882353
0.0963382023529412
0.382056417647059
0.262939276470588
0.324853235294118
0.0732332682352941
0.0263752247058824
0.163204570588235
0.0138331577058824
0.111509291176471
0.0750241829411765
0.129011152941176
0.0619640005882353
0.0132088975882353
0.114762412941176
0.0649943541176471
0.0662308847058824
0.0197827495294118
0.0249962282352941
0.112927338823529
0.0999577594117647
0.0400642841176471
0.0134197506470588
0.014283982
0.0892784364705882
0.131697488235294
0.259886564705882
0.200195870588235
0.0393919041176471
0.0202350141176471
0.0245589335294118
0.106951580588235
0.327770976470588
0.0235594674117647
0.0840125447058824
0.0284287882352941
0.136700580588235
0.0741545329411765
0.0182431841176471
0.177529017647059
0.0236488370588235
0.128848405882353
0.0168229667647059
0.08928521
0.0730540970588235
0.242385205882353
0.171452017647059
0.153348947058824
0.103788298823529
0.130359527058824
0.0268299764705882
0.0139490158235294
0.0937181594117647
0.214711241176471
0.0890059488235294
0.222582211764706
0.0948776517647059
0.0550167311764706
0.102557784117647
0.0150948468823529
0.0223706211764706
0.131560918235294
0.147121164705882
0.0125771726470588
0.0192684682352941
0.0214890978235294
0.0325780641176471
0.0230332398235294
0.0158754113529412
0.122694
0.0224652447058824
0.107832677058824
0.0241370658823529
0.0322288018235294
0.188863111764706
0.115034172941176
0.0148690882352941
0.0868924688235294
0.105339641176471
0.0105772094705882
0.0173140643529412
0.0471524544117647
0.0635186011764706
0.160138188235294
0.138721917647059
0.0511659064705882
0.254927758823529
0.110331011176471
0.332482635294118
0.246943270588235
0.0437806605882353
0.0927173847058824
0.0884599858823529
0.0889123429411765
0.0834972958823529
0.20198419
0.0311707135294118
0.0148842914705882
0.0609137882352941
0.0179731224117647
0.0084599066875
0.148647805882353
0.0229655038235294
0.0116971930588235
0.257017570588235
0.0721040188235294
0.00917062529411765
0.239234735294118
0.0884036676470588
0.0596295470588235
0.0197974717647059
0.0183339123529412
0.102137338823529
0.286234317647059
0.0221698117647059
0.0809986864705882
0.0442908047058824
0.0631688141176471
0.0336520294117647
0.0171719064705882
0.0180723037647059
0.171660041764706
0.0713648023529412
0.0997637541176471
0.021410613125
0.0286927176470588
0.0169693464117647
0.0339130894117647
0.0387821347058824
0.524314335294118
0.0146821662941176
0.0560491864705882
0.358160770588235
0.0121312284117647
0.255232058823529
0.0767429776470588
0.100157818235294
0.0908626747058824
0.198013847058824
0.0679749729411765
0.023457950625
0.0482362558823529
0.0113014511176471
0.0885173864705882
0.0276463058823529
0.0509364952941176
0.415662464705882
0.308673282352941
0.120643230588235
0.0160957119411765
0.0935658164705882
0.0131786159411765
0.107016599411765
0.0262967635294118
0.0264296758823529
0.138875370588235
0.198051176470588
0.475947611764706
0.0112898135294118
0.259680285294118
0.294770729411765
0.0153208510588235
0.0484774147058824
0.0134192772941176
0.103598716470588
0.0967698452941177
0.142559094117647
0.0738899635294118
0.713776458823529
0.279703841176471
0.0745127629411765
0.0122252859411765
0.0120885231764706
0.0865312470588235
0.0900033747058823
0.629438576470588
0.0156466004588235
0.0754820582352941
0.0544437711764706
0.0981331594117647
0.216535152941176
0.145624452941176
0.174235476470588
0.0627793788235294
0.0287781147058824
0.0822896382352941
0.114486165882353
0.0148680592352941
0.0249914817647059
0.0904943952941177
0.0246037
0.0768213123529412
0.0611554788235294
0.0407606853529412
0.0244453968235294
0.275961816470588
0.0705378788235294
0.108313217647059
0.149973605882353
0.105848038823529
0.457989317647059
0.0223085405882353
0.0627879352941176
0.0240623882352941
0.0596085517647059
0.121682
0.0633815847058824
0.0346724058823529
0.0694336505882353
0.0416765379411765
0.355871135294118
0.0775481511764706
0.0943547011764706
0.0183632194117647
0.0106278300588235
0.0818139835294118
0.143331329411765
0.284586244705882
0.0397625488235294
0.160153858235294
0.135644670588235
0.363268011764706
0.0946194923529412
0.09585224
0.0171890414705882
0.0141362364117647
0.0581139970588235
0.139188853529412
0.655981670588235
0.135214570588235
0.0350922905882353
0.117434332941176
0.165125017647059
0.0893438505882353
0.103708315294118
0.199431275176471
0.0816233547058823
0.0491548935294118
0.198933129411765
0.189775276470588
0.0234318847058824
0.0251229258823529
0.251919464705882
0.127855405882353
0.0142514432941176
0.122966557647059
0.233205177647059
0.0960494470588235
0.116735068235294
0.015681953875
0.103092919411765
0.201634935294118
0.0523525405882353
0.0538881641176471
0.0301643958823529
0.0465433117647059
0.0362113523529412
0.00681068541176471
0.0336536276470588
0.03470556
0.0611835294117647
0.0852381417647059
0.0641094658823529
0.301314558823529
0.285766594117647
0.137182364705882
0.0114452050588235
0.0234198847058824
0.128397788235294
0.0736514852941176
0.113737062941176
0.0483833488235294
0.0282557722352941
0.718511935294118
0.0162863385333333
0.142471664705882
0.144199794117647
0.0894177141176471
0.122423779411765
0.0106134899411765
0.0258590270588235
0.0461714482352941
0.0696891317647059
0.0187654177058824
0.175925429411765
0.012032885
0.261146994117647
0.118477976470588
0.312811917647059
0.0210912682352941
0.0698113635294118
0.109478403529412
0.0850335735294118
0.1282275
0.148543311176471
0.2987586
0.14215089
0.0219238658823529
0.0844097588235294
0.115856823529412
0.117344936470588
0.121502165294118
0.0158674379411765
0.0352948188235294
0.012411459
0.360463841176471
0.0869014323529412
0.213660876470588
0.115242828235294
0.0542593988235294
0.151679317647059
0.08187682
0.0934418870588235
0.126791125882353
0.133136706470588
0.135599584117647
0.0727531864705882
0.240776323529412
0.117517461176471
0.0887831452941176
0.0842328523529412
0.115498977647059
0.114138947058824
0.559126388235294
0.104257517647059
0.119711228235294
0.140922664705882
0.0726337030769231
0.03897085
0.014217452375
0.153631764705882
0.112730250588235
0.109847074117647
0.101317192941176
0.0309512358823529
0.0199004474117647
0.0216518460588235
0.113466218235294
0.211642847058824
0.0379519423529412
0.025821229
0.0338003517647059
0.0906563658823529
0.10702111625
0.0610787535294118
0.02790606
0.0960226176470588
0.146050870588235
0.0905229552941176
0.0769855988235294
0.0128297220588235
0.0199048663529412
0.0241272864705882
0.0152185708823529
0.0347295929411765
0.0316990570588235
0.0834989117647059
0.0611252011764706
0.0192875827647059
0.0278414457058824
0.0100935961764706
0.172972929411765
0.0573445817647059
0.0651434523529412
0.0196843758823529
0.356012188235294
0.104667243529412
0.101991428235294
0.0759750082352941
0.147132594117647
0.137169927058824
0.0723359870588235
0.0244240947058824
0.138469929411765
0.0120388773529412
0.254629288235294
0.425108964705882
0.0911011052941176
0.0166722841176471
0.220458568235294
0.0291233129411765
0.0840466464705882
0.380196358823529
0.0231513558823529
0.05624872
0.1278768
0.116871131764706
0.0585178276470588
0.207238864705882
0.0989708723529412
0.0116586715294118
0.105586556470588
0.116026079411765
0.0519154623529412
0.101898681764706
0.0204600064705882
0.0758004
0.168749970588235
0.0174467523529412
0.224720335294118
0.0988480270588235
0.0156831888125
0.0849391294117647
0.0666614823529412
0.0326713882352941
0.132682947647059
0.124074017058824
0.140373965882353
0.0828529882352941
0.143186095882353
0.07328789
0.125839138235294
0.0771572105882353
0.0207558915294118
0.112320617647059
0.190567294117647
0.0947233641176471
0.0825466294117647
0.0154581274117647
0.0879962629411765
0.0798062864705882
0.333210423529412
0.0120619948235294
0.0342045758823529
0.150805788235294
0.142876495294118
0.0295204576470588
0.0970200217647059
0.0535482976470588
0.0912259382352941
0.0267924558823529
0.0245282335294118
0.08836803
0.0165522888235294
0.404458370588235
0.02760491
0.0354844276470588
0.0137673114705882
0.217144229411765
0.0135138384705882
0.150477721176471
0.169285429411765
0.0919865976470588
0.0319244164705882
0.0802169423529412
0.00981206647058823
0.0755362870588235
0.102056071764706
0.114200545882353
0.0865527805882353
0.0150477311176471
0.152091717647059
0.213241811764706
0.10668384
0.09542828
0.144836223529412
0.07827703
0.0927024570588235
0.108768411764706
0.0253293229411765
0.0283342329411765
0.114609688235294
0.0496441764705882
0.0327471452941176
0.294852964705882
0.0987427576470588
0.0242878517647059
0.0196854447058824
0.0812145064705882
0.342718371764706
0.0149027827058824
0.0583631652941176
0.0525993970588235
0.0229728747058824
0.0222285494117647
0.143851559375
0.0959087623529412
0.168572152941176
0.104031416470588
0.0221336376470588
0.0785841182352941
0.0196259223529412
0.192851223529412
0.0242294017647059
0.164848764705882
0.0645073911764706
0.188433882352941
0.0248841976470588
0.0949659123529412
0.107590757647059
0.1530561
0.0886407105882353
0.0257125747058824
0.0182090847058824
0.0626113188235294
0.0288997741176471
0.108101934705882
0.179903915294118
0.344613164705882
0.0917779064705882
0.0385303782352941
0.111633043529412
0.139089981764706
0.0866237694117647
0.0595940523529412
0.0752234458823529
0.0741292194117647
0.184455105882353
0.0553840023529412
0.0605561517647059
0.0462009117647059
0.170718852941176
0.11868712
0.307647447058824
0.162078047058824
0.0962694652941176
0.0122099909411765
0.0295328041176471
0.0304341847058824
0.0826109711764706
0.752943682352941
0.148606529411765
0.119268781764706
0.0155855734705882
0.204850682352941
0.0857706223529412
0.0906756405882353
0.110276135294118
0.176179305294118
0.114789654705882
0.0149478105625
0.107320281764706
0.0590809282352941
0.175533435294118
0.194012747058824
0.115699192941176
0.113294730588235
0.0911631682352941
0.561835076470588
0.108533377058824
0.0600527070588235
0.111898859411765
0.276023729411765
0.0201768064705882
0.163060952941176
0.109311877058824
0.0983236129411765
0.0836692958823529
0.0761273576470588
0.287968582352941
0.524087429411765
0.0810872323529412
0.0619124358823529
0.138531441176471
0.161688742352941
0.01216014
0.0220361558823529
0.0144747145294118
0.0191614482352941
0.133014705882353
0.0251421335294118
0.0132301
0.0958471882352941
0.195852935294118
0.0793022582352941
0.0135431273529412
0.0793403711764706
0.0130292671176471
0.0145086433529412
0.0301160147058824
0.0961313088235294
0.0474156505882353
0.0430583847058824
0.0300995458823529
0.0135133305882353
0.594699070588235
0.0962518864705882
0.0342977941176471
0.0203924429411765
0.2770735
0.0382630329411765
0.0179434678823529
0.111302314117647
0.225849552941176
0.113224926470588
0.184381382352941
0.0226020905882353
0.06264423
0.321354235294118
0.101318335882353
0.0158187542352941
0.0908547882352941
0.243803835294118
0.00714355652941176
0.0139109102352941
0.118806553529412
0.100217486470588
0.0513214235294118
0.0987480523529412
0.0883810594117647
0.0250301352941176
0.199812947058824
0.0192912364705882
0.0163088854117647
0.0519117558823529
0.378482052941176
0.133132674117647
0.304948376470588
0.311347596470588
0.386927735294118
0.02877402875
0.111227571176471
0.0952890170588235
0.198063064705882
0.0779239041176471
0.0916298258823529
0.378687135294118
0.170064964705882
0.0825337505882353
0.0279176635294118
0.104397652352941
0.0704451723529412
0.0320003247058824
0.158907052941176
0.776767441176471
0.101649488823529
0.147976247058824
0.0143934725882353
0.0205719641764706
0.274605951764706
0.747206494117647
0.00885738735294118
0.06820923
0.022663679375
0.119201675294118
0.0921735035294118
0.134423699411765
0.0157322275294118
0.0190101423529412
0.0114391186470588
0.0296583094117647
0.0479154764705882
0.0140650512352941
0.0844139352941176
0.170424764705882
0.0698317494117647
0.0582501758823529
0.330509858823529
0.0226918058823529
0.217098105882353
0.119649905882353
0.120086241176471
0.263592535294118
0.231341364705882
0.287343905882353
0.0860211317647059
0.140356123529412
0.0275560652941176
0.0400955564705882
0.0588573911764706
0.392661558823529
0.0917046664705882
0.0219115919411765
0.143212147058824
0.104262440588235
0.111226269411765
0.163255811764706
0.0178048641176471
0.0127019348823529
0.0764976994117647
0.181970276470588
0.155857135294118
0.0159190635294118
0.109744679411765
0.0173816335294118
0.0298923935294118
0.163065307058824
0.170236423529412
0.033612931875
0.0568663047058824
0.227759952941176
0.0484574741176471
0.0230148864705882
0.0717571470588235
0.0269759869411765
0.129350335882353
0.113079341764706
0.0179439531764706
0.249124031764706
0.159309426470588
0.0360411770588235
0.10795807
0.295260382352941
0.0370967517647059
0.0386415158823529
0.0120374134705882
0.0806863429411765
0.0368022076470588
0.108509652352941
0.0212284455882353
0.0412538094117647
0.012232393625
0.0243868729411765
0.0152187781764706
0.0350649976470588
0.0142441693529412
0.0161331285294118
0.0896460041176471
0.236535611764706
0.360366947058824
0.390438288235294
0.0149757974705882
0.0138242162352941
0.0976923182352941
0.0742857364705882
0.0849782447058823
0.0179844653529412
0.103941494705882
0.0908090735294118
0.0848050252941176
0.00738405435294118
0.0996406111764706
0.0615015470588235
0.0282224282352941
0.186946670588235
0.0824109129411765
0.787621035294118
0.111143476470588
0.122227859411765
0.0623306747058824
0.0158904145882353
0.149865529411765
0.541079758823529
0.0856438647058824
0.009016708
0.0253290294117647
0.0422805158823529
0.0265080441176471
0.0384632329411765
0.0762195605882353
0.124313699411765
0.107705143529412
0.825313088235294
0.1833553
0.0244320511764706
0.0600488470588235
0.0568517505882353
0.101239051176471
0.0590343270588235
0.0911739441176471
0.0624326247058824
0.442009952941176
0.0773274864705882
0.0819285682352941
0.01741685
0.0122323008823529
0.0761074870588235
0.309409617647059
0.0260573147058824
0.08217264
0.0269793247058824
0.0755771658823529
0.0294704335294118
0.0973826111764706
0.0345418976470588
0.0568465264705882
0.105448746470588
0.0527388847058824
0.410754823529412
0.0109003478823529
0.282337617647059
0.126804917647059
0.0626471452941176
0.106555738235294
0.0117355835882353
0.114426951176471
0.114647442941176
0.0782020182352941
0.0916753117647059
0.136563552941176
0.0160814015294118
0.293454088235294
0.0552952835294118
0.00987469233333333
0.03152883
0.0422005235294118
0.0217080670588235
0.549654864705882
0.0276572294117647
0.189224582352941
0.138510611764706
0.02966705
0.0616863435294118
0.120321181764706
0.0142989360588235
0.0812031117647059
0.0155071414705882
0.187425835294118
0.0122718445294118
0.2173608
0.0713867770588235
0.0749995158823529
0.0900837341176471
0.0798088182352941
0.0471861011764706
0.0182481872352941
0.0636495388235294
0.0641275823529412
0.178804764705882
0.0156632788823529
0.167318552941176
0.0920321958823529
0.195312776470588
0.0598656817647059
0.0872940652941177
0.0276426172941176
0.487848058823529
0.0938683211764706
0.0653157135294118
0.0165482974117647
0.0864347294117647
0.11303604
0.134644062941176
0.124160003529412
0.0914361147058824
0.0929690588235294
0.141715517647059
0.0321931011764706
0.0965430723529412
0.0282066058823529
0.0801270388235294
0.0342321623529412
0.0207414457647059
0.0639460829411765
0.0110418080588235
0.206103558647059
0.210716764705882
0.0835720541176471
0.0213130441764706
0.0947821323529412
0.0957970911764706
0.109253276470588
0.0250188552941176
0.540531435294118
0.0920287929411765
0.0311927594117647
0.0382339347058823
0.0202922888235294
0.0777354388235294
0.05614802
0.0772809694117647
0.128683147058824
0.111577473529412
0.0858840252941176
0.156384352941176
0.0735300358823529
0.0146863889411765
0.106648067647059
0.0959026888235294
0.0282538691176471
0.290268564705882
0.133263078823529
0.0928778394117647
0.105165942352941
0.0830248447058824
0.0205674141176471
0.113529931176471
0.0254168447058824
0.0157229160588235
0.139229605882353
0.109356861176471
0.107274023529412
0.0132469567058824
0.338054635294118
0.0572232476470588
0.0159008980588235
0.103545298823529
0.0397542576470588
0.133759402352941
0.121252776470588
0.678919941176471
0.0387275241176471
0.0420688717647059
0.153533401176471
0.0212560077058824
0.0368128429411765
0.245963217647059
0.0924413929411765
0.0764694182352941
0.0164992729411765
0.168423764705882
0.0316050594117647
0.0138097550588235
0.0720409564705882
0.162056035294118
0.473160729411765
0.147518776470588
0.149265494117647
0.0257877129411765
0.018091172
0.0837068358823529
0.203140929411765
0.014894489
0.171039552941176
0.133273088235294
0.0121068535294118
0.205843652941176
0.222292688235294
0.0379493505882353
0.103625075294118
0.370387541176471
0.0224861852352941
0.0673360670588235
0.566119611764706
0.017235503
0.182791417647059
0.0121447011764706
0.0721735717647059
0.353926537058824
0.0447290658823529
0.0602950364705882
0.187461517647059
0.0108042679375
0.117269614705882
0.258844770588235
0.01003852775
0.104364491764706
0.172823052941176
0.568715623529412
0.00703569547058824
0.0241721494117647
0.106078438235294
0.0488233629411765
0.127523192941176
0.0214486552941176
0.0945341082352941
0.120131678235294
0.0873588588235294
0.0102257357647059
0.0606234
0.078944941875
0.112029672352941
0.133076250588235
0.0496933452941176
0.00707073870588235
0.145739458823529
0.0779292847058824
0.114935658823529
0.118454207058824
0.0349908182352941
0.0898984105882353
0.139322576470588
0.0788619952941177
0.0708382317647059
0.0938091858823529
0.0226254825882353
0.0106484751176471
0.0423073964705882
0.0423148564705882
0.0876325235294118
0.0780824017647059
0.212607329411765
0.136861641176471
0.1219509
0.101599888235294
0.252827152941176
0.0277595752941176
0.0242733205882353
0.0366797329411765
0.0987936570588235
0.0637549358823529
0.152331594117647
0.0765766388235294
0.111766165294118
0.0879515323529412
0.0738227317647059
0.0312962164705882
0.0136261728823529
0.0174122863529412
0.0761702264705882
0.157183076470588
0.0104003009411765
0.0116315304705882
0.729233
0.108089216470588
0.596799376470588
0.0817713941176471
0.0697987229411765
0.0665899682352941
0.0635338223529412
0.06024137
0.0321310570588235
0.0980504211764706
0.0396603552941176
0.112665662352941
0.137218170588235
0.0848068741176471
0.0580845041176471
0.0180006711764706
0.141527605882353
0.19420373
0.0810438605882353
0.115222015882353
0.00836616229411765
0.212477911764706
0.0335025152941177
0.308985111764706
0.0542547817647059
0.0339814170588235
0.0650389629411765
0.538111505882353
0.0946137247058823
0.0984523005882353
0.0914127823529412
0.0987001405882353
0.0632168088235294
0.0127434388235294
0.0903202847058824
0.1933549
0.763141041176471
0.120925672941176
0.0858629147058824
0.0238581588235294
0.200220888235294
0.0770755305882353
0.0567708117647059
0.0173692935294118
0.0233201523529412
0.08516586
0.0856139564705882
0.0901682705882353
0.0164082557647059
0.145702057647059
0.03552149
0.0631961082352941
0.0387779488235294
0.0865649782352941
0.0127125322352941
0.0928002094117647
0.202061688235294
0.0861300152941177
0.0589046135294118
0.0613858217647059
0.108271365294118
0.0243444958823529
0.0794974947058824
0.0666358470588235
0.0985269988235294
0.0854705976470588
0.133676788235294
0.0157252389411765
0.0418899105882353
0.0213142801764706
0.105360828235294
0.0124030160588235
0.0162690426470588
0.144345264705882
0.0727661041176471
0.0851085188235294
0.154102129411765
0.0555281994117647
0.03659728
0.529682411764706
0.0851134747058824
0.0435359494117647
0.0291592128823529
0.0134572755294118
0.0927600394117647
0.0166506032352941
0.219441788235294
0.168206452941176
0.0975086352941176
0.458848411764706
0.00763357164705882
0.142579894117647
0.0784806352941176
0.0768053064705882
0.0603155382352941
0.140784088235294
0.0931180641176471
0.1571319
0.0173126377058824
0.0362970247058824
0.101263243529412
0.0105477837647059
0.0217313070588235
0.206888544705882
0.0241791023529412
0.128454323529412
0.00967756141176471
0.0244424743125
0.0143535071176471
0.0231795547058824
0.0268876141176471
0.0219901705882353
0.864925194117647
0.0881816935294118
0.0899688270588235
0.0196245805882353
0.07224615
0.00894468876470588
0.248314676470588
0.0273966864705882
0.0146180297058824
0.173062121764706
0.480102088235294
0.012680196
0.0970376841176471
0.139750952941176
0.0187576435294118
0.0995069929411765
0.127676288235294
0.0703414864705882
0.116696637647059
0.111060940588235
0.0179250411176471
0.115804392352941
0.0193918138823529
0.0179520505882353
0.131581335294118
0.165039063529412
0.140915982352941
0.0409965564705882
0.0540382011764706
0.0908904747058824
0.009299194
0.0776590582352941
0.222170476470588
0.0119282804375
0.208075964705882
0.0423732176470588
0.0485939505882353
0.0175490757058824
0.118707838235294
0.0229336370588235
0.0187744057647059
0.0832034682352941
0.00947766052941177
0.0880930929411765
0.0438342058823529
0.202580617647059
0.112358698235294
0.0753224652941177
0.0110545187647059
0.0332470429411765
0.136615976470588
0.138576913529412
0.0232945705882353
0.0224534082352941
0.0357681352941176
0.0372467170588235
0.0108241731117647
0.0262711476470588
0.0193916723529412
0.0795107105882353
0.130390627647059
0.0338498870588235
0.680985635294118
0.0145661872941176
0.266377335294118
0.0656230829411765
0.0170866511764706
0.0215789547058824
0.0899299347058824
0.1321660625
0.122470912941176
0.0109516985882353
0.0208618670588235
0.0184561147058824
0.0770104470588235
0.0118716307647059
0.00986256111764706
0.0135524518235294
0.014351109
0.0405697794117647
0.195062005882353
0.100607354705882
0.103793616470588
0.0221321447058824
0.0189947452941176
0.2225506
0.142024580588235
0.228647604117647
0.112239347058824
0.102645387058824
0.0155385267058824
0.147241729411765
0.0912967241176471
0.800542588235294
0.586806035294118
0.0220742688235294
0.0115804561764706
0.142580564705882
0.240495847058824
0.106354832941176
0.0986877864705882
0.0166799711764706
0.0568053776470588
0.0899800235294118
0.0855599376470588
0.345952570588235
0.0448389958823529
0.116526044705882
0.0244067347058824
0.0296403052941176
0.0270565441176471
0.0178052786875
0.148622752941176
0.174715748235294
0.0941351805882353
0.0935468847058823
0.0570141147058824
0.0565211276470588
0.0487998741176471
0.0577642335294118
0.109033004117647
0.103103097058824
0.0132039148823529
0.189614517647059
0.115249526470588
0.0840172394117647
0.0994446270588235
0.0203702070588235
0.0510146511764706
0.287685047058824
0.0871684947058824
0.136467529411765
0.09352518
0.132864858823529
0.0559949676470588
0.284582564705882
0.015750149
0.691697458823529
0.0162625978823529
0.0400744158823529
0.0245135964705882
0.0224383382352941
0.0932820247058824
0.0785389041176471
0.0106393115882353
0.303983921176471
0.08488567
0.0281675558823529
0.1733938
0.0910302094117647
0.0254252558823529
0.04942308
0.282083758823529
0.0619719582352941
0.013112082
0.0998116458823529
0.0127660162941176
0.0882042647058824
0.244825035294118
0.0190447199411765
0.0195935258823529
0.0765918664705882
0.0206389028235294
0.014330847
0.123251791764706
0.0282200076470588
0.116976309411765
0.0471823923529412
0.10005247
0.0241292505882353
0.0424479558823529
0.113601478235294
0.0898724158823529
0.109660000588235
0.0415330882352941
0.140060182352941
0.014319659
0.258313670588235
0.0224664558823529
0.015826874
0.0594476317647059
0.286156354117647
0.0762024388235294
0.100640039411765
0.0340749141176471
0.0161607229411765
0.162823386470588
0.109313625882353
0.0911676588235294
0.131534688235294
0.0690476482352941
0.0931387164705882
0.0987753794117647
0.115285054705882
0.008758636
0.0363875864705882
0.0154788766470588
0.132617047058824
0.00996467194117647
0.0394590805882353
0.106187995294118
0.02051761875
0.119056475294118
0.0126383292941176
0.176449888235294
0.120354582352941
0.0883331688235294
0.121779805882353
0.0806314088235294
0.0491403758823529
0.0857279723529412
0.0237602258823529
0.0538339247058824
0.0902365364705882
0.127262291764706
0.224103588235294
0.0209021292941176
0.0901819441176471
0.0168637311764706
0.0273921941176471
0.103960407647059
0.0136151498235294
0.0178077771176471
0.192035858058824
0.0710167864705882
0.00995033088235294
0.0128872631176471
0.232799135294118
0.311761513529412
0.339139170588235
0.0837942635294118
0.0131083097058824
0.0117402107647059
0.0132856131764706
0.711927358823529
0.0171094973125
0.0200157241176471
0.0560956352941176
0.0246010951176471
0.258431923529412
0.222433552941176
0.0812738870588235
0.0335847670588235
0.457480294117647
0.0947870294117647
0.0233785970588235
0.0189735088235294
0.0838474588235294
0.0983989205882353
0.0377349688235294
0.215973941176471
0.0389398076470588
0.176487023529412
0.152130011764706
0.133030747058824
0.105645122352941
0.0243150352941176
0.0595027735294118
0.0749546358823529
0.172133788235294
0.0173549805882353
0.0644201735294118
0.215498452941176
0.0172241750588235
0.0572107041176471
0.0752925694117647
0.0354401905882353
0.0522357835294118
0.0975299123529412
0.136305911764706
0.0183826017647059
0.138338517647059
0.0199740103529412
0.0689072388235294
0.0646163029411765
0.0928704917647059
0.0113446146470588
0.0916917858823529
0.0163560869411765
0.0233523417647059
0.1795736
0.314177147058824
0.0869769705882353
0.0361642323529412
0.105990108823529
0.0990706376470588
0.03316766
0.0185929785294118
0.451364188235294
0.0851408274117647
0.0181938582941176
0.0523745605882353
0.09128589
0.0944518117647059
0.0146661691176471
0.106843237058824
0.0282039064705882
0.0227123976470588
0.144074488235294
0.0113738962352941
0.0968647623529412
0.116039151176471
0.00597162229411765
0.149823258176471
0.0198457493529412
0.0307849565882353
0.0160558835294118
0.0475767794117647
0.0148230986470588
0.04314672
0.0256552158823529
0.0501987058823529
0.0967591941176471
0.0312501847058824
0.0733024241176471
0.0273609552941176
0.352953541176471
0.0116982188823529
0.0213409982352941
0.108390136470588
0.103395275294118
0.148814343647059
0.159680876470588
0.0534259047058823
0.134983652941176
0.0679688405882353
0.141330117647059
0.10406888
0.130449970588235
0.0145290321764706
0.0856526058823529
0.130126202352941
0.111085610588235
0.0166451747058824
0.166604088235294
0.160932094117647
0.0335572011764706
0.369770874705882
0.02258427
0.0764302717647059
0.013770276
0.0578472982352941
0.0137904921176471
0.160132652941176
0.157094494117647
0.0293449382352941
0.0553724299411765
0.215757535294118
0.125878975882353
0.162702676470588
0.02422318
0.0203780411764706
0.461993770588235
0.109054759411765
0.0183020436470588
0.113386692941176
0.0598664852941177
0.0431477258823529
0.0148618474705882
0.400229052941176
0.0994886247058824
0.0703303823529412
0.0981667488235294
0.0853731288235294
0.0889067258823529
0.0480937311764706
0.0342110847058824
0.207432082352941
0.08120953
0.0437021
0.0693934694117647
0.477995752941176
0.0858229323529412
0.114199468235294
0.0260140470588235
0.104400897647059
0.024498796
0.0118101656470588
0.0874819282352941
0.0134425227647059
0.406285841176471
0.0849897041176471
0.0216838229411765
0.0229722823529412
0.136183764705882
0.131773390588235
0.456857176470588
0.105305383529412
0.0594436364705882
0.227363864705882
0.108563775294118
0.0904725729411765
0.0193386209411765
0.0640548141176471
0.0636570164705882
0.0537446147058824
0.0783845552941177
0.198739735294118
0.0621260888235294
0.169349329411765
0.214676047058824
0.0950241894117647
0.598366752941176
0.0752648817647059
0.0621232441176471
0.0332504776470588
0.0777585864705882
0.151003529411765
0.233460623529412
0.0233027064705882
0.0158016000588235
0.0386347970588235
0.139616817647059
0.222510435294118
0.122181076470588
0.438216076470588
0.05566510625
0.0311928
0.0957805276470588
0.0668637029411765
0.106567285882353
0.0148692807058824
0.011471979
0.0276526405882353
0.03513247
0.0131227639375
0.0693479664705882
0.127367970588235
0.0859389011764706
0.116135007647059
0.0600207911764706
0.162758811764706
0.0302045341176471
0.0212953052941176
0.0199102423529412
0.101397811176471
0.7749851
0.0787348458823529
0.117774460588235
0.428989182352941
0.0218834564705882
0.405116017647059
0.0248769505882353
0.0152424542352941
0.0863831223529412
0.176142947058824
0.101836771764706
0.175174582352941
0.0939786676470588
0.0891734682352941
0.0532252088235294
0.105507728823529
0.0286213147058824
0.0366404758823529
0.925905982352941
0.0204104247058824
0.0867968364705882
0.141650129411765
0.0213066521764706
0.116767475294118
0.08719898125
0.101398259411765
0.0718422488235294
0.0122426772352941
0.0739084841176471
0.0575906694117647
0.0350261211764706
0.0271084541176471
0.150783423529412
0.0768851852941176
0.104219491176471
0.0240605471764706
0.0972636305882353
0.0274765823529412
0.109541768235294
0.0983846647058823
0.151247941176471
0.0121774009411765
0.0559561341176471
0.0377146582352941
0.0595138411764706
0.0752331158823529
0.334284588235294
0.358778441176471
0.00976004023529412
0.121737435294118
0.1376934
0.0499737211764706
0.0793201235294118
0.133185784705882
0.294934288235294
0.102163518823529
0.900565064705882
0.0484373341176471
0.354721270588235
0.0742930788235294
0.2736303
0.106236119411765
0.348216858823529
0.0923151552941176
0.0184927211764706
0.283777023529412
0.143980094117647
0.028632419375
0.0217221847058824
0.0313855917647059
0.303379082352941
0.0870360582352941
0.0705677317647059
0.0338068788235294
0.100441957058824
0.0164698764705882
0.0166184100588235
0.0458784564705882
0.0472776488235294
0.0758244641176471
0.0167877322352941
0.0771711676470588
0.01950169
0.0686006341176471
0.0347769688235294
0.124513627058824
0.0590093441176471
0.283893797058824
0.352500447058824
0.103214932352941
0.0241796947058824
0.0750366594117647
0.0142202454117647
0.0866840194117647
0.0798440470588235
0.211612611176471
0.173762794117647
0.00746860888235294
0.115656169411765
0.0872469417647059
0.101166397647059
0.0969389476470588
0.0915678029411765
0.00986161958823529
0.0685269029411765
0.0484835935294118
0.0438052635294118
0.275104147058824
0.119924702352941
0.126873276470588
0.0183745490588235
0.0497756811764706
0.0319228187647059
0.127171188235294
0.0658091588235294
0.106606073529412
0.230526988235294
0.117358564705882
0.0145723098235294
0.0170643329411765
0.0222915537058824
0.107177325882353
0.0177632476470588
0.0522352176470588
0.116194139411765
0.0155115631764706
0.0940570311764706
0.0179537061176471
0.158168988235294
0.0186773081176471
0.0819231747058824
0.035775700625
0.0387872294117647
0.0720541752941176
0.0189010805882353
0.352561594117647
0.0352614935294118
0.124680635294118
0.615178941176471
0.0809814864705882
0.00835116941176471
0.118479157647059
0.0259291363529412
0.111692738235294
0.0186581067647059
0.0261467152941176
0.0212212058235294
0.0279583123529412
0.113565596470588
0.0877579870588235
0.168357858823529
0.266801685882353
0.0306703147058824
0.0668662864705882
0.208733847058824
0.0722736711764706
0.0921600041176471
0.189722764705882
0.143505768823529
0.0446969658823529
0.0868693311764706
0.0870022117647059
0.0196898164705882
0.0874791076470588
0.723601782352941
0.01964487
0.0940575876470588
0.0446073276470588
0.0505777917647059
0.642639270588235
0.197671847058824
0.0819894529411765
0.0142380672352941
0.115598734705882
0.181088170588235
0.316496329411765
0.0145671018235294
0.0147377458823529
0.0227949862352941
0.0266546376470588
0.0914148105882353
0.138473594117647
0.121206420588235
0.03400202
0.00839730558823529
0.0138045423529412
0.0277393717647059
0.0675551441176471
0.180718941176471
0.0275487552941176
0.0260884670588235
0.105940634705882
0.0176838317647059
0.0530744082352941
0.0272069970588235
0.0968535323529412
0.368568729411765
0.187834858823529
0.0139140384705882
0.0203687215294118
0.0783921582352941
0.238345794117647
0.0601950070588235
0.158297735294118
0.263444382352941
0.1462391
0.0109711171764706
0.144885726470588
0.0280630952941176
0.0365887794117647
0.0202929329411765
0.118730210588235
0.0744482023529412
0.0514301
0.0376526411764706
0.0559760370588235
0.0878434658823529
0.03352894
0.0349214670588235
0.143064776470588
0.115146991764706
0.0799121070588235
0.07161483
0.147942388235294
0.128142764705882
0.0392676082352941
0.0914750629411765
0.446166394117647
0.01259147
0.0610526729411765
0.112736852941176
0.0314301647058824
0.0481998705882353
0.188467588235294
0.0640414058823529
0.0861241764705882
0.214717894117647
0.136472841176471
0.0404308364705882
0.0176494771176471
0.0576971658823529
0.131588894117647
0.0258460329411765
0.300819588235294
0.181768411764706
0.0887958158823529
0.180770047058824
0.0545722329411765
0.163974105882353
0.0896168723529412
0.119492608235294
0.0137376919411765
0.107045536470588
0.03666111
0.100551344705882
0.0958023570588235
0.02256951
0.0497717441176471
0.0303049652941176
0.117782215882353
0.0693559841176471
0.204970423529412
0.493034135294118
0.14686265
0.09026503
0.176476335294118
0.0274689252941176
0.0626773064705882
0.118302137058824
0.0130903247647059
0.471705194117647
0.0841593523529412
0.0269945682352941
0.0960107682352941
0.305559947058824
0.192499935294118
0.100937101764706
0.0297358835294118
0.0911965582352941
0.0917864711764706
0.472218429411765
0.117551138823529
0.2098126
0.00840466741176471
0.0711502817647059
0.0868137817647059
0.395327641176471
0.142203494117647
0.0834507423529412
0.230913405882353
0.0137409801176471
0.106152007647059
0.301531670588235
0.0335470905882353
0.287549735294118
0.0990798258823529
0.0430463988235294
0.09910417
0.0944844941176471
0.039343091875
0.0819674782352941
0.298613052941176
0.0795982070588235
0.0788588911764706
0.125544392352941
0.0781869994117647
0.0909383829411765
0.101404127058824
0.175704235294118
0.0205840788823529
0.0590679752941176
0.0200406937058824
0.535477282352941
0.338084382352941
0.0188220998235294
0.108113372941176
0.182144788235294
0.0824324447058823
0.0141837680588235
0.0319408723529412
0.268341185882353
0.158468752941176
0.106932698235294
0.0542880664705882
0.489204335294118
0.0240431335294118
0.0137336617647059
0.101085485294118
0.0803595623529412
0.0201888341176471
0.0862010558823529
0.01642436
0.140125958823529
0.125432261176471
0.0922532670588235
0.164409184117647
0.0309224732352941
0.0153877047058824
0.0352982617647059
0.380196105882353
0.316404617647059
0.0821033852941176
0.0159361524117647
0.12264795
0.0311435976470588
0.0215704600588235
0.101191538823529
0.142366484705882
0.0172525627058824
0.121232227058824
0.139229094117647
0.354677864705882
0.0533157611764706
0.0613897905882353
0.0638283141176471
0.101791545882353
0.0176651879411765
0.0176438894375
0.170491323529412
0.0375811888235294
0.0311833235294118
0.0936707464705882
0.160372325882353
0.0830552811764706
0.0192033595294118
0.00770875229411765
0.120888125294118
0.0151202545294118
0.149351364705882
0.06901166
0.0807585829411765
0.0968149805882353
0.0860885564705882
0.0916356858823529
0.0274940888235294
0.0151366573529412
0.00949626894117647
0.0393726617647059
0.117561929411765
0.0618723229411765
0.0108699017058824
0.162971058823529
0.0102733221176471
0.0170122905294118
0.0586642111764706
0.135194958823529
0.0705764176470588
0.0660368747058823
0.0135142300588235
0.0109832711176471
0.246386223529412
0.121773560588235
0.126719635294118
0.0531340817647059
0.117865391176471
0.0651053388235294
0.0916452741176471
0.184382223529412
0.119886009411765
0.0726154617647059
0.228875241176471
0.11465438
0.6589941
0.152829852941176
0.111962973529412
0.0999476811764706
0.152436529411765
0.132572395294118
0.106882790588235
0.306371158823529
0.0165566463529412
0.101332656470588
0.0456084782352941
0.246919
0.016701125
0.0472732494117647
0.0812925823529412
0.165876258823529
0.0486829570588235
0.0444966376470588
0.120240074117647
0.0775087511764706
0.09044281
0.0919153447058823
0.0964396241176471
0.0874758447058823
0.264796388235294
0.0635186358823529
0.0647186105882353
0.182665811764706
0.272137352941176
0.0745031288235294
0.0898027317647059
0.0630424294117647
0.309009976470588
0.168010688235294
0.0825071317647059
0.125960341176471
0.432729438823529
0.0402795188235294
0.0215606128235294
0.0243331123529412
0.0867434364705882
0.0215865564705882
0.127003058823529
0.0174799564117647
0.0149069998235294
0.0340376217647059
0.0888466629411765
0.0251267805882353
0.1351314
0.0245682093529412
0.0960190617647059
0.0303248311764706
0.0451424964705882
0.251925352941176
0.0380682864705882
0.0577041570588235
0.0115172890588235
0.0267781841176471
0.0306516094117647
0.0244237605882353
0.0467249982352941
0.1304804
0.08676429
0.0951672776470588
0.146497588235294
0.0660121652941176
0.0903721747058824
0.107109664117647
0.184346611764706
0.115110593529412
0.0513866011764706
0.0756170894117647
0.279909882352941
0.0228635541176471
0.0750393558823529
0.00858930376470588
0.02529332
0.113238489411765
0.0205496682352941
0.102730394117647
0.0760254076470588
0.475084170588235
0.182272511764706
0.118944977647059
0.155101217647059
0.0728281458823529
0.0783054841176471
0.0812188964705882
0.0233544705882353
0.0974304094117647
0.0321580658823529
0.0789720123529412
0.04865234
0.472340494117647
0.0166881117058824
0.104461847647059
0.0941103464705882
0.334736482941176
0.147054876470588
0.342489947058824
0.0301215864705882
0.143071941176471
0.0257523476470588
0.102244313529412
0.0834702188235294
0.298267702352941
0.131050085294118
0.0878682852941177
0.0279436464705882
0.0865331529411765
0.114981988823529
0.210138982352941
0.0353777523529412
0.0310815447058824
0.0124382583529412
0.115015890588235
0.102081832941176
0.0589671623529412
0.0801727594117647
0.00880701470588235
0.04630752375
0.00999049488235294
0.133995935294118
0.0545110758823529
0.105852091176471
0.0143302638235294
0.0205891248235294
0.0718572
0.0179434281764706
0.0917101570588235
0.0823106976470588
0.0145582849411765
0.115181951176471
0.0106237750588235
0.0526962447058824
0.0266000216875
0.291167441176471
0.0759353735294118
0.015437296
0.474118223529412
0.0215430629411765
0.0175107723529412
0.100818071764706
0.132330917647059
0.100439128235294
0.0373827476470588
0.173159170588235
0.0657240323529412
0.195812670588235
0.0141118774705882
0.0156174785882353
0.0836952558823529
0.0153020018235294
0.0324529776470588
0.0993996288235294
0.0999352770588235
0.106072251764706
0.0857227205882353
0.423011564705882
0.0929380952941176
0.0794656558823529
0.124873769411765
0.104956478823529
0.0208522264705882
0.104300442352941
0.020548
0.31501337475
0.1457673
0.0973268747058823
0.07175411
0.220013500588235
0.214149276470588
0.0245523211764706
0.295540923529412
0.0283225894117647
0.0368368047058824
0.0355990729411765
0.0132111953529412
0.0364298694117647
0.162238690588235
0.0304276376470588
0.0691370529411765
0.0238999388235294
0.123204525294118
0.0333511876470588
0.0356233752941176
0.0355714182352941
0.0467074841176471
0.478594988235294
0.164163847058824
0.0833777376470588
0.232408188235294
0.0957004258823529
0.152293194117647
0.0654333947058824
0.11049321
0.108657025294118
0.0287925194117647
0.252349103529412
0.358841641176471
0.154348117647059
0.128198082941176
0.0238103564705882
0.0658767564705882
0.0552138952941176
0.0650560970588235
0.196042947058824
0.0948243135294118
0.133351764705882
0.175946752941176
0.0207189300588235
0.12171394
0.08649832
0.321565394117647
0.133433405882353
0.0922650917647059
0.0757517211764706
0.08184168
0.104639671764706
0.09137745
0.145181447058824
0.0560012317647059
0.0721870494117647
0.0643701758823529
0.135930817647059
0.149134417647059
0.0834402405882353
0.0371604611764706
0.0951079517647059
0.0204450921764706
0.0105086482352941
0.104284342352941
0.404940182352941
0.357613723529412
0.0121425732352941
0.0872254894117647
0.0202322427647059
0.0242367017647059
0.01757483175
0.0488725582352941
0.298739592941176
0.01286643575
0.00864043776470588
0.0740418629411765
0.0134173260588235
0.153395470588235
0.107439884705882
0.0491272082352941
0.03006434
0.407518294117647
0.0734070758823529
0.0929960535294118
0.0819113423529412
0.09965888
0.0909655252941177
0.0125413857647059
0.0265805482352941
0.0905316464705882
0.0190320570588235
0.007658546375
0.137100181764706
0.0173887258823529
0.0726580229411765
0.158386534705882
0.07983128
0.115203152352941
0.0316721976470588
0.0383813923529412
0.0170523234705882
0.0273045011764706
0.160510464705882
0.08093078
0.0169375928823529
0.0696200623529412
0.0381672858823529
0.0519759294117647
0.0461233194117647
0.0370260835294118
0.0869872152941177
0.122530498823529
0.0446518729411765
0.0206601105882353
0.0119430138823529
0.0700094676470588
0.0963046147058823
0.0625246723529412
0.0185215142352941
0.0243739458823529
0.112011156470588
0.502816564705882
0.0224861876470588
0.0132771174705882
0.106459851764706
0.0253378635294118
0.0583833429411765
0.0183472769411765
0.0109261012352941
0.0945573111764706
0.203895505882353
0.132052906470588
0.111180192941176
0.0581275805882353
0.112324135882353
0.0217883911764706
0.0167202328823529
0.0833878323529412
0.0627954788235294
0.148069129411765
0.0957378605882353
0.185268305294118
0.147140129411765
0.232953082352941
0.0490584958823529
0.783269411764706
0.0664484241176471
0.0864701088235294
0.0142422995294118
0.0101769237647059
0.0713347741176471
0.0988707082352941
0.109621707058824
0.0542513023529412
0.0466071505882353
0.0801119670588235
0.103464333529412
0.0157004241764706
0.0127950373529412
0.013850294
0.3641082
0.210203388235294
0.0251746647058824
0.018424851125
0.0885816376470588
0.02691511
0.0249617335294118
0.0917986976470588
0.108320612941176
0.0556068905882353
0.140427682352941
0.0737925047058823
0.0529458864705882
0.0328715676470588
0.0138136544117647
0.344340882941176
0.311084276470588
0.0162925783529412
0.0722070258823529
0.11603987
0.171973588235294
0.0125416925294118
0.0858642147058823
0.180364352941176
0.292182458823529
0.00726932382352941
0.0153166123529412
0.0576643441176471
0.0942747611764706
0.0984713782352941
0.0236612582352941
0.0310054841176471
0.107141017647059
0.0388619017647059
0.0195008085294118
0.735433429411765
0.0945782994117647
0.120579378235294
0.0947672464705882
0.0892850988235294
0.0412526505882353
0.648370811764706
0.0918381117647059
0.0597000741176471
0.0523789347058824
0.143908041176471
0.455779429411765
0.0885111858823529
0.104360261764706
0.0334476547058824
0.106554598235294
0.0287636429411765
0.638852975
0.100737052941176
0.0105465475882353
0.0796659935294118
0.0818350476470588
0.163114729411765
0.120276803529412
0.0457567552941177
0.0710007741176471
0.435662364705882
0.0252140241176471
0.0878808864705882
0.0183995582352941
0.238473047058824
0.0542873011764706
0.0784533058823529
0.0656633464705882
0.899160288235294
0.0436055988235294
0.113176878823529
0.041690436875
0.236561670588235
0.0716681217647059
0.183962958823529
0.0396977541176471
0.104494121764706
0.0843689782352941
0.289723075882353
0.754736388235294
0.0751063776470588
0.0187307911764706
0.139924760588235
0.134286285882353
0.1730828
0.209804858823529
0.124598540588235
0.0457678852941176
0.109340677647059
0.0238086282352941
0.0994631735294118
0.06372442
0.0873283341176471
0.0123467214705882
0.134482341176471
0.116859199411765
0.052018626875
0.570663629411765
0.195032370588235
0.100981231176471
0.0800575588235294
0.208144688235294
0.0877935852941176
0.0659328305882353
0.121583534705882
0.0954034894117647
0.209219911764706
0.07693245
0.155411988235294
0.0752054523529412
0.0989411135294118
0.233700015294118
0.102851824117647
0.0820032105882353
0.178529158823529
0.0279592764705882
0.0203417528823529
0.0200581977647059
0.0311841905882353
0.301345929411765
0.0736165105882353
0.136255376470588
0.249302470588235
0.704028417647059
0.0718275341176471
0.438694394117647
0.0144160316470588
0.0329672558823529
0.0822371182352941
0.0462209423529412
0.0309092664705882
0.244366558823529
0.0214606925
0.0833792882352941
0.110634818235294
0.199255623529412
0.11182319
0.0794677252941176
0.0825149958823529
0.114109606470588
0.0891620370588235
0.0163157685294118
0.0295091488235294
0.0908198464705882
0.0553224511764706
0.0277610176470588
0.0434929641176471
0.101140055294118
0.144289641176471
0.257306747058824
0.0380263611764706
0.067893636875
0.105059382941176
0.0251369411764706
0.03161425
0.220207885882353
0.101420697058824
0.136003130588235
0.0544516347058824
0.126509541176471
0.0307422482352941
0.0248161205882353
0.0683011152941176
0.0633979
0.109475212352941
0.418098582352941
0.0153333216705882
0.0810227888235294
0.0440291282352941
0.125535317647059
0.0255194976470588
0.157353362352941
0.0880628847058823
0.0922720082352941
0.05602655
0.117127011764706
0.00865285113333333
0.0171327302941176
0.0117503745
0.00895261952941176
0.112024785294118
0.0297720435294118
0.136981097647059
0.101860795294118
0.0963567470588235
0.0208555958823529
0.0776408341176471
0.0300317135294118
0.135373535882353
0.077537318125
0.0843343647058823
0.0853017876470588
0.0632204376470588
0.0911639570588235
0.0967569441176471
0.154445423529412
0.163427929411765
0.0889313364705882
0.0232872005882353
0.166381382352941
0.0258033894117647
0.109420318823529
0.143843658823529
0.0399291988235294
0.0805199217647059
0.170988980588235
0.0643142511764706
0.193783494117647
0.478853988235294
0.128307582352941
0.00975727988235294
0.298474929411765
0.134654545294118
0.0327850905882353
0.105686256470588
0.0587867376470588
0.0589205670588235
0.120733904705882
0.0506676305882353
0.124135518823529
0.0715061623529412
0.0794823988235294
0.162211830588235
0.106658919411765
0.150929123529412
0.406861170588235
0.120868876470588
0.127049613529412
0.110303829411765
0.0158236984117647
0.223571658823529
0.06234385
0.163116764705882
0.0993614852941176
0.233564870588235
0.0840240782352941
0.260948852941176
0.0971322570588235
0.103614820588235
0.0843467341176471
0.339944147058824
0.101122291176471
0.143333367647059
0.0256823831176471
0.127450735294118
0.105194132941176
0.149859311764706
0.279394164705882
0.300958135294118
0.2397474
0.0378326228823529
0.0238597792941176
0.0912073223529412
0.0652473394117647
0.0956127305882353
0.0846385447058823
0.01666517325
0.0170785337647059
0.103807871764706
0.0794830564705882
0.146157205882353
0.190027223529412
0.144892908823529
0.0859305535294118
0.0575335029411765
0.0917823858823529
0.114306550588235
0.300250581764706
0.0309168688235294
0.09806997
0.243874223529412
0.703433647058823
0.0650403358823529
0.103757547647059
0.143360929411765
0.291845376470588
0.115848994705882
0.227545907647059
0.0120983238125
0.124994588235294
0.0153403411764706
0.0440918835294118
0.0186622591176471
0.0241655476470588
0.00868179147058823
0.0287283964705882
0.0895972158823529
0.323364584705882
0.0196972307058824
0.101897015882353
0.261527155294118
0.0112509838235294
0.0229209300588235
0.101104001764706
0.135292188235294
0.197015441176471
0.134588605882353
0.0985523282352941
0.151417061764706
0.0412769270588235
0.02286745
0.0855899294117647
0.0924996470588235
0.0117831005882353
0.016256948
0.0658513641176471
0.0728822470588235
0.218239323529412
0.03727966
0.175724982352941
0.0188684731764706
0.107111187647059
0.260326176470588
0.10212992
0.0148140915294118
0.121046481764706
0.375386317647059
0.0681231394117647
0.0165556447058824
0.0430085676470588
0.0136670471176471
0.126686225882353
0.110620140588235
0.0578674788235294
0.0888108094117647
0.0413620288235294
0.0978117735294118
0.507580282352941
0.225511276470588
0.271806994117647
0.128642394705882
0.0181691478235294
0.0225114331764706
0.0812554352941176
0.0421732435294118
0.0221730670588235
0.0184053876470588
0.0777659723529412
0.0502448770588235
0.0708789864705882
0.0601350517647059
0.009400411
0.0138274237058824
0.0848550235294118
0.534401635294118
0.0160621081764706
0.0966325141176471
0.288568994117647
0.139395031176471
0.144848147058824
0.0802111747058823
0.103640088823529
0.0906681129411765
0.169259464705882
0.0784523594117647
0.0669887347058823
0.336441741176471
0.0624140988235294
0.203259411764706
0.0296270176470588
0.204285852941176
0.0632727041176471
0.0960047076470588
0.323319494117647
0.0713596982352941
0.0261444311764706
0.05773048
0.0194249976470588
0.0264206752941176
0.0994829052941176
0.0601029994117647
0.0861259147058824
0.0432115888235294
0.0241956788235294
0.0164270575625
0.129733282352941
0.0593535170588235
0.0932981470588235
0.122531705882353
0.104020631176471
0.015600472
0.0923128352941176
0.105199351176471
0.104150104705882
0.0882016388235294
0.0329959988235294
0.159826382352941
0.0179417341764706
0.143697994117647
0.0119757498823529
0.118327711764706
0.681059464705882
0.0945533870588235
0.0838475388235294
0.0932186488235294
0.0773015376470588
0.0131246650588235
0.0593924417647059
0.124337882941176
0.0641142905882353
0.0742944147058824
0.517178447058824
0.172516341176471
0.0137559731176471
0.0163883947647059
0.139054409375
0.0973857217647059
0.100105067058824
0.0971209758823529
0.195302147058824
0.0577358123529412
0.011058941
0.0897249770588235
0.0704472288235294
0.0169798211764706
0.108794152941176
0.0364950272941176
0.0809304911764706
0.0754453747058823
0.0268355411764706
0.0773717282352941
0.00944066788235294
0.159917489882353
0.0767565252941177
0.110330040588235
0.0167552141176471
0.313310894117647
0.0907622229411765
0.161280341176471
0.299474011764706
0.0544068094117647
0.0197974444705882
0.101532771764706
0.116839720588235
0.0277184205882353
0.0692881105882353
0.571723476470588
0.0343976011764706
0.0173350492941176
0.167732147058824
0.154108341176471
0.0723501211764706
0.0203877629411765
0.00898178223529412
0.0865298823529412
0.105246735294118
0.0143492583529412
0.406208870588235
0.1877604
0.04480668
0.147709858823529
0.0278116417647059
0.107533523529412
0.013355058
0.04059011
0.0668851852941176
0.190968958823529
0.0715797788235294
0.165117471176471
0.0201597773529412
0.0247115805882353
0.0966879382352941
0.103945929411765
0.0555455876470588
0.0833661411764706
0.05953498
0.331874405882353
0.471033652941176
0.0614921517647059
0.0614870711764706
0.0666845994117647
0.0672090970588235
0.0178545705294118
0.0719126552941177
0.0232636123529412
0.178099435294118
0.0207522047058824
0.101787896470588
0.161984841176471
0.0913113758823529
0.0185869178235294
0.114035765294118
0.14261
0.0443004347058824
0.0353888094117647
0.0279709478235294
0.0249754402352941
0.192561029411765
0.0476580817647059
0.0641414376470588
0.0111670036470588
0.00986372664705882
0.231445782352941
0.0840285347058824
0.140629758823529
0.0157542858235294
0.132259829411765
0.0712021705882353
0.0220183304705882
0.0220788752941176
0.0410609588235294
0.145709391176471
0.0524062570588235
0.0687259988235294
0.0142112686470588
0.0173785634117647
0.0144368756470588
0.0304617182352941
0.103263061764706
0.0362462926470588
0.018781022375
0.0264847888235294
0.0451113947058824
0.154152299411765
0.0122153732352941
0.0112970187058824
0.0869591994117647
0.122955255882353
0.0238402026470588
0.478086423529412
0.0698766670588235
0.0918160252941176
0.0780975441176471
0.0950758105882353
0.00960036235294118
0.154613305882353
0.0975260229411765
0.0605835764705882
0.303854332352941
0.109999407647059
0.0300235182352941
0.238068082352941
0.120766805294118
0.0809247147058823
0.101276231176471
0.0208427958235294
0.0169101535294118
0.0986890482352941
0.0260865588235294
0.0824169664705882
0.173154376470588
0.103595357058824
0.0797926547058824
0.464415982352941
0.08642805
0.228104957058824
0.0458472294117647
0.302689329411765
0.204882282352941
0.0756615558823529
0.0570208117647059
0.128133214705882
0.144107401764706
0.0721764223529412
0.770527864705882
0.265172094117647
0.0839286252941177
0.146090897647059
0.0818824664705882
0.0309485435294118
0.166333229411765
0.00758540582352941
0.0640245005882353
0.252113847058824
0.0288774694117647
0.140028135294118
0.0703075576470588
0.0353080205882353
0.352365029411765
0.0179733417647059
0.0187545641176471
0.0887133864705882
0.014026992
0.669843482352941
0.343227517647059
0.0243757276470588
0.106107625882353
0.0840709870588235
0.0826088476470588
0.09910369
0.0576687129411765
0.0981116088235294
0.0973689023529412
0.117300150588235
0.582051711764706
0.0934931058823529
0.223378317647059
0.139568315294118
0.0140069114705882
0.144680435294118
0.620201717647059
0.307346135294118
0.0383205364705882
0.285425981764706
0.222217841176471
0.0332335923529412
0.0121278599411765
0.0164745547058824
0.190196082352941
0.00949183276470588
0.0321033976470588
0.0795006282352941
0.160621352941176
0.0885225452941177
0.493864652941176
0.191681023529412
0.0178801921764706
0.124191064705882
0.0144868308
0.0884233158823529
0.126721123529412
0.0372232411764706
0.0285314329411765
0.167296094117647
0.13424517
0.0875833058823529
0.0927366847058824
0.0586923788235294
0.03692363
0.0927588129411765
0.136634623529412
0.301465294117647
0.0524005441176471
0.0163850798235294
0.15714687125
0.0865451188235294
0.181812535294118
0.0202783017647059
0.177634632352941
0.0136336008823529
0.264884035294118
0.276599723529412
0.0610782170588235
0.0900487805882353
0.0218164342352941
0.244850008235294
0.0982672311764706
0.09652625
0.0327017052941176
0.0131620422941176
0.133231933529412
0.0163193895294118
0.558855723529412
0.244310688235294
0.184473605882353
0.0215481436470588
0.0298320305882353
0.104444874705882
0.0365203341176471
0.0297657376470588
0.0772027676470588
0.109953725882353
0.149075401764706
0.0955770541176471
0.116064108823529
0.157441058823529
0.104490348235294
0.0359300805882353
0.151093705882353
0.0979588217647059
0.110148374117647
0.0372416564705882
0.054561436875
0.336448158823529
0.03473838
0.171794845882353
0.0100176488235294
0.101522135294118
0.0193775364705882
0.009481232
0.0843425823529412
0.0233129082352941
0.448469235294118
0.0831806858823529
0.134221005882353
0.0713755076470588
0.3788457
0.104254902352941
0.441408905882353
0.07272827
0.0149790821176471
0.0229497470588235
0.09079546
0.01566653875
0.0640648552941177
0.0188104072352941
0.0772015858823529
0.0683129482352941
0.148599754117647
0.101812105294118
0.130950564705882
0.0910704264705882
0.102627088823529
0.114884375625
0.0144542888823529
0.0123220598823529
0.217852094117647
0.104726572352941
0.00949924411764706
0.113743898823529
0.246263547058824
0.07412829
0.0587721117647059
0.0749217088235294
0.0665298088235294
0.0836020788235294
0.207600117647059
0.0891243217647059
0.0218102494117647
0.109970878823529
0.592100823529412
0.0937007102941177
0.166570470588235
0.115569562941176
0.0586391823529412
0.113222016470588
0.0719214882352941
0.07038227
0.151773294117647
0.134667069411765
0.140497344705882
0.189290657058824
0.0200917924117647
0.0629523617647059
0.108209431176471
0.0172718435294118
0.0636315376470588
0.0894314541176471
0.337583558823529
0.0587644111764706
0.172655858823529
0.560078147058824
0.0108539554117647
0.0161122290588235
0.0337509747058824
0.0215734612352941
0.0162831317647059
0.00896613776470588
0.0273813682352941
0.0910585158823529
0.0833887341176471
0.202607729411765
0.0964561823529412
0.0692833176470588
0.0165549005882353
0.0105864377647059
0.117561983529412
0.0688706294117647
0.0625685135294118
0.158457658823529
0.0274035011764706
0.0362827029411765
0.113822264705882
0.0280585576470588
0.133685605882353
0.134428570588235
0.0694040388235294
0.167803054705882
0.121681421176471
0.0784270523529412
0.0443534929411765
0.0440281411764706
0.0165990925882353
0.0925125229411765
0.149982517647059
0.0451462129411765
0.654865605882353
0.0508432382352941
0.0200653388823529
0.0131583204705882
0.0454385929411765
0.117134841764706
0.0768066864705882
0.0279875082352941
0.135952158823529
0.100348767058824
0.0549628305882353
0.355047423529412
0.0143787067058824
0.103175322941176
0.0949232641176471
0.0182099241176471
0.147799052941176
0.119473351176471
0.108342387058824
0.150090447058824
0.3403382
0.213149841176471
0.130226552941176
0.292702017647059
0.0246170727647059
0.107861152941176
0.152287323529412
0.0993834758823529
0.115837835294118
0.0300280611764706
0.179271223529412
0.0684524794117647
0.0755675417647059
0.369520552941176
0.129084328823529
0.0432167076470588
0.0252938476470588
0.0217777123529412
0.486928935294118
0.101163870588235
0.00788337982352941
0.0213552026470588
0.0196444614705882
0.05001464
0.0188424223529412
0.100835885882353
0.0983794223529412
0.928467370588235
0.0129274042941176
0.0361565723529412
0.0794861482352941
0.226260405882353
0.0151976247647059
0.0893783888235294
0.0190778393529412
0.05805577
0.0258534482352941
0.117557921176471
0.0404208211764706
0.604399394117647
0.140863082352941
0.0644524229411765
0.110156817647059
0.0554286505882353
0.0816201705882353
0.0121605624117647
0.0265205400588235
0.0277462952941176
0.137213264705882
0.0240895229411765
0.0960550217647059
0.1481732
0.128136336470588
0.0928869011764706
0.0923515635294118
0.140253385294118
0.0724489152941176
0.0195162117647059
0.0238775782352941
0.100123234705882
0.198304505882353
0.04429561
0.0553808494117647
0.1459187
0.221994929411765
0.0720002311764706
0.0390033758823529
0.262161776470588
0.0207385023529412
0.0780633841176471
0.152986070588235
0.383337111764706
0.0101517028235294
0.0118042627647059
0.0175239405882353
0.0622794564705882
0.0823656164705882
0.0301012635294118
0.396293135294118
0.0336654211764706
0.390279629411765
0.0364861617647059
0.0462970582352941
0.0286957917647059
0.106010554117647
0.0228967147058824
0.0304473288235294
0.08072244
0.143101052941176
0.539041288235294
0.0964773741176471
0.186171111764706
0.10675169125
0.295331405882353
0.0725797205882353
0.0855211470588235
0.384465
0.165188711764706
0.0941551682352941
0.0530381864705882
0.03541755
0.118529722941176
0.172420545882353
0.129411994117647
0.0149274746875
0.0240512082352941
0.105349542352941
0.0258773294117647
0.202442323529412
0.0207166345882353
0.0149635745294118
0.0649068052941176
0.0868011929411765
0.0133537411764706
0.0968093441176471
0.03785546875
0.189291558823529
0.0157384922941176
0.185319258823529
0.0802369611764706
0.0207251829411765
0.0884780570588235
0.128789141176471
0.0746902470588235
0.0351371547058823
0.0785833358823529
0.0768260717647059
0.08988135
0.0940976764705882
0.331267329411765
0.290221623529412
0.0263515982352941
0.0158317247058824
0.0326082364705882
0.0236888261176471
0.0113445618235294
0.0777322970588235
0.128909347058824
0.0127876262352941
0.0787290164705882
0.0183069097647059
0.251591117647059
0.0204298311176471
0.0165583798235294
0.0199615017647059
0.0808995405882353
0.0668825982352941
0.0207251070588235
0.108308400588235
0.271198670588235
0.0235782975882353
0.0745786305882353
0.0442023894117647
0.0110132585294118
0.0153995003529412
0.113136288235294
0.0320468976470588
0.09202462
0.122229888235294
0.3761475
0.0701324664705882
0.0164495054705882
0.0112502484117647
0.178372023529412
0.0132344148823529
0.0728413688235294
0.105934981176471
0.166942288235294
0.0851082717647059
0.119527515294118
0.0821095429411765
0.0490424735294118
0.110294892352941
0.0865571023529412
0.555224441176471
0.0709221929411765
0.0126652662352941
0.102940326470588
0.101009651764706
0.0130897071764706
0.0432240717647059
0.138984723529412
0.0698174417647059
0.106213447647059
0.0876407005882353
0.0157019162352941
0.0381994005882353
0.0637788023529412
0.109066416470588
0.0176583211764706
0.103851374705882
0.0602945035294118
0.203438964705882
0.0143052283529412
0.143693070588235
0.136466697058824
0.102306511176471
0.0142536622941176
0.016120743
0.12137924
0.019055296
0.128001329411765
0.0744194205882353
0.012014915
0.0374497447058824
0.0807304494117647
0.103982597058824
0.107329255294118
0.0535537047058824
0.161897634705882
0.0140943820588235
0.0311784394117647
0.164887247058824
0.258218929411765
0.143300411764706
0.106901911764706
0.124851164705882
0.0246437223529412
0.0718402211764706
0.0909721611764706
0.03237861
0.0316189641176471
0.0728154864705882
0.0971040470588235
0.199997482352941
0.100869255294118
0.0134432146470588
0.0219857494117647
0.6124021
0.117920048235294
0.0155797167647059
0.491513094117647
0.107208259411765
0.0382327076470588
0.0761853782352941
0.02607851275
0.0435040876470588
0.102845684117647
0.472515688235294
0.0221740994117647
0.0158648671176471
0.271180512352941
0.0278616370588235
0.03677748
0.119659575882353
0.0207599870588235
0.150735929411765
0.110089524117647
0.0158096025882353
0.0440171396470588
0.0118104707058824
0.119823106470588
0.157146529411765
0.0736357958823529
0.372601823529412
0.0753630870588235
0.124380969411765
0.119484297647059
0.132907341176471
0.0518473264705882
0.07072984
0.0112226765294118
0.0188742004705882
0.0122092701764706
0.0803381752941176
0.0196055570588235
0.100286355882353
0.0883301923529412
0.0913203429411765
0.00975248970588235
0.146334263529412
0.0178521345882353
0.0766036882352941
0.0376754452941176
0.0135368845294118
0.0860585658823529
0.0470652870588235
0.172907958823529
0.0978261382352941
0.0478960423529412
0.463174688235294
0.203217711764706
0.0189688111764706
0.0165055373529412
0.132356217647059
0.114424232352941
0.225205711764706
0.0490126935294118
0.018275319
0.0158616403529412
0.797764382352941
0.0476011876470588
0.177451811764706
0.0944274835294118
0.162276323529412
0.0635429658823529
0.0642546364705882
0.3438774
0.599996776470588
0.109580499411765
0.0151394855294118
0.0889773811764706
0.0987208894117647
0.0278868429411765
0.150159905882353
0.105593700588235
0.291862747058824
0.01661348375
0.372955741176471
0.148964311764706
0.237884247058824
0.1835871
0.279794452941176
0.120559052941176
0.0575804717647059
0.472758458823529
0.0474471605882353
0.0952359541176471
0.0461133935294118
0.227494923529412
0.0741402076470588
0.0574083329411765
0.0882643041176471
0.0704510088235294
0.137401988235294
0.0370616464705882
0.0865185088235294
0.0833219670588235
0.133658435294118
0.123650915882353
0.26555636225
0.0147037722941176
0.0870995764705882
0.0965636117647059
0.0179894351764706
0.10346019
0.0783256864705882
0.0135248758823529
0.0179203927058824
0.287619864705882
0.105381138823529
0.2281257
0.0243027688235294
0.0159308664117647
0.136298554117647
0.0996214958823529
0.0892755788235294
0.110964810588235
0.111671972352941
0.125387244705882
0.0843583994117647
0.0251526841176471
0.234308652941176
0.0910112405882353
0.210358635294118
0.0305385123529412
0.0761233723529412
0.0562223264705882
0.0607845676470588
0.0519521382352941
0.465032188235294
0.160010858823529
0.251380425882353
0.0257375752941176
0.170730905882353
0.126489632352941
0.0342553211764706
0.200801823529412
0.0237165205294118
0.0468110176470588
0.0893332
0.0813449529411765
0.107180855294118
0.0138361325882353
0.135514462941176
0.11978117
0.0182476872352941
0.0901234870588235
0.0254547552941176
0.0787826429411765
0.441147423529412
0.0763396247058823
0.132227152941176
0.0310830317647059
0.0220637168823529
0.0692994994117647
0.0212025407058824
0.0917372211764706
0.441756882352941
0.0314208905882353
0.0182670217058824
0.0474449988235294
0.158491488235294
0.311965335294118
0.09125997
0.0122222666470588
0.0759597835294118
0.130402042352941
0.101821715294118
0.108712657058824
0.0746517558823529
0.145401364705882
0.0117769985882353
0.0221191742941176
0.329439529411765
0.0910291470588235
0.179651182352941
0.0889851676470588
0.250307329411765
0.0806351064705882
0.0289891323529412
0.0485072411764706
0.172875282352941
0.104676829411765
0.0224120652941176
0.127635276470588
0.0143227183333333
0.04314749
0.0204764116470588
0.0829659411764706
0.0913562388235294
0.0873001958823529
0.0918340988235294
0.109220227058824
0.2880415
0.537448976470588
0.147067887058824
0.0529066770588235
0.121949852941176
0.0132039611764706
0.0739493047058824
0.240998341176471
0.0431256864705882
0.204245194117647
0.0935882576470588
0.123158712352941
0.0760728764705882
0.0698307676470588
0.128636947058824
0.100126228235294
0.0528046923529412
0.166245529411765
0.0908339123529412
0.0273069652941176
0.0535355541176471
0.0223586011764706
0.0203391427058824
0.0490961676470588
0.396325558823529
0.0177711441176471
0.128290028235294
0.0384842011764706
0.0305143205882353
0.0212916347058824
0.0396283429411765
0.0934808035294118
0.0119950169375
0.0142135647058824
0.0964824523529412
0.205074341176471
0.115076978235294
0.0949014929411765
0.0728010517647059
0.292832283529412
0.0874695435294118
0.0118620201764706
0.0471580788235294
0.0265348970588235
0.0621220641176471
0.0937175194117647
0.167117805882353
0.114147729411765
0.0882610623529412
0.0204227095882353
0.0967390352941176
0.0282998976470588
0.563968535294118
0.0172013133529412
0.117996362941176
0.0592408341176471
0.175539152941176
0.0435430776470588
0.0660833041176471
0.0455531976470588
0.143589858823529
0.0677746976470588
0.0664130629411765
0.128844868823529
0.0147686981764706
0.127781118235294
0.128383661764706
0.100313151176471
0.112104603529412
0.0216832317647059
0.182414994117647
0.151221717647059
0.0339203458823529
0.0244583723529412
0.0901580894117647
0.07495653
0.27797108125
0.0206673745882353
0.152532941176471
0.0136813451176471
0.0395708229411765
0.0310226758823529
0.101449102352941
0.467043652941176
0.109566597647059
0.230327141176471
0.542083211764706
0.0145168184705882
0.267739694117647
0.0722061147058824
0.0816176064705882
0.0163450302941176
0.0455405329411765
0.237082629411765
0.145744793529412
0.01401314575
0.509905676470588
0.0303734258823529
0.0574614694117647
0.0131831704117647
0.364421447058824
0.153150794117647
0.0691388376470588
0.0681295176470588
0.0531503535294118
0.0268749570588235
0.133766364705882
0.0212706609411765
0.0131961606470588
0.141417429411765
0.136954082352941
0.0928478523529412
0.0404337129411765
0.0875930017647059
0.188820339411765
0.0782285623529412
0.237274152941176
0.113215912941176
0.0769494029411765
0.0400385941176471
0.0379630652941176
0.07133527
0.0200482869411765
0.0831173288235294
0.134168792941176
0.0612181276470588
0.0468058717647059
0.0370058352941176
0.116915720588235
0.0336202129411765
0.0997254223529412
0.244676047058824
0.0579444141176471
0.220248515882353
0.0170437174705882
0.0772037123529412
0.0367825747058824
0.015998875
0.159387511764706
0.0171585670588235
0.0331597758823529
0.0705571582352941
0.106968614705882
0.010360813
0.372667870588235
0.353235929411765
0.0790837947058824
0.153355161294118
0.148383594117647
0.0787158052941176
0.0368636941176471
0.143653869411765
0.1434432
0.0362354217647059
0.0680378111764706
0.0273561882352941
0.409414529411765
0.136035485294118
0.109559628823529
0.0517896211764706
0.143385788235294
0.0579989635294118
0.0764818552941176
0.0414027917647059
0.0751825094117647
0.311816929411765
0.270044101176471
0.0559203535294118
0.122102333529412
0.0645790041176471
0.0209533441176471
0.0175414158823529
0.07275363
0.0855172935294118
0.168084288235294
0.0246945861176471
0.10170997
0.0607303623529412
0.632099670588235
0.110023794117647
0.232516976470588
0.0732369923529412
0.0129127
0.234726282352941
0.0748692276470588
0.05136455
0.00919577705882353
0.0150162750588235
0.123187311764706
0.136387517647059
0.0205926423529412
0.110817058235294
0.0090764382
0.146656235294118
0.0993851494117647
0.295500258823529
0.0248732758823529
0.419833794117647
0.0496652688235294
0.0216550752941176
0.0299529417647059
0.086631
0.0332066282352941
0.0225067088235294
0.0957265558823529
0.125379167647059
0.142770294117647
0.110470427647059
0.06717244
0.216918082352941
0.0266970370588235
0.167750635294118
0.0378544641176471
0.0920824241176471
0.0211231017647059
0.308933841176471
0.0935393547058824
0.108471637647059
0.0174955570588235
0.0598691876470588
0.0962864729411765
0.119228964705882
0.0531387917647059
0.0472281035294118
0.0184796831176471
0.0820513617647059
0.12304522
0.118008252941176
0.123647435294118
0.0693216011764706
0.0782587976470588
0.15922701
0.135896186470588
0.323382164705882
0.142585637647059
0.0824322529411765
0.0360506041176471
0.229724
0.155781352352941
0.111742651764706
0.216007094117647
0.100614120588235
0.538373894117647
0.0341024703529412
0.0536068876470588
0.0151650289411765
0.0958267152941177
0.0969173205882353
0.014586487
0.014863415
0.0371653405882353
0.0106794448235294
0.237201182352941
0.162136147058824
0.120815887647059
0.0422340208235294
0.179154282352941
0.0756964323529412
0.0582223776470588
0.0594244405882353
0.0227219305882353
0.155061589411765
0.2490686
0.0113410311764706
0.0797542882352941
0.0360746270588235
0.767083588235294
0.0377534211764706
0.0186433805882353
0.0966616788235294
0.457685329411765
0.109507963529412
0.0144501717647059
0.0327156477647059
0.0594394347058824
0.08520753
0.135338644705882
0.231274288235294
0.0613240470588235
0.0836281329411765
0.0720635670588235
0.0207863408235294
0.163543852941176
0.0312727205882353
0.0737918258823529
0.0246294135294118
0.0275053611764706
0.166067182352941
0.0416236482352941
0.187801652941176
0.0173445658823529
0.285977794117647
0.0566951252941176
0.0198309778823529
0.107712727647059
0.0254927094117647
0.100446996470588
0.0970394111764706
0.125316976470588
0.0164876020588235
0.220494705882353
0.0541621282352941
0.0232421088235294
0.0905555241176471
0.201070276470588
0.0884732105882353
0.292697031764706
0.0437260423529412
0.0269446070588235
0.0969796076470588
0.0310746323529412
0.0109650321764706
0.171535817647059
0.183409855294118
0.0291699935294118
0.0129873167647059
0.0707274870588235
0.126440397647059
0.178722323529412
0.0160920447647059
0.0165214828823529
0.0116440020625
0.290705029411765
0.0413385994117647
0.13652009375
0.0172175444117647
0.00921085670588235
0.0805077647058823
0.0356296264705882
0.454771723529412
0.0549229623529412
0.0490308529411765
0.102995309411765
0.0158165680588235
0.0211416108235294
0.0170829399411765
0.0909125794117647
0.140675817647059
0.168330582352941
0.0804375670588235
0.0176771421764706
0.0107778577058824
0.0283804982352941
0.0101833771764706
0.146972688235294
0.0638864517647059
0.217900205882353
0.200798823529412
0.131808670588235
0.0980376
0.0904578629411765
0.102300678823529
0.0157243620588235
0.0811151305882353
0.0669335770588235
0.122106755882353
0.0133095188823529
0.12165879
0.0309670141176471
0.0464244676470588
0.142559211764706
0.0200535944117647
0.0154072045882353
0.130748299411765
0.0720422005882353
0.684159641176471
0.139871746470588
0.0461074770588235
0.0954796082352941
0.02209766625
0.171899241176471
0.166137834588235
0.607710282352941
0.014444984375
0.0209463323529412
0.0218902858823529
0.114031854705882
0.103512972352941
0.145289529411765
0.0684375017647059
0.104611958823529
0.0862806035294118
0.2954243
0.206672447058824
0.0578779141176471
0.279132052941176
0.194545805882353
0.0911016623529412
0.104839731764706
0.113678251176471
0.0098060121875
0.213963952941176
0.0794030682352941
0.181505852941176
0.0609681111764706
0.198277752941176
0.511485517647059
0.0712712858823529
0.025044057
0.140219429411765
0.0147060611764706
0.225579485294118
0.226898411764706
0.109705622352941
0.0291971952941176
0.131463605882353
0.0851166570588235
0.207099258823529
0.381394211764706
0.0282253829411765
0.0899532294117647
0.278822505882353
0.11271621
0.181571847058824
0.131240794375
0.02998004
0.0222189191176471
0.0567260423529412
0.101306152941176
0.183615211764706
0.151587311764706
0.125690408823529
0.0790768388235294
0.0201180705882353
0.176595911764706
0.0470994182352941
0.381025623529412
0.0708540364705882
0.159148864705882
0.0208915794117647
0.145102616470588
0.0395650429411765
0.0393343682352941
0.0425984947058824
0.0110233527647059
0.0861511270588235
0.00966940329411765
0.0178567294117647
0.0765611358823529
0.0862913194117647
0.0133659445294118
0.0937811664705882
0.0364060435294118
0.0227495525294118
0.145433617647059
0.08944564
0.227833323529412
0.0618443523529412
0.0942776135294118
0.0358328294117647
0.105322983529412
0.127711191176471
0.012808347
0.0225847964705882
0.241832964705882
0.194981929411765
0.100135658235294
0.0673255888235294
0.104450338823529
0.108223862352941
0.0841515147058823
0.0144200661176471
0.0878279729411765
0.101161172352941
0.0289719552941176
0.101539809411765
0.0347229676470588
0.0331711188235294
0.0625102388235294
0.0168591278235294
0.024205405875
0.0327900452941176
0.0115153165882353
0.0119788580588235
0.0168914933125
0.0210137476470588
0.0143348772941176
0.014591591
0.0891140729411765
0.244566257058824
0.0176493376470588
0.463147764705882
0.0179483580588235
0.0250502752941176
0.0410596217647059
0.0912329794117647
0.0856422082352941
0.0203909982352941
0.0637812782352941
0.0833968411764706
0.0482378594117647
0.0741469752941177
0.168960405882353
0.0218002076470588
0.0631852582352941
0.1272738
0.131017764705882
0.422464147058824
0.119152606470588
0.0161901302117647
0.0115337928235294
0.0741351923529412
0.131544363529412
0.274453494117647
0.0302808047058824
0.119181982941176
0.335074964705882
0.0595521158823529
0.0184645070588235
0.0224888976470588
0.0291141629411765
0.136639888235294
0.0883074129411765
0.0286213129411765
0.0431711541176471
0.0830210076470588
0.117414756470588
0.273578270588235
0.112463470588235
0.0930740676470588
0.187550335294118
0.927501611764706
0.0966603170588235
0.129715267647059
0.0882037152941176
0.113340865882353
0.0994772811764706
0.0807219905882353
0.0899877747058824
0.0158218074705882
0.02781737
0.0122902350588235
0.100658158235294
0.03862464
0.0151212635882353
0.0136378768235294
0.213625023529412
0.149674069411765
0.0217306151764706
0.06463313
0.0280404803529412
0.298228435294118
0.201546382352941
0.0693957382352941
0.0857616341176471
0.0448767076470588
0.0453258447058823
0.02481394
0.399039005882353
0.0760208482352941
0.0736422229411765
0.0949080705882353
0.0212941258823529
0.0879069764705882
0.147434958823529
0.0250480570588235
0.0201587658823529
0.07154528
0.0712534152941176
0.253342988235294
0.0770471023529412
0.0716479864705882
0.0134967095294118
0.169672351176471
0.0615295035294118
0.0198315207058824
0.207707664705882
0.0678681241176471
0.236735976470588
0.0986951276470588
0.0291588658823529
0.319214064705882
0.102161901176471
0.0779857688235294
0.139432405882353
0.0288230405882353
0.0734547241176471
0.0181920249411765
0.240487529411765
0.0137867367058824
0.0727936388235294
0.432214764705882
0.174107051764706
0.0135294634705882
0.223911617647059
0.0896327182352941
0.0819922505882353
0.11782632
0.101805547647059
0.013072487
0.0900867364705882
0.104305941764706
0.0991632135294118
0.293097694117647
0.0542116947058824
0.0517387764705882
0.196816164705882
0.105529431176471
0.134120140588235
0.0680235847058824
0.162856311764706
0.0394307029411765
0.123148077058824
0.0899585747058824
0.304278141176471
0.1954071
0.0744516458823529
0.392478782352941
0.119125232941176
0.0151192231764706
0.0587792770588235
0.0606045276470588
0.0383552476470588
0.100518890588235
0.0560888076470588
0.0758915188235294
0.176926970588235
0.123650685294118
0.0223147229411765
0.213193241176471
0.112387666470588
0.157650017647059
0.0306050244117647
0.0708969158823529
0.0856303882352941
0.106230848235294
0.0481056388235294
0.0201402082352941
0.02446611
0.0279279358823529
0.283389235294118
0.0752598229411765
0.278114929411765
0.0866754629411765
0.0250148
0.144773052941176
0.105247574117647
0.0712601070588235
0.0426489382352941
0.285203988235294
0.106641006470588
0.0890035694117647
0.0443259988235294
0.0966698652941177
0.0366817382352941
0.100901332352941
0.102759208235294
0.138487764705882
0.0998143252941176
0.0496411935294118
0.128255029411765
0.0708652676470588
0.0994281064705882
0.0281535612352941
0.121635776470588
0.0284780364705882
0.0111998804705882
0.0506799376470588
0.014712892875
0.2092981
0.228461927647059
0.0198514576470588
0.139782585882353
0.153382135294118
0.101547773529412
0.151464176470588
0.10865454
0.228816058823529
0.0405466047058824
0.024448436375
0.108822088235294
0.0131372765882353
0.023177376125
0.0925021294117647
0.0657341629411765
0.149304411764706
0.153591282352941
0.0146511827058824
0.0325019270588235
0.0913217882352941
0.07018625
0.0320847894117647
0.0236048435294118
0.0616114017647059
0.0346164747058824
0.0595894023529412
0.0127844074117647
0.02909202
0.00912436952941176
0.0425186852941176
0.0830838052941176
0.0188892394117647
0.0257098211764706
0.0109469181764706
0.0190429345294118
0.130845641764706
0.116347564117647
0.538952276470588
0.0571755470588235
0.0124773732941176
0.0564713647058824
0.0397437788235294
0.0111897725294118
0.0797690847058824
0.0212626382352941
0.190161123529412
0.0854274305882353
0.156498794117647
0.111972048235294
0.0254122635294118
0.11028047
0.0152035785882353
0.100050178823529
0.0236651828823529
0.0217237549411765
0.0148725438235294
0.0491861494117647
0.105899805882353
0.01745705875
0.0455602788235294
0.0157997822352941
0.0332910164705882
0.112218186470588
0.0810011423529412
0.102469808235294
0.186467917647059
0.0616955570588235
0.0227454576470588
0.0133263776470588
0.167544535294118
0.0324369364705882
0.0422438482352941
0.236116417647059
0.02990008
0.0318591058823529
0.106196376470588
0.0324963323529412
0.175013194117647
0.145118195294118
0.10856187
0.0439590482352941
0.0967322976470588
0.165557111764706
0.103824157058824
0.0400084747058824
0.0953465376470588
0.0226308198823529
0.0857016047058824
0.0128366684705882
0.158779386470588
0.150087517647059
0.0707241894117647
0.454018023529412
0.0261490029411765
0.0171044135294118
0.0960282435294118
0.0267842905882353
0.0230920844117647
0.0161463782352941
0.125789823529412
0.0214810988235294
0.0180410974117647
0.383434058823529
0.0140856682352941
0.0374899823529412
0.0681431452941176
0.1233436
0.129793281176471
0.0896403447058823
0.0974695141176471
0.0912051170588235
0.215748554705882
0.016767462125
0.0552410864705882
0.0362249970588235
0.0307273082352941
0.0863578
0.06695099
0.112485925882353
0.0770947641176471
0.0199187952941176
0.0208585341176471
0.139882335294118
0.0692789005882353
0.103819296470588
0.277036640588235
0.00708112541176471
0.0418940517647059
0.0916250882352941
0.0613176570588235
0.141779748823529
0.0626525041176471
0.112593846470588
0.0230808158823529
0.0836490029411765
0.20825899125
0.0920522029411765
0.108132602352941
0.0793024970588235
0.131001530117647
0.499894258823529
0.146784032941176
0.0120119675294118
0.126246819411765
0.104861671176471
0.170737975294118
0.114964807058824
0.0198318282352941
0.160288752941176
0.0125031348125
0.0751200958823529
0.0601229611764706
0.119294348235294
0.0914186688235294
0.158387252941176
0.0912534982352941
0.0467981611764706
0.127102223529412
0.116461202941176
0.117814942941176
0.0280346552941176
0.0655635729411765
0.0152991257058824
0.0634705994117647
0.173065595294118
0.0221595018235294
0.11116778
0.1946173
0.015200819
0.102269530588235
0.0836207176470588
0.0720067058823529
0.00979359282352941
0.150862923529412
0.015895156625
0.0119825856470588
0.0201518362941176
0.0797342305882353
0.0260997982352941
0.0238319641176471
0.103507858823529
0.0165470935294118
0.104666958235294
0.407349817647059
0.3418267
0.104779401764706
0.0210200062352941
0.0266056158823529
0.277177376470588
0.217663864705882
0.265886417647059
0.0894860564705882
0.181048352941176
0.115936003470588
0.183500288235294
0.0859198823529412
0.169257841176471
0.138509305882353
0.0143076078235294
0.112211068235294
0.241069535294118
0.106767927647059
0.0295561005882353
0.15228097
0.108997862941176
0.0251370388235294
0.135487910588235
0.317142405882353
0.278087152941176
0.10859671375
0.07341789
0.0881688241176471
0.0822466023529412
0.146910917647059
0.0417846905882353
0.0119228570588235
0.464360082352941
0.0803752729411765
0.00876422811764706
0.171249764705882
0.571674511764706
0.217391558823529
0.198159917647059
0.170005588823529
0.0920316
0.198440958823529
0.145307035294118
0.0846197758823529
0.0831786629411765
0.07579057
0.136215498823529
0.0212489523529412
0.0976308052941176
0.0949047458823529
0.129440247058824
0.218440174117647
0.679513676470588
0.451420782352941
0.146017082352941
0.0260798564705882
0.0722139941176471
0.0795660194117647
0.0697342323529412
0.0719564276470588
0.113805778235294
0.0655424288235294
0.110066631176471
0.110964325882353
0.170029405882353
0.220665605882353
0.0366711658823529
0.150302094117647
0.0874379582352941
0.0215741276470588
0.025345208125
0.0914930164705882
0.0187415029411765
0.692839576470588
0.149582505882353
0.116765074705882
0.14885871
0.0144779982941176
0.0242820333529412
0.0191618111764706
0.0879102341176471
0.0685310941176471
0.0843472011764706
0.0310601694117647
0.124616617647059
0.106169483529412
0.111358818235294
0.0551507935294118
0.0115458211764706
0.117775647058824
0.10571092
0.0106786290588235
0.0210754558823529
0.0937084052941176
0.168623382352941
0.0232327658823529
0.0560076241176471
0.330512535294118
0.0181734894117647
0.0944892988235294
0.189664603
0.0153854861176471
0.104647874117647
0.0163031378235294
0.0505677188235294
0.182787776470588
0.155546705882353
0.204211717647059
0.0632753047058824
0.0116944834705882
0.0903666588235294
0.0988758447058824
0.404917070588235
0.0489463070588235
0.0802807429411765
0.177356488235294
0.0259639952941176
0.0798397911764706
0.08606514
0.106505395882353
0.0956962076470588
0.0825297211764706
0.111669245882353
0.242779164705882
0.0748666117647059
0.1595605
0.0970742088235294
0.0250227924705882
0.0807848288235294
0.0338494117647059
0.0315860451176471
0.118447619411765
0.0152744795294118
0.134363564705882
0.580892335294118
0.0103697313529412
0.0629151864705882
0.0508623041176471
0.0867649329411765
0.0131610628235294
0.142689617647059
0.143087029411765
0.0250832870588235
0.020979158
0.05301801
0.0939558858823529
0.22141506
0.0265969094117647
0.437369282352941
0.0948923658823529
0.0363218341176471
0.0665336076470588
0.0464910182352941
0.0818519147058824
0.0299575388235294
0.0358371205882353
0.0219831988235294
0.0988403982352941
0.0300845047058824
0.507170811764706
0.0181371914705882
0.0853420082352941
0.136810282352941
0.124061317647059
0.0194675188823529
0.0859432664705882
0.09631928
0.0275419723529412
0.0591170294117647
0.115150329411765
0.0257171241176471
0.0253685788235294
0.233830670588235
0.0919183870588235
0.06720385
0.0320968464705882
0.0205006970588235
0.108269137058824
0.016295757
0.0634444641176471
0.016583665
0.0148521611764706
0.0837120329411765
0.0687720294117647
0.0316425171764706
0.118935680588235
0.341769464705882
0.12410221
0.171062549882353
0.0115442698823529
0.0232922729411765
0.0937503164705882
0.295130488235294
0.0239823005882353
0.0936297170588235
0.409679688235294
0.0708971723529412
0.0449168605882353
0.0104389147058824
0.0204907523529412
0.545504605882353
0.203201647058824
0.0628622523529412
0.0193462576470588
0.0185336481176471
0.0145392587647059
0.0990195876470588
0.0180338594705882
0.0457837317647059
0.190970536470588
0.121533781176471
0.0162390550588235
0.0870561541176471
0.0357424517647059
0.185709823529412
0.0124372717647059
0.0139923072352941
0.136737370588235
0.10731755
0.0393337888235294
0.0705958658823529
0.0829062288235294
0.210908217647059
0.141816968235294
0.0318832985882353
0.213621188235294
0.105374550588235
0.143143535294118
0.0212686729411765
0.0890956235294118
0.124081910588235
0.155821918235294
0.0773312076470588
0.128528844117647
0.0799076435294118
0.0674439247058824
0.142774939411765
0.0196113220588235
0.106899962352941
0.254922823529412
0.0231665547058824
0.0165096376470588
0.0558083511764706
0.0345387964705882
0.114813224705882
0.0182441547058824
0.0700532923529412
0.0152601105294118
0.0172247540588235
0.0604296711764706
0.0264554805882353
0.0321127
0.00977079935294118
0.10343911
0.0486563876470588
0.0231928477058824
0.0617214829411765
0.0569190223529412
0.0545724164705882
0.0415487747058823
0.145255718235294
0.0806463864705882
0.105255225294118
0.0271658670588235
0.226522141176471
0.0369122517647059
0.0681161170588235
0.02580713
0.0299061117647059
0.0283357347058824
0.105384927647059
0.117111071764706
0.0694566447058824
0.107053353529412
0.106083122352941
0.0775644258823529
0.02238884
0.0228376379411765
0.0578041821764706
0.111708551764706
0.142732394705882
0.0157337894117647
0.0146330081176471
0.01838534
0.0152146694117647
0.0661914829411765
0.0176301086470588
0.0624810252941176
0.02198568
0.0526094270588235
0.282832323529412
0.0176126344705882
0.0328961305882353
0.0145538865625
0.0526299076470588
0.0963477829411765
0.220848482352941
0.140160792352941
0.0678197847058823
0.172746119411765
0.340778011764706
0.178208011764706
0.3666269
0.0230787105882353
0.0708934370588235
0.0598042676470588
0.329258111764706
0.112958504705882
0.0297317394117647
0.313423845294118
0.0374438441176471
0.00790151852941176
0.0485194123529412
0.113953917647059
0.0229306053529412
0.0929938517647059
0.0124869942941176
0.0866840858823529
0.0355679170588235
0.0194931835294118
0.0653137005882353
0.305788252941176
0.140903811764706
0.10655577
0.130108349411765
0.0841890564705882
0.453976723529412
0.190823117647059
0.204947688235294
0.106703456470588
0.0876000211764706
0.0245075929411765
0.106117452941176
0.0386458629411765
0.0171176205882353
0.250471035294118
0.403809564705882
0.0313027047058824
0.0932855111764706
0.10141794
0.289488576470588
0.0188307366470588
0.0622763647058824
0.225654670588235
0.116346043529412
0.105455705294118
0.0204654894117647
0.212937193529412
0.148018257647059
0.0224044311764706
0.253387111764706
0.504048423529412
0.0992198423529412
0.0101203161764706
0.0805412723529412
0.0795156488235294
0.0877184858823529
0.0817747417647059
0.161988441176471
0.0181000322941176
0.224102511764706
0.0807009458823529
0.154560741764706
0.0353263617647059
0.0440435758823529
0.0570513370588235
0.878850217647059
0.131861592941176
0.105358924117647
0.118185457058824
0.0939950817647059
0.0645259558823529
0.0950749747058824
0.109189575882353
0.700667070588235
0.0423596870588235
0.0780881964705882
0.0996737741176471
0.0139639375294118
0.0783177464705882
0.0897811835294118
0.0457170476470588
0.0147437390588235
0.268972289411765
0.389363511764706
0.0270240107058824
0.0157786303529412
0.0170869024705882
0.09270031
0.0351707694117647
0.0668608588235294
0.21204553125
0.320884005882353
0.0136939464705882
0.0211888652941176
0.141543084705882
0.0883073970588235
0.194001358823529
0.120193522941176
0.1586149
0.0404277247058824
0.128509212941176
0.0331147617647059
0.0571846917647059
0.168416745294118
0.0195758558823529
0.130087924705882
0.185237847058824
0.0909245405882353
0.104602654705882
0.103617034705882
0.773892858823529
0.0909432064705882
0.0123891937647059
0.0306874376470588
0.159150091176471
0.0729068064705882
0.0418285258823529
0.0407941664705882
0.0748551052941177
0.194758088235294
0.0326894411764706
0.104067751764706
0.0848986217647059
0.0284146058823529
0.0904365358823529
0.289917458823529
0.0172765498823529
0.249432588235294
0.0832607788235294
0.0974070394117647
0.0963388841176471
0.0177900662941176
0.0310772441176471
0.0112983289411765
0.0311053794117647
0.0767976323529412
0.0467826229411765
0.140767404705882
0.0725179570588235
0.130646521764706
0.0900338152941177
0.614393423529412
0.109218087647059
0.0880670441176471
0.270013735294118
0.106649332352941
0.344848447058824
0.0295918694117647
0.0198643858823529
0.0229075794117647
0.123226129411765
0.110703478823529
0.0718143017647059
0.0253085358823529
0.116790769411765
0.101973054705882
0.179854805882353
0.0162474817647059
0.0493320235294118
0.191615617647059
0.0450073852941176
0.0191102592941176
0.0844256105882353
0.116870015882353
0.0254813452941176
0.109957754705882
0.0656819223529412
0.462302758823529
0.0108741927058824
0.0220824477647059
0.157708423529412
0.319925158823529
0.0229002482941176
0.0614216358823529
0.208750705625
0.252162005882353
0.0901702158823529
0.0826168558823529
0.0858458441176471
0.104676877058824
0.0843705729411765
0.281363676470588
0.0213671792941176
0.0366155035294118
0.0221776464705882
0.0666547447058824
0.284193858823529
0.0571528211764706
0.115379332941176
0.146937094117647
0.0396870017647059
0.0288408447058824
0.0977820388235294
0.0244772955882353
0.0159691273529412
0.0225497625882353
0.0713513605882353
0.106894064705882
0.434385694117647
0.0102970485294118
0.104565785882353
0.0310639979411765
0.0444000905882353
0.0145345015882353
0.0835777582352941
0.052691113125
0.0369026582352941
0.501914658823529
0.0112568152941176
0.0991555723529412
0.0825206235294118
0.0722183564705882
0.05383744
0.0186632271764706
0.117875903529412
0.311536547058824
0.285243217647059
0.110671158823529
0.115443391176471
0.0443945947058824
0.205966459588235
0.0676880441176471
0.0743807635294118
0.0488928064705882
0.0960056805882353
0.0216826041176471
0.0311123952941176
0.177517264705882
0.0517493588235294
0.138872864705882
0.0940785423529412
0.284511358823529
0.0988567111764706
0.00759207623529412
0.112935539411765
0.0722000882352941
0.0813452594117647
0.0942848441176471
0.0827089588235294
0.209414935294118
0.0186505105882353
0.0109437507647059
0.0645408170588235
0.159647405882353
0.0767645770588235
0.125819117058824
0.0327288117647059
0.101920063529412
0.0215848705882353
0.314166352941176
0.0832135129411765
0.0443408917647059
0.0163420349411765
0.0348421141176471
0.0183289132941176
0.0954354864705882
0.0256365757058824
0.0590057682352941
0.170832694117647
0.0144752739411765
0.137455252941176
0.104123054705882
0.143339658823529
0.0151919057058824
0.0458067741176471
0.101359245294118
0.311863358823529
0.106400277058824
0.165030705882353
0.107529484117647
0.119980724705882
0.327099205882353
0.0359423188235294
0.012026073125
0.103150481764706
0.0322206723529412
0.0980817258823529
0.130227894117647
0.111242816470588
0.0330919652941176
0.242926970588235
0.0362729876470588
0.0146834202352941
0.220220164705882
0.0905516652941177
0.0767741358823529
0.101822407647059
0.0194974958235294
0.00695635582352941
0.0260830629411765
0.176566635294118
0.103992735882353
0.0602241558823529
0.0927597352941176
0.0720967147058824
0.0162244012352941
0.101486255882353
0.0199496070588235
0.220900811764706
0.281911276470588
0.171488482352941
0.0817775664705882
0.0969238317647059
0.0984657805882353
0.0124723912941176
0.311929923529412
0.01443945675
0.00976949935294118
0.2169347
0.0315654958823529
0.246347117647059
0.185662910588235
0.058053129375
0.0854242117647059
0.650929470588235
0.207837444117647
0.105633827058824
0.112862865882353
0.0590574511764706
0.018247235
0.0170718569411765
0.0292993252941176
0.0923678041176471
0.0838667388235294
0.0111245497647059
0.0763313888235294
0.115497386470588
0.167672264705882
0.133332829411765
0.0125382367647059
0.0177566466470588
0.160761735294118
0.132555688235294
0.246130082352941
0.0903963741176471
0.126253964705882
0.0848961611764706
0.0196042065882353
0.0253076529411765
0.0966246582352941
0.019449266
0.0178777511764706
0.160248223529412
0.275924711764706
0.0616104470588235
0.106452031176471
0.0844715941176471
0.327624039411765
0.141218882352941
0.104424945882353
0.0238433635294118
0.0141654714117647
0.124584067058824
0.0768853211764706
0.0899829823529412
0.0155965168235294
0.0233134082352941
0.112394349411765
0.100167912352941
0.0652478576470588
0.0127626000588235
0.119724788235294
0.104763117058824
0.102453690588235
0.948730582352941
0.200814223529412
0.146543388235294
0.0206625401764706
0.0665391817647059
0.266808345294118
0.0909430623529412
0.0338485758823529
0.0180827611764706
0.0421778982352941
0.100603740588235
0.0647743335294118
0.0256833588235294
0.2886476
0.0773451564705882
0.0466045688235294
0.0796292964705882
0.483798258823529
0.0857472158823529
0.0872432164705882
0.8967319
0.0892155317647059
0.4446
0.026789371875
0.0597264682352941
0.102174002941176
0.018718671625
0.0254971881176471
0.0317586929411765
0.12075143
0.0173542862352941
0.107913658235294
0.0198377985882353
0.0931603811764706
0.0708333270588235
0.103665995294118
0.489323194117647
0.0977224994117647
0.0106699125294118
0.0591628488235294
0.114394971176471
0.0766262376470588
0.019746456125
0.148999125882353
0.722927205882353
0.109433804117647
0.0972641158823529
0.0696812141176471
0.253974582352941
0.2011804
0.0944316023529412
0.00859319682352941
0.0958273170588235
0.0148586905882353
0.337735958823529
0.0544938188235294
0.157267985882353
0.164360535294118
0.0989208876470588
0.103424332941176
0.0123426957647059
0.117832749411765
0.0331397076470588
0.0877773176470588
0.126340452941176
0.0116239848823529
0.134448328823529
0.03493559
0.00983267017647059
0.0928050982352941
0.0324069980588235
0.0352520747058824
0.0127204191764706
0.344207517647059
0.0348262041176471
0.0119863010588235
0.0179323368235294
0.0955266211764706
0.0961680005882353
0.0364100558823529
0.102272973529412
0.841110352941176
0.108459275294118
0.00871611794117647
0.0787416176470588
0.0360131710588235
0.0117702481875
0.0950718511764706
0.108988114117647
0.0121903155294118
0.120147195882353
0.0297063058823529
0.0185257177647059
0.0153330758823529
0.193379327058824
0.173680852941176
0.0713869488235294
0.0823661082352941
0.0614706229411765
0.106610245294118
0.0779050358823529
0.115503885882353
0.0480330858823529
0.237955452941176
0.106850726470588
0.0598459352941176
0.0547502035294118
0.0673802641176471
0.0772541758823529
0.151020147058824
0.165609117647059
0.414102923529412
0.0996628923529412
0.119329374705882
0.0357210570588235
0.268987905882353
0.219544047058824
0.0173249711764706
0.429305164705882
0.0885890705882353
0.0178217084705882
0.124160855882353
0.0896434605882353
0.695953217647059
0.0150889426470588
0.04521795
0.0188241047647059
0.0986743935294118
0.147716605882353
0.0320407625294118
0.0888073582352941
0.0227623405882353
0.380913182352941
0.139351745294118
0.0692296070588235
0.167289021764706
0.140904458823529
0.0835002735294118
0.332269341176471
0.3541662
0.0416897041176471
0.261411005882353
0.0162188357058824
0.163670152941176
0.0771257229411765
0.338645658823529
0.0301612258823529
0.0976111894117647
0.128739148235294
0.0158440931176471
0.170745541176471
0.130703210588235
0.0855061441176471
0.0166141487647059
0.0916702882352941
0.129806747058824
0.137477817647059
0.0243277947058824
0.679818623529412
0.0689194511764706
0.187840388235294
0.0857153088235294
0.0240250823529412
0.0318667874117647
0.0587169594117647
0.0944937552941176
0.0308571994117647
0.164983088235294
0.100753632941176
0.0939025635294118
0.0236963217647059
0.0356210247058824
0.108955935882353
0.0230827029411765
0.104843096470588
0.03279963
0.199162070588235
0.0869949205882353
0.0746308029411765
0.370598129411765
0.00782124882352941
0.1722358625
0.0189383625294118
0.288743047058824
0.328272758823529
0.160129282352941
0.112682055294118
0.120330009411765
0.25665326
0.0382670811764706
0.0757915911764706
0.0234477535294118
0.118337753529412
0.0153304220588235
0.01002707025
0.372106011764706
0.209674812941176
0.115073528235294
0.06339416
0.0248043005882353
0.0796633076470588
0.180101370588235
0.0965547135294118
0.131569876923077
0.107505774117647
0.0135556086470588
0.0774771670588235
0.415236229411765
0.0168454792352941
0.0106777048235294
0.0176382918235294
0.0162888902352941
0.0235704782352941
0.0834131635294118
0.100138795882353
0.0615062152941176
0.0735389864705882
0.0896706129411765
0.118063503529412
0.0767774941176471
0.151844363529412
0.0887559747058824
0.0744983647058824
0.106685563529412
0.0830032094117647
0.0253814988235294
0.0113233385294118
0.0909736805882353
0.0186778097647059
0.0359795552941177
0.155359294117647
0.0363525970588235
0.0767447052941176
0.0672183870588235
0.484646694117647
0.0883626594117647
0.0211436349411765
0.214570341176471
0.0741163194117647
0.0187043135294118
0.0185988571176471
0.211289917647059
0.0101797658125
0.0138587789375
0.112278833529412
0.158788464705882
0.174588323529412
0.0782974947058823
0.0990279405882353
0.0865150864705882
0.0185940465882353
0.0883120264705882
0.0911311976470588
0.0585012635294118
0.177433295294118
0.0253762282352941
0.0971655764705882
0.0115823571764706
0.109316962352941
0.0345386347058824
0.0818159494117647
0.0144393816470588
0.0167047309411765
0.0368931335294118
0.01356696075
0.0341147717647059
0.0878261958823529
0.0172800272352941
0.209323935294118
0.195406397647059
0.364615405882353
0.0970113288235294
0.1760228
0.0198540717647059
0.0184602558235294
0.0264436052941176
0.10701277
0.261354352941176
0.0323426429411765
0.0394057076470588
0.0808357923529412
0.0209358318235294
0.0204555288235294
0.0174503247058824
0.111235017058824
0.166135857058824
0.11622194
0.0203019876470588
0.519569947058824
0.159103191176471
0.164704370588235
0.248131829411765
0.0742587852941176
0.162626458823529
0.108886936470588
0.133190517647059
0.0453946811764706
0.0281210435294118
0.0211075994117647
0.0161304066470588
0.100374696470588
0.0112463436470588
0.143564494117647
0.303111047058824
0.120847124705882
0.0198367811764706
0.370008170588235
0.014939034
0.0814754647058824
0.112901054117647
0.0132270819411765
0.0776293235294118
0.265061929411765
0.170580041176471
0.0630754311764706
0.0988483047058824
0.0934354576470588
0.0329072717647059
0.171260182352941
0.0113689801764706
0.0223704252941176
0.0398319047058824
0.0345320658823529
0.0233434041176471
0.121592367647059
0.104169813529412
0.192915401176471
0.0258713488235294
0.0780783911764706
0.116217078823529
0.00738776094117647
0.0621157570588235
0.0854659252941176
0.0968185429411765
0.119495234117647
0.358615635294118
0.0571450570588235
0.256968117647059
0.313650405882353
0.0564459188235294
0.399950747058824
0.102677787058824
0.0464523170588235
0.0390069511764706
0.1286525
0.0595483570588235
0.0141238837647059
0.107273362941176
0.0853051564705882
0.0812673747058824
0.0175784424705882
0.00835658058823529
0.0148581647058824
0.09110754875
0.0120043069411765
0.0238671058823529
0.119217318823529
0.404350805882353
0.08947496
0.0331630929411765
0.101511987647059
0.138544658823529
0.117958668823529
0.0178577917058824
0.122181418235294
0.103883828823529
0.0403294964705882
0.107969291764706
0.0886938076470588
0.146103494117647
0.168008041176471
0.0183971014117647
0.0312080811764706
0.0948248329411765
0.0166348924705882
0.173636407647059
0.0389517152941176
0.0935574647058824
0.346505576470588
0.0864921258823529
0.0218817763529412
0.0368178323529412
0.22306622
0.206355116470588
0.0205797135294118
0.0784285064705882
0.132909344705882
0.275396888823529
0.341604088235294
0.532246682352941
0.119202514117647
0.11357145
0.134210970588235
0.0181259447058824
0.0929028994117647
0.0258369017647059
0.0775769911764706
0.552473947058824
0.0261028211764706
0.118514525294118
0.0418591905882353
0.127486654117647
0.017188436
0.108015425882353
0.181855704117647
0.105533908235294
0.0789618970588235
0.127136517647059
0.608493358823529
0.10868691
0.0220546188235294
0.580144452941176
0.140463276470588
0.0322701394117647
0.0722930082352941
0.0975316052941176
0.0166014630588235
0.0154761059411765
0.742082847058824
0.217461547058824
0.0393343841176471
0.191981541176471
0.050051508125
0.542752647058824
0.0157424618235294
0.0676458558823529
0.0409732676470588
0.013391967
0.173587847058824
0.0157934230588235
0.206614356235294
0.0383118941176471
0.0557586494117647
0.0256208882352941
0.0230311876470588
0.145332452941176
0.0857964588235294
0.0492279894117647
0.0795151194117647
0.0307167241176471
0.131805663529412
0.0934680788235294
0.0268967076470588
0.113284685294118
0.0208537411764706
0.0699450835294118
0.0908006335294118
0.0482036764705882
0.0708660947058824
0.382434029411765
0.285585423529412
0.139222870588235
0.0770957647058823
0.0130596033529412
0.00850020882352941
0.0315371470588235
0.01311788025
0.0914045529411765
0.0977939494117647
0.0642038258823529
0.334387141176471
0.0173970072941176
0.131083388235294
0.105301326470588
0.0984972541176471
0.199860576470588
0.0316043964705882
0.0203455470588235
0.0795800558823529
0.319041612352941
0.119917627647059
0.0425045170588235
0.0210291541176471
0.119410531764706
0.011261472
0.116686557058824
0.0182756838235294
0.0337424352941176
0.139639517647059
0.0170530182352941
0.00975224141176471
0.110529215882353
0.0967211576470588
0.0247630241176471
0.100700680588235
0.0863531488235294
0.0952984952941176
0.198427917647059
0.0162530176470588
0.0173485015294118
0.0457835318235294
0.232776337647059
0.772277082352941
0.106998556470588
0.159858188235294
0.0313970452941176
0.0867094605882353
0.0267715423529412
0.0582004494117647
0.363461652941176
0.0833704794117647
0.08354329
0.0992171629411765
0.0147920198235294
0.02260314
0.0344085588235294
0.110229381764706
0.0896275664705882
0.107336462941176
0.193565841176471
0.0123047195294118
0.037532270625
0.207642605882353
0.289039682352941
0.105825484705882
0.189995688235294
0.0930698864705882
0.118440374117647
0.0125911011176471
0.0189494902352941
0.141024811764706
0.0468836711764706
0.0305853941176471
0.0180571759411765
0.250081082352941
0.0155047338235294
0.226536631176471
0.639504141176471
0.024813433125
0.0238914229411765
0.0652887058823529
0.0681926294117647
0.0538364835294118
0.0952454870588235
0.154557647058824
0.0427190658823529
0.133314505882353
0.0940096470588235
0.0331533782352941
0.152291088235294
0.106735617058824
0.0725813947058823
0.0840077223529412
0.0101594894117647
0.106132238235294
0.0303753570588235
0.0456123094117647
0.0274702235294118
0.159299552941176
0.0306802323529412
0.0735933894117647
0.0572903847058824
0.168647494117647
0.0285385170588235
0.124341422352941
0.130513681176471
0.155280064705882
0.0214981352941176
0.0732460005882353
0.0422356741176471
0.361778588235294
0.11999944
0.0715996811764706
0.0963405852941177
0.114435439411765
0.184588088235294
0.104797064705882
0.0533333082352941
0.03399636
0.123659105882353
0.0828001823529412
0.09206506125
0.0931589829411765
0.126532241764706
0.4182262
0.0142284453529412
0.10679593
0.0732897188235294
0.444820358823529
0.103435414117647
0.0410408711764706
0.0635480652941176
0.0936461923529412
0.0539857241176471
0.112426685294118
0.0297632135294118
0.0166971500625
0.0432142470588235
0.116564582941176
0.0726191835294118
0.0932312770588235
0.0592376141176471
0.0509755805882353
0.00929862117647059
0.121517490588235
0.156758729411765
0.0752970558823529
0.018196898
0.0140753085882353
0.0899067658823529
0.0683882211764706
0.08119715
0.0688843464705882
0.0767707888235294
0.158486629411765
0.132829462352941
0.106080842352941
0.0967501976470588
0.0869790358823529
0.113964932941176
0.233145376470588
0.172756941176471
0.0114523383125
0.0192950823529412
0.129577025882353
0.147381652941176
0.126094227647059
0.0174681483529412
0.129946748235294
0.0598008352941176
0.110953755882353
0.0120213731764706
0.0148984469333333
0.0593115876470588
0.0346871288235294
0.14163362
0.138726658823529
0.0735792676470588
0.0880325547058824
0.0670328158823529
0.273070111764706
0.0868783411764706
0.0305537764705882
0.259205252941176
0.0797210717647059
0.0364282405882353
0.0156709028235294
0.0961447441176471
0.116936578235294
0.108932697647059
0.0795928805882353
0.114624207647059
0.0860013394117647
0.193801669411765
0.0297381217647059
0.0888223305882353
0.0565923605882353
0.152617847058824
0.108364205294118
0.08270568
0.0157697129411765
0.0689509005882353
0.0157127938235294
0.0963383605882353
0.116540535882353
0.0393196835294118
0.0169748744117647
0.583610905882353
0.0382509911764706
0.0473746594117647
0.161622260588235
0.152590711764706
0.133755565294118
0.0611785023529412
0.0442679941176471
0.201133235294118
0.0158462960588235
0.02645648
0.128506535294118
0.0863011964705882
0.101813652352941
0.922339823529412
0.0633761335294118
0.0518080458823529
0.0974834923529412
0.125465787058824
0.0283576928235294
0.115100585294118
0.02131055
0.134224635882353
0.0870284423529412
0.0286955423529412
0.0902578058823529
0.0764244794117647
0.0926609635294118
0.156218136470588
0.113084708823529
0.120118014705882
0.0188817821764706
0.242538741176471
0.08447854
0.185300252941176
0.0635976035294118
0.0288760035294118
0.0194431497058824
0.0132503589411765
0.0187898761176471
0.146802178823529
0.0489933241176471
0.0699749452941176
0.0659893670588235
0.0748788582352941
0.0738728894117647
0.149715688235294
0.104774892352941
0.0193895189411765
0.0205725844117647
0.0290612152941176
0.0559035617647059
0.133934523529412
0.0120400697058824
0.0202996388235294
0.110064105882353
0.0828645641176471
0.0889856664705882
0.0687162229411765
0.107256802941176
0.0316686229411765
0.0903984288235294
0.242213488235294
0.134438711764706
0.0247112582352941
0.022625465625
0.118806360588235
0.122934578823529
0.0769221770588235
0.05026025
0.475700594117647
0.00946828141176471
0.226634382352941
0.156147894117647
0.105905877647059
0.0556334617647059
0.0574197858823529
0.0215526188235294
0.0991300829411765
0.0863975152941176
0.233106858823529
0.0247228570588235
0.132041672352941
0.0267297852941176
0.0778534729411765
0.0344942623529412
0.0926136870588235
0.121320790588235
0.105140163529412
0.0127911449411765
0.0200462712941176
0.233259217647059
0.0946953970588235
0.0620156529411765
0.0197556217647059
0.0203956317647059
0.305604729411765
0.2162775
0.147961623529412
0.0297138029411765
0.0887663582352941
0.312498152941176
0.0218665535294118
0.0181727695882353
0.0817097923529412
0.0157224665882353
0.0325195011764706
0.185976258823529
0.0242668623529412
0.0976731935294118
0.00882272452941176
0.0206628111764706
0.0210123935294118
0.0306568488235294
0.0134065579529412
0.0199176847058824
0.0328549782352941
0.0443877647058824
0.0825598041176471
0.0439299805882353
0.0654663717647059
0.174906105882353
0.146918888823529
0.0293442217647059
0.0777199447058824
0.0402756241176471
0.0920838188235294
0.178373917647059
0.0381002
0.0206159352941176
0.0167813324117647
0.0829575994117647
0.0978693223529412
0.0145284675294118
0.252107064705882
0.0157610531764706
0.0880917370588235
0.160978188235294
0.0828511764705882
0.0819033041176471
0.263862188235294
0.0745200647058823
0.0786224317647059
0.0640695335294118
0.0244261964705882
0.0214085476470588
0.0391909205882353
0.00835492317647059
0.0390223758823529
0.113635918823529
0.0450711452941176
0.107306948235294
0.132736771764706
0.136424588235294
0.0252686494117647
0.176002088235294
0.0169300277058824
0.0501882541176471
0.240471464705882
0.0610549964705882
0.0194241366470588
0.0267780030588235
0.134286557058824
0.0241431347058824
0.114501902941176
0.09725959
0.0750367676470588
0.12848811
0.0232437987647059
0.209368335294118
0.498991570588235
0.0736943435294118
0.0157676041764706
0.0217030864705882
0.02401043
0.581806417647059
0.0317715411176471
0.0369104802941176
0.0303337805882353
0.0818316958823529
0.0934124335294118
0.138422323529412
0.0436329547058824
0.0718538682352941
0.108533431764706
0.0861174764705882
0.183471141176471
0.116681602941176
0.0152108650588235
0.0287761970588235
0.0804535670588235
0.0215536570588235
0.0663135552941176
0.0158354276470588
0.0222228211764706
0.0159929131764706
0.119518547058824
0.294820758823529
0.0854462117647059
0.0293064823529412
0.0174831014117647
0.0406332576470588
0.191101894117647
0.0780069811764706
0.107215345294118
0.0792828625
0.197243458823529
0.108923402352941
0.0134417825294118
0.00769499135294118
0.109539167058824
0.0350149717647059
0.00863199135294118
0.115348181764706
0.0947337688235294
0.108186663529412
0.0616737470588235
0.0320144358823529
0.0828314411764706
0.0140636937058824
0.4749167
0.0950328217647059
0.0614658905882353
0.162661111764706
0.04484213375
0.0220670852941176
0.0837854535294118
0.415958694117647
0.0181721834705882
0.347042975
0.1645741875
0.153044362352941
0.0213498088235294
0.156324841176471
0.0589449541176471
0.121511511176471
0.0606376864705882
0.0197026517647059
0.0160314202941176
0.0606491923529412
0.0218265594117647
0.104614515882353
0.0990183105882353
0.615135123529412
0.0178696537058824
0.542792511764706
0.0123358561764706
0.0673277352941176
0.152853447058824
0.0271857507647059
0.0100313238235294
0.0217299758823529
0.0644260723529412
0.016651492
0.0853353952941176
0.0477070641176471
0.450129964705882
0.0945011205882353
0.0152745611176471
0.0218060729411765
0.0949287594117647
0.0930308005882353
0.456442611764706
0.0998339782352941
0.112741308235294
0.0325051694117647
0.0782643976470588
0.0242788731764706
0.0207236105882353
0.0329979135294118
0.0270998861176471
0.0595764429411765
0.0366241529411765
0.0845555588235294
0.126956929411765
0.119184825882353
0.100776992941176
0.03778289
0.0210638341176471
0.780453258823529
0.122121588235294
0.0429667947058824
0.0111340961176471
0.0208881829411765
0.113853225882353
0.110132790588235
0.0322110352941176
0.187089547058824
0.0782042070588235
0.0231501676470588
0.177251417647059
0.0311934582352941
0.187123205882353
0.0327793576470588
0.0950931729411765
0.0899813635294118
0.00947712629411765
0.108905941764706
0.151834776470588
0.0998633323529412
0.202876652941176
0.0250923323529412
0.0636333517647059
0.218378033529412
0.138314229411765
0.0688730005882353
0.347959876470588
0.0671070123529412
0.0617457388235294
0.145664752941176
0.152100762941176
0.215170805882353
0.0479675388235294
0.0195955425882353
0.0139456147058824
0.0302634929411765
0.525752211764706
0.0806885435294118
0.0255097547058824
0.0153695922352941
0.0233901164705882
0.0804925347058824
0.0859495370588235
0.0742081252941176
0.0936873505882353
0.0160505911176471
0.0826378264705882
0.0381295382352941
0.270418276470588
0.209919694117647
0.286004752941176
0.345569564705882
0.0112901066470588
0.0883413947058824
0.101107842352941
0.0732165776470588
0.012569175625
0.0123299101764706
0.0834557717647059
0.0258823275882353
0.00970446382352941
0.132844248823529
0.285630358823529
0.0802131541176471
0.0776694641176471
0.542108952941176
0.07363858
0.0769682923529412
0.142862270588235
0.0338826905882353
0.103928874117647
0.161757682352941
0.0254049064705882
0.0111132849411765
0.0602154758823529
0.0179920111764706
0.137532246470588
0.0732358417647059
0.0855524523529412
0.147620218823529
0.0805916
0.014443617
0.106869892352941
0.0236972329411765
0.0857115558823529
0.0652747952941176
0.0872150811764706
0.109608511176471
0.0116954934705882
0.0221804470588235
0.211909923529412
0.0155748047647059
0.152861458823529
0.235480670588235
0.0411258047058824
0.07290733
0.0278842076470588
0.0396921323529412
0.125453796470588
0.010177783625
0.0259523552941176
0.0215702470588235
0.0301254847058824
0.06822376
0.116014521764706
0.0265245394117647
0.0823721523529412
0.0320303635294118
0.229085829411765
0.0916540782352941
0.0216030925294118
0.133099861176471
0.134391935294118
0.205791111764706
0.175569570588235
0.0380554558823529
0.0843214494117647
0.0474171735294118
0.0310004876470588
0.119862975882353
0.108238371176471
0.10378345
0.0456762311764706
0.126935319411765
0.243458713529412
0.0501078094117647
0.0112303571764706
0.284828105882353
0.106645330588235
0.103054596470588
0.0783222017647059
0.0747089352941177
0.239595911764706
0.0704790211764706
0.196345144705882
0.0188037823125
0.00902900247058823
0.0692278594117647
0.0769767458823529
0.160213582352941
0.105341275294118
0.0603128576470588
0.0219035641176471
0.191811341176471
0.07959202
0.04637326
0.0601402852941176
0.0199033657647059
0.199518588235294
0.152597429411765
0.0126467500588235
0.0398532047058823
0.0188229978235294
0.156949423529412
0.187202191176471
0.0850715505882353
0.113447406470588
0.04085171875
0.101363138823529
0.00963082829411765
0.0839879241176471
0.160094626470588
0.0416288875625
0.0849760188235294
0.0626919582352941
0.166170152941176
0.0218895447647059
0.0428093241176471
0.0428408811764706
0.0241532038235294
0.0665256076470588
0.122475441176471
0.0346594735294118
0.260579358823529
0.0850959464705882
0.0987045382352941
0.163377522941176
0.0301131470588235
0.109760011764706
0.0191507394117647
0.0908687935294118
0.116716961176471
0.0870384635294118
0.536100694117647
0.110096615882353
0.164024858823529
0.0161464874117647
0.01780998
0.101069838235294
0.0411852176470588
0.0265477658823529
0.168944689411765
0.0195810523529412
0.0281843247058824
0.0721596905882353
0.469215258823529
0.0761032488235294
0.0932517823529412
0.111689828235294
0.11014193
0.0731921435294118
0.105339110588235
0.128703651764706
0.137559770588235
0.0866435394117647
0.0102089682352941
0.0130835122941176
0.101409873529412
0.0923656552941177
0.0568013147058824
0.0243921882352941
0.118794111764706
0.0893157523529412
0.156143335294118
0.0381151658823529
0.0229928111764706
0.0613323111764706
0.0366124429411765
0.0889163205882353
0.322938717647059
0.146010747058824
0.0196290861764706
0.02811835
0.0137708105882353
0.0338365188235294
0.0559470252941176
0.116849508823529
0.165737770588235
0.120389305294118
0.0192815752941176
0.0990208688235294
0.0936725264705882
0.0712921558823529
0.0783479811764706
0.00687745623529412
0.0275050012941176
0.0109470287058824
0.108930362941176
0.0147076840588235
0.0691311570588235
0.100804688235294
0.107221984705882
0.0245629970588235
0.124301644117647
0.011793529
0.0142221889411765
0.102766863529412
0.0228243329411765
0.0200675905882353
0.125476358823529
0.108174901176471
0.0937961835294118
0.140187964705882
0.146074758823529
0.121750179411765
0.0116061804705882
0.0763110105882353
0.0259599670588235
0.446954658823529
0.0822268870588235
0.0183010890588235
0.0501713564705882
0.0953890482352941
0.0243698211764706
0.0250704358823529
0.0213162170588235
0.0125342067058824
0.122582094117647
0.0914127494117647
0.0792747211764706
0.0138965948235294
0.0959462023529412
0.142329
0.0949673394117647
0.138855347058824
0.0251028923529412
0.0126390515294118
0.157998047058824
0.499395547058824
0.0847556017647059
0.0104331758235294
0.0246795717647059
0.029630016875
0.0149231103529412
0.0172712663529412
0.725253658823529
0.0424763894117647
0.287612882941176
0.0752504382352941
0.0451732670588235
0.226402882352941
0.0158029991764706
0.0265336364705882
0.0102241091176471
0.0155824055882353
0.382996576470588
0.0335938376470588
0.0945674247058823
0.0660174241176471
0.0707811588235294
0.172568035294118
0.117263641764706
0.0143496661176471
0.0598071829411765
0.0828292729411765
0.657417788235294
0.112111517647059
0.156959782941176
0.0658975382352941
0.136807238235294
0.0222548505882353
0.0933555682352941
0.0936426805882353
0.0735195070588235
0.0213617035294118
0.0911745094117647
0.114299692352941
0.00795950235294118
0.0503402747058823
0.0668267276470588
0.127823329411765
0.0157522360588235
0.108817933529412
0.0731142423529412
0.0838168588235294
0.0786035041176471
0.0369452882352941
0.192288252941176
0.248527211764706
0.0280488252941176
0.0751262294117647
0.148974970588235
0.0205752290823529
0.0295821982352941
0.0890653888235294
0.119731232941176
0.0588848847058824
0.0851232164705882
0.0500456488235294
0.0122813345294118
0.12961064
0.00733039529411765
0.580610035294118
0.543055264705882
0.163199111764706
0.109418179411765
0.0281642747058824
0.0786535752941177
0.0841314488235294
0.231958494117647
0.0160122532941176
0.273731605882353
0.174595594117647
0.0218610594117647
0.0698909670588235
0.106414143529412
0.0199587391176471
0.0146522829411765
0.00976835435294118
0.0142974396470588
0.0886554435294118
0.0565551470588235
0.0886553447058823
0.0860207194117647
0.0360710505882353
0.0681985635294118
0.0853299788235294
0.0772238641176471
0.025168839625
0.234719964705882
0.0486874335294118
0.137740358823529
0.180759852941176
0.0724743252941176
0.0614568547058824
0.02597928
0.0638892641176471
0.124750081176471
0.0673861670588235
0.27191773125
0.0884776029411765
0.0889084641176471
0.101240114117647
0.0692004723529412
0.174187223529412
0.374134711764706
0.0107483805294118
0.0789487235294118
0.0185682994117647
0.0197685658823529
0.0188978417058824
0.0601921111764706
0.0431385741176471
0.0373677964705882
0.123187531764706
0.030752322
0.115513899411765
0.0721182529411765
0.0291327870588235
0.0169470938823529
0.146222705882353
0.0282334070588235
0.017539926
0.130748783529412
0.0143454528058824
0.127737071764706
0.0211302135294118
0.108227613529412
0.0654810517647059
0.149723294117647
0.0724628464705882
0.152113829411765
0.0173203973529412
0.258404029411765
0.118909192352941
0.252697023529412
0.0875098058823529
0.239065717647059
0.0602983388235294
0.167717376470588
0.672823517647059
0.0163563382352941
0.0919964758823529
0.0147255127058824
0.13533708
0.0291073335294118
0.138560782352941
0.0650391335294118
0.109344011176471
0.0165006623529412
0.238015694705882
0.259129941176471
0.314170729411765
0.0897787917647059
0.040341368
0.013098609125
0.0107595812941176
0.0107185985294118
0.0107450383529412
0.0192791220588235
0.0655082011764706
0.0262431588235294
0.0377091035294118
0.0334418817647059
0.0118968162941176
0.0850431811764706
0.0121893588823529
0.452884476470588
0.101468494705882
0.180235470588235
0.0596447317647059
0.0912522229411765
0.11084249
0.152619123529412
0.144222541176471
0.156134623529412
0.143450775882353
0.0309216441176471
0.160594695294118
0.0150810658823529
0.208723329411765
0.160106826294118
0.110867772176471
0.0245710523529412
0.13079347
0.0177583780588235
0.0963186888235294
0.0582709105882353
0.226829547058824
0.118810786470588
0.0093546255
0.0371038317647059
0.0886573217647059
0.1478017
0.124849575882353
0.128778004117647
0.0825057935294118
0.0182256557647059
0.0811763476470588
0.142915666470588
0.0911709058823529
0.0955947347058824
0.0252414047058824
0.116767998235294
0.0130164868235294
0.0126942114705882
0.205942241176471
0.190612276470588
0.148996923529412
0.0720148488235294
0.137415547058824
0.161067635294118
0.110655515294118
0.0425406276470588
0.283354394117647
0.108885772941176
0.0989681017647059
0.06804371125
0.0348118194117647
0.0884982817647059
0.0233604411764706
0.0717195929411765
0.186079811764706
0.0822099005882353
0.0387855376470588
0.0867804970588235
0.0679764241176471
0.0318001476470588
0.0272683017647059
0.0705433488235294
0.138427958823529
0.209951464117647
0.0944489682352941
0.0948383758823529
0.0212968847058824
0.253236033529412
0.138458995882353
0.07632636
0.103086012941176
0.270561805882353
0.0176034810588235
0.221940752941176
0.0312824023529412
0.132678041764706
0.0395367388235294
0.0798858117647059
0.0430148647058824
0.110363727647059
0.00913696694117647
0.0712793705882353
0.0191778405882353
0.0129499469411765
0.0104323872352941
0.164969176470588
0.0753536229411765
0.0166278468235294
0.0673553823529412
0.0649698441176471
0.323341935294118
0.0282008623529412
0.0594921194117647
0.387465429411765
0.286255076470588
0.0710374570588235
0.232058594117647
0.0565091164705882
0.339119829411765
0.0824475235294118
0.0884652635294118
0.0137862898823529
0.0163469875
0.0799453676470588
0.0911811929411765
0.152478529411765
0.00936597635294118
0.161463994117647
0.0319033129411765
0.0655617735294118
0.264461441176471
0.0363809376470588
0.283777129411765
0.408802623529412
0.0459007158823529
0.308039529411765
0.0911916876470588
0.0602738341176471
0.121575821176471
0.0142390694705882
0.141417470588235
0.112845104117647
0.0293776941176471
0.0993106005882353
0.161153721176471
0.283393773529412
0.0631828376470588
0.0275363141176471
0.0709508505882353
0.248265972352941
0.0749698635294118
0.0556943376470588
0.0178829164705882
0.0187004517647059
0.396031552941176
0.0694000394117647
0.0403532335294118
0.0820210611764706
0.376930317647059
0.08519246
0.0998240817647059
0.0123182552352941
0.0555567647058824
0.022042305
0.199945694117647
0.0354445276470588
0.175555629411765
0.0126882418823529
0.158634128235294
0.0670780982352941
0.116980650588235
0.104901099411765
0.0147804505882353
0.417980282352941
0.03419862625
0.0133309898823529
0.0226690764705882
0.0974466911764706
0.0584292488235294
0.0153737748235294
0.0782535805882353
0.0245189352941176
0.0269430276470588
0.0298803223529412
0.0177032974117647
0.0396745794117647
0.0601966035294118
0.138930641176471
0.135517905882353
0.03022613
0.151910470588235
0.0366071029411765
0.0866790729411765
0.0170871194117647
0.0645281417647059
0.0938334417647059
0.0501527941176471
0.0357152123529412
0.0813007664705882
0.0217398917647059
0.156578041176471
0.431032225
0.0113822860588235
0.0570043058823529
0.0150971186470588
0.0846983858823529
0.0918117435294118
0.0756625082352941
0.0220029850588235
0.108827020588235
0.0571463894117647
0.0336446894117647
0.0506554782352941
0.102032019411765
0.127492920588235
0.0592458575
0.0181155345294118
0.102583377058824
0.0782886370588235
0.0273626782352941
0.328316594117647
0.126591213529412
0.0953722647058824
0.0783676323529412
0.0802459835294118
0.130087876470588
0.182531170588235
0.0302066570588235
0.216414417647059
0.0186594276470588
0.0318723329411765
0.0177426075882353
0.0761886364705882
0.161730682352941
0.0278117135294118
0.0135315252352941
0.0787256964705882
0.0304854652941176
0.0958801994117647
0.0783800988235294
0.0414120429411765
0.0213509370588235
0.0718239111764706
0.123177708823529
0.10244556
0.343614105882353
0.0325832935294118
0.0219255711764706
0.0270820435294118
0.0140051901176471
0.0216697916470588
0.0319472147058824
0.290324352941176
0.0979330282352941
0.0127036762941176
0.0335088276470588
0.0193891594117647
0.211203994117647
0.118982035882353
0.0151307344705882
0.0199566623529412
0.346514088235294
0.118971121764706
0.0733784041176471
0.139836323529412
0.0361313058823529
0.1573115
0.0241738035294118
0.120548278235294
0.03683217
0.0128979211176471
0.110539344375
0.0179054316470588
0.0922880370588235
0.0755546
0.0228182652941176
0.181024788235294
0.0757735841176471
0.146291319411765
0.361248023529412
0.169561505882353
0.0939617764705882
0.0903471782352941
0.113799076470588
0.121744833529412
0.0639227288235294
0.163188305882353
0.0326493511764706
0.0691301870588235
0.0660897205882353
0.592924258823529
0.0433255552941176
0.223107946470588
0.0188370623529412
0.0360889094117647
0.0424117858823529
0.0616561811764706
0.0728349917647059
0.0794691923529412
0.0145549451875
0.0505659870588235
0.0299359358823529
0.0299288264705882
0.171218170588235
0.192059376470588
0.0542407488235294
0.0111256571176471
0.0267235123529412
0.0258300847058824
0.172838455882353
0.0278875731764706
0.121939252352941
0.05780886
0.135802947058824
0.152493376470588
0.0102330356470588
0.0209836947647059
0.0985498852941177
0.0887987535294118
0.0630403176470588
0.0673267088235294
0.0365318770588235
0.159788061764706
0.103860822352941
0.00750645458823529
0.0843402188235294
0.174483976470588
0.100709295882353
0.0692524735294118
0.0100955154705882
0.0537585317647059
0.132364696470588
0.0145045772352941
0.109417729411765
0.0132566631176471
0.0662394252941177
0.0190126482352941
0.0297892952941176
0.0858910617647059
0.0651336711764706
0.113760962352941
0.0461703764705882
0.118437304117647
0.0771585747058824
0.0763041994117647
0.0296683152941176
0.0839420247058824
0.0981814194117647
0.0155049947647059
0.0940977694117647
0.0993265282352941
0.364828829411765
0.107958225882353
0.898239864705882
0.0227640185294118
0.356789764705882
0.0144080022352941
0.125698085882353
0.145123729411765
0.17336412
0.0760871358823529
0.409679423529412
0.0886691647058823
0.0107999351875
0.0850309347058824
0.0150113581176471
0.0102834123529412
0.0213741382352941
0.0143846335
0.0235607558823529
0.100767837647059
0.0249584847058824
0.145548741176471
0.0129791619411765
0.0989886352941176
0.10271671
0.04467804
0.119982507058824
0.0122271748823529
0.0252378723529412
0.0136303137647059
0.0295343735294118
0.112121126470588
0.0420286688235294
0.0915561705882353
0.0188699492941176
0.0819747435294118
0.016730276875
0.0207521817647059
0.184390905882353
0.0115493967058824
0.228548864705882
0.0186150686470588
0.01706147175
0.0145536353529412
0.0159107619411765
0.0639418276470588
0.109473758823529
0.0743219335294118
0.0251289541176471
0.283689147058824
0.0257856938823529
0.0888810817647059
0.109281993529412
0.426077
0.0718549864705882
0.0360715035294118
0.158521582352941
0.0877930164705882
0.0153333296470588
0.0394357264705882
0.0475782994117647
0.0845826917647059
0.269024076470588
0.0800175276470588
0.324028276470588
0.0205053506470588
0.2408931
0.0968648064705882
0.0765646835294118
0.0967220241176471
0.0858931458823529
0.015531801
0.150205605882353
0.131355211764706
0.0544744611764706
0.175375770588235
0.0203746770588235
0.0928800217647059
0.0350090317647059
0.0232992064705882
0.0163534642352941
0.149001005882353
0.0735323405882353
0.0152575894375
0.0610583341176471
0.0734567223529412
0.0978962405882353
0.173537033529412
0.295099264705882
0.179822805882353
0.0177829874117647
0.0188861723529412
0.0220808460588235
0.0204446770588235
0.100336972352941
0.0277389194117647
0.0309228094705882
0.0678756835294118
0.0116668412941176
0.0910712705882353
0.0937749176470588
0.153796175882353
0.0159406577647059
0.124685172352941
0.0209835438235294
0.104725577647059
0.141030352941176
0.0100546551176471
0.0672012958823529
0.151286570588235
0.09919014
0.0671056417647059
0.235898170588235
0.0700696475
0.261434794117647
0.173824449411765
0.0426827664705882
0.0805320705882353
0.0196338794117647
0.0231152441176471
0.0549550176470588
0.0757802235294118
0.131151488235294
0.178511173529412
0.133742623529412
0.0272134188235294
0.0567839282352941
0.0186210211764706
0.0739481741176471
0.03117164
0.011760262
0.178621594117647
0.0810499611764706
0.0710822494117647
0.145712182352941
0.0194436035294118
0.0289388841176471
0.118471559411765
0.0980107452941176
0.009545104625
0.0868154723529412
0.569498152941176
0.00707275494117647
0.01988575
0.0164229035294118
0.0994426494117647
0.205113705882353
0.0196699858823529
0.284878632941176
0.0893410105882353
0.330065982352941
0.0489419952941176
0.0183022674117647
0.0220903205882353
0.340993164705882
0.0117042141176471
0.0313585747058824
0.289055441176471
0.0735582552941176
0.247246217647059
0.206740929411765
0.0756974823529412
0.0267500988235294
0.0281732397647059
0.142036505882353
0.0743956617647059
0.07503756
0.210827570588235
0.119017202352941
0.0854775947058824
0.117645764117647
0.148508966666667
0.0351009805882353
0.12000096
0.013951970375
0.0781212358823529
0.452983141176471
0.04581073
0.135369603529412
0.0250586044705882
0.0103245432941176
0.110520983529412
0.293177435294118
0.146072911176471
0.0125274152352941
0.276551294117647
0.0292964124117647
0.362932958823529
0.0960730619411765
0.0790312952941176
0.02269552
0.0696268876470588
0.0752721629411765
0.0750776847058824
0.103294033529412
0.0688173111764706
0.0127614935882353
0.016864684
0.0293299547058824
0.0335269111764706
0.0689792782352941
0.226656629411765
0.0494419158823529
0.0948722241176471
0.0108051691764706
0.122909727647059
0.0260776176470588
0.305832670588235
0.186002194117647
0.187127558823529
0.166321258823529
0.0904657347058824
0.128211647058824
0.0693944688235294
0.0457538988235294
0.0211246429411765
0.03296277375
0.173869452941176
0.226450576470588
0.0891655841176471
0.0910898641176471
0.244094189411765
0.0226316729411765
0.0635286482352941
0.124784333529412
0.157051174117647
0.1441068
0.198296405882353
0.0240792158823529
0.0930867288235294
0.0203650579411765
0.0885930252941177
0.03002304
0.00923130582352941
0.541662517647059
0.0946599082352941
0.0367239117647059
0.0187110964117647
0.112055447647059
0.100317452352941
0.359974635294118
0.0997600535294118
0.0260381447058824
0.0457613305882353
0.0942279
0.403268288235294
0.1665479
0.0683129741176471
0.116272626470588
0.145216827647059
0.280991664705882
0.249448452941176
0.0638854835294118
0.0164715757058824
0.0755055558823529
0.1488023
0.0260749517647059
0.011031220125
0.0337448947058824
0.113539761764706
0.0962619741176471
0.0540245088235294
0.321675629411765
0.169675982352941
0.1011508075
0.0823261276470588
0.166685647058824
0.210170282352941
0.0617885823529412
0.0509691552941176
0.02946008
0.02339013
0.0575459976470588
0.0719902782352941
0.0135794764705882
0.158001476470588
0.0130849491176471
0.0136856087058824
0.168502629411765
0.0555530052941176
0.416561047058824
0.0853921941176471
0.327779276470588
0.0216976001764706
0.0845342382352941
0.133885137058824
0.10639701
0.0156838841764706
0.0133805758235294
0.0567212547058824
0.0870622770588235
0.135532047058824
0.167498747058824
0.273209635294118
0.0185512832352941
0.0562598176470588
0.0727354370588235
0.0218089753529412
0.0276060752941176
0.0259274170588235
0.0521870152941177
0.0647319635294118
0.0263277188235294
0.304713198823529
0.0364356811764706
0.149650164705882
0.0362067929411765
0.0216031716470588
0.0701818658823529
0.0728399552941176
0.0212177961764706
0.0991963194117647
0.0349894964705882
0.0541360829411765
0.0253411605882353
0.107871650588235
0.0176917985294118
0.0206066264705882
0.00976881464705882
0.0201483063529412
0.0543758117647059
0.142569164705882
0.116342977058824
0.0762144547058824
0.0209922388235294
0.119638474705882
0.0350481788235294
0.143304988235294
0.4580417
0.0828095605882353
0.0147744888823529
0.0148081846470588
0.0152518269411765
0.0165891378235294
0.149556588235294
0.113754622352941
0.0933930652941176
0.0535370427647059
0.0735944123529412
0.0140202394117647
0.0120212591176471
0.09544572
0.0756808070588235
0.253448635294118
0.133869252941176
0.140720235294118
0.105518855882353
0.312099358823529
0.0209466082352941
0.0696553082352941
0.0211541988235294
0.0968969776470588
0.0212455220588235
0.101816781176471
0.0718725276470588
0.0130721521176471
0.0901975147058824
0.124246675705882
0.0999944935294118
0.0746521370588235
0.0873944405882353
0.124509263529412
0.0270001835294118
0.0727453470588235
0.0159272124705882
0.104729350588235
0.103000601176471
0.0204521131764706
0.0469992011764706
0.320983464705882
0.0812233435294118
0.21128755625
0.0217400847058824
0.0277091052941176
0.125554121176471
0.0176147875882353
0.0170976782941176
0.167891564705882
0.150635023529412
0.0738711717647059
0.102361487058824
0.0713766052941177
0.199242047058824
0.0145421404705882
0.0931121035294118
0.0244204041176471
0.0663191082352941
0.0805298841176471
0.123801324117647
0.0207284523529412
0.067913154375
0.191757505882353
0.0734501211764706
0.0299498088235294
0.0208924211764706
0.127881647058824
0.0181475888235294
0.739607582352941
0.173980476470588
0.0238358676470588
0.0582933488235294
0.127796426470588
0.0130472725882353
0.0696423152941176
0.166783458823529
0.0187554005882353
0.142821141176471
0.103960160588235
0.0999327864705882
0.013491168
0.11451312
0.161290929411765
0.0369461276470588
0.631372688235294
0.0655873335294118
0.102309952941176
0.0175865122857143
0.06139006
0.05794448
0.198933770588235
0.10581896
0.0204577630588235
0.0831674735294118
0.0194757441176471
0.0334873535294118
0.0704533252941176
0.0994950017647059
0.0787475205882353
0.119806681176471
0.0719089088235294
0.0755461552941177
0.170129488235294
0.022412238125
0.03710607
0.122868454705882
0.106465222352941
0.0234939329411765
0.0239540999375
0.0784441841176471
0.0214091335294118
0.116426815294118
0.0392066035294118
0.174091052941176
0.0956211935294118
0.0839418011764706
0.0220992776470588
0.0288811794117647
0.0121492202941176
0.0195445258823529
0.00827341064705882
0.0724394711764706
0.146558029411765
0.0104222555294118
0.0313979664705882
0.0123847908125
0.03570855
0.668861847058824
0.0109827615294118
0.0201860641176471
0.0100782434117647
0.0709803735294118
0.1638437
0.0201779223529412
0.216358071764706
0.0154021868823529
0.0557796911764706
0.132457663529412
0.022350682
0.109135591176471
0.0741633623529412
0.0655896811764706
0.112642802352941
0.0886201223529412
0.150043364705882
0.0885643535294118
0.295945927058824
0.0448382094117647
0.17570415
0.0458618576470588
0.022422367
0.0759163694117647
0.0193249570588235
0.0253899575294118
0.0870039729411765
0.0616055458823529
0.0900431658823529
0.169363156470588
0.459062141176471
0.0399429
0.364492717647059
0.398426070588235
0.0680743723529412
0.112038640588235
0.133433711764706
0.0403098911764706
0.0638052717647059
0.100476394117647
0.0988094535294118
0.548542558823529
0.370666423529412
0.100489257058824
0.00895146141176471
0.121003402352941
0.0922904682352941
0.0548786447058823
0.149611125294118
0.0890830547058823
0.0328051211764706
0.211932147058824
0.0940099770588235
0.12688195
0.0901743882352941
0.106547627058824
0.187539676470588
0.101337167647059
0.213762417647059
0.01686111
0.0974204141176471
0.127878109411765
0.0137400508235294
0.01596117
0.0130164622941176
0.116018431764706
0.0126109797058824
0.0213589805882353
0.214069770588235
0.150866517647059
0.0858255317647059
0.0201942940588235
0.144319901764706
0.00959321611764706
0.0696806294117647
0.146424258235294
0.102709633529412
0.115936108823529
0.311384988235294
0.146472505882353
0.0846632720588235
0.115389731764706
0.117273251764706
0.0202846025294118
0.105220668235294
0.640171270588235
0.0134431492941176
0.0223491351764706
0.0565104041176471
0.144050211764706
0.0342556205882353
0.0562403782352941
0.0173082758823529
0.115621770588235
0.220718327647059
0.0755624905882353
0.0105809523529412
0.0224059965882353
0.441320152941176
0.0178497876470588
0.103669452941176
0.0409141258823529
0.0508801111764706
0.0978778782352941
0.403527782352941
0.0404563382352941
0.0251732270588235
0.0479917935294118
0.112294203529412
0.0277315504117647
0.131169217058824
0.214271741176471
0.0212442711764706
0.132295741176471
0.0642362047058824
0.126779973529412
0.0126557099411765
0.148242288235294
0.117524717647059
0.0128995026470588
0.100286786470588
0.175663158823529
0.0166428737058824
0.0253679094117647
0.09457962
0.03160841
0.09827206
0.194672489375
0.703190435294118
0.0226588923529412
0.0848753752941176
0.0867587029411765
0.0895391376470588
0.0991078023529412
0.019860896875
0.118686840588235
0.436354488235294
0.177932111764706
0.0826981529411765
0.187928276470588
0.0160155489375
0.0164946802352941
0.276214588235294
0.0780012335294118
0.0162189401176471
0.0168208941176471
0.111457741176471
0.2211704
0.0331360547058824
0.154613911764706
0.0825795711764706
0.412352847058824
0.203854017647059
0.171021511764706
0.0148942338823529
0.00794875864705882
0.0926194276470588
0.0210706923529412
0.0789990123529412
0.109460062352941
0.0342580882352941
0.0332105423529412
0.277053747647059
0.0301180505882353
0.0404824694117647
0.415389188235294
0.0883898411764706
0.196801770588235
0.0882116341176471
0.0820509976470588
0.359921776470588
0.0179160497058824
0.03050575
0.0304763405882353
0.0623564564705882
0.1645257
0.122148984117647
0.0105217452941176
0.102643551176471
0.105209277647059
0.0221813770588235
0.120147765882353
0.0737886270588235
0.0263830888235294
0.0966453729411765
0.1180647
0.0965215694117647
0.1320871
0.0503226123529412
0.139989929411765
0.122226214705882
0.104097248823529
0.0503218094117647
0.0209630629411765
0.0270489141176471
0.0136977177058824
0.138010577058824
0.762538776470588
0.131388923529412
0.0859592088235294
0.0211442711764706
0.0477418405882353
0.0741581394117647
0.148485394117647
0.0632202282352941
0.153191052941176
0.0509486705882353
0.297385294117647
0.132439658235294
0.0129824917647059
0.0965324829411765
0.0949852758823529
0.106167162941176
0.0147446104117647
0.0882970882352941
0.0231588470588235
0.127276183529412
0.0281283870588235
0.278508070588235
0.0232309576470588
0.123567481764706
0.139119264705882
0.214388817647059
0.0904115376470588
0.0144815198823529
0.0111942516470588
0.02890193
0.178961739411765
0.0211701882352941
0.112664427058824
0.138234505882353
0.0891408294117647
0.0225277429411765
0.00801208722352941
0.0263427841176471
0.0378929976470588
0.00822321682352941
0.0320738129411765
0.383095317647059
0.0990737511764706
0.237200564705882
0.0317986394117647
0.106674355882353
0.172357352941176
0.0600656264705882
0.106885064705882
0.194993088235294
0.0157677826470588
0.0583774658823529
0.252121635294118
0.106776435882353
0.0978081788235294
0.121851043529412
0.0156902492352941
0.0272907764705882
0.0622608664705882
0.0271467605882353
0.0114515144705882
0.0294430335294118
0.240857635294118
0.119897153529412
0.0312465376470588
0.112465805294118
0.495768164705882
0.00973617241176471
0.0886447141176471
0.0236984364705882
0.022856003
0.0183969929411765
0.0192068652941176
0.126680220588235
0.0766993988235294
0.240152710588235
0.152171352941176
0.0149537222352941
0.0915268841176471
0.120152112941176
0.866329576470588
0.206074958823529
0.101365337647059
0.10211228
0.100536044705882
0.200645421176471
0.0246242794117647
0.615771923529412
0.0478270017647059
0.118043283529412
0.119739411764706
0.110307414117647
0.244181276470588
0.0251224091176471
0.0111689647058824
0.105382950058824
0.013278658
0.283904737058824
0.0385578841176471
0.0860000582352941
0.149259605882353
0.219769205882353
0.0455746347058824
0.0140649780588235
0.0551159229411765
0.0513889452941176
0.0785680470588235
0.0397512764705882
0.0506922864705882
0.102695344117647
0.0797167370588235
0.0862300405882353
0.350742870588235
0.137536952941176
0.110180959411765
0.0179736252941176
0.100610398235294
0.0182788626470588
0.298645071176471
0.0962895747058824
0.0480577870588235
0.0949144305882353
0.553970829411765
0.526239735294118
0.0110864734705882
0.0256780870588235
0.0783973076470588
0.0712596194117647
0.0335933023529412
0.0685620935294118
0.0342048276470588
0.110425681176471
0.0499457452941176
0.170423511764706
0.221863517647059
0.126824017647059
0.0321364758823529
0.152724115294118
0.101550868823529
0.0184419574705882
0.0897918529411765
0.0120328
0.0187438496470588
0.0640240358823529
0.142334254117647
0.141731611764706
0.0176870245882353
0.0230711304117647
0.193210811764706
0.014419389
0.0878125705882353
0.0833364647058824
0.136182482352941
0.0247474541176471
0.0140208327647059
0.0125845559411765
0.122187778235294
0.107511300588235
0.10992728
0.0312269265882353
0.177301051176471
0.0507949047058824
0.0184927312352941
0.0775128976470588
0.104929107058824
0.162712682352941
0.0108921474705882
0.0553348176470588
0.130911823529412
0.632302541176471
0.0266615
0.0650001452941176
0.119350568235294
0.0749228829411765
0.0206731838235294
0.114079488235294
0.0295588635294118
0.015609338
0.288107747058824
0.0637759217647059
0.0202465694117647
0.0737641594117647
0.253940411764706
0.0323031747058824
0.0317849264705882
0.077996419375
0.00926779029411765
0.659139335294118
0.113904748823529
0.100516367058824
0.122442782352941
0.0218593888235294
0.147776451764706
0.0864385158823529
0.0332711370588235
0.108917882941176
0.0142122851176471
0.0226869823529412
0.517959229411765
0.0184391752352941
0.0211351835294118
0.0342400894117647
0.117161740588235
0.334997805882353
0.0164553931176471
0.0364546194117647
0.0533985417647059
0.0400810782352941
0.00801281517647059
0.00964535864705882
0.105268938235294
0.113973618235294
0.0908792294117647
0.0967611429411765
0.108904295294118
0.0239905994117647
0.237160364705882
0.0199934328235294
0.0904537670588235
0.0353494982352941
0.265677384117647
0.0764659170588235
0.0198203717647059
0.121938594117647
0.09099264
0.126642570588235
0.0901065241176471
0.0882335005882353
0.273293829411765
0.0190846957647059
0.138355717647059
0.0360518894117647
0.207964475294118
0.183975117647059
0.0232083058823529
0.128915617647059
0.109006561176471
0.105613237058824
0.0281151490588235
0.0117265948823529
0.0428169329411765
0.0282683041176471
0.0631687364705882
0.0854989394117647
0.111052779411765
0.0627837941176471
0.00844045052941176
0.07662679
0.0384394075
0.0117302654705882
0.684627382352941
0.0374836070588235
0.0140533992941176
0.231163570588235
0.0967635629411765
0.140390864705882
0.0818841735294118
0.0819121517647059
0.0899240882352941
0.0607743547058824
0.2711602
0.0277654497058824
0.0321850241176471
0.0374531729411765
0.266501441176471
0.0802655311764706
0.307004352941176
0.0183564538235294
0.0159855923529412
0.0763029164705882
0.0234501968235294
0.106305749411765
0.168912676470588
0.0916448282352941
0.0336475570588235
0.0345679264705882
0.0217832265294118
0.0159339892941176
0.0596168452941176
0.1477537
0.177035290588235
0.115125770588235
0.0252854682352941
0.338905405882353
0.149942729411765
0.0443015376470588
0.0148048056470588
0.0711714994117647
0.0124623928235294
0.0709350452941176
0.413496988235294
0.0293823611764706
0.0238108314705882
0.0123712405625
0.0196218159375
0.0145982037647059
0.174124311764706
0.0244308376470588
0.139970251764706
0.174148894117647
0.136869041176471
0.119574515882353
0.153213141176471
0.0383743470588235
0.205046422941176
0.151831829411765
0.0859902388235294
0.0713070494117647
0.161487176470588
0.0114613867058824
0.382669441176471
0.564961294117647
0.0898089552941176
0.0452905005882353
0.10466722
0.184987847058824
0.130216141764706
0.149946194117647
0.0318029305882353
0.408648588235294
0.0839131570588235
0.0391836335294118
0.0196236082352941
0.132643270588235
0.140769641176471
0.0276985152941176
0.0970464241176471
0.06873748
0.734634129411765
0.0230063423529412
0.0151913528235294
0.0182026452352941
0.0180544212941176
0.080056626875
0.0205721182352941
0.00896538547058824
0.462763805882353
0.0129449896470588
0.101447914705882
0.0753551170588235
0.0121496451176471
0.0360836635294118
0.0935869888235294
0.0491474929411765
0.138425983529412
0.212281094117647
0.0882292064705882
0.0684078270588235
0.0205672621764706
0.0610347482352941
0.0146623046470588
0.0265101382352941
0.183209458823529
0.0948966576470588
0.194163752941176
0.203420658823529
0.193774675
0.0932465405882353
0.101154994705882
0.0132068841764706
0.0859841405882353
0.116122360588235
0.0115253161176471
0.0130150360588235
0.137644147058824
0.183132435294118
0.180467264705882
0.0250309882352941
0.0135711425294118
0.0199872026470588
0.312140605882353
0.3788577
0.0448793929411765
0.0977747782352941
0.0473873347058824
0.186760476470588
0.0972422382352941
0.104504637647059
0.0311201864705882
0.428778211764706
0.101591610588235
0.07673407
0.107923510588235
0.616657082352941
0.0981478682352941
0.0720697805882353
0.107364385882353
0.122539292941176
0.015782877375
0.0747140864705882
0.0956755458823529
0.117071128823529
0.112537428823529
0.336293094117647
0.312266294117647
0.0893281441176471
0.0436764035294118
0.03785187
0.0757882658823529
0.0106993285294118
0.0130914704117647
0.179682288235294
0.453310047058824
0.104358774117647
0.130980611764706
0.0454116505882353
0.117998715294118
0.113667116470588
0.0218081622352941
0.102015028823529
0.0142097434705882
0.139152555294118
0.0577234047058824
0.0792781094117647
0.108892066470588
0.145095211176471
0.291474547647059
0.0097636390625
0.0187023722352941
0.0240065135294118
0.100223632941176
0.193925017647059
0.125620786470588
0.0201059264375
0.1435697675
0.0671789229411765
0.0472925305882353
0.0715019058823529
0.0152806894117647
0.0851102194117647
0.113569821764706
0.0543963558823529
0.178208455882353
0.108404750588235
0.163772213529412
0.02125937
0.0908075458823529
0.0613132146666667
0.0536498782352941
0.308843858823529
0.0159520654375
0.0761406370588235
0.116055638823529
0.106921061764706
0.310669070588235
0.10530812
0.0965561005882353
0.0322960388235294
0.0289196158823529
0.0121376738823529
0.0140366477058824
0.0181978480588235
0.0962723064705882
0.178519229411765
0.1220253
0.100283401764706
0.047522934375
0.0123877628823529
0.0233631205882353
0.0874647829411765
0.0931897817647059
0.0983064911764706
0.119500195882353
0.330232704117647
0.173486091176471
0.127598941176471
0.483608417647059
0.023759945625
0.239789627647059
0.0178021876470588
0.0606900058823529
0.0595811541176471
0.0298457851176471
0.115256734117647
0.02320134
0.00950826023529412
0.0310460247058824
0.0884033070588235
0.152062470588235
0.0166030515294118
0.170752594117647
0.0262127117647059
0.0189871423529412
0.0698506482352941
0.0433796394117647
0.014797971
0.0326328758823529
0.0352177282352941
0.0352485811764706
0.112908802352941
0.257880929411765
0.0331122441176471
0.0857270729411765
0.0488953464705882
0.0101707257882353
0.0268921970588235
0.0111866208823529
0.122166247058824
0.139254482352941
0.0838464247058824
0.106894832941176
0.187293212941176
0.150415970588235
0.152768823529412
0.009228926125
0.0262205888235294
0.0448298470588235
0.0536218888235294
0.0778412852941176
0.113245751176471
0.0135459845294118
0.1195909
0.15164480625
0.272433271764706
0.00906448476470588
0.0118038593529412
0.0789728682352941
0.0219893270588235
0.0613684105882353
0.0385148811764706
0.133920604117647
0.0868214441176471
0.185755917647059
0.05852411
0.00999648064705882
0.0774574464705882
0.0872511511764706
0.406423658823529
0.108334913529412
0.0197847247058824
0.0834859582352941
0.0319181894117647
0.0165954597058824
0.0810730064705882
0.108138735882353
0.0199123935294118
0.0688249105882353
0.0252023408823529
0.117235032352941
0.178922797647059
0.08675099
0.0652883982352941
0.0190978531764706
0.467806494117647
0.253300077058824
0.0839604747058824
0.207364758823529
0.27230382
0.0565353052941176
0.10247642
0.0166838541176471
0.0695875023529412
0.0670589376470588
0.0329241023529412
0.0896511817647059
0.372033647058824
0.2452979
0.0250811941176471
0.130300462352941
0.0740685764705882
0.0267448822941176
0.0980710776470588
0.0870186211764706
0.00737338282352941
0.0928062652941176
0.265779525294118
0.233038305882353
0.0630565641176471
0.0159374123529412
0.04362368
0.172278402352941
0.0598430258823529
0.0142013385882353
0.126855965882353
0.0713702717647059
0.104097112352941
0.0104959638823529
0.0912794341176471
0.252921447058824
0.119896827058824
0.0221906370588235
0.0803177794117647
0.0726956376470588
0.0230965335294118
0.0194660121176471
0.0163182275294118
0.0198622635294118
0.114966582941176
0.101700322352941
0.0177603635294118
0.0189203717647059
0.210348535294118
0.19159234375
0.0687704882352941
0.0909914241176471
0.125583289411765
0.0332348688235294
0.103176106470588
0.04420488
0.102931541764706
0.0661065023529412
0.0885930152941176
0.0637056688235294
0.1512252
0.0298114605882353
0.0341697188235294
0.0221800429411765
0.102689212941176
0.09551737
0.112948994705882
0.0714708776470588
0.0146862105882353
0.0519491370588235
0.171985523529412
0.0767478152941176
0.188570658823529
0.11421702
0.0204467276470588
0.0833494135294118
0.00953854358823529
0.0873741023529412
0.0845918576470588
0.117637611764706
0.332706464705882
0.326289241176471
0.0127005708823529
0.0181947594705882
0.0895345247058824
0.360543456470588
0.0171744220588235
0.578288423529412
0.0123320739411765
0.0651091270588235
0.123024358823529
0.0668970947058824
0.0350936205882353
0.0267445182352941
0.0141623701764706
0.140289494117647
0.0153094222941176
0.0209983709411765
0.1181348
0.117669711764706
0.182652252941176
0.0171154564117647
0.13286569
0.2322217
0.0166429723529412
0.105093052352941
0.095961
0.454627405882353
0.0741914111764706
0.384594458823529
0.409534688235294
0.0155237813529412
0.0625055688235294
0.138515176470588
0.0181249579411765
0.0736631982352941
0.0689583541176471
0.105044911176471
0.0797437776470588
0.0535713652941176
0.0779692982352941
0.0977485635294118
0.113552007058824
0.09198644
0.154687958823529
0.0106541491176471
0.352076494117647
0.111107631176471
0.07212895
0.0348879870588235
0.0841272711764706
0.0280226994117647
0.0115477083529412
0.0367646658823529
0.0475390017647059
0.0763028541176471
0.0920363864705882
0.204957347058824
0.104831253529412
0.0669092652941176
0.0339417347058824
0.326967347058824
0.102216179411765
0.0391547423529412
0.0711627317647059
0.0609755735294118
0.116715845294118
0.0935040470588235
0.0869312158823529
0.123413448823529
0.586233582352941
0.279796164705882
0.0232509894117647
0.0867961541176471
0.255542429411765
0.0468115341176471
0.0137337508823529
0.264572382352941
0.0519246676470588
0.0181562588235294
0.0923489958823529
0.109633389411765
0.0157623302352941
0.239201123529412
0.0222121194117647
0.144711194117647
0.0266219617647059
0.0585318858823529
0.0881916611764706
0.015654838
0.0381430970588235
0.0128182437647059
0.134410935294118
0.0231500709411765
0.125659199411765
0.172377247058824
0.010480325
0.128993745294118
0.0172300233529412
0.0565404558823529
0.065665246875
0.14195431
0.0114399458823529
0.0130291211176471
0.0256205452941176
0.104085567647059
0.268465347058824
0.0194205378823529
0.02786436
0.118048782352941
0.0694469411764706
0.0154081594705882
0.0782998282352941
0.0124931071176471
0.131795687058824
0.0467453570588235
0.0426603647058824
0.0376788423529412
0.134346304705882
0.024824122
0.0675513823529412
0.0252704135294118
0.216878058823529
0.0895403370588235
0.399973752941176
0.0755157317647059
0.02589303
0.0126347405882353
0.0538883341176471
0.0831206382352941
0.0938497917647059
0.108984142352941
0.0526269041176471
0.0541384858823529
0.0135011706470588
0.0803851211764706
0.294429811764706
0.0987544294117647
0.261240558823529
0.427389823529412
0.150691817647059
0.105602191176471
0.0488193123529412
0.0603852058823529
0.0102820118823529
0.0252768560588235
0.0244883670588235
0.579878376470588
0.370091705882353
0.0130673486470588
0.08172107
0.0194525762941176
0.0208913770588235
0.0896097623529412
0.0131985579411765
0.145708711764706
0.0287062111764706
0.103137719411765
0.0588267435294118
0.404858764705882
0.0818261470588235
0.0953069558823529
0.0895142529411765
0.206891223529412
0.252766823529412
0.0706330976470588
0.215210058823529
0.0849192835294118
0.098461885
0.0112774974117647
0.0729401835294118
0.134937782352941
0.0638712111764706
0.0685518482352941
0.0111360236470588
0.358974458823529
0.0261584058823529
0.0405211894117647
0.0225097662352941
0.101394765294118
0.149978443529412
0.0182266946470588
0.195382088235294
0.103532546470588
0.0535835323529412
0.407335970588235
0.0221372294117647
0.0236934305882353
0.0590152223529412
0.0245276370588235
0.0146793850588235
0.104447467647059
0.0764422258823529
0.08283593
0.0263301611764706
0.0314778864705882
0.162657821176471
0.0745906852941177
0.0164694600588235
0.0902536341176471
0.0270395712352941
0.150893482352941
0.273457917647059
0.239772900588235
0.0944704964705882
0.0937092341176471
0.205771811764706
0.0671749635294118
0.160264176470588
0.0840864752941176
0.108269274705882
0.0148344095294118
0.123096623529412
0.0463939835294118
0.145200288235294
0.244934670588235
0.252114263529412
0.0127897327647059
0.0867093952941176
0.0762901740588235
0.0130853832352941
0.0326795864705882
0.0827090723529412
0.0868042558823529
0.292427588235294
0.0467082841176471
0.0125634336117647
0.0178080276470588
0.130684688235294
0.0684524529411765
0.149598623529412
0.0178682652941176
0.0344172552941176
0.0786026758823529
0.0878205311764706
0.297520550588235
0.0608718776470588
0.0869570094117647
0.757484776470588
0.155496094117647
0.0293529241176471
0.0189374530588235
0.257033541176471
0.0425886229411765
0.113071597058824
0.144440376470588
0.0254088747058824
0.0876970764705882
0.0844710788235294
0.172585952941176
0.07595153
0.0574840070588235
0.0819517964705882
0.141479411764706
0.0419629464705882
0.0124989402352941
0.0210857324705882
0.00913118870588235
0.747649170588235
0.0230969211764706
0.220354523529412
0.10217857
0.0232536605882353
0.0772307747058824
0.102909348235294
0.0338414282352941
0.208022181764706
0.176355164705882
0.0865528476470588
0.406428735294118
0.269611964705882
0.216536035294118
0.0662023052941176
0.0752324694117647
0.0444170147058824
0.06465418
0.0895270105882353
0.0275546858823529
0.101582579411765
0.0336754552941176
0.0853825382352941
0.160001082352941
0.0689679894117647
0.111975542941176
0.128176271764706
0.216843911764706
0.104919097647059
0.159624582352941
0.166486958823529
0.0879830170588235
0.0762334776470588
0.268558605882353
0.461974023529412
0.0990888376470588
0.0948156558823529
0.0211070035294118
0.250789341176471
0.582794082352941
0.0374249864705882
0.0849437270588235
0.0400406764705882
0.169767617058824
0.0620792035294118
0.0100694591764706
0.0697769570588235
0.03750385
0.222606958823529
0.0207096360588235
0.607505882352941
0.121447535294118
0.0350612747058824
0.121711531764706
0.380748029411765
0.0188897457647059
0.104388351176471
0.0234251835294118
0.0797899894117647
0.234594758823529
0.158873629411765
0.165413480588235
0.0257307547058824
0.0783480364705882
0.130503035294118
0.310757323529412
0.0209829171176471
0.126982314705882
0.0118020300588235
0.260917758823529
0.165448111764706
0.0938422164705882
0.120926909411765
0.249094558823529
0.269007205882353
0.0121385334117647
0.0182770716470588
0.0339030535294118
0.479076141176471
0.0123266255882353
0.0372673364705882
0.0137373699411765
0.287197605882353
0.262626488235294
0.327750397058824
0.0103331017058824
0.0248692464705882
0.642100364705882
0.0999654735294118
0.0827900858823529
0.107445156470588
0.109791597058824
0.0369086441176471
0.07443793
0.00963161029411765
0.0127634779411765
0.03145709
0.117202011176471
0.168630282352941
0.225012976470588
0.0166046647647059
0.142107523529412
0.0946264094117647
0.188374864705882
0.136408729411765
0.0642942223529412
0.0868495523529412
0.0922388058823529
0.07314585
0.261852582352941
0.0491633929411765
0.688700211764706
0.5202901
0.0824447917647059
0.0580946994117647
0.186631013125
0.0827167317647059
0.08955449
0.152689129411765
0.0173222813529412
0.0645482441176471
0.01544776
0.0972671905882353
0.0899406647058824
0.0420996876470588
0.0433614811764706
0.0207054488235294
0.0956064352941177
0.0943452635294118
0.0378718682352941
0.0969968858823529
0.0692276788235294
0.00981911688235294
0.402391029411765
0.108295858235294
0.191045652941176
0.0601350370588235
0.191439664705882
0.0127696412941176
0.0807957176470588
0.0174849151764706
0.168730336470588
0.111969397647059
0.0168666248823529
0.610448711764706
0.0774068794117647
0.0749292670588235
0.0972023970588235
0.0206446911764706
0.448092282352941
0.0166931855294118
0.0380275864705882
0.102954040588235
0.1801703
0.0741411358823529
0.0223362535882353
0.0707275935294118
0.0322419417647059
0.0549403247058824
0.113579025294118
0.0754284641176471
0.125075741764706
0.0220783623529412
0.211566058823529
0.07732751
0.271793829411765
0.0148925046470588
0.0194314541176471
0.156788482941176
0.0126929322941176
0.0265077535294118
0.0872584917647059
0.125391207647059
0.0194332248823529
0.0689365341176471
0.0434318741176471
0.0622602823529412
0.187411282352941
0.015544423
0.0413595047058824
0.0797583082352941
0.0854301482352941
0.0543368294117647
0.0179868276470588
0.115236822941176
0.103191121764706
0.127249218235294
0.269166041176471
0.0870374188235294
0.0726484982352941
0.0589751447058824
0.290572611764706
0.0189551106470588
0.125238425882353
0.0362311358823529
0.0952698529411765
0.0159674062941176
0.124670623529412
0.115011814705882
0.1138494875
0.492466211764706
0.167159441764706
0.110713961764706
0.0999307523529412
0.733616741176471
0.0111722739411765
0.00618306388235294
0.0348049
0.3447668
0.0999672017647059
0.0145306233529412
0.0274993105882353
0.0239511876470588
0.0924727417647059
0.0127462924
0.154485117647059
0.112349159411765
0.0170339631764706
0.0442256576470588
0.348183394117647
0.0987417252941176
0.103791609411765
0.383181305882353
0.0143082892941176
0.304871070588235
0.141095441176471
0.284749994117647
0.175874352941176
0.0904999964705882
0.0302996570588235
0.0191078611764706
0.1795135
0.0706444476470588
0.0364875047058824
0.0747203847058824
0.0103305564705882
0.0703470452941176
0.135040664705882
0.429996641176471
0.124667598
0.0367694041176471
0.288796947058824
0.130904331764706
0.0112232996666667
0.07360764
0.0130192718235294
0.0212242047058824
0.0122444431176471
0.166360582352941
0.207696770588235
0.399384135294118
0.450669235294118
0.0630709617647059
0.114082837058824
0.359591147058824
0.0466338123529412
0.105317601764706
0.0229609535
0.0949176070588235
0.272179276470588
0.384332576470588
0.029467970625
0.190861441176471
0.219384282352941
0.0927966382352941
0.112046901764706
0.02640503
0.01481117
0.0988395629411765
0.323596352941177
0.0218320911764706
0.0557275288235294
0.0312968182352941
0.0155813315882353
0.0533798635294118
0.143900689411765
0.186529988235294
0.0720794688235294
0.104707195294118
0.0139970415882353
0.0971132770588235
0.0120249057647059
0.035627089375
0.0985359941176471
0.0183321946470588
0.130390641764706
0.0503912705882353
0.0162005893529412
0.0799327535294118
0.490590217647059
0.0100765975294118
0.274252823529412
0.0478815482352941
0.0181964516470588
0.219574347058824
0.118486229411765
0.0217577017647059
0.191649167647059
0.0574466929411765
0.0777745494117647
0.132000588235294
0.150422417647059
0.0102341874117647
0.0206699506470588
0.0214316924705882
0.0144897479411765
0.228920272941176
0.0996794876470588
0.0358694252941177
0.111268907647059
0.0141751444705882
0.0660979252941176
0.0159915145882353
0.180124764705882
0.0387774641176471
0.0944299441176471
0.524707252941176
0.0333260317647059
0.107573935294118
0.141548211764706
0.0180392392352941
0.0203341352941176
0.0246733247058824
0.0646987094117647
0.140656223529412
0.190152590588235
0.117962081764706
0.0828630041176471
0.0202153552941176
0.117369330588235
0.121251964117647
0.119796547647059
0.571473923529412
0.105161305294118
0.0871704529411765
0.118444732941176
0.113633202941176
0.0529437329411765
0.196727329411765
0.0852092388235294
0.318791976470588
0.535198517647059
0.0520601729411765
0.0139731377647059
0.0737885694117647
0.176097770588235
0.232932370588235
0.0568463411764706
0.0822498211764706
0.163851856470588
0.272540929411765
0.0814554105882353
0.0117024754117647
0.2377776
0.0203097411764706
0.0106547586470588
0.268829135294118
0.0179030764705882
0.174251511764706
0.164052464705882
0.226690647647059
0.176452017647059
0.0983668117647059
0.0206476247058824
0.107034417058824
0.0326397017647059
0.0177340077058824
0.182094870588235
0.0182890529411765
0.0621728670588235
0.0223983307058824
0.0860526370588235
0.0762194447058823
0.0738481029411765
0.0646459405882353
0.550005082352941
0.373628823529412
0.0316659052941176
0.0921763911764706
0.175067211764706
0.0868350517647059
0.0685983223529412
0.645096670588235
0.743114570588235
0.0216229617647059
0.322492694117647
0.0756521305882353
0.0980350411764706
0.0653680117647059
0.05841696875
0.0138269749411765
0.0171303128235294
0.0130722350588235
0.117415572352941
0.0964936629411765
0.0936487123529412
0.103473245294118
0.115552798235294
0.0761709670588235
0.0872706194117647
0.0854920429411765
0.261982670588235
0.309559447058824
0.134551912941176
0.0613101452941177
0.122592321764706
0.0195501782352941
0.1702636
0.0922689023529412
0.0187118350714286
0.0279741005882353
0.0695685458823529
0.223583405882353
0.121369334705882
0.108141602352941
0.0885621135294118
0.0775506694117647
0.182795052941176
0.0140906278823529
0.136577560588235
0.112288045294118
0.00772244988235294
0.0263888458823529
0.0201773995294118
0.0366544929411765
0.0838227647058823
0.0306185917647059
0.0294427041176471
0.0211860166470588
0.0318600911764706
0.345709617647059
0.01967461
0.0198872113529412
0.0812460958823529
0.245523267058824
0.129449957647059
0.0188570641176471
0.0790750970588235
0.0744170176470588
0.0292972752941176
0.00829007764705882
0.0658044923529412
0.0767759811764706
0.115683800588235
0.0295967588235294
0.0593548558823529
0.114733376470588
0.184404011764706
0.0253124947058824
0.00860922470588235
0.053444850625
0.0665976929411765
0.0895353276470588
0.0874451564705882
0.0237497705882353
0.122344462941176
0.116583217058824
0.0249669089411765
0.0264903376470588
0.0470284329411765
0.359301005882353
0.351002025294118
0.0136415466470588
0.0258419747058824
0.0665072023529412
0.0100643176470588
0.0329641886666667
0.0575583223529412
0.0133230301764706
0.0512833082352941
0.152722841176471
0.0379431788235294
0.06949445
0.0246983676470588
0.0603348970588235
0.0424750358823529
0.101173467058824
0.108723837647059
0.111462609411765
0.124168297058824
0.0302895
0.0323869635294118
0.0905760311764706
0.120790603529412
0.173933494117647
0.101220187058824
0.110608887647059
0.0229548494117647
0.06518012
0.134309270588235
0.260892894117647
0.0638550105882353
0.16606594
0.0586499694117647
0.0807579376470588
0.0142752721764706
0.0177093416470588
0.104453404705882
0.0124777996470588
0.0265731082941176
0.103988108235294
0.102204462352941
0.0507589605882353
0.0204301958823529
0.14315144
0.0314476835294118
0.017257967
0.014115317
0.0868735229411765
0.00804327788235294
0.107131341764706
0.129735302941176
0.0184103223529412
0.0108645834117647
0.0425719617647059
0.234508629411765
0.0379128705882353
0.124571770588235
0.0595663523529412
0.374460117647059
0.0968414629411765
0.0816948111764706
0.0728402570588235
0.151175364705882
0.113714158235294
0.0653448570588235
0.0880391617647059
0.2546316
0.0113787445294118
0.0204527461764706
0.123388371176471
0.0773330494117647
0.0157352300588235
0.158941282352941
0.0208821670588235
0.10257255
0.136496617647059
0.0224814789411765
0.0690930852941176
0.175668729411765
0.0913269688235294
0.124780205294118
0.235977439176471
0.0329795511764706
0.0140402532352941
0.0319451805882353
0.0150401161764706
0.0642601717647059
0.0572387305882353
0.0982224582352941
0.0215564298823529
0.0239734723529412
0.0159568075882353
0.0677690152941176
0.125707956470588
0.0764458135294118
0.0918526211764706
0.0798380729411765
0.430184317647059
0.0503815429411765
0.302363970588235
0.110567754705882
0.0178598176470588
0.0218511041176471
0.0797908458823529
0.0156650788235294
0.214289847058824
0.0134782347647059
0.0187431641176471
0.0194558554117647
0.0157529979411765
0.0155235011764706
0.0645676441176471
0.106917482352941
0.01166036
0.00973630270588235
0.0152437884117647
0.173544505882353
0.150245923529412
0.021619821
0.0318512723529412
0.0813209011764706
0.269932252941176
0.162236411764706
0.0351010629411765
0.147517694117647
0.184363642941176
0.106275
0.0815568476470588
0.0747172805882353
0.021450978
0.0283560681176471
0.0923989817647059
0.0579930352941176
0.0514299111764706
0.0804884017647059
0.0407251388823529
0.0644940829411765
0.055610520625
0.133056441176471
0.1233963
0.109940794117647
0.04630675
0.115895847058824
0.126881382352941
0.173487023529412
0.0573300211764706
0.128850654705882
0.0196786051764706
0.0814697335294118
0.0615590247058823
0.0168437576470588
0.0461803541176471
0.10043824
0.168490119411765
0.0926103411764706
0.0375930664705882
0.155955676470588
0.0578755458823529
0.0922742235294118
0.0757777223529412
0.0297923470588235
0.02832186
0.183253001764706
0.135622941176471
0.0138766640625
0.674344905882353
0.315258064705882
0.135775429411765
0.0675699205882353
0.0246859011764706
0.0609798076470588
0.132997886470588
0.0142573368235294
0.0836458582352941
0.185734523529412
0.0941132247058823
0.0366704976470588
0.0205357470588235
0.0976630505882353
0.103136401176471
0.0256821947058824
0.0576846794117647
0.107096445882353
0.167170234705882
0.00716685417647059
0.216867252941176
0.430960988235294
0.0207284252941176
0.0891539529411765
0.00839518741176471
0.0248115212352941
0.118471773529412
0.0934816658823529
0.297207547058824
0.11285635
0.0360995858235294
0.0240301705882353
0.0597349152941176
0.0107045111176471
0.0153693505294118
0.0908094582352941
0.07703071
0.112947629411765
0.102631389411765
0.0180629123529412
0.208737087058824
0.114361480588235
0.103389706470588
0.126065172352941
0.0927239229411765
0.0207355930588235
0.0217449547058824
0.125762558823529
0.0433476282352941
0.02292349
0.0112340030666667
0.312533891176471
0.102827698235294
0.271892
0.0275573941176471
0.0881316411764706
0.0182256123529412
0.0575154841176471
0.128701952941176
0.157828558823529
0.170274901176471
0.215042217647059
0.0247200672941176
0.0216208270588235
0.0858932217647059
0.0800405241176471
0.0272897970588235
0.137120523529412
0.252412064705882
0.0278407230588235
0.141146255294118
0.126751065294118
0.0239496688235294
0.0190092143529412
0.117673831764706
0.0144802205882353
0.03611661
0.0263222258823529
0.0154097117647059
0.0272901241176471
0.0113057541764706
0.126117933529412
0.0747702623529412
0.0418184635294118
0.206691135882353
0.116951239411765
0.00879546788235294
0.190833888235294
0.140885911764706
0.702216358823529
0.0386559815294118
0.0714550629411765
0.104904725882353
0.0669369317647059
0.0129024005882353
0.0897340447058824
0.0504709647058824
0.232893088235294
0.0117367162941176
0.110731958823529
0.0670182252941176
0.123919529411765
0.0330108564705882
0.009803654875
0.0246171382352941
0.0559536194117647
0.0234985144705882
0.164442552941176
0.829355370588235
0.111804735294118
0.0984954382352941
0.0602004370588235
0.0449656511764706
0.189006782352941
0.0964535717647059
0.0183660988235294
0.00782236782352941
0.0262365529411765
0.1007116
0.0256157341176471
0.0599923529411765
0.0278551258823529
0.0922321547058823
0.1894073
0.0300892094117647
0.0637176511764706
0.0178287345294118
0.04129759
0.2435092
0.0379289323529412
0.135342371176471
0.107793261764706
0.0178850229411765
0.0420450482352941
0.198255864705882
0.109629335882353
0.560680711764706
0.0161122758882353
0.104757113529412
0.100610476470588
0.0875922729411765
0.0167654525882353
0.405998535294118
0.0116428537647059
0.0148906191764706
0.548075923529412
0.272648523529412
0.0152179768823529
0.0858391023529412
0.0901959123529412
0.0102734719411765
0.0186294670588235
0.0212628123529412
0.0890079176470588
0.0772555676470588
0.0135898534117647
0.0159473297647059
0.113246401176471
0.205093888235294
0.109044751176471
0.06236641875
0.0358747623529412
0.0981653476470588
0.0317722475
0.230465514705882
0.109900277058824
0.0203173264705882
0.0107195534705882
0.0363096811764706
0.0741414335294118
0.0742612035294118
0.0384075058823529
0.246439376470588
0.106991208235294
0.0473171676470588
0.102256077058824
0.0163510786470588
0.011275584
0.0188231024117647
0.225899852941176
0.104721058823529
0.0342886464705882
0.0694689235294118
0.0877403523529412
0.0892000323529412
0.336774505882353
0.0953575958823529
0.0720033894117647
0.314054735294118
0.159095057058824
0.0235618141176471
0.01904136
0.0509248829411765
0.0886426305882353
0.0290521676470588
0.316633105882353
0.0189181664705882
0.0305732711764706
0.0653869394117647
0.0447086982352941
0.0182812582352941
0.0229021582352941
0.0429010858823529
0.0106269242352941
0.0349175829411765
0.0199198052941176
0.0386607323529412
0.0228505847058824
0.185162241764706
0.348285751764706
0.0599964605882353
0.0207300598823529
0.0142614565294118
0.0556145582352941
0.0183508262352941
0.0757364994117647
0.247170968235294
0.470610688235294
0.165504381176471
0.0769512205882353
0.338954541176471
0.523229805882353
0.08235969
0.0544179841176471
0.117946673529412
0.0927061017647059
0.361863570588235
0.0452371211764706
0.0785229623529412
0.0994963576470588
0.0136280637647059
0.0131355437647059
0.0167355708235294
0.102668235294118
0.02214914
0.203468082352941
0.0794044594117647
0.100621851764706
0.0590494411764706
0.03433301
0.103485433529412
0.0840752188235294
0.0115679290588235
0.198656141176471
0.10183505
0.0295467711764706
0.0155286594117647
0.0319488282352941
0.0298212017647059
0.149937257058824
0.0158037075882353
0.0142727941176471
0.10377415
0.0252965558823529
0.0271132982352941
0.0151465077647059
0.0898157047058823
0.0323112058823529
0.0238347977058824
0.145583811764706
0.0231083698235294
0.0177876188235294
0.143509474705882
0.117245002941176
0.0974796388235294
0.0737682723529412
0.146976835294118
0.0155176612352941
0.05006082
0.0690009194117647
0.0295640076470588
0.188788835294118
0.110000227647059
0.105849065882353
0.144571670588235
0.0117299361176471
0.0257374264705882
0.01816029
0.0366890917647059
0.0781567911764706
0.0206936935294118
0.0293261864705882
0.138225488235294
0.10356271
0.138597182352941
0.154855347058824
0.18823908
0.0163764566470588
0.09576646375
0.0851043847058824
0.0965442623529412
0.107411594117647
0.0979247652941176
0.0272501982352941
0.0504886552941176
0.0367714541176471
0.0715712523529412
0.142180788235294
0.493165229411765
0.0963940188235294
0.0679320505882353
0.151006970588235
0.115669669411765
0.0180238182352941
0.03434467
0.0213348811764706
0.0128967395294118
0.0468839429411765
0.144496370588235
0.110383104705882
0.0535314482352941
0.0837715205882353
0.0100051741764706
0.236400894117647
0.0196664797058824
0.108051579411765
0.0985715111764706
0.205880264705882
0.0129789026470588
0.126094047058824
0.0241811505882353
0.146196613529412
0.170572247058824
0.0119333318823529
0.0106405014375
0.2713293
0.0387021317647059
0.0208453727058824
0.0238885547647059
0.0909868852941177
0.0319363335294118
0.0781788888235294
0.134056605882353
0.0890874070588235
0.0591460417647059
0.0205991082352941
0.0952156517647059
0.0648223047058823
0.0189032715882353
0.606407664705882
0.257326464705882
0.482734917647059
0.0506307729411765
0.128338832352941
0.192180441176471
0.0171262609375
0.0859601352941177
0.131446088235294
0.0237673352941176
0.149318648235294
0.0721135994117647
0.298149505882353
0.283249312941176
0.346870135294118
0.0193004493529412
0.101166008823529
0.187825470588235
0.174188494117647
0.118170776470588
0.157291009375
0.121462905882353
0.0504252241176471
0.157334629411765
0.2531811
0.0288979329411765
0.0246904
0.00836752776470588
0.0698637029411765
0.245285941176471
0.154728047058824
0.611056864705882
0.129687741176471
0.0194105828235294
0.0409038929411765
0.0221858258823529
0.122619812941176
0.0159805770625
0.350035447058824
0.148654781176471
0.0198979748235294
0.0175974058823529
0.100176485882353
0.1428531
0.113968408823529
0.0107312988235294
0.0175720760588235
0.0331262476470588
0.270500188235294
0.309978611764706
0.0198203364705882
0.318114170588235
0.0294252711764706
0.0731201476470588
0.886627447058824
0.251322305882353
0.0148407778235294
0.199131588235294
0.204895741176471
0.0906114223529412
0.146354888235294
0.0218006264705882
0.0138909985
0.138052332352941
0.130695470588235
0.11740279
0.102403512352941
0.2272404
0.133601285294118
0.491114252941176
0.0179332045882353
0.337474841176471
0.187360070588235
0.0996979864705882
0.0214750564705882
0.357947005882353
0.12030207
0.0737704235294118
0.0647301570588235
0.0188490791764706
0.0893128464705882
0.0158936864705882
0.1834366
0.0368153629411765
0.286300123529412
0.577308611764706
0.0815892711764706
0.0189253643529412
0.0364430341176471
0.143322165882353
0.193661276470588
0.531997917647059
0.683841964705882
0.0726316452941176
0.167444552941176
0.274331341764706
0.0439110117647059
0.032060656875
0.0822572382352941
0.0327880194117647
0.031769761875
0.0687895811764706
0.0855907029411765
0.331978941176471
0.0612536317647059
0.0216192570588235
0.113285087647059
0.152944870588235
0.215531805882353
0.134267082352941
0.0429798223529412
0.116576149411765
0.224509794117647
0.0267340852941176
0.0484706770588235
0.0524786070588235
0.0966384088235294
0.0126795827058824
0.308617335294118
0.0318107194117647
0.114438891764706
0.165418234117647
0.00823593
0.0821972005882353
0.0287429417647059
0.134465117647059
0.0166157549411765
0.152981935294118
0.0164006970588235
0.0789041235294118
0.0332808
0.0182261038823529
0.399796082352941
0.0733203476470588
0.136046870588235
0.0441587394117647
0.0990829988235294
0.0911099335294118
0.415948052941176
0.0831311729411765
0.0202048352941176
0.177104911764706
0.0987840170588235
0.0366239558823529
0.132613235294118
0.110475533529412
0.107855261764706
0.120992673529412
0.0949499135294118
0.260043411764706
0.0366264888235294
0.0216122337647059
0.0944810517647059
0.246819670588235
0.0204071519411765
0.0104599807647059
0.0252228688235294
0.0808587288235294
0.0781657394117647
0.0823986558823529
0.0872983670588235
0.501523505882353
0.0276399794117647
0.208176729411765
0.0378533329411765
0.0318059813529412
0.156842817647059
0.0274328430714286
0.0207549452941176
0.106798803529412
0.0179159151764706
0.321982017647059
0.337162841176471
0.144709282352941
0.0689298482352941
0.0927317952941177
0.0925410417647059
0.122812923529412
0.0876393582352941
0.0946505870588235
0.021516146
0.0118675561764706
0.0494567658823529
0.0366620382352941
0.0251649335294118
0.0103855484705882
0.139359976470588
0.2134234
0.129473524705882
0.103268368235294
0.0967855064705882
0.0156588326470588
0.461451858823529
0.223446641176471
0.0838233452941176
0.0212759206470588
0.0203687629411765
0.0526568605882353
0.0363830388235294
0.121803380588235
0.0218106031176471
0.0330530447058824
0.0915944970588235
0.0389197923529412
0.0713982035294118
0.148366423529412
0.124674322352941
0.103927960588235
0.136548447058824
0.0825411011764706
0.0402911061176471
0.0349564352941176
0.183009841176471
0.0239979361176471
0.147272088235294
0.0593256188235294
0.0206622682352941
0.236004417647059
0.108947454705882
0.19374608
0.0696366564705882
0.0982228
0.0289346511764706
0.130974877058824
0.0136610480588235
0.156028047058824
0.0477897417647059
0.121943932352941
0.121196110588235
0.0969069705882353
0.113322045294118
0.0427741723529412
0.0105333433529412
0.0141643396470588
0.0742254417647059
0.0116750699411765
0.133955358823529
0.0343049423529412
0.296127847058824
0.126850971176471
0.462533247058824
0.121029105294118
0.0516483505882353
0.0464897888235294
0.0805010482352941
0.0214545335294118
0.113841027058824
0.02521945
0.0108809308823529
0.120195693529412
0.161177217647059
0.0151103781666667
0.266279764705882
0.0688393752941176
0.10456619
0.0255937288235294
0.174461335294118
0.02525815625
0.0969046223529412
0.155664794117647
0.112241146470588
0.0908748658823529
0.119451591764706
0.0685317017647059
0.0865014205882353
0.136388027647059
0.123930407647059
0.0864972858823529
0.0150302642352941
0.0463841764705882
0.151766252941176
0.11334214
0.410844894117647
0.03824632
0.0415677464705882
0.0750209341176471
0.124599552941176
0.236334670588235
0.0866635717647059
0.0312672065882353
0.0880008082352941
0.442859852941176
0.0646865605882353
0.132303404117647
0.0204538152941176
0.0531525835294118
0.107032407647059
0.100340786470588
0.143585752941176
0.0283851794117647
0.0157136564705882
0.0176264317647059
0.0276856076470588
0.183757135294118
0.134464235294118
0.193952094117647
0.101119260588235
0.0191927370588235
0.0495173158823529
0.0347637429411765
0.0646986241176471
0.0975178082352941
0.0697704964705882
0.115597141176471
0.06078544
0.0432838329411765
0.0198968169411765
0.120600028235294
0.0824637476470588
0.0253363100625
0.0212366161176471
0.0224574935294118
0.3400682
0.0745783517647059
0.0435662011764706
0.12261414
0.136934558823529
0.0224549223529412
0.0236191390588235
0.476514488235294
0.0177056328235294
0.0223896347058824
0.0808877911764706
0.0166437425294118
0.00888211770588235
0.0202428142941176
0.118697815294118
0.0927785894117647
0.0375774423529412
0.0151514127058824
0.0204457482941176
0.0236693770588235
0.137979367058824
0.198394058823529
0.0305255811764706
0.0229832582352941
0.07536895
0.221953076470588
0.0134860094117647
0.0767756470588235
0.520538441176471
0.0112093273529412
0.0656518894117647
0.349743888235294
0.0359586823529412
0.668277505882353
0.108834322352941
0.0189686748235294
0.0959979864705882
0.144776194117647
0.0182968385882353
0.02229812
0.212909464705882
0.0132397972352941
0.0171474537647059
0.11429193
0.276193064705882
0.0151935186470588
0.0973509570588235
0.1457468125
0.0278904888235294
0.424009741176471
0.249242347058824
0.0763001205882353
0.192388547058824
0.0404329726470588
0.0390964094117647
0.165192976470588
0.0148331395882353
0.363223435294118
0.0275316776470588
0.0864002988235294
0.172365923529412
0.0892694376470588
0.0398659994117647
0.0334090617647059
0.113096717647059
0.0781632623529412
0.0866935123529412
0.248863629411765
0.119110407647059
0.115809433529412
0.348751964705882
0.337149523529412
0.0127863346470588
0.0188789757058824
0.0343500041176471
0.0614049135294118
0.0933231658823529
0.0304566
0.162671823529412
0.0169056975294118
0.148119788235294
0.0111447760588235
0.160031782352941
0.0169216222941176
0.0347343588235294
0.0786204358823529
0.0694641735294118
0.0522104282352941
0.15782774375
0.0660339847058824
0.0359154288235294
0.0607532558823529
0.0879551835294118
0.0249470664705882
0.0958045452941177
0.0802074064705882
0.150482999411765
0.2619419
0.0793698958823529
0.300493205882353
0.147100037058824
0.0122553581764706
0.0169009275882353
0.0580395335294118
0.0768879629411765
0.0335833417647059
0.0184596177058824
0.0219234435294118
0.0164033824705882
0.0235878164705882
0.109394203529412
0.177135135294118
0.131727658823529
0.0257495141176471
0.017662725
0.116601121176471
0.0347497788235294
0.180689552941176
0.110638469411765
0.123566748235294
0.0179664658823529
0.0937150247058823
0.0140125369411765
0.108483345294118
0.0988464476470588
0.0730274747058823
0.0576575252941176
0.0373319682352941
0.104393317647059
0.0299976023529412
0.263965482352941
0.1747576625
0.126470540588235
0.0811831570588235
0.210346064705882
0.106899504117647
0.0325570917647059
0.0954880923529412
0.279169936470588
0.0292524885294118
0.0789750511764706
0.251278517647059
0.0690757894117647
0.0207169176470588
0.0323297505882353
0.147841688235294
0.0217465570588235
0.0551260158823529
0.202584470588235
0.102311113529412
0.0955627658823529
0.0139207374117647
0.130819435294118
0.113393556470588
0.0348423247058824
0.0209021876470588
0.0373117058823529
0.0560296482352941
0.140863229411765
0.0144506434117647
0.0148397945294118
0.0279997752941176
0.0964417276470588
0.118855822941176
0.0229391593333333
0.0186330603529412
0.0292105944705882
0.314037511764706
0.161138941176471
0.0615035829411765
0.0133103385294118
0.127749992352941
0.350765064705882
0.0582078929411765
0.0263939115294118
0.185169336470588
0.0431054882352941
0.0775621005882353
0.106501971764706
0.0101182986764706
0.0645810576470588
0.115302432941176
0.394891458823529
0.0152165341176471
0.0869537288235294
0.166586047058824
0.0148718353529412
0.283435111764706
0.0760268452941176
0.139535170588235
0.0705367994117647
0.0143712902352941
0.0462282717647059
0.067902221875
0.02852053
0.117493405294118
0.0191269994117647
0.0179769018235294
0.695553370588235
0.0386457126470588
0.194996888235294
0.0106699158823529
0.105391177058824
0.121656435294118
0.0181801895294118
0.017233709
0.195929052941176
0.163142205882353
0.287299811764706
0.168768547058824
0.108471889411765
0.170748341176471
0.11069775
0.0346262758823529
0.385117964705882
0.592252717647059
0.120076971764706
0.118386823529412
0.0150181486470588
0.0848986311764706
0.324075105882353
0.0232709944705882
0.199435111764706
0.0356676252941176
0.0125664694705882
0.137527547058824
0.00925052670588235
0.0245191576470588
0.0849234088235294
0.136109858823529
0.126950145294118
0.0183630617647059
0.0853872070588235
0.0680376347058824
0.0169055487058824
0.199948582941176
0.0911164517647059
0.0250165564705882
0.201190423529412
0.126808588235294
0.110182428235294
0.0505565929411765
0.114662009411765
0.0661080352941176
0.139969917058824
0.0483953241176471
0.125186035882353
0.0790778305882353
0.0935833223529412
0.122372647058824
0.0298085188235294
0.134904900588235
0.232302547058824
0.104507088235294
0.283821552941176
0.0618356535294118
0.153141688235294
0.00981757082352941
0.0235464388235294
0.0439827952941177
0.0476048123529412
0.288230488235294
0.0460701641176471
0.0937176535294118
0.0825769805882353
0.0899589711764706
0.0894167094117647
0.0105718652352941
0.0129930385294118
0.0430798588235294
0.0229453934117647
0.222829505882353
0.0274323705882353
0.135137705882353
0.164467611764706
0.0270899070588235
0.0199339331875
0.0484033235294118
0.08538047
0.0854560311764706
0.0466122823529412
0.08564074
0.0850335517647059
0.141544749411765
0.0291555776470588
0.0869165558823529
0.113824255882353
0.414370776470588
0.156678952941176
0.0123412082941176
0.0865981241176471
0.0802083688235294
0.0749021552941176
0.0979058876470588
0.0703386041176471
0.101370791176471
0.0260933541176471
0.0116259184705882
0.0228413527058824
0.03062812
0.103429621764706
0.171879123529412
0.0262770835294118
0.145197852941176
0.08497547
0.135696593529412
0.0258453505882353
0.0363827105882353
0.12135949
0.110444393529412
0.0961701352941177
0.547941182352941
0.0365584511764706
0.0772120164705882
0.264028788235294
0.150310782352941
0.157021158823529
0.0260666511764706
0.0749978717647059
0.0444653041176471
0.0789684535294118
0.157997147058824
0.114216017058824
0.0159280132352941
0.0127777807058824
0.0176385088235294
0.0494875823529412
0.0118780904117647
0.0611172782352941
0.0208194341176471
0.0111236971176471
0.140436252941176
0.0422863389411765
0.161666529411765
0.0366873505882353
0.235035405882353
0.0714562335294118
0.0218443931176471
0.029704271875
0.0287484264705882
0.141397488235294
0.0769732423529412
0.04058531
0.120757961764706
0.271297188235294
0.216264829411765
0.0244031741176471
0.0741181529411765
0.149539158235294
0.0722991582352941
0.123126261764706
0.00860177029411765
0.0285124841176471
0.147083929411765
0.00851036347058824
0.130877047058824
0.0695113547058823
0.0954218070588235
0.275337958823529
0.178234682352941
0.472824682352941
0.126039084705882
0.0105393332941176
0.0260390370588235
0.156278405882353
0.0930677770588235
0.102682680588235
0.0222089277058824
0.206945794117647
0.158486317647059
0.0869562811764706
0.0109776322941176
0.156477017647059
0.0119586692352941
0.190888217647059
0.691851064705882
0.139937670588235
0.0293540252941176
0.122601288823529
0.0832918964705882
0.0248806070588235
0.0365171582352941
0.298632170588235
0.0735829341176471
0.0116953043529412
0.0530486894117647
0.0731270294117647
0.226421864705882
0.120063182352941
0.152440476470588
0.117740858235294
0.246590799411765
0.0934612582352941
0.159226252941176
0.241891935294118
0.0564755
0.0825132229411765
0.0242268322352941
0.0118626142352941
0.0626169805882353
0.0219438297647059
0.107315268823529
0.260196617647059
0.0553638364705882
0.107831664117647
0.0179331729411765
0.0749561064705882
0.103221347058824
0.229450935294118
0.111432847647059
0.0946927064705882
0.014492074
0.168548964705882
0.0118261648235294
0.0580213023529412
0.07813631
0.021772226
0.117347808235294
0.117749237058824
0.0137374819411765
0.364067811764706
0.115053744705882
0.1676542865625
0.0265257911764706
0.0493000876470588
0.0863209629411765
0.531830676470588
0.133276558823529
0.132994264705882
0.480968588235294
0.246700305882353
0.0282642035294118
0.246057887647059
0.0503515564705882
0.196027464705882
0.191864917647059
0.028628530625
0.0250009588235294
0.141780191176471
0.0508034805882353
0.0207445641176471
0.243990461176471
0.127812629411765
0.135065281764706
0.02768939
0.102782915882353
0.0921775123529412
0.9199107
0.0607737741176471
0.012028752875
0.180767609823529
0.0188400498235294
0.326592523529412
0.263587697058824
0.0143586016470588
0.0101200855294118
0.0112666987058824
0.173070988235294
0.216205841176471
0.0640172576470588
0.102560096470588
0.0656384511764706
0.0593842570588235
0.0372124617647059
0.0285185582352941
0.0920433182352941
0.139461929411765
0.348414388235294
0.0755603841176471
0.0122142368823529
0.136284677058824
0.103940598235294
0.0149753888235294
0.152024235294118
0.111625541176471
0.0807477952941176
0.171096735294118
0.030497629375
0.419312164705882
0.0760972694117647
0.215730776470588
0.0144104978823529
0.177411288235294
0.0864667905882353
0.0664824911764706
0.107706006470588
0.0989799611764706
0.142591323529412
0.0180718544705882
0.0741940641176471
0.0210365017647059
0.105563272941176
0.0549556288235294
0.0619588076470588
0.158723117647059
0.211665605882353
0.241068829411765
0.210228541176471
0.106041255294118
0.14105143
0.0147350948235294
0.402368047058824
0.1295456
0.117350550588235
0.0779686664705882
0.0134432055882353
0.0177852038823529
0.195393311764706
0.016138246
0.1658996
0.314593352941176
0.124084059411765
0.0512909335294118
0.266509376470588
0.116219097647059
0.10530175
0.0885958447058823
0.0327690425294118
0.0303559847647059
0.0609722158823529
0.252373764705882
0.0932859876470588
0.1337805
0.0271875111764706
0.00942389605882353
0.30005073125
0.0134709595882353
0.168194082352941
0.0686481423529412
0.0220156424285714
0.0186764552941176
0.0176374952941176
0.0932228188235294
0.0532801911764706
0.102488357647059
0.183327617647059
0.481905529411765
0.0933353782352941
0.164842635294118
0.134256434705882
0.0473255217647059
0.0664668135294118
0.0284473882352941
0.0547776094117647
0.147737493529412
0.150122964705882
0.0210238333529412
0.0168818294705882
0.0325633329411765
0.0741151317647059
0.123900565882353
0.146369460588235
0.461187776470588
0.0910318329411765
0.0801863429411765
0.0418754911764706
0.412806652941176
0.435063770588235
0.129832412941176
0.137723767058824
0.0665229782352941
0.0147996623529412
0.0819685447058824
0.0923323741176471
0.709549876470588
0.0192523907058824
0.00901728123529412
0.0980201017647059
0.0878573017647059
0.281948735294118
0.116703181764706
0.1320650375
0.5529453
0.0128374078235294
0.0590210229411765
0.361976617647059
0.0203465852941176
0.10860908
0.139350034705882
0.014971363
0.123987382941176
0.0703270982352941
0.0818167511764706
0.0308840729411765
0.132262358823529
0.0253677782352941
0.0150439349411765
0.20554721
0.0312936888235294
0.183507470588235
0.370282676470588
0.233298776470588
0.486060070588235
0.0585560723529412
0.0542000358823529
0.0137605006470588
0.160625535294118
0.0957352917647059
0.114499455882353
0.0449233958823529
0.00974633929411765
0.0619777158823529
0.0458574271176471
0.258372035294118
0.0531543958823529
0.0294462375
0.182634529411765
0.0207712869411765
0.0255084914117647
0.172507023529412
0.0748332435294118
0.0171368618823529
0.605761223529412
0.130084364705882
0.0724692282352941
0.0877526641176471
0.103608311176471
0.0135926821176471
0.146902517647059
0.0765096611764706
0.103669150588235
0.0433202064705882
0.347861823529412
0.0199307935294118
0.190846888235294
0.133029764117647
0.113504082941176
0.132739241176471
0.194912623529412
0.648992105882353
0.104197118823529
0.0637658035294118
0.0286804005882353
0.0595753805882353
0.0184600806470588
0.0348497217647059
0.1409251
0.0242339958823529
0.532614511764706
0.0952684111764706
0.111974257058824
0.0772636005882353
0.217617988235294
0.123265441176471
0.0186881405294118
0.147914352941176
0.0136067234705882
0.115040914117647
0.0178981602352941
0.165486052941176
0.0665335729411765
0.0308008458823529
0.0217394865
0.102545318823529
0.177977035294118
0.1078344
0.0696897376470588
0.0561103476470588
0.182218752941176
0.331919252941176
0.113538267058824
0.0296024941176471
0.0261364729411765
0.0167674414705882
0.0233387964705882
0.127212735294118
0.564358164705882
0.0141996650588235
0.140539723529412
0.0679517958823529
0.138163752941176
0.0851805458823529
0.0583182294117647
0.0186618591764706
0.493792788235294
0.00945660192941176
0.123666698235294
0.0334723405882353
0.0507797229411765
0.0862037794117647
0.0201520015294118
0.0306430394117647
0.192828647058824
0.116642393529412
0.0407949541176471
0.0234074147058824
0.119534812941176
0.0800461829411765
0.0248794710588235
0.161610231764706
0.256102058823529
0.162298852941176
0.0395325208235294
0.0359016676470588
0.130599780588235
0.0828710811764706
0.0100941257647059
0.130403724705882
0.0402082417647059
0.100663969411765
0.119017871764706
0.414263352941176
0.0416639441176471
0.130820194117647
0.09084853
0.0846222152941176
0.0991804141176471
0.137231384117647
0.0359664276470588
0.309900182352941
0.0233753533529412
0.0224515441176471
0.0137080733529412
0.0419522288235294
0.0695790158823529
0.193216058823529
0.108501047647059
0.0951899917647059
0.22880553
0.0621633370588235
0.0194893955882353
0.0088010805625
0.0453599025
0.0668065417647059
0.0849729505882353
0.0176183939411765
0.0338055176470588
0.149009858823529
0.06427585
0.0312436782352941
0.0158825114117647
0.0933997911764706
0.307302299411765
0.114956609411765
0.0901140088235294
0.143908694117647
0.119476929411765
0.0273092539411765
0.222895170588235
0.0328617147058824
0.0287616488235294
0.0143944291176471
0.0746214976470588
0.157028313529412
0.0389385535294118
0.0201798317647059
0.420206488235294
0.399265958823529
0.0927815123529412
0.00923606382352941
0.0685544576470588
0.0106102047058824
0.191144264705882
0.157484523529412
0.0645239664705882
0.121256221764706
0.0369546435294118
0.0854768417647059
0.0761275123529412
0.120941932941176
0.0134616938235294
0.0389218605882353
0.0262183224117647
0.0433605247058824
0.0475455058823529
0.09665898
0.196870947058824
0.394676917647059
0.0293020676470588
0.0192090390666667
0.0797277870588235
0.02922206
0.130735625882353
0.0597932935294118
0.0169430524117647
0.141046023529412
0.0546431594117647
0.118977005882353
0.108916846470588
0.190217968235294
0.0312206364705882
0.0558330764705882
0.0731254111764706
0.172393382352941
0.175534583529412
0.141175747058824
0.0651414507692308
0.110207431176471
0.120672984705882
0.485243370588235
0.0478640347058824
0.0982703876470588
0.146438896470588
0.0767629282352941
0.0701779305882353
0.290863241176471
0.2358068
0.104734301764706
0.0979161229411765
0.187125952941176
0.0161329214705882
0.0113208843529412
0.806727352941176
0.1476881375
0.0909764482352941
0.0485829258823529
0.0514567870588235
0.123363425294118
0.0716305835294118
0.012610828
0.139194452352941
0.192436688235294
0.09424817
0.105031708823529
0.112639439411765
0.0485181888235294
0.0935456064705882
0.0655306270588235
0.0238460987058824
0.120664270588235
0.0370855141176471
0.0242663923529412
0.283868423529412
0.496299464705882
0.103625557058824
0.737712417647059
0.104563915882353
0.0724831141176471
0.0246325482352941
0.0996040341176471
0.0158491784117647
0.0629855429411765
0.0261034817647059
0.129840511764706
0.0807815929411765
0.586097482352941
0.0188828535882353
0.0621848435294118
0.0215069855882353
0.160888847058824
0.0307950182352941
0.0142342826470588
0.193036705882353
0.455542264705882
0.0139981520588235
0.124554508235294
0.142378851764706
0.338140011764706
0.0193912901176471
0.102691452941176
0.028230676875
0.133219382352941
0.0865911847058824
0.0953721976470588
0.0421330952941176
0.294659529411765
0.0160006865882353
0.103694406470588
0.0517566888235294
0.0839982047058824
0.179082117647059
0.0201288517647059
0.0265935935294118
0.138165929411765
0.0307731344705882
0.0287414547058824
0.109289004117647
0.0850817794117647
0.152331817058824
0.0589225705882353
0.0199935864705882
0.081360189375
0.138300664705882
0.0293936877647059
0.0748843458823529
0.0268310027058824
0.06249434
0.106123700588235
0.0218753411764706
0.03920576
0.249799212941176
0.0284424276470588
0.0157510844705882
0.0738433094117647
0.0508014111764706
0.0962252064705882
0.0223328903529412
0.0181387946470588
0.208256779411765
0.108793124117647
0.0550534
0.0302391411764706
0.0280661541176471
0.102428930588235
0.0315153635294118
0.120375895294118
0.318845372352941
0.0224177594117647
0.0571172311764706
0.0943976376470588
0.0561226905882353
0.0118847197058824
0.0174965800588235
0.0780011735294118
0.172368017647059
0.0182616864705882
0.115540429411765
0.0859480294117647
0.0823004188235294
0.0890040317647059
0.205609105882353
0.4554331
0.0937508188235294
0.0865632141176471
0.0263229742941176
0.203532711764706
0.0830737952941177
0.156879437647059
0.0631432682352941
0.0418302135294118
0.0359981347058824
0.1754147
0.106578789411765
0.125397753529412
0.0175033723529412
0.0388599176470588
0.0788659458823529
0.0860417470588235
0.0694105194117647
0.0756450588235294
0.0572029517647059
0.186305952941176
0.0254982364705882
0.0636190288235294
0.0716161464705882
0.0415328794117647
0.0228351535294118
0.0873083082352941
0.187550276470588
0.0944344623529412
0.417958758823529
0.124965305882353
0.0101544458823529
0.2029886
0.0528756870588235
0.172471847058824
0.113410295294118
0.0950493276470588
0.665130658823529
0.023139195
0.0176140095882353
0.0176001788235294
0.0478246647058824
0.0686192770588235
0.194255741176471
0.494879664705882
0.104207536470588
0.0536535352941176
0.0169615501764706
0.209506352941176
0.0158133566470588
0.0133021580588235
0.0105183411764706
0.0228280982352941
0.0196029239411765
0.117133547058824
0.183103870588235
0.0876148205882353
0.118196475882353
0.189757030588235
0.0865385323529412
0.031490639375
0.10664336
0.0347821735294118
0.173494105882353
0.0478915529411765
0.07213072
0.0156887190588235
0.0217974721428571
0.0872361305882353
0.0534532829411765
0.596224529411765
0.0679016247058823
0.0272177511764706
0.019234290625
0.0353191664705882
0.106237130588235
0.101564337647059
0.0223675839411765
0.118907788235294
0.315858288235294
0.1905196
0.0742634535294118
0.113868675882353
0.103069731176471
0.0154467603529412
0.0142505495294118
0.0804350694117647
0.0145736970588235
0.0841098364705882
0.0235104729411765
0.135141577647059
0.102054264117647
0.142737031764706
0.0200763271764706
0.0126291271764706
0.0156199487058824
0.0530813088235294
0.0427725582352941
0.0734000352941176
0.0925289982352941
0.356137658823529
0.09287676
0.391368405882353
0.0966151070588235
0.0797346441176471
0.02848203
0.0596299064705882
0.263828
0.0802919194117647
0.0163229829411765
0.07925615
0.0214526676470588
0.0125658978823529
0.00951321464705882
0.0160422758823529
0.10852948
0.0291587805882353
0.08020478
0.0742440111764706
0.118316417647059
0.0932159388235294
0.0278445135294118
0.0124427965882353
0.128613043529412
0.0340883229411765
0.100864934117647
0.0804450941176471
0.0656173188235294
0.0789812776470588
0.0641709941176471
0.136971835294118
0.101551736470588
0.0240672011764706
0.0935975976470588
0.0759656705882353
0.0163516828823529
0.0508154241176471
0.0751657294117647
0.3174729
0.16798345
0.0814040458823529
0.0758678035294118
0.0882537305882353
0.10976725
0.0605691294117647
0.09804339375
0.0270719323529412
0.259990235294118
0.0700692052941176
0.116286176470588
0.0924047223529412
0.178613223529412
0.119812711764706
0.0233830552941176
0.109268855882353
0.0285856429411765
0.0613161494117647
0.0796038435294118
0.0795864429411765
0.0924205147058823
0.0907156358823529
0.0674555747058824
0.0814531505882353
0.193231252941176
0.0171364766470588
0.545630482352941
0.276484770588235
0.01432027
0.0739726329411765
0.534518588235294
0.0327483088235294
0.0881449235294118
0.217015267647059
0.0304099347058824
0.102797193529412
0.0137454557647059
0.09399961
0.132837088235294
0.0406676911764706
0.168379761176471
0.0161283244705882
0.115791525625
0.443487217647059
0.0264991435294118
0.0367775605882353
0.0397565105882353
0.163321511764706
0.0976666423529412
0.0191183797647059
0.125232530588235
0.1443457
0.0950182570588235
0.527902629411765
0.0444696676470588
0.0119478331764706
0.0203171264705882
0.114568795882353
0.0167980408235294
0.026551543125
0.4258471
0.0100878617647059
0.684091447058824
0.403506294117647
0.107630644705882
0.0981134582352941
0.0821062747058824
0.0126645920588235
0.766646017647059
0.0879767129411765
0.0161589371176471
0.0177369667647059
0.932505329411765
0.0338486735294118
0.0385780541176471
0.0632285529411765
0.0806214811764706
0.153023311764706
0.0258017231176471
0.0254053788235294
0.0490307870588235
0.032876634625
0.0181685452941176
0.0213413320588235
0.0214304471176471
0.404448158823529
0.0755576141176471
0.024336995625
0.0135617402941176
0.103218033529412
0.121586023529412
0.0148354990588235
0.186057773529412
0.0664777182352941
0.0167142383529412
0.0145798147058824
0.0250570470588235
0.0906415558823529
0.153433577647059
0.0188129004705882
0.260903394117647
0.0612832888235294
0.0171629087058824
0.0860973529411765
0.301431
0.110655804117647
0.0245656547058824
0.106607070588235
0.0170058617647059
0.00962463111764706
0.0158513429411765
0.0854413823529412
0.022843396875
0.288911108235294
0.0154172790625
0.0315489176470588
0.0949719388235294
0.0832405458823529
0.0132790162941176
0.0194913506
0.126595534117647
0.108620373529412
0.0143798728823529
0.10609627
0.0527623523529412
0.229293158823529
0.0742849805882353
0.0132884091176471
0.0336817947058824
0.0908360535294118
0.0793356941176471
0.0936401835294118
0.0373118058823529
0.0243760682352941
0.0201591556470588
0.0959840170588235
0.159549082352941
0.0815061923529412
0.156408288235294
0.0203402344705882
0.0431928643529412
0.416814624117647
0.0977087129411765
0.0678674864705882
0.0529337247058824
0.187264764705882
0.154288664705882
0.0183298582352941
0.0939931635294118
0.0310084923529412
0.0198990067058824
0.193856152941176
0.640561782352941
0.115780898823529
0.110837555294118
0.0330126870588235
0.0211532759411765
0.0481976858823529
0.154585541176471
0.243631082352941
0.0669882317647059
0.0594944435294118
0.0944529858823529
0.108485181764706
0.02673497
0.119670189411765
0.0445901735294118
0.130272011764706
0.105629967058824
0.581288935294118
0.241798141176471
0.149786317647059
0.105334071764706
0.125398894705882
0.06574167
0.309155052941176
0.0346167388235294
0.0455936847058824
0.0882577735294118
0.09355746
0.0592786505882353
0.130631876470588
0.0949214470588235
0.0748540770588235
0.101111981764706
0.0267456923529412
0.0270715076470588
0.016269677
0.144907458823529
0.277054137647059
0.0185202812352941
0.0369329311764706
0.105022021764706
0.0340923788235294
0.0110635924117647
0.0939404258823529
0.02406864
0.0222019542352941
0.119862847058824
0.0420129523529412
0.0581911370588235
0.120062270588235
0.0662762935294118
0.0657620517647059
0.134294823529412
0.039906968125
0.0148999487058824
0.0772040435294118
0.224695459411765
0.0118513678823529
0.214013894117647
0.330810776470588
0.0188577358823529
0.374186088235294
0.278556667647059
0.2745126
0.257633817647059
0.0212021897647059
0.0971152405882353
0.0893563752941176
0.0788948382352941
0.0181797705882353
0.011727493
0.276304029411765
0.0116439031764706
0.0278065794117647
0.106867014705882
0.0313901488235294
0.0846402211764706
0.0194549610588235
0.132738472941176
0.0398915829411765
0.173552264705882
0.0455872188235294
0.0885244317647059
0.0819823529411765
0.521768423529412
0.144993942941176
0.108488571176471
0.0256642483529412
0.115448952941176
0.0149342932941176
0.0524273605882353
0.0345114764705882
0.204202782352941
0.0974699947058824
0.0610471905882353
0.0140552639411765
0.0171665328235294
0.154457870588235
0.0202291592352941
0.0946671729411765
0.0100515794705882
0.0162168014117647
0.103177305294118
0.408332929411765
0.0127498918235294
0.0221015409411765
0.287238923529412
0.06434115
0.0146979227058824
0.130474775882353
0.017178497125
0.0150608483125
0.101246057058824
0.157925417647059
0.0695829435294118
0.209461882352941
0.157968864705882
0.0570497994117647
0.169316847058824
0.116607107058824
0.104402446470588
0.0182862319411765
0.0138198122941176
0.113978741176471
0.109470213529412
0.102532022941176
0.013529875
0.107083714705882
0.0255706923529412
0.449042364705882
0.111554504705882
0.330527211764706
0.0490418423529412
0.00893455188235294
0.0256853388235294
0.121975109411765
0.0325204770588235
0.0942863011764706
0.108317912941176
0.0313165041176471
0.0647548511764706
0.0587115982352941
0.0902475841176471
0.0539536576470588
0.0245608052941176
0.0327952
0.0167855342941176
0.0815976388235294
0.0983950923529412
0.415391888235294
0.123490491764706
0.0791387864705882
0.0101414050588235
0.0644191370588235
0.115966665294118
0.0108847155294118
0.624690476470588
0.0900115105882353
0.0193826423529412
0.465370752941176
0.0872748947058824
0.0803713011764706
0.0124649121764706
0.103415685294118
0.0163721817647059
0.425756864705882
0.0965595229411765
0.124627422941176
0.350635505882353
0.0690643147058824
0.0586146605882353
0.0937072564705882
0.103643082352941
0.0471812817647059
0.0630377635294118
0.0131977498823529
0.108878998823529
0.19979673
0.0785478105882353
0.0661841658823529
0.00929217335294118
0.759070329411765
0.144933229411765
0.0284860782352941
0.0435477423529412
0.0145563109375
0.0110910683529412
0.0856814788235294
0.110768587058824
0.0646074764705882
0.0655511635294118
0.0212192270588235
0.0295787294117647
0.197716317647059
0.0856872552941177
0.233582747058824
0.0167726542941176
0.144052029411765
0.139396447058824
0.0631428758823529
0.029133602
0.0926134558823529
0.0769120688235294
0.118404557647059
0.0715952994117647
0.126002664705882
0.0337770794117647
0.0718906041176471
0.0273785035294118
0.0617568035294118
0.0197632911764706
0.01414226775
0.0211097411764706
0.111460882941176
0.0227887294117647
0.4253973
0.0992038717647059
0.197689209411765
0.118350968235294
0.139857352941176
0.129116805294118
0.0982120764705882
0.0114456194117647
0.137431488235294
0.0916911723529412
0.0356019264705882
0.0316543435294118
0.0217883049375
0.101894011176471
0.225739052941176
0.0277355247058824
0.129901472352941
0.0157956024117647
0.0353370582352941
0.287401104705882
0.0126149753529412
0.0172949375
0.0361756376470588
0.0539009429411765
0.0929900182352941
0.287399282352941
0.0709643917647059
0.194943641176471
0.0206311694117647
0.0124413609411765
0.143218394117647
0.218534029411765
0.0132671755882353
0.0740024417647059
0.0679256188235294
0.206286652941176
0.0190501648823529
0.397005435294118
0.0126509155294118
0.523835582352941
0.154408026470588
0.103576283529412
0.119946442941176
0.169379970588235
0.024271071875
0.190669570588235
0.182037688235294
0.0937659129411765
0.705129635294118
0.0905521864705882
0.0758722176470588
0.0964697635294118
0.350256917647059
0.300274988235294
0.0107644717058824
0.0142331955294118
0.02423735
0.153992235294118
0.0693772117647059
0.0122611207058824
0.201499711764706
0.516482082352941
0.148723405882353
0.467693629411765
0.0242650487058824
0.127045094117647
0.0646636852941176
0.0971654817647059
0.316128323529412
0.338468226470588
0.110540397647059
0.023185428
0.02911751
0.0740103494117647
0.0211004328823529
0.1866695375
0.0995412758823529
0.107386057058824
0.0226955364705882
0.103753971176471
0.305795388235294
0.0228148494117647
0.494903429411765
0.0775714023529412
0.117959641176471
0.118839988235294
0.138990493529412
0.195375311764706
0.181411776470588
0.0665259917647059
0.0933388694117647
0.0964449335294118
0.0227365805882353
0.0278239641176471
0.0881978270588235
0.189555347058824
0.0193125047058824
0.0567723458823529
0.0136773947647059
0.102060642941176
0.0750012729411765
0.0279991223529412
0.344878994117647
0.0640526117647059
0.0176956968823529
0.0432010282352941
0.0819249082352941
0.304159841176471
0.0875328070588235
0.219498982352941
0.113784701764706
0.0277796788235294
0.0208860547058824
0.0860785358823529
0.0283904383529412
0.180256747058824
0.0740588323529412
0.0234623402941176
0.0267785023529412
0.0820571717647059
0.150495411764706
0.02109095
0.0146921728823529
0.402315182352941
0.0131713322941176
0.226912323529412
0.0833202405882353
0.103009251764706
0.200200990588235
0.00891794564705882
0.0650323511764706
0.0610733917647059
0.175292662941176
0.158005043529412
0.171940958823529
0.0216962819411765
0.126130838235294
0.0825756752941176
0.597101764705882
0.0101956135294118
0.100420022352941
0.333912441176471
0.187847973529412
0.0337056394117647
0.173324097588235
0.0227068395294118
0.119655834705882
0.207435911764706
0.0135738298823529
0.0103132788823529
0.0753641570588235
0.0226545152941176
0.0975148441176471
0.148382018823529
0.180803982352941
0.192228347647059
0.0618340788235294
0.745080105882353
0.0836471623529412
0.0120237447058824
0.174759861764706
0.101286058823529
0.114606241176471
0.0140402773529412
0.0221220382352941
0.0139150895882353
0.0147192582941176
0.0356149452941176
0.4777948
0.173909635294118
0.0219460894117647
0.0130115999411765
0.019227854
0.234333876470588
0.0253419623529412
0.220904841176471
0.758953611764706
0.0884151676470588
0.142731882352941
0.171239934117647
0.208547476470588
0.0707834229411765
0.303761494117647
0.154101817647059
0.0694444376470588
0.0297942629411765
0.0623008588235294
0.0953804023529412
0.156695765882353
0.115596054117647
0.0762182729411765
0.151002241176471
0.0299978517647059
0.117158520588235
0.0244240955882353
0.04769982
0.0829920576470588
0.0634933147058823
0.157298017647059
0.0148311189411765
0.152580094117647
0.0778300270588235
0.0250986388235294
0.0222210035294118
0.125171855882353
0.249292610588235
0.110204402941176
0.100003172941176
0.187825188235294
0.145454717058824
0.167813335294118
0.0222567788235294
0.0978192864705882
0.0472078352941177
0.0992042558823529
0.1683214
0.0789339758823529
0.0145936136470588
0.136059343529412
0.577248676470588
0.0124917725294118
0.0235825441176471
0.0799844164705882
0.118480855294118
0.0169320841176471
0.0758819182352941
0.0813001576470588
0.0733005488235294
0.0332501858823529
0.0327640794117647
0.0458323482352941
0.0181704158823529
0.30246238
0.1235241075
0.0874139464705882
0.0621750135294118
0.0180050282352941
0.0139555088823529
0.0857898041176471
0.120248856470588
0.0113383558823529
0.0880591823529412
0.0368371342941176
0.127177545294118
0.0636906005882353
0.0727834294117647
0.0213658159411765
0.0863400552941176
0.779350035294118
0.401250376470588
0.105565484705882
0.2276838
0.0244622899411765
0.0127141029411765
0.132743051764706
0.136698045882353
0.231463464705882
0.196207052941176
0.0648547047058824
0.0932028158823529
0.0273347294117647
0.479063929411765
0.248071052941176
0.139987835294118
0.136080402941176
0.0724845552941177
0.120404064705882
0.103022284705882
0.19865186
0.126180011764706
0.0698897211764706
0.0167944484705882
0.0813954117647059
0.0545774335294118
0.0126199761176471
0.0814561064705882
0.792368005882353
0.0199956961764706
0.0866453270588235
0.140120664705882
0.161888258823529
0.0211883247058824
0.0161654901875
0.106373721176471
0.03262412
0.0987594776470588
0.0828371394117647
0.102423565882353
0.0861805347058824
0.0200759722941176
0.0250863652941176
0.118852079411765
0.102520154705882
0.268511482352941
0.0286415241176471
0.0121703461764706
0.262049782352941
0.0616840170588235
0.0137464341176471
0.0984026047058824
0.165535823529412
0.0200304329411765
0.191337558823529
0.108172390588235
0.0851358788235294
0.0675040429411765
0.0134807224705882
0.117926964117647
0.07451368
0.0424331035294118
0.105070763529412
0.104018196470588
0.302775635294118
0.123663703529412
0.0855532529411765
0.0115188745294118
0.197642525882353
0.0118203241764706
0.198047511764706
0.119453141176471
0.0417582135294118
0.0294342576470588
0.642955635294118
0.205703870588235
0.0502727864705882
0.0249446794117647
0.0401642170588235
0.0882022788235294
0.110477128823529
0.0447054717647059
0.0179916949411765
0.101879921764706
0.0239118658823529
0.0219039465
0.09283044
0.020163181875
0.0814780729411765
0.0802866241176471
0.0296326729411765
0.0271341188235294
0.195681176470588
0.0150303196470588
0.155133788235294
0.0935847752941176
0.204635760588235
0.117772384117647
0.0688777023529412
0.0797194270588235
0.192172758823529
0.0102799711764706
0.504641441176471
0.1734401
0.0342143311764706
0.0322769864705882
0.202743082352941
0.0854418876470588
0.127529872352941
0.0983841605882353
0.0455623823529412
0.0126871041875
0.0409582347058824
0.0830875752941176
0.0162440958235294
0.0593701276470588
0.254141288235294
0.0197970082352941
0.0531988452941176
0.2898004
0.313605
0.03930434
0.154714729411765
0.0153308634117647
0.0309105117647059
0.05659007
0.0857189129411765
0.333824688235294
0.0782419088235294
0.1788033
0.116408672941176
0.08171337
0.346686441176471
0.0964887170588235
0.0226929377647059
0.143970705882353
0.0603362211764706
0.0340426052941177
0.288322511764706
0.196616376470588
0.175721804375
0.0179403725882353
0.0206956873529412
0.130825147058824
0.128548412941176
0.0474170088235294
0.152487382352941
0.0599066717647059
0.0933872105882353
0.1744563
0.0472928123529412
0.142388694117647
0.0428628394117647
0.173767625
0.0891589023529412
0.0109176539411765
0.0256728270588235
0.0316977317647059
0.0210734525294118
0.158886670588235
0.127553870588235
0.02070926125
0.420292011764706
0.0253031017647059
0.0118426898823529
0.121970168823529
0.176489794117647
0.134468248823529
0.142466217647059
0.0862180282352941
0.106249461764706
0.0290280017647059
0.0819837088235294
0.0241842894117647
0.0987750411764706
0.100675238823529
0.105475351176471
0.125489715294118
0.121034431176471
0.240737094117647
0.146373476470588
0.121745467058824
0.018165616
0.257808458823529
0.301382035294118
0.128348779411765
0.043351910625
0.242210935294118
0.0891289505882353
0.0968031929411765
0.153811942352941
0.282886858823529
0.0314141682352941
0.0193817849411765
0.0226080294117647
0.159670876470588
0.0125052309411765
0.112925361764706
0.790077064705882
0.0205959447058824
0.05088779
0.0362457306470588
0.130850827647059
0.0508998947058824
0.7036811875
0.0898941494117647
0.0125400982352941
0.0664388758823529
0.0724441870588235
0.0585180182352941
0.198013035294118
0.0716135705882353
0.111717601764706
0.0566240982352941
0.206072011764706
0.0341797347058824
0.107886346470588
0.430030141176471
0.110225085882353
0.0121565806470588
0.126532376470588
0.0587796258823529
0.0249208352941176
0.0926468611764706
0.100381862352941
0.160838778823529
0.146046111764706
0.325315670588235
0.027978136875
0.016301167
0.079550965
0.0637502970588235
0.0703206447058824
0.0226665341176471
0.0195536294117647
0.0624043523529412
0.0816921994117647
0.0222700488235294
0.144656817647059
0.116883770588235
0.0811449541176471
0.115887727647059
0.149651658823529
0.0527657935294118
0.267908223529412
0.0549239405882353
0.0776414547058824
0.0968147329411765
0.0849488664705882
0.0111397351176471
0.141443647647059
0.015082142
0.0874287017647059
0.124042899411765
0.120274615294118
0.357954664705882
0.154397687647059
0.0406398082352941
0.197562741176471
0.0779550029411765
0.0119946702352941
0.155413357647059
0.0534776411764706
0.0286230958823529
0.0148839290588235
0.0118878255
0.0188256058823529
0.183317817647059
0.05096686875
0.0143719344375
0.0727552370588235
0.0742220570588235
0.0545419541176471
0.0408945194117647
0.00806440752941177
0.250209941176471
0.0425206376470588
0.0475055429411765
0.106696751764706
0.0315122188235294
0.0384835205882353
0.19193999
0.0144766353529412
0.117729229411765
0.0202400000588235
0.0182071711764706
0.0341340158823529
0.0929814735294118
0.0137065292941176
0.0652227976470588
0.0339278705882353
0.0808152852941176
0.0412399164705882
0.0418782405882353
0.0566877705882353
0.0292581645294118
0.0189253841176471
0.0224421270588235
0.0205008876470588
0.0740507323529412
0.0214222852941176
0.0901226829411765
0.0471505205882353
0.00703051741176471
0.0223548288235294
0.0342750129411765
0.491824888235294
0.152420451764706
0.0277184718235294
0.0216602357647059
0.0968250888235294
0.025847520625
0.0287264852941176
0.0170265668235294
0.0103027115294118
0.0350859129411765
0.0332179988235294
0.110618136470588
0.164720941176471
0.0119062287647059
0.0840816647058824
0.103457821176471
0.339242494117647
0.0802126776470588
0.161580035294118
0.0652809982352941
0.112178404705882
0.102222177058824
0.0966545217647059
0.13668433
0.112241116470588
0.0151418552941176
0.0255031394117647
0.0183857647058824
0.124228451176471
0.362899352941176
0.12122384
0.0210751976470588
0.0609744464705882
0.134960854117647
0.0739731105882353
0.0115623924117647
0.00980756141176471
0.0880691088235294
0.198971847058824
0.0341425710588235
0.0211093529411765
0.159616782352941
0.0129041762352941
0.0479669888235294
0.09782319
0.07241775
0.0536902617647059
0.119133314117647
0.222819417647059
0.0759611941176471
0.0216664908235294
0.330624676470588
0.0171297143529412
0.0992463288235294
0.0131534506470588
0.309203352941176
0.279451205882353
0.157266747058824
0.0968659188235294
0.376392564705882
0.0913637235294118
0.0198068753529412
0.0106992071764706
0.0240316582352941
0.355066211764706
0.236065458823529
0.0192646559411765
0.294143094117647
0.0148463268235294
0.403998141176471
0.0571343817647059
0.0800712564705882
0.0514870276470588
0.0140848285882353
0.220712011764706
0.139220093529412
0.0154323705882353
0.0164192885882353
0.136017370588235
0.02626983
0.0518989288235294
0.0626897194117647
0.109049087058824
0.039937859375
0.4764777
0.0780750517647059
0.103267528823529
0.260245862352941
0.0433643641176471
0.1920607
0.0389110429411765
0.0143052223529412
0.0151402876470588
0.0107705536470588
0.0194625454705882
0.0195757425294118
0.0861694035294118
0.115948347647059
0.06337996
0.210200724705882
0.0550640494117647
0.165799391764706
0.0706029652941177
0.0625575535294118
0.220339
0.0919646329411765
0.0693261735294118
0.014088447125
0.0271720089411765
0.296429005882353
0.119022207647059
0.11133062
0.0712895764705882
0.0609299964705882
0.0873907952941176
0.231203782352941
0.119364267058824
0.176253017647059
0.0796612894117647
0.0193255464117647
0.0497499464705882
0.0530300241176471
0.0742867147058824
0.08217621
0.0188908367647059
0.0148406298823529
0.0215140688235294
0.160040270588235
0.342375929411765
0.2799134
0.0821376717647059
0.227579564705882
0.0922464958823529
0.0956403376470588
0.0172506607058824
0.0920571958823529
0.107345239411765
0.0170602111176471
0.272417076470588
0.00717191182352941
0.0872953147058824
0.0326952758823529
0.129179442941176
0.236325141176471
0.0204160714117647
0.198253394117647
0.0983713229411765
0.0944446870588235
0.0163792334705882
0.0276918505882353
0.0403164123529412
0.0223518294117647
0.06693527
0.0692924994117647
0.0478285105882353
0.07102355
0.0175693011764706
0.0697248505882353
0.0210138681764706
0.0879358070588235
0.126162476470588
0.0664860423529412
0.0408486176470588
0.0185012635294118
0.230227741176471
0.09127047
0.0222853105882353
0.0694512247058824
0.151859341176471
0.0731334182352941
0.108796235882353
0.218091570588235
0.0692003064705882
0.0811593123529412
0.0957072435294118
0.0184287851764706
0.0936223652941176
0.0438562064705882
0.0914625441176471
0.129996495294118
0.123831917647059
0.0104581650588235
0.0786739905882353
0.0845320917647059
0.122915730769231
0.147924734705882
0.0868235605882353
0.0111860462941176
0.112125729411765
0.0397390976470588
0.0115885877058824
0.0125736717647059
0.0144498094705882
0.0170503678823529
0.0874510241176471
0.0647885317647059
0.0699421888235294
0.0147842361176471
0.416203717647059
0.121714507058824
0.0241498964705882
0.0980147011764706
0.0251007382352941
0.113198064705882
0.00897631936470588
0.124200504705882
0.0941234847058823
0.0722114505882353
0.0232690562352941
0.0944307676470588
0.102346946470588
0.0223908565294118
0.0447890905882353
0.05594635
0.1527686
0.0869935017647059
0.0406043552941176
0.0960315364705882
0.127156895882353
0.1923926
0.00848479358823529
0.0764811094117647
0.0381160547058824
0.599975194117647
0.107977626470588
0.128703953529412
0.0699764764705882
0.0113290687647059
0.0858011694117647
0.0224054664705882
0.086985011875
0.210528711764706
0.112147455882353
0.0414018388235294
0.0479770605882353
0.0238539598235294
0.0150064616470588
0.0880391088235294
0.0991669870588235
0.0496657323529412
0.0170357217647059
0.361121358823529
0.0972597382352941
0.0701293894117647
0.0114279836470588
0.0818755252941177
0.0769433947058824
0.0123875480588235
0.0402148588235294
0.584641258823529
0.0256422604117647
0.0559260541176471
0.134995877058824
0.107419703529412
0.05772436
0.0195652494117647
0.209281070588235
0.413334876470588
0.0628738017647059
0.0296863229411765
0.182012941176471
0.0872851535294118
0.0390126617647059
0.0696579623529412
0.0269183035294118
0.0944394170588235
0.0648380229411765
0.0140522084705882
0.0490317623529412
0.0458865670588235
0.008299081
0.1206982375
0.101611910588235
0.0950079894117647
0.0312429594117647
0.144702641176471
0.107709191176471
0.121834964705882
0.138767476470588
0.0142417438823529
0.0966845547058824
0.0797568294117647
0.246469641764706
0.0874702664705882
0.0869500223529412
0.0676118523529412
0.170574288235294
0.0182793203529412
0.178694752941176
0.119778676470588
0.0994353488235294
0.02782123
0.0387840664705882
0.105935015294118
0.0560566847058824
0.0172788035294118
0.0250703717647059
0.0125347198235294
0.0211240852941176
0.0259477376470588
0.566687364705882
0.0609922435294118
0.0663868852941177
0.179399313529412
0.0417729788235294
0.14243249
0.0944662858823529
0.162396141176471
0.0195668144705882
0.0228308970588235
0.2636743
0.133819813529412
0.0217806988235294
0.299309764705882
0.0287089058823529
0.0443937517647059
0.203899923529412
0.118310754705882
0.0777004917647059
0.227642794117647
0.0821191517647059
0.0717959682352941
0.387844782352941
0.0109159371176471
0.0906656470588235
0.179928935294118
0.0881675570588235
0.151629376470588
0.0133997127647059
0.0136470107647059
0.0150054258235294
0.0796132182352941
0.0128189634117647
0.113392527058824
0.0608075217647059
0.355936952941176
0.10965767
0.183523117647059
0.0329632370588235
0.271210547058824
0.123689856470588
0.256818842352941
0.014810485
0.0467813994117647
0.0103135849411765
0.0955751094117647
0.0939191329411765
0.0252736352941176
0.020003543125
0.0201312782352941
0.274892423529412
0.139943952941176
0.0245127717647059
0.0952509341176471
0.0398985217647059
0.0680592429411765
0.0671911994117647
0.0318956417647059
0.209630317647059
0.0140396670588235
0.158246829411765
0.573339829411765
0.170759964705882
0.0140662458823529
0.112257926470588
0.0330677288235294
0.0420548511764706
0.172452094117647
0.210370417647059
0.0421949723529412
0.0837549394117647
0.0608223764705882
0.174715324705882
0.544265652941176
0.0180931723529412
0.0664112635294118
0.0147233962941176
0.0174487188235294
0.117301022352941
0.167500009411765
0.0954965258823529
0.0272369747058824
0.0539508670588235
0.132566894117647
0.108927032941176
0.219694123529412
0.09050895
0.0867659288235294
0.0412644935294118
0.0213095604705882
0.138072052941176
0.0952062576470588
0.0173450733529412
0.0353991929411765
0.0925790464705882
0.185439988235294
0.564472182352941
0.0723067535294118
0.0838395405882353
0.0453705623529412
0.118162570588235
0.0382890535294118
0.08682778
0.136639464705882
0.113608199411765
0.0926063964705882
0.0187402102352941
0.0775337835294118
0.104875631764706
0.0662041105882353
0.0911794505882353
0.0672900829411765
0.100994496470588
0.0649359652941176
0.168251188235294
0.304657064705882
0.174286494117647
0.130685641176471
0.181020511764706
0.103616987647059
0.0934016864705882
0.0641592088235294
0.207744076470588
0.614111317647059
0.296825476470588
0.0813997241176471
0.593333258823529
0.669005305882353
0.0504261347058824
0.0535349294117647
0.150439807647059
0.0146335126470588
0.0107410741764706
0.0960348435294118
0.0700349547058823
0.151862553529412
0.0367004058823529
0.452895
0.0669774027647059
0.0324608658823529
0.140415811176471
0.259331376470588
0.135008776470588
0.168441664705882
0.0907528888235294
0.155832694117647
0.0158395213529412
0.769834541176471
0.100012912941176
0.101620882352941
0.161308937647059
0.0148529896470588
0.367093335294118
0.0796348376470588
0.0912095311764706
0.106127026470588
0.0101041680588235
0.162448825
0.245054394117647
0.430586582352941
0.206018982352941
0.169150770588235
0.0948010029411765
0.0159004620625
0.0543259770588235
0.0552086264705882
0.0216647776470588
0.147351735294118
0.174120194117647
0.0126670725
0.0368079276470588
0.0180502435294118
0.0766156082352941
0.0196498756470588
0.1095155
0.0351191732352941
0.0697175258823529
0.236174088235294
0.129053706470588
0.0315899176470588
0.0102153254117647
0.00972865194117647
0.101412229411765
0.177936480588235
0.231055322941176
0.167687036470588
0.0366499764705882
0.0783929117647059
0.121877317647059
0.0237123317647059
0.0132913481764706
0.013490931625
0.0930291411764706
0.09823237
0.321846205882353
0.186894629411765
0.0817698041176471
0.0988059570588235
0.0207600094117647
0.112256134117647
0.0961552035294118
0.130987147647059
0.0173736113529412
0.0981134805882353
0.134688982352941
0.121058148235294
0.0817854170588235
0.0302115388235294
0.0251798747058824
0.0214869437647059
0.00747942482352941
0.0337758758823529
0.0436626905882353
0.0832844223529412
0.110270552352941
0.108338232352941
0.009510715
0.10564338
0.07829329
0.0326663994117647
0.0300006206470588
0.0659311935294118
0.0888587023529412
0.0911642388235294
0.0257528329411765
0.126744329411765
0.0123137896470588
0.0883945970588235
0.0651792964705882
0.0121624472352941
0.147715482352941
0.00935240829411765
0.0819704547058824
0.11833318
0.0546842494117647
0.0828381952941177
0.0987743052941177
0.0659709947058824
0.0215919552941176
0.110922831176471
0.0256002265882353
0.0375765223529412
0.263121664705882
0.0876587617647059
0.134471142941176
0.0137446341176471
0.3466849
0.0120660353529412
0.0785409847058823
0.459139911764706
0.0871906388235294
0.0951739182352941
0.0680559335294118
0.0189910823529412
0.0559400564705882
0.0199059588235294
0.0622596352941176
0.180954382352941
0.0571345817647059
0.0336550041176471
0.168900835294118
0.00945689247058823
0.105064027058824
0.236025376470588
0.0786712547058823
0.0259477241176471
0.0887229052941177
0.319817064705882
0.381102947058824
0.0142247455294118
0.0190225452941176
0.0469328111764706
0.0678421964705882
0.0911475523529412
0.0226316058823529
0.0280884417647059
0.0254015431764706
0.0745070229411765
0.0689406205882353
0.319605276470588
0.119688283529412
0.0329895567647059
0.166689382352941
0.125150638125
0.0948890741176471
0.186484023529412
0.009045956
0.2852094
0.217269841176471
0.144044782352941
0.102852191176471
0.0362164005882353
0.0320675276470588
0.336548464705882
0.0748778535294118
0.0101881112352941
0.298813829411765
0.108325155882353
0.0388486335294118
0.0775528705882353
0.012735563
0.314960658823529
0.0120286039375
0.0893638847058824
0.143918237647059
0.0871122341176471
0.138508347647059
0.03131808
0.0413341964705882
0.126950692941176
0.177620535294118
0.222444264705882
0.0466055635294118
0.0997878935294118
0.05829755
0.0593347047058824
0.0132921265294118
0.0562100876470588
0.512579841176471
0.0511382058823529
0.101963588823529
0.233691617647059
0.00907396347058824
0.0949614094117647
0.0286193611764706
0.10072061
0.0417781864705882
0.0208338325625
0.100195482352941
0.0413032476470588
0.0257514272352941
0.0208989070588235
0.100100975294118
0.0220234905294118
0.110151035294118
0.07876542
0.0387023152941176
0.111262325294118
0.0865499476470588
0.127663488823529
0.0999546994117647
0.169093366470588
0.146043529411765
0.157326606470588
0.115246917647059
0.0114275874117647
0.0876263235294118
0.0122893272941176
0.0225972008235294
0.0373178305882353
0.0877870941176471
0.0439125564705882
0.0960447611764706
0.0276431305882353
0.133583474705882
0.262587947058824
0.0374836547058824
0.191163929411765
0.0247158390588235
0.101772477647059
0.00859972388235294
0.0856900629411765
0.0135869885882353
0.113125615882353
0.0750034876470588
0.0181883523529412
0.0828591576470588
0.0173482428823529
0.118495258235294
0.0408939670588235
0.0285852582352941
0.0120194848058824
0.121278552352941
0.0329314707058823
0.0919076817647059
0.0073997687
0.0388334641176471
0.117422818823529
0.0109043037058824
0.0585612158823529
0.0714570305882353
0.0920074241176471
0.119841697058824
0.0512246817647059
0.0169763175882353
0.0815475682352941
0.155908235294118
0.170601505882353
0.264617688235294
0.0896652923529412
0.0984573741176471
0.0334636476470588
0.137373158823529
0.0110287783529412
0.0170715170588235
0.0531431847058824
0.145429623529412
0.01257613
0.0201992535294118
0.0114214343529412
0.0489960075625
0.133309541176471
0.0310296229411765
0.118712231764706
0.0590751182352941
0.0122188100588235
0.155334502352941
0.114679781764706
0.0556575976470588
0.0192876417647059
0.157526623529412
0.0494450182352941
0.0925006717647059
0.0195450918235294
0.0181523988235294
0.2147495
0.0786563288235294
0.0279105141176471
0.0252900597647059
0.141967544705882
0.129955794705882
0.0164316411764706
0.0833535794117647
0.0589912158823529
0.0184848617647059
0.221924541176471
0.0245525623529412
0.0125537934705882
0.0196875447058824
0.0191297707058824
0.0270723876470588
0.0895426094117647
0.0125523166470588
0.103052153529412
0.135296158823529
0.139305191176471
0.0191363560588235
0.213365776470588
0.0212630485882353
0.147377175294118
0.0538234164705882
0.0114085648823529
0.0162887633529412
0.0187656002352941
0.0104914374705882
0.10090504
0.168587788235294
0.157195564117647
0.0549782023529412
0.147073323529412
0.471350005882353
0.102046219411765
0.255794694117647
0.0947161870588235
0.0992141623529412
0.0531158682352941
0.0257733282352941
0.0692369170588235
0.0212799825
0.0868521194117647
0.114351731176471
0.0806661505882353
0.0114434804117647
0.02290302
0.109702386470588
0.00973271117647059
0.105761678235294
0.0119704494705882
0.0886199588235294
0.0202137429411765
0.0699800794117647
0.0825908605882353
0.0218629288235294
0.0813943282352941
0.120690688235294
0.743799858823529
0.236130676470588
0.1136544
0.132004270588235
0.0862014405882353
0.412980041176471
0.0656912952941176
0.313381052941176
0.649253129411765
0.294099994117647
0.234771517647059
0.0170312760588235
0.0762133570588235
0.0656954694117647
0.0486520911764706
0.113685467647059
0.072513201875
0.2731242
0.0846267117647059
0.0135026354117647
0.0470145376470588
0.0882267170588235
0.0197497070588235
0.194291205882353
0.0785283994117647
0.0696157164705882
0.0365367835294118
0.244303911764706
0.0486483517647059
0.0841708658823529
0.351780258823529
0.0990049529411765
0.0832839364705882
0.0252422976470588
0.118018083529412
0.0247569258823529
0.0140775029411765
0.0177648482941176
0.0576636247058824
0.0470835641176471
0.0351804241176471
0.0941087788235294
0.117496261764706
0.120751782352941
0.0115254752352941
0.5325174
0.222278676470588
0.0514463570588235
0.0148341353529412
0.451032476470588
0.0769900982352941
0.0151727807647059
0.295876588235294
0.027635681875
0.0199717323529412
0.0940078852941176
0.115734662352941
0.100553851176471
0.0924898905882353
0.0964032647058824
0.0130851420588235
0.277191747058824
0.187077416470588
0.0227078847058824
0.107148484705882
0.129632694117647
0.154043170588235
0.0539088023529412
0.0113255370588235
0.0823015735294118
0.176653888235294
0.128991415
0.0192798273529412
0.0116983845625
0.04643477
0.105500188235294
0.02766741
0.0315334894117647
0.357012217647059
0.107609912352941
0.0146569957058824
0.219159770588235
0.0902515658823529
0.0273782129411765
0.0738981835294118
0.0173975796235294
0.203073939411765
0.0261624535294118
0.100070526470588
0.112301789411765
0.0828607888235294
0.128844458235294
0.09195877
0.103335898235294
0.0239930688235294
0.12644897125
0.189636576470588
0.016596535
0.152332501764706
0.0634802911764706
0.0381688276470588
0.135582601764706
0.0159645407058824
0.0336360429411765
0.0126052907647059
0.248634158823529
0.010302362
0.415216011764706
0.0216319059411765
0.303101541176471
0.0931784123529412
0.0936945176470588
0.0247802317647059
0.126291294117647
0.0539989947058824
0.0108799054705882
0.0172301024117647
0.00710596525294118
0.0148962796875
0.0762024241176471
0.101806300588235
0.0988156917647059
0.159935682352941
0.0329199588235294
0.0724910782352941
0.0881794635294118
0.0897546052941176
0.0136480021764706
0.12820719
0.109359970588235
0.0106034238235294
0.0431417305882353
0.0367523864705882
0.0913516052941176
0.0838999058823529
0.0833635358823529
0.012173645625
0.135794705882353
0.137320896470588
0.0458184241176471
0.07862708
0.20965125625
0.03456353
0.101065160588235
0.123749644705882
0.0789215347058824
0.0404753970588235
0.109713005294118
0.112166407647059
0.0210704129411765
0.09902715
0.0605392176470588
0.0903996576470588
0.011706954
0.0692033494117647
0.0591743647058824
0.00748983729411765
0.0696604852941176
0.0310029947058824
0.0509081423529412
0.05238063
0.110843188235294
0.288694594117647
0.133449633529412
0.076632094375
0.0929976817647059
0.0180194837058824
0.0395789435294118
0.184416423529412
0.0146253642352941
0.0701258547058824
0.106283143529412
0.0240229310588235
0.110925923529412
0.116287972941176
0.0122216401764706
0.162594523529412
0.143235329411765
0.0751807023529412
0.0142612001764706
0.0239615105882353
0.0348854317647059
0.0452719576470588
0.0737751152941176
0.117200825882353
0.0119884726470588
0.0199149717647059
0.0792042988235294
0.0166923478235294
0.0538044447058824
0.121957558823529
0.161560641176471
0.0419101729411765
0.466022082352941
0.270798394117647
0.0741133323529412
0.0963081576470588
0.0170687427647059
0.144212811764706
0.141388258823529
0.0247081496470588
0.015143166
0.101919050588235
0.0619353823529412
0.122241314117647
0.0290423841176471
0.116315492941176
0.0202689658823529
0.114427570588235
0.219356729411765
0.0744676188235294
0.0177279318235294
0.187277264705882
0.0206969015882353
0.0465371735294118
0.0828728547058823
0.0110852899411765
0.0175564371176471
0.0609178494117647
0.0153855650588235
0.0374936861764706
0.0373232482352941
0.151899052941176
0.03495837
0.101935254117647
0.0838351064705882
0.0679249270588235
0.0181481441176471
0.2328503
0.0269026782352941
0.0339103847058824
0.117702408235294
0.110297093529412
0.0764799735294118
0.0109899545294118
0.0126240358823529
0.0721354682352941
0.0151558861764706
0.223009064705882
0.0777383370588235
0.0608361552941176
0.105255861176471
0.0979527752941177
0.0181266245882353
0.0389382641176471
0.0771524147058824
0.106681728823529
0.0746370682352941
0.0958495711764706
0.138770302941176
0.07193225
0.0870730447058824
0.0297583888235294
0.161670535294118
0.2950265
0.840795588235294
0.105151941764706
0.0166002623529412
0.10207532
0.0882389794117647
0.113655752352941
0.0645688523529412
0.136342047058824
0.0790601076470588
0.227470788235294
0.0650965882352941
0.118258315882353
0.00754805970588235
0.126417635294118
0.602134923529412
0.104667693529412
0.0524984747058824
0.129668117647059
0.0659146570588235
0.0184239778235294
0.0137922001176471
0.0168127104705882
0.0255479617647059
0.0984189458823529
0.0820821576470588
0.01632953
0.0686330823529412
0.149778178235294
0.0930725494117647
0.087553256875
0.394604635294118
0.0549160211764706
0.0775372705882353
0.0913681264705882
0.168706952941176
0.0819122364705882
0.126416384705882
0.276879982352941
0.0295785647058824
0.0999171058823529
0.0474887182352941
0.0309045174705882
0.0946067252941176
0.0253152382352941
0.194352923529412
0.101071179411765
0.114869707058824
0.0665319764705882
0.201506235294118
0.206579523529412
0.325485517647059
0.149303705882353
0.0573155052941176
0.0728982829411765
0.00963746041176471
0.290681770588235
0.115078834117647
0.0379706929411765
0.0134706974117647
0.0148358884117647
0.0309171841176471
0.0897599758823529
0.417756623529412
0.0189224915294118
0.0715745223529412
0.0217432894117647
0.0141847425882353
0.022588861
0.0901127517647059
0.0158308758823529
0.0457636329411765
0.329853005882353
0.225421735294118
0.0246689623529412
0.100046282352941
0.0805316688235294
0.0217508001764706
0.0137603626470588
0.00909969829411765
0.116234287647059
0.0958889241176471
0.0138822043529412
0.429442664705882
0.0749146852941176
0.0297434930588235
0.118023674705882
0.0229976431764706
0.02561415
0.0687693305882353
0.183152635294118
0.112518461764706
0.272049551764706
0.143482758823529
0.0173250121176471
0.4532197
0.0999529329411765
0.0130264981176471
0.0936224817647059
0.100852216470588
0.0261012288235294
0.291359541176471
0.0768297888235294
0.0346414935294118
0.0926168423529412
0.563341247058823
0.0527435158823529
0.0217882916470588
0.0123264727058824
0.110918946470588
0.0176168152352941
0.119325058235294
0.118796897058824
0.0201895205882353
0.0835150911764706
0.127908023529412
0.0454504764705882
0.0231284034705882
0.161203258823529
0.0182281695294118
0.02822198
0.170394094117647
0.0635356264705882
0.0828678435294118
0.103827748235294
0.0967430676470588
0.0242234994117647
0.017272862
0.0154206997058824
0.0800653388235294
0.0717821770588235
0.0739855994117647
0.0104177424117647
0.372998029411765
0.0841044035294118
0.0628900264705882
0.648708582352941
0.104797992352941
0.0816725529411765
0.167043276470588
0.0185521587647059
0.0968525376470588
0.0422747929411765
0.0298488370588235
0.0819946588235294
0.108951447647059
0.103593126470588
0.0224760282352941
0.0284444729411765
0.124142170588235
0.0790392888235294
0.0652113605882353
0.0607237911764706
0.0779811247058824
0.0232202911764706
0.0846212535294118
0.196643794117647
0.169492927647059
0.0301160301176471
0.344652247058824
0.013618127
0.103305131176471
0.393375223529412
0.217297529411765
0.0505425788235294
0.0937247988235294
0.0800522611764706
0.0969434717647059
0.0579809917647059
0.0824419617647059
0.0288114945294118
0.0860357482352941
0.182102617647059
0.0921400170588235
0.06045035
0.0344918088235294
0.438009417647059
0.677546905882353
0.0379100023529412
0.447463129411765
0.0702330135294118
0.0991882641176471
0.128474059333333
0.02862709
0.130318252941176
0.290309394117647
0.08892527
0.0988361741176471
0.0225464117647059
0.0433401805882353
0.0994485729411765
0.183252321294118
0.348449211764706
0.0141847302352941
0.022187907
0.0164136040588235
0.534584670588235
0.0841309935294118
0.0238718805882353
0.0880810364705882
0.0147506811764706
0.0895038523529412
0.13822742
0.0122991307058824
0.226999029411765
0.0234486164705882
0.0825406335294118
0.324068535294118
0.198434958823529
0.0624043517647059
0.109876391176471
0.0987718064705882
0.158400631176471
0.014053274
0.0955821935294118
0.131808709411765
0.0146642285882353
0.0187701735882353
0.105646695882353
0.0548870058823529
0.0226139123529412
0.0305432258823529
0.0285958505882353
0.0161431941176471
0.0174436629411765
0.0849617064705882
0.0772539888235294
0.268644288235294
0.0792930352941176
0.0331399476470588
0.0226204158823529
0.0312100417647059
0.0745946176470588
0.018531090625
0.0114483559411765
0.0775649476470588
0.0251593535294118
0.190135717647059
0.0430238988235294
0.0423509247058824
0.334703370588235
0.0977279517647059
0.06114034
0.0518636576470588
0.103884765294118
0.00867599158823529
0.0659977952941176
0.205468458823529
0.0976677535294118
0.0442335423529412
0.0857878694117647
0.0494109417647059
0.303290535294118
0.0869067047058824
0.0182396047058824
0.0173517979411765
0.0633230629411765
0.567556352941176
0.0110044039411765
0.0679453817647059
0.0666634558823529
0.101084513529412
0.126006477058824
0.331838976470588
0.0784992141176471
0.0149145133125
0.651563441176471
0.0654532035294118
0.0945797241176471
0.0929732517647059
0.0228663864705882
0.0141617936470588
0.120884671176471
0.0737050870588235
0.0395161688235294
0.0667173435294118
0.100426818823529
0.226745882352941
0.0941869817647059
0.0685030047058824
0.0175318394117647
0.100124348235294
0.312862094117647
0.127729464705882
0.102094085882353
0.311458835294118
0.124969497058824
0.0847292482352941
0.128193278823529
0.0272173482352941
0.0448826335294118
0.170598794117647
0.0835164188235294
0.00919630182352941
0.0213352364117647
0.02472225
0.0649643070588235
0.03172335125
0.154310558823529
0.0985651947058823
0.0356976165
0.109497492941176
0.0170555294
0.394282735294118
0.201527517647059
0.0733355852941176
0.103247952352941
0.0340993941176471
0.179266323529412
0.131617405882353
0.257663335294118
0.0503528005882353
0.0159639381176471
0.212280247058824
0.0922342241176471
0.0950781552941176
0.115707282352941
0.0399701070588235
0.0257496394117647
0.0890589852941176
0.0207841011764706
0.015116697
0.143803894117647
0.0776509211764706
0.0119355335882353
0.138259152941176
0.0132371789411765
0.141658394117647
0.0100424898235294
0.0270146658823529
0.0694899358823529
0.0771100523529412
0.00948314011764706
0.179745394117647
0.0422742764705882
0.189165441176471
0.0266358964705882
0.0392407752941176
0.0541464170588235
0.0179190064705882
0.0155483498235294
0.0221557523529412
0.016904812
0.0746937747058824
0.0953436970588235
0.0654582047058824
0.0400683111764706
0.2038767
0.110209023529412
0.0328382182352941
0.0826185488235294
0.0901074129411765
0.172684164705882
0.0847652482352941
0.0605481111764706
0.122146175882353
0.0320830129411765
0.0294362117647059
0.00771448441176471
0.224473429411765
0.0395192823529412
0.0621893341176471
0.0158904215294118
0.013107706
0.147102033529412
0.0169242984117647
0.0273111335294118
0.0651832917647059
0.105238889411765
0.118489729411765
0.106948148235294
0.155327194117647
0.0911053729411765
0.307345029411765
0.0845933429411765
0.01645586
0.258765658823529
0.0179366613529412
0.05943249
0.0829281776470588
0.0949711382352941
0.354516588235294
0.0907943811764706
0.161151852941176
0.0699598429411765
0.0319683394117647
0.0238195764705882
0.0148881286470588
0.139849202941176
0.0210960558823529
0.0171233266470588
0.122743042941176
0.124876990588235
0.104962685882353
0.0285598494117647
0.0317194735294118
0.0969066923529412
0.238731917647059
0.148868745882353
0.04692863
0.0170172329411765
0.0679314823529412
0.0304584270588235
0.112871057647059
0.0463833229411765
0.07209507
0.0195178318235294
0.0119699069375
0.0756165623529412
0.00949333294117647
0.0168874353529412
0.119991905882353
0.0904617952941176
0.0159192
0.103751557647059
0.0155796058823529
0.0736073805882353
0.302341545882353
0.5517511
0.06789011
0.0329618464705882
0.0795050647058824
0.0108039387058824
0.0169312298823529
0.0463701070588235
0.282597223529412
0.0588862041176471
0.1298996
0.141748561764706
0.0858615517647059
0.014956289
0.04842277
0.0173031851176471
0.108002442941176
0.0222267237058824
0.0330995294117647
0.233752641176471
0.0229567576470588
0.164802394117647
0.412096529411765
0.11260478
0.011933624
0.0183113694117647
0.320756270588235
0.0914465382352941
0.280163435294118
0.0131461211764706
0.101111555882353
0.0145525328823529
0.00958547405882353
0.259275505882353
0.0177490005294118
0.217660482352941
0.01741111
0.0747822152941176
0.701887135294118
0.110818285294118
0.122987093529412
0.0370529494117647
0.104553126470588
0.0629745641176471
0.0865173823529412
0.114083634705882
0.106498611176471
0.101954681764706
0.0280214182352941
0.0143164111764706
0.108538776470588
0.0131568427058824
0.0889906276470588
0.127756752941176
0.0854941847058824
0.0436127564705882
0.3210591
0.172384958823529
0.232065405882353
0.0129036287647059
0.0136133598235294
0.0940265647058823
0.0428358470588235
0.163095588235294
0.0862453505882353
0.07216507
0.0505149064705882
0.0210411588235294
0.121101977058824
0.386620411764706
0.132812682352941
0.409717494117647
0.165780004117647
0.0555972376470588
0.11583283
0.1490262
0.189057452941176
0.0205533821176471
0.365551970588235
0.0179887929411765
0.0779065952941176
0.237421552941176
0.102750161176471
0.0345347625
0.0143338547647059
0.0372879982352941
0.238085782352941
0.0717788458823529
0.0391580258823529
0.0173968156470588
0.554746029411765
0.012385743
0.0200601747058824
0.10257936
0.0324749370588235
0.0695823923529412
0.0117697895882353
0.0602352305882353
0.02178146
0.05776932
0.169026017647059
0.0865019823529412
0.209792056470588
0.0246652341176471
0.0625314341176471
0.0113295222941176
0.0221087938235294
0.107063369411765
0.0969587952941176
0.0817651817647059
0.0967580152941176
0.09901827
0.0762425225
0.374403035294118
0.105182314117647
0.0162741738823529
0.232514529411765
0.02236949
0.0294460670588235
0.0829291552941177
0.147973517647059
0.248429282352941
0.0745789670588235
0.209775476470588
0.0725829282352941
0.147733331470588
0.3809476
0.154927547058824
0.137386876470588
0.08619862
0.102092400588235
0.018341526
0.0697662876470588
0.0281354023529412
0.05259113
0.11359903125
0.0138144318235294
0.0845986464705882
0.0199641077058824
0.0222823887058824
0.0302115682352941
0.101997794705882
0.104572794117647
0.0246533488235294
0.0319271025294118
0.0921711494117647
0.0606736741176471
0.145037070588235
0.0619731764705882
0.681713929411765
0.0887309752941177
0.040744239375
0.0184156713529412
0.02170219
0.111092360588235
0.401149105882353
0.0389044741176471
0.403439676470588
0.0163886662941176
0.0958680647058824
0.0233636282352941
0.156155198823529
0.0613120605882353
0.119261009411765
0.0182800665294118
0.140287270588235
0.0140433489411765
0.101484748823529
0.0748778405882353
0.187218752941176
0.0706852129411765
0.585603523529412
0.0260291895882353
0.158942823529412
0.00948704705882353
0.0464144664705882
0.02206636
0.196901708235294
0.0400985894117647
0.0304995117647059
0.0171554541176471
0.0695029311764706
0.0146206438823529
0.0132439121764706
0.309173490588235
0.0757071235294118
0.0816324435294118
0.0635143958823529
0.0834086770588235
0.0212446247058824
0.0217598658823529
0.261963211764706
0.135792564705882
0.0521783429411765
0.179704196294118
0.0810120123529412
0.0956547988235294
0.171143143529412
0.116994002352941
0.0696548935294118
0.11948127
0.319645017647059
0.282078015294118
0.0132291433529412
0.233585382352941
0.0696185394117647
0.661736558823529
0.0186861605882353
0.0273353864705882
0.124071800588235
0.130578591764706
0.0939604811764706
0.111613912352941
0.0266801817647059
0.112211692941176
0.03479015
0.0411483970588235
0.0801450629411765
0.0311517488235294
0.0295024129411765
0.010246096375
0.0660152088235294
0.0263528723529412
0.664884570588235
0.127178923529412
0.108922272941176
0.0121198682352941
0.0386359511764706
0.0893036341176471
0.166452860588235
0.0789034170588235
0.0722726570588235
0.115823765882353
0.0979688423529412
0.279873335294118
0.242151494117647
0.0870716717647059
0.0398301705882353
0.0359822258235294
0.112134183529412
0.172207974117647
0.0114921734117647
0.157053242352941
0.117172482352941
0.0237844264705882
0.0714024235294118
0.0334789911764706
0.00938812394117647
0.0242629441176471
0.0846336911764706
0.0403025529411765
0.0805923558823529
0.0240788311764706
0.277815582352941
0.110153165294118
0.0133995602352941
0.0138619104117647
0.0924086541176471
0.264328105882353
0.0360846776470588
0.148736429411765
0.0357391729411765
0.0803957717647059
0.128015141176471
0.217490347058824
0.0805193123529412
0.0777964705882353
0.122297245294118
0.0665456482352941
0.200132
0.131429283529412
0.0657903717647059
0.0900347664705882
0.178866917647059
0.306446587647059
0.0935647588235294
0.0631524611764706
0.206241396470588
0.105850568823529
0.0123354381176471
0.0331926935294118
0.157751635294118
0.120383929411765
0.08402929
0.0712362823529412
0.0241791717647059
0.133622837058824
0.0291982752941176
0.0249808835294118
0.0900495170588235
0.0147929196470588
0.0581914547058823
0.176109758823529
0.0740108711764706
0.112375512352941
0.0108464701176471
0.323982841176471
0.0328777029411765
0.114235468823529
0.0481931923529412
0.0984127976470588
0.153688423529412
0.264412917647059
0.080957730625
0.197313329411765
0.0919939623529412
0.0810261558823529
0.219198188235294
0.100801967647059
0.0939461070588235
0.253131411764706
0.0104949194235294
0.121790517647059
0.0201969937058824
0.0994059376470588
0.142618575294118
0.128802341176471
0.0655985629411765
0.149885470588235
0.132312458823529
0.07042221
0.153174794117647
0.0616276076470588
0.380887576470588
0.6227168
0.0215878662352941
0.0623996335294118
0.0634323658823529
0.0164404511764706
0.0200546385882353
0.135360882352941
0.0966770694117647
0.0990395194117647
0.118133049411765
0.0916121664705882
0.08855106
0.0158219281176471
0.0838894652941176
0.119018928235294
0.127258907058824
0.0409742747058824
0.336751570588235
0.1701684
0.0136612727647059
0.0198375218235294
0.0777478758823529
0.0301143829411765
0.280541490588235
0.135092111764706
0.0694563070588235
0.0160848495294118
0.0807942764705882
0.162268562352941
0.0742657252941177
0.204205782352941
0.0319678829411765
0.0910945029411765
0.120980405882353
0.123862688235294
0.112232405882353
0.0493767517647059
0.0235885478235294
0.0340435311764706
0.109067604117647
0.2137
0.100357210588235
0.0991850282352941
0.111352015882353
0.0111115944375
0.130039058823529
0.0690494523529412
0.012894624
0.0684006311764706
0.0631258364705882
0.140080305882353
0.0999984764705882
0.0791112629411765
0.131518009411765
0.237807435294118
0.0754478947058824
0.0676417541176471
0.0225934622941176
0.114452752941176
0.0145729937647059
0.00821515294117647
0.0218366052941176
0.0903581258823529
0.155639579411765
0.0636361088235294
0.726674817647059
0.136129321176471
0.0297654117058824
0.0205489794117647
0.0820775288235294
0.159910186470588
0.116025643529412
0.0849900794117647
0.0281564552941176
0.02668368
0.08807163
0.165173117647059
0.0423468517647059
0.190882464705882
0.0234918658823529
0.123383587058824
0.0141057905294118
0.102734773529412
0.118880919411765
0.0504126347058824
0.0375513211764706
0.232709252941176
0.140540035294118
0.0141365277058824
0.144358117647059
0.011337456
0.121806738823529
0.157613705882353
0.473717764705882
0.0725627794117647
0.0226785064705882
0.0609340058823529
0.134457247058824
0.142892652941176
0.0671422876470588
0.0187378047058824
0.159602734705882
0.0253057295294118
0.124419755294118
0.0137743602941176
0.0487033458823529
0.148782623529412
0.844300541176471
0.105470845294118
0.655265323529412
0.112344668235294
0.111439842941176
0.0262684188235294
0.168698505882353
0.104038854705882
0.0137749131764706
0.0240521161764706
0.357381541176471
0.0885851552941176
0.139272271176471
0.0112006588823529
0.0710084988235294
0.0509643664705882
0.08792047
0.0879425252941176
0.0631414011764706
0.0389998311764706
0.0340810505882353
0.220387135294118
0.190846664705882
0.0189399307647059
0.0346957782352941
0.0419883852941176
0.0257891323529412
0.0100180666470588
0.0301428152941176
0.0644577617647059
0.0456820841176471
0.0228764905882353
0.0173668035294118
0.0241875432352941
0.173205041176471
0.142959321764706
0.0131525015882353
0.0324996647058824
0.0112616718235294
0.139492294117647
0.0863312705882353
0.106376048235294
0.0583895035294118
0.381602194117647
0.0132593499411765
0.0850646111764706
0.150500992235294
0.0179789570588235
0.0649339264705882
0.130940358823529
0.093601415625
0.144033311764706
0.0948962347058823
0.0688913917647059
0.0947327688235294
0.0305363817647059
0.132809870588235
0.0554781970588235
0.10874663
0.696500252941176
0.0790326088235294
0.0716304852941176
0.0220558715294118
0.116616068235294
0.0204878952941176
0.439633011764706
0.0666336982352941
0.00956085829411765
0.0197638505882353
0.0254647494117647
0.0817044247058824
0.282165955882353
0.0204861566470588
0.103482765882353
0.929212176470588
0.419173564705882
0.0893564211764706
0.0644253894117647
0.0248212288235294
0.0123091838235294
0.0205749516470588
0.0564059376470588
0.171774358823529
0.0214003794705882
0.112126905882353
0.0467942670588235
0.221788264705882
0.165075617647059
0.0281246725
0.444867417647059
0.136579947058824
0.0133657264117647
0.345438358235294
0.0128154190588235
0.196079488235294
0.0103534242352941
0.0445884342857143
0.0752167935294118
0.00817646405882353
0.150506635294118
0.0666946417647059
0.1401238
0.0947943188235294
0.0638307976470588
0.0864905505882353
0.0805258352941177
0.0320907864705882
0.0753358923529412
0.0755461782352941
0.0155643155294118
0.0221160681764706
0.292881747058824
0.0705567394117647
0.0841363670588235
0.102705648235294
0.167123508529412
0.3428459
0.0726412035294118
0.0245967605882353
0.0300868217647059
0.0967458376470588
0.334704958823529
0.112149132941176
0.0313803252941176
0.191912452941176
0.0118112202352941
0.0639627529411765
0.0263569205882353
0.0175458815
0.0480948888235294
0.0147820844705882
0.0382485452941176
0.121637913529412
0.0522724417647059
0.0238363405882353
0.0426172564705882
0.659864976470588
0.0475242941176471
0.0322577441176471
0.0624770094117647
0.165183911764706
0.0374178476470588
0.124590253529412
0.0246330535294118
0.0665724941176471
0.0783402647058823
0.121852101764706
0.159411270588235
0.0972518494117647
0.0927748094117647
0.0341119470588235
0.0126488978823529
0.0863560188235294
0.161449288235294
0.0804659741176471
0.0715735082352941
0.0389113688235294
0.0156087510588235
0.0857599223529412
0.0138867025294118
0.0900833423529412
0.111974413529412
0.0866203317647059
0.09495695
0.0105321807058824
0.0286137264705882
0.0986041017647059
0.0779021405882353
0.127557
0.133999493529412
0.010495746625
0.189154105882353
0.0529325094117647
0.143929880588235
0.0280570335294118
0.0759289117647059
0.0224558572352941
0.0703952629411765
0.1112472
0.0893569458823529
0.076321918125
0.0498303
0.0175587540588235
0.0326588658823529
0.0178484418823529
0.05667596
0.0947854317647059
0.268777511764706
0.0140640204705882
0.0266320023529412
0.0585693205882353
0.460359911764706
0.00917414858823529
0.0873762047058824
0.0275204852941176
0.0954550435294118
0.141973631176471
0.0473157911764706
0.2228602
0.302017902352941
0.0329446788235294
0.103555485882353
0.0168458932352941
0.0732206376470588
0.0271506831176471
0.160680552941176
0.0130534238235294
0.119604838823529
0.0162348580588235
0.0920744552941176
0.0170566312941176
0.00922624982352941
0.152834064705882
0.0257128341176471
0.0484999617647059
0.0904471935294118
0.0258072105882353
0.29301776
0.07562549
0.317538858823529
0.122812882352941
0.689598147058823
0.0136285591176471
0.0249861976470588
0.0124672647647059
0.455277064705882
0.0737815088235294
0.0312157041176471
0.106885583529412
0.0701998223529412
0.010618018125
0.123360852941176
0.0261805966875
0.0297064341176471
0.0527741005882353
0.238099935294118
0.133072225882353
0.0343522511764706
0.0180330470588235
0.0731087617647059
0.0157325915882353
0.0350952029411765
0.0822929435294118
0.019220373125
0.01411593625
0.040844883125
0.0731328717647059
0.0752684970588235
0.107117542352941
0.0117228695882353
0.148148770588235
0.0775283576470588
0.125111985294118
0.161355461176471
0.0888056958823529
0.160347517647059
0.126539835882353
0.0862393541176471
0.0170065676470588
0.0241419194117647
0.128763394117647
0.0292556382352941
0.0650990617647059
0.0968019711764706
0.128893112352941
0.09703777
0.0869534088235294
0.0313085264705882
0.0282976301176471
0.0821226041176471
0.0843363370588235
0.0190708328235294
0.0137680158235294
0.235723852941176
0.0327735323529412
0.0561656505882353
0.0546352976470588
0.11654169
0.307981771764706
0.107953680588235
0.0754472217647059
0.21986989375
0.107120144117647
0.281747852941176
0.0756894982352941
0.0676011870588235
0.0662866117647059
0.013650751125
0.298414323529412
0.0171942288235294
0.104292368235294
0.0517798205882353
0.0772971429411765
0.0626673082352941
0.117158802941176
0.0634053418235294
0.109504295882353
0.0207708958823529
0.131880685882353
0.184180458823529
0.0761431711764706
0.0379809094117647
0.143813129411765
0.262378926470588
0.0254431082352941
0.0640880305882353
0.0234327841176471
0.132958820588235
0.02277437
0.0859899358823529
0.129743275
0.0389143964705882
0.0492444570588235
0.110753488823529
0.0246813968235294
0.0961505823529412
0.187870941176471
0.0615578029411765
0.0592540629411765
0.103459918235294
0.0577438017647059
0.0174491558235294
0.275303941176471
0.0111983059411765
0.0375810488235294
0.0769372535294118
0.099686658125
0.00986491411764706
0.0318425788235294
0.118361219411765
0.0150168828235294
0.102788385294118
0.0686343364705882
0.0392839464705882
0.0654355088235294
0.0222909035294118
0.14431365
0.0784873029411765
0.0147791434117647
0.0998770164705882
0.14950324
0.025597794875
0.0737447547058823
0.130670905882353
0.0183909615294118
0.0154399424705882
0.172959109411765
0.139480905882353
0.0407096488235294
0.101413740588235
0.0260790947058824
0.0928605252941176
0.125025423529412
0.0877637335294118
0.0857976135294118
0.0790401588235294
0.0642477182352941
0.0192091952941176
0.145216864705882
0.113106350588235
0.0155474214117647
0.0915649070588235
0.0284350310588235
0.0179113529411765
0.17678804
0.136170852941176
0.417780647058824
0.0132931271764706
0.119557372352941
0.02516525
0.120685897647059
0.0155860455294118
0.0383847352941177
0.0463012241176471
0.0342467723529412
0.0138998101176471
0.0334138276470588
0.0612886435294118
0.0734375305882353
0.0129314228823529
0.2032849
0.520717523529412
0.0664989529411765
0.0984080129411765
0.232487184705882
0.0444962382352941
0.0598587482352941
0.0466028276470588
0.0360405623529412
0.0694216470588235
0.121876095882353
0.0237368858823529
0.0173260658823529
0.4178417
0.0403309411764706
0.104142634705882
0.0154597607058824
0.0372373005882353
0.0255035935294118
0.0189806411764706
0.0269502594117647
0.0112802235882353
0.0117271718823529
0.130350828235294
0.0251336435294118
0.0247744094117647
0.0630424429411765
0.0687310617647059
0.0938339835294118
0.0930344264705882
0.0622447641176471
0.0129970995882353
0.0820877017647059
0.176689705882353
0.0164001791176471
0.555444352941176
0.0686361452941176
0.013320853
0.0761551447058823
0.0156257426470588
0.0248668723529412
0.0228539403529412
0.00793115094117647
0.133758535294118
0.0731353252941176
0.0857711464705882
0.272507305882353
0.0870701017647059
0.114075933529412
0.0598707323529412
0.0694936458823529
0.135644723529412
0.0439403364705882
0.0879130570588235
0.170795514117647
0.164889270588235
0.0786849164705882
0.177484247058824
0.20981264
0.0853137588235294
0.0159486972941176
0.441659994117647
0.0887904611764706
0.0475596182352941
0.0673589564705882
0.0639293423529412
0.204036635294118
0.127363703529412
0.136770529411765
0.07434238
0.154287633529412
0.0359158847058824
0.0728361164705882
0.0115635584117647
0.5641455
0.0371090223529412
0.188702382352941
0.427912805882353
0.0201125374705882
0.101350868235294
0.0963514229411765
0.0126171141764706
0.0246275094117647
0.227897670588235
0.661952217647059
0.174788023529412
0.0759035976470588
0.359567464705882
0.0864671964705882
0.186593588235294
0.0572912352941176
0.101207553529412
0.082674106875
0.2068857
0.0146863288235294
0.0508649670588235
0.0859661094117647
0.0168614650625
0.171813735294118
0.185563529411765
0.0779152011764706
0.0263732505882353
0.0305723847058824
0.020465174
0.0112509317058824
0.0936696335294118
0.016905015
0.101059061764706
0.0135899304117647
0.019525347
0.0235407682352941
0.342877708823529
0.09346165
0.0245521647058824
0.0893473329411765
0.058293620625
0.0192980335294118
0.10219227
0.140936976470588
0.0331945535294118
0.119958194117647
0.0741855376470588
0.0383432223529412
0.0105125192352941
0.192704082352941
0.144586017647059
0.0247588127647059
0.574171264705882
0.110517550588235
0.0579942305882353
0.0192277112352941
0.0303880082352941
0.0308162935294118
0.0941594264705882
0.130419564705882
0.0682942282352941
0.102136400588235
0.0206734075294118
0.0534578964705882
0.0260165770588235
0.0811546517647059
0.102526529411765
0.0173028494117647
0.127268985882353
0.149370229411765
0.0300897317647059
0.0128845753529412
0.0360928741176471
0.0224369964705882
0.174107541176471
0.154242229411765
0.186526788235294
0.0234337652941176
0.0320336705882353
0.0916105547058823
0.0140808965294118
0.0153424215294118
0.0626264264705882
0.118662345882353
0.0154505141764706
0.06672078
0.0188794162941176
0.0262025223529412
0.113881636470588
0.0741998882352941
0.0229028558823529
0.0156313379411765
0.0717428752941176
0.0803458235294118
0.186467529411765
0.0242840482352941
0.02277143
0.118247098235294
0.143542717647059
0.211562258823529
0.214867564705882
0.025745166875
0.130272923529412
0.11269551
0.0877401258823529
0.125953788235294
0.114918152941176
0.0816334211764706
0.0122441361176471
0.227579919411765
0.0856069276470588
0.476440923529412
0.0232490405882353
0.0670391805882353
0.0209151779411765
0.0119691354117647
0.0149551807058824
0.0752461817647059
0.026825310625
0.144385158823529
0.04199337
0.0255675794117647
0.0694306382352941
0.0610094464705882
0.275434288235294
0.100434854705882
0.0918306258823529
0.111163429411765
0.0830334447058824
0.0092233574375
0.0186904905882353
0.300671711764706
0.0490505523529412
0.0694426935294118
0.487731435294118
0.0375090829411765
0.104260086470588
0.382574923529412
0.0144374325882353
0.170755870588235
0.549578470588235
0.0221747788235294
0.0433997464705882
0.106270313529412
0.0195332605882353
0.0196396052941176
0.0117958988235294
0.157802023529412
0.432860111764706
0.0198794129411765
0.0130657460588235
0.0320671829411765
0.0181234838823529
0.158592976470588
0.0217635745882353
0.0174250364705882
0.3489499
0.130399153529412
0.0139908915882353
0.512583594117647
0.116140280588235
0.0262284370588235
0.098974305625
0.0365821076470588
0.326985178823529
0.0985978635294118
0.0522182388235294
0.430740870588235
0.0642840452941176
0.0157204641176471
0.03327075
0.0729086511764706
0.0178396308823529
0.01822700675
0.0518208152941176
0.0651405552941176
0.02271567
0.0298530488235294
0.0539113117647059
0.0607174841176471
0.0765247611764706
0.09974235
0.05157505
0.05331124
0.0437824947058824
0.0148854455294118
0.604898629411765
0.0327658388235294
0.0545157317647059
0.0390041394117647
0.159911023529412
0.0196157863529412
0.0205259537647059
0.129578023529412
0.0538420347058824
0.0181458582941176
0.0119246625882353
0.111603851764706
0.0952565447058824
0.590135647058823
0.0678845752941176
0.0169596735882353
0.405461217647059
0.512340076470588
0.0460303464705882
0.111563746470588
0.02752019
0.137965458823529
0.0186757354705882
0.0190939582352941
0.0188345911764706
0.167043138823529
0.0924885211764706
0.0269361711764706
0.125098235294118
0.0825463494117647
0.0241335782352941
0.0985929629411765
0.00963951776470588
0.0522415464705882
0.170566635882353
0.0183807776470588
0.0729872588235294
0.182218982352941
0.0865851223529412
0.0650574882352941
0.0938231835294118
0.0752281005882353
0.0182134664705882
0.145456447058824
0.180111794117647
0.0227711028235294
0.222532475882353
0.0285164811764706
0.270622064705882
0.129656117647059
0.0615436870588235
0.159355352941176
0.119814510588235
0.196691611764706
0.186650570588235
0.04177334
0.0255687211764706
0.289659714117647
0.0492066241176471
0.0234676276470588
0.133994523529412
0.119444593529412
0.109980095294118
0.0932107982352941
0.0675301758823529
0.0233661047058824
0.0907924270588235
0.118802277647059
0.259074429411765
0.0119574687058824
0.1687262
0.0978670376470588
0.0136984284117647
0.0807366129411765
0.150704577058824
0.242788647058824
0.145861559411765
0.0297740852941176
0.145318047058824
0.0196887835882353
0.0566437423529412
0.0463991217647059
0.0235117388235294
0.0558666258823529
0.0987662152941177
0.0132250681764706
0.0141089548125
0.218529258823529
0.0975374623529412
0.0327035758823529
0.0150084733125
0.143354358823529
0.144723776470588
0.165952236470588
0.104180101176471
0.0337957470588235
0.0518327135294118
0.0232308129411765
0.00986089382352941
0.167005776470588
0.217092264705882
0.340205723529412
0.173742041176471
0.0209348385882353
0.0628307805882353
0.193556354117647
0.235695682941176
0.04214811
0.0189861135294118
0.159274976470588
0.499241258823529
0.160149976470588
0.0264414678823529
0.0999743117647059
0.0779272223529412
0.0174618151176471
0.401020747058824
0.0193898621764706
0.0826369311764706
0.0770948435294118
0.0285560794117647
0.0131410223529412
0.108666284705882
0.0855266058823529
0.0520714235294118
0.102487552941176
0.1670752875
0.16103095
0.131801435294118
0.0879927776470588
0.0863535794117647
0.0551718229411765
0.0814805788235294
0.246667753529412
0.0961666458823529
0.117455998235294
0.0540275441176471
0.0928917064705882
0.0902110929411765
0.248608088235294
0.161326064705882
0.214165529411765
0.113217277058824
0.382036352941176
0.0848230852941177
0.115535887058824
0.11891388
0.0161467077058824
0.0575588405882353
0.106974974117647
0.0575722929411765
0.218210541176471
0.0163899872352941
0.0354620776470588
0.286891964705882
0.159298321428571
0.104315603529412
0.230398947058824
0.130200895882353
0.0818668794117647
0.0885377988235294
0.157036676470588
0.0314264182352941
0.0178368928823529
0.0114348053529412
0.0743650488235294
0.101393234705882
0.201070882352941
0.02213829
0.0201200158823529
0.260034329411765
0.03988264875
0.182614982352941
0.133794576470588
0.127793235294118
0.187706805882353
0.0931159564705882
0.0293513711764706
0.112133761764706
0.817274694117647
0.0934881952941176
0.0256534476470588
0.0584827488235294
0.0805054
0.12307692
0.0115749780588235
0.0597081823529412
0.107905588823529
0.126414958823529
0.0775549758823529
0.15268042
0.132957670588235
0.0843745352941176
0.248192523529412
0.0402083252941176
0.0132917205882353
0.149331370588235
0.134309911764706
0.0802023341176471
0.0257231561764706
0.0131557067058824
0.0851616464705882
0.331172594117647
0.143474826470588
0.0621821382352941
0.0928216170588235
0.0630320182352941
0.0890696070588235
0.0457509611764706
0.0653618729411765
0.0221095742941176
0.0202867512941176
0.0742553947058824
0.0796198229411765
0.0240739435294118
0.109812743529412
0.108996502941176
0.0714631041176471
0.0130629897647059
0.0287527805882353
0.0535187452941176
0.161128507058824
0.0970510541176471
0.0739973058823529
0.130474870588235
0.0610545488235294
0.0620506111764706
0.157296111764706
0.0412230847058824
0.115041360588235
0.0192478723529412
0.216435670588235
0.0909368352941177
0.188442105882353
0.319891994117647
0.237564347058824
0.0177635651764706
0.0675434688235294
0.09287352
0.08854115
0.0198215223529412
0.02930519
0.06390030125
0.0124668507647059
0.187298952941176
0.0865486111764706
0.419788223529412
0.253358758823529
0.431145441176471
0.141240447058824
0.0231836741176471
0.0742117041176471
0.0157068518125
0.0118058578235294
0.127612205882353
0.0764781923529412
0.0167139888235294
0.261586041176471
0.0447906488235294
0.0601618494117647
0.128158388235294
0.265339717647059
0.0162759705882353
0.0450913823529412
0.202491605882353
0.0782041705882353
0.0178979864705882
0.0561099158823529
0.0110381196470588
0.122611794705882
0.139515223529412
0.0830837829411765
0.0367183149411765
0.0775750388235294
0.274074429411765
0.024341086875
0.0310470288235294
0.232111487647059
0.0221808841176471
0.227769429411765
0.0288963176470588
0.00737294688235294
0.486342952941176
0.0285245727058824
0.301179829411765
0.0417816833333333
0.0325561588235294
0.0225341717647059
0.0221089800588235
0.0256643247058824
0.0784490764705882
0.0437272141176471
0.153781541176471
0.08886982
0.343099194117647
0.0790465235294118
0.0803622176470588
0.123211419411765
0.0783718417647059
0.1298723
0.193835023529412
0.081828993125
0.308079805882353
0.0678508876470588
0.0828365970588235
0.0232390705882353
0.0827199052941176
0.0802167052941176
0.012175392
0.491288205882353
0.0138702297058824
0.237898417647059
0.0167742794117647
0.0120290211176471
0.0877583164705882
0.187763329411765
0.0499633770588235
0.0909214617647059
0.0132428787058824
0.0176792361176471
0.135440122352941
0.0339178747058824
0.210001205882353
0.0291402494117647
0.0275022482352941
0.0178129152941176
0.0771971911764706
0.0262840141176471
0.0348208729411765
0.157758977058824
0.0141885137058824
0.0153050668823529
0.0559663311764706
0.09274758
0.0388413147058824
0.0360062917647059
0.272784311764706
0.0105959261176471
0.0926312629411765
0.0200729314117647
0.0947924747058824
0.0226253347058824
0.0201010517058824
0.0215664864705882
0.0222029074705882
0.0171140479411765
0.0249610943529412
0.03645675
0.0905054864705882
0.0935279952941176
0.109820747058824
0.0514237947058824
0.0722915982352941
0.0480124323529412
0.00858091552941176
0.0956618852941176
0.102792282941176
0.0242535494117647
0.110035445882353
0.0744253411764706
0.0981073
0.0153469822352941
0.0758546211764706
0.0152906547647059
0.145201741176471
0.0802991894117647
0.103292678823529
0.0759816623529412
0.0992689770588235
0.0776172894117647
0.0652524641176471
0.391012470588235
0.6319105
0.0705383194117647
0.173222529411765
0.199677494117647
0.00991204170588235
0.0783080782352941
0.245703988235294
0.0144377603529412
0.0369449088235294
0.185812976470588
0.0437608147058824
0.208117388235294
0.0608081894117647
0.104323821176471
0.0194874223529412
0.126731941764706
0.0121164731176471
0.0907633223529412
0.442693252941176
0.128789919411765
0.023431862
0.0131710218823529
0.0778680741176471
0.0295607829411765
0.101597727647059
0.07219636
0.134495409411765
0.116496942941176
0.0812118364705882
0.0149897706875
0.0775440211764706
0.135738455294118
0.0627758029411765
0.0643621664705882
0.117141775294118
0.0112421582941176
0.0329238647058823
0.0176246360588235
0.133245382352941
0.143309770588235
0.0868227535294118
0.0617640135294118
0.0732940188235294
0.0148372607058824
0.202095757058824
0.100240602352941
0.0172403418235294
0.02588244
0.0161421514705882
0.0738074929411765
0.115234698823529
0.0782479082352941
0.0162549535625
0.130012105882353
0.0477571835294118
0.0306700517647059
0.0800246288235294
0.302251241176471
0.102115465294118
0.08578939
0.362106241176471
0.653084705882353
0.0638431470588235
0.391918717647059
0.08048942
0.0232775417647059
0.0952645241176471
0.0634306952941176
0.100178721176471
0.0484640752941176
0.0143415935882353
0.0115860420588235
0.0683428764705882
0.0722796117647059
0.0953431394117647
0.0363094647058824
0.0429430423529412
0.03435074875
0.0119433761176471
0.06737641
0.0280572382352941
0.0511778082352941
0.0185667729411765
0.0921327447058824
0.777522052941176
0.0185623404117647
0.0905386617647059
0.0732971341176471
0.0987578141176471
0.115510436470588
0.00883633388235294
0.0687786252941176
0.300479717647059
0.437670923529412
0.0592925835294118
0.102541910588235
0.0781205935294118
0.169978352941176
0.203641835294118
0.0599354405882353
0.0220807676470588
0.243977485882353
0.105086569411765
0.158109141176471
0.111574179411765
0.0747887776470588
0.0149569869411765
0.00695666293529412
0.320602882352941
0.0821532564705882
0.11327141
0.0318664358823529
0.717128941176471
0.039999648125
0.181475361176471
0.113179634705882
0.0269425658823529
0.0218029988235294
0.0193127635294118
0.0191842537058824
0.0827387229411765
0.0883301382352941
0.0988285576470588
0.0241597461764706
0.0883837705882353
0.214153611764706
0.0309799554705882
0.0153345464117647
0.131678688235294
0.0100346750588235
0.0355263147058824
0.0278889635294118
0.0825407711764706
0.0894440864705882
0.204771023529412
0.0418517647058824
0.09350415
0.0762881535294118
0.0169530017647059
0.101994459411765
0.369801276470588
0.0263761552941176
0.136060382352941
0.0216603411764706
0.0565460482352941
0.0125822656470588
0.23572586
0.0199625370588235
0.0972953035294118
0.112855489411765
0.0743761911764706
0.0192451852941176
0.209335782352941
0.113290719411765
0.0136964804705882
0.0953970358823529
0.224861682352941
0.180217976470588
0.0563022623529412
0.0424703747058824
0.11661204
0.751486776470588
0.2453327
0.0220784588235294
0.0664841947058823
0.0309927788235294
0.0726695317647059
0.0339636076470588
0.0830215882352941
0.0812229347058823
0.0206529717647059
0.107860388235294
0.083435719375
0.0990092588235294
0.0868682323529412
0.657001347058824
0.0418337241176471
0.139772518823529
0.137357211764706
0.400432141176471
0.0591126082352941
0.0142056203529412
0.0299635548823529
0.0792999776470588
0.189087876470588
0.194209135294118
0.0351878994117647
0.0268099341176471
0.7991571
0.0305971888235294
0.0957985323529412
0.102951214117647
0.0480322923529412
0.0236074210588235
0.220041060588235
0.0109366017647059
0.0701797776470588
0.318185594117647
0.0165503329411765
0.02777121
0.0872165364705882
0.686673194117647
0.0329700170588235
0.0388323552941176
0.0158255347647059
0.028058903125
0.11742056
0.0181480852941176
0.10510893
0.0776420594117647
0.113712989411765
0.0346571829411765
0.0159041100588235
0.0817716970588235
0.0304897888235294
0.326446494117647
0.0841658817647059
0.0150982739411765
0.0224431238823529
0.0269471029411765
0.0122458243529412
0.101383766470588
0.0996840211764706
0.0124202957058824
0.0252928086470588
0.0723691288235294
0.09022047
0.0576432223529412
0.221799894117647
0.119658655294118
0.105396428823529
0.215548177647059
0.382853541176471
0.0243593291764706
0.0127577123529412
0.269615347058824
0.0712613217647059
0.0828000588235294
0.0197066894117647
0.106667748235294
0.0713784894117647
0.867508770588235
0.172568114705882
0.0234052811764706
0.136411917647059
0.439691958823529
0.0673402588235294
0.133838164705882
0.0194800533529412
0.0232849052941176
0.0162174562352941
0.0519101535294118
0.0869990523529412
0.131009582941176
0.169547958823529
0.128837897058824
0.0769473111764706
0.509193823529412
0.144039672352941
0.0436385547058824
0.122871972352941
0.0339962229411765
0.132828174
0.0558318105882353
0.1207093
0.0695488205882353
0.0278559747058824
0.0566618488235294
0.341461829411765
0.158415927647059
0.0636774729411765
0.0197231347058824
0.0227439658823529
0.0931124923529412
0.06066148
0.01123668025
0.0216816218823529
0.030841336875
0.427957976470588
0.0559404805882353
0.0207604094117647
0.146761647058824
0.638505258823529
0.0439986947058824
0.0376203794117647
0.0837137752941177
0.0133733644705882
0.0196188394117647
0.0113268855294118
0.0136821108823529
0.0923462958823529
0.0197213858823529
0.0303723511764706
0.0627117688235294
0.269237952941176
0.104392149411765
0.0715004588235294
0.0237165629411765
0.0108705529411765
0.0335510023529412
0.025496682
0.168113708823529
0.0390975905882353
0.0138966112352941
0.214579065176471
0.0900426252941176
0.226231364705882
0.204217588235294
0.0547244229411765
0.934573864705882
0.0936831411764706
0.0231441741176471
0.244657976470588
0.0790563894117647
0.202828611764706
0.0296770005882353
0.0264285947058824
0.121448952941176
0.0704178588235294
0.0680409023529412
0.0766547217647059
0.0200598276470588
0.128670411764706
0.0799906311764706
0.0405255958823529
0.0230259072352941
0.0850003282352941
0.0979548464705882
0.363282858823529
0.0801330435294118
0.0637242123529412
0.0572083182352941
0.170082451176471
0.0859913205882353
0.0160281307647059
0.101680624117647
0.118313152941176
0.101780557058824
0.02247597
0.588625941176471
0.113744371764706
0.0956232705882353
0.144211205882353
0.0338565264705882
0.1588774
0.0916547176470588
0.0925108782352941
0.0381008194117647
0.00900479029411765
0.0194516496470588
0.0312640735294118
0.11506736
0.0297965227058824
0.0227309390588235
0.0430706164705882
0.117118796470588
0.0185097758823529
0.0149869507058824
0.0840415711764706
0.151882511764706
0.0616335964705882
0.0753894588235294
0.0155138856875
0.0664880335294118
0.0171369430588235
0.516884429411765
0.172457729411765
0.109409041176471
0.119221258823529
0.0281888523529412
0.0518255241176471
0.0175106797058824
0.1931864
0.126580812941176
0.0808406294117647
0.0242931591176471
0.0158674691764706
0.0169565287058824
0.0234107658823529
0.263898029411765
0.133032208235294
0.0729754847058823
0.0949143052941177
0.105402642941176
0.0497095635294118
0.0319972941176471
0.282791905882353
0.0286505346666667
0.0157594794117647
0.5239734
0.122589067058824
0.0124988268235294
0.103474473529412
0.0186024691176471
0.0248752517647059
0.103700324117647
0.0118926031764706
0.1519502
0.122427411764706
0.0150988115294118
0.147862241176471
0.0908550611764706
0.0886166347058824
0.0764886335294118
0.0929091629411765
0.0756026417647059
0.1540244
0.249556488235294
0.222848329411765
0.268667388235294
0.0640355058823529
0.258833960588235
0.0234247323529412
0.0146215335882353
0.249682747058824
0.0836256476470588
0.122853912941176
0.220184323529412
0.0853189582352941
0.6521775
0.0968348576470588
0.0914292970588235
0.0300667264705882
0.0847325852941176
0.0831478511764706
0.0637726564705882
0.193296885294118
0.0168634972941176
0.127627811764706
0.1358396
0.176712711764706
0.0152003488823529
0.0299998841176471
0.202102570588235
0.0507633752941176
0.0194807064705882
0.0194702134705882
0.163557918235294
0.143553529411765
0.0917471370588235
0.0313776988235294
0.0299883635294118
0.142208311764706
0.2303113
0.0169106034117647
0.0216164164705882
0.298490282352941
0.0967359770588235
0.0168029268235294
0.180712062941176
0.0257829105882353
0.108405236470588
0.0155168733125
0.0928637811764706
0.0435983535294118
0.0362321835294118
0.0327566482352941
0.0983105558823529
0.0189876937058824
0.0115946475882353
0.03257219
0.143142929411765
0.185475811764706
0.0712585135294118
0.0255169947058824
0.0754502535294118
0.246390982352941
0.122192340588235
0.0191535261764706
0.0858220835294118
0.502019794117647
0.149245660588235
0.117471685294118
0.0833229352941176
0.0189802752941176
0.0846981264705882
0.018719953125
0.0694901629411765
0.0147612669411765
0.143703523529412
0.0413760647058824
0.0138980721176471
0.08000483
0.07643716
0.0517702852941176
0.100089501764706
0.0297431194117647
0.144211182352941
0.114251781176471
0.0873521464705882
0.0173480947058824
0.103669747647059
0.346771705882353
0.0241322524117647
0.0662721164705882
0.168554994117647
0.0678199194117647
0.129108107058824
0.0918025852941176
0.139722011764706
0.0213748976470588
0.137756027647059
0.0565351429411765
0.09558155
0.0926286776470588
0.0439426670588235
0.238758647058824
0.106463174117647
0.0134928445294118
0.136791341176471
0.0151392629411765
0.0707731370588235
0.0143113153529412
0.0648225111764706
0.101614892352941
0.0525278323529412
0.188342564705882
0.0291787864705882
0.125543270588235
0.0204484607058824
0.0288149758823529
0.00841746127647059
0.0333576547058824
0.02629072
0.0140059521764706
0.0758300370588235
0.857340417647059
0.013194455
0.115965591764706
0.0612453941176471
0.0689851423529412
0.126181348823529
0.0329204682352941
0.08777289
0.114684312941176
0.0164583554705882
0.0621992888235294
0.0178411105882353
0.0209613082352941
0.0233596068235294
0.0213476094117647
0.198796947058824
0.209199784705882
0.218409347058824
0.0905747458823529
0.0248715657058824
0.113512798235294
0.0798510975
0.200166743647059
0.0303602005882353
0.366655217647059
0.831793082352941
0.297855369411765
0.675866135294118
0.0596085364705882
0.104966366875
0.101913065882353
0.0515436729411765
0.0510687141176471
0.131101129411765
0.0247403176470588
0.0879943876470588
0.0583926676470588
0.269606335294118
0.0385374367058824
0.0333251064705882
0.172585322352941
0.04665384
0.0494998435294118
0.130178996470588
0.101943542941176
0.0112110907647059
0.0520598452941176
0.0168442797647059
0.0805001323529412
0.124253929411765
0.282977772352941
0.0882551111764706
0.196881635294118
0.0937378511764706
0.111176048235294
0.113388349411765
0.0227028870588235
0.177965752941176
0.0841201758823529
0.257904217647059
0.0255378588235294
0.0533640423529412
0.016875213
0.103050914705882
0.0275134176470588
0.0553035217647059
0.02412652
0.403373258823529
0.231417458823529
0.113235568823529
0.0933823076470588
0.0708710417647059
0.11492881
0.0186829675625
0.157901405882353
0.134478664705882
0.0116140467058824
0.527113723529412
0.239932705882353
0.146287411764706
0.0983589094117647
0.0850155488235294
0.0166634676470588
0.0436805405882353
0.0201922288235294
0.0221101382352941
0.100206527647059
0.0153442011764706
0.854691964705882
0.0139493215294118
0.0189553547058824
0.0754958041176471
0.0393555764705882
0.0717034958823529
0.224964041176471
0.0127414664705882
0.126863844117647
0.118909507647059
0.355437147058824
0.0116984477647059
0.104417913529412
0.0188790745294118
0.0899103723529412
0.0137346113529412
0.0126812467058824
0.153579458823529
0.519010347058824
0.103249679375
0.100008083529412
0.170679184117647
0.107481831764706
0.00835849905882353
0.0979100341176471
0.328240252941176
0.0199533625882353
0.0199265788823529
0.0968771094117647
0.02197539
0.0924529323529412
0.101567346470588
0.0352538829411765
0.0209955889411765
0.0135205263529412
0.0241008017647059
0.0600741894117647
0.250710497058824
0.217354776470588
0.02816276
0.0883419194117647
0.0237215975294118
0.0328316082352941
0.143427976470588
0.221211464705882
0.1422801
0.0710963617647059
0.0411850323529412
0.216203135294118
0.103078171764706
0.0211853141176471
0.0795773170588235
0.0850350282352941
0.0103635892352941
0.199338858823529
0.11678585
0.0284806952941176
0.215356229411765
0.109343698235294
0.0225808494117647
0.018901679375
0.0916027515882353
0.0232931035294118
0.0903503035294118
0.0839899276470588
0.0312352258823529
0.0478677747058824
0.0543637835294118
0.0230128752941176
0.273113511764706
0.0886554570588235
0.0840531476470588
0.0120862602352941
0.07560428
0.0552681994117647
0.0997102688235294
0.03547834
0.367113035294118
0.146321888235294
0.0657599494117647
0.0500439182352941
0.117021025294118
0.123220264705882
0.0153086987058824
0.129827562352941
0.112668802352941
0.0155246536875
0.172150817647059
0.0153125417647059
0.0243907017647059
0.113762589411765
0.158060747058824
0.0744169405882353
0.0152472624705882
0.0917171788235294
0.121809340588235
0.137247552941176
0.118679411176471
0.100507615882353
0.134903364705882
0.0681167588235294
0.0178552378823529
0.0799272176470588
0.1767235
0.0569772123529412
0.0149189455294118
0.0432236705882353
0.0509690676470588
0.0230188870588235
0.0231703864705882
0.157488941176471
0.194275547058824
0.108068554705882
0.0812283670588235
0.214812941176471
0.0861835052941176
0.08267652
0.2474163375
0.0275714152941176
0.0977161470588235
0.103592326470588
0.151370405764706
0.0911804629411765
0.205448458823529
0.148765498823529
0.0263167523529412
0.317070594117647
0.0998701029411765
0.203633558823529
0.0162530678823529
0.0842370470588235
0.03345005
0.0537997652941176
0.0170785941176471
0.0255031411764706
0.0627717505882353
0.0868429894117647
0.213689578823529
0.0255132782352941
0.0122748000588235
0.0406069905882353
0.0246611023529412
0.120008723529412
0.125576949411765
0.0121697749411765
0.05373709
0.03740892
0.0150013530625
0.0577630588235294
0.0134682573529412
0.0889195358823529
0.0470219741176471
0.144539294117647
0.225499294117647
0.0277677188235294
0.0409398747058824
0.0534596994117647
0.0828612664705882
0.0226658305882353
0.0415485058823529
0.329359176470588
0.0179167489411765
0.0257761164705882
0.289173729411765
0.148110870588235
0.0157718308823529
0.114269807058824
0.0232788423529412
0.0180853664117647
0.0228864535294118
0.0383730329411765
0.01623359
0.145682105882353
0.0699220176470588
0.0260559711764706
0.03118392375
0.0207948135294118
0.0124147395882353
0.159956531176471
0.0402795829411765
0.111532810588235
0.419996941176471
0.0976967041176471
0.0211884640588235
0.208051911764706
0.0796990588235294
0.396119029411765
0.0795631652941177
0.256954958823529
0.0377423435294118
0.0254225070588235
0.111401934705882
0.0958313735294118
0.3299613
0.0597713141176471
0.103822969411765
0.0180804107058824
0.120346042352941
0.0159834704117647
0.0928763870588235
0.0847910947058823
0.318998505882353
0.0802269817647059
0.409061558823529
0.0880229123529412
0.0303480923529412
0.0153624491764706
0.780530405882353
0.0223166447058824
0.221574623529412
0.353033829411765
0.125440374705882
0.0797351094117647
0.111798608823529
0.0636339794117647
0.0184776510588235
0.0347128188235294
0.0480377629411765
0.111842978823529
0.0180670335294118
0.0946133323529412
0.0121892409411765
0.245469523529412
0.059074763125
0.0289142947058824
0.0459392875
0.0836780505882353
0.0694714776470588
0.0791251647058824
0.0593077729411765
0.0235957264705882
0.0302436264705882
0.598949588235294
0.0414703541176471
0.0960509694117647
0.227081805294118
0.0752478864705882
0.0892242505882353
0.722003305882353
0.216373841176471
0.0869921682352941
0.456708752941176
0.0404432276470588
0.0359374270588235
0.311733188235294
0.0100396571875
0.0720713341176471
0.0811034723529412
0.323414794117647
0.0256919151176471
0.480191394117647
0.104754402941176
0.180517023529412
0.0630304652941176
0.0213581993529412
0.607145305882353
0.0936063870588235
0.0123028711764706
0.0674418776470588
0.101285380588235
0.116902595294118
0.232385917647059
0.0164871821764706
0.0872037394117647
0.241302052941176
0.0403791029411765
0.131772211764706
0.113957384117647
0.0820920252941176
0.0161863145
0.242004804705882
0.143853564705882
0.02738874
0.0789037364705882
0.0794716776470588
0.190597957058824
0.110622752352941
0.0992657211764706
0.152604464705882
0.135491190588235
0.249000289411765
0.07586369
0.0146648542941176
0.0185122844705882
0.534069864705882
0.0763545847058824
0.227654782352941
0.164443260588235
0.0693898941176471
0.152679747058824
0.0224380434705882
0.0269617076470588
0.0999958117647059
0.02811631
0.0207909588235294
0.436376976470588
0.0568214005882353
0.168609592941176
0.0661101694117647
0.0764986088235294
0.113312279411765
0.270671752941176
0.5282567
0.0163004955294118
0.0157220155294118
0.101000317058824
0.110103854117647
0.0636249717647059
0.163159005882353
0.0320116694117647
0.0970993964705882
0.132806423529412
0.150878850588235
0.0294498664705882
0.0334094814285714
0.0980435235294118
0.0203889882352941
0.125927492941176
0.351537847058824
0.259297808235294
0.05551654
0.0443563017647059
0.0145905029411765
0.0167931724117647
0.0988627547058823
0.0518267694117647
0.0769253282352941
0.0946782488235294
0.124268488235294
0.0227735523529412
0.0382121670588235
0.285545381764706
0.0576640652941176
0.0108518306470588
0.0337287994117647
0.0910880341176471
0.242021082352941
0.022756333125
0.0197695647058824
0.107374674117647
0.01957882625
0.0989697929411765
0.104123062352941
0.0675708029411765
0.0130091220588235
0.0154284005294118
0.0808357188235294
0.0855305294117647
0.0338121394117647
0.0846996341176471
0.142164777058824
0.0788087682352941
0.190856388235294
0.038860048125
0.0848973988235294
0.0291715947058824
0.135889744117647
0.0122704922352941
0.00974895329411765
0.149282654117647
0.0137053714705882
0.101904147058824
0.00898644035294118
0.0513370476470588
0.0996264141176471
0.0155752011176471
0.0200972352941176
0.02707468
0.0234059364705882
0.0186614522941176
0.00810825752941177
0.112386499411765
0.0115208717647059
0.0984503682352941
0.180224582352941
0.0941399947058824
0.0201123641176471
0.0964564823529412
0.118067697058824
0.0520179941176471
0.359146205882353
0.1248207
0.137152588235294
0.150126429411765
0.0700751305882353
0.134509941176471
0.167831147058824
0.138863835294118
0.110713334117647
0.0169002067647059
0.461817388235294
0.0343691694117647
0.0122740483529412
0.0139166605882353
0.309496617647059
0.0812031741176471
0.0264602282352941
0.123469252941176
0.0807062676470588
0.0289895764705882
0.0302403035294118
0.0810767417647059
0.00973179247058823
0.0668641517647059
0.294550441176471
0.0647088752941176
0.0151567054117647
0.0171743394117647
0.0232990482352941
0.101994633529412
0.10348951
0.0121904374705882
0.354556547058824
0.0989792823529412
0.0437973276470588
0.0789687347058824
0.0222285025294118
0.183701523529412
0.0211582904117647
0.0596256
0.0296547752941176
0.0962122782352941
0.0866897958823529
0.127260211764706
0.0620942641176471
0.0676358370588235
0.0244850264705882
0.128791226666667
0.0158222776470588
0.204634941176471
0.0186439341176471
0.0130423414117647
0.0144761895294118
0.0382688411764706
0.0206561182352941
0.0179545201176471
0.267250970588235
0.246888493529412
0.0155586358823529
0.0971276758823529
0.150573129411765
0.0975379658823529
0.0948040352941176
0.0629934552941177
0.0195889082352941
0.0365396635294118
0.107682371764706
0.09422234
0.0131505512352941
0.0448202688235294
0.0939657523529412
0.0286373923529412
0.153134388235294
0.0243798997647059
0.0638395729411765
0.0259599482352941
0.0410332594117647
0.0160347491764706
0.0558314182352941
0.0695458358823529
0.462589917647059
0.0610616623529412
0.0251914364705882
0.0254296229411765
0.0190516817647059
0.0835751188235294
0.0796041935294118
0.3921448
0.0734578023529412
0.0164574912941176
0.0928403435294118
0.0216520064705882
0.169173223529412
0.0550192011764706
0.0603540517647059
0.1692709
0.0336240082352941
0.0157330984375
0.0274002312352941
0.0172176829411765
0.0697077141176471
0.0115445654705882
0.0980894217647059
0.0534569358823529
0.117748965294118
0.0806470676470588
0.153700317647059
0.02300930575
0.0625165729411765
0.257304076470588
0.0287129541176471
0.03274264
0.0682154723529412
0.0174919024705882
0.113849762352941
0.0712507423529412
0.201835321176471
0.238809841176471
0.0408222411764706
0.0239335562352941
0.0196549147058824
0.0146838871176471
0.00761428370588235
0.01877487625
0.0240801305882353
0.130528335294118
0.0190182252352941
0.0986211964705882
0.124109525882353
0.0153912380588235
0.116545774117647
0.105004354705882
0.0704402741176471
0.0151694269411765
0.103708354117647
0.139271876470588
0.118562196470588
0.139730688235294
0.215274805882353
0.0189643029411765
0.0942891711764706
0.150629588235294
0.015387998
0.173472752941176
0.0319988588235294
0.0147703000588235
0.125574287647059
0.067347165
0.105162565882353
0.0233239994117647
0.282810552941176
0.0147908785294118
0.0583947405882353
0.0705715735294118
0.0911264594117647
0.0229826958823529
0.110636034117647
0.0163208121176471
0.111027442941176
0.114874332352941
0.03058906
0.126180597058824
0.0170323664705882
0.0100958147647059
0.152928475882353
0.0720214105882353
0.684344847058823
0.167448823529412
0.0250605214705882
0.222330447058824
0.110692831764706
0.00580928876470588
0.0450120641176471
0.0792198235714286
0.0766834717647059
0.0961142152941176
0.177399921764706
0.00846687882352941
0.0639560294117647
0.0204572241176471
0.0254999470588235
0.09553185
0.0968207241176471
0.0649283429411765
0.1040612
0.013424604
0.02039301625
0.365702317647059
0.202339354941176
0.430656047058824
0.0902519211764706
0.0382302223529412
0.0208639264705882
0.102433749411765
0.0696295052941177
0.152107523529412
0.116291171764706
0.0421746523529412
0.0175335091875
0.0940651647058824
0.0340955541176471
0.113713101176471
0.053454853125
0.160499908235294
0.308819758823529
0.0704860447058824
0.0155633243529412
0.119869548235294
0.108645692352941
0.0110232159411765
0.230384611764706
0.100866245294118
0.2398029
0.0726028017647059
0.159424788235294
0.0744260611764706
0.0840917335294118
0.120680878823529
0.154663282352941
0.0326254882352941
0.451953523529412
0.0372294823529412
0.0141184428823529
0.0227299535294118
0.0298583111764706
0.011971478
0.0481495788235294
0.179761352941176
0.0258941447058824
0.0616500423529412
0.013249779
0.0116282226470588
0.111069125294118
0.0863076923529412
0.103359307647059
0.0169108877647059
0.116864834705882
0.135785088235294
0.0244323458823529
0.0448758323529412
0.0267398947058824
0.144549605882353
0.311879282352941
0.0976230970588235
0.0211783311764706
0.0620395594117647
0.125853169411765
0.349607570588235
0.188921588235294
0.0959790811764706
0.0622861058823529
0.0871367570588235
0.183896735294118
0.0778714923529412
0.0868233029411765
0.285042143529412
0.0858282311764706
0.100198342941176
0.0251365129411765
0.00779034531176471
0.0946393335294118
0.168386764705882
0.386559776470588
0.0103991449411765
0.101603744117647
0.325867105882353
0.366157223529412
0.07486046
0.204233762941176
0.0817477017647059
0.0283424347058824
0.174846129411765
0.0953048152941176
0.374976229411765
0.0683294241176471
0.0965681058823529
0.0893506276470588
0.0901507158823529
0.0728077958823529
0.0709180388235294
0.0836830558823529
0.0203430479411765
0.123603988235294
0.229069064705882
0.0576728864705882
0.133857725
0.066488191875
0.238122152941176
0.0324447217647059
0.0752966088235294
0.0117214264705882
0.017288946375
0.166797470588235
0.243264441176471
0.119359318823529
0.0200627447058824
0.109570314117647
0.121863549411765
0.0880277170588235
0.09072568
0.0679473141176471
0.0785100617647059
0.0177030732941176
0.0890095188235294
0.0657329417647059
0.0485301529411765
0.0739281905882353
0.0208161841176471
0.255143547058824
0.516264405882353
0.0984307747058824
0.0370501876470588
0.0906932111764706
0.0224875876470588
0.268555741176471
0.0107329601764706
0.0916308717647059
0.107207635294118
0.0895501717647059
0.0823346341176471
0.392270905882353
0.0536129782352941
0.10749787
0.0694181105882353
0.249783827647059
0.310451205882353
0.125923094117647
0.0615637647058824
0.362878270588235
0.04326343
0.0182550747058824
0.131893947058824
0.0270863205882353
0.152807517647059
0.0124031211176471
0.221632279411765
0.0249797689411765
0.161737370588235
0.105428362352941
0.209222029411765
0.0920451376470588
0.218884982352941
0.0976266529411765
0.0812082635294118
0.274382941176471
0.0733596994117647
0.135930422941176
0.249490368823529
0.114390154117647
0.175125029411765
0.0175390431764706
0.357359781764706
0.0149189662352941
0.0602997305882353
0.0957189541176471
0.0189544111764706
0.116183397647059
0.0675753041176471
0.123150062352941
0.0734311135294118
0.0172526852352941
0.0948701494117647
0.0938643452941176
0.181770135294118
0.0966525741176471
0.0792085694117647
0.0705420564705882
0.0140536582352941
0.0899797811764706
0.0710568235294118
0.0839266123529412
0.139928295882353
0.0496367905882353
0.0747228023529412
0.188498052941176
0.19790606
0.0287269258823529
0.0751572547058824
0.0585906505882353
0.250858252941176
0.0260391605882353
0.0258069105882353
0.312935981764706
0.119336972764706
0.0811804747058824
0.0170758798823529
0.243422075294118
0.0120850576470588
0.0163256956470588
0.0206094117647059
0.013988619125
0.202980611764706
0.00987140111764706
0.420249623529412
0.11081487
0.146029085294118
0.172163035294118
0.0644061005882353
0.0129137768823529
0.108631132352941
0.0146791156470588
0.279505376470588
0.159204627647059
0.0899566705882353
0.0699695779411765
0.3153892
0.0172147544705882
0.0470793482352941
0.239685664705882
0.0829082270588235
0.0846455505882353
0.0247563511764706
0.0474311076470588
0.017101392125
0.4407535
0.0923446723529412
0.0902026523529412
0.0100876956470588
0.540606435294118
0.124575388823529
0.0700044011764706
0.0195193771764706
0.100310087058824
0.0513429588235294
0.0824666929411765
0.0887077035294118
0.0327211094117647
0.634012217647059
0.0861846223529412
0.457892658823529
0.0178680596470588
0.0677989582352941
0.211184423529412
0.176563887294118
0.100659418235294
0.0276864605882353
0.0541414135294118
0.186563713529412
0.0163247407058824
0.0882614970588235
0.0663095341176471
0.137452311764706
0.124158752941176
0.590791711764706
0.0424457370588235
0.177470729411765
0.175215144705882
0.06726009
0.06122982
0.331954752941176
0.127653641764706
0.323244
0.121391535294118
0.0569282264705882
0.262872105882353
0.132865442941176
0.0444568847058824
0.105188707058824
0.0924261417647059
0.308026811764706
0.153560525
0.045400095
0.0188064064705882
0.10442947
0.032892568125
0.248073523529412
0.161402994117647
0.0230534370588235
0.225641458823529
0.0221083094117647
0.1878429
0.0212278658823529
0.0155416905294118
0.238022305882353
0.165175023529412
0.142488865882353
0.0730898482352941
0.0160471219411765
0.0195325385
0.0744264917647059
0.115522510588235
0.0595144017647059
0.946351694117647
0.221616677058824
0.017026736
0.244425338823529
0.129465288235294
0.0755380429411765
0.0312863905882353
0.0190954114117647
0.128483787058824
0.07687277125
0.0711036058823529
0.0216445005294118
0.103619921764706
0.0369637591176471
0.172888092352941
0.0118121897058824
0.204591564705882
0.0133569035294118
0.0718592570588235
0.172975411764706
0.0751862241176471
0.169238594117647
0.0744544052941176
0.179653270588235
0.0900129335294118
0.171321352941176
0.0166804853529412
0.0910253629411765
0.104930055882353
0.728409782352941
0.131044370588235
0.0211938281176471
0.191558947058824
0.152080278235294
0.0926828488235294
0.112081233529412
0.0119527312352941
0.103746594117647
0.0742759564705882
0.165665305882353
0.454471141176471
0.0205183129411765
0.0659333388235294
0.137867106470588
0.0389525647058824
0.0272642147058824
0.0266771411764706
0.0948649864705882
0.017734088
0.137409311764706
0.0947891341176471
0.11082335
0.192613435294118
0.192677438235294
0.0823586988235294
0.123666811764706
0.110066947647059
0.0783654235294118
0.0989350917647059
0.0149213707647059
0.0620501735294118
0.0238399802352941
0.123145067647059
0.0140763651176471
0.0134496296470588
0.0145313184117647
0.0908366223529412
0.0841301658823529
0.0497619735294118
0.0459256082352941
0.111788895294118
0.145369170588235
0.0265240111764706
0.0643958741176471
0.0192868294117647
0.0161945052352941
0.0297103764705882
0.0773217641176471
0.0164249176470588
0.0660310935294118
0.0296707988235294
0.0156444460588235
0.0840495194117647
0.110218201176471
0.227210852941176
0.0857637982352941
0.0194700923529412
0.0189331047058824
0.0873428541176471
0.0965499111764706
0.172819988235294
0.589354252941176
0.0730216829411765
0.0275427561764706
0.225404158823529
0.0375786494117647
0.0469578211764706
0.0135874057058824
0.0933073494117647
0.0826346276470588
0.432939058823529
0.186951970588235
0.0612600788235294
0.698896105882353
0.0149131988235294
0.0537944682352941
0.0394933035294118
0.0197032244705882
0.0202356041176471
0.0894180705882353
0.0871360323529412
0.0673894917647059
0.0118094262352941
0.0787945452941176
0.0133643276470588
0.196890005882353
0.0879069476470588
0.008691269625
0.105125311764706
0.388270064705882
0.00955675835294118
0.101683167647059
0.0669780688235294
0.0412859347058824
0.0836940847058824
0.0781670941176471
0.0745536629411765
0.0263094023529412
0.130351604705882
0.156228416470588
0.0451296605882353
0.306627847058824
0.100178797058824
0.104351758823529
0.158852182352941
0.129034087647059
0.123423069411765
0.0379496588235294
0.118852448235294
0.0370749482352941
0.0667457252941177
0.0133698764705882
0.123390442176471
0.0102525368823529
0.189419664705882
0.465651747058824
0.0243555911764706
0.0894350052941176
0.0369223047058824
0.176033076470588
0.0350824082352941
0.146122852941176
0.130565411764706
0.167863388235294
0.0279664058823529
0.08716217
0.0152779252941176
0.0917298311764706
0.0866613229411765
0.0921524564705882
0.121620189411765
0.539230805882353
0.0908080529411765
0.0848554094117647
0.317532529411765
0.0226442823529412
0.0246030623529412
0.0179037947058824
0.0723205276470588
0.325471394117647
0.0282608570588235
0.294481752941176
0.105126324705882
0.0712981629411765
0.0709770294117647
0.164981623529412
0.146218117647059
0.0288874476470588
0.132187528823529
0.291670488235294
0.202061449411765
0.0846081411764706
0.110481651176471
0.123841576470588
0.129015288235294
0.207398517647059
0.0784957164705882
0.0952039617647059
0.0175220783529412
0.08748794
0.0665024317647059
0.0461366888235294
0.300778147058824
0.02352289
0.183589042352941
0.0204864607058824
0.132368752941176
0.0407552076470588
0.142961464705882
0.232913244117647
0.0479601623529412
0.639170176470588
0.0177092397647059
0.177955552941176
0.112693248823529
0.0987072788235294
0.0809022494117647
0.0821258582352941
0.109115678235294
0.130862470588235
0.0715069729411765
0.0299688323529412
0.0817038682352941
0.0961739164705882
0.0223049558125
0.0139639774117647
0.111387155882353
0.497612941176471
0.0276039288235294
0.0816956882352941
0.0999255905882353
0.0152641411176471
0.0747334976470588
0.150319817647059
0.164614841176471
0.0265672770588235
0.0593840058823529
0.0109335071764706
0.200752488235294
0.128860389411765
0.07890798
0.0638285629411765
0.0245172658823529
0.0941243276470588
0.0983057247058823
0.225961523529412
0.247031829411765
0.0114086152352941
0.0864091541176471
0.0148002259411765
0.0282744870588235
0.191464947058824
0.0718442647058824
0.00862951005882353
0.124145251176471
0.053315935625
0.111078111764706
0.0232433658235294
0.105786624705882
0.497004017647059
0.243253588235294
0.106899391176471
0.0112356717058824
0.0114133837647059
0.0989971717647059
0.0946568082352941
0.0145189259375
0.122900544705882
0.134706211764706
0.010130454
0.0129955770588235
0.0884034647058824
0.0205005135294118
0.0167649788235294
0.114937515882353
0.0278524588235294
0.0887377929411765
0.0735966470588235
0.195068729411765
0.0211703364705882
0.258306205882353
0.323547429411765
0.016684761
0.156186317647059
0.0081550939375
0.0706615735294118
0.0621234623529412
0.0947203470588235
0.0212710884117647
0.0978059105882353
0.02299707375
0.6828235
0.149170364705882
0.232020170588235
0.0840511382352941
0.100646056470588
0.135435841176471
0.186887188235294
0.0193068547058824
0.113368353529412
0.0320183041176471
0.0152232125882353
0.137717458823529
0.0893693623529412
0.113051261764706
0.0673266976470588
0.0138367131176471
0.334166158823529
0.0275301517647059
0.112600808823529
0.0818394052941177
0.0148669992352941
0.0633197917647059
0.106686065882353
0.0789950794117647
0.140939411764706
0.0916333188235294
0.0358669670588235
0.0857520635294118
0.0922361323529412
0.0538213129411765
0.237630170588235
0.00864867023529412
0.0655039323529412
0.0784784270588235
0.0291219541176471
0.0993696905882353
0.0321273870588235
0.0937791958823529
0.03755302
0.0368672864705882
0.0183278429411765
0.116024517647059
0.192232470588235
0.0162654788235294
0.0408064964705882
0.125481629411765
0.137375345882353
0.0198386405882353
0.108130914117647
0.0548271294117647
0.0682001247058824
0.0489220552941176
0.019199414
0.450352941176471
0.0765391694117647
0.0200906550588235
0.0808249382352941
0.105895760588235
0.105108352352941
0.218147170588235
0.0417748547058824
0.0990831588235294
0.0598179323529412
0.07295436
0.0607769276470588
0.0193090835294118
0.0237895276470588
0.0216810184705882
0.0162294765294118
0.0887941182352941
0.0977084958823529
0.118710579411765
0.253462188235294
0.02547312
0.0196535693529412
0.318835711764706
0.127348805882353
0.0221709617647059
0.485394958823529
0.0505223211764706
0.306766948235294
0.110779184705882
0.0855752523529412
0.0785684011764706
0.0656562952941177
0.204172196470588
0.0726343105882353
0.152659707058824
0.0234793195882353
0.0889203541176471
0.08667472
0.0768736658823529
0.0935375270588235
0.00979159735294118
0.370312911764706
0.202256117647059
0.0265210194117647
0.117457622352941
0.137578288235294
0.0781585629411765
0.124966717647059
0.0236671341176471
0.0596591082352941
0.0649617517647059
0.0334855376470588
0.0922410964705882
0.0228442341176471
0.267125564705882
0.105135181764706
0.319639911764706
0.0761484882352941
0.103751118235294
0.0713541623529412
0.0158061156470588
0.0207025564705882
0.0617485335294118
0.0807553917647059
0.0126337760588235
0.101886991764706
0.0964700552941176
0.0165569765294118
0.0714912894117647
0.31282446875
0.0347881217647059
0.0201027029411765
0.0116733535882353
0.0646676823529412
0.0748588605882353
0.0132421152941176
0.00789682564705882
0.100480752352941
0.118684907058824
0.111309020588235
0.00983964847058824
0.1155127
0.0160866245882353
0.148472935294118
0.00863445776470588
0.138939752941176
0.114798551764706
0.150356247058824
0.0928953523529412
0.0463467435294118
0.0678850547058824
0.0496180488235294
0.132145458823529
0.009580359
0.264887070588235
0.0145072614705882
0.0109867786470588
0.0110731252352941
0.186575217647059
0.0943802729411765
0.0924614376470588
0.058530706875
0.104388538235294
0.0799878323529412
0.118127635294118
0.144202529411765
0.299833864705882
0.0446305735294118
0.0986287405882353
0.182900952941176
0.0118258285294118
0.242521488235294
0.249553717647059
0.11586064
0.014092107
0.10096539
0.120848731764706
0.0992097935294118
0.0704713052941176
0.279367888235294
0.155231582352941
0.198804152941176
0.111800312352941
0.137883222941176
0.120306573529412
0.0298747665294118
0.0490235029411765
0.0759282135294118
0.0851525717647059
0.201087070588235
0.0961426958823529
0.143595516470588
0.0123279244117647
0.01937548
0.0172721117647059
0.0265760094117647
0.0253659700588235
0.0712571605882353
0.0682497429411765
0.0184994925294118
0.326016735294118
0.0890414435294118
0.0947446611764706
0.0527647235294118
0.01646086
0.0148069574117647
0.315080482352941
0.0790758747058824
0.105807923529412
0.134803647058824
0.190864076470588
0.0774805570588235
0.110984798235294
0.2342382
0.142360040588235
0.0623189776470588
0.103729497647059
0.0174900327058824
0.0576598694117647
0.0562570511764706
0.0838620917647059
0.0681125135294118
0.210934558823529
0.116035711764706
0.0781051535294118
0.0895692394117647
0.0297603835294118
0.116948758235294
0.107482535294118
0.0216043433125
0.0324099964705882
0.204015017647059
0.04211493
0.0914002705882353
0.149933978823529
0.132223417647059
0.0230668365882353
0.0937716364705882
0.0798097552941176
0.119654356470588
0.121313400588235
0.06769906
0.0731259388235294
0.0195884882941176
0.12173695
0.653706870588235
0.113151427647059
0.0488733023529412
0.0252186194117647
0.07600243
0.433030152941176
0.200947135294118
0.123265242941176
0.0817762723529412
0.0147237564117647
0.0284458217647059
0.192816535294118
0.0633647394117647
0.107099131176471
0.00928646458823529
0.0544613264705882
0.0133081851176471
0.149542347058824
0.115612831764706
0.0934837752941177
0.0192945941176471
0.108560897647059
0.0270059411764706
0.0182768217647059
0.0146775794117647
0.0333208911764706
0.0288820329411765
0.0390805635294118
0.0424681452941176
0.0949885423529412
0.0262921582941176
0.0806153411764706
0.0912541352941176
0.1656305
0.0929851105882353
0.224588905882353
0.0431414011764706
0.0410176288235294
0.0199152711764706
0.0761383711764706
0.218797694117647
0.198141135294118
0.189250788235294
0.0944430876470588
0.1463006
0.0482544417647059
0.07450504
0.111046394705882
0.0955016929411765
0.0196793771764706
0.107549583529412
0.0210837235882353
0.0744028135294118
0.03258242375
0.0390268741176471
0.0266623101764706
0.117030483529412
0.0172356480588235
0.0288823758823529
0.0188816827058824
0.0919104888235294
0.0793458017647059
0.103892004705882
0.161419078823529
0.0889755447058824
0.0220223347058824
0.136547417647059
0.119789676470588
0.0123917892941176
0.0813416829411765
0.152282129411765
0.112499641176471
0.0351069476470588
0.0986612364705882
0.336621370588235
0.0613130323529412
0.404432529411765
0.0182518994117647
0.14175058125
0.0207328998235294
0.0984584388235294
0.299295582352941
0.118538355882353
0.151242501764706
0.0232128882352941
0.202470105882353
0.0866085370588235
0.217084617647059
0.0646619852941177
0.276412929411765
0.0789646323529412
0.016001114
0.0534911564705882
0.0713093764705882
0.0268842664705882
0.0641069141176471
0.197397241176471
0.00939800841176471
0.0181205288235294
0.08663347
0.0992378376470588
0.0270806333529412
0.0756403323529412
0.108184723529412
0.109659294705882
0.0662852452941177
0.0430550782352941
0.0910337470588235
0.0708596476470588
0.0549080135294118
0.125272135294118
0.0607905
0.193175194117647
0.0832089005882353
0.0296317282352941
0.242248747058824
0.0983600764705882
0.155972257647059
0.0830232188235294
0.0214866170588235
0.0170789409411765
0.0421584752941176
0.166773047058824
0.0921684535294118
0.279255376470588
0.108934084117647
0.0180846201764706
0.0714349552941176
0.639121611764706
0.139876611764706
0.0905104176470588
0.0956326194117647
0.027037757
0.113656237647059
0.618377352941176
0.292446117647059
0.0184499935294118
0.0331871476470588
0.0233477164705882
0.0226653941176471
0.0172005941764706
0.117821428235294
0.126097658823529
0.0160450337647059
0.0209234729411765
0.151854362941176
0.195054476470588
0.103002093529412
0.0107320985294118
0.0820266923529412
0.021118881
0.149072241176471
0.0100378092941176
0.225944838235294
0.08483274
0.388757752941176
0.04556358
0.0888151682352941
0.372403388235294
0.891662511764706
0.142666535294118
0.0169920961764706
0.0828150452941177
0.109738933529412
0.0898708452941177
0.0412447470588235
0.110652738823529
0.159577297647059
0.0241053088235294
0.0730057958823529
0.126900258823529
0.113897821176471
0.113975837058824
0.0889445870588235
0.0650805670588235
0.294648317647059
0.152458182352941
0.02469616
0.0611997270588235
0.111938104705882
0.0616112005882353
0.303192085294118
0.100287057647059
0.0450984352941176
0.0179923021764706
0.138685715882353
0.0891929088235294
0.123769160588235
0.258062464705882
0.453470341176471
0.102656007058824
0.0176709164705882
0.0131696527058824
0.0278740017647059
0.0754865888235294
0.0370488882352941
0.0953519070588235
0.146110141176471
0.0262162476470588
0.0165038865882353
0.0233414835294118
0.155999029411765
0.0985643794117647
0.147762961176471
0.146205764705882
0.135917927647059
0.0924235564705882
0.0184748041176471
0.0315483476470588
0.0916053864705882
0.171318517647059
0.119679276470588
0.0160871147647059
0.01779387
0.0887573258823529
0.0110808457647059
0.124357901764706
0.128170758823529
0.137790141176471
0.0160725906875
0.0335263929411765
0.0930022341176471
0.831573988235294
0.0687074705882353
0.0394091141176471
0.0329833223529412
0.0492290247058824
0.017111161
0.0285605035294118
0.0344475752941176
0.0886039035294118
0.110321258235294
0.110866647058824
0.0884936135294118
0.0143509161764706
0.0881661805882353
0.147454094117647
0.213196823529412
0.0132634371764706
0.0124723664705882
0.0223534952941176
0.0151190752941176
0.117962700625
0.0554668405882353
0.0232568171176471
0.140621776470588
0.0157818261176471
0.0155013231176471
0.0899568447058824
0.123213277058824
0.369031588235294
0.0812173917647059
0.188768305882353
0.0223615576470588
0.0877258464705882
0.0562077447058824
0.156203370588235
0.0829012452941176
0.0652497276470588
0.0272926429411765
0.0212933270588235
0.341965570588235
0.134424017647059
0.0930470658823529
0.314629552941176
0.130209300588235
0.0913232447058824
0.108708769411765
0.0228278886470588
0.268351776470588
0.0422554605882353
0.103042315882353
0.267892988235294
0.0160697718823529
0.00972241935294118
0.182552758823529
0.08245048
0.260214029411765
0.135512076470588
0.248851176470588
0.110244231764706
0.01085806675
0.106259832352941
0.101060152352941
0.021597926875
0.0453329111764706
0.181433952941176
0.0576977970588235
0.519499111764706
0.0590087552941176
0.0397186882352941
0.209935835294118
0.201797714117647
0.0862402905882353
0.118673486470588
0.104276978235294
0.0786757464705882
0.617636511764706
0.0104324580588235
0.0831993435294118
0.121928811764706
0.175427970588235
0.6988554
0.117654794117647
0.0785378894117647
0.0204844970588235
0.335714135294118
0.327635976470588
0.121545699411765
0.0823264064705882
0.763523858823529
0.122708984705882
0.0916251864705882
0.137686494117647
0.0478693258823529
0.109845425294118
0.0919989411764706
0.110154788823529
0.0952958158823529
0.0187421877058824
0.0880529964705882
0.01517346
0.114449607647059
0.252135323529412
0.0268203882352941
0.018707138
0.0644830741176471
0.06638779
0.0944963476470588
0.0783514094117647
0.181357502941176
0.01529404
0.161477023529412
0.170386188235294
0.00766234882352941
0.0112725387058824
0.0271611070588235
0.0854129894117647
0.0942499388235294
0.0190417476470588
0.194453135294118
0.0662812558823529
0.0153578758823529
0.0174512335294118
0.00975123564705882
0.08381554625
0.0117377257647059
0.0347186258823529
0.0959865805882353
0.0117687894705882
0.0848120476470588
0.370004329411765
0.0127511982941176
0.0300328852941176
0.115478508235294
0.0878509564705882
0.0784433647058824
0.0212993782352941
0.372964311764706
0.0302171605882353
0.0295644023529412
0.0461707711764706
0.0175501844117647
0.103178917058824
0.123462072352941
0.0235652847058824
0.114629759411765
0.0139554567647059
0.208968335294118
0.0148948
0.0648717370588235
0.105323738235294
0.0139625601176471
0.0928331811764706
0.0286189623529412
0.187103417647059
0.109008149411765
0.0884263564705882
0.0716160511764706
0.0448919305882353
0.234296088235294
0.186525547058824
0.0162860857058824
0.0579009688235294
0.0271344311764706
0.13180197
0.032206199375
0.0655173935294118
0.110456289411765
0.116693344117647
0.110222544117647
0.0313929823529412
0.325550147058824
0.0864539911764706
0.0166699884705882
0.208861947058824
0.124156261176471
0.0689512658823529
0.0443328376470588
0.119707338823529
0.0276483264705882
0.0327563676470588
0.0413866152941176
0.0167515013529412
0.0181403958235294
0.104838518823529
0.017669689
0.195092894117647
0.0213287794705882
0.0109935074705882
0.0246808288235294
0.0606398741176471
0.0191347309411765
0.0630271488235294
0.106754281176471
0.164183535294118
0.0701638141176471
0.0285755670588235
0.0331603505882353
0.107650894117647
0.0148030515882353
0.0255517108823529
0.0414106111764706
0.0823264429411765
0.203780376470588
0.162099926470588
0.114155442941176
0.0814676094117647
0.327679631764706
0.0676448864705882
0.0945512635294118
0.0238956152941176
0.363222911764706
0.0796235276470588
0.0292287405882353
0.171985693529412
0.0717932835294118
0.0202336882352941
0.0866181794117647
0.0108321811176471
0.175483582352941
0.0852857282352941
0.0681238552941176
0.0193513423529412
0.157262888235294
0.0693996158823529
0.0203692964705882
0.0662697458823529
0.0677552270588235
0.199266376470588
0.0286194423529412
0.112207804705882
0.122223311764706
0.0749433147058823
0.0186296352941176
0.0291187523529412
0.018819224
0.307031276470588
0.0920088664705882
0.0322119347058824
0.111922842941176
0.0759159776470588
0.0694646894117647
0.123177946470588
0.0281348070588235
0.0211465435294118
0.0262546235294118
0.106016395882353
0.0656139117647059
0.121738541176471
0.0160138080625
0.141368370588235
0.0195122138235294
0.0139118069411765
0.011809699375
0.0162361571176471
0.0196753656470588
0.0252365528823529
0.0588494011764706
0.09966608
0.0132772043125
0.311715276470588
0.0115599692352941
0.0802354529411765
0.0305595035294118
0.0240991647058824
0.0208191971764706
0.125505717647059
0.0245430941176471
0.0258211382352941
0.116410075294118
0.0176697347058824
0.0259623951176471
0.0224520941176471
0.167892635294118
0.186269235294118
0.143618882352941
0.0646803082352941
0.0909098605882353
0.0115463632352941
0.118378911764706
0.03289224875
0.143310105882353
0.0124302291176471
0.0308019558823529
0.0115342002941176
0.0773926947058824
0.174858472235294
0.109514874823529
0.0559488929411765
0.247554217647059
0.0375566429411765
0.122780429411765
0.008145806125
0.217833305294118
0.176431894117647
0.0337695658823529
0.08396181
0.0150771313529412
0.402976211764706
0.128086764117647
0.0138446175294118
0.02270072025
0.0201920076470588
0.0232371247058824
0.0888756405882353
0.571496235294118
0.132864041176471
0.179379923529412
0.207356829411765
0.112290478235294
0.09394559
0.354757564705882
0.0933468823529412
0.0848673258823529
0.284259123529412
0.03508399875
0.0566736717647059
0.0260918594117647
0.0975721941176471
0.0235249941176471
0.0137736735294118
0.692602064705882
0.0737127029411765
0.0865928717647059
0.196280864705882
0.0230721176470588
0.0915053870588235
0.5340303
0.0119985361764706
0.0798965088235294
0.0885000594117647
0.0642252558823529
0.157831664705882
0.0573151664705882
0.224321117647059
0.0643272117647059
0.141100018823529
0.183469164705882
0.200338964705882
0.0696881358823529
0.0120892085235294
0.0987837564705882
0.0185475352941176
0.0670099976470588
0.111915309411765
0.0892981170588235
0.0514479311764706
0.0159009959411765
0.517300588235294
0.776658976470588
0.0420271870588235
0.134487205882353
0.0919815847058824
0.0129042935294118
0.115266947058824
0.06616174
0.0604197476470588
0.137312764705882
0.0192286990588235
0.0990309711764706
0.0209914411764706
0.110335354705882
0.564761041176471
0.100308602352941
0.2667499
0.0248784270588235
0.223557964705882
0.0964341205882353
0.118686328235294
0.262128288235294
0.154450228823529
0.0116075205882353
0.0820467423529412
0.0784656658823529
0.0577435647058823
0.289127176470588
0.0152402906470588
0.0224417123529412
0.368507976470588
0.0812298841176471
0.194570788235294
0.0659236564705882
0.0839414370588235
0.0150245202352941
0.10764635
0.0867541058823529
0.477345529411765
0.0293656129411765
0.0828138441176471
0.0160689888823529
0.153241707647059
0.197576223529412
0.0541473117647059
0.0306410994117647
0.02432896
0.0481962911764706
0.0183653651176471
0.186948841176471
0.0401574629411765
0.00999500841176471
0.143716688235294
0.0887233811764706
0.0697359958823529
0.115611291764706
0.0758295252941176
0.122817342352941
0.0973796023529412
0.1348562
0.0282769488235294
0.0158430498823529
0.0777720464705882
0.0747734635294118
0.647853435294118
0.0188523965882353
0.117892220588235
0.172613758823529
0.0440540905882353
0.0565827776470588
0.0541331347058824
0.108112231176471
0.0863346370588235
0.221547805882353
0.0932592188235294
0.0133034360588235
0.269940505882353
0.0839842976470588
0.0479938082352941
0.0541714964705882
0.133367573529412
0.0278035894117647
0.248624758823529
0.223370317647059
0.0842422888235294
0.0234722677058824
0.0541134935294118
0.0514387888235294
0.104889016470588
0.274949058823529
0.113080470588235
0.116792247647059
0.151980094117647
0.299653387647059
0.013623574
0.154559841176471
0.0479917117647059
0.122352341764706
0.0669724911764706
0.0687294723529412
0.0762530329411765
0.0126812718235294
0.0677489117647059
0.0808458641176471
0.0239813929411765
0.0290448441176471
0.0268463605882353
0.0729681352941177
0.136227958823529
0.0832113823529412
0.0733574870588235
0.08865546
0.0853378194117647
0.0696465088235294
0.0170662963529412
0.298221611764706
0.2292513
0.0171161827058824
0.0241232558823529
0.017529124375
0.245188635294118
0.0468974205882353
0.148332152941176
0.176082327058824
0.653640870588235
0.257118717647059
0.0194070964705882
0.0509395164705882
0.119322008823529
0.138688530588235
0.0137374650588235
0.341991495294118
0.0144250389411765
0.0144783352352941
0.150310476470588
0.13622554
0.171550652941176
0.0791872652941177
0.0853584041176471
0.0445506011764706
0.0503059001176471
0.0758076405882353
0.103894673529412
0.0168775258235294
0.12841804
0.101075807058824
0.100979379411765
0.135460207058824
0.149620288235294
0.0374583129411765
0.156566582352941
0.0641222411764706
0.103901421764706
0.0643500735294118
0.09686035
0.0207426723529412
0.0769306994117647
0.148838852941176
0.0853945141176471
0.0203188717058824
0.186352982352941
0.2582983
0.0210129941176471
0.0999560435294118
0.0135512034117647
0.0359064170588235
0.1733137
0.159804325
0.0929485023529412
0.0908690870588235
0.228921341176471
0.0149664854705882
0.0103205982941176
0.0146205987647059
0.443448723529412
0.104853538823529
0.1531449
0.168030929411765
0.303501084117647
0.0213507756470588
0.0179812057647059
0.139200864705882
0.250106364705882
0.116198415294118
0.0697869717647059
0.114049161764706
0.0253116366470588
0.102127531764706
0.0839903152941176
0.0675425164705882
0.139605511764706
0.0926654523529412
0.0852661423529412
0.0292305870588235
0.0265861211764706
0.289847918235294
0.152398864705882
0.0396051388235294
0.600081276470588
0.114505529411765
0.0325231682352941
0.541732435294118
0.117848063529412
0.105595876470588
0.509892547058823
0.773954417647059
0.122093642352941
0.0111136582352941
0.0241366905882353
0.0263831194117647
0.133269376470588
0.0242006258823529
0.0903466523529412
0.0237922752941176
0.184086440705882
0.175982647058824
0.0318794841176471
0.0111833484117647
0.205046117647059
0.0581438688235294
0.0235680529411765
0.127715684705882
0.0178869152941176
0.133923913529412
0.0348288229411765
0.0184226874705882
0.0443169294117647
0.113724963529412
0.0911643876470588
0.0470938682352941
0.555041317647059
0.138081058235294
0.0981509735294118
0.178601476470588
0.164520794117647
0.507150876470588
0.0258648953529412
0.220712952941176
0.0655209270588235
0.369020529411765
0.113541687647059
0.0702603170588235
0.0199741576470588
0.0850056452941177
0.0638102382352941
0.16804888
0.151621994117647
0.256486941176471
0.0199362523529412
0.0565281058823529
0.0600336917647059
0.0312018158823529
0.0241724038235294
0.0991784117647059
0.0665510594117647
0.0811095676470588
0.0932692611764706
0.0976956729411765
0.0999685235294118
0.0201176023529412
0.0446451270588235
0.135070352941176
0.106782471764706
0.134701158823529
0.0265707470588235
0.0185111735294118
0.0272064305882353
0.0235326429411765
0.0755591729411765
0.137396962352941
0.0958362952941176
0.217615911764706
0.0143096592352941
0.175764647058824
0.121110384705882
0.287029135294118
0.0206082201176471
0.0161506172352941
0.0936840847058824
0.0173706128235294
0.0291432611764706
0.0336557994117647
0.0130970428235294
0.0202421317647059
0.0228860694117647
0.182018141176471
0.0155284028235294
0.278383864705882
0.0226703923529412
0.289242729411765
0.130038978823529
0.198204423529412
0.0886996317647059
0.09436205
0.02587319
0.0187829832941176
0.475905680588235
0.0510483311764706
0.0662619964705882
0.0413137611764706
0.0904380441176471
0.0218790335294118
0.145907129411765
0.145180482352941
0.170025909411765
0.0796090835294118
0.143110852941176
0.172129523529412
0.134218252941176
0.0118049063529412
0.171904470588235
0.599650894117647
0.0391372805882353
0.0884624329411765
0.0770282894117647
0.445553270588235
0.136343373529412
0.0454089882352941
0.0702674611764706
0.00945530558823529
0.0313244564705882
0.0304060028823529
0.0832040523529412
0.0146103201176471
0.0230517051875
0.126059604705882
0.0212760623529412
0.169685352941176
0.0690629105882353
0.0084468336875
0.218200994117647
0.0667759852941176
0.0709570329411765
0.107607714705882
0.01750545
0.00847585529411765
0.0689008452941176
0.200983969
0.0784942211764706
0.030829763125
0.0979166317647059
0.0133148574117647
0.0974693470588235
0.0544570923529412
0.0294813723529412
0.190964770588235
0.0688332364705882
0.0862410147058824
0.0439902241176471
0.03198698625
0.04521068
0.0865859864705882
0.326040717647059
0.211869088235294
0.068914805
0.154154529411765
0.0190687522352941
0.0214285258823529
0.1488146
0.313683941176471
0.0815054223529412
0.0264383147058824
0.0910754111764706
0.0215809970588235
0.0228629252941176
0.0597183788235294
0.0979119617647059
0.0117491636470588
0.0128317847058824
0.143924094117647
0.0228162970588235
0.0126130622941176
0.0456565882352941
0.125139905882353
0.0418436382352941
0.105752292352941
0.0726747188235294
0.0503954247058824
0.200957529411765
0.147000705882353
0.0553594917647059
0.0892081376470588
0.200628735882353
0.217305682352941
0.3929373
0.0111869853529412
0.0255003858823529
0.172775565882353
0.0266203982352941
0.0459817270588235
0.01796416
0.470160070588235
0.0208130576470588
0.176481871176471
0.052198874375
0.0737047011764706
0.0379494976470588
0.017363511125
0.128644329411765
0.0182566028823529
0.138689223529412
0.113253321176471
0.122091335294118
0.02819432
0.110467390588235
0.323788705882353
0.237671552941176
0.0168454217647059
0.0426848658823529
0.086235189375
0.056058265625
0.0301245994117647
0.0175332751764706
0.0322506652941176
0.0286397647058824
0.0173185732941176
0.187557394117647
0.0155920767647059
0.0123097674117647
0.122870314117647
0.0479708182352941
0.0884191776470588
0.0462848452941176
0.0661996923529412
0.0678198694117647
0.0143192446470588
0.129020662352941
0.202406341764706
0.0734860182352941
0.154210748235294
0.0480784264705882
0.0174827452352941
0.0748576247058824
0.118222847647059
0.0263551335294118
0.289804770588235
0.0621289564705882
0.0841813258823529
0.0216238331764706
0.0828293823529412
0.0850784852941176
0.0628514970588235
0.0966641005882353
0.0948608411764706
0.0282896823529412
0.137408423529412
0.0404664341176471
0.0849606411764706
0.0834226223529412
0.0257690223529412
0.128746441176471
0.0363727894117647
0.00975158241176471
0.0538355505882353
0.0665614570588235
0.1026745525
0.266510588235294
0.132231448235294
0.0686378417647059
0.262877946470588
0.0885908270588235
0.11220436
0.0209851405882353
0.326015105882353
0.0987976858823529
0.2162473
0.0780844464705882
0.161021882352941
0.0217776692352941
0.0290512894117647
0.131920119411765
0.0486961335294118
0.852503329411765
0.042069307875
0.128107205882353
0.138995890588235
0.0165275643529412
0.00825343888235294
0.0284559982352941
0.013759877
0.00968075905882353
0.0338355747058824
0.0447016170588235
0.0994242423529412
0.0964347588235294
0.0193885325294118
0.0189293347058824
0.246666070588235
0.104640709411765
0.108150151176471
0.0136724340588235
0.129628292352941
0.0896364252941177
0.0346036023529412
0.0473236429411765
0.0439739905882353
0.0166482015882353
0.283445064705882
0.00935548558823529
0.302170252941176
0.0663347205882353
0.0746150252941176
0.0292108952941176
0.0860226858823529
0.0194345212352941
0.013552182625
0.358081776470588
0.0930086258823529
0.0926183447058824
0.0302486864705882
0.116564257647059
0.0324537952941176
0.0103479384705882
0.0203173702941176
0.134957482352941
0.163524958823529
0.0850859958823529
0.0195709879411765
0.307338417647059
0.0707579117647059
0.223881452941176
0.130921717647059
0.0112869085882353
0.0158655955294118
0.0190341664705882
0.00805450482352941
0.0388598529411765
0.0205546817647059
0.0459617105882353
0.0712149752941176
0.0902076664705882
0.0241373413529412
0.107129314705882
0.00710885952941176
0.198896717647059
0.524927617647059
0.2467571
0.00820181058823529
0.0785536305882353
0.272296752941176
0.0766578035294118
0.0201115805882353
0.0331138329411765
0.15263611
0.07124533
0.141392705882353
0.0197096282352941
0.0358518688235294
0.0900258835294118
0.0778865476470588
0.103492928235294
0.0974886594117647
0.151215527647059
0.147973788235294
0.0285192555294118
0.0237759017647059
0.110865720588235
0.0228144517647059
0.0145736078235294
0.0488306776470588
0.117081247647059
0.0117921947647059
0.0193605455294118
0.179023046588235
0.01621258
0.0497507435294118
0.0737038447058824
0.485922605882353
0.0682336811764706
0.0307559405882353
0.0273725011764706
0.0658826817647059
0.015564413
0.106122755882353
0.0118194908235294
0.157306970588235
0.0256298658823529
0.0154972977058824
0.0148517604117647
0.192322564705882
0.0187950561176471
0.4498223
0.0573972205882353
0.0770463988235294
0.0561942247058824
0.0183861641176471
0.0706625982352941
0.0220847076470588
0.0345286011764706
0.111717659411765
0.184911376470588
0.116339878235294
0.152342582352941
0.108068464705882
0.0133726362941176
0.0341618717647059
0.102415327647059
0.0256727070588235
0.237729076470588
0.0165162893529412
0.0750592547058823
0.198356788235294
0.0843240470588235
0.0477706370588235
0.09189299
0.0119795314705882
0.103237674705882
0.0163842817647059
0.0146310439411765
0.0296437111764706
0.121008670588235
0.0652385011764706
0.103392779411765
0.128379670588235
0.0777368788235294
0.0243909058823529
0.274359647058824
0.0530054188235294
0.0769609758823529
0.103894940588235
0.703465582352941
0.285973394117647
0.0195538458823529
0.423668805882353
0.0224878417647059
0.125871529411765
0.123009305882353
0.0502768288235294
0.114875048235294
0.0306353352941176
0.0403054323529412
0.170331558823529
0.00982726864705882
0.236722817647059
0.0471882152941176
0.118472182352941
0.0911168782352941
0.0640071823529412
0.144649252941176
0.107436067058824
0.08235148
0.124870468235294
0.0995645523529412
0.00912045223529412
0.104427768235294
0.0138747374117647
0.155532442352941
0.0586432894117647
0.141385311764706
0.0525833558823529
0.0490463823529412
0.190627205882353
0.188784252941176
0.0096439920625
0.06188429
0.0833181658823529
0.0498884923529412
0.683211770588235
0.311279011764706
0.0157913294117647
0.0851349152941177
0.0258940623529412
0.212499105882353
0.07178617
0.177292592235294
0.03959184
0.0789025794117647
0.105928986470588
0.026798918125
0.611947447058824
0.10403733
0.152326817647059
0.0116775485294118
0.186336170588235
0.0119909141176471
0.0455464635294118
0.0662824229411765
0.0676870576470588
0.0114833407647059
0.141083376470588
0.0597709876470588
0.110024054705882
0.126690977647059
0.172789841176471
0.110142691764706
0.0970626711764706
0.0251030947058824
0.0114970074375
0.0222040541176471
0.110485945294118
0.0344186823529412
0.115844546470588
0.117693264117647
0.0502706888235294
0.0850315894117647
0.100386539411765
0.0994804076470588
0.375187388235294
0.0961258670588235
0.0150857397058824
0.0930219017647059
0.0456597947058824
0.0214746177647059
0.135710559411765
0.159449752941176
0.575585405882353
0.0321049041176471
0.149990771058824
0.0514884305882353
0.0258588170588235
0.0367048976470588
0.284987176470588
0.127766372941176
0.0220640908823529
0.0206263920588235
0.0330799082352941
0.0359244382352941
0.0711659817647059
0.0228786170588235
0.023552869
0.11602135
0.168755064705882
0.06412515625
0.122524605882353
0.109613792352941
0.0241026794117647
0.136944835294118
0.0135825582941176
0.170525741176471
0.0210519111764706
0.145063288235294
0.0536024929411765
0.0175630341875
0.0434109205882353
0.0244348964705882
0.0319059394117647
0.0425160835294118
0.0217585829411765
0.0663249970588235
0.0319863095882353
0.0143933057058824
0.0164549888235294
0.297647905882353
0.08455685
0.16865063125
0.0802037405882353
0.116303330588235
0.143958569764706
0.01885904
0.03503195
0.106980095294118
0.193565682352941
0.0937643570588235
0.146387758823529
0.0155514388823529
0.00680860817647059
0.0773042311764706
0.124719247058824
0.283037936470588
0.213056542352941
0.0683179223529412
0.0835091411764706
0.09956058
0.0964140129411765
0.476184029411765
0.0134052805882353
0.104853622941176
0.078484565
0.112023257058824
0.0468220729411765
0.186756882352941
0.0491812605882353
0.0812309188235294
0.123094355294118
0.0957697570588235
0.0527257958823529
0.0239106811764706
0.0118834748235294
0.0980617929411765
0.0163362580588235
0.0715819452941176
0.0842786217647059
0.257063423529412
0.0766555976470588
0.0254885425294118
0.0507309376470588
0.0100640997647059
0.02428479
0.121998279411765
0.120468767058824
0.0277142388235294
0.0139685721176471
0.0228279011176471
0.0252028264705882
0.2632144
0.0182728572352941
0.11711043
0.0141252171764706
0.0569962882352941
0.0997133405882353
0.0711127652941176
0.0183886641176471
0.0256729064705882
0.0358604394117647
0.0441649552941176
0.0965964217647059
0.03848127
0.0627884582352941
0.0704436194117647
0.0502210847058824
0.144893227647059
0.264246144117647
0.260297182352941
0.0789013070588235
0.0102904951176471
0.0577424876470588
0.0106248706470588
0.03005123
0.0118941581176471
0.122209867058824
0.0136770551764706
0.0197925058125
0.0811496605882353
0.011404327
0.0712448094117647
0.0139685423529412
0.0546226005882353
0.371722123529412
0.0944947941176471
0.0158400088235294
0.0131692101764706
0.198818394705882
0.0154969852941176
0.0190298847058824
0.00998642158823529
0.0266062876470588
0.117208877647059
0.553968682352941
0.0966729382352941
0.0353754064705882
0.175680111764706
0.0129825056470588
0.0644462141176471
0.0395960435294118
0.0242752784705882
0.0487959517647059
0.0596038711764706
0.0552075170588235
0.0931672594117647
0.0341101923529412
0.805449235294118
0.0491506035294118
0.0254808147058824
0.0889019923529412
0.105253807647059
0.145457617647059
0.0515087270588235
0.416189564705882
0.514697723529412
0.0356128888235294
0.0142160025294118
0.0235373667647059
0.0847483511764706
0.0154393548235294
0.184107569411765
0.153863041176471
0.220107976470588
0.100982901764706
0.182713
0.0814883064705882
0.0228907452941176
0.09107107
0.0613339847058824
0.0564212911764706
0.0800436241176471
0.207212341176471
0.115817803529412
0.0558783529411765
0.0890232094117647
0.212491970588235
0.130463426470588
0.0555534011764706
0.0442192305882353
0.100191841176471
0.139136470588235
0.0162935377647059
0.0110011919411765
0.0901815247058824
0.0340875111764706
0.104597950588235
0.0898956541176471
0.0818746570588235
0.222856594117647
0.0748173941176471
0.397191517647059
0.0684823552941176
0.0340218005882353
0.0783623894117647
0.113595805294118
0.162895096470588
0.0330448655882353
0.117003895294118
0.103708082352941
0.0869822141176471
0.099209533
0.145917329411765
0.0481329511764706
0.240313276470588
0.139715944705882
0.0894324764705882
0.0700069052941176
0.0842644147058823
0.0378124717647059
0.0081478166875
0.0712872023529412
0.0251102605882353
0.0712605582352941
0.07133765
0.0193585864705882
0.0193685570588235
0.0182921405882353
0.0279997029411765
0.0881424752941176
0.0174692947647059
0.385386088235294
0.0689743158823529
0.193314758823529
0.0120317732352941
0.106552252941176
0.140979195294118
0.0606576435294118
0.0651801758823529
0.0178373537058824
0.2307422
0.0145454538823529
0.220232405882353
0.0938997264705882
0.0162587330588235
0.159530520588235
0.0868824970588235
0.358269529411765
0.220542811764706
0.140714980588235
0.07783176
0.120774424117647
0.495970747058824
0.0109023447647059
0.0631700758823529
0.118552122352941
0.0734846252941176
0.0933550876470588
0.0273343705882353
0.480146923529412
0.0103875848235294
0.0145584941176471
0.0704486735294118
0.0744888152941176
0.0223301401764706
0.0726710911764706
0.01442334
0.0379334076470588
0.102535146470588
0.355325529411765
0.0272730129411765
0.194165854705882
0.0713749088235294
0.238452970588235
0.138948147058824
0.0909991588235294
0.0458666858823529
0.126280171764706
0.0151097373125
0.0571481717647059
0.0801454335294118
0.0259113223529412
0.0666446152941177
0.128075223529412
0.183389470588235
0.173745664705882
0.0651001758823529
0.0570432482352941
0.0357798394117647
0.020344717
0.109806089411765
0.0468999741176471
0.181639429411765
0.179107673529412
0.0922628529411765
0.0124117878823529
0.0985039911764706
0.356763523529412
0.0357733094117647
0.106189721764706
0.263086382352941
0.0124167811176471
0.07281632
0.112576527647059
0.113039034117647
0.0286689475
0.271242405882353
0.236239205882353
0.584078682352941
0.110274553529412
0.0263445005882353
0.108270028823529
0.0262832988235294
0.0538578994117647
0.0726947229411765
0.116991452352941
0.0451676864705882
0.0765062117647059
0.133143358823529
0.6209095
0.172153605882353
0.715796858823529
0.273580817647059
0.130780182941176
0.0380629676470588
0.0259858494117647
0.08781252
0.0371154541176471
0.0186545741176471
0.0156074896470588
0.194733591176471
0.0397976264705882
0.134229214117647
0.0675593141176471
0.0374970435294118
0.0965595635294118
0.0323897476470588
0.02651409
0.0831734070588235
0.0156425787058824
0.125000247058824
0.148618105882353
0.0700863217647059
0.00912574741176471
0.0206910817058824
0.0318482293529412
0.0990065735294118
0.115053777647059
0.174862211764706
0.1881145
0.0170456752941176
0.215958566470588
0.193964017058824
0.0344899547058824
0.108717725294118
0.0401117870588235
0.0635113223529412
0.0925782747058824
0.104230861764706
0.07004465
0.0997870982352941
0.131168447058824
0.304675876470588
0.241554817058824
0.102045399411765
0.0161236964705882
0.0903694735294118
0.0216638817647059
0.110965205882353
0.0393763605882353
0.0199061330588235
0.021551247
0.0149954725882353
0.0565904411764706
0.298792670588235
0.131825777058824
0.0369609923529412
0.0735012135294118
0.0172950324117647
0.118046311764706
0.240026447058824
0.135225405882353
0.0547542264705882
0.121616344705882
0.0663568847058824
0.124492947058824
0.130251976470588
0.0140273886470588
0.0995852570588235
0.165267794117647
0.0249256247058824
0.0193928917647059
0.128937135294118
0.171036991176471
0.02612545625
0.0742677382352941
0.03275812
0.0190017562941176
0.149457664705882
0.102042248823529
0.034775623125
0.0521921858823529
0.281329494117647
0.0790228294117647
0.0967553605882353
0.359372523529412
0.0980545288235294
0.00767103747058824
0.0318907817647059
0.129917355294118
0.142870994117647
0.239789852941176
0.162864764705882
0.423047717647059
0.0686366217647059
0.0966076376470588
0.141577212352941
0.09344396
0.152071417647059
0.471726223529412
0.0802110505882353
0.0166676967058824
0.162107694117647
0.302143794117647
0.240186835294118
0.0462688447058824
0.0135523535882353
0.0819942017647059
0.222277634117647
0.0735030241176471
0.0978165447058824
0.348157588235294
0.174509835294118
0.0525749105882353
0.0592559741176471
0.111706838235294
0.0660997682352941
0.0955554094117647
0.0274793270588235
0.0264186382352941
0.0333701729411765
0.117894600588235
0.101363088235294
0.0885629335294118
0.123386417647059
0.0705166523529412
0.204397441176471
0.0231985564705882
0.0989122752941176
0.0236618247058824
0.102583746470588
0.163614329411765
0.0921126988235294
0.0692448852941177
0.300292364705882
0.1406772
0.0784420058823529
0.0143291400588235
0.0205846176470588
0.0691673811764706
0.09386317
0.0452123452941176
0.150444705882353
0.0255324156470588
0.161805776470588
0.0232346876470588
0.0494210582352941
0.104245896470588
0.0984428405882353
0.0388488082352941
0.101589499411765
0.110830965294118
0.0862283805882353
0.0141901254705882
0.277978605882353
0.0215123806470588
0.0947057188235294
0.0309589211764706
0.023755684375
0.421579229411765
0.0189496017647059
0.0314935176470588
0.0665978082352941
0.0294352923529412
0.0185642988235294
0.0109369898823529
0.0430521888235294
0.143114874705882
0.222627282352941
0.230725776470588
0.105478414705882
0.0138811352941176
0.0861928817647059
0.105133376470588
0.0462529564705882
0.153438045882353
0.104043115882353
0.0402073858823529
0.0336424629411765
0.111559025294118
0.0658364741176471
0.0512563176470588
0.0181991935294118
0.0630280929411765
0.0972754052941176
0.0921134005882353
0.09396413
0.0230769877647059
0.233989547058824
0.0698796294117647
0.0934841629411765
0.0740917664705882
0.260509276470588
0.151505826470588
0.0928457341176471
0.112614028235294
0.0160406278235294
0.0124130758235294
0.0175636376470588
0.0217969052941176
0.0775129717647059
0.0938425652941176
0.0958946670588235
0.0516766688235294
0.0135431425882353
0.0545502835294118
0.154248594117647
0.112293294705882
0.104323146470588
0.521817329411765
0.0211270639411765
0.168914435294118
0.214295052941176
0.194609651764706
0.193742141176471
0.194993942941176
0.0937289676470588
0.4459841
0.122622408235294
0.0537686994117647
0.106322515294118
0.09316412
0.134837487647059
0.0189026275294118
0.0221574098823529
0.175836951176471
0.0917587705882353
0.0184745715625
0.109130011764706
0.0657942064705882
0.125569441176471
0.0512088082352941
0.0447352735294118
0.050458079375
0.189125970588235
0.06434907
0.118567221764706
0.0153467417647059
0.104346185294118
0.0105362803529412
0.0412567094117647
0.115256506470588
0.0214909623529412
0.0246670426470588
0.115240050588235
0.112689877647059
0.201517594117647
0.166951988235294
0.115971770588235
0.0135269404705882
0.0776694035294118
0.0162025032352941
0.009308503875
0.0166356802352941
0.02588271
0.0216745429411765
0.0154740650588235
0.110596948823529
0.0147751994117647
0.0936114452941176
0.0268258911764706
0.0662090188235294
0.0668446947058823
0.199190658823529
0.160773829411765
0.0198633277058824
0.0176274781176471
0.0555036170588235
0.0732396982352941
0.0557556905882353
0.102954342941176
0.0242322517647059
0.0770033458823529
0.122855270588235
0.0267934123529412
0.176729594117647
0.0320838935294118
0.0979104511764706
0.0111711521764706
0.0270447929411765
0.0361850217647059
0.0473541023529412
0.0669697594117647
0.0790234011764706
0.0161514401764706
0.320990035294118
0.0131026476470588
0.0247297035294118
0.0125929292941176
0.0879532570588235
0.014389344
0.1750988
0.541851394117647
0.0327141882352941
0.659824276470588
0.204816041176471
0.138719323529412
0.161581517647059
0.0976551576470588
0.482248858823529
0.364147711764706
0.0109401856470588
0.0743208123529412
0.101264267058824
0.0637581594117647
0.115748887647059
0.0350570411764706
0.167845294117647
0.0533713082352941
0.104408612352941
0.0865471235294118
0.11114703
0.0287573253529412
0.118455359411765
0.0104998106470588
0.02019338
0.0438608470588235
0.0286946631764706
0.0246618723529412
0.105836479411765
0.107722011764706
0.227171205882353
0.0198352652941176
0.0294539717647059
0.0821310158823529
0.189073011764706
0.0223555960588235
0.0669183011764706
0.363859023529412
0.120133405882353
0.331588117647059
0.0246798947058824
0.0235149388235294
0.100937706470588
0.0193121417647059
0.0344905941176471
0.0163763513529412
0.109697004117647
0.300785458823529
0.0941599170588235
0.0983692135294118
0.108419006470588
0.0242588405882353
0.0226285413529412
0.0934329176470588
0.112205582352941
0.0662894005882353
0.221076723529412
0.102755799411765
0.0134854827647059
0.08501015
0.0930437152941176
0.229630658823529
0.0623328229411765
0.387664523529412
0.748236276470588
0.110855474705882
0.0401951505882353
0.119621821176471
0.0438198988235294
0.0507776076470588
0.0150892972941176
0.0578028270588235
0.0283241676470588
0.0720822511764706
0.13632196
0.0573514423529412
0.109989453529412
0.0846811547058823
0.232508129411765
0.0617329029411765
0.289961923529412
0.236414994117647
0.0777697494117647
0.115315443529412
0.0312287676470588
0.116009992352941
0.182766070588235
0.0827982776470588
0.0173261318235294
0.0150718648235294
0.210996223529412
0.0403315423529412
0.0853342005882353
0.0128035935294118
0.285687218823529
0.0413989423529412
0.100994940588235
0.0118012609411765
0.247314594117647
0.0246273825882353
0.0441075211764706
0.207609141176471
0.0114282475882353
0.0885117011764706
0.228657601176471
0.0645200823529412
0.125209175294118
0.259971770588235
0.162319494117647
0.0172839738235294
0.258387411764706
0.0267965235294118
0.11839066
0.0965900264705882
0.0875880317647059
0.0485801664705882
0.0313193529411765
0.0829888729411765
0.552198223529412
0.115911507647059
0.191495570588235
0.0527330041176471
0.153396858235294
0.0179983065882353
0.0650005323529412
0.0944914635294118
0.0229002381764706
0.0260059841176471
0.0132415997058824
0.0216984252941176
0.201251964705882
0.147939211764706
0.0280297888235294
0.00732797176470588
0.0818252964705882
0.0479265358823529
0.02057737
0.0224793852352941
0.0088510800625
0.212468162352941
0.027362590625
0.122904510588235
0.0297294476470588
0.0978691623529412
0.1691091
0.0972028094117647
0.0348773558823529
0.415176129411765
0.154080794117647
0.0371766235294118
0.03061658
0.275905664705882
0.109431705294118
0.130559476470588
0.0697324688235294
0.0181685772352941
0.0452986947058824
0.0410646676470588
0.0184863635294118
0.204599507647059
0.0229820841176471
0.108473468823529
0.0168777031176471
0.1076715
0.0816750811764706
0.451961323529412
0.135183091176471
0.159833922411765
0.0555181847058824
0.103073759411765
0.295940082352941
0.173762906470588
0.0462804270588235
0.0758272770588235
0.0591676341176471
0.104318054705882
0.0112071734117647
0.0190465405882353
0.207971876470588
0.151002923529412
0.194605129411765
0.177663823529412
0.61926716875
0.133355087647059
0.0124641150588235
0.0138308125625
0.120017593529412
0.253784974705882
0.453715341176471
0.0710852858823529
0.0368238541176471
0.0759520776470588
0.143257776470588
0.06401303
0.0518642347058824
0.0936445347058824
0.169971247058824
0.122456905882353
0.106527120588235
0.365303417647059
0.0322514223529412
0.0295504482352941
0.0234213737647059
0.0831766570588235
0.0244694629411765
0.016744643
0.017942295
0.01836229375
0.379344029411765
0.0727291082352941
0.0630218858823529
0.0933025405882353
0.0498619970588235
0.0168167104117647
0.0673047158823529
0.771644929411765
0.0203245736470588
0.0327686958823529
0.383752505882353
0.0690803770588235
0.629789670588235
0.0227791911764706
0.218731688235294
0.0234382876470588
0.0738347311764706
0.0677250952941176
0.0139739932941176
0.00786733146666667
0.170654764705882
0.157117088235294
0.0670036170588235
0.0278533033529412
0.656694
0.138100337647059
0.0794004558823529
0.890183123529412
0.025811293
0.157031688235294
0.512973282352941
0.0710887729411765
0.0465993464705882
0.0135810755294118
0.134953747058824
0.116371377647059
0.0299542905882353
0.0582481994117647
0.102665726470588
0.0924865476470588
0.117355794117647
0.0589923125
0.0292847311764706
0.456833547058824
0.0624091970588235
0.00919236147058823
0.0268034207647059
0.0738287776470588
0.0132449600588235
0.109816498235294
0.0668548858823529
0.0607897023529412
0.0194879594705882
0.110106049411765
0.0428149552941176
0.206664769411765
0.101118775294118
0.0607134717647059
0.0419517647058824
0.0750627935294118
0.0918718129411765
0.214697772941176
0.0698847194117647
0.0368066511764706
0.0850218370588235
0.11317643
0.0185138839411765
0.287119670588235
0.591771923529412
0.0200709476470588
0.0265659247058824
0.0232291082352941
0.0614016523529412
0.118124678235294
0.0266638441176471
0.0626855764705882
0.0913436852941176
0.0241974858823529
0.0499094382352941
0.0192146358823529
0.0502750329411765
0.149436052941176
0.04814194375
0.0989094441176471
0.427991682352941
0.0153492314705882
0.120005252941176
0.123251821176471
0.0197611102941176
0.0254746917647059
0.358049564705882
0.0441882247058824
0.0898415305882353
0.536181094117647
0.0106723119411765
0.0490180770588235
0.0143309035294118
0.0252299501764706
0.119178065882353
0.107774694117647
0.0716789011764706
0.214947111764706
0.0472772105882353
0.0819508735294118
0.091075423125
0.0714531664705882
0.0175716264705882
0.173526264705882
0.467582541176471
0.375897717647059
0.0231489252941176
0.0254951117647059
0.0759505758823529
0.0368382788235294
0.10267698
0.0496192888235294
0.0902172394117647
0.0127087744117647
0.0821077452941176
0.110158954705882
0.127511588235294
0.0288447435294118
0.0926844676470588
0.0280751517647059
0.0117295626470588
0.0244713070588235
0.00976664064705882
0.107465634117647
0.119611488235294
0.101435568235294
0.0111125021176471
0.03312172
0.0218710391764706
0.0947994464705882
0.0325112764705882
0.0293337679411765
0.0801226611764706
0.103733448823529
0.0835094182352941
0.103357251764706
0.132464776470588
0.436224929411765
0.0207249868823529
0.103904268235294
0.0207229662352941
0.232026405882353
0.118920659411765
0.0874203529411765
0.0170407745294118
0.0259484641176471
0.213932070588235
0.0773758905882353
0.0181794823529412
0.131348875294118
0.0624328288235294
0.125899294705882
0.108076454117647
0.282346400588235
0.0247585554117647
0.0139537565882353
0.0106484734117647
0.0189905329411765
0.438199423529412
0.106944472941176
0.0787723947058823
0.0704672335294118
0.0207533270588235
0.0230981148235294
0.123578005294118
0.0196620392941176
0.304826
0.1448934
0.0106379472941176
0.0541579864705882
0.190262458823529
0.314957370588235
0.104171614705882
0.0790990147058823
0.0513807623529412
0.542837994117647
0.0126594691176471
0.0855755188235294
0.0184589725882353
0.0116202807058824
0.0131929849411765
0.112155891764706
0.01620572325
0.0625533158823529
0.0602430194117647
0.0730568423529412
0.319169958823529
0.0827322270588235
0.138219041176471
0.154331022352941
0.0176137452941176
0.0641975717647059
0.00889889823529412
0.375035417647059
0.117611477647059
0.02144282375
0.105299526470588
0.819562164705882
0.0706424664705882
0.0123638665294118
0.0824753776470588
0.0283717476470588
0.116798457058824
0.106559796470588
0.507242847058823
0.186896835294118
0.0798634394117647
0.0909206535294118
0.117356292352941
0.0570222276470588
0.167471205882353
0.0203570258823529
0.129645582352941
0.0945375305882353
0.0297765405882353
0.0830755994117647
0.0237266161764706
0.0122706508235294
0.0834601523529412
0.0895124364705882
0.117207907647059
0.110384334705882
0.0373014805882353
0.0135432532941176
0.0690941052941176
0.0218857988235294
0.106659565882353
0.0328350288235294
0.0774031511764706
0.0455709129411765
0.0718153535294118
0.0713361988235294
0.0348077276470588
0.106477957058824
0.169556052941176
0.116369968823529
0.0883661152941176
0.0155662445294118
0.0284023864705882
0.0710546264705882
0.0994097423529412
0.0905126305882353
0.0857562482352941
0.260573276470588
0.0336583658823529
0.138648023529412
0.0832073688235294
0.321160523529412
0.00979481251764706
0.0683688294117647
0.240796741176471
0.0711869282352941
0.101779618823529
0.155280141176471
0.0241204129411765
0.0754012047058824
0.415547235294118
0.115974553529412
0.0170039534117647
0.0250824805882353
0.0145211507058824
0.135724817647059
0.0183905811764706
0.0158652542941176
0.271321929411765
0.119933535294118
0.101637044117647
0.183600905882353
0.0913867476470588
0.137780077647059
0.106727090588235
0.0957318717647059
0.0174441974117647
0.0274415164705882
0.013378942
0.0467785552941176
0.06527518
0.0349013005882353
0.0407029194117647
0.400699947058824
0.0182532261764706
0.159302225625
0.163489076470588
0.145482511764706
0.108176474705882
0.126968178235294
0.109501951764706
0.0228937819411765
0.0134502818823529
0.151290476470588
0.0618535011764706
0.0105829624117647
0.0693466947058824
0.0154678546470588
0.121797452941176
0.0874367088235294
0.160837847058824
0.014765349375
0.0228275729411765
0.0176158017647059
0.0266229582352941
0.111904102352941
0.107592721
0.22066937
0.141347864705882
0.143377452941176
0.402188652941176
0.6645159
0.206845947058824
0.109800285882353
0.0386772435294118
0.0649650323529412
0.0318180870588235
0.0186701888235294
0.120004394117647
0.147653276470588
0.0596748905882353
0.292182152941176
0.100196985882353
0.0216935074705882
0.0349114488235294
0.333698464705882
0.162130694117647
0.0128730055294118
0.0335182947058823
0.0202476517647059
0.0243429382352941
0.0877167135294118
0.0759946223529412
0.235631488823529
0.0741104288235294
0.0845036994117647
0.618094258823529
0.00983011782352941
0.471580711764706
0.0941548617647059
0.0694269005882353
0.0959574488235294
0.0267245117647059
0.0495379488235294
0.389898758823529
0.0180049374117647
0.0638810594117647
0.0381177947058824
0.0315389388235294
0.0239603117647059
0.0708257458823529
0.0104666528823529
0.156541311764706
0.11780895
0.0258756076470588
0.0760709905882353
0.0774801694117647
0.469390417647059
0.492506629411765
0.101738145294118
0.3289579
0.110178019411765
0.471812535294118
0.258211334705882
0.101671534705882
0.737817447058824
0.0994531352941176
0.0234201484117647
0.124234077058824
0.136666704117647
0.120228629411765
0.0557483864705882
0.0428714111764706
0.0201640282352941
0.0206108817647059
0.121960505882353
0.0232675347058824
0.0174306849411765
0.0171611988235294
0.0838910770588235
0.0217844423529412
0.183460711764706
0.0817261335294118
0.0991971029411765
0.103389378823529
0.0177376447647059
0.120821547058824
0.162494923529412
0.191019570588235
0.119930371764706
0.0160117063529412
0.0416522052941176
0.0654615311764706
0.128701753529412
0.167334441176471
0.321478549411765
0.0551992782352941
0.0974469994117647
0.0220299201176471
0.0183446886470588
0.0187377465882353
0.178558911764706
0.144832388823529
0.0267255617647059
0.0440247723529412
0.0856065411764706
0.0357348694117647
0.0426415676470588
0.021488705625
0.0172963894117647
0.108049238823529
0.210363388235294
0.0237990927647059
0.0305456
0.011927898
0.0906681917647059
0.0115149974117647
0.0602793858823529
0.106292285882353
0.0452330535294118
0.0167846808235294
0.0138821243529412
0.0890058229411765
0.222295670588235
0.10170193625
0.0689841135294118
0.0246951482352941
0.100420045882353
0.0174698870588235
0.107555468235294
0.102933948235294
0.244229176470588
0.014673107
0.0980020917647059
0.113595955882353
0.148960617647059
0.0148497511764706
0.1020129
0.00818150047058823
0.237322329411765
0.0227254105882353
0.120452497647059
0.0352711294117647
0.514209923529412
0.0134267203529412
0.0821251182352941
0.414264494117647
0.0413865870588235
0.0275848764705882
0.0166142228235294
0.144171029411765
0.137903041176471
0.0793970835294118
0.206582276470588
0.0207604188235294
0.0734167194117647
0.0236546164705882
0.118710810588235
0.592895229411765
0.146100392352941
0.0184117374705882
0.0550714547058824
0.0706600564705882
0.05259048
0.128943938823529
0.171463064705882
0.193371441176471
0.0341753964705882
0.158737241176471
0.07545622
0.160996264705882
0.00717246594117647
0.0681367441176471
0.0173895017647059
0.0226783252941176
0.0825803652941176
0.04703289
0.123842118823529
0.106249262941176
0.016611903
0.127447935882353
0.03570388
0.0570890141176471
0.173746723529412
0.0177084982352941
0.4023398
0.0746047411764706
0.119801101176471
0.0161768529411765
0.0914923241176471
0.0788252941176471
0.130925447058824
0.0649120552941176
0.0231627136470588
0.268107541176471
0.0750072635294118
0.0154506685294118
0.0927167605882353
0.0596646423529412
0.139060614705882
0.0743475623529412
0.0767607029411765
0.0292778294117647
0.0182721431176471
0.110920506470588
0.0874027452941177
0.0473307858823529
0.0638251194117647
0.00877415281764706
0.0185352479411765
0.0969628447058824
0.0687429170588235
0.0810958435294118
0.310094294117647
0.0173735111764706
0.0774642364705882
0.111311917647059
0.0548555994117647
0.0795313047058823
0.0870540076470588
0.0520012352941176
0.0241978170588235
0.0204047615882353
0.125562843529412
0.101576016470588
0.446570935294118
0.1937317
0.0810889558823529
0.0882943541176471
0.629805052941177
0.210885494117647
0.0926742523529412
0.37279445625
0.0244293305882353
0.0966974858823529
0.147006176470588
0.106170382352941
0.0463676088235294
0.339828288235294
0.167039082352941
0.0930742258823529
0.0201329055294118
0.127863641176471
0.0472098170588235
0.123897117647059
0.506123205882353
0.286806012352941
0.205129670588235
0.105067611764706
0.0732863688235294
0.0808831529411765
0.149978952352941
0.156011547058824
0.11865499
0.180673417647059
0.0317101376470588
0.0518231523529412
0.0120839558235294
0.0304864970588235
0.2356445
0.131791237647059
0.0368691711764706
0.132514570588235
0.0406981852941176
0.107851775882353
0.0277881910588235
0.09553341
0.0607960994117647
0.0307074459411765
0.293321094117647
0.0933378258823529
0.124498448235294
0.0202158547058824
0.0677943329411765
0.127893220588235
0.0772483788235294
0.0768250770588235
0.0543300429411765
0.0415480070588235
0.023391903125
0.0616815911764706
0.0772351911764706
0.0775068052941176
0.0280330441176471
0.0331659576470588
0.0711181464705882
0.0209520958823529
0.154058688235294
0.0129220062941176
0.257607918235294
0.04312956
0.09196458
0.0524772688235294
0.0174225350588235
0.0557173947058823
0.444013641176471
0.0780438076470588
0.3875376
0.0627497705882353
0.0758958135294118
0.128266744705882
0.395738217647059
0.0200521530588235
0.0275618190588235
0.0612635358823529
0.0804617447058824
0.100878714705882
0.126097741176471
0.0205340155294118
0.208427088235294
0.0404975617647059
0.255116472352941
0.0197186624117647
0.114187507470588
0.01159615375
0.0522667194117647
0.214242452941176
0.115015932352941
0.0163169261764706
0.0127867874117647
0.0845406888235294
0.0527828529411765
0.0487838747058824
0.02609053375
0.172395282352941
0.0331306352941176
0.015719261
0.103123697058824
0.252017405882353
0.111750188823529
0.021885896
0.0910365776470588
0.05217433
0.0715941382352941
0.204096405882353
0.410875135294118
0.0548560817647059
0.214171435882353
0.0155496267058824
0.0141982815294118
0.1473204
0.100001232941176
0.02176569
0.164426905882353
0.0489770535294118
0.0574229794117647
0.0549282864705882
0.0115220491176471
0.0389204325
0.0627786117647059
0.0543558605882353
0.0643663282352941
0.0440097835294118
0.0651820435294118
0.192654764705882
0.0205787087058824
0.0176906423529412
0.119185505882353
0.0162303778823529
0.0197327094117647
0.0549204476470588
0.0151290570588235
0.0788322276470588
0.0191566482352941
0.484933076470588
0.156915076470588
0.011833564
0.0850918270588235
0.12414414
0.0472603811764706
0.0340836317647059
0.0991071741176471
0.0491126252941176
0.00859924723529412
0.05019441
0.0507583741176471
0.0536245570588235
0.0283258394117647
0.0212067952941176
0.0358165223529412
0.0490165311764706
0.316632642352941
0.116249152941176
0.100667924117647
0.0177130888235294
0.209039694117647
0.0855871141176471
0.0282321264705882
0.153802611764706
0.009636652125
0.0695236117647059
0.0765951758823529
0.0726545858823529
0.0523494264705882
0.184635424117647
0.01787709
0.08988832
0.0425411
0.0253723047058824
0.0341168270588235
0.0227285790588235
0.0975456658823529
0.125030758823529
0.126915223529412
0.0261259211764706
0.0258317176470588
0.120494064705882
0.101050193529412
0.478348741176471
0.0191098108823529
0.0224694994117647
0.0855199641176471
0.0749265876470588
0.0322508970588235
0.0115738972941176
0.05765303
0.0159917230588235
0.209231105882353
0.0681601894117647
0.027468271875
0.181610129411765
0.0574231188235294
0.0125605905294118
0.00765601382352941
0.0115825034117647
0.00981150805882353
0.0716808211764706
0.0142048088823529
0.122245582352941
0.0715704235294118
0.115175167647059
0.0547085247058824
0.131307921176471
0.0155626244705882
0.200151770588235
0.0848911441176471
0.272969186470588
0.0117372263529412
0.0259628706470588
0.0484594817647059
0.09548777
0.0972033170588235
0.131393835882353
0.0665797582352941
0.09844108
0.0644003635294118
0.0798930494117647
0.145333152941176
0.0172192664705882
0.0759619205882353
0.117153272352941
0.0245883159375
0.0927539876470588
0.367053441176471
0.00990624280588235
0.0684185958823529
0.0144638864117647
0.143853835294118
0.0820297241176471
0.00795478429411765
0.165765417647059
0.0414380211764706
0.0723526329411765
0.0465138588235294
0.0302432217647059
0.0949783829411765
0.196821071764706
0.0968063735294118
0.0797785558823529
0.0173523435294118
0.142887370588235
0.365565158823529
0.102554732352941
0.120633423529412
0.0641007394117647
0.146821823529412
0.0725116847058823
0.0216075558823529
0.0678834311764706
0.289022988235294
0.156623964705882
0.0149282958235294
0.710460588235294
0.0307329082352941
0.869895647058823
0.032347176
0.104658293529412
0.0373965252941176
0.0318701258823529
0.0131123252941176
0.0921152705882353
0.154368399411765
0.0336126276470588
0.136314529411765
0.102574305882353
0.0371355794117647
0.0140387064375
0.0279562123529412
0.120032111764706
0.0968043452941176
0.0197474429411765
0.0109948666470588
0.0295138058823529
0.0852353364705882
0.204860370588235
0.0259044049411765
0.157219796470588
0.09216017
0.114083789411765
0.0915666694117647
0.0787467488235294
0.0183197808823529
0.0727017929411765
0.07152565
0.0241370570588235
0.02317461625
0.0462792647058824
0.02151292
0.107727668235294
0.212559358823529
0.0779274564705882
0.014177547
0.0689721052941177
0.0883179876470588
0.0888522217647059
0.0434954770588235
0.0781462823529412
0.0119461967058824
0.0198297758823529
0.113531153529412
0.0830188958823529
0.107741021176471
0.236297123529412
0.0205363094117647
0.121320876470588
0.06262147
0.0171988052941176
0.118634249411765
0.120001447058824
0.0686631111764706
0.0168655282941176
0.0667415470588235
0.0769902758823529
0.516123435294118
0.0234305070588235
0.251735511764706
0.879637141176471
0.130389067058824
0.0116887122352941
0.0662108511764706
0.180426352941176
0.123315484705882
0.0638898988235294
0.0480936129411765
0.0949633747058824
0.0187472249411765
0.268785229411765
0.118628090588235
0.165662705882353
0.0133738626470588
0.185982511764706
0.0323240394117647
0.0359906223529412
0.0116642592352941
0.0205308958823529
0.0266635082352941
0.0244609741176471
0.0167483466470588
0.101509211764706
0.131130441176471
0.161090224117647
0.139264494117647
0.108245727058824
0.0741227441176471
0.0930123670588235
0.0715382494117647
0.014632761
0.038237823125
0.201677141176471
0.110527372941176
0.0661456864705882
0.310964170588235
0.0467678623529412
0.0265454623529412
0.024359423125
0.47281325
0.0512914464705882
0.0586095317647059
0.144643911764706
0.0982059564705882
0.106137327647059
0.0194420902941176
0.0905117523529412
0.114733918235294
0.0723528947058824
0.0183727947647059
0.0184027473125
0.415763505882353
0.286777558823529
0.202397958823529
0.0135188602941176
0.111457905294118
0.0653310394117647
0.125459865294118
0.0364563864705882
0.118336388235294
0.0347430764705882
0.0518999488235294
0.0883844047058824
0.0304906294117647
0.0260639298235294
0.0744086011764706
0.0979297770588235
0.0802081764705882
0.180859664705882
0.128313271764706
0.105018192941176
0.0108389758235294
0.0188337888235294
0.0942834570588235
0.702128470588235
0.0922521952941176
0.0261779358823529
0.0875428323529412
0.02260420475
0.0118352859411765
0.115547037647059
0.0429777058823529
0.184829231764706
0.0862082035294118
0.0194244329411765
0.123610329411765
0.457941305882353
0.0186399204705882
0.0516707017647059
0.172354964705882
0.0794207505882353
0.143612623529412
0.0286142294117647
0.153441888235294
0.0377462835294118
0.0888766658823529
0.289515570588235
0.595302135294118
0.0155583223529412
0.177356823529412
0.161034952941176
0.07040172
0.0856121176470588
0.149718235294118
0.02191199
0.0122963646470588
0.0131004806470588
0.109599536470588
0.121025471764706
0.706984658823529
0.0142052411176471
0.019964232
0.372947635294118
0.154791305882353
0.0664827429411765
0.0223889352941176
0.0142600485882353
0.192791311764706
0.0431981841176471
0.1311827
0.0972716011764706
0.03654262
0.0249128871176471
0.797918311764706
0.0967188758823529
0.202214598235294
0.108104985294118
0.0137215297058824
0.0882632929411765
0.116392589411765
0.0381939441176471
0.375513429411765
0.225450735294118
0.0267407876470588
0.0294250761176471
0.0849453252941176
0.0129298215294118
0.0287808964705882
0.0126427517647059
0.206901747058824
0.179900770588235
0.250133388235294
0.1420423
0.0186322958823529
0.0703986082352941
0.0716404641176471
0.165109858823529
0.104127402941176
0.017902171125
0.0388721882352941
0.149206672941176
0.02823323
0.0351706588235294
0.0223684482352941
0.0508763929411765
0.0655268629411765
0.0325008835294118
0.0658472911764706
0.124818701764706
0.0232610547058824
0.284263976470588
0.240407023529412
0.140036317647059
0.0170193121764706
0.172511264705882
0.105791817058824
0.0880436388235294
0.149106158823529
0.359462041176471
0.114554804705882
0.0853728035294118
0.0286248847058824
0.340330852941176
0.0492246235294118
0.0215461976470588
0.0385705041176471
0.02713359
0.0605435341176471
0.131973306470588
0.1476509
0.0541639741176471
0.0785017311764706
0.0279136594117647
0.0992664058823529
0.08010984
0.0656261141176471
0.216403694117647
0.0206043446470588
0.0749062852941176
0.171704858823529
0.0159923791176471
0.0778237041176471
0.263783858823529
0.204305229411765
0.0766020594117647
0.0731045464705882
0.232543682352941
0.0235401894117647
0.315696076470588
0.0346835435294118
0.05414585
0.399591988235294
0.0120225908235294
0.0450009505882353
0.0180803475882353
0.183353811764706
0.0246091876470588
0.0161149605882353
0.0206234358823529
0.0985163623529412
0.147086435294118
0.0582863141176471
0.296044776470588
0.0520468647058824
0.193981182352941
0.010506311875
0.254922947058824
0.181742917647059
0.105718380588235
0.0119068395882353
0.0631006852941177
0.197325135294118
0.390676058823529
0.0457853547058824
0.0163318918235294
0.0396344282352941
0.749306041176471
0.0536018658823529
0.0194681617647059
0.275667841176471
0.0932371588235294
0.11014063
0.0752327441176471
0.0688940235294118
0.264583782352941
0.0753364982352941
0.0169113105882353
0.333743335294118
0.07125588
0.0143631846470588
0.293327654705882
0.0259824138823529
0.0227590064705882
0.0234114571764706
0.0472490311764706
[truncated: 1,104,162 more chars]
