# Supplementary material for: De novo DNA methyltransferase activity in colorectal cancer is directed towards H3K36me3 marked CpG islands
Source: Nat Commun. 2021 Jan 29;12:694. doi: 10.1038/s41467-020-20716-w (PMC7846778; doi:10.1038/s41467-020-20716-w)
Supplement: Supplementary file 4 — Source Data [file 41467_2020_20716_MOESM4_ESM.zip › source_data_for_figures/figure_s5/panel_b/source_data_boxplot_norm_h3k36me3.txt]

0.584357947058823
0.948789376470588
0.954532758823529
0.907206888235294
0.883724052941177
0.393268023529412
0.507133088235294
0.792677417647059
0.886126964705882
0.954433741176471
0.977762125
0.960648869230769
0.921906776470588
0.925638676470588
0.966644994117647
0.873596117647059
0.890075252941177
0.891560329411765
0.976957252941177
0.81470350625
0.942965676470588
0.900310529411765
0.986661241176471
0.972519535294118
0.598568994117647
0.936570547058824
0.797726135294118
0.956443070588235
0.917431658823529
0.786150947058823
0.980499982352941
0.943544870588235
0.657387864705882
0.958878823529412
0.949431758823529
0.358557135294118
0.1862707
0.637252994117647
0.938292129411765
0.952805917647059
0.952026205882353
0.656451076470588
0.899389111764706
0.302991729411765
0.915471076470588
0.967019470588235
0.705403247058824
0.914114994117647
0.961967770588235
0.8833021
0.949843335294118
0.989482929411765
0.876645652941176
0.853803670588235
0.914272882352941
0.939366023529412
0.918083576470588
0.587818752941176
0.667160270588235
0.934119123529412
0.980550511764706
0.965205447058823
0.797361
0.8933224
0.906069558823529
0.733905629411765
0.5520976
0.745293582352941
0.975955982352941
0.888556011764706
0.963174005882353
0.911861523529412
0.924981164705882
0.652821958823529
0.968432852941176
0.815937705882353
0.969351247058823
0.880902441176471
0.917684564705882
0.939359070588235
0.945370582352941
0.333072364705882
0.978733976470588
0.950792711764706
0.838929217647059
0.650024658823529
0.899266958823529
0.965843252941176
0.909334341176471
0.945700235294118
0.887200341176471
0.913180788235294
0.898414364705882
0.980328294117647
0.9525344
0.838976141176471
0.337860823529412
0.948342070588235
0.941043758823529
0.741481441176471
0.934106817647059
0.936320158823529
0.904594241176471
0.489520976470588
0.848402229411765
0.939499323529412
0.863234005882353
0.776767441176471
0.134423699411765
0.941114064705882
0.940983176470588
0.912146152941177
0.948134905882353
0.913210858823529
0.910163564705882
0.9232054
0.532796682352941
0.943956141176471
0.749434182352941
0.6541685
0.540531435294118
0.936101394117647
0.835367588235294
0.871611788235294
0.985206811764706
0.952748711764706
0.596799376470588
0.944555841176471
0.931785729411765
0.804004441176471
0.936816317647059
0.937840982352941
0.937685747058824
0.511544417647059
0.909805141176471
0.980178829411765
0.951247658823529
0.941005294117647
0.927427852941176
0.929340535294118
0.929962629411765
0.948665582352941
0.929431376470588
0.949710241176471
0.9145145
0.501485247058824
0.969385217647059
0.720036735294118
0.905323411764706
0.944532647058824
0.964809882352941
0.917623964705882
0.856837247058824
0.943958023529412
0.886814964705882
0.925996135294118
0.923743082352941
0.849751488235294
0.4077504
0.743161752941176
0.714420152941176
0.969215105882353
0.965106570588235
0.903800241176471
0.478594988235294
0.953249335294118
0.601681382352941
0.196042947058824
0.469156505882353
0.517739852941177
0.939239976470588
0.912033270588235
0.949217988235294
0.9701304
0.958037276470588
0.933865605882353
0.785892588235294
0.9155123
0.869768711764706
0.853915458823529
0.938676417647059
0.930952682352941
0.9765389
0.892872605882353
0.878154888235294
0.958509694117647
0.0231690422352941
0.887582529411765
0.980985441176471
0.933039982352941
0.941878494117647
0.917460711764706
0.617676176470588
0.860429717647059
0.958984652941176
0.669843482352941
0.942553123529412
0.975990094117647
0.980791829411765
0.924019823529412
0.538267252941176
0.583799405882353
0.943025570588235
0.894374035294118
0.932131811764706
0.929176894117647
0.503028811764706
0.802678688235294
0.308950270588235
0.945274758823529
0.916635852941176
0.557493823529412
0.948548017647059
0.948698405882353
0.563968535294118
0.973689594117647
0.660415258823529
0.950910352941176
0.953159470588235
0.953362529411765
0.977969582352941
0.963283870588235
0.937582882352941
0.937363170588235
0.548268047058823
0.866668741176471
0.914384882352941
0.973201217647059
0.716107976470588
0.942915147058824
0.959243988235294
0.897704205882353
0.516705223529412
0.924545076470588
0.975930635294118
0.963661523529412
0.987133458823529
0.0788740241176471
0.914912323529412
0.9471427
0.920849835294118
0.901293164705882
0.929863105882353
0.196071323529412
0.942115258823529
0.940502458823529
0.927108876470588
0.938148317647059
0.848091652941176
0.902500647058823
0.964369205882353
0.517522870588235
0.956646664705882
0.945596205882353
0.692659847058824
0.834191611764706
0.987400582352941
0.817413811764706
0.849237529411765
0.940989852941176
0.956089464705882
0.385407058823529
0.817267182352941
0.874260235294118
0.761991111764706
0.887678882352941
0.812165823529412
0.8967319
0.915684635294118
0.784757282352941
0.921192347058823
0.969738429411765
0.379351282352941
0.380913182352941
0.86314100625
0.663638441176471
0.931584429411765
0.9798101
0.722612447058824
0.744569094117647
0.948076517647059
0.848718123529412
0.9409586
0.819999829411765
0.959105476470588
0.949852211764706
0.899194658823529
0.921147029411765
0.747042117647059
0.943374417647059
0.671082982352941
0.980469329411765
0.924153547058824
0.9396752
0.670948276470588
0.7353258
0.659598611764706
0.881822776470588
0.915626217647059
0.672234423529412
0.985072229411765
0.943975388235294
0.861576935294118
0.651137017647059
0.385882982352941
0.801399558823529
0.97505269375
0.977278029411765
0.944757805882353
0.886457335294118
0.946085423529412
0.962035717647059
0.817950252941177
0.827924476470588
0.8514818
0.951063323529412
0.937259658823529
0.927676417647059
0.981831411764706
0.940931694117647
0.631125435294118
0.868278252941176
0.980802594117647
0.616311423529412
0.922394582352941
0.955494611764706
0.897300205882353
0.9216228
0.8812879
0.751707664705882
0.874125405882353
0.970971364705882
0.967832911764706
0.672120823529412
0.946263323529412
0.411487035294118
0.964553164705882
0.928962782352941
0.986230558823529
0.940652694117647
0.938565105882353
0.982327258823529
0.970745182352941
0.607505882352941
0.940787123529412
0.760405358823529
0.754919858823529
0.9781242
0.581036576470588
0.906292917647059
0.946224382352941
0.881388670588235
0.834051864705882
0.912277035294118
0.6844357625
0.701574270588235
0.943804776470588
0.936483964705882
0.874757041176471
0.740397582352941
0.2397623
0.9380844
0.948195088235294
0.930778805882353
0.606407664705882
0.948336523529412
0.982761605882353
0.830418835294118
0.926573511764706
0.844728094117647
0.951543588235294
0.958651994117647
0.9642875
0.902072276470588
0.948323041176471
0.975731064705882
0.945329870588235
0.919256170588235
0.919855876470588
0.928423170588235
0.801649205882353
0.949191547058823
0.9799151
0.639262970588235
0.471739258823529
0.795316758823529
0.877691405882353
0.937739747058824
0.972555811764706
0.423328952941176
0.982334158823529
0.9374396
0.896291235294118
0.908159876470588
0.927382047058824
0.96627660625
0.905073605882353
0.902747923529412
0.925141841176471
0.950912423529412
0.917572917647059
0.932505329411765
0.719949311764706
0.484240670588235
0.924015594117647
0.947085758823529
0.640561782352941
0.853047458823529
0.785630241176471
0.980492682352941
0.952460670588235
0.591813382352941
0.939950552941176
0.9356613
0.6369809625
0.877320705882353
0.958135470588235
0.924519635294118
0.949592076470588
0.911950929411765
0.75283519375
0.894244676470588
0.8681526
0.916986976470588
0.940334588235294
0.549696088235294
0.930104882352941
0.845711158823529
0.945812388235294
0.0292581645294118
0.733928482352941
0.832162882352941
0.940996917647059
0.772501482352941
0.919857076470588
0.282783358823529
0.734193582352941
0.737041035294118
0.887018241176471
0.961738741176471
0.470843782352941
0.919155252941177
0.911247594117647
0.835922947058824
0.866072064705882
0.928107652941176
0.906561147058824
0.932884605882353
0.905265441176471
0.891691582352941
0.715424511764706
0.844842441176471
0.9324351
0.941775405882353
0.924890152941176
0.914581558823529
0.963482364705882
0.890508382352941
0.932042976470588
0.981713776470588
0.940196064705882
0.934566217647059
0.976079035294118
0.952702276470588
0.972544729411765
0.910879223529412
0.566635505882353
0.920329076470588
0.6346411
0.914659505882353
0.930969252941176
0.629907976470588
0.581777176470588
0.891933570588235
0.712776711764706
0.954197141176471
0.917044141176471
0.926075923529412
0.975568429411765
0.949375364705882
0.444677260588235
0.935443323529412
0.92452966875
0.852874241176471
0.455804676470588
0.525001788235294
0.687107241176471
0.906261335294118
0.963257923529412
0.940947505882353
0.709934111764706
0.937173370588235
0.582193505882353
0.571075152941177
0.907486535294118
0.926520464705882
0.359567464705882
0.861025905882353
0.957120452941176
0.763805952941176
0.903751482352941
0.932503205882353
0.892279264705882
0.977313241176471
0.934203623529412
0.887780205882353
0.9170779625
0.857238041176471
0.822168594117647
0.909987088235294
0.931887264705882
0.437146041176471
0.952536464705882
0.560807205882353
0.947907558823529
0.981451852941176
0.981672752941177
0.268667388235294
0.891398641176471
0.941385076470588
0.876786829411765
0.611513511764706
0.914027
0.902966876470588
0.934007105882353
0.920696852941177
0.893797305882353
0.953086794117647
0.962603858823529
0.977609923529412
0.842671058823529
0.774269082352941
0.966999094117647
0.968232117647059
0.918363176470588
0.107488008235294
0.914288523529412
0.981571347058824
0.942292282352941
0.951491129411765
0.974811223529412
0.94840389375
0.922020723529412
0.948119470588235
0.569162582352941
0.139928295882353
0.859913976470588
0.929436017647059
0.641655405882353
0.942784770588235
0.9466863
0.901749558823529
0.121620189411765
0.953163547058824
0.526473576470588
0.6499993
0.973600852941176
0.788785147058824
0.626136411764706
0.981734688235294
0.965386517647059
0.954797841176471
0.915484523529412
0.704752570588235
0.949374717647059
0.643108405882353
0.985361058823529
0.936397535294118
0.787211041176471
0.944965382352941
0.825570235294118
0.252135323529412
0.861312641176471
0.983434411764706
0.471954523529412
0.9410741
0.649507576470588
0.940201541176471
0.948213841176471
0.808250552941176
0.903212817647059
0.555041317647059
0.970018758823529
0.609065
0.665457635294118
0.950731588235294
0.869057970588235
0.930143964705882
0.948526970588235
0.932913288235294
0.0542525829411765
0.792346588235294
0.936527823529412
0.863907752941176
0.903153670588235
0.870951623529412
0.894381652941176
0.958668952941176
0.978297211764706
0.934072288235294
0.894904935294118
0.969517011764706
0.853744852941177
0.879873358823529
0.795561035294118
0.648608394117647
0.161581517647059
0.893749376470588
0.8899897
0.793017282352941
0.898907152941177
0.951150605882353
0.942557
0.938914335294118
0.894334970588235
0.162319494117647
0.898864347058824
0.455607735294118
0.925996129411765
0.951486223529412
0.470173247058824
0.9431105
0.899307517647059
0.871559394117647
0.1448934
0.375035417647059
0.884657276470588
0.927156964705882
0.675041441176471
0.438153348823529
0.920657994117647
0.958468952941177
0.976657176470588
0.963246217647059
0.930957676470588
0.446570935294118
0.940055076470588
0.960357917647059
0.956913094117647
0.933621405882353
0.982120929411765
0.332661229411765
0.953691035294118
0.181610129411765
0.821757735294118
0.624435364705882
0.949761270588235
0.989227711764706
0.912747823529412
0.846192135294118
0.876606052941176
0.919569041176471
0.978884564705882
0.859627164705882
0.906942058823529
0.682600605882353
0.336459488235294
0.674525211764706
0.120119162941176
0.909684176470588
0.909026394117647
0.968877088235294
0.875355570588235
0.734735370588235
0.628492452941177
0.921066547058824
0.0946754694117647
0.980085611764706
0.935995452941176
0.810052394117647
0.978818147058824
0.961525870588235
0.9471631
0.879807035294118
0.971323329411765
0.822457252941176
0.911695141176471
0.800615370588235
0.872105035294118
0.943976705882353
0.867400217647059
0.669613247058824
0.971612482352941
0.247647694117647
0.9490032
0.886191458823529
0.942893905882353
0.849932823529412
0.980378370588235
0.781277429411765
0.9469162
0.554375476470588
0.960563511764706
0.945180447058824
0.562159676470588
0.943757617647059
0.944438870588235
0.914324576470588
0.981863335294118
0.969405776470588
0.932002876470588
0.9039525
0.881599164705882
0.950735647058824
0.949633194117647
0.270795305882353
0.284707158823529
0.93182955625
0.870089323529412
0.978958647058824
0.636816982352941
0.908198858823529
0.984736276470588
0.614579341176471
0.511450517647059
0.309901441176471
0.636245270588235
0.918805552941176
0.979386947058824
0.909309111764706
0.735758411764706
0.847328217647059
0.543782070588235
0.900770223529412
0.832366588235294
0.956489147058823
0.924156511764706
0.891110358823529
0.916106952941177
0.805537758823529
0.972209517647059
0.0866272629411765
0.947006611764706
0.824814188235294
0.325964335294118
0.942353747058823
0.956860394117647
0.628751358823529
0.880281623529412
0.577466311764706
0.692285535294118
0.771153182352941
0.947928929411765
0.696172688235294
0.953882470588235
0.962061882352941
0.9510601
0.951667417647059
0.0228299858823529
0.988835252941176
0.923895652941176
0.901814376470588
0.924165452941176
0.954635382352941
0.953254694117647
0.616750429411765
0.960067488235294
0.817461141176471
0.980190458823529
0.930965417647059
0.925051594117647
0.908598794117647
0.951261929411765
0.727125911764706
0.9321185
0.986449623529412
0.8400006
0.842701105882353
0.762527611764706
0.949330935294118
0.98183574375
0.963423494117647
0.859840770588235
0.969119782352941
0.965198870588235
0.876025876470588
0.146328970588235
0.331882370588235
0.0338507229411765
0.940636317647059
0.9107664
0.757549488235294
0.860961088235294
0.970437229411765
0.882805964705882
0.907591447058824
0.854737605882353
0.947193105882353
0.937812011764706
0.563407152941176
0.941411535294118
0.903033564705882
0.821294129411765
0.865372564705882
0.869348447058824
0.810014017647059
0.879778647058824
0.918818405882353
0.9292168
0.959546205882353
0.938294541176471
0.964389111764706
0.344800929411765
0.918708447058823
0.918154188235294
0.409115235294118
0.434521476470588
0.970969311764706
0.939092229411765
0.663296582352941
0.874414464705882
0.606319588235294
0.9008003
0.950769770588235
0.449421852941176
0.913185970588235
0.947694576470588
0.907963041176471
0.183245676470588
0.914641217647059
0.232803776470588
0.954730382352941
0.837987917647059
0.940898141176471
0.980294605882353
0.885917388235294
0.9387557125
0.937926241176471
0.495664958823529
0.9636899
0.978930282352941
0.863124005882353
0.682910047058824
0.854086082352941
0.267879188235294
0.896405235294118
0.930432605882353
0.928874123529412
0.919011017647059
0.951583794117647
0.9115918
0.875977729411765
0.947670817647059
0.270233888235294
0.696622829411765
0.919103252941176
0.491524247058824
0.862959241176471
0.940987388235294
0.871860911764706
0.923236911764706
0.897166111764706
0.393887670588235
0.915210870588235
0.948575182352941
0.623543735294118
0.9742721
0.7164237
0.973528052941177
0.863052794117647
0.934115635294118
0.238202476470588
0.851137076470588
0.905627576470588
0.812328547058824
0.737541476470588
0.918058511764706
0.972799176470588
0.931503511764706
0.868432276470588
0.0636266094117647
0.284453752941176
0.937754405882353
0.761229170588235
0.937361052941176
0.948773641176471
0.880519511764706
0.492087929411765
0.945032682352941
0.518329894117647
0.965141858823529
0.04721869
0.904956888235294
0.833869682352941
0.849921970588235
0.935515958823529
0.803437288235294
0.947056676470588
0.951019694117647
0.846317017647059
0.948638005882353
0.931320194117647
0.954917947058823
0.347625235294118
0.936886611764706
0.938125117647059
0.978257470588235
0.729556635294118
0.97166774375
0.947635947058824
0.942556470588235
0.934017670588235
0.7304493
0.943906429411765
0.792315758823529
0.794759417647059
0.911551823529412
0.934876282352941
0.951655994117647
0.927150611764706
0.837025070588235
0.853319388235294
0.355458217647059
0.915968829411765
0.851284911764706
0.873279741176471
0.868687152941176
0.833577088235294
0.908168535294118
0.801070635294118
0.536750558823529
0.953627347058824
0.864793464705882
0.920185847058824
0.971379911764706
0.955246141176471
0.936657235294118
0.433698617647059
0.923053494117647
0.961444052941176
0.911386864705882
0.903576041176471
0.882900282352941
0.888179217647059
0.523648670588235
0.962993629411765
0.880455147058824
0.777293823529412
0.852858558823529
0.901869305882353
0.837694741176471
0.868948652941176
0.963896952941176
0.936594182352941
0.497040747058824
0.981203894117647
0.9198963
0.829694229411765
0.947900411764706
0.9055193
0.951136458823529
0.928620488235294
0.425897094117647
0.95840405
0.870841388235294
0.776557382352941
0.813727705882353
0.730611317647059
0.941065717647059
0.836820494117647
0.870088729411765
0.979191035294118
0.596041688235294
0.946339741176471
0.746686994117647
0.963349152941177
0.863068776470588
0.885030388235294
0.926760276470588
0.97249418125
0.599970494117647
0.813611776470588
0.794872488235294
0.942521964705882
0.816730941176471
0.9433753
0.953388517647059
0.842975064705882
0.886480382352941
0.980912976470588
0.787607647058824
0.912327511764706
0.774968076470588
0.441323805882353
0.860882547058823
0.928584964705882
0.831064258823529
0.9730733
0.646012717647059
0.916987464705882
0.861383182352941
0.706041752941176
0.900753676470588
0.932708582352941
0.398110317647059
0.931508770588235
0.984312647058823
0.950265670588235
0.2296543
0.752106135294118
0.904152341176471
0.954461770588235
0.734146711764706
0.813407023529412
0.954993764705882
0.787806329411765
0.466000523529412
0.975362929411765
0.905941517647059
0.951176335294118
0.584159517647059
0.746860505882353
0.917799323529412
0.929195682352941
0.958820382352941
0.938229270588235
0.8914972
0.656088482352941
0.865195505882353
0.964884764705882
0.868822123529412
0.513529647058824
0.903714217647059
0.679703382352941
0.942609317647059
0.670014005882353
0.875045052941177
0.837064
0.927179647058823
0.810381335294118
0.9115931
0.985914958823529
0.945892935294118
0.0934532423529412
0.941858811764706
0.967287558823529
0.736964094117647
0.890656447058824
0.889653823529412
0.96615706875
0.685426352941176
0.973113975
0.828345758823529
0.816050252941177
0.340041235294118
0.952347517647059
0.861263452941176
0.6374397
0.817638105882353
0.936801147058824
0.637956729411765
0.894931470588235
0.927203594117647
0.726405270588235
0.824367023529412
0.982518658823529
0.948205694117647
0.852111717647059
0.903431770588235
0.714387005882353
0.618049635294118
0.8537753
0.0484017611764706
0.830292164705882
0.976715176470588
0.9579043
0.809328323529412
0.972366970588235
0.895716311764706
0.726097929411765
0.980749575
0.670304523529412
0.852264723529412
0.911299117647059
0.975588635294118
0.877732688235294
0.105665004117647
0.906767594117647
0.942267217647059
0.879217858823529
0.947175094117647
0.944837294117647
0.830571923529412
0.941852194117647
0.894186647058824
0.9539573125
0.953271552941176
0.952398529411765
0.951847617647059
0.567496670588235
0.799253541176471
0.801699347058824
0.945605835294118
0.979105617647059
0.776437147058823
0.981769
0.9093802
0.9658266
0.971277947058824
0.938681752941177
0.937974888235294
0.695406829411765
0.353130747058824
0.8835471
0.925473552941177
0.931012011764706
0.410944159411765
0.939206623529412
0.934872235294118
0.926659917647059
0.584157323529412
0.7862948
0.520512605882353
0.879274088235294
0.726892929411765
0.897764823529412
0.636824458823529
0.984066764705882
0.939538129411765
0.945576270588235
0.941322382352941
0.911674629411765
0.583339041176471
0.722904670588235
0.251927835294118
0.759461576470588
0.767603723529412
0.941014905882353
0.834178729411765
0.6888812
0.944584417647059
0.961853247058824
0.851724770588235
0.913623811764706
0.936674129411765
0.946087576470588
0.972350829411765
0.951291941176471
0.782487570588235
0.931900347058824
0.254907847058824
0.927437705882353
0.811220011764706
0.95884446875
0.946050988235294
0.966726352941176
0.712231741176471
0.854119805882353
0.907332594117647
0.965208205882353
0.578728811764706
0.933913617647059
0.948499811764706
0.946725523529412
0.843925347058823
0.787845094117647
0.956186905882353
0.9411869
0.202405558823529
0.440539429411765
0.945686141176471
0.942023264705882
0.826420917647059
0.983134188235294
0.987458105882353
0.932523364705882
0.927203523529412
0.550954347058824
0.954032670588235
0.943174670588235
0.0467823529411765
0.893146558823529
0.497911711764706
0.950494158823529
0.941850835294118
0.406281341176471
0.884323470588235
0.978544494117647
0.809874835294118
0.913873864705882
0.891832447058823
0.931266488235294
0.174546247058824
0.971852635294118
0.801019288235294
0.4127374
0.3269722
0.970937670588235
0.958685652941176
0.822912829411765
0.229016205882353
0.936285964705882
0.792620852941176
0.938635135294118
0.872585805882353
0.344973694117647
0.918042505882353
0.969203141176471
0.816526894117647
0.917721688235294
0.712914064705882
0.954761929411765
0.927848152941177
0.917714552941176
0.968692323529412
0.0870947741176471
0.568858882352941
0.977213647058824
0.873313158823529
0.811323617647059
0.673443994117647
0.897916494117647
0.9275137
0.523776217647059
0.501837935294118
0.878790047058824
0.745547111764706
0.768881188235294
0.839519141176471
0.980752752941176
0.780447552941177
0.947623264705882
0.977952305882353
0.416227664705882
0.8952982
0.736532670588235
0.914835576470588
0.929654070588235
0.93819068125
0.954966835294118
0.889035917647059
0.927088417647059
0.937059858823529
0.810237723529412
0.943679805882353
0.976108688235294
0.903528476470588
0.922832982352941
0.983373047058824
0.940216305882353
0.782318864705882
0.972754947058823
0.967381505882353
0.937579864705882
0.923484794117647
0.317689735294118
0.884690952941177
0.962978817647059
0.270804911764706
0.448058441176471
0.698582064705882
0.880349664705882
0.9259873375
0.896889641176471
0.857377117647059
0.933318682352941
0.951256764705882
0.981886711764706
0.939623135294118
0.6408135
0.609110841176471
0.892020347058823
0.971266088235294
0.681547329411765
0.891078323529412
0.9844506
0.817672529411765
0.960158
0.791596782352941
0.981320729411765
0.979125964705882
0.686815605882353
0.918521605882353
0.9447774
0.641617941176471
0.783301205882353
0.899388447058823
0.949177911764706
0.958894841176471
0.715316294117647
0.932935025
0.917575458823529
0.941370929411765
0.937866335294118
0.930977441176471
0.515966729411765
0.975196370588235
0.964717747058824
0.976178170588235
0.939607217647059
0.988221241176471
0.261127764705882
0.943106164705882
0.8775644
0.922388417647059
0.975455394117647
0.114460512352941
0.638539347058824
0.975095982352941
0.973911305882353
0.869394882352941
0.732747894117647
0.970715958823529
0.892020252941176
0.479646447058824
0.933863476470588
0.0172771145882353
0.806732747058823
0.926190617647059
0.978260123529412
0.540074629411765
0.954291982352941
0.911153376470588
0.955696735294118
0.946194182352941
0.979427170588235
0.957924929411765
0.9348643
0.188970076470588
0.441054082352941
0.923900729411765
0.923093011764706
0.926569488235294
0.939067388235294
0.944619276470588
0.870904347058824
0.924489347058824
0.970635347058823
0.975346058823529
0.919349841176471
0.428007017647059
0.729539411764706
0.784646229411765
0.978761182352941
0.915254947058823
0.965426617647059
0.834348288235294
0.03627628
0.861751676470588
0.949631911764706
0.930623447058823
0.912599182352941
0.776123382352941
0.581289711764706
0.939949117647059
0.799218176470588
0.971197352941176
0.307570664705882
0.929535770588235
0.195403952941176
0.904926276470588
0.543426894117647
0.925194688235294
0.674472294117647
0.477008505882353
0.935115070588235
0.901521194117647
0.784979705882353
0.931885523529412
0.715547770588235
0.965249341176471
0.896820682352941
0.513232623529412
0.906557023529412
0.913938664705882
0.593880994117647
0.900749764705882
0.800735941176471
0.918122570588235
0.0936362117647059
0.796957894117647
0.707038964705882
0.952733129411765
0.947859205882353
0.586955
0.248642658823529
0.960767311764706
0.463973370588235
0.943269841176471
0.954713047058824
0.347471652941176
0.928229082352941
0.937055029411765
0.963611341176471
0.925022817647059
0.2932162
0.858808870588235
0.947633770588235
0.953872741176471
0.9589125
0.702324841176471
0.892406782352941
0.9274666
0.942319182352941
0.411266111764706
0.958115111764706
0.626190182352941
0.928741105882353
0.528904970588235
0.779039294117647
0.844764782352941
0.715998264705882
0.894185547058823
0.764140929411765
0.978957741176471
0.971049664705882
0.912992835294118
0.959488223529412
0.941318158823529
0.718790170588235
0.886951670588235
0.892556641176471
0.227482876470588
0.719124529411765
0.333579352941176
0.322299264705882
0.827084458823529
0.911635847058824
0.900247811764706
0.642579241176471
0.902407005882353
0.985820964705882
0.958165517647059
0.905054076470588
0.936649470588235
0.751230111764706
0.940258364705882
0.9422851
0.928604541176471
0.937566329411765
0.957777705882353
0.726386841176471
0.423370176470588
0.792153164705882
0.982490682352941
0.333267905882353
0.965275076470588
0.972757911764706
0.944937847058824
0.804540923529412
0.719861782352941
0.791213670588235
0.945762511764706
0.956993776470588
0.495285247058824
0.944012664705882
0.955271164705882
0.708388570588235
0.960337323529412
0.978986064705882
0.562960588235294
0.893277235294118
0.580615358823529
0.810119252941176
0.665095029411765
0.1180645
0.400423135294118
0.720387258823529
0.949787029411765
0.287348223529412
0.909737770588235
0.946106782352941
0.529972188235294
0.923021823529412
0.972970070588235
0.7274149
0.464637029411765
0.911011905882353
0.682202852941176
0.677775482352941
0.914275823529412
0.934924823529412
0.6386569
0.945818817647059
0.984738394117647
0.911372517647059
0.850206511764706
0.460818111764706
0.913476535294118
0.932928688235294
0.960578317647059
0.843426276470588
0.889145264705882
0.940835470588235
0.964881141176471
0.891548735294118
0.913542388235294
0.278546170588235
0.935363929411765
0.9347141
0.7698566
0.529163582352941
0.955529229411765
0.981777523529412
0.958623505882353
0.844705935294118
0.936790717647059
0.874042111764706
0.177699705882353
0.743704488235294
0.959579447058824
0.575555376470588
0.392240811764706
0.931067605882353
0.851046511764706
0.933327670588235
0.833191323529412
0.888560405882353
0.854006941176471
0.925416835294118
0.929763547058824
0.927466729411765
0.962355105882353
0.986260958823529
0.969566847058824
0.974252117647059
0.782789776470588
0.828043817647059
0.482515941176471
0.914395541176471
0.709010870588235
0.867972341176471
0.701582129411765
0.460119441176471
0.0792883917647059
0.945974347058824
0.951707735294118
0.922267923529412
0.763456535294118
0.969736547058824
0.854617711764706
0.973311152941176
0.937619435294118
0.964034658823529
0.680555376470588
0.472543005882353
0.265780229411765
0.902136323529412
0.923815147058824
0.875231758823529
0.851021147058823
0.902678788235294
0.983902817647059
0.928123405882353
0.887631417647059
0.936370952941176
0.613648229411765
0.937547188235294
0.890149511764706
0.820555805882353
0.943369158823529
0.922405764705882
0.935929270588235
0.0747634305882353
0.468913758823529
0.928100558823529
0.0642813047058824
0.92173090625
0.926106735294118
0.977868817647059
0.948291747058824
0.676326364705882
0.874385847058823
0.907039670588235
0.726964635294118
0.9786533
0.983873947058823
0.926532241176471
0.803952829411765
0.957393411764706
0.6014169
0.935208764705882
0.829674264705882
0.980662929411765
0.819637741176471
0.9527469
0.939022482352941
0.833578617647059
0.971573923529412
0.949489882352941
0.227315941176471
0.739282905882353
0.924597276470588
0.9620608
0.864817647058824
0.935286452941177
0.977498470588235
0.860358770588235
0.919714582352941
0.9638543
0.862112417647059
0.892038517647059
0.280157258823529
0.974575123529412
0.814081264705882
0.960190482352941
0.816613888235294
0.952976364705882
0.197487570588235
0.214916994117647
0.672027035294118
0.362250364705882
0.976776323529412
0.8234279
0.964531411764706
0.931287482352941
0.820039882352941
0.921006270588235
0.979403729411765
0.904108570588235
0.7185923
0.0417716264705882
0.938591711764706
0.757990029411765
0.890019041176471
0.907042558823529
0.964941558823529
0.405831647058824
0.939141405882353
0.97062004375
0.953578564705882
0.691172982352941
0.894766558823529
0.714498464705882
0.930530364705882
0.933535947058823
0.810705182352941
0.919624176470588
0.756633147058824
0.984725
0.97005363125
0.949944947058823
0.854734917647059
0.441191182352941
0.922804588235294
0.947568641176471
0.726532429411765
0.912574629411765
0.763449452941176
0.935416905882353
0.9565838
0.98255535
0.958903094117647
0.944997082352941
0.955261313333333
0.951961205882353
0.9445747
0.870493182352941
0.898196511764706
0.910208664705882
0.0307404617647059
0.870839552941176
0.937799547058824
0.751309864705882
0.652612335294118
0.925347041176471
0.571929688235294
0.950843441176471
0.809272017647059
0.9799736
0.0499137811764706
0.939727470588235
0.944452476470588
0.8757763
0.927254911764706
0.973536158823529
0.962600782352941
0.952530547058824
0.824396535294118
0.980504405882353
0.982925917647059
0.934041323529412
0.920147329411765
0.927076064705882
0.940827352941176
0.906692788235294
0.909355470588235
0.717912876470588
0.920854194117647
0.871351364705882
0.953343705882353
0.847407217647059
0.882709223529412
0.511377464705882
0.9781687
0.918445317647059
0.503479217647059
0.930586170588235
0.952911882352941
0.423857964705882
0.4456039
0.382589964705882
0.600343588235294
0.9340848
0.927823917647059
0.476788841176471
0.948145494117647
0.938866347058824
0.509637211764706
0.7282821
0.329118594117647
0.896489658823529
0.383207852941176
0.899110752941176
0.977528547058824
0.208132647058824
0.926324129411765
0.973307717647059
0.554389152941176
0.939633729411765
0.947412747058824
0.932102841176471
0.969755888235294
0.796362411764706
0.902471552941176
0.381698252941176
0.976371705882353
0.976610070588235
0.544885835294118
0.694449141176471
0.948739411764706
0.876482911764706
0.948723941176471
0.978680076470588
0.941495558823529
0.899753541176471
0.968620058823529
0.914939635294118
0.873476823529412
0.943587264705882
0.943091952941176
0.813797229411765
0.973541958823529
0.474774835294118
0.915708417647059
0.828951170588235
0.905546247058824
0.981252394117647
0.938324688235294
0.540544505882353
0.939031935294118
0.980490688235294
0.986290135294118
0.958770547058823
0.809974170588235
0.911705382352941
0.486326452941176
0.907964570588235
0.886053076470588
0.586124064705882
0.967512058823529
0.970228047058823
0.941216476470588
0.975205005882353
0.609425488235294
0.923246711764706
0.655206229411765
0.7157684
0.787217605882353
0.940364311764706
0.978794394117647
0.937895270588235
0.978209570588235
0.683602164705882
0.982311117647059
0.986381935294118
0.954929452941176
0.7001825125
0.955228211764706
0.9129129
0.969441735294118
0.934049535294118
0.9516673
0.396969241176471
0.849581517647059
0.965485517647059
0.956305258823529
0.971720052941176
0.692562141176471
0.983617135294118
0.970333070588235
0.982752252941177
0.948492752941177
0.0323348088235294
0.870981235294118
0.0351271622941177
0.906849735294118
0.912711282352941
0.249090852941176
0.944830429411765
0.944247688235294
0.880861017647059
0.966063147058824
0.961729794117647
0.9091116
0.949723623529412
0.930218747058824
0.855238511764706
0.8580201
0.891813664705882
0.852112029411765
0.951983952941176
0.98146441875
0.954140182352941
0.694300064705882
0.7109115
0.951826776470588
0.921974964705882
0.523841311764706
0.730238576470588
0.782091235294118
0.957091676470588
0.959845170588235
0.954837764705882
0.938811470588235
0.378956588235294
0.7889181
0.935104505882353
0.949164682352941
0.806162164705882
0.895965882352941
0.903657576470588
0.552946105882353
0.914950358823529
0.890270535294118
0.948167794117647
0.563817047058824
0.980730223529412
0.968730558823529
0.6353871
0.928547823529412
0.780856294117647
0.534912335294118
0.166686294117647
0.863281682352941
0.928209523529412
0.312866578235294
0.789558311764706
0.832452258823529
0.614746288235294
0.763736282352941
0.918215741176471
0.965141705882353
0.949377029411765
0.938356905882353
0.835827105882353
0.943223458823529
0.931324929411765
0.722646576470588
0.896613105882353
0.406765188235294
0.944705523529412
0.971677411764706
0.858112641176471
0.926050194117647
0.926214682352941
0.934986917647059
0.851737288235294
0.456034994117647
0.903550394117647
0.799668070588235
0.952913988235294
0.919131547058823
0.945827817647059
0.891207747058824
0.678803694117647
0.953181429411765
0.892792917647059
0.940085429411765
0.883282364705882
0.774364523529412
0.8788363
0.701034835294118
0.934467429411765
0.957973217647059
0.930131529411765
0.980977864705882
0.963178629411765
0.946817817647059
0.944450135294118
0.944553817647059
0.941889747058824
0.824751905882353
0.969054052941176
0.956261776470588
0.551685558823529
0.869284552941176
0.932139976470588
0.97710449375
0.8691666
0.679064070588235
0.305015882352941
0.944624570588235
0.741686441176471
0.800505252941176
0.661305429411765
0.951982429411765
0.9767244
0.914386823529412
0.940160776470588
0.915069623529412
0.958239517647059
0.961832247058824
0.959098805882353
0.569529564705882
0.213315847058824
0.945815629411765
0.930897441176471
0.939838929411765
0.960309417647059
0.898310070588235
0.968346276470588
0.903509347058824
0.949517670588235
0.9431515
0.975219852941177
0.216099528823529
0.5596097
0.844714588235294
0.787998329411765
0.626733188235294
0.662866529411765
0.883304764705882
0.582179529411765
0.873424276470588
0.947838205882353
0.972922747058824
0.940724652941176
0.9718303
0.878843247058824
0.695044858823529
0.901118023529412
0.845947123529412
0.901643735294118
0.879615941176471
0.917659082352941
0.871559
0.850702947058824
0.925407211764706
0.723526094117647
0.9842719
0.880172352941176
0.726743005882353
0.912699341176471
0.455340623529412
0.938343388235294
0.9767417
0.409844711764706
0.966070911764706
0.902246470588235
0.932279411764706
0.946401247058824
0.6964163
0.932939117647059
0.98231630625
0.613559841176471
0.928397888235294
0.966680676470588
0.716809864705882
0.451195770588235
0.941345788235294
0.979329658823529
0.292776458823529
0.320877182352941
0.918851152941176
0.986050741176471
0.881834105882353
0.362778170588235
0.328224994117647
0.945647882352941
0.944600017647059
0.864928205882353
0.349928229411765
0.9387848125
0.972013794117647
0.584940723529412
0.868378935294118
0.947120875
0.919011741176471
0.802302635294118
0.921772723529412
0.909779170588235
0.786925164705882
0.562653994117647
0.958053164705882
0.855038005882353
0.903874988235294
0.956142464705882
0.850502594117647
0.925961
0.745684647058824
0.9285518
0.9177289
0.909743917647059
0.750259470588235
0.880168717647059
0.855634794117647
0.564473088235294
0.670496341176471
0.847502970588235
0.7368752
0.956553729411765
0.7230891
0.916903694117647
0.987656552941176
0.540947652941176
0.849143235294118
0.4594126
0.168611305882353
0.960324047058823
0.956184841176471
0.946019676470588
0.714440023529412
0.899620594117647
0.953376411764706
0.772545405882353
0.945884894117647
0.530404752941177
0.936083588235294
0.913761511764706
0.676906017647059
0.197740811764706
0.9366846
0.948917488235294
0.975448382352941
0.690564129411765
0.694733341176471
0.916606958823529
0.634628029411765
0.971716517647059
0.472468605882353
0.724436647058823
0.488997764705882
0.621095258823529
0.912235970588235
0.980551070588235
0.880962788235294
0.948913105882353
0.97178992
0.894218958823529
0.922885394117647
0.960253470588235
0.972326894117647
0.715452670588235
0.124324696470588
0.540626305882353
0.918072170588235
0.643708682352941
0.974312523529412
0.921963035294118
0.944565076470588
0.462401758823529
0.9155217
0.952448147058824
0.662993641176471
0.954110964705882
0.959305194117647
0.458779517647059
0.414669447058824
0.9295064
0.452893058823529
0.977910588235294
0.233446770588235
0.922994135294118
0.976751017647059
0.868000635294118
0.9856694375
0.619570788235294
0.838350094117647
0.4154895
0.920310005882353
0.6100804
0.929691988235294
0.740641235294118
0.952868247058824
0.527801117647059
0.903457658823529
0.876523288235294
0.93226184375
0.022324943875
0.950560482352941
0.940309682352941
0.863275052941176
0.859599
0.552059370588235
0.906049211764706
0.903109988235294
0.508460970588235
0.92468833125
0.980191511764706
0.9595607
0.944987423529412
0.293919282352941
0.4155487
0.974420958823529
0.942488064705882
0.915835423529412
0.641769682352941
0.896775976470588
0.102401735882353
0.879857635294118
0.595068458823529
0.923173094117647
0.976162570588235
0.844919282352941
0.138851288235294
0.835759488235294
0.893250770588235
0.872726505882353
0.966390511764706
0.932451605882353
0.972615976470588
0.3315441
0.862546241176471
0.958038611764706
0.714715482352941
0.407063341176471
0.398270476470588
0.920402747058824
0.967962464705882
0.3398412
0.259432276470588
0.766996388235294
0.725533605882353
0.698894364705882
0.965606917647059
0.982555117647059
0.985561211764706
0.925815229411765
0.925033935294118
0.943555564705882
0.804571629411765
0.944461088235294
0.586448547058824
0.889728247058823
0.979873470588235
0.9758032
0.836940311764706
0.922902170588235
0.893992329411765
0.909681041176471
0.970739
0.986065788235294
0.979549970588235
0.750358894117647
0.367897958823529
0.948019988235294
0.435259364705882
0.971805952941176
0.980176023529412
0.942370782352941
0.982125517647059
0.983629994117647
0.702610523529412
0.741718594117647
0.908343811764706
0.939910317647059
0.0610728405882353
0.933143070588235
0.800261988235294
0.912037905882353
0.907975176470588
0.827927729411765
0.907589917647059
0.887230017647059
0.797820629411765
0.584417335294118
0.496696805882353
0.935668058823529
0.829734776470588
0.421437376470588
0.780773370588235
0.893304335294118
0.827845770588235
0.976372105882353
0.955318688235294
0.957286552941176
0.969328229411765
0.553587605882353
0.960736376470588
0.935912023529412
0.940323805882353
0.761907435294118
0.942553841176471
0.917817435294118
0.639159135294118
0.941230835294118
0.970855741176471
0.936264882352941
0.847259605882353
0.0275443094117647
0.972136158823529
0.865037494117647
0.219560229411765
0.763748170588235
0.921856617647059
0.942277129411765
0.933161052941176
0.9430694
0.775544164705882
0.872713817647059
0.819805452941176
0.939942241176471
0.965779805882353
0.739763652941177
0.642054276470588
0.554907976470588
0.897694670588235
0.971875264705882
0.9778198
0.962880770588235
0.837585317647059
0.95130899375
0.939798211764706
0.804036647058823
0.0841751629411765
0.935619176470588
0.699439670588235
0.911099823529412
