# Supplementary material for: De novo DNA methyltransferase activity in colorectal cancer is directed towards H3K36me3 marked CpG islands
Source: Nat Commun. 2021 Jan 29;12:694. doi: 10.1038/s41467-020-20716-w (PMC7846778; doi:10.1038/s41467-020-20716-w)
Supplement: Supplementary file 4 — Source Data [file 41467_2020_20716_MOESM4_ESM.zip › source_data_for_figures/figure_s5/panel_b/source_data_boxplot_tumour_h3k36me3.txt]

0.64323999375
0.9498456765625
0.9595673453125
0.803171553125
0.8856131015625
0.65690631875
0.6035482265625
0.7924227046875
0.9114886296875
0.956809458730159
0.9710510734375
0.966838843137255
0.908664771875
0.9315711140625
0.961982840625
0.8453715984375
0.888459898360656
0.8898380765625
0.964562123809524
0.885636238709677
0.95172013125
0.9043327609375
0.982834223809524
0.968823484375
0.6369642421875
0.9396269578125
0.78299211875
0.9287317390625
0.92039531875
0.7745593015625
0.982302414285714
0.9429784609375
0.6656039359375
0.9570315484375
0.9505743328125
0.5256774353125
0.36372134125
0.6434253140625
0.9349488046875
0.9546786796875
0.9502333015625
0.747026190625
0.9102114921875
0.6099712828125
0.9012069046875
0.9622697265625
0.7003469171875
0.9209123859375
0.9244597375
0.9024470375
0.9479450046875
0.987875944444444
0.87431204375
0.7842037
0.918261080952381
0.938688133333333
0.917217378125
0.63732238125
0.709110834375
0.9373157640625
0.9799741421875
0.964166875
0.792061996875
0.897214496875
0.8862956359375
0.77806078125
0.6606460734375
0.7304576375
0.978270778125
0.8952053078125
0.961186279365079
0.807730021875
0.9292542640625
0.6613328109375
0.9635025625
0.697755175
0.969738269354839
0.87409301875
0.9207541640625
0.94156495625
0.9494225546875
0.626083525
0.9766185921875
0.9498890234375
0.7941678734375
0.7515776421875
0.897702321875
0.9636590421875
0.9161801875
0.945911153125
0.8761444734375
0.9138201109375
0.8949970125
0.979794015625
0.95245443125
0.845192765625
0.3801857421875
0.95156673125
0.943564571875
0.77938429375
0.945470334375
0.926718074603175
0.8958860578125
0.5657901609375
0.8058706
0.9295288890625
0.8806751515625
0.6431191859375
0.16266541359375
0.947821003125
0.9471894296875
0.898410784375
0.9480364328125
0.902944103125
0.928916825
0.926508034375
0.822335095238095
0.9447037796875
0.7948173453125
0.61048149375
0.54463924625
0.9332583171875
0.8582727484375
0.8731313625
0.9838387640625
0.939437446875
0.6609706921875
0.94902508125
0.9370192765625
0.81525949375
0.94099868125
0.9426078546875
0.935022709375
0.6671893265625
0.920425390625
0.980466350819672
0.9543544828125
0.943803146875
0.9247638171875
0.9316895390625
0.9302412796875
0.95156698125
0.915380909375
0.9486308859375
0.9187372390625
0.5486797703125
0.960048995238095
0.7722384484375
0.9025227796875
0.9363174734375
0.9719851359375
0.9259171296875
0.8141096125
0.944157746875
0.8097345703125
0.95179511875
0.9334406921875
0.8569849859375
0.754277965625
0.809377812698413
0.8224691703125
0.9648448265625
0.963352292063492
0.904316303125
0.7572973390625
0.950682015625
0.653192204761905
0.50653169375
0.701146065625
0.560780403125
0.9726448359375
0.912098021875
0.9572991546875
0.966982617741936
0.95730676031746
0.9393053515625
0.80463779375
0.912721815625
0.8803740046875
0.87593289375
0.8588110171875
0.9360522125
0.9741516421875
0.9026459171875
0.8742390359375
0.957970928125
0.0512624600625
0.85487544375
0.979452007936508
0.932129703125
0.940916690625
0.89892904375
0.7483064375
0.9179734390625
0.942010974603175
0.6364779578125
0.941910065625
0.968743859375
0.975369631746032
0.9245322140625
0.744186475
0.8330661796875
0.9392515078125
0.932010734920635
0.93014835625
0.914869925
0.48493230625
0.845045209375
0.559349571875
0.9504915484375
0.923999096875
0.56833095
0.951042396875
0.9410710578125
0.639790565625
0.9093408078125
0.729478946875
0.9555682078125
0.9542482625
0.951160790625
0.97740571875
0.9619419296875
0.944602915625
0.937296441269841
0.576251996875
0.8701332515625
0.911637225
0.968605665625
0.743528515625
0.943291840625
0.874096723809524
0.9099173734375
0.80232060625
0.9214429953125
0.9701480765625
0.9636209859375
0.98642464375
0.1000576578125
0.9293679921875
0.9503114203125
0.9111573578125
0.9454064328125
0.9317501875
0.6632399328125
0.940320640625
0.939006409375
0.92696793125
0.942741140625
0.8436425421875
0.9016402015625
0.965198571875
0.742175128125
0.9580959109375
0.9308071015625
0.72778035625
0.8365422140625
0.988045376190476
0.806696806349206
0.82992105625
0.9465503484375
0.9547302328125
0.60262521875
0.914505303125
0.89681638125
0.795783621875
0.898705471875
0.824659428125
0.93170201875
0.8515272703125
0.83830148125
0.9061596140625
0.964631657142857
0.37372589046875
0.7223577875
0.8879027703125
0.8495334421875
0.93654405625
0.9775400375
0.7095777984375
0.8035559984375
0.95270054375
0.837379234375
0.9423679328125
0.825723728125
0.9602204734375
0.9523693234375
0.87757859375
0.9290488765625
0.901430815625
0.9233747703125
0.7484475390625
0.9787954578125
0.936001893650794
0.927504015625
0.7404315875
0.7524155703125
0.7883044984375
0.8755266578125
0.92266121875
0.78301158125
0.981122844444444
0.946387353125
0.895402182539683
0.734803746875
0.479062495625
0.808901628125
0.972467328571429
0.9730852453125
0.94538793125
0.9007498828125
0.94726196875
0.9580496671875
0.8199710328125
0.8891268109375
0.867892680952381
0.9569521390625
0.93906158125
0.9594477921875
0.9802987046875
0.9401936546875
0.7341868796875
0.8616654765625
0.9752764796875
0.6825356171875
0.92954579375
0.9458561015625
0.8621400953125
0.7987419203125
0.9088408140625
0.722151975
0.9031530640625
0.96456638125
0.975723696875
0.742421528125
0.947688421875
0.581325771875
0.968401001612903
0.946588723809524
0.984308884375
0.95249221875
0.9335765390625
0.9800731171875
0.9514673453125
0.627369790625
0.9415035875
0.82909876875
0.7869007015625
0.97691155
0.637328866666667
0.8577477359375
0.9480066546875
0.8777788859375
0.86326333125
0.918678371875
0.830633591525424
0.7653255640625
0.953374240625
0.9444543203125
0.872831578125
0.9226646046875
0.567815187301587
0.940944984375
0.95119195
0.92419388125
0.66649831875
0.9487248859375
0.9825221375
0.8400316828125
0.929683609375
0.8633048296875
0.954154215625
0.9511662578125
0.9619631234375
0.920468975
0.950952863492064
0.9722313515625
0.94535706875
0.9218807375
0.9212285453125
0.92397299375
0.7728766796875
0.945226159375
0.976650028125
0.7071085515625
0.59990758125
0.7602350171875
0.870670478125
0.9418466546875
0.9129281453125
0.7298730328125
0.979932903125
0.945464178125
0.939322334375
0.887464214285714
0.932460290625
0.967035106349206
0.89455795625
0.874993493650794
0.9295005
0.951687606349206
0.922316878125
0.808048334920635
0.893593909375
0.5007814265625
0.893904765625
0.9503005296875
0.6661824875
0.9148967234375
0.8158212859375
0.9772262
0.952551484375
0.7319085765625
0.9407698078125
0.92074428125
0.6238874796875
0.8712621984375
0.938806877777778
0.93149326875
0.9560081875
0.919498715625
0.8731339421875
0.899329434375
0.858907684375
0.9246154625
0.93545869047619
0.6503830921875
0.9276781234375
0.8410054421875
0.947163178125
0.31286498
0.88231496875
0.8609747859375
0.9407640078125
0.80728300625
0.924242128125
0.60647211875
0.7745627078125
0.757739990625
0.92456343125
0.9628169984375
0.7481771140625
0.9281042515625
0.916716921875
0.820026584375
0.801029171875
0.913331631746032
0.955396796875
0.9398704703125
0.9099397875
0.90633081875
0.727727821875
0.8886431765625
0.9367782234375
0.9366189203125
0.9311951296875
0.916783265625
0.9429656921875
0.882990853125
0.9195809
0.981002173015873
0.932169490625
0.936995603225806
0.9712801859375
0.955815628125
0.9635648890625
0.907166746875
0.68021881875
0.9338694453125
0.7313163953125
0.9134583171875
0.9106470453125
0.7407799265625
0.6083415890625
0.8593086515625
0.75854004375
0.9534002859375
0.9264650046875
0.9326086515625
0.979630465573771
0.940633378125
0.46231407625
0.940915728125
0.9392131546875
0.9139909421875
0.44234440625
0.4805865359375
0.71341379375
0.9119925046875
0.9597703890625
0.943450675
0.7084227046875
0.8899063
0.7121481609375
0.5839839609375
0.913391096875
0.925022721875
0.7021981484375
0.8403612890625
0.9578962046875
0.8032958484375
0.9113984375
0.9730081671875
0.9065295515625
0.97688380625
0.944766803125
0.9015065265625
0.910351635483871
0.871405740625
0.8887356265625
0.9130462375
0.9319487875
0.6882134265625
0.9563778453125
0.7200210203125
0.953527596875
0.980837896825397
0.98073400625
0.3510906471875
0.8985683484375
0.9434207640625
0.8686503578125
0.75306951875
0.90597118125
0.9029582734375
0.930394821875
0.922213284375
0.8655528125
0.9518659515625
0.962245075
0.973421659375
0.8522888671875
0.9152503984375
0.9629047421875
0.961886365625
0.91515065
0.0842750034375
0.903507071875
0.980698279032258
0.887675109375
0.9583719765625
0.9704759671875
0.88576115
0.9275317328125
0.9482377
0.79117084375
0.287816305396825
0.8903058046875
0.9282964859375
0.66189614375
0.9416215546875
0.94681114375
0.897335746875
0.32439552109375
0.9536954359375
0.6240485578125
0.858397834375
0.967767965625
0.745713096875
0.535542425
0.978800671428571
0.962120075
0.9549132046875
0.8994793796875
0.7288142125
0.949894768253968
0.7454661921875
0.9826880328125
0.950222596875
0.747109621875
0.9475194203125
0.856280209375
0.5330072359375
0.862254446875
0.9737738890625
0.786644875
0.9467164359375
0.7019552546875
0.94235768125
0.9522373046875
0.8152600109375
0.9021894078125
0.62331583125
0.9691902203125
0.688021591071429
0.782287653125
0.9532160734375
0.805267125
0.933885312903226
0.949850334375
0.9356191578125
0.0675743871428571
0.8003487484375
0.936569990625
0.9126127328125
0.91320345625
0.888718596875
0.9143879796875
0.9425144390625
0.963611944262295
0.938730334375
0.906825684375
0.9676383375
0.811232053125
0.8848724375
0.7922232
0.67057529375
0.18810370625
0.89123026875
0.8851499
0.7908003515625
0.9161363640625
0.9544084703125
0.9448377
0.9381238828125
0.89086918125
0.251171740625
0.8966279546875
0.744130765625
0.8877659828125
0.9514642578125
0.701263146875
0.922599603125
0.888062090625
0.88506438125
0.18673136515625
0.480131128125
0.8704346234375
0.93259361875
0.70770961875
0.46264503890625
0.93278525625
0.956683896875
0.976000815873016
0.959442115873016
0.9237622171875
0.48304513125
0.9403294234375
0.95961911875
0.955660596875
0.9386328390625
0.9811603109375
0.5722652640625
0.940428359375
0.18299421796875
0.806974606349206
0.7816428609375
0.95459544375
0.986806790625
0.792150325
0.8263613015625
0.8818970171875
0.911813119047619
0.973867540625
0.8743950828125
0.9209381484375
0.70859384375
0.607279653125
0.8218958375
0.1553205121875
0.925757453125
0.9074690015625
0.961430003174603
0.8758748890625
0.805068253125
0.698601496875
0.9119826234375
0.3470412440625
0.97406170952381
0.9571067046875
0.7933046484375
0.978362046875
0.962075126984127
0.94469786875
0.8037391703125
0.969489825
0.826293353125
0.9157568171875
0.83051789375
0.848447584375
0.9313344125
0.87410485
0.715686009375
0.9535148265625
0.2789072703125
0.93795455625
0.8892354796875
0.9451779765625
0.81738508125
0.9775383265625
0.800156503125
0.9541099015625
0.80933831875
0.963719803125
0.94951241875
0.61674158125
0.941479428125
0.91113713125
0.9058070953125
0.981822428125
0.974916985714286
0.943714334375
0.9188530515625
0.883989303125
0.9515001
0.949581803125
0.3416629765625
0.63932491875
0.9302297609375
0.843187040625
0.9443801390625
0.68786168125
0.91735754375
0.983775
0.6886485515625
0.5641024015625
0.48928177125
0.6524829828125
0.91137186875
0.9789843578125
0.901804609375
0.76478124375
0.787058134375
0.684930090625
0.9019596625
0.87930105
0.95826294375
0.92698458125
0.90252378125
0.920906459375
0.8122114390625
0.9684676640625
0.17930047578125
0.9488948640625
0.8310792609375
0.49288743015625
0.939192340625
0.9566341390625
0.725721340625
0.8940192453125
0.721347759375
0.8261095078125
0.7926461359375
0.9469775109375
0.739424603125
0.9561920359375
0.926311598412698
0.91026380625
0.9520856859375
0.036588029609375
0.9887048046875
0.9279420796875
0.837592084375
0.9316859328125
0.9471170046875
0.949898
0.814363965079365
0.95511555
0.8147258203125
0.9774361375
0.939663012698413
0.932435384375
0.9274075140625
0.9570380046875
0.7536056375
0.9307853265625
0.983374711111111
0.7761522203125
0.81727045
0.8373531984375
0.9539937140625
0.976951652380952
0.9631518953125
0.7827069671875
0.971362578125
0.961546333333333
0.8866574515625
0.15705143265625
0.56996829609375
0.220188882046875
0.9479451140625
0.883521678125
0.778076234375
0.889100878125
0.966979474603175
0.8953999796875
0.9108802921875
0.857325390625
0.9486359375
0.9406521796875
0.618900346875
0.9345742328125
0.8637767765625
0.841522453125
0.8192114109375
0.915520426984127
0.876875292063492
0.89150655
0.9324475484375
0.9342422046875
0.9536270296875
0.93707151875
0.95026831875
0.5100789109375
0.9168608609375
0.924815328125
0.5216500296875
0.7393618
0.9623789046875
0.95415973968254
0.6775337359375
0.8617127890625
0.7757295
0.8963178546875
0.951283790625
0.586427453125
0.8603410125
0.95031948125
0.9191647328125
0.354057829375
0.9043207625
0.499015815625
0.9506705359375
0.7984019203125
0.939678584375
0.980250168253968
0.88606760625
0.9369337296875
0.9338668921875
0.5829672953125
0.9596846
0.979805829032258
0.865137825
0.622558412698413
0.8388257453125
0.39791940625
0.9041539390625
0.9273250046875
0.9358748703125
0.9280959703125
0.952520359375
0.9096347421875
0.877086847619048
0.9509318015625
0.4553254015625
0.708883015625
0.9045785890625
0.7657588265625
0.8831224234375
0.9273646984375
0.872180290625
0.9187187
0.9084638953125
0.5035760875
0.923309296875
0.9494282375
0.6000509296875
0.9661358640625
0.76660875625
0.961860196875
0.9018039484375
0.915028496825397
0.31943538390625
0.8593641890625
0.9072178890625
0.8203106546875
0.7191047125
0.916808746875
0.971084861904762
0.9237865109375
0.8400920484375
0.063513490625
0.542116652380952
0.946376090625
0.77451820625
0.9362630921875
0.9497976265625
0.902181828125
0.5399967609375
0.94893165625
0.6735861828125
0.948244879365079
0.2454324446875
0.910943996875
0.84580841875
0.863090740625
0.9338617015625
0.8700852296875
0.9475218453125
0.9406100375
0.9015203578125
0.93870620625
0.9320362828125
0.950815796875
0.6325153828125
0.9421074203125
0.9409296
0.975833952380952
0.7581538234375
0.963953836507937
0.969861270967742
0.931501965625
0.9431317140625
0.757193175
0.9474258875
0.8058960671875
0.7477080203125
0.9538747984375
0.937765328125
0.957371765625
0.921387984375
0.81955435625
0.8822933703125
0.7310627859375
0.9352996234375
0.896522353125
0.850947021875
0.8596569421875
0.8556951265625
0.8804309859375
0.791874334375
0.762862890625
0.95660054375
0.87333484375
0.914804540625
0.968531471875
0.9498483625
0.944512865625
0.7332113328125
0.9300134421875
0.9599069046875
0.8965577703125
0.894890853125
0.909491541269841
0.90525545625
0.694796415625
0.9591475484375
0.94788900625
0.9180595265625
0.8003804625
0.8792352828125
0.8526858609375
0.819797975
0.965554284375
0.9426359171875
0.5243623453125
0.9779524328125
0.9178379796875
0.814184725
0.906956855555556
0.905699903125
0.930575973015873
0.938131003125
0.5566263890625
0.951135755555556
0.910365309375
0.819106221875
0.8656714328125
0.7681925703125
0.9458464140625
0.854381396875
0.891341565625
0.978298503125
0.6350932484375
0.953325559375
0.7798636046875
0.9645032890625
0.7793805109375
0.8869321015625
0.9022208265625
0.970646279032258
0.78147646875
0.8232542140625
0.805915315625
0.9373146984375
0.8826444109375
0.9465665640625
0.9475109796875
0.8182227890625
0.899862125
0.978115634375
0.7959668375
0.9239759984375
0.7826755046875
0.562105271875
0.8458717734375
0.9348553234375
0.848485525
0.9502776203125
0.7092220703125
0.9229680359375
0.8786412375
0.8326780046875
0.9143778015625
0.936072325
0.4456453953125
0.93482523125
0.983468720634921
0.9543670765625
0.277963857142857
0.79668155625
0.9089179015625
0.955293
0.784318841269841
0.8304480171875
0.955298875
0.8137562
0.5928750765625
0.9389767609375
0.912055246875
0.94522308125
0.7304369859375
0.938390071875
0.914830871875
0.9239172265625
0.953817828125
0.936542484375
0.9071084921875
0.7180546328125
0.780993259375
0.9560261765625
0.87462490625
0.553397625
0.9109406734375
0.676152178125
0.9456240234375
0.8025751765625
0.8489298734375
0.84763276875
0.9134541015625
0.7891908625
0.9185985078125
0.986492187301587
0.9390678296875
0.39020727296875
0.932214225
0.968996520634921
0.73107548125
0.8889830390625
0.9050595640625
0.8916151671875
0.798981171875
0.971946182539683
0.82866435
0.8558669765625
0.40133072203125
0.947371221875
0.87169533125
0.7155816578125
0.730671383125
0.9394023953125
0.7262647546875
0.89862268125
0.9342847296875
0.5903675234375
0.8586057046875
0.9807752078125
0.9435701484375
0.8886369921875
0.9291642703125
0.7492805625
0.6041066109375
0.8601928234375
0.18635575125
0.8713205078125
0.9765095828125
0.9532296640625
0.8259661703125
0.971863903125
0.883376003125
0.820450090625
0.980245031746032
0.65640635
0.87580483125
0.9130599953125
0.9709932453125
0.872118609375
0.13138464953125
0.9123751265625
0.9489676265625
0.87460225625
0.945411934375
0.939499071875
0.9276174171875
0.9457572265625
0.92674590625
0.944552626984127
0.956216409375
0.953155771875
0.9557502171875
0.7190745171875
0.821613559375
0.8112817375
0.9469799828125
0.978222509375
0.8175072421875
0.838469190625
0.9205948875
0.962704096721312
0.9701569140625
0.94262628125
0.939393203125
0.7671782203125
0.6717369359375
0.891982778125
0.89913625625
0.9275570078125
0.41416948625
0.9356957125
0.9378581953125
0.931914503125
0.600347553125
0.796491212698413
0.6270727296875
0.8505444328125
0.825301753125
0.881807125
0.64958493125
0.982531221875
0.943557109375
0.9393328421875
0.9449065078125
0.92596129375
0.5349998671875
0.766034803125
0.36265588125
0.804608565625
0.79532338125
0.94555739375
0.808882359375
0.8522222859375
0.942708375
0.968617340625
0.858991028125
0.915562752380952
0.932147084375
0.9505442921875
0.966978442622951
0.948431903125
0.802709428125
0.961361109375
0.5797317515625
0.924858361904762
0.820053246875
0.9583211953125
0.94777710625
0.9625848921875
0.756948025
0.8623770765625
0.902364220634921
0.9565360203125
0.7361187703125
0.9397512875
0.9406599546875
0.9530376765625
0.7756128171875
0.7942739671875
0.9633618640625
0.94166785625
0.31025007640625
0.7677273578125
0.93227174375
0.941922298412698
0.8933042734375
0.97964705
0.9711485109375
0.91419843125
0.9345917609375
0.82366919375
0.9574221015625
0.939645934375
0.26441275015625
0.83019788125
0.571659946875
0.951726675
0.93826324375
0.7021762046875
0.8557485875
0.979394665625
0.802788890625
0.91025351875
0.8915256625
0.9358595984375
0.2809559140625
0.970297396875
0.8356157171875
0.620735678125
0.363747740625
0.9698464828125
0.945548209375
0.907414790625
0.266787693968254
0.9480071125
0.8076332609375
0.910698615625
0.857056890625
0.365438640625
0.8977391625
0.966775564516129
0.74227205
0.927162490625
0.6406502578125
0.951635309375
0.9204280015625
0.915440746875
0.966529546875
0.082067149375
0.6096893421875
0.976469484375
0.88446119375
0.771659
0.794624525
0.918872578125
0.934961190625
0.810874615625
0.7933186015625
0.8730811390625
0.8947295421875
0.816448782539683
0.817467011111111
0.9725656625
0.829894653125
0.9490994015625
0.977598840625
0.46966371421875
0.907474668253968
0.6839637609375
0.9224087234375
0.9257082796875
0.913931095238095
0.952060775
0.865385659375
0.925193984375
0.936316284375
0.7007322078125
0.934924603125
0.9752708765625
0.9020738234375
0.9248102109375
0.981223901587302
0.9466634890625
0.791162984375
0.9692102828125
0.9681731890625
0.9322367203125
0.9318480109375
0.6377954
0.858410040625
0.963834640625
0.5195483890625
0.695042344444444
0.57217179375
0.927316875
0.936996015625
0.8798104625
0.8827167328125
0.94391538125
0.9465011171875
0.981113034920635
0.867162709677419
0.7738884265625
0.656271539344262
0.902716496825397
0.9467663671875
0.6733928921875
0.932318090625
0.982242259375
0.849325934375
0.9609413921875
0.8546332765625
0.9792650984375
0.9731057796875
0.6904541015625
0.9079970328125
0.9396789953125
0.780902371875
0.8608985265625
0.851879615873016
0.9506580109375
0.9618327296875
0.7192718609375
0.930078190625
0.8975826265625
0.9234513359375
0.938854590625
0.9340207171875
0.50100249375
0.97272096875
0.962413203174603
0.976862746875
0.93408745625
0.9864013
0.3232623846875
0.9428033609375
0.892810319047619
0.9284192390625
0.9758452328125
0.6329972459375
0.6738678828125
0.972928825
0.9727743625
0.8697366078125
0.767226896875
0.9689629140625
0.9305360515625
0.567165693650794
0.916558446875
0.131698465
0.7312949296875
0.8910719328125
0.9746817453125
0.715685759375
0.954843796875
0.9202609765625
0.962810246875
0.9442662859375
0.9792682953125
0.95249580625
0.929799496875
0.23445185203125
0.579223852380952
0.9299109703125
0.9256436015625
0.886336403125
0.924231621875
0.9453959421875
0.8383268125
0.9313087015625
0.9670501140625
0.96425180625
0.8779706640625
0.62248
0.801739175
0.8600305703125
0.9750389875
0.942305103125
0.957703315625
0.8543649734375
0.284307066875
0.8548069359375
0.9444864703125
0.9322171609375
0.8997805359375
0.72737254375
0.84808469375
0.943824053125
0.7923108171875
0.96496425
0.4527771390625
0.9238990359375
0.15414421578125
0.903018715625
0.8065423640625
0.918488925
0.684030653125
0.7911689421875
0.9403641921875
0.90796738125
0.8347599796875
0.899036128125
0.88934669375
0.9557810125
0.8959179234375
0.61313325
0.9126870734375
0.919262740625
0.7550928265625
0.9061959484375
0.8242742765625
0.9239029765625
0.48563502453125
0.7418806625
0.7813801921875
0.9550414484375
0.9489320609375
0.6946212609375
0.3231661609375
0.975321303125
0.4527490109375
0.947524946875
0.9309267859375
0.4015001625
0.9169932203125
0.9364502546875
0.962628621875
0.9275618328125
0.3876610090625
0.852727952380952
0.942225222222222
0.956749965625
0.96079879375
0.7406176546875
0.9048535328125
0.92791413125
0.939867640625
0.531548840625
0.9719746484375
0.8076391359375
0.917621834375
0.5354595859375
0.7512066359375
0.8531835875
0.6927641546875
0.90736468125
0.8253493328125
0.9793133828125
0.969285253225806
0.9180503234375
0.9634476109375
0.9457763890625
0.82754855625
0.9149945625
0.8948869265625
0.2222755209375
0.74053595
0.6289959203125
0.577590209375
0.818039446875
0.906497415625
0.9166135875
0.6995737453125
0.885064420634921
0.98533189375
0.951229025
0.9050381890625
0.89592923125
0.799121715625
0.9449260453125
0.9405601296875
0.937553840625
0.9425285875
0.960515278125
0.8064012890625
0.6809074578125
0.811734234375
0.9786705421875
0.400075828125
0.917804493650794
0.9682170546875
0.942266034375
0.780980484375
0.7127376796875
0.772383496825397
0.930034528125
0.954671528125
0.489458253125
0.9459412453125
0.95368905625
0.7091943890625
0.9627740515625
0.9792789203125
0.612892003174603
0.9020737296875
0.8346947328125
0.8236974375
0.6345621515625
0.363708822222222
0.370196559375
0.67581
0.8646691921875
0.50140944375
0.9152608625
0.948299771875
0.610414490625
0.918034611111111
0.9729203015625
0.7532594453125
0.562277475
0.8981906890625
0.72013419375
0.709001590625
0.901420065625
0.9128431203125
0.71942035
0.944458682539683
0.9824364796875
0.9271891015625
0.833530125
0.6722929515625
0.911318561904762
0.9382599828125
0.9454049328125
0.8818730109375
0.8776142578125
0.941008636507937
0.965082653125
0.8944987390625
0.9119046359375
0.38319446359375
0.863657365625
0.94330303125
0.9085920328125
0.7436410609375
0.95795816875
0.980825034920635
0.9608783
0.890460784375
0.92346948125
0.867699961403509
0.47847465265625
0.765000296875
0.9529700515625
0.613073575
0.7676692578125
0.920941534920635
0.849080959375
0.94011120625
0.8374909703125
0.8978743671875
0.8468580390625
0.911465828125
0.94314140625
0.9287957640625
0.956903665625
0.984847328125
0.965796182539683
0.967164815625
0.815322279365079
0.657589325
0.5108752
0.922642512698413
0.70801526875
0.838236690625
0.7610277859375
0.652041325
0.5873487234375
0.9499322296875
0.9426725609375
0.9253248671875
0.7584708390625
0.9699215328125
0.8464765
0.969159409375
0.930866940625
0.969804546031746
0.854486321875
0.7955980921875
0.278722895
0.908121196875
0.9354166359375
0.88532278125
0.8460815625
0.9162891375
0.9807958578125
0.878462696875
0.91420789375
0.932821953125
0.6544784109375
0.93788261875
0.896010696825397
0.838634559375
0.9168818375
0.9108056015625
0.9394051
0.08163027765625
0.58659570625
0.934657334375
0.588105153125
0.920197771875
0.934182915625
0.974837936507936
0.9456425140625
0.7461151546875
0.8799335828125
0.92616855625
0.7521165421875
0.9758497703125
0.98276073125
0.9188445296875
0.8346258328125
0.954944078125
0.6146038546875
0.9288192078125
0.835169221875
0.86967975625
0.85386679375
0.9514752703125
0.9392222828125
0.8291219859375
0.9643143515625
0.9474095203125
0.5524031765625
0.801525128125
0.922329834375
0.9143011453125
0.831454653125
0.904068657142857
0.9763649421875
0.9078547859375
0.963556878125
0.9558007078125
0.898150590625
0.88560743125
0.4894284346875
0.974779921875
0.82834659375
0.9507184859375
0.937159904761905
0.9557944953125
0.312839525
0.39542030296875
0.7689679265625
0.631754188888889
0.9744085078125
0.799547809375
0.96343209047619
0.9366576
0.8756281484375
0.906084558730159
0.9757904453125
0.9057248625
0.691687259375
0.44098320640625
0.93918885
0.7567428640625
0.8777588765625
0.8682500078125
0.96629991875
0.672988296875
0.9475650515625
0.9670378171875
0.95371765625
0.6954126546875
0.86857098125
0.7401006796875
0.9283033109375
0.921363584375
0.771871043548387
0.9231323046875
0.75867661875
0.96698035625
0.977006973015873
0.951752146875
0.90853285625
0.6358323
0.922628060655738
0.94535035
0.804866325
0.91418365
0.786642809375
0.9420328984375
0.952901350793651
0.980635550793651
0.958359978125
0.949012640625
0.950714042857143
0.94443695625
0.9485494734375
0.8731691359375
0.8930348453125
0.8912928828125
0.120635678046875
0.8326927140625
0.944015984375
0.76129856875
0.7240656390625
0.922787959375
0.6149945140625
0.946745815625
0.836951075
0.9731671546875
0.097792310890625
0.9425003578125
0.926587071875
0.8860820421875
0.930730588888889
0.9708922765625
0.963313076190476
0.9523791890625
0.818577215625
0.977476687301587
0.9818446546875
0.9393512640625
0.9320777796875
0.9116210125
0.93544705625
0.892418528125
0.9120619703125
0.7652191515625
0.92610541875
0.8604490703125
0.92305158125
0.8706236296875
0.91305378125
0.497272596875
0.975619528125
0.930990821875
0.824903321875
0.9144458671875
0.9558384046875
0.7988141453125
0.7991696203125
0.6849801421875
0.5889714125
0.936793884375
0.93435039375
0.3614556671875
0.95120424375
0.94556005
0.567646475
0.787053565625
0.691961592063492
0.900950434375
0.49019249875
0.909747934375
0.97387958125
0.22898736765625
0.9332677734375
0.9683399875
0.7890304578125
0.9412819265625
0.89835744375
0.92982609375
0.969414163492063
0.87331219375
0.9165515046875
0.68944678125
0.97616674375
0.9762993671875
0.679143909375
0.7055795703125
0.9506205765625
0.866304821875
0.9472422484375
0.976681757142857
0.95024935
0.906004457142857
0.9638584578125
0.915186178125
0.8398300640625
0.937973611111111
0.9438423953125
0.8278887203125
0.970879465625
0.53067279375
0.9380229984375
0.8543663328125
0.9086007984375
0.971333753125
0.9382883765625
0.6768268953125
0.9373350765625
0.980728017460317
0.985368132258065
0.9601103109375
0.722474925
0.7357945
0.4626114296875
0.922440431746032
0.8746804375
0.6868484984375
0.958409528125
0.969318596875
0.9272514265625
0.9771196171875
0.8161229640625
0.895778149206349
0.738206659375
0.7219413359375
0.757864915625
0.941774815625
0.975902021875
0.9355909828125
0.9779249703125
0.71342156875
0.980315211111111
0.984949273015873
0.836923115625
0.7976658015625
0.949079225
0.9145806875
0.9726351640625
0.9465693015625
0.88445081875
0.456778146875
0.8753900421875
0.959025778125
0.950958728125
0.971096420634921
0.8565510125
0.9787698640625
0.9600198765625
0.9822334921875
0.947838665625
0.6589078159375
0.8850968015625
0.072498915
0.9134139578125
0.9127592203125
0.30956897421875
0.9422416765625
0.94251359375
0.89978768125
0.954164096825397
0.9638001703125
0.9205659390625
0.9517754015625
0.937189931746032
0.8639775890625
0.926253276190476
0.9000034796875
0.862475375
0.953665775
0.982754752380952
0.9547803203125
0.7543044015625
0.6976193859375
0.9524260765625
0.93090649375
0.612622625
0.7252813359375
0.79628720625
0.94217128125
0.9616221609375
0.959458990625
0.9209474390625
0.6275449921875
0.76193831875
0.93635086875
0.94265940625
0.781089353125
0.9262064734375
0.7635586859375
0.5252416609375
0.903496921875
0.8933084015625
0.9501099
0.8233347296875
0.977962496875
0.9681328921875
0.7485692421875
0.92990690625
0.95316354375
0.673148921875
0.36531138890625
0.8650712640625
0.940430615625
0.58429590453125
0.873197103125
0.89399019375
0.6794119390625
0.7778507359375
0.9109244203125
0.9685767265625
0.9522914015625
0.9399366171875
0.85012400625
0.9502145796875
0.9386670953125
0.822016477777778
0.9177455421875
0.6235267328125
0.949677478125
0.9674404328125
0.885475209375
0.9181006890625
0.9324308171875
0.927778978125
0.8950898703125
0.6044439171875
0.9181789046875
0.9031947265625
0.9538833453125
0.93040874375
0.9451086328125
0.8912493640625
0.7176721109375
0.9434627421875
0.8884731453125
0.94239209375
0.8998785421875
0.7885494421875
0.8938688421875
0.6913026765625
0.9361539546875
0.9607341484375
0.9354125109375
0.980196815625
0.963919835483871
0.948158796875
0.9476762671875
0.9434964953125
0.937170859375
0.84747203125
0.966855440625
0.9432403390625
0.7384854734375
0.885005215625
0.9326163453125
0.969772914516129
0.876718775
0.777237821875
0.5617281234375
0.944673059375
0.7343443765625
0.770916782539683
0.6786326234375
0.9376207
0.972198014285714
0.924399878125
0.91245304375
0.9121471984375
0.961863478125
0.957531178125
0.958842296875
0.7079676765625
0.39343355
0.9460917328125
0.934272820634921
0.9428665296875
0.92141934375
0.8780896546875
0.9643485125
0.9242950515625
0.9494837125
0.882861878125
0.971451452380952
0.28080443515625
0.5951758046875
0.8356718578125
0.8073105046875
0.713948475
0.6323036671875
0.910312728125
0.664090975
0.8847844171875
0.9482352
0.967537517741936
0.9464665390625
0.976284523809524
0.88096123125
0.7566256765625
0.8709703921875
0.8402559078125
0.912498053125
0.8795358921875
0.922852109375
0.8625602109375
0.8908299375
0.9281217296875
0.7332808609375
0.98327441147541
0.860671984375
0.787991028125
0.92902641875
0.556104415625
0.934679921875
0.97702845625
0.656500734375
0.959999165625
0.897050534375
0.9356782953125
0.932579876190476
0.6820425609375
0.935647314285714
0.981522077777778
0.631692840625
0.9222004875
0.96249939375
0.83557038125
0.4502376953125
0.9405048140625
0.97821216875
0.38976179
0.668221896825397
0.937772725
0.984006414516129
0.952117475
0.5146971921875
0.375416171875
0.9132538359375
0.9457124015625
0.9072337046875
0.75570883968254
0.9456589265625
0.966325603174603
0.70223039375
0.8999827203125
0.949482925
0.9191700921875
0.871933634375
0.91643275
0.91439915625
0.741744341269841
0.660652175
0.947228253125
0.858334325
0.899078434375
0.9593609390625
0.826177475
0.928838471875
0.76731415625
0.892069353125
0.8947058953125
0.9058696109375
0.9085268796875
0.8697508921875
0.87623410625
0.5690676390625
0.79809153015873
0.898549596875
0.765286309375
0.9501043734375
0.7328582234375
0.922857125
0.987127077777778
0.6392597578125
0.845474940625
0.51586278125
0.40150548015625
0.9653934234375
0.948045478125
0.9508576984375
0.7436661046875
0.893406715625
0.937130946875
0.8139709328125
0.9426694109375
0.522007628125
0.9307715046875
0.8967816140625
0.9111359734375
0.530219125
0.882618903125
0.9498835015625
0.9744237375
0.798985921875
0.76161475
0.92431055
0.655103515625
0.970831174193548
0.55893953859375
0.725880975
0.5016387265625
0.645765978125
0.9086624984375
0.9792653375
0.8967149265625
0.9544033609375
0.975043563492063
0.879377965625
0.9229292875
0.948315214285714
0.9724133390625
0.7732295265625
0.3419337134375
0.57595393109375
0.9176208140625
0.7230058625
0.967977815625
0.9138912328125
0.940493771875
0.596595153125
0.8838113671875
0.944768279365079
0.659630325
0.954910521875
0.9546472984375
0.5012098265625
0.3952683828125
0.9347030640625
0.4855084859375
0.97422105625
0.5911890321875
0.9194488046875
0.978358742857143
0.87998203125
0.9842711390625
0.6572175296875
0.840126921875
0.5842174671875
0.95820115625
0.618187203174603
0.9309926015625
0.7344169015625
0.9527100171875
0.782525212698413
0.9103223109375
0.919523884375
0.916505075806452
0.032897164359375
0.95001285
0.94465143125
0.9375295671875
0.872728553125
0.6390423875
0.9135252421875
0.9167941765625
0.7702287
0.960692323809524
0.979079221875
0.9530301296875
0.9483021296875
0.4891598765625
0.4845379775
0.9719019078125
0.9503497953125
0.9272922484375
0.775687225
0.9114731296875
0.5483188484375
0.847423315625
0.6787627734375
0.9197949484375
0.974739509375
0.874078765625
0.69950050625
0.8371092640625
0.933659759375
0.88027905625
0.9615837296875
0.9266093515625
0.9377983046875
0.439221359375
0.8781920953125
0.9585990265625
0.837979728125
0.5144151515625
0.5449669796875
0.9244091015625
0.968544421875
0.57439888546875
0.6390140421875
0.74601436875
0.743154434375
0.7551149671875
0.965323047619048
0.981751115625
0.9845693265625
0.905361698387097
0.9261794421875
0.94796550625
0.7842361359375
0.9466940609375
0.412268378125
0.9015038359375
0.978062840625
0.96065681875
0.863330134375
0.9131221140625
0.89176115625
0.8967516609375
0.97008489375
0.983858259375
0.977690726984127
0.751547725
0.403229590625
0.952077046875
0.558976034375
0.967710075
0.972340168253968
0.949365784375
0.979758709375
0.976524471875
0.7507702375
0.733476696875
0.901447190625
0.9361133828125
0.18966603953125
0.9312461859375
0.6965019828125
0.938406184375
0.9119914140625
0.8402181546875
0.91086831875
0.8770492671875
0.8204209234375
0.7259974609375
0.5432281078125
0.944395346031746
0.716490996875
0.7687569984375
0.7735160296875
0.9011245140625
0.8561401765625
0.975341490322581
0.95077759375
0.9534438125
0.967530153125
0.6499931234375
0.957781403125
0.9218566890625
0.937769696875
0.8016885015625
0.9511786046875
0.9417644
0.7081884484375
0.9446478375
0.96801608125
0.9385828984375
0.830638078125
0.0345335562903226
0.96319635625
0.86867599375
0.325426615625
0.8630459375
0.928022209375
0.938190090625
0.9362758390625
0.9455630859375
0.760202715625
0.88041610625
0.7489931953125
0.9455731359375
0.963723953125
0.77516001875
0.5699599546875
0.55756465625
0.8972469375
0.969334821875
0.9548557703125
0.96486375
0.8243276015625
0.70117653125
0.9287767515625
0.820858678125
0.4552534503125
0.9031116609375
0.72497371875
0.9214501359375
