# Supplementary material for: De novo DNA methyltransferase activity in colorectal cancer is directed towards H3K36me3 marked CpG islands
Source: Nat Commun. 2021 Jan 29;12:694. doi: 10.1038/s41467-020-20716-w (PMC7846778; doi:10.1038/s41467-020-20716-w)
Supplement: Supplementary file 4 — Source Data [file 41467_2020_20716_MOESM4_ESM.zip › source_data_for_figures/figure_s5/panel_a/source_data_boxplot_tumour_h3k4me3.txt]

0.0177908345458163
0.0458915511042783
0.537109540493815
0.0220532684365751
0.0422827408137056
0.0282810919227146
0.0390298195733242
0.0145200330350592
0.0258933701548764
0.0225168850346811
0.0571868090157522
0.436909768855513
0.0347800681598344
0.0563619129936475
0.229269971365057
0.0549263318876572
0.483106909631237
0.0268297385752007
0.24782198419223
0.0441975283654265
0.0489413727082436
0.0315019541253767
0.0256081952568142
0.0653247786138888
0.0334196046451577
0.0264263632369157
0.0206220955612396
0.019868101423902
0.0746228162899754
0.178988344735286
0.0516981409878644
0.0211375181341376
0.062082721582468
0.0425186810496814
0.0287988527599086
0.0222129984678378
0.0249674973104932
0.0327075045977984
0.0766365341158143
0.0310586010756271
0.182376337932292
0.0381821730683143
0.292956444140819
0.0941386468843653
0.276461866791572
0.0532702285232302
0.0163606052723662
0.032898186754699
0.131038928088364
0.151743466103442
0.0595761531860155
0.0603822673401675
0.0664821221224464
0.153322759233997
0.0326659098599116
0.0397637995535522
0.0492741151563645
0.0244953022912724
0.0243170092456778
0.0662214741587441
0.355933487211406
0.0168336530308082
0.0286409917550672
0.0200425187344919
0.0820434411397978
0.285531537458624
0.0394751016618109
0.0360452987189635
0.012654947711231
0.073054428323321
0.312596160441353
0.0478692213770677
0.0350473994957032
0.0839281294986614
0.0790454159451338
0.0147176443206461
0.563759597330334
0.0158766050850442
0.0473875886916052
0.0662976452431605
0.0698599649359047
0.173739047484665
0.0271845014636929
0.049199972003756
0.0447131539285801
0.0345825516517873
0.643833107029478
0.0382761352997051
0.0317586424930441
0.501458921308272
0.305002615380568
0.0835384693413655
0.0320332356191436
0.0154028588831274
0.115246640207657
0.328417321505052
0.0618271328177715
0.0341301655729494
0.0230220995209597
0.0178530654570865
0.0257344148377884
0.0192660660869792
0.154053269971234
0.0632169691916171
0.265155146025008
0.0421613065415219
0.0318983053192349
0.0446842801271751
0.032181149213495
0.422500219416771
0.0213695110284401
0.463493184102526
0.0755221052369764
0.0275865204606274
0.0659286309436917
0.0460885318119487
0.0438138314050548
0.0550167619915123
0.145384682310266
0.068458622389023
0.515185411920116
0.0811157737110299
0.0501647715622024
0.0221924133032581
0.231254794438879
0.0513201493108724
0.0592502490680588
0.0139434123775194
0.0488205582695263
0.0155796677759434
0.056849759273144
0.0188493563799653
0.0174234273156757
0.0154284789699785
0.0426474358903562
0.0314716499290319
0.0344934818736877
0.0375129307121497
0.0306731768728926
0.0693800336303664
0.176468166689549
0.0243105757680616
0.0586928865637832
0.0215669229306216
0.0163534218582727
0.26443461757955
0.0297602861490957
0.0424083858415435
0.02217970342618
0.0210409590876765
0.0150296980775851
0.0458027939137536
0.0438885052047746
0.0905381460953846
0.162068056897385
0.067411353346817
0.129366114535301
0.0140993651873494
0.105105140156592
0.469753336787629
0.0673583284213562
0.0376673299537512
0.0132739081509925
0.0194895102969396
0.0439528535634025
0.0435352991607903
0.418191689355455
0.0324360292430602
0.0180229920749479
0.0467394395002849
0.0223567117985129
0.0353662182116073
0.0231312536387972
0.0246911972286727
0.335055065835172
0.16233362487051
0.0198755397401196
0.0350296569504331
0.0162321926025527
0.222600843485405
0.0854182490557735
0.0181073144865093
0.318187304085458
0.143918593298333
0.0524858237473792
0.0216522049001965
0.0223279740839153
0.0912631196495517
0.0458117473994865
0.307971154006972
0.0398474003978663
0.0352824916480258
0.0745728343397785
0.0209445477252502
0.119424412698191
0.0585142986773194
0.0417037517871999
0.0274012366235744
0.127854947243595
0.0265331417372538
0.43125193553599
0.0166639899283391
0.0335747044117147
0.0260489792401955
0.0681204450118026
0.103686486351806
0.0565434669700577
0.0261281657641036
0.0405734184929688
0.0553287849697247
0.331258403533043
0.077620464970544
0.0285611526544578
0.047938794796419
0.163280366946234
0.0330393037119758
0.0237721369838163
0.129116330318177
0.0265722812546054
0.239163908307595
0.483925422389381
0.385760856031247
0.519756489594232
0.0250129932755788
0.134040664099323
0.0361134079697485
0.0444138308589647
0.155481523103
0.0519798557226727
0.0366622275503418
0.0982402163059547
0.0456866469443593
0.0312054253418098
0.0217558169532841
0.0283738585472826
0.105547741267655
0.489441302129022
0.0239207067472794
0.0359887676776761
0.0321515226830409
0.0303387188032413
0.0354297676495859
0.0648133852046359
0.0211829934429608
0.0679170401739098
0.0236353630297272
0.0172191212248737
0.0290242076392275
0.0768091682984954
0.0418871295278382
0.0154431307226374
0.0164380758758399
0.0284007765894053
0.338219640467161
0.0301761405133009
0.029206143551383
0.053164303429775
0.0549140699409303
0.316634958183237
0.0223857255484906
0.0190979875052544
0.0435537302232445
0.0218467724739319
0.019343049621723
0.0252374684439566
0.0181750785319387
0.0323949136171878
0.0171875995983557
0.2623088374131
0.042262745482598
0.205562145748454
0.220722277942529
0.0173871598162424
0.0434664492420495
0.0300853248127305
0.0932166220899205
0.038634563579546
0.20216806534241
0.532576925277832
0.0190371125573223
0.0253209675453631
0.010075251150484
0.0154745986992208
0.0132548242567487
0.0163813928201793
0.274712697309251
0.0233515289238596
0.0771815203541428
0.0963138577928518
0.0281700256479375
0.0598169948496066
0.034410800216655
0.0275017712650147
0.462761473095686
0.0508223229969141
0.058682329178354
0.668993330592959
0.0291217250311604
0.0138051827650451
0.0417262547266769
0.43868057404523
0.0235657793405711
0.0229169516112174
0.0352952702646606
0.0219127344725214
0.022457833499219
0.0217231875606005
0.020298086098654
0.150398316486688
0.0910522947146855
0.647286686178487
0.105247967271999
0.0287125928771868
0.045943801898328
0.0341373420780273
0.0337141219992092
0.0315613093868558
0.0682429856709398
0.0765611961143817
0.454942827419925
0.0451607250942804
0.213675480387675
0.182924545537317
0.463967056486091
0.0250962187960935
0.0167085178646469
0.308336117589847
0.658887411143086
0.0172933314265444
0.562146102235718
0.0409753000901882
0.0246987734614198
0.203752218854387
0.103947352519104
0.0229525600881038
0.0453749671428498
0.0152937337961786
0.0166229065984098
0.0227696450296885
0.0281529080525703
0.0198660879703434
0.0142622227749784
0.0470980298838059
0.0249615714309745
0.0246533575536321
0.0291769560009516
0.0310307968936452
0.113985561518186
0.542201198991813
0.0396460051969985
0.0183197838889446
0.0395313200920668
0.460400559057918
0.0391409308016043
0.45993884135824
0.35525660890301
0.0419905580031236
0.0388155262661691
0.713801604584408
0.0527594578501951
0.0583722138701409
0.0201480660347072
0.0468401784091528
0.0412321513766815
0.031958535557708
0.025793311016308
0.151569908729835
0.0639931649304055
0.0373472749465485
0.0168518283792444
0.0238962787208122
0.0490765751087144
0.40160610258365
0.075979364986644
0.0822329587807819
0.124193901643529
0.303071647050876
0.0177578116995423
0.0273140449715838
0.162035282333075
0.034464789799087
0.0153752086223181
0.0247784082310112
0.0161295721979985
0.0214563454296464
0.0598943515870704
0.0707676213698576
0.0355603102465986
0.0277676616158239
0.0293960262151319
0.0688468831475317
0.286782607231853
0.0404855655916796
0.529262688870845
0.471622931180475
0.201584806848881
0.0980694084700704
0.388049716505368
0.0149365800153752
0.0744105257722003
0.0381269401117857
0.0204488190146722
0.0287424019713706
0.0757774255479132
0.0388052704542552
0.014737662732566
0.0192065763651155
0.0217302112921098
0.0302159638683527
0.0285985109320125
0.0648148999021749
0.0155235972505208
0.0176052280112869
0.0167918244382984
0.0158070303539851
0.0472608393948964
0.0256695067810925
0.0993534068370343
0.186693762653752
0.0598129758950137
0.206318333712637
0.0232405508101324
0.0548997971872078
0.0209565675536012
0.0652825860617017
0.0490704344686925
0.528788235480834
0.0283382836230538
0.19628330309362
0.0176062647491772
0.0192290327337792
0.0472292944135515
0.0440905311122398
0.0736275610679656
0.300944544158555
0.0206889997863795
0.0403725819456894
0.0615382863050551
0.0617655339978327
0.323385101743155
0.263490892082333
0.0407332106719107
0.0515173436796155
0.313662707808247
0.0248253547249826
0.0684975122717562
0.0382379410876046
0.124599946820645
0.0273812653567793
0.240104257856961
0.337391047694281
0.0557511452633454
0.609720002230902
0.0169026834436375
0.0332091298804492
0.135754997342843
0.026062029225406
0.284067146486159
0.0323883715844761
0.123885129384352
0.0353956245603867
0.0441110407204786
0.0189215380930816
0.0195770151426365
0.782253194579206
0.0138108725056739
0.135320827853126
0.0439888568517245
0.141952986980772
0.332610581032936
0.195671199005416
0.0178688342433204
0.0545767372678193
0.0269672437788431
0.0767391624951612
0.0453713038942605
0.0505261482932203
0.0160612653272309
0.535526113785008
0.0526606969794611
0.538305590905037
0.214694082779905
0.0162610676510747
0.0187207389861718
0.0195398577918498
0.260653141894204
0.0311901333262121
0.0365745564863227
0.0328105503288894
0.0503934468150281
0.0408374874516708
0.0741418726542205
0.0217740642294915
0.0190830576103955
0.0530767903770116
0.0430885074361641
0.035670192099124
0.202721735937451
0.11051701480659
0.0354946775014646
0.0432414028789106
0.12101809620868
0.0495489994400117
0.0716850650601288
0.556622127656322
0.028400040958613
0.0458239436407355
0.0450926783521215
0.176541846802275
0.0406720161139654
0.0246932070441172
0.0653616073448329
0.0574034235257092
0.0251673154331359
0.0346696578845019
0.331003554102197
0.0364964557382037
0.0301046993018784
0.0255341795338991
0.188127805135053
0.106862629281918
0.0262579445855257
0.0388639117666957
0.0281820108168635
0.0189734728087698
0.478138587594569
0.0143929210858516
0.0920404215360352
0.134869370225443
0.0161509705260181
0.0403277271767646
0.132270610915128
0.257739634136157
0.0328064637938628
0.0255615247868287
0.0593397838055183
0.0531864249008033
0.0330466646074442
0.0330479499507963
0.144229609901414
0.245832495629243
0.396773283689027
0.0198736316533739
0.338219393109241
0.314742262749864
0.0292124561915331
0.025090554826492
0.216846869999881
0.158045246008803
0.0139929017696736
0.0328778072047671
0.134234444146385
0.0280451055366495
0.260472226624142
0.0206277263823351
0.414558797518497
0.0779343358614049
0.240019134795392
0.0163375721358577
0.0498653099138253
0.0549979656370021
0.0139022581192155
0.0497569592660352
0.0192226793671938
0.13320088670082
0.0316883628206598
0.149315618414156
0.022210053874786
0.101360727160345
0.033843194244862
0.0594433029229883
0.320717175585824
0.04084610452166
0.0171294607298653
0.15640987068071
0.0423356313166462
0.05294339343015
0.0165116594031054
0.0166099840148157
0.132589751259842
0.113269006480034
0.0329116646138045
0.228193325097888
0.0292205188375697
0.0295999243216832
0.0732598585819638
0.100482370246692
0.0436208978104854
0.125094030301834
0.0373580615070195
0.0173028420466509
0.0294094796916837
0.0153209846147382
0.0247638245672977
0.0534687181482183
0.109259497258139
0.0164213402738726
0.017953858967278
0.0400102248772969
0.0221908939518706
0.0390068442076225
0.0318795146173755
0.437722585223207
0.638291296803921
0.0872669903102245
0.0156692501637919
0.0289097073179554
0.0632823832657611
0.0941227232611434
0.0123983742122811
0.0540359861498614
0.512204694525277
0.212916876017985
0.110082913167078
0.320154973770417
0.46674876659672
0.0364739636088809
0.0340312872804452
0.0229065991259728
0.0590597169668389
0.326622723143477
0.0310894882364309
0.0270082539984101
0.0189434203030349
0.0299895100620702
0.0488514233352884
0.0198542206447345
0.0218782869425038
0.0255098537586928
0.0206985871865504
0.0264957420951148
0.0628541940897318
0.0432046545881311
0.0251765524309509
0.203096957306786
0.024882100608321
0.181884856509977
0.036783594668789
0.0323077420712981
0.0196198339362701
0.0201126668801982
0.0992932963374803
0.415752016806526
0.0317622522732451
0.0302305866504908
0.0392284555687669
0.430580131446885
0.0430234753636668
0.124682912442664
0.03968548937852
0.0180117407894661
0.0319038167496025
0.0231704860055689
0.0908135481938877
0.106212949039238
0.139651665452131
0.0542592412988384
0.10097612919266
0.039308859266511
0.0307475782324983
0.0216530073027587
0.0586909393565562
0.0448782915644275
0.0323694640739178
0.0638563841378134
0.0517439964601879
0.0399349374695898
0.0481579888372108
0.195433270581487
0.0432751215206949
0.0375477997886421
0.0199180164382693
0.0362422766733867
0.0158069067015484
0.014029992597442
0.469888408882038
0.0134631822222904
0.247835673490903
0.0196904297754489
0.072579679363802
0.0141624835257979
0.0258741813296033
0.0634146573455732
0.0225712520937765
0.0821024531582095
0.279677918208336
0.0263229195189775
0.0216010352342807
0.0427065508475805
0.524386832547017
0.565128352438571
0.0357428430415537
0.337855832820295
0.105586982073433
0.0197172529019866
0.0626313057179579
0.0337805179352132
0.0368234233161426
0.302205747733655
0.0205756517279454
0.0401503775521588
0.0256651192528438
0.231680662260623
0.0177653376225479
0.134609702740465
0.200524298251578
0.148675084319673
0.286785390940371
0.0186166791840693
0.0484174770840625
0.0905593779654808
0.0220129355319624
0.0306680984760744
0.0198657656562803
0.010622030321935
0.0176270514563956
0.0447818777941433
0.0222635815741454
0.0122386541874681
0.0994916842831843
0.0769079505550122
0.137718703894119
0.478055064796611
0.141298274801915
0.193820324709438
0.0925081849306
0.0587378921240402
0.0582148952074393
0.116415724286747
0.0999101606371749
0.031571861331976
0.0282623989919279
0.0283269901507852
0.0388850624030328
0.440141385769848
0.0395938920121584
0.395774659632495
0.0248225076146583
0.442613853847136
0.147872157715357
0.116555810527594
0.0117003731928546
0.0133275489035577
0.346860213368551
0.101725581816319
0.417887485289752
0.424512197825514
0.0655414110262928
0.0455546949479278
0.0937489459243901
0.0247789299083418
0.0257467387445433
0.0252524235712023
0.0217609157584849
0.341760375610027
0.0658594255042137
0.0156730580801691
0.38134659251609
0.0580229684595989
0.0520158540362522
0.0234571375054795
0.0346031726527363
0.0256651152840427
0.173911477862446
0.0672052750646564
0.0278272326819022
0.204281890172568
0.045076870046552
0.0213144287878658
0.178736633651849
0.119984371952734
0.0324008565870811
0.0219573391512167
0.0441883181772279
0.0286882744833877
0.0657576159793796
0.145544105407798
0.0292294151162106
0.43938875205287
0.0239496663017727
0.0520425743010235
0.282563735074885
0.0277971715501259
0.272344275957434
0.0275032418318769
0.0500489558745461
0.0181269586201609
0.0383291693228523
0.0583180198067903
0.0709496518840008
0.0434773970329149
0.263367184013795
0.0305990897341095
0.461368538847794
0.0293186511656396
0.0173437893852154
0.0365058115921455
0.0265077610932265
0.0247824517310575
0.122121025698677
0.0205373112195933
0.152001077811752
0.0402145259006625
0.0366241300676944
0.0262656759094004
0.021732623115154
0.025569832585483
0.0227382086314564
0.248328244032688
0.0246929470867228
0.496752676632442
0.0351776704154247
0.0436595195725453
0.0184440142183062
0.0208222372936193
0.0233661586714194
0.137475045368908
0.0193851843138477
0.0246406391013655
0.144115158037412
0.0938097770286507
0.0424427985380108
0.297220100139556
0.0317076374418604
0.0152885750040616
0.0314745618566636
0.0352365780349109
0.0174651159375188
0.0505437054136067
0.164071290162859
0.613630275112957
0.0395364562699089
0.011962569365652
0.262929357554832
0.0744859939978088
0.0255972162895386
0.0435256830348873
0.0686284411091918
0.020691922066434
0.0708917384642276
0.62895922145249
0.0164653874498945
0.423290884699303
0.0423034890524552
0.36779704673628
0.0764365081238729
0.453355943394606
0.0728623039126541
0.0269779400076671
0.036677688805921
0.0493487217417977
0.0772955599814003
0.012754680648117
0.0493443591187778
0.0311977337294194
0.541676877472703
0.0282318730110642
0.0229108200589247
0.272344101878119
0.0227703708664543
0.0267198935058756
0.0297591427776281
0.0308520338223838
0.031639997012435
0.0385750090939611
0.456013441610727
0.0428946084757691
0.0141632743625031
0.067566487538886
0.279660750064957
0.0759796833149528
0.230620275441516
0.0203454923829447
0.19078727753895
0.0141303805509769
0.21556860401732
0.0219261652528219
0.0352010115775236
0.0449291105342133
0.382158230971312
0.0469693162592524
0.0180136336652078
0.0410692409531905
0.0584703295801604
0.106203159857623
0.0460117142044448
0.13337238074532
0.0449910451581122
0.0353401684434213
0.595386535603967
0.107861065063446
0.0208555812388238
0.0428933077999705
0.420016025258067
0.0244407982829297
0.0612602210505758
0.161155476811534
0.0287109335735251
0.0167333111282416
0.0280523484626179
0.0460180100651951
0.261152684098655
0.0251305132502728
0.048143951875298
0.020785475691367
0.0370895517436884
0.0206393762516363
0.0444450959650843
0.0210467306371497
0.169530747637291
0.113092001871499
0.0209822431461458
0.0443482128955654
0.0142882579941494
0.0230094619937176
0.239525279080765
0.048342375547658
0.0612851406578849
0.0213212731069411
0.0429815184740814
0.329022310688954
0.0888615825403809
0.0385969376720616
0.0558232304117293
0.0239414401353208
0.0524277417919346
0.0273361725253839
0.0337015062465885
0.302377300123562
0.0328558149885942
0.017901242549944
0.0227793103027897
0.0431989230170869
0.0410670639244102
0.027371940351792
0.054915791794751
0.0230370273935965
0.263200008437562
0.0620616556925431
0.0324206989997775
0.0341634127617674
0.0390401149862177
0.0158002458763533
0.0279894129439924
0.307623302062021
0.0303776110475397
0.0755676604288823
0.0199420500071689
0.0474348102279798
0.0170753529398916
0.0273540753625341
0.0459854314743212
0.0392883597323631
0.185137574116902
0.0539324871160736
0.025703865576721
0.234388398941278
0.0418319141047997
0.0181512045182401
0.0248249569454404
0.0344517123993358
0.0234244758486055
0.422945317112802
0.0235296487736189
0.0761079046952024
0.124392188364367
0.539279899798219
0.0203410436579208
0.42099221017514
0.0784167280925784
0.0134353635041747
0.0648553325837351
0.0227812640564566
0.0985332255953406
0.519022138703763
0.0241656952692974
0.697670763374673
0.0435551461953536
0.0640515465390913
0.73777993509472
0.0200674575598637
0.0420176439674912
0.0330340679009552
0.361631008876988
0.430914846198002
0.0386787607813087
0.115341108064391
0.0808479714688598
0.0141505701147103
0.0362126829028256
0.095235397392388
0.044308291159473
0.042638559314086
0.0657885290235662
0.47357872963158
0.0385055644515681
0.0230372535950019
0.227688695994798
0.023855129535997
0.0976791272347306
0.266271872876729
0.0170413973032232
0.284959534352605
0.0158435285212094
0.0828542134204071
0.0478465896569521
0.0326052723598399
0.0421498149712772
0.552226483425042
0.0575486678890972
0.0534568684341656
0.347685436585225
0.0162802029158747
0.10839390370064
0.0601120672821223
0.0251511291855689
0.208425407151239
0.365242789591154
0.110838522942952
0.0279028287685255
0.0290862154842113
0.0257055320580529
0.0433995386762885
0.0352621874227971
0.277941765444253
0.0233471204725202
0.0305325377330879
0.156128465614471
0.0398218608908536
0.0487120021809116
0.0308405382779593
0.0334348054067593
0.0313287428179133
0.0666200416316622
0.113669476038013
0.152287010239747
0.33639408238653
0.0172150774693044
0.205947347863633
0.0605005413030929
0.0276860371072391
0.0406797430704897
0.0333423769216984
0.55018042388642
0.0203853027520207
0.0270664434973649
0.0198854054258032
0.0509779789539915
0.0267093444148627
0.042162358105151
0.0398380510569638
0.0265357811686513
0.0124013686834076
0.0176054439537006
0.0883171459207846
0.398784972846088
0.0862257412229899
0.0418732294976444
0.0730932962218477
0.0227201648764073
0.137035694243007
0.0570252524444279
0.320922861215819
0.0202339201003761
0.0492993498157771
0.0788545776154615
0.233788782416637
0.0220456292563494
0.0334529526800542
0.0906802823062977
0.037356131501888
0.201971957411784
0.0319702315580857
0.0949434612664314
0.0428181802504268
0.0727288546616397
0.081361245837263
0.0188395499943258
0.0485831997870558
0.0371235327376761
0.0426561587368308
0.0462539196085712
0.1112188226268
0.037618014240594
0.0252654464233686
0.090192761501232
0.213646476270746
0.0596458001766247
0.0855986028836165
0.0628639397793711
0.444230988290627
0.0299340452983751
0.0427895122381318
0.0362298059603221
0.0199735620395445
0.0307469776698398
0.403054231381002
0.0734818778675474
0.0879985147810016
0.0489448467974268
0.0497762920038604
0.0321336251772285
0.0129812336173602
0.0320942328318148
0.052399331670158
0.172214567030142
0.0307385608030267
0.0257189608421532
0.117476287460714
0.0787940945273512
0.01414287946471
0.0284931064331929
0.0676050472111342
0.0640876774930814
0.0264260223484071
0.539744663135439
0.0361682263929428
0.0361357556782227
0.0921086157178571
0.0568562826100679
0.0143523180142214
0.0183764826214546
0.0465417211719873
0.0304175664410168
0.0169237687659282
0.0294266000262649
0.10657434996876
0.0493058086060345
0.117040577783837
0.0242177842563344
0.0242020468082118
0.0157549195792534
0.0192189943266664
0.131587992077122
0.0254244765131391
0.0281733443878715
0.0161397253359478
0.390144599745358
0.169503833142908
0.166538245958669
0.299154477723415
0.0712859747953289
0.047251879220467
0.187621443435268
0.0201686326699957
0.0338465691365943
0.0610591626262877
0.101167159274929
0.0909747141888696
0.0296914844874066
0.237621167880776
0.0416082738137022
0.0386989856636001
0.0156750759755644
0.0933166091406089
0.238736283179466
0.0152633032295564
0.0714562383437167
0.0169971469451439
0.023094060174989
0.0510158713052011
0.025346331086629
0.133160696947592
0.0175980458484505
0.289477474981138
0.0282521417681396
0.328888916153986
0.0384865544775443
0.425403420788174
0.129458710591001
0.0255433975826737
0.0510601278139648
0.166799407221833
0.0236115589090717
0.0372969901447303
0.0168033108744227
0.200197934887
0.0131458958411611
0.158161114681096
0.0605290016164225
0.0212991709553251
0.0504957151970172
0.031239116106011
0.0317145578200575
0.390298760128882
0.200176229374233
0.589816159606012
0.025065531402457
0.0276679703096389
0.0803034788163389
0.0303440081734724
0.0354454265913438
0.069822796438286
0.023295460955076
0.0181028820437235
0.0401242435825257
0.0275344117565209
0.0528408680505923
0.0200051959121643
0.301729043518345
0.0308525532064172
0.410702667876715
0.359059053171567
0.0313453305348781
0.0961255178648686
0.0462530726439689
0.0170388426326101
0.0317043015885758
0.0350644444700762
0.0298809056945542
0.278116239959055
0.0205810617543282
0.0433460592254488
0.0223365373046146
0.0461181957736039
0.0716255645761043
0.0796574739841766
0.0227196321040636
0.0207825604471027
0.282948964228989
0.0479403673428631
0.0759904611941977
0.0311713024632677
0.0286050846021853
0.448005020496275
0.420273395132869
0.0567786341237037
0.0645682524029756
0.0295859144461415
0.0239123660794783
0.0136837055351242
0.0265136746439219
0.0816514138617638
0.270251943442359
0.0138981453495445
0.108038402406726
0.0208550260601761
0.0644927948469448
0.260862799620467
0.0550866057625951
0.0629596538809738
0.0153746602718027
0.0741013079389052
0.138161605879171
0.0387134337153749
0.0198976805955168
0.05582473411025
0.171445131510335
0.0974316201779309
0.0529848706053553
0.0653015593483845
0.0746987477955667
0.0420715182068364
0.0590581403571434
0.0381399558091272
0.0418507340032562
0.0321827025226024
0.573550388409259
0.0391340431176148
0.0663349857810309
0.0228471677909523
0.115123829679691
0.0744086962400048
0.059372197911208
0.146493037002721
0.0837757428053646
0.0369654339374051
0.325307538849603
0.0209364748835194
0.0247716581744697
0.123708599857071
0.0571017655828752
0.038822298799565
0.076755767798628
0.0368670151285656
0.159588443103194
0.195223690977044
0.0376070376195217
0.0350838939183317
0.352121531015184
0.0525464908052463
0.133902071212601
0.0650056499595047
0.0306206358039209
0.0229875008206758
0.295360471457717
0.0176897077754003
0.0828993128520887
0.170853545962797
0.0489574552830657
0.0217819997784806
0.204132735554057
0.0606141299906506
0.0549877308480807
0.0446297539249572
0.489759719193147
0.0353717143417408
0.0189635261167796
0.0454555118387746
0.245315234541177
0.0404662085589273
0.0448107155933891
0.0184887537521157
0.0277228335783422
0.031818378809851
0.0143621267718214
0.0699034184498147
0.0258358160185462
0.0539878219991236
0.0412572405843965
0.227474395822854
0.0848323774519033
0.0806418602947266
0.0296623746949645
0.0134958122852279
0.146303219113898
0.036723677909994
0.589893148086655
0.0432711070542159
0.406167835737808
0.167334876274147
0.0286007678252476
0.166942714955687
0.528081066052784
0.0275483272985258
0.0281463145350971
0.203322616364333
0.0762781432228313
0.167517126763655
0.0596840899003385
0.0375829803327332
0.0378400630877674
0.0479407165747466
0.0254860599128495
0.179785201687627
0.0623886985244208
0.0292590007618499
0.201016796527017
0.0287970664864181
0.0258411389340799
0.0249893841169237
0.0192177468380921
0.0255711065746099
0.0391143163527778
0.0429478752705401
0.0712674745208729
0.0286354416840214
0.027305193261942
0.123654499157787
0.0186191331190883
0.0804435609480098
0.0616327504638896
0.108216896422105
0.125943485134764
0.0256648555543657
0.181505213078684
0.0522657879876425
0.0629693164891876
0.0256549528292827
0.051606881868325
0.0271506736127948
0.0251224701421316
0.0160014409748747
0.0404908999370192
0.171587642049728
0.0286980885752541
0.0431588359599289
0.0292220008546947
0.0366030519378192
0.047639959950346
0.0193003749977066
0.340890345923839
0.303502020256127
0.162019632471053
0.397880095013211
0.105035088257464
0.0137445481871183
0.205808316851975
0.0266955194251939
0.364651774303572
0.0753780741461655
0.327157990459894
0.186681003130053
0.0368531796147672
0.0296423135881607
0.0486815449707952
0.0236661458632865
0.0138561661202915
0.0202801685276782
0.0340866658894265
0.0338105145416272
0.0301472475280214
0.0391946651786666
0.359413080669097
0.0202781415235323
0.577266443910141
0.0296420685783004
0.307044960889402
0.0708082118610835
0.0308469814482253
0.0447277543566972
0.0774403846108392
0.309865114518708
0.0218657813357432
0.0268793312644467
0.0332601700549867
0.0187196946782008
0.0436256357214718
0.10144480537753
0.920907733765935
0.0372136469026695
0.0203734459557249
0.0284328863020488
0.0687702604580768
0.0231735664492738
0.467895171488635
0.0278777307696147
0.274818694444291
0.0209218103415402
0.106902539302418
0.246438605622376
0.191292295988696
0.0308005444742998
0.0395302660305783
0.0182285851981677
0.0335424145902971
0.170339723102139
0.0222309512854809
0.0394641720055486
0.0748500829919242
0.0324995241960116
0.116060325987595
0.156279905443231
0.281077458034559
0.0702341077202876
0.499372189686803
0.18965402634409
0.0881885222281373
0.0202738459952403
0.0303142412250764
0.0296228620891276
0.0321287652536748
0.0621550975554738
0.159858120678083
0.0711571279439899
0.267827162788107
0.0160137719619433
0.253672931951546
0.0230429400465925
0.0621411190734938
0.260371549136645
0.142778838097325
0.0185795571422233
0.0393583441533348
0.0332715467934485
0.0632820793282924
0.0632323981608699
0.481462611426087
0.0598432857179689
0.0653025277862825
0.435784625568798
0.173851265342658
0.0150667035167539
0.565110223014712
0.0224039156984129
0.0231172509446998
0.0286833664819609
0.0352393261222616
0.0973533276424319
0.027908968282881
0.0288734604097732
0.0188907413692062
0.798448380216843
0.0502012774746364
0.0249944424733925
0.0220419255819525
0.0503020753950555
0.418684179495708
0.0502765389725666
0.0266475877457444
0.0407202547270239
0.207391373404745
0.34830071175293
0.0213059338379612
0.0239096003172357
0.0890432094557418
0.0494817791810976
0.129291497337187
0.185409449239504
0.0366425008523254
0.332033653650092
0.0511327182864641
0.0222334988651241
0.0408992122325518
0.0303625707749172
0.045921651955287
0.0193106142013219
0.0855252457761333
0.0242264617453366
0.0301124615931409
0.0684171266449587
0.293037849728319
0.0572296745601675
0.113343168867742
0.0672366107343103
0.160127453773671
0.134157208358932
0.0796394241649981
0.0200432130447378
0.0458670225034893
0.495982131712423
0.155725538372656
0.0754836694132453
0.0200932821730242
0.0861352249430799
0.0344325290490466
0.0325593417679914
0.0289240817742279
0.292621779129894
0.0245588455996267
0.0357367204777061
0.0329060634799263
0.100295718125162
0.0322048942901312
0.0205257158131551
0.181489953908342
0.0345201113608021
0.0588159197980156
0.046649940652225
0.0703093358321465
0.209439722323768
0.0532910238587262
0.0227912379529275
0.138418135038966
0.0630337198719454
0.0453401792913567
0.0180535741327899
0.0666456491493552
0.0322520615919991
0.0207276520044064
0.0196938734962183
0.202074203786384
0.03901737051889
0.147779841585072
0.0480050344896137
0.0170462647430794
0.0437712619958456
0.0286875698139563
0.0180792680348326
0.210914759298757
0.18908682040578
0.0321584216125263
0.119069343353288
0.0852324728280727
0.0549333586010303
0.0405880793210352
0.0421265044914802
0.0255856380113644
0.381325798424727
0.0149226590483928
0.181157959206756
0.300036731023864
0.0484376498357765
0.0267875048105325
0.0208399303589438
0.263193444351393
0.101147896493682
0.0481878421741431
0.35120731585929
0.0221135064271049
0.0298091162582548
0.0959160915394641
0.115347434096543
0.0390478021915723
0.0669624902753389
0.571067248917949
0.204101309754843
0.610671039117369
0.0690169193317767
0.0233273937099085
0.027272657943148
0.345701676650775
0.0483639627142723
0.107457783170516
0.0599905557012105
0.0217564999162537
0.100240942333919
0.0193360286708036
0.0531889658433268
0.0518392707615766
0.0326503132672446
0.0390197725011166
0.0662720423503926
0.297211048602649
0.195726177785788
0.0392719336910455
0.0471516659899583
0.013415351038968
0.0314096609769296
0.0672884788175242
0.0671853044326279
0.464426141666376
0.0205394378843715
0.0280209380163421
0.05587525169523
0.0176598467786048
0.0171562235324037
0.0246166625912173
0.303356316003161
0.0722985397606229
0.0282572960391218
0.0807720368906584
0.0488046677454774
0.0367864363692305
0.0479336117193429
0.0304759738355206
0.153916222946295
0.175540559666138
0.0270919033767664
0.279950550888189
0.0147812623998589
0.0160681059106108
0.0294400591041264
0.164388063600505
0.0553230614867983
0.0284188164446925
0.216657168373346
0.0279424283366436
0.302889822769826
0.0299749986961433
0.017794742647998
0.0737623931397259
0.316346869252894
0.027499703544121
0.0376411226099107
0.0157371853873167
0.268804110681393
0.0902431351058889
0.0349553941399023
0.0292729423154293
0.0510814369231014
0.0652891425120977
0.0185077618432081
0.0252722484149331
0.0301344668179426
0.0240182383684986
0.0553801519385136
0.0641614504179421
0.301389751375571
0.502350889775865
0.0165289195653423
0.318060938275818
0.0358183917515569
0.0261459315460744
0.170897415660127
0.0246357598761301
0.0682437234097427
0.0153266624659017
0.114061123930868
0.023378689996354
0.311758867328273
0.18660251762089
0.177493961402045
0.31875795351544
0.182982096510453
0.0626872188137339
0.0188124732029223
0.0201130173905066
0.0141440410649694
0.281450210407605
0.0270840877170908
0.118702432275845
0.0239216171025488
0.0779946380416092
0.0793716842842519
0.0322279353081614
0.0401636249857634
0.0437733557179959
0.302937881360355
0.0465091087962246
0.136580331470457
0.0980062789274952
0.0218739167093073
0.096534867553819
0.0287072974224221
0.0207040367512903
0.0304872658558629
0.174407660024029
0.041501559909008
0.112534275842434
0.0157541924410386
0.0845847024585653
0.138802401282351
0.0519487901849279
0.0986886384332685
0.0376458997245599
0.0214257410626829
0.0293844816973876
0.0900894055816485
0.0615284261322435
0.0416441989857027
0.0281880112966106
0.0549676842387267
0.0727740637663541
0.048362772182295
0.434255690516479
0.0212448902721835
0.0193067636349491
0.0384765948459855
0.258389470149014
0.0329935218478125
0.0304890380856166
0.0428778639896914
0.0734604204219569
0.0252107024673437
0.0415103997290545
0.0254650195983111
0.0205775131897773
0.406723838329251
0.0585287406678193
0.351841807809143
0.698253538157097
0.396240330004686
0.184213433968263
0.0900988811172361
0.0324792454971454
0.042310059757564
0.0811087370302698
0.0226171238109384
0.316484361320013
0.102564839887698
0.111383203470281
0.0317241129937372
0.0532951952275937
0.0600955642447437
0.163800955574829
0.0205737082737723
0.0305474745333736
0.0919032378945643
0.022003498392495
0.0775005118413988
0.288275802607658
0.0474558964802939
0.0257029122898746
0.0152058718058452
0.0216060440284259
0.048769764011044
0.0594623507049314
0.114522578611173
0.0193093525754712
0.0226793711961581
0.359225509422836
0.049349099504429
0.0806135341739593
0.0860926902984309
0.0893219435402267
0.101496082577825
0.954787707890763
0.0193981998798882
0.0305990350228596
0.519761643719014
0.0330250004281734
0.0564429640807356
0.0323791902018334
0.0691390794380324
0.0152602242814401
0.0172231230138099
0.0387631345778658
0.018978153128527
0.355007138929744
0.350473391598236
0.178975067172647
0.295671307968815
0.0304166877640366
0.0459113403651079
0.0172218586930706
0.391525111366972
0.0209997041743965
0.0274148031651306
0.263144946948664
0.0409213489819957
0.0266418613513086
0.0452920788348867
0.0602681935328951
0.0212213825467835
0.0744119682972949
0.0719093542663917
0.0557171662196552
0.0404233696336207
0.0305446483384322
0.0189248580475622
0.0366020489638284
0.0222080995484636
0.0475982711833387
0.114367467517347
0.0683978589571227
0.0188585204694595
0.016007657134537
0.0777638445130897
0.167783393441291
0.13728218455104
0.473123481560547
0.423462482314376
0.0458087307820974
0.025573673951461
0.0279455575317098
0.0256783056386118
0.0388678277296429
0.0202059000197503
0.528454039713117
0.0424392160778557
0.255849117176784
0.0947457386148063
0.156356069554262
0.0198182365640258
0.045476105899365
0.0576604491622902
0.178326493894527
0.252402379218287
0.064936060683549
0.0302659558538454
0.0213388443938953
0.032274792827042
0.0164528165434657
0.0589090975604113
0.0175725576419618
0.0229590444988661
0.0643420212676578
0.247649529661238
0.0354234450356873
0.0356852459720383
0.0170371328753482
0.209881437546389
0.0161604762645847
0.0310745885560558
0.0190674374866373
0.0580225635314102
0.0588892060391161
0.0382283593839975
0.0338524015240584
0.0910686118952879
0.0214493383110641
0.0204160591518677
0.0513896722978287
0.0213476762704237
0.0832347573708215
0.0566767239088342
0.16849348813309
0.0453506362430679
0.0270014977817771
0.0430522141601329
0.0456029326812199
0.0528404193861557
0.0370019700363965
0.0454195696897651
0.0344228431441559
0.0227431996660168
0.019694051311541
0.0885632752161304
0.379624167683655
0.0444097144305602
0.0391225195253446
0.0305488248457921
0.0127933273248399
0.0182870313662442
0.0153658027580375
0.0212502861909007
0.0475316330904942
0.0349702392057725
0.0222772550517027
0.0552942639763402
0.0660118036550804
0.0403485805423594
0.0511551698152656
0.0528406270250448
0.0526516311012899
0.0487174078572751
0.112140180162622
0.0122895455597848
0.0358551781512503
0.0371773180973166
0.0158195340031853
0.0148103630539379
0.0924099903819548
0.0351677650520923
0.511019863975382
0.0376562972078684
0.0266504925874239
0.0566801087347594
0.0269030085108797
0.310885130849739
0.662283939774091
0.510107631209787
0.0355860678888446
0.0143963409224098
0.0422379746887029
0.0529406349479307
0.502707590369513
0.146598360887576
0.0294039539095148
0.016162699819953
0.311119629847464
0.0289178598384956
0.0593823653705796
0.0627495956408766
0.151684965870989
0.0211738398675793
0.473271640374037
0.0250286580816259
0.0134683925866298
0.0208709300539312
0.025000268755537
0.0719919369483122
0.0196082202235317
0.0305820403328464
0.0180641089596762
0.0136310802204522
0.0502986218222596
0.0852465708502984
0.441730531950541
0.0144214145153555
0.0452282877477013
0.0419156970649882
0.307734867589093
0.138607451806933
0.0261121906167722
0.399133452193483
0.101828541342077
0.0278092663194827
0.0543039415876223
0.0269797439954282
0.0288121481814556
0.0299831798773423
0.286733538854862
0.0433416634094024
0.0500235789187059
0.111851048526647
0.0253923933114638
0.0728703626706365
0.0356618402268494
0.115502541352093
0.0150443194718975
0.0419114082750796
0.0284086973512817
0.0265359053109682
0.0616031206484229
0.0138428958240934
0.163174378836915
0.0438182020014043
0.0418259891411801
0.0266464426163066
0.0201656161594093
0.0209942413975362
0.0857976075338603
0.0354555790027916
0.0165336925487396
0.183217719555111
0.307229523987375
0.021331175159582
0.024305649947236
0.132048251688383
0.462177627159962
0.0301810346819819
0.314791465198394
0.0230496684573564
0.207467747923023
0.0321616358731416
0.019271745420282
0.0799354428308888
0.0417901652382243
0.0357671386402084
0.0260284984763966
0.0133789916772328
0.0362878811010722
0.0430805491289018
0.0402765228973822
0.0887150252886089
0.0294736751080443
0.0484342081470825
0.0388377506511826
0.0178858755647139
0.0515113728915253
0.0188855529007957
0.0239856726394725
0.0373559288503626
0.201201095752662
0.0787423489551203
0.017590312715822
0.0355844768986891
0.585460879617463
0.0120892753779153
0.226700271746469
0.0364805923553689
0.358637036086344
0.0162802193660062
0.0542153997752143
0.0543274483247691
0.0120187981369478
0.0674997547850626
0.0112689617332918
0.0296209848821605
0.116467472050564
0.0204111641024623
0.0337112468911681
0.0249964320629827
0.178513097515461
0.425257737556006
0.0368904366261999
0.0314256672780512
0.0292102364681547
0.12547043724833
0.0443661800449097
0.134560980667894
0.0181170605549346
0.0537172437470467
0.388895817941276
0.0379340512361472
0.0192743832319514
0.0361012580672841
0.494217439852664
0.0324215085048012
0.0450286748086928
0.037334237699754
0.0900496178108733
0.0796214688280062
0.166522498475217
0.669298189487819
0.0302809388705184
0.0249022472874597
0.185297977372783
0.0633230841232385
0.0252851547138066
0.0380084604457819
0.0346207167571281
0.0310022645357919
0.04044366003231
0.0517124833943862
0.191551950655147
0.104389455574451
0.0414264635850993
0.0341230676160613
0.104166172061269
0.29858727230985
0.0183077385183295
0.0353866757858288
0.0376738689379007
0.0215679486535602
0.369806611806454
0.0208176831409198
0.178207179439675
0.0424362923146883
0.114679192140424
0.165149408092702
0.0512173551667347
0.0369802830670393
0.0468531365314915
0.0479805408298549
0.0226172178684718
0.043603978440161
0.0266235026151891
0.0222731811024273
0.0431379459279384
0.0210328120148065
0.0321839464231787
0.0386510059396931
0.172127621645968
0.0270457614029761
0.274888646319495
0.0354160641276077
0.308902060927362
0.0125195125756872
0.0906398094644437
0.023840894689236
0.0382833256530346
0.0187805656974926
0.218638849446547
0.0457149910029422
0.288269258492326
0.0396130107164378
0.0476327683160677
0.0676974936464608
0.211321499150193
0.190683039996185
0.0333523592087792
0.0280351331974873
0.294613947465412
0.0155559498933425
0.0820598716461186
0.266487335323884
0.0693832352689478
0.0350034959478766
0.0314353773644103
0.0928434694100362
0.0191231280371458
0.0599086720278434
0.0346384594335391
0.123555171026812
0.0727025331681916
0.0489211975607756
0.0305581233892438
0.0920799827529473
0.200759777968956
0.0621162984085285
0.0644557956897588
0.013410970962499
0.0467913541914133
0.0322754665101038
0.244597058309796
0.186918433244631
0.0408565361055442
0.0209165274514499
0.0223847801594039
0.234044677022133
0.0429717280548972
0.269504305410685
0.0177832048178794
0.0182667124624263
0.0307992601697878
0.0166778861067817
0.051296069261011
0.021323393865896
0.0504107920392692
0.0756068871933165
0.223995062026047
0.0438668878341399
0.016768592645344
0.190064454261352
0.030700236800363
0.0333686347900159
0.0293560494314316
0.025492465342619
0.0155580770377078
0.0155623500786681
0.0194771973556593
0.0252643079019021
0.0429421650071344
0.222953750673676
0.164652369741576
0.260303481075215
0.0721990948804276
0.0481695039488676
0.0308675203910359
0.0606338719671604
0.0383674456832586
0.337263250653024
0.176582139398809
0.0277289872961277
0.0991588116975612
0.388205841012438
0.0236477571071305
0.0239604758527255
0.0186986997359191
0.0276152066169005
0.0397291752304123
0.013055489449533
0.017587907111127
0.0155836091902385
0.0153026107467988
0.197133379656346
0.0472623988035409
0.0821711281504079
0.254684856132948
0.243478823249493
0.0405268690851651
0.0382860193328065
0.0618018938546904
0.223935852128478
0.0349594669309341
0.0215784912590358
0.0209348654787434
0.0184824037072415
0.0305378344846348
0.179152603093436
0.230573879751594
0.0450444784986619
0.234101977391396
0.0304743111886138
0.0333531561052704
0.0128609426166408
0.0293139542116673
0.0910924378876217
0.300396795019796
0.108583874216844
0.0224329281098284
0.110592729737071
0.0182821494339896
0.0581076540818245
0.0670144232360217
0.0189548684050725
0.030051642247885
0.0940293055823522
0.0358640896832859
0.0129099439298547
0.177879774771819
0.252714603826098
0.0158187864520076
0.0427500241721644
0.0534427488534654
0.0258551944574494
0.666457248357104
0.0637473888056407
0.0881469245389507
0.0359303011221259
0.0297693357741223
0.0139679304068656
0.0332646906339517
0.0364330282129072
0.048237706082134
0.0348014636760402
0.017718398706177
0.197299216945269
0.636898451028033
0.473777640723912
0.0232771244692784
0.0578717345425861
0.446094476188516
0.0550484790283041
0.0384321069753509
0.0589511514144443
0.237467532968436
0.0258489833335372
0.0326423057784104
0.0391305346592233
0.723310095648716
0.0616147807400308
0.0340567046516351
0.0233671375243033
0.119417908965434
0.0811621094639857
0.0282990524247247
0.0712158659579052
0.192336396894632
0.384741831828437
0.0188494677963302
0.0307798375671391
0.0926783533061615
0.0260207563257628
0.0784345172855793
0.334575268472009
0.11810552682726
0.0139509938052972
0.0862238378833487
0.0623334590438584
0.019431922649572
0.0597511744382221
0.019114751238847
0.104567462594961
0.0539238001725641
0.0467933933987131
0.0970228417287889
0.0218597273139065
0.0375635844184606
0.0227838470075194
0.532594249588123
0.325311886976766
0.034994075202325
0.492637364073491
0.0320636521415047
0.146587373305971
0.0126976164764813
0.0628757116768947
0.0564325273759773
0.0230329654654298
0.0329112973187114
0.0326253323832894
0.015896558171116
0.0454009011787618
0.0262563949636519
0.0943745750487171
0.0819479556640392
0.215378437684669
0.0307425537617569
0.126487057961721
0.126466770688239
0.0171629562364843
0.0239253467714112
0.0260607627154108
0.174269662349589
0.0488684937830421
0.143558900068057
0.527304738087295
0.029006271897503
0.192324162222124
0.0505365802551959
0.0731064632237831
0.18620259819966
0.342504806798754
0.126789669900686
0.0180506180971453
0.0756169811909283
0.0739466552867156
0.0275265466488677
0.0393040456238155
0.0239910908583301
0.0291825048147219
0.0140546699334343
0.0295292397283158
0.32351333888465
0.0201186396778985
0.272260731330199
0.0352518686607025
0.0176620218020522
0.0338769120309467
0.0269700134182456
0.0292192891382189
0.0325114388938379
0.0358954539688713
0.0240062258397886
0.0133394333540224
0.0315396509669226
0.29965484016643
0.0313553888860151
0.0306692376991029
0.0199120766626779
0.127424947054365
0.288467037736453
0.118831538721035
0.0403224341375711
0.0304348600485211
0.0311530313910496
0.47151992977355
0.0429129571464279
0.0549517220433566
0.0322335033466407
0.0415644622139094
0.146812639575215
0.0594294217874807
0.22968196953577
0.0416050910976131
0.0128454402788865
0.27007893466285
0.494347639413757
0.0506657345386838
0.0388627615014611
0.0205328790450653
0.0195664253343898
0.561398877154402
0.0264851473697441
0.0264766016865357
0.2750694941422
0.0127009837851697
0.066430261556612
0.0215364905883251
0.0164411559204837
0.0477479294009613
0.032960891274642
0.100583529178687
0.0409041603549569
0.0235353403889509
0.025443628547202
0.0153831689829076
0.0224579733941291
0.208426872513681
0.385382922012338
0.382669394146016
0.0277806299412863
0.0274677056245798
0.0407557408071017
0.180103312656238
0.030538703808842
0.0522859284240618
0.0414918375347026
0.0402658802370298
0.0392162221681064
0.0407773138454559
0.0296797696778997
0.037087943090827
0.0241746633764559
0.0349699405438788
0.0319973094134475
0.0322289383716354
0.0278817290350717
0.186099594072671
0.0131854770582724
0.0635888213937654
0.0304436964145288
0.26831989061664
0.0515775966888206
0.0267628805437746
0.018577322055659
0.0166883385266721
0.101089285027859
0.059428696853006
0.0634973344576275
0.130896621700887
0.0412298340122987
0.269679101471398
0.0204997085006574
0.0685072233557544
0.0248607251689653
0.385193301667839
0.276513682378191
0.0245338602106142
0.061723033758186
0.0286176953568968
0.184342348795509
0.011239078940391
0.135062794067261
0.0319647069906792
0.0532594719186758
0.255438888358435
0.0410505677349751
0.0506281357284021
0.267521860552534
0.603604684800993
0.0297685942118242
0.066482570996134
0.229507919680967
0.0217659358654037
0.0429109710184197
0.0166180353090982
0.0351041829224334
0.0316462642470683
0.0324227970365071
0.050270162998678
0.0484087578160697
0.0411859607109548
0.0661078494586973
0.0480146844325725
0.0847115959825756
0.0483497704479609
0.0168676275743781
0.0263527016997979
0.126478175980175
0.0471057769472921
0.0197270766004753
0.0223609087977604
0.303961979886399
0.015873658579081
0.0360812990459121
0.0294560021873146
0.107905698163183
0.0181242018550015
0.0426695673954134
0.0838649679449644
0.04847731696873
0.0262446238217571
0.0885099337987475
0.0306126520103584
0.20975825878311
0.1406339036065
0.33409942211383
0.0149541590054312
0.130095701684655
0.0121867262603458
0.62816703906244
0.0140299973456277
0.0401197906120953
0.0517229472276466
0.0140536482190043
0.0591159214700032
0.0663842280827703
0.207334335091193
0.0181625174374825
0.0508486029698597
0.0401572227480791
0.0226108856569246
0.039662998856013
0.105349075386606
0.0707959278222312
0.0323692391902726
0.468941532318452
0.0352375546014803
0.0164197039739676
0.0241189393032838
0.0256653681334889
0.0342785660001754
0.024222622843253
0.0614427957128538
0.0554029647029103
0.18179875030414
0.204035176184644
0.0643013681143998
0.0340267538851638
0.011473722924358
0.0311157440993018
0.0739735318549493
0.0628056963768651
0.0179031215045966
0.0305012847539019
0.0363890307416932
0.0460822405844414
0.0251063133253489
0.0201643220597779
0.0698549573754315
0.181341076976022
0.0711825983009212
0.0295439625832228
0.0672228846498912
0.0114031561909531
0.0359036113623136
0.0818894541158643
0.0220569305122871
0.012218857047985
0.0291923421622174
0.218922121744312
0.0656542617891571
0.0936249114429748
0.0115319554591286
0.0229132119872418
0.121799051666309
0.0566674565259743
0.0393361161626558
0.0409727146350179
0.0609938611142101
0.0371187746833757
0.0646491279862389
0.0214528384468476
0.0303580615466697
0.0530987834681446
0.0248834709839123
0.330746695439287
0.0170617083108376
0.050867744807437
0.469451760850047
0.0457562381816051
0.0869875369106561
0.0369127404340339
0.0421811483917193
0.384444540029444
0.399630117175175
0.146856310618349
0.0238683903513463
0.0309283403704521
0.0215272351914978
0.0888001866577483
0.107220631406262
0.033015053921305
0.203400504464462
0.105762623881053
0.0400597770158981
0.0592485344228899
0.264237829884871
0.520464448236983
0.0297065873986186
0.454037358268594
0.0217987843596691
0.0173558627237065
0.0160452051314829
0.2554872214151
0.0269165844657404
0.0538293887582181
0.240510108235757
0.0287914835090239
0.0512913669282846
0.300089530207958
0.0248313130969686
0.0512348689534333
0.0295789780453495
0.0206834933953645
0.585349445429988
0.0296632988395359
0.0260940864852072
0.0181657074488948
0.0276960717990327
0.0132823538725192
0.0490871637746324
0.0145809866322034
0.0262543776897308
0.422185002707406
0.0473565105854256
0.0334784243117399
0.166056100315315
0.127327760895463
0.0257488362346717
0.0417469157097798
0.0324525101472709
0.0517444462910965
0.364806454732497
0.452091502545539
0.135225299480283
0.514008311752527
0.0363399136957635
0.285543634694635
0.0823572948519325
0.0489502570276939
0.0213904172179444
0.0123261574683664
0.0655715882796977
0.521544218804501
0.270886349596824
0.115551500880229
0.392393515167585
0.0296771547937243
0.0182169335892447
0.160024130821124
0.0175982501785837
0.0605977012582333
0.0189233753785771
0.0749842698529011
0.0224204009834029
0.0156616292314125
0.0459648853540563
0.33476725447181
0.0235811136414519
0.0190148970027876
0.0219301571264582
0.0860166692299269
0.084571935552796
0.138515924332792
0.0128967109781158
0.0378346874137236
0.0423054170747545
0.0616128252113725
0.179924802535078
0.139682074737964
0.0629094255577045
0.0217010077545211
0.0268881463076186
0.0378596093446533
0.382738070455699
0.0264331920236646
0.0342715839074401
0.0218084098964363
0.263550472198712
0.0201400405230025
0.0148016772024229
0.129984177561074
0.0646385529362802
0.0507917521809715
0.0148110315898528
0.0976629177626572
0.029439840056154
0.267746831105426
0.286446847589664
0.0503133771116271
0.0280515546601553
0.202479710438335
0.331717618213402
0.0173018140551755
0.0391068377173025
0.138027283892814
0.135887236050878
0.198132170196926
0.0470606107328902
0.0410789756760224
0.0330606940365486
0.0237350040751761
0.0451701661430006
0.0777494061505241
0.114801566783724
0.0149953715077806
0.0252588063765086
0.0274803393894304
0.0300783922045247
0.0251354701681853
0.0179212098844789
0.0513431540203086
0.0212163505471761
0.144119639703601
0.0193547579945284
0.0362461628459138
0.0709907030949053
0.0384703878082504
0.0186801225967579
0.0245125860919363
0.0364284884672502
0.0123509465156554
0.0398729418727602
0.21828363830038
0.0463848818423118
0.068217611917959
0.0474170861429662
0.0373924487638647
0.410248255378226
0.06654138114485
0.161733557954688
0.254105720842719
0.0357697265938777
0.0307876330872615
0.0397201940775201
0.0307836221288608
0.126595989853116
0.267123041051394
0.0644763114762753
0.0173286969369176
0.0238205427111501
0.0210267291650131
0.0134568860925843
0.0808453449722591
0.0346776934377679
0.0158674134586619
0.323641451436126
0.0186720291293166
0.0150731316496274
0.341483035777005
0.0378892548294443
0.340502824346674
0.0617919004594346
0.0163245102972541
0.0363003346693113
0.258770569801585
0.0150930249345405
0.0253271656596407
0.115233274003009
0.028923685459996
0.0519646583459721
0.0242851797614465
0.0214385886132116
0.381535027590596
0.043089360963407
0.0758140468144541
0.023358760051506
0.0268715416205428
0.017841321183985
0.251729012116281
0.0298345159906131
0.594408519808999
0.0150050596656078
0.0267744279513467
0.199164956502928
0.022791898562193
0.160451693619905
0.0223017544734124
0.0611085593958651
0.0354161683733898
0.0612514544163421
0.0442764176803632
0.0179116864028752
0.0376061548976663
0.0143278563150588
0.139708408178599
0.02236938913186
0.0549024377537677
0.298838582359356
0.182166750553038
0.0710721719963879
0.0131474720596683
0.0496825831822742
0.0177496922109736
0.0407892644053138
0.0366545000607861
0.0286530234124517
0.0542491950856326
0.0627668415319007
0.474260756269825
0.0156827104138892
0.24636546064116
0.327770891233823
0.0140556047336934
0.0472677576701807
0.0144503553032121
0.0531244465824058
0.0468164115753385
0.204904270620253
0.0279594796303614
0.624803317865612
0.165552011830376
0.0301340168344126
0.0805968187128605
0.0190589784715384
0.0267493539890934
0.0315798001959813
0.593801376479328
0.0181157827689275
0.0288303388742246
0.0189891964401681
0.0635573883248876
0.29664805534853
0.0963031193522505
0.0654312690879239
0.173807790537941
0.0488050461373293
0.0356182571373782
0.0666477602828392
0.0161920933123689
0.0764611021589352
0.0549522330180137
0.0225579112713417
0.0313884077012361
0.0207341197274039
0.0256481324217501
0.0227083471661418
0.241062669047835
0.0310662736727461
0.0587107582626006
0.326466716778718
0.0545138290337064
0.537930262995483
0.0258370784374875
0.0565274193171654
0.0580681447067188
0.017588315251202
0.0663369067244295
0.0827103294817742
0.0362647774932412
0.0237213001089898
0.476621684864024
0.213147798784462
0.0285948140921201
0.0613093523916607
0.0167534186387792
0.0146125278275674
0.302369144737002
0.0602614608956977
0.263675413564177
0.0296304875903987
0.596984834755221
0.0507843124349031
0.400303270864887
0.0449874775122946
0.074197985312892
0.0256262866019401
0.0179368632229682
0.0563994134037423
0.0566504351422677
0.624442703474311
0.0926623967979301
0.0440903645411952
0.0730795496807535
0.141786521671961
0.0401589038380782
0.0321140338551635
0.304008579256965
0.0331547641052663
0.0434895578504502
0.543193673719423
0.0654115294638013
0.0212128257797992
0.0287464686720576
0.395754177561799
0.0346851151472881
0.0170169758288672
0.494722842140807
0.343927774863662
0.0508480936964692
0.606010732885601
0.016987677599577
0.0483069658072167
0.0965703936182976
0.0949383248215151
0.106580958716755
0.173641762697409
0.0341107263389774
0.0222845400224573
0.0102816464397155
0.0439923795303245
0.045386884913579
0.0279966144888183
0.132180157905083
0.0198182486382064
0.199241586474272
0.153288245848978
0.0377279495640263
0.0132206903692875
0.0214855013416955
0.0915057200645384
0.0509056702579884
0.040833936466354
0.0179544761676184
0.209423475284086
0.599276186468995
0.0154764961171737
0.0539663295206366
0.0822070407890703
0.14235760126476
0.0430533818360088
0.0144510625076975
0.0465518914890089
0.0367683059492346
0.0230485698402249
0.0170953420194789
0.117555041224215
0.0276299087857566
0.153142583722578
0.0543706808577328
0.265569925466955
0.0234054082130812
0.0262981375469024
0.0760594308459993
0.0389542158522952
0.0502270622790826
0.11246918974187
0.0793717865157363
0.0551268567463984
0.0228131629203773
0.0368282450019009
0.0624033054688678
0.138848070265795
0.227506403086554
0.0334764988292557
0.022112398988086
0.0149821229221033
0.250147751937548
0.0267772033569979
0.374064683770391
0.0534515145871113
0.059096263432789
0.0790517232839862
0.0223352990064559
0.0306643419937826
0.0514962136065337
0.0621252424076064
0.0515808260774639
0.0239919787904956
0.0919896120188081
0.0403984693545727
0.141316087358356
0.0280423098768464
0.115169540458834
0.0448915800747022
0.616399037111142
0.041296039947269
0.0539055971431901
0.0470798772627033
0.0419365477464018
0.0412818349866088
0.015233108471507
0.0837150428317614
0.0294720687426826
0.0213219783015278
0.0311826163820528
0.0194791492438704
0.0179331527393311
0.0386115997026519
0.064136523123668
0.116234483200827
0.0332088355848808
0.0237564305742665
0.0228541255644741
0.0380546309831454
0.0500876944755176
0.0221549250890219
0.0178308112074852
0.0311319931582806
0.0716300243399205
0.0372313339524997
0.0909821040220785
0.0224219274078667
0.023040485650346
0.0157359824352402
0.0784403313067961
0.071713077656965
0.0322963021522627
0.0310664864246414
0.0537107146655079
0.0268279873395594
0.0477158369072006
0.0142927528187721
0.095824238150457
0.021110605035405
0.0906379576034014
0.0185900494249453
0.435887162157722
0.0350111261647768
0.0359939605287641
0.0298022281952216
0.113162099049156
0.175498490796034
0.0662248137385086
0.016982674285463
0.0959903266132285
0.0148047738956585
0.147511323505896
0.42198513818252
0.0262089010004384
0.0158558572563224
0.53936118225974
0.071886001745898
0.359154239657432
0.37748987882654
0.034816487537747
0.0208083630513363
0.0711467872295564
0.033703228235565
0.032991077884778
0.158334333043413
0.0528461802036405
0.0352123201301718
0.044524176785661
0.0521176344175899
0.0359782810902899
0.0327674817910635
0.0247189302737062
0.0271988920672339
0.0771809612695813
0.0222121268277739
0.298090682556218
0.0397550955080484
0.0249519218013458
0.0218868489377232
0.0236030803890482
0.0466301047252242
0.0769897730842362
0.073542055932286
0.293606295215332
0.0346952603954257
0.0518875558506313
0.034917808453358
0.0604858585432804
0.0222034041060733
0.0164224423026267
0.061458840349682
0.0763102720732615
0.0361675004611229
0.0418530980779464
0.023631415196677
0.0306376678162753
0.0247871698047395
0.189420829894236
0.0171270974324097
0.0231597820563364
0.175120526661026
0.147275219981806
0.0343553830555329
0.0364836004541708
0.410210022141643
0.0503938604021039
0.0295397682340102
0.0214752289599377
0.0301562011448864
0.0190857753462129
0.287214422340866
0.0243710939366197
0.420200876000834
0.0201551214759235
0.244883100724178
0.0135992480035584
0.0974122175960487
0.208149627529707
0.0250594311600653
0.126713844376665
0.0589098970766792
0.0124999612137232
0.026680568881649
0.0393113435884643
0.0496262118714073
0.0448876603998229
0.0237151583448936
0.0639674086639935
0.179009937134124
0.115026617809755
0.0209473451064878
0.10466711165047
0.0417704549987304
0.0411868081797262
0.0876664095470138
0.0243580549031131
0.0503435692133731
0.0440844784613812
0.0401022751597655
0.459817165606354
0.412811897364269
0.0264274089807541
0.0209854926585665
0.015382546609164
0.0254536566319344
0.573730896747503
0.0184479830521783
0.0827539393068751
0.0393885894020861
0.0206485973328994
0.148808404550417
0.381030272234472
0.0429694458931883
0.0654958948442766
0.044750994290035
0.0162587672844899
0.074210034835222
0.0235906520934085
0.290176255497505
0.0209337205064282
0.159764234573733
0.0444596858625085
0.0940415862222988
0.0208031781648009
0.0292957177072288
0.252973689804011
0.0781205929258072
0.0370748054510474
0.0196562698154819
0.0160180436796395
0.0208145202579425
0.0177732490458288
0.0504823824735517
0.104429737581549
0.192925636415823
0.0564286553581172
0.0640183996931661
0.0331776867800985
0.042242014508924
0.0469783968625723
0.0212917629947532
0.0557761205827054
0.0389305329681164
0.200301200031545
0.0343333495865134
0.0387787841002162
0.0348285265232926
0.14531603080191
0.0733625466750324
0.136151891796553
0.0918386132104272
0.0330307300123882
0.0164409473055481
0.105258076806576
0.0207533536845342
0.0261031734918041
0.793656946875924
0.0535174341120715
0.0293130012706153
0.0204670612951845
0.236283672862291
0.0289940490316835
0.0283221388156577
0.0417404121632152
0.375399253631567
0.053562378627421
0.016911718165728
0.211767187581813
0.172743964747226
0.0640043759240679
0.23399798424407
0.0678753971915298
0.0205043153628844
0.0362560681034588
0.583144323841038
0.0540045894084111
0.0638288278222159
0.0428337750544048
0.169513581006522
0.0218792916507949
0.0784325213739954
0.0362977554871494
0.0605678551626338
0.0351797691430958
0.0235089597897877
0.246521139131109
0.57753095716209
0.0329716408718491
0.0188193642540022
0.0506457882549199
0.315447045644565
0.0159873870165912
0.0294944867109774
0.0135454625917782
0.0138621237625376
0.0708755514538421
0.01940865907053
0.0165657802925472
0.0276661231098588
0.293478234131035
0.0331504899459256
0.0188842620158958
0.0287707355539813
0.0156990972621958
0.0177340793759254
0.034535800408512
0.0425165046013393
0.0423023473759949
0.0468111803533605
0.133196108441119
0.0225176653948444
0.479771019738039
0.0356131212315898
0.0241926411147426
0.20278473077366
0.302164189545678
0.0227415278168135
0.0295516604070247
0.0581295079584373
0.0963226569704287
0.409858616049206
0.0932734497066507
0.0163744789195067
0.108087023392893
0.22004629141936
0.039904650265486
0.018372782746508
0.528812310097985
0.167839135045948
0.0119633544709944
0.016282114026198
0.0365190687276213
0.0295175923391973
0.0316023741443255
0.0318176720908678
0.0309808928046107
0.0186141473557066
0.414373955021217
0.0202091924641569
0.0219371378751658
0.0377007967081089
0.274382810964078
0.240735922410176
0.480807291949136
0.295888693089158
0.43791687791784
0.0216967727422047
0.054705980955898
0.040403274025696
0.263569235355251
0.0280202707312494
0.0307401561256634
0.285928215658264
0.114896645887413
0.032630690631719
0.0209784622676297
0.0502761121211403
0.170694861532574
0.0330622035004001
0.0699877812445065
0.559198524104612
0.0600995724233328
0.0305185318089065
0.0230811719030417
0.0174068061923093
0.237692285796091
0.739021917264249
0.0116102935869791
0.0235015645122787
0.0245408189589612
0.0637210036453889
0.0398735850150203
0.0573260333497581
0.0846802457158742
0.0165257569521293
0.0147925427965721
0.0265509434202995
0.0284375499834698
0.0170427654609904
0.029924046004521
0.298974622162435
0.025778329608706
0.020753905592176
0.0934943984904753
0.0185177683064715
0.0999225958036251
0.0547119036327842
0.0722095815099374
0.517776425161339
0.375298560383914
0.190490347235683
0.0353104471185152
0.0951719034217699
0.0313787350494303
0.0729001369721454
0.0538405557441996
0.398877914905654
0.191357275630389
0.0233901386356628
0.0485853377255621
0.047447126828454
0.0256471886510962
0.0973881912380828
0.017601151484407
0.015333727402907
0.0298401346931577
0.263977713390637
0.0966696226847407
0.0189488879388708
0.0491762829554988
0.0254037003854028
0.0311049857831535
0.264316551974279
0.150554868868027
0.0268651829006161
0.0530295543977318
0.343974209752113
0.0306793556125815
0.0365600515699774
0.0286729529839656
0.0280784542442573
0.0649368395049967
0.0421874716788332
0.0195704912382169
0.201992747973556
0.204673137019707
0.029849542426622
0.199284894499239
0.434955732645404
0.0263821952193934
0.0625387220465974
0.0174283116985219
0.0261175270494453
0.0270515434750103
0.0566154263156093
0.0231660730255591
0.0698959416704461
0.0156852325514305
0.0176222600452738
0.0177965243503854
0.0329171426577235
0.0166184881371856
0.0163660442943968
0.0417969193089416
0.413664605524206
0.379332048756669
0.291705453665803
0.0160882257179205
0.0163730895671866
0.0507134092267171
0.422258647962661
0.0334417872185578
0.0269128346518242
0.0627913250532117
0.0299080758362235
0.0311174018736655
0.0103889357633919
0.0437679607581344
0.027227649765891
0.0202556129634159
0.249529643624266
0.0352445758594739
0.846602789206677
0.225404223234996
0.0572797920619787
0.0260117120039262
0.0447745037863965
0.0850113480674972
0.578761186116164
0.0255415785134097
0.0152287561760975
0.0261937876921935
0.0382166745585602
0.0543186204436891
0.191519612611008
0.0300654389036373
0.0533500792666368
0.0451581421676701
0.768762470750745
0.118456224397975
0.0288999928240806
0.253217860210672
0.0339989961985704
0.0340078541868958
0.0413177568710999
0.031250104506781
0.0586834251124759
0.309176831354182
0.0278177693031798
0.0341761676679231
0.0237844409602871
0.0175006589728916
0.117677813066327
0.297933944092374
0.0232165044557754
0.0271711990681675
0.023300101019103
0.0226802704812691
0.0624733704004105
0.0424636011475266
0.0270338456796436
0.0449061346031814
0.0842298132301057
0.049746791815943
0.327499085552742
0.0145807131973807
0.288936920287615
0.0503244400512139
0.0208833446547858
0.0560881882585289
0.0171626643552186
0.149805608516384
0.0465275958474829
0.0402781500104629
0.0435381403684084
0.0536075419556552
0.0183884187190999
0.361135388469426
0.151432687322003
0.0173143143822341
0.0311583141168236
0.0282714235800317
0.018495019806312
0.492817706270239
0.0135218495282986
0.190533352352345
0.0724453087812318
0.041998487041757
0.0254568045907311
0.0591284264818879
0.0178078480984985
0.0320997359497619
0.0150140335860219
0.0962793549469491
0.0165315892297493
0.246164932949333
0.0304347461679129
0.0282199162231746
0.340975801785862
0.140023141666501
0.0472465489021434
0.0182321378701671
0.112349608107894
0.311155351896933
0.0976573880483321
0.0218354203618769
0.221342007423414
0.0280745023424315
0.0704891814436278
0.0357814941354937
0.0319405536302357
0.0250798101880325
0.352319613417937
0.0311553913865675
0.0241818474152076
0.0387632775765353
0.030427551004387
0.0454832424449237
0.0452156118925713
0.0755570685743396
0.100984448857811
0.0439959112907713
0.158477242971245
0.022092535954253
0.0447946621063036
0.0191725552418752
0.0284587979315718
0.034954047631956
0.0254133286330969
0.269381888372184
0.0194582119799049
0.392777690525535
0.217345655877021
0.0246294743811525
0.0231306290034121
0.0485125586687234
0.0384911946750824
0.205937790136175
0.0259189782324272
0.632394433239858
0.0326328670171628
0.0390341474747264
0.31803826861105
0.0542909590803799
0.025065660517446
0.0607037740917175
0.0221542309863923
0.0731647528102691
0.0282165487325203
0.0273064470843222
0.0612339545560207
0.0760903868863566
0.0210848518270471
0.0353924753336404
0.0403690219959601
0.200838897531482
0.394736301925437
0.216690060795951
0.0405263215219667
0.0381060872432049
0.0267112893913735
0.0249245712195039
0.328535620609028
0.0445763111596417
0.175067830670979
0.0841905598686974
0.046598085969693
0.0400229310414252
0.0169295987876073
0.239247936328392
0.0724537465453011
0.0350807689609483
0.100017877877136
0.013477317991196
0.0768897138016157
0.437832794536491
0.734603987120583
0.0539374645629002
0.0315929154435742
0.251701620571109
0.210422875328435
0.0420212411578576
0.370179217043274
0.0932967446732242
0.0298725336797763
0.0173129058169775
0.298304467773473
0.0591654513858481
0.0142059570926803
0.0264923893044806
0.309349159152332
0.530061609109887
0.126639207781172
0.0868302513495678
0.0196404359703718
0.0245238145829446
0.0429358186195304
0.0610659413996446
0.0164529153821771
0.0656618846165744
0.0384537771470871
0.0140133808000211
0.286749541027393
0.31017299796149
0.0297585138228361
0.0410287446909433
0.394432822232915
0.0242331017234292
0.0594494820866923
0.551627782108342
0.0179273353873442
0.0918573341736495
0.0188615973721449
0.144547440150005
0.30102974000455
0.034996985562263
0.0705640077922648
0.128363082914156
0.0128565705830807
0.0669744317599675
0.330606146067419
0.0123710133111442
0.0345435188598572
0.111426915296966
0.610610700746685
0.0129718550565116
0.0259325815381499
0.0309141642920435
0.118124760510835
0.175522656860041
0.0202630856509273
0.064576643461059
0.120594978294195
0.0243632837146903
0.0154673309295352
0.0970754811056533
0.063136550388639
0.0555039678990501
0.0410089574394595
0.191895836522876
0.0107296486305421
0.0878003995248049
0.0694833762179661
0.0735394553616723
0.0825602512012036
0.0281790873911709
0.110645882720702
0.0577611246727043
0.0291337822514648
0.0251543710184525
0.113664183841708
0.0282662679703824
0.0161626355140748
0.0373199782787291
0.0721180385784109
0.0860398909369698
0.030049246763657
0.0978949690577137
0.0783505335642334
0.0556725965098186
0.0313268881794814
0.26130977985236
0.0286622247614951
0.0272530312043991
0.0242736172888257
0.0341142467169538
0.0218001852635433
0.366645834641491
0.0366413370557802
0.0391590846629555
0.0371661908096399
0.0268205670365879
0.0279078519365685
0.0164850356074746
0.0168520809214292
0.0253203066209194
0.330434169795179
0.0200852914463125
0.0171246260826979
0.769915456383994
0.0327166066845273
0.470673627724946
0.0317460733518359
0.023578878080168
0.0239445189762301
0.0939758580883642
0.0178988478865486
0.0239363460233119
0.0441231388443204
0.197212365035963
0.0206171206607448
0.0614790407617385
0.0214367456682101
0.032153701295645
0.023041393901505
0.0747889428069715
0.0764075014771764
0.0293845864143865
0.0639363228543176
0.0135749686985696
0.51212394165289
0.0381836398525553
0.511939210495244
0.032405219528848
0.0264526706796608
0.0220026288212375
0.590061193900406
0.0453556834943756
0.0511647826269557
0.0339652943939574
0.0383511541092851
0.0251878064933212
0.213880484729407
0.0340105768985023
0.414562997772218
0.743444267236775
0.0422256812577671
0.0299790416643609
0.0184825279794593
0.327841796558105
0.0292063810448145
0.0849948328364066
0.0214333341952142
0.022210297661915
0.0632597569531077
0.0325223922566245
0.0339321809830322
0.0200643851334969
0.119693967881863
0.0258910510293693
0.0216166479764827
0.0557755901237347
0.0390875504186168
0.0265549024770405
0.0427155791141617
0.264771152751503
0.0433799760666102
0.0224160095671906
0.0210751926747601
0.246688332218598
0.0317374541503568
0.489448056304913
0.0245465243317267
0.0333206518768694
0.0383156300624178
0.0819317168497495
0.02016810279669
0.165890664867794
0.0354454067613637
0.0420289263968518
0.0164088984450794
0.0463724810447494
0.065000567491269
0.024177804512098
0.242299881067948
0.109346425473366
0.0398372529367191
0.303078450848494
0.622356270815755
0.0307076977505793
0.0295054006688596
0.0253054005651184
0.0166281295389273
0.0422693357970079
0.0206272192191317
0.454074606530612
0.0725722154976887
0.0317664702274044
0.363183513835506
0.0110681906786903
0.0791943182609581
0.0265198386367318
0.0309788727846738
0.0180812354137078
0.290776188733435
0.0420428812773455
0.0761050912010504
0.0223644118940225
0.0754067736390505
0.0353258179668757
0.0168719635212223
0.0195819463315112
0.170697305688999
0.0176839756034955
0.0516928649009449
0.0154394333125147
0.0783977397234889
0.0168916879544952
0.12344641120793
0.0260136291718585
0.0296082837563681
0.778186584825556
0.024707518408857
0.0967904402941829
0.0196724461122631
0.0243864696081713
0.0139514360561901
0.297723693084845
0.30461003896739
0.043709426053912
0.266090511463355
0.378494919895314
0.0144760741142258
0.186437824379201
0.0544876772547252
0.0441606679745658
0.0450596898014001
0.165119882770844
0.0271977770595478
0.0485421979956171
0.0386582868446488
0.0189723588487898
0.0535149135907545
0.0232269728788393
0.0187950422133449
0.0736114624955889
0.254398093329511
0.181711014239692
0.0421400471766369
0.0192927686923631
0.039921052908571
0.0233868880218949
0.0371766414869932
0.295149807142806
0.0180301104735776
0.224365921199103
0.0375911163570498
0.0166088428888598
0.0166121345036621
0.0448800343966203
0.0173028110405793
0.0202308346224312
0.0564861191120127
0.013499987602876
0.0384792709155775
0.0356831351682761
0.0992602454782633
0.0540257003236164
0.0329605337237408
0.0240153613517008
0.0361740013444729
0.105643542668802
0.0748059356634855
0.0303397310694276
0.0176946659695748
0.0374752239439129
0.0325525611991417
0.109538850178847
0.0237725118920782
0.0339065496120835
0.0824839969861045
0.0516559331970936
0.0230484228202389
0.594546703321272
0.0188354228875089
0.223825874554052
0.0209836636492102
0.0170079178687986
0.0277613831844306
0.0197259049796189
0.0869351116007611
0.0508261842310761
0.0171641842361627
0.0327908484412316
0.0238568056100323
0.0872935567099428
0.0140507927311648
0.0139493950873148
0.0147528802804742
0.0187052480915668
0.0396382021205338
0.0885204750280909
0.0372883039986193
0.0287419419855899
0.0328928783503312
0.0153434178489174
0.401411850116439
0.10418067735397
0.19536133223638
0.1806980118283
0.047213025875393
0.022784011840092
0.0503478758069834
0.0331079760013299
0.699999368846518
0.496888529098387
0.0174798879737568
0.0149487418525047
0.0826861416221333
0.333770394441609
0.065294174162104
0.0261156055324073
0.0167042646694677
0.170954271030406
0.042842069981034
0.0376893672097104
0.251194997414016
0.0332264351490394
0.0395019816356385
0.0255919072921636
0.0251165500492823
0.0437539440135465
0.0237989878420238
0.0880952770069836
0.029763760132908
0.0441856833322472
0.0302107587892181
0.0852896293910112
0.0333097751834526
0.133324726818995
0.0528949380093288
0.0453354021748053
0.0590230206734888
0.0109109190713545
0.355517305215333
0.0512283998153062
0.0253003909862518
0.031443156354096
0.0177515149037221
0.0199580350210661
0.0318517376830244
0.0384638825725306
0.0753418733558956
0.0391159754379052
0.0530953036795195
0.0184203726938632
0.191127442115961
0.022910517074501
0.451266878064959
0.0174260903625083
0.0321333403790805
0.0275658222277092
0.0195347526687179
0.0246300061745147
0.0265539526473276
0.0147919730388989
0.277925632459106
0.0324673047884907
0.0371296254984137
0.071700078308804
0.0415825449632919
0.0286210797401794
0.0472117526879767
0.406222371283455
0.0575893154727835
0.0186892225241314
0.0299298768107049
0.0132609708960061
0.160266668829829
0.206257638328984
0.0282297973585828
0.024838135033992
0.0997267519686384
0.0242147596379876
0.0223645488005549
0.0657604792338283
0.0205566199222287
0.0388420521620028
0.0907594078390814
0.0407093155795453
0.0275989824004055
0.0403350789448156
0.113489294615092
0.0324537066165231
0.0570918089756924
0.174576480685018
0.0683376987833463
0.0161218152032142
0.485176407890525
0.0184552756608024
0.0203652198940227
0.0387042568024228
0.267253220304062
0.0297557390576389
0.0631007547705302
0.026018962086479
0.020303899218347
0.0282534174444254
0.0364292314309501
0.0536258520823593
0.0729684522651764
0.0212043927279164
0.0479234432877856
0.056574840052968
0.093353167705977
0.0106386830016147
0.0399264112595119
0.0196996889035283
0.0879228939356148
0.0148901506660264
0.0322049009843996
0.0515598454834678
0.0211923321620233
0.041344061198336
0.0208762822103302
0.0927892760271463
0.0313011804915708
0.0309637247997182
0.0603823553798974
0.0253862860747311
0.144169024541374
0.0340962088439611
0.0273488529342038
0.130693713018178
0.0367271067739316
0.12692085851134
0.318191606260106
0.0252605005018877
0.0330496517307259
0.0153107984386083
0.175978531242913
0.0535709569224775
0.0131816720317654
0.0210509792366841
0.341888898974266
0.0234922691468158
0.0167031028222505
0.0157756249132716
0.109223241019514
0.290850293055425
0.11617312311979
0.144181794076631
0.0150208002043523
0.031476007209968
0.0135336595336051
0.592928606521562
0.0179560804576389
0.0260952542619911
0.0229866534996795
0.0501603015381578
0.17454464185052
0.139913561453816
0.026207752399719
0.0225157642563861
0.157916134464923
0.0796626779592758
0.0237395224706588
0.0255489417990778
0.0242645724333795
0.0411469605769812
0.0361978853274329
0.164611548690323
0.0271047886029949
0.0839085000926736
0.287768077063343
0.0652780590458434
0.140413576491441
0.0244134030703445
0.0203851557311066
0.0269348759016918
0.0631812193589409
0.0163609462646884
0.0243093296086688
0.101746413590858
0.0189767863665492
0.0456823675933523
0.027153602511716
0.0461950945961528
0.317832361704663
0.034302303518348
0.070552007474285
0.0192365752237142
0.0469143681540899
0.0194847575111563
0.0277817576807655
0.0238066992005526
0.215413263231355
0.014155168570477
0.0573019767676914
0.0217417216876811
0.166620557195454
0.0731429135996576
0.509345152771364
0.0220564061401634
0.118987371757158
0.0520503028842799
0.148595237521293
0.101880563145967
0.020015622230828
0.33388778901388
0.120720759444398
0.0231447774987258
0.0265349747122488
0.175175191895049
0.0322463741983839
0.0194584094989443
0.151259467994708
0.0214113724112573
0.0265445539191063
0.194163065469658
0.0138149462546074
0.0405424100291776
0.0605543730389492
0.00886022510559686
0.458977642893645
0.030797047966714
0.0231688341180216
0.0239899089020355
0.0161004025841052
0.0160988420748382
0.0461671078932521
0.0229426284701657
0.062815369810091
0.0370007997859369
0.0259270756448313
0.0247929686502126
0.0479183667576499
0.396566295809133
0.0137427301648473
0.0164266282125899
0.280293391701125
0.046604519649635
0.217658946331146
0.0578750713353568
0.0198185847019759
0.0731711232128351
0.0840550609241863
0.0660611595148869
0.0348935589581526
0.0556334789289024
0.0230097882813668
0.1137987762426
0.0602127892618743
0.160510119529871
0.0649488213095387
0.0929147710912936
0.0803893603430631
0.0212613330398097
0.0395992447934163
0.0216181173242415
0.0265287143249857
0.0178028288808022
0.0421662626751191
0.0163916329209986
0.0814018446378885
0.06756884335158
0.0242222337962845
0.0826808243844909
0.317305077748757
0.0568844528031378
0.308493018427304
0.0285374841331401
0.0164438537425404
0.528388603194666
0.0469337679012611
0.0152574390768468
0.0400706194712594
0.0223743141991143
0.0510585893528367
0.0176166338666936
0.565194638950374
0.0259866821526197
0.0213812471429216
0.0420007608824752
0.0384208405921274
0.0271305535209987
0.0463097584497441
0.0328061126395541
0.372613249693106
0.49377790633301
0.0546029924321271
0.0994155416661629
0.531385067097425
0.248050834298583
0.0316380943080081
0.022756570122311
0.0461555118561379
0.0281487730257934
0.0133072235398852
0.0319351136138118
0.0435327482528957
0.449309070948827
0.0274999960688112
0.0221874413045211
0.0191808487317957
0.0517744375678188
0.0339443949318775
0.444796270940349
0.0368565039955467
0.0270145828709521
0.0583585601776939
0.039611095122728
0.0255372596413096
0.0236789802642095
0.0227752957106785
0.0388200878918892
0.180992892609277
0.0309871607352088
0.114331481262494
0.0209600624211668
0.23335185322696
0.11840474404684
0.0368882031024193
0.60276048133447
0.0306389499858486
0.0631206671091585
0.0171751237162361
0.0430130538058135
0.139564361914847
0.30504702214867
0.0157557581041901
0.0221718024013934
0.150183278849629
0.25300862931463
0.0729675193547895
0.0758699250136644
0.23299150849226
0.0387114573456872
0.0192889679536196
0.0990099812269087
0.0253044629539694
0.0589742441954383
0.0159832843050136
0.015483166433074
0.0264512271821492
0.0289605169882139
0.199043325153327
0.0307777958895904
0.116454259822928
0.0276083704227439
0.0539477676587697
0.0943912669261551
0.0315294091301187
0.0311593551934055
0.0224391844824397
0.021666889217485
0.0398180801490813
0.666350933448611
0.0321999546393461
0.0326006876938429
0.321945406378943
0.0163115628488853
0.455655843990364
0.05731770632706
0.0211640747562137
0.0299595285855848
0.0894836286247844
0.0403266613795512
0.151474917591634
0.0262732196516688
0.100420051556654
0.123673073426088
0.050471674744663
0.0295600497285551
0.114623438133461
0.839498348543677
0.0350547482211081
0.0310377303244762
0.0644500574923281
0.023712539177773
0.0460345839801663
0.0395042109901433
0.0619177574858157
0.0356810310055101
0.0175625974197118
0.0226974158606652
0.04847639348104
0.035573779930841
0.0197144336768862
0.385708343953642
0.368830474582497
0.0358058351143137
0.0178624607464512
0.166061657843784
0.0385739686297008
0.0521169685794211
0.0672463815240288
0.0927799256157961
0.0132045464841332
0.0256338473000441
0.0458541617352648
0.0215674195752322
0.028960242341739
0.471621433289051
0.463666355670663
0.0133864169236459
0.16824968936241
0.105151531277463
0.0636018274316866
0.0322696074485884
0.0726412509469481
0.178242973073908
0.0575702663565128
0.826233469899998
0.0367965655191574
0.293130680854799
0.0222385128376873
0.263837151512435
0.0667960072447416
0.477244558612077
0.0460234562031767
0.0225671387686176
0.415682920918006
0.121882594090045
0.0401134331367804
0.0262028087659146
0.0227536963003196
0.201699431086753
0.0291279717308054
0.0261520519630843
0.0356127184669902
0.0408486522852474
0.0216651525840129
0.0183895988593138
0.0423474870825823
0.0581344470793369
0.0228560039552704
0.0190447286017343
0.0268009371488135
0.0236122660602034
0.018299225099206
0.0438236602378739
0.0382153263330405
0.0228648628071113
0.296463828301264
0.507852581420462
0.0435527149869817
0.0450706644356346
0.0269896616396993
0.0179538761275416
0.0312632748903981
0.20983468084458
0.286213602268115
0.101987735818893
0.0117717325924624
0.122726366176961
0.0294888254777825
0.0331258802812685
0.091354381765649
0.0382680036220103
0.0140781601907244
0.0632761007141971
0.0511591646118678
0.0641203754916625
0.615575923330982
0.0365047802327778
0.0706896351129686
0.0190534561504352
0.0412848530795677
0.0379726504221407
0.0508057687516938
0.0246373576112268
0.0476644919321827
0.0960647935711488
0.0613120614837156
0.0167432643763312
0.0176194847785212
0.0316213038518908
0.0489387939451574
0.0216235100050344
0.0645770390426036
0.0753167676078393
0.0178983423294825
0.0266299895402312
0.0219865785299044
0.0430529266123075
0.0193036920992372
0.0308466569274473
0.0565562931742795
0.166753170346124
0.023266113231522
0.0233724266752689
0.244811270032237
0.0553486038421137
0.0326855054037666
0.536831662830737
0.0259312951294682
0.0481530630609191
0.111006677720666
0.0332123309014662
0.0916189644028725
0.0214084876656746
0.0238332036781599
0.026667456220846
0.0222717719701561
0.0839632481621836
0.0312699263855441
0.0613876224139055
0.46635782111326
0.0264293701718078
0.125436203177408
0.21198192722183
0.0242626516059444
0.034102187240877
0.0734788552122788
0.0449676341778194
0.0324396314516332
0.0375178760374594
0.213454573762933
0.0280062923372283
0.0261551503428495
0.795915796997763
0.10760388067703
0.0383129867182591
0.229556956740492
0.0526733321456958
0.492766211682994
0.0936628593666092
0.0412123814759041
0.0185738297869352
0.0594239368441405
0.0824411132526686
0.532307599601014
0.0174298578991351
0.0151993654375548
0.0245731720507623
0.0232920536092722
0.0925864643828155
0.0595384497331813
0.0512865991449099
0.0303523130738533
0.0122273109696083
0.0161162034392043
0.022153444170831
0.0203064018550932
0.0853989329739565
0.0256722101975223
0.0173208271646696
0.132849589165216
0.0495309179550926
0.0446601784379732
0.0515516613635138
0.0310714874344229
0.320099657443299
0.222282500925041
0.145877960204496
0.0275371926522088
0.0300612983185358
0.128119154812277
0.0218052539128973
0.043122508471929
0.279741631163855
0.0481955835671833
0.0156249544681377
0.0738486572760697
0.0369906551747491
0.168320454326659
0.0307651381355929
0.0388590945214244
0.0340976491435898
0.033624667207391
0.0334759272268464
0.118350335292796
0.0497219070092618
0.0407698557006924
0.0310025387159695
0.0743197456375715
0.0328643400348147
0.0324417602269836
0.0215751517882163
0.0358551153778081
0.103557863611569
0.0330451226542309
0.0646342018655482
0.246254015133911
0.0136365452384554
0.0222394345683791
0.0545900620585848
0.391764396129673
0.0205302539562045
0.128189215604529
0.0227127384299965
0.211796314664859
0.185210271179718
0.135959119022692
0.0385126919212561
0.0160265505918481
0.145877838726173
0.319298446567833
0.0218998375782565
0.192428292140447
0.0839490528910297
0.0222595253159046
0.111585737119638
0.0637155914781658
0.344981503185289
0.078807894078872
0.0791704349064751
0.0215991278706849
0.0364995621495973
0.039312475799519
0.444416396382943
0.0618834038138991
0.291609570128505
0.147449413625389
0.0229068243139204
0.0531647924890864
0.0278164504332675
0.221976657864006
0.425227977564886
0.377802667399017
0.045773691503646
0.101898521834056
0.0313148718925125
0.0324965870682394
0.155238872441123
0.016492332718909
0.669384283152135
0.0515298454251253
0.0321599828721493
0.0266206418522716
0.453250991390128
0.237418473699832
0.03804962922515
0.0543203604513078
0.0754497884332895
0.034708835491624
0.311501045633554
0.0406684702963719
0.0916860183242344
0.0107845701421159
0.0278147505284502
0.0348739123802111
0.289179426535639
0.166925305192299
0.0236262888805458
0.321543749703552
0.0136657275132709
0.0415467533697254
0.222375778528963
0.0440736126798147
0.0832853536317392
0.0356999893556477
0.173041083535514
0.0371898031820727
0.0297056821097111
0.0337477253176363
0.0312924299942612
0.266697753083296
0.0217175562033179
0.215008675656976
0.205740739808504
0.0496014087743396
0.0688371208837935
0.0410528416289099
0.127643758170101
0.0245032339171603
0.0493205695919163
0.0175364158936434
0.466341174942334
0.205959154554089
0.019900433513162
0.0490616311997834
0.244659069141823
0.0264354332263216
0.0191620465896514
0.0257849966077328
0.245453528427798
0.0714767450232663
0.0378989778685317
0.1903025786794
0.309698493625968
0.0576272385186693
0.0407046453801766
0.337904034064136
0.03321660200264
0.0160451037336385
0.0290377335632287
0.146945644441957
0.26921355262174
0.12657965864235
0.0617590587113994
0.0659706927058102
0.0488736077504208
0.063577246240461
0.0627001963741593
0.266177680180479
0.515048471674432
0.0327341798818172
0.0191753310292746
0.0881748021504292
0.0238065477866531
0.0250293669017129
0.0369447033582989
0.0982793667448154
0.0159954465826123
0.0854264813743346
0.0532731237276874
0.302109894027193
0.138326117556534
0.0198121911333582
0.0238734353984402
0.0464665589741336
0.0288308552480913
0.0170588988869171
0.254029515098103
0.022493705819135
0.0257456112057555
0.0483645347262517
0.155460361308445
0.107550335214464
0.01864532295514
0.011828424124101
0.0417354902436954
0.0189266624699813
0.24599819879352
0.246030922109998
0.0312638469138207
0.044488252677454
0.0284901499598951
0.0279721427903503
0.0172922023166068
0.0223674797388123
0.0154379548582735
0.0595204214741639
0.0568793170214631
0.0204057380392869
0.0129123498545036
0.133334818347169
0.0136640738148685
0.0211438485546474
0.0484663673782904
0.185967094341767
0.366382186653177
0.0305349570585253
0.0188145331838204
0.0142601431771017
0.40596633152013
0.289990963194168
0.281902529135644
0.0369248891637384
0.0848228332787517
0.0258479452102073
0.0327383506280467
0.129145115912418
0.0628555064865019
0.0230972270075055
0.32688862011921
0.0823916186682099
0.670200139411617
0.102151796387993
0.046145703193441
0.0395068926992369
0.0548583334378375
0.119648138710227
0.0400438300061027
0.156973433035962
0.0189902672445007
0.0661282157294724
0.0270875243281792
0.218357223557264
0.0185460540488662
0.0430314897013938
0.0280577020154181
0.113203541035237
0.0593511619574248
0.0312494730397662
0.0836617264465104
0.0264714124767385
0.112013694924345
0.0324446137991878
0.0386383682115141
0.0406482077081592
0.287140351735081
0.0173386055547615
0.0326339968139953
0.0954291994577006
0.272136475918294
0.0238808225028772
0.0788134695847976
0.0233462304112509
0.507395867124775
0.226598347238424
0.0269884957825129
0.0562583826724851
0.482831372978526
0.0365103578540828
0.0218208049334083
0.0251077173259637
0.0288954339272427
0.0578494654942981
0.0558537746021667
0.288768841593223
0.0205731893430741
0.229522003768609
0.0322414254689636
0.0246809329105841
0.040562970746354
0.0240059881105776
0.0331829691968454
0.096940531029096
0.0588659871484588
0.226760854629406
0.0328437836821999
0.0626915276038121
0.0115221747589634
0.0483334239186367
0.0442052699265093
0.0202844442490182
0.0594614659349151
0.0661202010890779
0.0363365389345643
0.0301375198180739
0.0639942831428657
0.0196304608104335
0.03289556045764
0.127162440329362
0.0385162184148821
0.0550594484280899
0.0322893993733612
0.0317031949332259
0.402326573426851
0.0223919480428347
0.0476807867751108
0.0128862400163627
0.0521005442890871
0.0405164925922356
0.0194435229672464
0.0596684897080052
0.0300248015467128
0.348382880593786
0.111217979192174
0.0736694893539765
0.0642285820788268
0.0237023405259796
0.0469166969523594
0.0215004228629317
0.0361231822664117
0.0828589159554698
0.0239493761821145
0.0397422416400181
0.0310425314357144
0.38451213065658
0.0189373063551081
0.0434906121780935
0.0392054561398314
0.306938061909052
0.037928738910856
0.349579237374446
0.045419672440691
0.0729009125500757
0.0211520743482563
0.0454959462399812
0.0252451324700256
0.382280660178101
0.0427930831568267
0.0304398552732184
0.0418856342878061
0.0297382906270706
0.0377302695117732
0.0839955838564773
0.0199278480164065
0.108837172222293
0.0174898743694634
0.0635588355613119
0.0486974122084494
0.0200685740547144
0.0568918630068942
0.0122177044592768
0.0708234304107409
0.0117573844862428
0.0753887686800529
0.497631058523693
0.0592397171712312
0.0192267906236431
0.0204716985137993
0.0234531394045383
0.0179660696166512
0.0307082344928918
0.0252692456122084
0.0181688465883814
0.0485635502133344
0.0159500993129367
0.0243786205247854
0.04041107493787
0.266873975166925
0.186952198729807
0.0168417345549616
0.340736974412228
0.0191342680389621
0.0169156509476761
0.0403004426277091
0.0565544545736766
0.100839135126467
0.0311694785814455
0.0727331652837517
0.0219506559902713
0.300791237122027
0.016570209082245
0.0445057389636779
0.0714326922166635
0.018529381855311
0.0377894323500036
0.0319983426173326
0.0367402672279394
0.053381335138221
0.0474370468635707
0.715235466435794
0.0343713139889026
0.0268868831354644
0.0740108994596566
0.0375910866883279
0.0160903511842026
0.0325546369563983
0.0204409777797442
0.331794003633663
0.0723096195737438
0.0422403702949131
0.0302269096068508
0.316117943276859
0.356934218276964
0.034070574768161
0.135064543668385
0.0290467573015653
0.0726842639792761
0.0520578105160296
0.0137845273710937
0.0280389553174673
0.13136104592649
0.0212404421718978
0.0203927274864822
0.0297279941541619
0.0409077642805793
0.0403303039877914
0.122945597610668
0.0199527169221271
0.0565368586973476
0.63934282366347
0.0953845668221922
0.0264805554037694
0.100327077219004
0.145073565723339
0.0637930468752478
0.0233909324051792
0.0491643695255359
0.0408917208006547
0.0232047428605262
0.203027213877388
0.393380062349678
0.0613769593585862
0.046019033971127
0.0621089847218645
0.0700798628478683
0.0196175941506717
0.0284744392473782
0.372726199038622
0.0403263617973933
0.159696861461758
0.326889169806913
0.0330000951831339
0.0984562398223761
0.0221155437002794
0.150772816287819
0.271009440876384
0.0311079943276635
0.0294779343138169
0.0346705143528604
0.0379050972314725
0.0338500298364868
0.0430220914172923
0.0173882955833915
0.079432087564043
0.271315875487197
0.055912405757694
0.0714904449285027
0.0224642351329584
0.0409423979223986
0.0360968027351811
0.201674217444966
0.0144518371456924
0.0494414463017373
0.330009043373571
0.363640088775915
0.0150664337149794
0.0265997311369727
0.0960566043072317
0.0197041223413666
0.0219657795879114
0.133467443829265
0.281072478802323
0.0177498056738753
0.0121999998486709
0.0321203431668082
0.0203723850296639
0.165060113430273
0.0590410851894204
0.163885668382617
0.0286308423084346
0.316412840871682
0.0250305104423039
0.0380269428164017
0.0295400300825694
0.308598137795239
0.0323021060370192
0.0133752766714003
0.0227225263520733
0.0647041419375906
0.0207213542345029
0.010001453304726
0.0894965490920131
0.0237039683710207
0.088782964594314
0.265922295820389
0.0315683216799061
0.102436165498096
0.020871142428827
0.0293600848456982
0.024783623113668
0.032464093374665
0.106341603317928
0.028536241701134
0.0215704265880026
0.0262977446081856
0.0336473102946206
0.0633741659000966
0.0368595005383183
0.0341055442334842
0.087111940108205
0.0352924452500782
0.0319199244262427
0.0290311072193788
0.014667781300363
0.0217079779266383
0.0370830718263998
0.404630268349903
0.0229124049697087
0.0194065058684409
0.0397264963733575
0.578040209496755
0.0334224460946651
0.0168768185387178
0.0491250987909546
0.0292471087276607
0.108950801711021
0.029862894626392
0.0147491160598622
0.0280844684928888
0.394415693687029
0.0703852050421728
0.0453894108510394
0.0883926357112959
0.0582613992056756
0.0224897992470865
0.0236423678800621
0.0985004764154911
0.0300760793432588
0.0531446170856766
0.109905671739895
0.233097304864434
0.0490331406178858
0.427541483274477
0.033843295471507
0.495142062088059
0.027795610979178
0.03068323743545
0.0155552152128011
0.0141552058652544
0.0284820279190422
0.0338882018976831
0.0377548692314722
0.0283275326359596
0.0363536116574709
0.041883959754308
0.0463407067061241
0.0220037647714369
0.0193275611440604
0.0158890007147673
0.460587985931949
0.134557575757322
0.0208531524656384
0.022638901447809
0.027951454655075
0.0215979438923373
0.026213913449208
0.0451397960477157
0.0516839444534695
0.0509172667122722
0.0992787381944827
0.0227172783028562
0.0641995216206339
0.0267426005266509
0.0206301709296266
0.32602386527598
0.179026963222438
0.0168177921444953
0.0259348609157925
0.0514342771562025
0.124726045921844
0.047293135192852
0.0405825200424347
0.0597653193295824
0.230774292154452
0.0121987813854879
0.023762716911542
0.0204452468516665
0.237115213160841
0.0521085087753405
0.0233022342373755
0.0217777596322886
0.0602389675217908
0.0319605279245843
0.055074610933007
0.636814843384483
0.036724892768731
0.0702483462411385
0.0340115717604376
0.211415815911064
0.0371171695411347
0.474791932124042
0.0418057828717538
0.025959266087533
0.408637221197917
0.0485857157274136
0.43297206297607
0.0287242401480822
0.0326102181085489
0.0193294291413858
0.0353842571970878
0.0244712386119785
0.603009050961903
0.0574914419123171
0.0157662705323161
0.0192106483522616
0.0535430466098458
0.22713955190431
0.540269991524844
0.0340228370208493
0.0854193425926508
0.287461709584348
0.0257950487999085
0.11956351171037
0.0261087613542551
0.0490800693154975
0.217098369769182
0.0248160103401452
0.0209812315578032
0.862835866186699
0.0276894500521968
0.0515344446181708
0.027343213392847
0.369351398982571
0.0281878049735874
0.236652316365629
0.068630250349858
0.0480326689050401
0.0253385460063637
0.272752233026346
0.54657503669585
0.0343872183631366
0.0198700267384378
0.0575972038684648
0.0408851909814759
0.0998876112332331
0.257391600712719
0.13269893588672
0.0437209722228411
0.0313584235490724
0.0258827267099741
0.0395147689529943
0.411223504258839
0.0233450573732251
0.0224352673966077
0.0748331786989908
0.0302340509396264
0.0462818801180521
0.695241174140575
0.288911859069879
0.0239514624050724
0.08578513531343
0.195979582180544
0.0971180193895919
0.0186420037946372
0.054005932500029
0.0278180310497957
0.277977955793147
0.152806110281697
0.0539614469806584
0.028959455642332
0.0433091318949773
0.185563774974
0.0412210367363707
0.033464528030157
0.122438851260273
0.0161019711994992
0.0175047467238486
0.0193972547042457
0.0259429757770138
0.187303789388089
0.0459309046180899
0.0490521808974162
0.213129212559735
0.708537866401925
0.0220186429726494
0.358886311518135
0.0249998105732909
0.0280177721061629
0.0277071757916336
0.0145193827915636
0.0181033621385739
0.495965215681993
0.0163827860580326
0.0260095682470652
0.0644429152415444
0.0637931763146775
0.0719048621793837
0.0351722237559652
0.0303585575512141
0.0481723466881497
0.0298710133599549
0.0665829362086022
0.0426473070912297
0.03021748478601
0.0190332017526716
0.040968911002148
0.0743163390385936
0.210216546333432
0.0921009878398256
0.221229699716091
0.0965383218224507
0.185990820266662
0.0297798463036999
0.0250328620594225
0.0700937829366587
0.0596189093033196
0.0495402294075658
0.0528731987678524
0.0192236394925304
0.126621980764192
0.0269184807902621
0.0256189335785588
0.0244489733566629
0.0237804787754711
0.0511706210234953
0.478404447995641
0.0149914625479983
0.0701257265431989
0.274120634367137
0.0484091963072166
0.0164987891722613
0.10942202409203
0.043016306261771
0.028207458601041
0.0176551700806605
0.180947343807316
0.014299330874095
0.211479530856075
0.0149144690008182
0.0145270185972114
0.0507580160858961
0.0526541881964217
0.0608687920099904
0.0590873628460645
0.0426478285521796
0.0146950115750567
0.0245764816473477
0.031511316833759
0.158151664432073
0.022706504731876
0.0333173297489431
0.0316734681423969
0.231068051957238
0.0429457685384797
0.0484296835709406
0.0608809851769613
0.160579061510142
0.068170099642483
0.0238025864231354
0.249299904863464
0.0332679216894765
0.103402617800184
0.0793869024762857
0.143908310857045
0.0282019634507035
0.470864956549666
0.0205281175597193
0.141553798034746
0.400987908919367
0.0403742972842537
0.0137085736481872
0.404243354317778
0.332860430452637
0.0353017538904469
0.0534366607247324
0.0202255867999527
0.0184434874755447
0.0355091353921384
0.018107447745346
0.183328254188144
0.0348545215650892
0.0299683023594889
0.0400311145608799
0.0429471175445202
0.0711864584037433
0.414525105108157
0.0632938416790607
0.0356131716095449
0.0504800530078903
0.0191704667888834
0.0933020865570444
0.0222859636532055
0.278730843705967
0.0309900658445421
0.245709979945631
0.029654922034761
0.287618526284086
0.0539808589483312
0.0466656723464826
0.0306677889846149
0.349949968779533
0.0604863821867827
0.114609591672025
0.0243562949861818
0.0832906629614407
0.0597890407825894
0.27938273378553
0.601992013919954
0.234379790988011
0.191641947186539
0.0174816401220259
0.0431568873567827
0.0288148228953776
0.196973372106191
0.038223686538937
0.0269935999994721
0.0185210480421757
0.0306003107998761
0.108065188389567
0.0320956689171239
0.0703787980059961
0.141488838752452
0.181199734290115
0.0476091553040819
0.019406684021493
0.0466443150134143
0.0536732078686079
0.447614125780139
0.0227070402245152
0.0325918786887858
0.166609564640329
0.540123346119896
0.0527089718660257
0.0477615056538466
0.0583248990427897
0.461087111710057
0.0383917671091691
0.360007987623756
0.0150654765464797
0.0323802729190408
0.0167075856020789
0.0163241813630646
0.0193710576098975
0.0382642236593432
0.0138121689956077
0.0423024734104634
0.0906246972482827
0.461828671356726
0.0179634621096683
0.0286515073071332
0.2459445384019
0.0126045806663349
0.0190999451297891
0.054099771290723
0.0800857796721386
0.100057743165881
0.0852938349905304
0.0660411897313492
0.0560182790661886
0.0147385981608921
0.0179395761667602
0.0424054646942855
0.0358652291599258
0.0181217637341137
0.0160404394045748
0.0257396473367478
0.0238990499741923
0.24959231343141
0.0727765627464081
0.103831947505605
0.0229201464459408
0.0800011206624774
0.177540668551194
0.0307125941401088
0.0222817640793876
0.0515936455256639
0.0872040403163959
0.0266124435260183
0.104542761544676
0.0288494133736667
0.016057677308355
0.146296654573314
0.0503786741627229
0.0429156276283365
0.0346178702910725
0.251862737851928
0.0486076613928585
0.477103441022773
0.140447403043189
0.176875011624022
0.0593163829421196
0.019747603424527
0.0208770147109734
0.030000293609837
0.19773627094591
0.0149257315721041
0.0234141471172487
0.0377267124220005
0.253769936754302
0.0215987584160647
0.0472678387341901
0.0137536390516571
0.0407879045694619
0.0888201839973152
0.344069338880481
0.0127577773326753
0.0435953002911936
0.180627075384106
0.385323436640158
0.0510432904459764
0.0301627970423252
0.0221249299405832
0.0434568087885501
0.0623508661166011
0.0489458882135562
0.0246365750349136
0.0917446896358606
0.0213648469688514
0.0987051480838727
0.0299565175875907
0.0826932044276362
0.0528621432778539
0.304499798725172
0.443538852887093
0.0247916191239484
0.0323574808864447
0.0384376533803888
0.0355757565555421
0.0312869760910029
0.0384208614871186
0.0763391032954909
0.0272710153399056
0.0548835523468775
0.0199161443643351
0.0146929238173986
0.0585761999943961
0.0268745670812353
0.0260685152099648
0.0394339144048848
0.144716485151104
0.0170913314649387
0.0494776421160733
0.0487062943540955
0.0433716882374145
0.0388488718084815
0.0566310198303147
0.0250346546546223
0.184721261604981
0.298768126102177
0.0129651407146402
0.0577540472576741
0.519873122099291
0.0338249443232287
0.0347086695836548
0.0290339450705675
0.0255431886957577
0.0490106222179312
0.0201054536837041
0.0844087526244518
0.0662218256797591
0.119350525767585
0.438884851501379
0.151787055297921
0.0175058542696927
0.0173368974892708
0.0574112407997768
0.0459432717265977
0.0511915681616547
0.039820190265238
0.336923548491194
0.0193982328487256
0.0201042878380235
0.0374847190295632
0.0228545488595234
0.0206235979470342
0.0432094580981319
0.0375009610593223
0.0315902516819995
0.0364990726269816
0.0207137478636695
0.0218264837621538
0.0138169907258216
0.30727440129903
0.380600121014038
0.0499843838591114
0.023796094996035
0.5986879293928
0.0366657299251422
0.107753856042449
0.207209766357416
0.197448001760258
0.0237513937260842
0.0481709980559912
0.0420230998235191
0.0459862224232497
0.0263994108881359
0.544435553300419
0.0261657744997656
0.0213054789141964
0.0745254255971045
0.0305691564821263
0.0328412733290744
0.0277957349221506
0.0126018733469556
0.0328404840235925
0.0428358416574565
0.0160362087456176
0.22699277269417
0.278724988927273
0.292760375866079
0.0557817722376511
0.0261493620633953
0.052217617048541
0.0157872234636771
0.0291731573183748
0.467872389300176
0.0674568675832494
0.234249944414968
0.0435187742093524
0.0216643730869652
0.191986128049723
0.0322634165528298
0.0505847633644566
0.0195440813181483
0.0624581864721997
0.0216672026979105
0.176516793179077
0.322981004128998
0.0217641975915046
0.0259651820604992
0.0239927920622166
0.0203033635372425
0.0268691722773003
0.0299405723609178
0.0443936068878044
0.171926792623932
0.0215235736789443
0.0370777906869883
0.343162616862654
0.0359508009276844
0.0223537762650246
0.0441454751964623
0.0389376517475162
0.0428738987675621
0.102767489861034
0.0240705312483583
0.0261594370189392
0.419087341365092
0.0360401003497876
0.0219005157506062
0.0164102433694372
0.0279552666776207
0.476042119215021
0.0523962838450021
0.131277113192486
0.0184344445156933
0.064610224273368
0.0221603927212929
0.0287044179117684
0.0199728621921077
0.252422877963681
0.138638890834302
0.139036431704509
0.0261425114272382
0.0186419650548692
0.0205984178826687
0.0178960013524621
0.0192726245955408
0.147745038090036
0.0417509791558742
0.0225787096545849
0.0267069052748188
0.0251799042040681
0.0994181568047442
0.0130860208951918
0.318312863043932
0.045560197018782
0.0849593469995872
0.0263362849591815
0.284252099000347
0.0210985908176902
0.0349911991726002
0.0264993328167112
0.0953767343519873
0.0141724630968051
0.424984011198231
0.0912076619197974
0.0279152947836787
0.322497959146969
0.0737201012414123
0.0327737763092039
0.116453050724313
0.0478981691144524
0.0696548472412503
0.0510439675645816
0.023633502295143
0.174575002359582
0.0620968665475567
0.0249473433336999
0.0337754235017108
0.349013787657617
0.053665419698627
0.550849828860447
0.566402517648379
0.0280303762039234
0.166135708494353
0.0413402687382176
0.396326449406389
0.475623041972955
0.0294287956301328
0.0202441005378049
0.0994516082053652
0.21432275995765
0.0216529952493443
0.651115642038633
0.507091613496156
0.0769135055156711
0.0800000762516985
0.0370997820062633
0.0630407193866419
0.166575006566228
0.0104514387028752
0.225167308553022
0.281668740714585
0.0232483197161471
0.131029794758679
0.0832945972529007
0.0311110464618923
0.443250731607721
0.116372980465403
0.0159490654672775
0.0419406971721154
0.0165990391554938
0.641469118253749
0.428798092820743
0.0234895218897047
0.0593252341210856
0.0279262324767073
0.02679199721126
0.0353477505224914
0.136685662512296
0.0404966336587952
0.0372707470247865
0.0985254623730841
0.438515703734753
0.0321184635488356
0.0684857473975032
0.240791549245816
0.0160703402485336
0.109800620642371
0.488645596617028
0.105602396273829
0.0946556117071644
0.267118341345909
0.215475381620585
0.0303091751899632
0.0160143473522364
0.0169526351570377
0.0812241039680616
0.0159214284495498
0.0782069369832431
0.0227575893213831
0.272847730982671
0.0374769755217285
0.404254511272633
0.183371489718908
0.224661027280787
0.0784388482062573
0.0225421155291937
0.0343089025549172
0.0597647092631967
0.0503801342018479
0.0276785906847312
0.0920455081402917
0.074641184948877
0.0342124806470461
0.0211578399323789
0.0580213355584651
0.0242080584331361
0.0383122536670411
0.0670724087231528
0.39786076108143
0.0569626612126279
0.0245191190111733
0.163648291267368
0.0320434137099239
0.289331130270923
0.0190687107086527
0.167111012690959
0.0198725893808201
0.654591504436597
0.102592727925394
0.0433200398951713
0.0390632524184173
0.0210311713117518
0.237432950087746
0.0414414386251259
0.0421932691500335
0.0931473499805578
0.0219707493800572
0.454421942907487
0.0217254675384928
0.452905554396716
0.416379533328594
0.0414614774264476
0.0986708662766511
0.0383252262532721
0.02320719966949
0.0293891470433049
0.052968589881345
0.0274792376961952
0.0388902110530176
0.360553348525394
0.0461760530298173
0.0387917811600299
0.0642993482797331
0.0668752650816404
0.0312592713202727
0.127944599745331
0.0326579889191364
0.0504631755388665
0.047909775239518
0.0355347195779629
0.191448246107237
0.0702038753931085
0.221732842719147
0.0164987905605387
0.0441867051806051
0.016792545822038
0.0145734806288767
0.423061036537747
0.0252078448069593
0.55289892552571
0.0301428319651918
0.0492546067601971
0.0229836543536726
0.252088785787005
0.0578283103598864
0.554895650926793
0.0231137215614114
0.0252420623663114
0.0231980828514103
0.0306013437723117
0.0231179782642628
0.0249770704564815
0.0206362134549166
0.0263363610313708
0.0365224083180108
0.0758142601354809
0.101571130649608
0.0699304806667245
0.0518308247304342
0.161041582420591
0.0630076215345747
0.0153255195690868
0.0174700784241524
0.378703417881008
0.0481019190805738
0.0156648197866855
0.0692846483725144
0.109914318199926
0.023724466579406
0.0203628574623544
0.0308590555915472
0.0596715680860287
0.026414919952397
0.161392830721715
0.0442768782384835
0.0986862304997832
0.315041435878012
0.427464118363312
0.265062637368084
0.106439943407238
0.0392311977440507
0.0493709612840786
0.0518199571870497
0.0247511116785405
0.0254738768466203
0.20320222041465
0.0414612540079631
0.134024812991698
0.227318879685824
0.0139928102213713
0.017395471925103
0.0408123343605146
0.0659965254880569
0.0241637631605015
0.0306434263543666
0.131319558537075
0.0204928296876258
0.16428128014536
0.387556559305742
0.016649479358227
0.13695466588249
0.0832237474966071
0.0299067761546338
0.0197325084567434
0.0116748766947893
0.032016008071834
0.0492584313284412
0.0284326697946036
0.309448863837969
0.0453105440246725
0.0356886836842702
0.0160523552930758
0.0136571955540432
0.0445237443382734
0.120408181327547
0.0201898979528588
0.0653595404087905
0.0380656481746676
0.0330666599514675
0.0534070571543203
0.0203430022638045
0.19863547134691
0.0811814335340284
0.0284242505401494
0.0770017733611534
0.410783348809917
0.037055635138119
0.0746878214534969
0.0991601068699923
0.0219107247808266
0.0307551771894011
0.161429446260986
0.418231786963083
0.486896189310734
0.0165871430354511
0.0236210549763956
0.0238023758148416
0.024531093532371
0.0712538682149017
0.0285183165061587
0.030548992918727
0.14603676182317
0.0524281647999086
0.0295937517350241
0.254386414782539
0.0146001661436878
0.0542180332611176
0.0310387451128078
0.0276913893875539
0.0585211046291835
0.0487214948926957
0.0607250026233532
0.0505222670859933
0.257553743217227
0.206950595237741
0.064267928150385
0.391696250709696
0.0253631635300027
0.0299107392062281
0.264503169667156
0.171829358453366
0.0697087482875481
0.0825537672198238
0.096276974879478
0.0208076149643068
0.0302575256910911
0.305617873741047
0.0295409881975344
0.0682642353834821
0.0325143801896601
0.0306915446143811
0.307664701063379
0.0345066402175759
0.0130037950123782
0.0291740758163804
0.0279310056430744
0.0403261169426386
0.0161426992371357
0.036498997719792
0.0359739909606348
0.921614887068168
0.0160604134685081
0.029984878831445
0.0516622685106873
0.31109931355872
0.018036833673545
0.465027165394431
0.0245320690731522
0.0399965114368524
0.0223490429279506
0.0364868962224884
0.0382025769275491
0.507572175972217
0.105092076978853
0.0163706773236024
0.0366727909311038
0.0160653258454672
0.0309328310887952
0.0155241109098909
0.337934623294048
0.0362829517341129
0.122987078243886
0.0289389090501891
0.0461930717583155
0.107959121170364
0.0457567516816122
0.0476637136538729
0.0463318342981867
0.055321584700461
0.0291393337297727
0.0268332446117688
0.226373526244349
0.102276620119277
0.418780333403637
0.0323302068826356
0.0559037952538027
0.206092140809703
0.310174672139888
0.0278618635707374
0.0235252249327495
0.360076373714934
0.0181979200052781
0.0281196006780422
0.0823899716209149
0.457694193627245
0.0134067381720223
0.0178875654477864
0.0210691206153171
0.0358822343545482
0.0345829652013179
0.0255198540899116
0.405020980407763
0.0333807822372648
0.584721099907208
0.324037383321465
0.0302362937267599
0.0353056988524938
0.072899006941295
0.024473092154332
0.0326520792448229
0.0238948311416214
0.0524551098002796
0.485418774849799
0.0327076987536715
0.431709849868541
0.0366343647328479
0.350765558375304
0.0864867382989129
0.0323342279344798
0.298712061499895
0.0498589420223141
0.0363712292156897
0.121082641623966
0.0376153569554023
0.0635358116371225
0.217250861247247
0.0528022586129996
0.0172703041610415
0.0185208752193638
0.0325840422745686
0.0352098681173069
0.341945836734039
0.0208374648666557
0.0147644053266825
0.0194438638953432
0.0472262873153306
0.0164005856099832
0.0354895011897186
0.0590574899389747
0.0780683148390885
0.0165817347520744
0.0590910205068732
0.030853189363544
0.0238463551753031
0.0567214776641369
0.0519559606791162
0.0275023606237771
0.0532199614021688
0.0279003686864789
0.0247768553408058
0.0395419109220787
0.0376677465421818
0.466483481503148
0.317903376860624
0.0232611543034822
0.0165506590045986
0.0284639272845274
0.0406445606749107
0.0301009415092371
0.0939774445514308
0.111285771186427
0.0165572318156251
0.0343041707033273
0.0204544990879462
0.398415086409937
0.0236040501666491
0.0178802822065245
0.160627306495274
0.0275775545520735
0.0187636299264274
0.0229034838511199
0.0390095731452025
0.302710606662041
0.0333351982885258
0.069826925821134
0.019131877725153
0.01365785967575
0.0219578321025802
0.0593193727450525
0.043668939223081
0.0390941382445689
0.0692723541276432
0.321603696753531
0.0322830218808078
0.0203425744155639
0.0143843616122899
0.0466629968313779
0.0161452733980734
0.0323192815720192
0.0848615847455923
0.259867077651406
0.0268979984120498
0.155302573171207
0.0252610413207694
0.0179029402958047
0.0429894425888954
0.0245342268269512
0.473826163977886
0.0234177456469288
0.106887573671069
0.454358692117202
0.0654115065034876
0.0168280193819626
0.226747624010687
0.0703790568015382
0.0325385441280565
0.0474085170373606
0.0329477225771681
0.0182195511881612
0.0230439564355473
0.227017291433295
0.0417286989510217
0.018755006153941
0.13420318410431
0.192933678807484
0.148245085421387
0.0248064838985811
0.0593447281975085
0.0353129160157555
0.0353727061216376
0.01537279729254
0.0576276144404799
0.132980625165933
0.0138179771375572
0.0668623780533318
0.0313408037669697
0.0207119182776687
0.0218484782220881
0.031195207595486
0.046335331195096
0.0385603611725031
0.0218199400427098
0.271608133021966
0.0180863483975478
0.0536491969004906
0.130983105173974
0.0792971352895789
0.142126893538212
0.0703965904478916
0.0646473747840011
0.0245389680349097
0.0278849099303892
0.0418939063806111
0.0230956411133399
0.0313864562307232
0.0300762400949392
0.0953508522670522
0.116233346662266
0.0382084264885117
0.016697005172031
0.0163556647185049
0.561213973114303
0.0358706312602916
0.013525824494404
0.354817538334139
0.125746271861437
0.0337261431645776
0.043803765741398
0.0247689880907472
0.016525339368761
0.0391617276719876
0.314706758715471
0.0181301500140405
0.0162427380595333
0.24970882668272
0.0344318526873982
0.0297148475493018
0.0613199542120048
0.0187665668870517
0.119234291386975
0.0503348001857573
0.0180504303233918
0.041892966504288
0.0113815690524564
0.126600883150882
0.0832761746574534
0.0386669496452721
0.448949457711512
0.0271888132869406
0.0478778524270029
0.0400985706681113
0.0666673651022835
0.111723139162679
0.0391447122432263
0.017615333070524
0.018120108902726
0.0163812832525183
0.0566546716734845
0.159895423494546
0.0374877095703783
0.0286031100310315
0.0344612909742686
0.0165636043088222
0.0919309222459878
0.0197481367126904
0.0180852918439712
0.0292373278101678
0.0172463213986686
0.110807403704326
0.174172728391869
0.153208274572429
0.0421569272350175
0.0340721531935444
0.320968242518852
0.287941657736562
0.0187507885974374
0.0154587242561476
0.0636494577862462
0.0374230946071766
0.0658622516227901
0.0208336515788711
0.0137506716565611
0.0190021685989033
0.595906114695703
0.0433577696537439
0.0925844120632082
0.204952658837549
0.0783800024432575
0.021310635493091
0.0341212333998637
0.341872452362178
0.554852172594931
0.206642331618986
0.020803153564113
0.0530398592846463
0.0293132869749377
0.017871979732115
0.22979528483918
0.0471774122931519
0.197107333869912
0.03061723741616
0.568863109982117
0.196288218395803
0.139102820390401
0.250398649126127
0.314617169570606
0.0296130103682029
0.023483375780565
0.23136049041548
0.0481323795330833
0.0294948467076792
0.0572792581261117
0.422779588561393
0.037270930346187
0.0207767626384789
0.0536875764892009
0.0230758998364824
0.0729982694154705
0.026808187250634
0.0498093052623456
0.0357547122686863
0.203420178183022
0.0456939618190148
0.40723848766365
0.0178490564186675
0.0283062099218815
0.0369959902852368
0.0890956445918799
0.0577644941417691
0.0224941041203318
0.0166483314709577
0.0167010826036825
0.0912910311571843
0.0521991570201753
0.168274302899117
0.0178661151275935
0.0488053578121851
0.0680240388323094
0.0489555608481812
0.0368553871680747
0.0549981351780999
0.0556174746179
0.103720410400619
0.026400076067446
0.0337882909448928
0.207673486964098
0.045252543988364
0.0621840631838733
0.0418405227655882
0.033112627166083
0.0199052625599292
0.0250322247546442
0.0385316202471692
0.296824358827048
0.101748728570978
0.250468348029848
0.0642183984606179
0.0838918900259683
0.0961875658883416
0.0522068988291291
0.384492607085936
0.268446689515905
0.326857365758423
0.0317028526628195
0.0347711291147491
0.0804216976797409
0.0216521258008487
0.0677832268067782
0.177473454857391
0.0194368906112902
0.0759797934210049
0.0362428169836643
0.054772478996518
0.295449936109931
0.0324272752493422
0.0741330894019443
0.0197788339046749
0.177671186930421
0.0435343973736719
0.0413606038491646
0.0405685423057583
0.306832652021132
0.024153846830321
0.165358330504369
0.0584088875260861
0.262163887712905
0.193661677165183
0.0997212994916818
0.0149709306363661
0.0639343518323355
0.0536924432409967
0.109551593783326
0.0445514510203424
0.0257196782153175
0.127335375019781
0.0149794688517328
0.0261363921207096
0.295297027618228
0.0402047239390637
0.501712362546618
0.0283338605593517
0.234959849759477
0.0268396265569163
0.0273119999907664
0.211573038194151
0.109263476143411
0.0512793977203734
0.0304135687670826
0.0475239449880217
0.0245728321170614
0.0374072328916656
0.0238527104542362
0.0597502834826724
0.0544921860500874
0.0405677814669389
0.0291302571243163
0.106098625782177
0.298360891045814
0.458268350583084
0.0610899755965086
0.0203518961511037
0.0546231726788057
0.0526166164115598
0.0262114284026986
0.129335527635453
0.0205718932935943
0.315635080263031
0.0487268499463291
0.0778433469110591
0.0265107459997994
0.0184328418578924
0.218459851566758
0.0383296417399229
0.0204494628911805
0.386727708445093
0.0333115049003686
0.0273722704593454
0.0562060436143378
0.0346690134265027
0.0202508495674978
0.215965477923645
0.574317109791599
0.0910853622056939
0.0558586251495272
0.0281446178556799
0.0274241599523948
0.0197804768793654
0.0591841314687655
0.0306811177917055
0.0151758369388386
0.0144147511335126
0.0452249564591785
0.542092815476907
0.185892637571264
0.0381678512109137
0.0385252056728444
0.264301688008037
0.0355550259323495
0.0164132239194661
0.0320994513018508
0.0139744435439797
0.458075391865715
0.0301918541846786
0.0999543291480824
0.0383760719462831
0.0425036749538337
0.0235212657687178
0.0398742892595708
0.0295236115657258
0.447898563648183
0.0195909319138533
0.0372974127146555
0.0242985829344965
0.059955554433025
0.0543855625787253
0.0204434205235952
0.0412335164562431
0.126776175186634
0.0185416820651768
0.02153124929317
0.0815040435102789
0.0265983773496119
0.0445851242781755
0.103580118284555
0.0450578790854909
0.0585978394301482
0.0325200033487467
0.188483455087762
0.0810219086955244
0.027778628847211
0.0238131174666915
0.0380399830550347
0.0406804864829213
0.148789844775971
0.163257499348345
0.352372041482468
0.0136548076167216
0.0377957922985508
0.0424029801760825
0.0649098973282858
0.623836638053744
0.080584639955836
0.378736258005046
0.498193023981484
0.0171402459229853
0.220378338553152
0.0247515761146929
0.0361044377900539
0.0222405724722967
0.0288876435384652
0.0581124800878414
0.073549486787055
0.0174571617950437
0.558088508337226
0.145912354608735
0.0194948807187295
0.0158432816675055
0.25622662108332
0.178011630485088
0.0255737162867743
0.0270989695879496
0.313508782000257
0.0541303683407043
0.174299703168535
0.0238391749550116
0.0194164149650677
0.0790305032622054
0.0687753046239103
0.0420199229104483
0.0360933436322988
0.0337392703134309
0.554725040508742
0.0298885900764854
0.311952279065867
0.0466355388883348
0.0336808621047396
0.0306514919205188
0.070537039409636
0.052540837962537
0.0215222013393723
0.0497159005102913
0.0548259974657351
0.0447208763325371
0.116154984323974
0.0827673874633641
0.0489020763842493
0.125775114148367
0.0269614604549697
0.160346693836983
0.0326421771129591
0.383816439842798
0.0317326484459401
0.0825494523800858
0.0352315689002863
0.0208822863618196
0.0571952138708378
0.0282165019745556
0.0247940896068225
0.285550440806781
0.103191070061671
0.0142439465086535
0.217834746103177
0.520458451640623
0.0279880280261436
0.242894197566458
0.081501624964493
0.106981544693359
0.0280115243281067
0.485359260743509
0.235784070744073
0.0336966582420397
0.0308211568586794
0.0248282542423492
0.253123493582908
0.0310462743653959
0.0435219920056456
0.047296758324421
0.0786425207001579
0.0240686905924771
0.0270795451126986
0.0426289965675887
0.025175280355723
0.181879837277123
0.284688718256812
0.0404166944111502
0.0691745401687822
0.0237065983132279
0.021011474035475
0.0222373228667226
0.0247378032720218
0.0371746671995393
0.0850235167997233
0.0248827724565183
0.0438815123388341
0.0199085519975877
0.473032059265776
0.0437242756266619
0.102027857097315
0.0298801701573669
0.0146587706706069
0.147515404372158
0.0325775078711083
0.0718138680561242
0.0134465974769057
0.0169007507122775
0.0330508086865309
0.0249729739771188
0.0181926834229187
0.0414548662968324
0.0123706279169645
0.108641908892203
0.0507729467767717
0.145416415616647
0.0445220994950781
0.427771658465491
0.0352804582791812
0.0194763215355428
0.0196755770616746
0.045627213760247
0.018594282483436
0.0407491167513288
0.117379955748209
0.0600442444485814
0.0539727269236876
0.101855219129231
0.0232724541713776
0.186463857851544
0.0176205010291434
0.454922174581168
0.0257648748303342
0.20017099615272
0.0188605493749353
0.361430163666238
0.0275713955560016
0.088091947184006
0.0141024756446841
0.0212136219665393
0.0505664164544875
0.15994805894609
0.0471580033953783
0.056839826345341
0.0256256612049193
0.0292784851689515
0.0506756829761263
0.0429696280082635
0.0434644089178484
0.0849791729594269
0.141030779143742
0.264747759229189
0.102929816572173
0.391562831715178
0.404060678392528
0.0321244989030523
0.0294280011744653
0.623492975772447
0.0604441350887852
0.0938970402681847
0.101517949208906
0.0299817660740424
0.424579052991157
0.043808364680339
0.0341405366563374
0.0196391548018276
0.0294018618014364
0.0370266702034541
0.02147363381711
0.019109305470764
0.27003312512693
0.0176560601035868
0.398135489179122
0.112684866375255
0.0227726313136706
0.0410958910868733
0.0741937990788562
0.032527947322743
0.0269418505628134
0.0187795570960022
0.019290639831998
0.57517261924865
0.0640973760535275
0.0164802291320569
0.03790414788734
0.147037548577052
0.467942459161272
0.0428088490923486
0.0210386061389081
0.0361746724765353
0.323382837005407
0.0442146149403728
0.0190389972937596
0.0664212188447682
0.022779903947454
0.0230180416731734
0.0380756992604757
0.116422686217778
0.0486000808190276
0.0505398478292524
0.052429550815558
0.0224843132108917
0.0760532995083742
0.0327198737706213
0.0331382918117521
0.0274695089136931
0.016022837190235
0.194572777823235
0.0322810412009624
0.172045427108173
0.0194145263345543
0.416688294065281
0.0447978272287701
0.0207267957658364
0.0417524768959854
0.0375394945571127
0.101594111737742
0.0492537718333361
0.0636185162320289
0.0284160817413931
0.268139793735041
0.061328882734842
0.052315211732174
0.0276171595362252
0.0914197529752723
0.0222121200660379
0.260392988964312
0.0293327475603962
0.022556854589995
0.287446570515481
0.032311963850668
0.0131615112648801
0.186379975341062
0.303753355826442
0.0251087890616898
0.0240328887642993
0.0255569181962362
0.109162038852174
0.125781238299473
0.018171027179607
0.0209060479686313
0.147160499093074
0.327515051459934
0.0959822461225977
0.0809405470314281
0.0170233901429245
0.0140898638820112
0.0778004244798538
0.0401041840495579
0.458588944320883
0.0297708037062002
0.0403969078672178
0.0558385638818061
0.0160945640728048
0.0322060638250784
0.0189821113171063
0.262096585054768
0.0567620473652922
0.109177236196897
0.0228514696575545
0.0213698634124881
0.0148131884850925
0.0258145049968105
0.0158338604547636
0.0874507205319378
0.0379841473304719
0.46626413473357
0.14941352740876
0.0511489951729243
0.0307047931363511
0.074366013030562
0.16202330666974
0.018186977058242
0.0291953674192268
0.0265097281254919
0.0454862000963017
0.0144476446775351
0.0414028294366659
0.0229028433803739
0.0708087610563021
0.060945153419615
0.0211023287835454
0.0178345985334717
0.0852349241501281
0.0372263998741954
0.624103968829932
0.13673841374103
0.0319362778854847
0.0471029185993254
0.0246917284542099
0.0704670898400172
0.256259774812922
0.673657174180539
0.0177148577888072
0.0309441459483849
0.0277537599375802
0.0433315075135769
0.0514847637170442
0.0579637334069774
0.022453081115873
0.0310937113529671
0.0649606984563521
0.241495842045928
0.0646432449673406
0.0209680435256833
0.296324199672805
0.0911482815719631
0.0289378362275179
0.0409359339667199
0.0429924826344102
0.0146226128770789
0.0898142673453488
0.0340849919607937
0.435784155414615
0.025581591062424
0.130680917246172
0.351639960704175
0.456309305825597
0.0300803568707636
0.0714197618246176
0.0146805227085175
0.220671351853367
0.118332889511361
0.0496842055407748
0.0545039838691611
0.0768919469013001
0.0337667450618315
0.464472618270123
0.316128925733561
0.0272649587155518
0.0297603426395411
0.246649326108545
0.170709151440858
0.130314639822883
0.148231018019516
0.0299301951351952
0.017288705057381
0.0548149953406774
0.0430555325488951
0.197856149403029
0.0790438456870433
0.126194332546402
0.0256875373961665
0.0176470318132908
0.0866861861759422
0.0381913895301175
0.237546954726505
0.15923820079643
0.104198034054635
0.0155079479444664
0.100369839667511
0.0824651220092373
0.0464922835135324
0.0731689486177784
0.0144868561123278
0.100290641035135
0.0114849773200045
0.0148496045624569
0.0345009163930691
0.0328807537972421
0.0153126771128914
0.0396008045570265
0.0292572016983448
0.0197318056118801
0.119138437009399
0.0336853158378064
0.167957879109411
0.0503331471288788
0.0415143936119795
0.0433593901195739
0.0381937000982275
0.20172798927418
0.0147579784586183
0.0165511880127138
0.225133488822849
0.221601827668643
0.0501634644400399
0.0252703823130524
0.0527502977430641
0.0402815101806441
0.0269887120756747
0.0161167922430885
0.0340534681457185
0.028608404137829
0.0281774379286106
0.0537622209893638
0.021277558526287
0.0233521040342011
0.294046112873527
0.0201392874873642
0.028290193219197
0.305361126719405
0.0151026605769242
0.0116649015491389
0.0184555528630172
0.0261293823867087
0.0146098405479481
0.0257482639206893
0.0998951938764574
0.229488874472398
0.0164776066170538
0.488474917934974
0.020596880889939
0.0533316867778223
0.108959589605443
0.0357866912887742
0.0319246517740643
0.0159223216646365
0.0215375658242725
0.0314704397118377
0.058729443424992
0.0266120771858164
0.282360556074894
0.0214652722215388
0.271107683946997
0.0512993592362346
0.232236370540708
0.507469424443904
0.184845708525537
0.0162063082119168
0.014280781250509
0.02741264980297
0.0765662209371201
0.130996639887161
0.0282064560330542
0.0559642593804886
0.190916686773398
0.0199698151441446
0.0178081075220204
0.0301032830244231
0.0381825281310928
0.0737631108213178
0.104851209005255
0.0208061629635969
0.0304846808298483
0.0267842814488715
0.298019945241705
0.277582913269293
0.0518924841050353
0.0347187230299384
0.104400559358099
0.727085770024626
0.0299452711707859
0.291747244825307
0.284818643546081
0.0619049107673955
0.113249817788198
0.0294893250984814
0.0447373922361145
0.0245419245042368
0.0307901744790648
0.0161164478809236
0.109021697825711
0.049521101385534
0.0161728071197253
0.0173013685254052
0.297217535481155
0.362946902352819
0.0172211481866739
0.143373344366742
0.0256670433234313
0.498160360388482
0.0574233947439182
0.0266854130695544
0.0371211427128522
0.0406271478488236
0.0280850242676646
0.0225689521201165
0.323825552221056
0.404263201488634
0.103391076560493
0.0413581141210507
0.030217285009496
0.0313079880725436
0.0561669582892832
0.020417591400291
0.0175896947422107
0.146369323781508
0.0480982085412746
0.21272392859438
0.0808141701435229
0.0287961047636552
0.0194103577751609
0.530093162432728
0.0476615664318611
0.0213118218950182
0.365903919662316
0.0259570811392458
0.0784894337122245
0.299362413705238
0.0567240106756529
0.162129243231147
0.0394942142448835
0.0256932441755836
0.124451003162792
0.0211660138962261
0.0459622006071412
0.0191321715941204
0.125075174497912
0.0175234898238566
0.0448052637185093
0.528308240364647
0.361514740542754
0.0263154458847169
0.143222328089335
0.0317984433066585
0.0290498889452975
0.472551217328745
0.121744340727823
0.0530799877541239
0.579679120619738
0.0787866324281545
0.021117298553551
0.497401744398261
0.0590590568344552
0.130986242763554
0.258870918697327
0.0468541444745406
0.47311947852997
0.0215977401457421
0.204809501371606
0.0856570939185669
0.161089171083904
0.20743295917251
0.43873768257214
0.195460496512933
0.0219616977469301
0.604203609719801
0.0969397325393247
0.0174717101437264
0.0222800994511499
0.0585438880805591
0.0372697634943628
0.0597964630295652
0.0380126176118214
0.025136247194977
0.170270005854044
0.0385242065502411
0.0231329043005589
0.228698102890775
0.0437061111624441
0.430220415276703
0.0459800764028036
0.365988318158818
0.0411847425612445
0.0375606133529886
0.047174635253345
0.0180845486909997
0.0315837187984281
0.0318420257991371
0.184554107778857
0.0202813554263972
0.13240272657728
0.0264830184981957
0.0280032270235457
0.0733048439350583
0.0429087502684928
0.173764743018311
0.425376137899996
0.133159361543005
0.0343785299847449
0.0387082204564784
0.138076272890172
0.0390495355012009
0.120934552351708
0.0378413275448516
0.142427725691872
0.0739934682869544
0.0398372651278116
0.041595734241245
0.0600423876606831
0.0284841926850162
0.0703486500320805
0.0369790870122256
0.041247813931838
0.0247540121917717
0.0136213741418041
0.0487205486596681
0.0200222944499651
0.0985726267840864
0.121480528552254
0.0244046202531569
0.145038729335042
0.28770047930177
0.0561539924123547
0.0492971523518662
0.166792524244851
0.177459975521619
0.121672227448551
0.0186649692921504
0.0338610819568049
0.0164168252401982
0.0262482815073126
0.0328751870877077
0.0242649921774633
0.0585379670553911
0.110223990037127
0.0237340910338359
0.264249151620205
0.032786955703743
0.0246860289706054
0.0738231952234937
0.0326950093840192
0.0205960625157942
0.0597239383801442
0.0743505343635097
0.0154706156595815
0.0336613141181325
0.0140435707608537
0.0738895235628318
0.0304141989727937
0.0228580738199541
0.023317032851343
0.0143677275172863
0.0192952515441574
0.0437891965358154
0.0576051905579394
0.380762160534519
0.0253362747406742
0.0123953078538162
0.043558074370115
0.0648245571286612
0.017238547593609
0.0746413030116786
0.0390142113174291
0.0762624472511812
0.0262305595253477
0.0955944120957852
0.0864983208371101
0.0268696666086504
0.19620132343722
0.0186981528935056
0.0481218602062709
0.0224747778866555
0.0292481684865935
0.0193019696276461
0.0324055751519417
0.054680162371224
0.0196037507158594
0.0225640230738102
0.0204006790136068
0.0282560668984414
0.268763053078101
0.0569729180421495
0.0410668623519181
0.225407343070556
0.0575855058163611
0.0188502668354039
0.0164434832256404
0.0962415999189605
0.0228155788096996
0.034811168521146
0.309347119086658
0.0178978594687657
0.0228660039615598
0.0317963206233908
0.0203723069998892
0.0498372997048171
0.294195725077414
0.0416867864596025
0.0372057767985978
0.0799812391772746
0.397847082167604
0.0553244750368164
0.0373964267951067
0.0332481885257468
0.0338200461120172
0.0552362725717184
0.0312342418351127
0.439531472129555
0.0579024922154046
0.0306577361023835
0.545137685686259
0.0217914977793886
0.0157560650591285
0.0335197795031574
0.0275083746228581
0.0237283090192018
0.028576403168631
0.054831331199433
0.0228513585030551
0.0200387359750894
0.628662687044535
0.0187557507392684
0.0336322625393645
0.0688284977271858
0.0803112530773538
0.0324470679664166
0.0316974586114223
0.0486029588589993
0.0286288113114531
0.325127853028263
0.018864707337998
0.0218479272190772
0.213566735705134
0.0222691453149618
0.0514796590785073
0.0261288847949581
0.0411787012705539
0.0207148254216402
0.0334210880569534
0.0215063378094121
0.207089036614159
0.0254669848862567
0.051658435087157
0.0760938628102363
0.0108157389960845
0.334395565758754
0.0362763435718418
0.0218677150760088
0.525802329314154
0.0199916615093383
0.0397426473777973
0.020815512849846
0.276124539468474
0.288686525590741
0.0625216399530065
0.0640445726179173
0.0283119320498106
0.223782664135277
0.53054683528972
0.0719519966521517
0.0163405769035432
0.0911606382448818
0.0654026900137758
0.25514122577511
0.0597267620895897
0.0271884956867611
0.122373189977804
0.0172095830725602
0.0242689196929437
0.263502576830126
0.0379096318504923
0.341302143334764
0.0583450822848713
0.0463175408688093
0.445276759291236
0.073067711572126
0.0267515390201778
0.127328769966287
0.0593193456404224
0.0218934560928966
0.0184571408312419
0.133090085415248
0.322506901114735
0.0222173515551406
0.247184185699183
0.233010298822348
0.0169729304480079
0.0287361347045092
0.0312066255054427
0.124216847724704
0.0120296060742329
0.0868126076862958
0.0217749274051815
0.0147401063149385
0.0254599457472858
0.0781257315230357
0.0280426464885952
0.0220507475400157
0.0849127179871892
0.0146766656308982
0.0568568066438963
0.423466252515032
0.573882571386373
0.239438023405247
0.0185600149668184
0.0268124008316933
0.17575776273884
0.492919911281881
0.385945590957259
0.03716083473246
0.11236601385796
0.160895732811619
0.200168579906207
0.0235774697420778
0.0936030729318661
0.050151476631471
0.0127252141985044
0.12500180254947
0.30277018006983
0.0504048062822543
0.0472617957284287
0.200826082099977
0.0630510261240472
0.327114414960193
0.195090186109925
0.264402986282412
0.360736455561885
0.0370540320793904
0.0372472977320334
0.0514737148059785
0.193470855600227
0.201072268160258
0.0350435395481043
0.0144322698099168
0.335633105177197
0.0219141951491632
0.0235308895316062
0.0994806978323875
0.420997696383945
0.14554817403711
0.130945375163723
0.530528424792093
0.034530877382145
0.57116160210512
0.112364864027897
0.0399229015715772
0.0359170418830665
0.0271623564038907
0.0455813636188254
0.0225517198936412
0.0635665739318191
0.0355416605496779
0.0449458101799231
0.390348298947737
0.449528576799324
0.401939975133601
0.0717006284409603
0.0292470262305401
0.0314828845957397
0.0309539995771819
0.0685161617590708
0.024804118902879
0.0480730140955042
0.0224989333304964
0.470823139071107
0.0555823316828201
0.0652349502749523
0.118883259456976
0.0296208394556426
0.0865821450248833
0.0437194351370322
0.022181624312879
0.0168254341387126
0.034599243876058
0.0182400087815705
0.577232302938639
0.0999277227841835
0.0571886221541816
0.166825672138071
0.0171535960522477
0.024200585813481
0.0215387891682054
0.039335438332961
0.280831396082591
0.351615284848725
0.0299015950310477
0.0720372614585176
0.0516249333614816
0.0646552040810939
0.0204679198915636
0.0143002779570927
0.0659195385530702
0.0331974362903746
0.0148295964463146
0.0187026621636163
0.0622484732352373
0.0569055157871965
0.0218804056424135
0.0194928833537275
0.466337327465116
0.0193349830210937
0.031670385460761
0.304693552600015
0.0180556537578268
0.0337460724610855
0.014403846781945
0.280256010896801
0.390605102158295
0.0668249882674755
0.164490660625557
0.0231008603710421
0.013276026677047
0.0524877738859499
0.113746741256631
0.302674841153835
0.0498160162483122
0.0321866157337249
0.090461303944837
0.0167234712014795
0.0270196310420546
0.0312477101636801
0.0422616431009669
0.0419711661706927
0.0188327080684534
0.045633677043056
0.177349704716743
0.0733280790570681
0.372151954061073
0.039934726587424
0.0248805900445625
0.0281084650470952
0.0214958382220865
0.0355161277858617
0.0487976080858058
0.0221123392053631
0.0313923842903822
0.626752286225164
0.0135299973860787
0.02277702290419
0.218586138117392
0.064732197311556
0.0199036411365753
0.115522690629452
0.0460795309854356
0.125213736021661
0.0219029166397997
0.0429634187535466
0.0472856339793317
0.3272595758735
0.0248713236430845
0.522267131204323
0.141267344184956
0.17220068171531
0.0275857161645805
0.0682390362185669
0.0285307825925778
0.109404534679443
0.0110991250275145
0.0217890118741082
0.417335380962046
0.048214206568962
0.53411198759783
0.0241786517336641
0.0916330401475667
0.0606481390992853
0.0298036195141631
0.0290400965657284
0.035338772273874
0.0438788301258138
0.0208615155216853
0.0426985925953124
0.0478608875951734
0.0405955608379082
0.0224724944651998
0.169961290486156
0.369444091273626
0.0277665717562747
0.138708572716821
0.0166314578413649
0.0460322532642015
0.0280029889247814
0.0215605393149184
0.0175689306296699
0.146456015791728
0.0274721422357764
0.0238476084842474
0.024958569576605
0.0545460765714282
0.222277847610667
0.0770646198846138
0.29041454125257
0.0147426025654608
0.160292387788052
0.030564274662683
0.198072691407375
0.0414737521421527
0.0408990894080371
0.306178038359329
0.0763783633054017
0.0282271459857626
0.0116753377478039
0.0224769655174023
0.545367810214472
0.0841303372331343
0.0209199956543249
0.016749870259977
0.0205143496570484
0.038805971529822
0.0351225114012947
0.0155950536884683
0.0379198744569219
0.0627369852419279
0.0621627036996927
0.0180506185249274
0.0335644146976009
0.107931818359781
0.226700773336143
0.013995093233595
0.0232038967490732
0.0381916159747334
0.103293968815558
0.0329989756699618
0.0209825304901466
0.141262946767207
0.157980117860635
0.372946074274599
0.0374704222306609
0.346297639762325
0.0558696790872244
0.0817972190207157
0.0213984214046194
0.0403197319492291
0.286094361537776
0.0869241515588985
0.0261890924696524
0.0456768439637633
0.0282444876081828
0.0290701323305785
0.372906659943387
0.018770961042762
0.0547067590579582
0.137412874087451
0.0331372165361226
0.0149581060421463
0.0197340932366701
0.0333528121909539
0.0827190762045282
0.0248499059920114
0.0226472828096072
0.0194598474560259
0.0232054431140863
0.0401579376242074
0.0242615564076045
0.0371559956407013
0.0134547469875449
0.0665547246472543
0.0151987177541342
0.0214564045730842
0.121157089881804
0.0217669404584435
0.0266189281442347
0.0167104505688397
0.0645488588987056
0.0258782907497081
0.0562685260370372
0.0171091064588766
0.290959756175564
0.0436104031132428
0.0248492216030243
0.274583844469382
0.0280451050561439
0.0227402125921132
0.0458632902297468
0.139874205805676
0.0265678645310106
0.0584465328455703
0.0536553271742453
0.0205720115696897
0.0225514369609258
0.0308601725167458
0.0151756378985476
0.208687936407839
0.0394365307028365
0.0125909072745585
0.020843119031198
0.048871952607443
0.0142757990784832
0.0275165766709798
0.0176343756968486
0.0228933393627142
0.0187363334719312
0.0781425287600834
0.263547886469826
0.0229541795661942
0.0263441772615456
0.0185283532755324
0.0376099390195792
0.0394567063280034
0.0945811160112171
0.152568855683172
0.0239409793505653
0.284094962511325
0.359731522715543
0.405352948202194
0.418348339696492
0.0247568861677919
0.025441522553731
0.0572234992385659
0.616020864308743
0.0510685862412981
0.0193180594734864
0.276635641338498
0.0492511875202317
0.0112488692923193
0.127909948487623
0.0509094521889449
0.0619894528652588
0.0365179594438116
0.016130851035264
0.0274094560972646
0.0378180087304643
0.0143905871339907
0.0227686971143975
0.17386044975296
0.221984583038869
0.0352066800169628
0.466530853534659
0.0318575067422053
0.580559320119459
0.0975711938644951
0.378162381434208
0.0597543020970106
0.0409590365952383
0.0621723034297395
0.0342172636073841
0.0346413920282345
0.0227549434985503
0.274479195410198
0.425554510640879
0.0228798939758631
0.0461604984217151
0.0439150571583778
0.182668388025528
0.0425589880812511
0.0216148604807114
0.118369201632108
0.070265189675074
0.0560337636837362
0.0229549290889438
0.414708146911333
0.25753035537407
0.0234102803077876
0.42105787107633
0.436729258620036
0.0598666664068904
0.0135451966988576
0.0286672637017477
0.0279785608225673
0.507286227145368
0.0429012724602488
0.117535069305442
0.258279732356664
0.304017274887429
0.0316202287081812
0.0645805401040361
0.170722094788667
0.0227673861068087
0.022909258345447
0.79034005700484
0.238390696272057
0.0377636912949565
0.0536909224197897
0.101281501018383
0.0204314118699765
0.0376757033635374
0.0375380839750242
0.566581977595073
0.0177507680128868
0.0246893089080906
0.0318622839108922
0.0245947165425013
0.0610465312039718
0.031926502550815
0.0373190699146605
0.0197494382385562
0.23424235308357
0.315192297971081
0.0254919519793177
0.0182950498722962
0.0329313381931145
0.0419163014935185
0.0416855298355553
0.0268129948896919
0.437154809998386
0.0870022349980086
0.0156170432320633
0.457275936534311
0.367608727853298
0.0367028418887778
0.507203948074404
0.034377995948857
0.121909471880337
0.0354070874379755
0.0389711534289615
0.0366051201521264
0.0184393693739326
0.217864387885875
0.0230737151807679
0.0456176005252859
0.116754613137961
0.035802456681394
0.0555050409973169
0.0309152028107983
0.746982224089108
0.0294599317016866
0.0140664857610232
0.0285880880093141
0.373208806410897
0.235095457143738
0.042316099182516
0.0727867551557923
0.025061376074757
0.234268834056868
0.0249485314346282
0.144352979260369
0.0355817738465418
0.239425886821014
0.0690539529029137
0.322322636532511
0.0202476066505681
0.353185454801122
0.0268084002636408
0.0588831722924415
0.0472784591952526
0.0149241808848832
0.0339876850348287
0.0112711861166534
0.0343471429146851
0.0292452770313725
0.272050087194168
0.0449842839519601
0.0245190263500162
0.0523373831980009
0.0531545354440476
0.507855889388286
0.0539867178512842
0.0284626211935147
0.234084631810725
0.212352374150703
0.191284459540888
0.0765590009760996
0.0243797313482267
0.0171728506333999
0.0515531083877672
0.251474848931978
0.152259017089666
0.0272847130148628
0.0545142188547276
0.0790582128898092
0.147079997288317
0.0153457681780765
0.0484794428619355
0.306054565170183
0.0261208337071587
0.022277881915043
0.0463626938368097
0.0300712257551942
0.0289548080227756
0.0332880350548757
0.198770852841047
0.466773521615227
0.019494003355676
0.0222616331400971
0.0636444854636679
0.419989641419505
0.0249794671449753
0.0276524309821329
0.492439659994143
0.397508813917998
0.026526602204118
0.0286120944576706
0.0291163565701596
0.0310824332017807
0.0893714484258598
0.397655978666244
0.0821963292109984
0.030210442826149
0.0200740622447706
0.0248362107978211
0.151079726695325
0.0192253271919975
0.258209815259376
0.306592213658436
0.150612943468854
0.0290100237228577
0.0427733968415901
0.0238224176056896
0.0183141602323278
0.0543787847106368
0.0258746678576598
0.0502921666759604
0.323144131992844
0.0134881150259455
0.0415503836791423
0.0268550522319397
0.0421281296957678
0.0203145840637138
0.0388520493512118
0.0398101243129945
0.0392714483717895
0.46019212324951
0.017157639262737
0.0428682185715219
0.0265346284736143
0.100048076109796
0.0222333156848614
0.0180823142624961
0.0386646684184503
0.308195725763089
0.324851788947137
0.0363602600367534
0.0427402388667654
0.0385412408858809
0.310490878238454
0.0238910330511645
0.0238229175013644
0.0178173036157025
0.0500692493759126
0.022006249152128
0.247681964796067
0.113648302613627
0.0514641225254172
0.0805758979720572
0.0308591279699539
0.501820485940967
0.0439717814785981
0.0118860885641715
0.0443988733010184
0.0601382921463189
0.0360441939704844
0.0278031640065637
0.0285359517470592
0.424890120142346
0.0176817222461969
0.014683150827359
0.0215133328593968
0.0680779099520279
0.0298562289681586
0.056786551689167
0.325631222269217
0.0351906797470616
0.0726826678651967
0.272078528001814
0.0319962465354572
0.0337497853833103
0.0168752488708892
0.0337608771709582
0.0181514305855353
0.0770318341032367
0.0260522350272196
0.377366349030857
0.0922834413622675
0.0215909052286785
0.0671509464977026
0.171366499350246
0.155453862745313
0.0191036686825402
0.0505451032975202
0.150054945529742
0.283761040565929
0.058142572050826
0.076731042614094
0.0234962718694849
0.150577644623187
0.304547079705162
0.0535452296507847
0.0131170576520004
0.0425813370677193
0.0263499746280462
0.0466054490533611
0.0796782546278661
0.0454731496528725
0.0411938126868595
0.126946448371681
0.0275735478383214
0.0182108393938016
0.122916999898451
0.0484820272660168
0.0315750823403689
0.214727437717965
0.021379009818896
0.0106099696237989
0.0180044578268627
0.160650707716045
0.0459704370558971
0.022415945920702
0.0334093019839121
0.031903020906895
0.0202266009910327
0.0567885747981737
0.0197322538060462
0.358644363268643
0.313277588969102
0.108648733186194
0.0327562391656587
0.0298327665992032
0.0243147335041854
0.0138005686803032
0.361113106681612
0.0215567343741417
0.0117484038439246
0.262570990973906
0.0576637205149611
0.305327987142964
0.152888191588429
0.329248848008963
0.0709297966838043
0.506486985475914
0.317500078623979
0.0387006326821403
0.0648820723270189
0.0392392170724903
0.0226252519850599
0.0196557444319704
0.0281710832152647
0.0418604328661287
0.0336455347762713
0.0141593278992955
0.025961348762583
0.0717052591155665
0.056403248822145
0.0503606203138659
0.0171077452030588
0.0259444862734803
0.111937120820608
0.0535237368493627
0.401141448157984
0.109934330059072
0.0509504079873969
0.0401914283911901
0.028805063174038
0.0346746173906152
0.219819802890663
0.0196566985456487
0.0156856181637633
0.0855277791860584
0.144872258046342
0.018622755143823
0.0973724020504629
0.187169057265591
0.289277952568442
0.049835718023041
0.0232563327303679
0.0325203605938767
0.0183558416672252
0.0422142061030919
0.029291736698535
0.0452223215921706
0.0173072126382092
0.0243773599160888
0.0592115129379525
0.0370269391873382
0.0177122071699504
0.0158663849613585
0.0410643430364966
0.0485985023576798
0.0345443452056667
0.921430293954041
0.502390077854
0.0559690391412113
0.0231703035095015
0.0210917883749094
0.275075549974129
0.195097894576302
0.0671438690448189
0.359619006050733
0.0282528424173747
0.0391498946104476
0.0719386142807937
0.0173462098519182
0.538837041641404
0.0222616616093732
0.0174161408659249
0.031397691011733
0.294960971150265
0.0970541346179294
0.0361260379437361
0.861838346059683
0.0419102202802749
0.526527046657297
0.0245513205967342
0.0197096352084446
0.0422747077320009
0.0195585188612278
0.0278897954392944
0.0397838941692691
0.048385134409361
0.0195921713641882
0.0483481171779554
0.0212090933124121
0.0334941105073842
0.0331680175586088
0.0378727978311822
0.514628053129573
0.0459456510049869
0.012975965825477
0.020781929331131
0.0530638810575543
0.0361001389354742
0.0265572552813335
0.207998988231763
0.518342431512151
0.0490265146575899
0.0917306611975383
0.034999800319159
0.193313044460522
0.14241531729234
0.0302052234166538
0.0110684835096389
0.0396719565429284
0.0143172721314596
0.296428967190887
0.0169173754773934
0.0716978510193767
0.0867724254013362
0.183238122394824
0.031720845158129
0.0129205796191354
0.0395232783001179
0.054971387746703
0.0720423404524008
0.057353008056548
0.0176801740200757
0.134935708098048
0.192756196648847
0.011971693599762
0.0330167759990231
0.317379548555422
0.0341584918957507
0.0148240001314347
0.547151638349781
0.060756610522545
0.0197496244411189
0.0225470851780132
0.202711865388771
0.041985314740188
0.0847181023397119
0.033551441687586
0.759006638356819
0.0369863183105693
0.0123779128811509
0.0308372179947631
0.0323056765698136
0.0166717936008975
0.0321408596130356
0.0521339943908485
0.0126166686012807
0.0544263084790507
0.0350472130692632
0.0237914208931673
0.107554395391941
0.510918001671344
0.0606855933417189
0.0304182549362235
0.0289593799419107
0.0646231800727137
0.046942857533774
0.0910560841659328
0.0917684852298675
0.101135687100405
0.273040276093243
0.0472982530137536
0.0207768998008658
0.231506465340041
0.0233035868734231
0.0325157126782621
0.0906152593011328
0.241044294681042
0.392780176007891
0.0525112242418757
0.129389235238624
0.0677909354078162
0.336343788577389
0.319966671943932
0.0159782234385384
0.363846471873294
0.0277122300719717
0.0254686702568823
0.35855178979997
0.0465921642189066
0.580448095598877
0.0163616939790019
0.0585792407409923
0.0276721147296961
0.0575691398792617
0.0649591209857647
0.0290602431470902
0.0296724825039445
0.0477363316674169
0.645498601608432
0.0799292213367226
0.0257877725394721
0.0227454305270091
0.0384474440574715
0.040139775603479
0.211215690521908
0.322565140157298
0.0412485196266883
0.302594762171903
0.0203823416398758
0.155869419526427
0.162366374596392
0.252701434136712
0.0293539362342018
0.0277031200174942
0.045709763777645
0.0246932673409258
0.110613490421767
0.0452783738846929
0.0440312633401873
0.0181860273858209
0.0335897378841849
0.558620593741923
0.214233929952247
0.022813052665123
0.658851194858611
0.0224350881587592
0.115078476264823
0.0227604406153009
0.0821410611300812
0.0436344174113184
0.0411525891512344
0.0436924931088512
0.0302879696395839
0.0647446732742635
0.139596968950538
0.039099966690962
0.0144819944051651
0.0288962172182814
0.113220348200676
0.0189175187964741
0.0504415195111435
0.0331263315520315
0.0939741133631513
0.0370809037993088
0.0372000493684009
0.243830751509351
0.0119552917233274
0.167411870101503
0.0630034532076785
0.538864579785341
0.304064647807013
0.435643285651686
0.0681671061592641
0.0427366620996463
0.218693564680968
0.112602530707977
0.0809670870661126
0.0249831541867313
0.115333011465385
0.0279925180156442
0.013604498814431
0.391446813460531
0.461509401438109
0.294809054362606
0.0494418488683764
0.0213917097721063
0.0211846017636738
0.135798590381168
0.0349524034447922
0.0548625442315921
0.0511001105830202
0.0165481160954298
0.0844733090081643
0.485090149336895
0.0165597023918994
0.0123828834285701
0.0196562390548117
0.016286800519489
0.0212906886184952
0.0218817437182023
0.0426707069108069
0.200529349403986
0.0294443797799374
0.0289205161275551
0.0742316764051807
0.0281632345831953
0.111255335628448
0.0402660651583753
0.0258736928159249
0.0407544071810918
0.0254250055730175
0.0233328004365982
0.0173690595488755
0.0474692042311706
0.0198906238086369
0.0283931558336963
0.0804606401006854
0.0279514276962296
0.0466161573130553
0.0241961256397652
0.497836907046277
0.101988698201903
0.213242189454594
0.290259318418181
0.0230867495058232
0.0183843518223813
0.018877772968824
0.437175730456113
0.0154579624911856
0.0163415229643148
0.0511581586235352
0.148191603400301
0.0815445738589756
0.0324158280331828
0.0383337309920644
0.041645430058759
0.0187670411933211
0.0390472817349639
0.0380678962726933
0.115027660544466
0.258448133354569
0.0249238920354483
0.0405154627188457
0.015147215128269
0.0391640852337528
0.205418037297558
0.0348308307861547
0.0292934896283273
0.0233588141915431
0.0266954060778365
0.0178539712266269
0.0236105210687831
0.0444475161658867
0.0189690239188123
0.444365431279147
0.289787918206849
0.277816854882242
0.0340610557049334
0.0427737384107857
0.0180297227014919
0.0227361530842122
0.0325442411810565
0.0525666730949131
0.241746952360874
0.0277366131753247
0.0308952861454044
0.0254863052137479
0.0282210710183184
0.0228545066638891
0.0202090834646299
0.0397663613651753
0.233393827859148
0.051267940530259
0.0200390487943287
0.387548084878236
0.244773079537681
0.230586730522346
0.318199718346409
0.0226551835821256
0.0559578200211479
0.0463137272422252
0.0577179103219589
0.243081466520554
0.0434380524559986
0.0194275530919107
0.0158768359417451
0.0476745500883407
0.0132035299663914
0.168310835051045
0.157828081826337
0.039887720381904
0.019272470280157
0.232336445140779
0.0162347339311753
0.0238185517238782
0.0561129090529891
0.0159131320702936
0.0276251889176853
0.279554022221466
0.0714852090210061
0.0200919748398601
0.0270251585152425
0.0323501136009154
0.0234660228736981
0.22907075025838
0.0160180393568613
0.0200107516311195
0.153449706350531
0.0229045633758935
0.0228906623611847
0.0530859504392785
0.0644217256478527
0.151711537664923
0.0308129104988413
0.0277902561370266
0.056903668291548
0.0116297858415814
0.0673746499620613
0.253499685116244
0.0349109313460957
0.069033414283685
0.50198196153653
0.0478742319421011
0.479001437239261
0.277791492553566
0.0475696615238394
0.316431400378975
0.0487269449984455
0.0466837139473496
0.040463859253225
0.129708527765023
0.0313798479937624
0.0139950625709356
0.0325023742795522
0.0301861361505463
0.112939385113554
0.0195787440967075
0.0115791148196918
0.0221689187552486
0.093843317425952
0.014605711727937
0.0176913067649985
0.0626838979825546
0.15086411357385
0.0969884777200255
0.187284266663362
0.0346209048973198
0.0684901846386962
0.198635525008136
0.0244221798984241
0.0672866619576959
0.040901796270542
0.034658847575738
0.0579778758469683
0.0429144309509372
0.0478724058104148
0.149280031878346
0.0210487870855348
0.0426736067795563
0.0203032789341795
0.0222674063371476
0.409566907665184
0.14073860983078
0.0434305976957086
0.250222782142879
0.0367332202013766
0.0288020915864004
0.0165037887896682
0.48182957038311
0.153901361970543
0.0155745517267759
0.023695117206246
0.180319092553256
0.283721807817008
0.538581012605875
0.678843010102226
0.0806311566644689
0.0351143564873858
0.268000609315972
0.0221115173375453
0.0477614928022697
0.151166928147186
0.0307769048048066
0.53186717624408
0.0294854550814432
0.063295764413215
0.160954196536064
0.422457070130845
0.0173978017624591
0.492920227267742
0.0472662528088397
0.0252661740704254
0.0304914235657267
0.262177293658606
0.304962092831258
0.310267422877025
0.0337384522696376
0.537664350375645
0.212519042918385
0.0239656723871248
0.0422545553177386
0.0302821428783586
0.302175985927608
0.0208038853469215
0.583220393373537
0.443351086604178
0.285480839675566
0.0844050572216715
0.0558331417733429
0.32740486784497
0.04073025918814
0.0700877875537702
0.0294309437167197
0.0135656181634484
0.0674905929350011
0.0143921602463313
0.294659824590989
0.0517274500650231
0.105036631028829
0.0237793603475049
0.0242879028394365
0.0667741375929961
0.0312727476727938
0.0532963058247487
0.0329061469131569
0.0259096219127267
0.0446153224722979
0.0442286415637817
0.0268311787237805
0.0856339460414821
0.0193272045955343
0.022536116840277
0.0265254541616702
0.0357573775769948
0.357064109171133
0.548291483781562
0.319435445015683
0.0771568496539549
0.0237624044026492
0.0172908511538327
0.011989419805353
0.043214355865711
0.0269514745424288
0.0449761444879023
0.0408060140660958
0.020794347308142
0.287312828047073
0.020516333459572
0.0470001047743719
0.0399064592748578
0.0423031287379543
0.214128706066215
0.190508700122384
0.0184918141320857
0.0272416676852901
0.302023321204414
0.0576128257516241
0.0794745688802576
0.31261059859476
0.0679524812956386
0.0158484315572248
0.413086066028021
0.0195714291418079
0.0549526001212146
0.0471803260864701
0.0184884636979484
0.012939297138569
0.136544144686059
0.0375344115423362
0.159722701058697
0.0334756241294625
0.0278922450256364
0.0397146155793779
0.392066954085347
0.0221719584830104
0.0203998748489302
0.0505744136516368
0.304358240910369
0.652191804053083
0.0482689065266509
0.225485439130963
0.0276745213394939
0.0409064790133852
0.0261707888946248
0.0219244003650382
0.375663699958258
0.0261695986524773
0.0366113900705919
0.0392588973342077
0.0243053256030157
0.0214799097194636
0.0214015785638261
0.0400945884410115
0.0386342355657723
0.0524888768291895
0.188944011705027
0.056351338793499
0.0408379565929524
0.305109634906146
0.222482189643683
0.0670462456659695
0.25496536958355
0.315362366874605
0.0421521987926788
0.0182369885366574
0.0238272114266755
0.0569383795509647
0.303687124383162
0.0269292118025568
0.0202567709453259
0.208945490520337
0.0152389068772195
0.455146544582556
0.596370425358889
0.0308613640202017
0.0191326156010358
0.0266600730134092
0.0239983637650478
0.0348392521034961
0.0379156417490468
0.0683086429427162
0.033672880371472
0.0566359377137792
0.27727470276896
0.0257432540299026
0.179443343962466
0.0452757946348736
0.0627956652189607
0.0249789332156077
0.0147915800337621
0.0299844755712676
0.0344462264258669
0.229663627874796
0.335183607133893
0.0908697292283632
0.027320308262329
0.0656948894655492
0.0646953785043866
0.0702665477626614
0.0375801890433836
0.0766250345800065
0.0592309896604161
0.125306060836838
0.0186453671179656
0.0244255045500036
0.0586760905179134
0.629518808753091
0.0537481829830563
0.0351022070698958
0.0300005509013478
0.0310476124282097
0.143813847197995
0.0502066802132489
0.0365285891331995
0.0339462726372521
0.167639934832064
0.0291460983819162
0.0351308703569605
0.0344705881387544
0.0889965429546396
0.570132916350911
0.0181394608191677
0.171186006247881
0.100621507315248
0.333960373861897
0.0563241753508157
0.519677433637246
0.265151938078546
0.0392040691861064
0.0513404526144812
0.0401973579183234
0.0216334755960628
0.015934773185219
0.112369745528829
0.0661258862661959
0.0313095588648869
0.206861154613522
0.0176002008198384
0.0615030769540686
0.0122900791797793
0.181820525962999
0.194500797051721
0.151578083073436
0.0252255996533484
0.0174454327179249
0.0303559188342455
0.0235395422783472
0.0279367347064567
0.0278009406425062
0.0354152221697229
0.0879822479377589
0.0899092198744841
0.0506049399764749
0.0442844849044594
0.0319261914564663
0.0455291081409964
0.195207318706996
0.331143500521525
0.0184958245791984
0.0149303954028118
0.0528908699228515
0.149873178556378
0.053989260507924
0.0322582218388464
0.112451027887034
0.0200134264627115
0.054580842959904
0.0177965012754291
0.0178675231584985
0.0398650598780455
0.0567781605739668
0.0628052067849865
0.0369977090011174
0.0315394361215709
0.10043098120339
0.339074079941398
0.256316814769768
0.0343576320879538
0.0368739856584005
0.192680485159932
0.0370440297187562
0.19596675864615
0.0178563676677084
0.272522543724228
0.0378253389916511
0.0424247685178086
0.0371961096056696
0.0602264287580477
0.0405687874674328
0.42007179610183
0.0292425012091361
0.0335523439941237
0.0242379355930526
0.096446198823894
0.0460634832697917
0.0387773509607674
0.0268950227222391
0.0231722356207125
0.0187084311928754
0.0356858935723118
0.0438277387392073
0.0419931220176248
0.0192573674481125
0.419892435163982
0.0492371540110073
0.0786250812823071
0.125406477109375
0.17437504162867
0.26740100898938
0.136320751839248
0.3274650312936
0.294263690970549
0.0188486644472809
0.0289662411307497
0.0946800355613068
0.0359131737842465
0.0506445726739277
0.902890049484606
0.145199310322858
0.0403068862153711
0.0418799312770225
0.13113333345071
0.0314084211483944
0.120477736757263
0.0263630143901902
0.15109802139138
0.0352108182921726
0.0264773621697582
0.0381303592679336
0.108399601583263
0.0347064112401362
0.0456284028747479
0.30366833851292
0.0514721181051534
0.020841340837632
0.182039153994695
0.0866149223467743
0.116088614343635
0.0232343440953171
0.0938960768646025
0.0214701406556326
0.0200783671767153
0.020203390950422
0.0826474904490564
0.0294958000618949
0.0724716738852145
0.0198718326363685
0.0253837533661949
0.110786003986513
0.0541424896320385
0.0244440214409373
0.0206550303726627
0.0188506934963234
0.0562328888596727
0.0640925340112152
0.154643950406998
0.0162853231020284
0.0181465034480514
0.145801954286152
0.0262259928604033
0.0294461558315578
0.0248782489045372
0.0421832557546795
0.0287014487158098
0.0425128452273808
0.163890303982988
0.0591505196029788
0.0274697217187737
0.0241611601800323
0.0886487532963769
0.0313455430164143
0.0295032668784415
0.0795026308943454
0.337941752018005
0.0131103727662971
0.174203366391215
0.0677682373940667
0.0474697012563844
0.410417759155179
0.0370240023569041
0.0311264248683281
0.0701960903363796
0.0284578122037756
0.515045469180197
0.051694164372393
0.0419098954384577
0.0286897401934691
0.0229722864134352
0.035103041579122
0.0407589798415537
0.070482826403608
0.0502926009587356
0.0142539213454204
0.0233405385438209
0.12709907624649
0.038627622732283
0.0312811919499636
0.0160532645628266
0.0173335201453909
0.216498779089008
0.474475579242617
0.224381803827915
0.0252642361740553
0.0532629104231313
0.43603819250418
0.0305173802755946
0.0163683081873806
0.0274677639465688
0.0200161689158389
0.0264950060639119
0.0772899468982516
0.0250769857156292
0.0300778641006536
0.0121968112747003
0.0182060470999321
0.0239922378940985
0.0291879576725299
0.0195031569507564
0.0196185508224584
0.0349246615929425
0.0509427476245323
0.0242751905089517
0.0361688518386914
0.0210682870386835
0.0849929173931872
0.139972356213737
0.0465991529674102
0.028468888669853
0.0392418742414689
0.0360528841904941
0.319983760292095
0.407970312182618
0.0195805797203111
0.0201816715897341
0.0288673939435032
0.0437794258968857
0.0158164971651241
0.33463440895954
0.0133008112506393
0.341752610762087
0.0631106602420141
0.0330598699227797
0.0264752177610195
0.05235307845857
0.111330433940356
0.0270884705890785
0.0186368049196841
0.0228307007696336
0.0202281734274282
0.0507546217252558
0.0111895555416661
0.0277690824974841
0.0460749637536574
0.0257791989511578
0.0409185029745435
0.151885015350591
0.125716093759293
0.0231846860260979
0.0650947563380927
0.015576158814431
0.0175870182653001
0.492405065998088
0.0210047144370152
0.0243466487128668
0.0351030066832102
0.102565645812958
0.0280266195501097
0.036562807296762
0.0722098274740869
0.0759294326509618
0.180486063824518
0.0931306269892147
0.52416905189358
0.463650724791802
0.024861631011499
0.0159476315352974
0.0250190138435581
0.083996490427893
0.58620965896874
0.013673077157852
0.0438350691613107
0.0798975618496105
0.0336761506592048
0.0348366179501941
0.0587506994229561
0.0160712009937282
0.159830150575246
0.062103944237168
0.0357389177793008
0.330935091134163
0.0604947006754635
0.0245043648034962
0.0354224008725209
0.0496203707233516
0.0402941346869355
0.023679585952248
0.018588687962217
0.103864526874262
0.0165905208883679
0.0804400528369279
0.141533994086961
0.0410365987832027
0.0328225907105462
0.0158696969823592
0.0294707797962073
0.0891451788494693
0.0340138781535939
0.521468513604627
0.0266293733907425
0.168776103311708
0.0481358099076982
0.0159944202697251
0.011415702008275
0.0582593703539539
0.0587142411097864
0.0115249453283156
0.0954703765723373
0.0286728980411867
0.0486292926749359
0.021310131145218
0.120946029367753
0.288749226657426
0.0168706096187508
0.469855216894887
0.0276588136656387
0.084628051209338
0.0642051494301711
0.027217478921057
0.015858280502856
0.0547046499259384
0.374732235495499
0.0253525223747158
0.381511721188359
0.0761953405084416
0.0564022637250263
0.0273168525698179
0.096531157243932
0.0582981617877607
0.046058730134927
0.0597434867853564
0.0247707674645027
0.0152316934328012
0.0409858581380644
0.0248101071898208
0.055208080655573
0.0346068928813668
0.841311136851757
0.0211123578108478
0.704575902995245
0.0145739777216001
0.175738435515967
0.0941260288405907
0.0360746100207362
0.0120683833153365
0.017878192161095
0.0396792762069256
0.0189360721782157
0.027326611296178
0.0315512647411813
0.457195990837206
0.0327531701780934
0.0336258341519032
0.0327431419199616
0.0407824762434208
0.283061313582379
0.217913567681126
0.0286526843148107
0.0607448529364152
0.0335643838581889
0.0447725625231339
0.0273359980618454
0.0249346622257034
0.0284174833321358
0.433880435183792
0.0448734133124126
0.0464689493945866
0.0279324787165602
0.242716501295722
0.292460169998379
0.0454952071279604
0.119593123133006
0.0337947103690818
0.595334075131449
0.0422035156735769
0.0340802837163558
0.0171188574455435
0.0213534121458166
0.0452653063352455
0.0329099499263347
0.0238261485669944
0.421376555261321
0.0273850728608028
0.0165864523526116
0.166670231731247
0.0176796719343608
0.0992061905057396
0.0279670053259672
0.0492970563573808
0.0451630885737176
0.0134541070432204
0.0424400041453435
0.0855170297872063
0.0417946056450355
0.205636490057345
0.186365923370465
0.0623688546354489
0.318458920698822
0.0489656523196709
0.0272443974767744
0.53131923509693
0.0607307079041133
0.0200093876594622
0.165208786109759
0.059242982835844
0.344576087989135
0.102026727255367
0.0229573914234805
0.0170480541717157
0.0280030741065422
0.456182493884361
0.0236408520970297
0.0179953250986707
0.0214116805461958
0.0242755361901414
0.0591065479676307
0.114749855054762
0.0165248701730512
0.122291214722966
0.0160374199331212
0.0331750668855971
0.044698906307443
0.224319985627579
0.118749527139927
0.422221193982278
0.432993895248722
0.0123468130727859
0.0406944294419262
0.409077849296213
0.0284345409494477
0.0173194185145877
0.0168721510610118
0.0340632782859794
0.279239149597446
0.0124159858247403
0.0664740099468588
0.300837224352624
0.0275643344282145
0.023642183561629
0.438913104598405
0.0335118670576064
0.0549599338216633
0.277373381722204
0.0574217644182109
0.041410863631254
0.0519496842272307
0.0849541112983319
0.0357867569294814
0.0157325909286394
0.0258803513585615
0.233412707122651
0.0333414655158353
0.0278075957375887
0.315928503821676
0.0278493544690975
0.0219619524891326
0.0424786290134886
0.0245515076406488
0.0339958401194803
0.101649661107431
0.0526837147498499
0.0524213820242413
0.0157160687567199
0.0178465443115787
0.0958669367811128
0.018516707702638
0.20481077422916
0.182526022831431
0.0330986804932643
0.0355183028602401
0.0621690618283288
0.0486652811551988
0.0951197044951888
0.0140788798412162
0.022996174815404
0.0188020162504809
0.139389579317818
0.0137125490231078
0.0446447550355062
0.0285692267734571
0.0314461454593091
0.0211116063689037
0.397195495518995
0.0376125727289294
0.0402285512805259
0.141351650654076
0.0727901199416326
0.0562970612047241
0.332771979835934
0.0283830873605798
0.0309239002199756
0.0393323232502988
0.02914276799335
0.0527438173963846
0.0446268523284632
0.0288887922788004
0.0700786220876411
0.0408131316254478
0.279134681803894
0.0539701614712692
0.0171186106264054
0.559229800039025
0.0792724515176739
0.0378448332658761
0.0364712020131006
0.0252139885377878
0.325683776539484
0.27284225203913
0.0346306505280068
0.0235492453506159
0.0136245366835899
0.376719247967812
0.0841007592665275
0.0840975113885788
0.0432671829827488
0.0450265393522678
0.0217160741541426
0.128092228585446
0.0203464855745018
0.0631783661833437
0.147177619625727
0.0303867719300911
0.567479307268604
0.0984341576598116
0.034596277591013
0.0392240163288739
0.0227843114717511
0.0814859353191245
0.240498519763544
0.036219940495552
0.111679586728073
0.0418518151930726
0.0489068890346005
0.0163481327536117
0.0319574010845598
0.0323292153899608
0.0267350212065952
0.0314926678259162
0.0225780114345919
0.106805988607687
0.0174385783444749
0.056035930328594
0.0383400762382714
0.0251652868877686
0.0274800063927334
0.0329842436339927
0.0235845878962407
0.242389538592381
0.0454938799185432
0.0413379832189921
0.256587349229331
0.295464234245124
0.0557473570054139
0.0277947119875093
0.0323567914480263
0.0634487152161703
0.0427694533976743
0.519926698871338
0.0750441072150857
0.265273703190435
0.0263216830470706
0.0215131945747356
0.0493689034456614
0.0239738121940079
0.0177414200754416
0.0351440215397657
0.162956459758986
0.0251448662453972
0.415030976178758
0.34929117153066
0.0277049623639241
0.035534109950006
0.034935197318487
0.0451939679317894
0.0798252921954497
0.164237995252958
0.0856148501142234
0.0657353148143378
0.0304323318931952
0.0123240600510504
0.0230962416661143
0.0406318184318534
0.0470845329414093
0.0325997390883464
0.0187253851808419
0.0706205984960046
0.0523454196580961
0.0833282688763081
0.030915431338936
0.0193444740157414
0.0638450554876053
0.0350984747759093
0.0425024107194455
0.20570937967735
0.0448651542666875
0.02385531768425
0.151636594671746
0.0163036981168101
0.0243247507012837
0.0212768617212914
0.0861962119758121
0.0606020268029143
0.137896651384731
0.0715112986295233
0.467636741153013
0.0325552027107822
0.0245899460954307
0.251320176926847
0.010264943645182
0.0252625300908216
0.0154040650624245
0.0509587083333093
0.0130159449551991
0.0234688432841516
0.0538387043093083
0.0341201497422582
0.0150549766517461
0.0257847997602974
0.0315409458514939
0.015594621375495
0.0420696167437018
0.0261336852034214
0.0215831199397655
0.142494153381606
0.0470540225213018
0.0405931629591412
0.0772317326567746
0.0939454639728386
0.0456340158200121
0.0374366177107101
0.0256870139321116
0.0193657297476052
0.262737100236559
0.0749031453315768
0.027211553837626
0.13983355520167
0.0403108697866677
0.027799164322483
0.0182465945201645
0.12367564830861
0.0155650992192884
0.070994096503106
0.0446386012354177
0.0291301985973238
0.0366822741246752
0.0412568752273499
0.310668388020946
0.105353670637079
0.0633912288938712
0.026886159155349
0.0200418515494532
0.0754314365859409
0.398381748284243
0.0262906534602554
0.0262823571278282
0.0212023552891732
0.0271522026611905
0.0219693655297743
0.01744775732717
0.66712967273674
0.0304129102727314
0.246353598792366
0.0287417758618375
0.0339999232924098
0.173730481336688
0.0415058252670836
0.0175934659756362
0.0144534563166795
0.0236035633158018
0.401852727907246
0.0268000260259377
0.0305959895182597
0.021737288359699
0.0273711251380951
0.290360304949648
0.0325646428764661
0.0173514145060736
0.0217404740292313
0.0717045137578032
0.547764550385636
0.0471884439151302
0.0669858803654593
0.0235003953311956
0.256996949974946
0.0201456879379711
0.0349530872516463
0.0385076722165078
0.0665966784474214
0.0238580689516059
0.0372563054795993
0.0397090797017978
0.011473413400668
0.0193461304632101
0.0252309009289866
0.0672253107118692
0.0253230338165009
0.0955430718786206
0.293242223316436
0.0332880799723921
0.314449995784316
0.028206851748752
0.280781940459808
0.181083171289949
0.130734981254054
0.0245287179700072
0.218286007760223
0.0230113361126008
0.0337547050792498
0.027033346715898
0.123036411423723
0.309362711179167
0.0481634161149926
0.0470654045820351
0.0464554496487054
0.0655005070306686
0.0128814936404682
0.602317931360023
0.458625273623752
0.0607683441777713
0.0382205600792694
0.0333579443573323
0.055310487166855
0.0241629395205145
0.309650246509736
0.0221756516760839
0.208134784356389
0.0652874137100378
0.0223117865036042
0.0257073108471666
0.0680946297682336
0.0167784292261675
0.0186765359096007
0.0143329509490228
0.0186826737781401
0.0321191755920794
0.0487945790736238
0.0649275612629683
0.035653409095467
0.0354955362914529
0.0213697252613043
0.0299439361368481
0.0330320493353605
0.0235400084847954
0.402642573977634
0.0198181059646702
0.105262487998201
0.0592190348616669
0.0240036379363654
0.0285747706488685
0.0215702837238888
0.0248817321261562
0.0516937260546672
0.148360637437148
0.100976587245445
0.0295727567535835
0.023654040865066
0.170985759821117
0.0205123841150045
0.0728041389381454
0.414838379845062
0.0125762229867978
0.0414572125056716
0.0170199796295752
0.114076978320501
0.0236750963519848
0.514260025438938
0.0356512188517388
0.0325289096956911
0.0517796925850555
0.182123788919725
0.060649196389744
0.158843150350494
0.0462709562354156
0.0180327569774859
0.101928958397767
0.0347680091126192
0.0151936754139215
0.0747791540067761
0.0175535132639768
0.204871026030966
0.0160451182992536
0.20588607816636
0.0237819852631074
0.128015222762391
0.0217721129144989
0.0666969549855921
0.182352260478274
0.421724414907957
0.0494789279240539
0.0609407179836532
0.0292314335532801
0.175152632327407
0.139490606392882
0.0793066594327676
0.56147594657562
0.063307280891824
0.031064704285035
0.0168448898662518
0.328265575854689
0.0650299227452052
0.0556437720220702
0.0228002761323898
0.0382965518613723
0.0225866695529445
0.309073003514645
0.0961218555543339
0.178972866810559
0.033269916305512
0.0326526092641076
0.0187875339938185
0.0164763520375139
0.0118741730353143
0.0157812693930913
0.0217282542053714
0.0698456583965561
0.0248751781861801
0.0369169101929702
0.053301639705437
0.0140310082532511
0.0330997772933207
0.0156051140480976
0.559506832154659
0.0430109401344907
0.173263871910544
0.023702227656678
0.0324954688428887
0.0404493260760638
0.034480255356407
0.0734713063283815
0.152952544699181
0.124471104248413
0.0223193332116382
0.389975167606348
0.0177762200837946
0.09798978273125
0.251066694863425
0.131953888849247
0.0230757752320217
0.236899557803863
0.0400934273448319
0.0563914036462782
0.223162730878944
0.291844226876793
0.0454055396630251
0.0114369537068072
0.126597247999266
0.0392704213770664
0.0922139030551654
0.0391582963268612
0.418978948557123
0.0443594504867771
0.020095634056053
0.0289854619074529
0.212669892512898
0.0253157510536924
0.0430038360598972
0.0199598804841088
0.0626838986468565
0.0161276835939366
0.112779173286623
0.194406274896006
0.340239084647278
0.0754755987111669
0.0265259947401676
0.0636111258974415
0.0908272234471515
0.0452080064194677
0.185535394768393
0.244994765060076
0.0365590157715919
0.0512605096500772
0.0219943754468474
0.0415465016081458
0.10577968591967
0.0282695801157926
0.0352729524488519
0.124549617373116
0.0307540140572898
0.158391311152739
0.0336012268489867
0.0280132298374856
0.0313066231158379
0.0287517256804295
0.0237289483504372
0.0724283750997052
0.294190541594766
0.0363843929672918
0.0409313720997826
0.018072746807517
0.226251289933552
0.0866833374726831
0.0451917916331273
0.0622294956069723
0.333194433647009
0.0247321519907821
0.119501296612327
0.026931201397779
0.302183909199714
0.0333586213799837
0.0188298573314447
0.349073235542285
0.0301111182380538
0.0116748268091945
0.0229612867363964
0.0221402535171749
0.0171316081101567
0.014684747236509
0.142735641354382
0.0301683065655259
0.0222277122164933
0.0260080460150139
0.0324909168096278
0.0657005656237407
0.02642612008825
0.105996717736313
0.550518455946073
0.385426944627456
0.0257762580891574
0.0810086839288652
0.022024113801551
0.598132486254148
0.0368586001335037
0.0331988200824269
0.0235502498441661
0.0541065296807105
0.183078119031371
0.04373611531792
0.0702835869434791
0.0135374167227365
0.204916235844276
0.022632585040835
0.0239811499643145
0.274734580022026
0.0301170531678363
0.36983970077247
0.463240968672965
0.0225726630343041
0.248283027093183
0.0361865842406557
0.481484555117537
0.0506893092394021
0.0156575279849887
0.321186573444818
0.0614413435707631
0.0192873492373305
0.0406338529896908
0.200179695250301
0.255120175749291
0.226056760984945
0.0330677076109898
0.0311710925874094
0.25867843500019
0.096618832121658
0.0524505293271765
0.016031113702651
0.0167350649739089
0.567343723954566
0.0574067775214794
0.0418669193537591
0.0291415213854972
0.274076782873416
0.0345190017524967
0.192445659865939
0.0163246293126754
0.0224702994883613
0.0412760921061033
0.0615566213679701
0.0641559349513851
0.0643606298661474
0.0209957255037697
0.267428965479367
0.0270962189769092
0.0385424622772327
0.436243311581943
0.0199727137912208
0.459181468143648
0.0561585398244877
0.0147915569905666
0.0340500472536642
0.0411408336627001
0.0935375173350132
0.0173587525065727
0.0337210470988663
0.0228255734750804
0.0583049412017389
0.0448170788930449
0.149858605213569
0.0300342550048208
0.0196705700480115
0.0781286072523921
0.29189656103362
0.171720247956596
0.0516460610273746
0.0662564610341355
0.18805200437899
0.0565619639417524
0.0375050810304614
0.032636552063527
0.0223844163446162
0.164066089209454
0.0240438901435874
0.0178206062599482
0.0568532186183118
0.352518978132807
0.016290059649566
0.0196801882800471
0.0236629181482968
0.0382869736625693
0.0344127444767421
0.0724481111618298
0.0203899036994463
0.0444670373796806
0.0201916116714309
0.0263233367200708
0.0775029581809488
0.0845945083082428
0.0367915938349637
0.0460388540627169
0.0205938922733845
0.0612126257416171
0.0297132422133877
0.0276875605459425
0.331333428976284
0.0435299726259479
0.0417030369933529
0.0329753002767378
0.0454924687804733
0.0987818570999332
0.0764698724535477
0.0821872076407326
0.0917505477889917
0.0243461385216767
0.0443185854768397
0.0171552422001972
0.0282631744959807
0.156158674153071
0.019551603728408
0.0184656304915072
0.0363488953985858
0.0232908844155236
0.29463531954677
0.0283848757943207
0.0529585860830101
0.0236967097020558
0.124456227480314
0.0386625726475953
0.0499629644089732
0.321848919167263
0.0250124394077703
0.0227190357006772
0.0330733881880751
0.0164072613303348
0.0540583363270361
0.0698013094938852
0.459697874306995
0.0512062129591923
0.0150582733807676
0.0425284790945481
0.0187444655788609
0.0977519379531761
0.135160386875677
0.155816257492377
0.022574559257029
0.0806572875011471
0.0436287501019849
0.0315390977643226
0.0857710639515778
0.0391891937551289
0.0967063179909157
0.030631331453385
0.0356286651474973
0.236931148983706
0.0151072047477583
0.0400352529523875
0.0164717794426233
0.153194328429645
0.0292887336081109
0.0666561227732741
0.115919388770368
0.058012066869404
0.307572283541725
0.286597146725952
0.134313841974945
0.0482209511627008
0.0279901139458828
0.375805118620622
0.0403734835982055
0.0651108262746896
0.249662643591333
0.0354565436240028
0.0264119349626831
0.0268523884966908
0.482281590842906
0.0449641097607474
0.175712147032879
0.0875662759358765
0.171749220023973
0.0229962674941497
0.0287820120403664
0.0686327448619512
0.029158050432171
0.0154560477859077
0.192275225294033
0.0241630666587443
0.0900283831281325
0.0538421674194867
0.321731192452449
0.299780109570876
0.0202848064669546
0.0253865746264184
0.0194154805453817
0.394436595016541
0.0210774121325752
0.108275326315607
0.0187864418765736
0.0371085763619053
0.0493349760667272
0.0145403151879315
0.0263362261626007
0.0368733842799687
0.0283809728839502
0.023645743329649
0.0260415294237575
0.0389277756865902
0.140852926782105
0.374832889584991
0.0121467792807637
0.134893516496022
0.074252289606237
0.0822201738061978
0.0862479430393374
0.0133519938208445
0.0481896097005191
0.383938923572427
0.0190467944885307
0.133430121575122
0.0137358849544025
0.0259046998690401
0.0175060377882147
0.0285427320072201
0.0396999700439472
0.0241828503349918
0.0377231882591982
0.0549422971002259
0.133243292781945
0.031243034974271
0.0311038506652607
0.030564685084626
0.0345557160203196
0.045844300083532
0.0172904351653403
0.0387796770216641
0.11514905168069
0.354255815628996
0.0639433203653531
0.795511601408238
0.0290999849566524
0.458205214709684
0.0198641165789914
0.0528920125830356
0.266896891107217
0.24808833961042
0.0308727555681055
0.299653129479867
0.0365472731304145
0.183754627515271
0.0338415225400595
0.0172027156452599
0.0133834734623033
0.0227596412170579
0.0192809778547398
0.0225485063632064
0.0427989478782151
0.0450365509721227
0.048468528593042
0.0149548969988981
0.0337561146132903
0.0348671093287198
0.099912570882579
0.0663534126939472
0.0246406551324021
0.039383798513505
0.0233491062510153
0.0246980228359164
0.0639358544022494
0.0343668708455822
0.056246358376719
0.0186732417102981
0.0399133405831359
0.0172642954844303
0.0183874661192937
0.307850113184946
0.0314672116139227
0.243035377980132
0.0262736218207838
0.0173282106473404
0.0185770178909272
0.0158402709253703
0.228843467555309
0.0574581212755298
0.0630935063853943
0.117814752182721
0.145019047410242
0.28087509925032
0.0349485090329288
0.0333999238170934
0.463099182421024
0.0283315967732898
0.0211483588154051
0.0771180603891812
0.0355863858538887
0.0205124732410558
0.128521946175283
0.0197792558277272
0.0387673101001407
0.231875694075874
0.0297287821705094
0.321694942245921
0.0234447196818396
0.322366979717528
0.0637096760360478
0.022109158018614
0.0289597484260929
0.0406263699650429
0.0761898870016642
0.162849499730967
0.053251049950742
0.0360213220548338
0.292766925102572
0.017314410365993
0.0327635324110917
0.0571718091510193
0.027353855044457
0.0218988161523605
0.0568253457773445
0.0301921896714465
0.0161044081307412
0.0266682399163109
0.031105635118694
0.036463090401665
0.588623142906969
0.354705710071071
0.261129734536197
0.0213638320234745
0.0182300063830165
0.0180173886983396
0.015909064355619
0.0190092936554806
0.023452733214457
0.0311898500913028
0.134219083288747
0.0144315710584935
0.0287850503796858
0.198188465015961
0.101334452167795
0.0209539305184456
0.0862445033429287
0.0358679268096039
0.0434866108966076
0.0605264023330238
0.0120012783507842
0.0274155422821425
0.0854059605631994
0.0275170695316451
0.026125802261439
0.574173216510097
0.0229702362318726
0.568921550286665
0.406154880348796
0.201804875422167
0.0226176550876501
0.0173683050817633
0.0319702844003565
0.0371399892856887
0.036967462827164
0.0880865872508895
0.0519179125444309
0.0790815841692504
0.0260597004709072
0.0231957443417664
0.0200792912942482
0.0389426204441354
0.0245886045875642
0.0169741214633361
0.275046753050549
0.0673274628891729
0.0244624285059397
0.0703686482190608
0.0253074711718407
0.0468031107450107
0.0538594330565747
0.0466988360747218
0.0152929890448361
0.0507581291704868
0.5004834250325
0.0109687957148455
0.0685986125975468
0.0189762750015535
0.0371122652415344
0.350558629119169
0.017465943730591
0.2831810118465
0.0386346615617552
0.18370388539254
0.0596381445658297
0.0155028898802179
0.0198784610677647
0.22385123277605
0.0157008192408475
0.255099451353567
0.18029036471943
0.0227737017425335
0.0685807921404293
0.222475466684669
0.0297514405500464
0.0341373499303062
0.0298918079126074
0.0561899534273837
0.211964666169854
0.184439736894067
0.345832067926241
0.0352490877190446
0.0332725107778085
0.0632717768241713
0.111161860770798
0.0406312751906068
0.0371856440426137
0.0158446980987237
0.0226322562161951
0.425085946904569
0.0434337669039038
0.493637200050598
0.02492646610981
0.015816161914741
0.0584177294110479
0.278909778049383
0.0565759841906147
0.0190706074244247
0.176672788037997
0.0356233581945136
0.335621111039866
0.47543265195278
0.118553263811751
0.0231717797526387
0.0260046735515868
0.0237592183141304
0.0290170064384724
0.0437112760052713
0.0265371023468943
0.0153569306624008
0.0210445247842064
0.0272169938615691
0.0383748660990341
0.0254803160920505
0.0394451897004463
0.246869960546658
0.0335698143752248
0.0148218866909093
0.0697084124173544
0.030096022601703
0.4241791373245
0.163424402111687
0.28265783179531
0.258572081833128
0.026039314579165
0.193517530866954
0.116809002603559
0.164336471363545
0.0293459031836469
0.0285856810849646
0.0907561890979818
0.165002397543287
0.0426171812180304
0.0440388132858442
0.0466861883945814
0.0234054383740122
0.228675383684908
0.304285446076779
0.590022862957956
0.047733732294005
0.0951009554428744
0.0217707820094705
0.0283151490399043
0.0936345944274408
0.0343927394846147
0.0625276443898089
0.0135570365662806
0.269500135800221
0.0423358126889829
0.0395244172127822
0.0287216247958611
0.250883469514402
0.261597968044203
0.525500093018094
0.134219528684687
0.0215685148882548
0.317298987085939
0.0366763121737445
0.537257937944311
0.157188367476345
0.0424082464925797
0.0498016382390419
0.131967835377214
0.186887039326905
0.20328326894005
0.280400364645584
0.0172963265063963
0.0483996809241079
0.0821988130667416
0.185748237134398
0.0151557499250396
0.0873732384910724
0.0372217979110597
0.026014996168683
0.210761246444675
0.26138177399021
0.135863372752949
0.0552613183178602
0.0256730130045228
0.0917950003505794
0.193043378415697
0.408988145137325
0.048917504436046
0.0325612546173174
0.0201839982207039
0.0203117074995485
0.0266378348387286
0.0145374780397176
0.116071191988339
0.015174397920341
0.0175228891274286
0.180378469696191
0.0194730309233847
0.532206183600956
0.0325928115527007
0.413638187130289
0.025484902410979
0.0298018771824168
0.21752176972479
0.065206741139889
0.0167363945446273
0.0421118154137054
0.0346748625105769
0.0222565273586873
0.0634111545699497
0.0713058965913631
0.215474618294536
0.0426007151349263
0.0249545614072145
0.0402753541902837
0.14346663892445
0.0301453385041029
0.0193078087423864
0.0815937228467448
0.0233924118310438
0.0165482090057701
0.285727058623253
0.0609500417484229
0.339832720715841
0.0462171916564459
0.0305962300848128
0.0306631370226133
0.0865668547378127
0.021770121326303
0.03944286378827
0.0221716712180322
0.0215435104953072
0.0243314980295256
0.0390740956161915
0.0214510727899228
0.0254886837404622
0.013555222557277
0.142815903110541
0.0539540239964909
0.0545874160417521
0.174952518191425
0.063611888250069
0.0244940941032788
0.0242503164423618
0.0336811465628309
0.0703885714607485
0.553582199363548
0.0267434438100997
0.0124345611167997
0.0152359101370371
0.018931695219347
0.0172666410003663
0.060636099399342
0.0352669252729736
0.26259230682806
0.173459778287363
0.0251544233172797
0.152699862413249
0.014685220718914
0.0501717460498648
0.0336217622356889
0.131326087273232
0.106839462322964
0.0847740879863815
0.0548839929406094
0.544069476713174
0.0232494203827043
0.0253539338424285
0.0226774422215028
0.0318988252785778
0.0205420555869273
0.040263826162621
0.0533531642370065
0.0132051723792606
0.24688963138644
0.164551497492273
0.0378379178956708
0.0328025886696943
0.033137906519412
0.0499040168536963
0.0274673274412517
0.0278802135923089
0.0315716035276066
0.166294261676063
0.0362104651978546
0.0211795471261917
0.100729684972791
0.2715848888399
0.0351139856219361
0.220829730027567
0.0185975870384856
0.0194515833628885
0.043017532968152
0.01809767720342
0.0235326040588603
0.374451027105808
0.181513238462806
0.0310558438828903
0.0424672003781399
0.02458063446342
0.154199128156057
0.023830838239229
0.0370146992024474
0.0598784493464174
0.0296817474746052
0.0286868461338935
0.0395098488832537
0.0277626813006666
0.29975349802219
0.115357974452225
0.110848866337123
0.0194520854642702
0.0333168393764257
0.0734011015188454
0.0494957443684826
0.772964990416717
0.0902208035089171
0.0167828465390114
0.0507968424811447
0.0491296315727586
0.0175862583988287
0.0832658132543228
0.128001457807599
0.0176133812244507
0.107174897075621
0.036437388465383
0.0617004036840435
0.0144478037173012
0.0693234747214331
0.162593271045406
0.295819636871108
0.577062239449702
0.0672333301159278
0.0535539900832072
0.0243642497032052
0.0229215912622729
0.0514274506481423
0.112177386727836
0.0251073567321946
0.030485160069353
0.341549656902455
0.0194681965481667
0.0254409401027182
0.0253054115387628
0.0238438249599396
0.0288264498302682
0.0404278002361343
0.0256938097328939
0.0477129810216468
0.0642606451496754
0.0206819341476752
0.0297765747870364
0.22630872251968
0.0322480811430523
0.0316572333425507
0.0260339153157873
0.0240373699529411
0.0165412237912028
0.10685108072055
0.0521897817177911
0.175202998729409
0.0294972116988082
0.0279004987962271
0.0209327201304599
0.023308570490232
0.0151105325236386
0.0164294183593432
0.0118961346894415
0.0415099819380122
0.0563602130443325
0.0121300780994283
0.0292422156454318
0.0218828298521373
0.026883662376843
0.524849462972033
0.0194939623567057
0.0371460971073809
0.0141298793830557
0.0312720266283585
0.140546456259067
0.0183422150143027
0.17072261604932
0.0156021185334226
0.0162673129891937
0.0813008509116331
0.150946570226036
0.0339598996939705
0.0230217704916899
0.0236047151598533
0.0800015157605998
0.0585725194259574
0.0910355627817152
0.0252074541650546
0.239818322976036
0.345969030347689
0.447422956012163
0.0142800802701695
0.0276304213025232
0.0573757302489328
0.0197995250779182
0.028037879169554
0.0971029330392007
0.0203751189117003
0.0326547172493932
0.31192415194877
0.251131611327336
0.293789689780692
0.464442474047425
0.247906984191233
0.0821081874291372
0.066808361864525
0.0772926035697882
0.110829953169895
0.0273483727207133
0.0514086352944706
0.0634250330835275
0.547842346972261
0.459356321104624
0.0250307639027247
0.0126058310435489
0.0737971748456357
0.039356035945918
0.0182028138789243
0.568609613440133
0.105007350474145
0.0203751759409007
0.184025403655524
0.0303138982583429
0.0683585861465089
0.0269895355199625
0.052823261317694
0.332342499335092
0.246127733643962
0.327270233120951
0.0196505757677547
0.0392462253062324
0.205640090025709
0.0152505945902959
0.0192624833018224
0.0207682207801874
0.0517802441253198
0.0161292901020264
0.0329705643535234
0.233768754304284
0.102851970802189
0.340274287866324
0.0346303677147569
0.0436796927144693
0.0120279620385706
0.0991730333200386
0.197407911987401
0.30783166025336
0.0748655804873573
0.322649018349131
0.186399144788296
0.142411732847497
0.0580136160455609
0.070703468393151
0.0640788132087752
0.038905217300245
0.559411813737509
0.024714431112054
0.0269544281443748
0.0298424451807857
0.0634864531595202
0.0578639975732448
0.257586322190513
0.0253277705525283
0.049214050640593
0.217162475288068
0.0364112429938767
0.0159685108015899
0.0239443638173206
0.441951509175665
0.0294939219721639
0.24470237808075
0.0392622276480704
0.047600756204994
0.0349748228513954
0.23926125535936
0.165057189871206
0.0255016437538138
0.256014754977005
0.283307360942084
0.0416741200321536
0.322425118318057
0.330118997556154
0.0192561923217901
0.179370138639473
0.085216091509701
0.0664126418687455
0.0178973228790472
0.063354801820986
0.0624276153069404
0.0165682097494975
0.217136795730998
0.28485362149686
0.0120119253816697
0.0195401171705925
0.0433790046056373
0.0250533968542213
0.0359432164715615
0.300698111051394
0.602789727963073
0.0334046642335057
0.031428436321197
0.0242814626749465
0.0299783439991658
0.0861469830523422
0.0696050611050471
0.255952496315045
0.213678216963516
0.175834194302794
0.0259399228803544
0.116812060981672
0.0154275500499419
0.0193179765436835
0.35589894964739
0.168771433613792
0.0231318431946401
0.0204675464287848
0.0648656624048775
0.309960431018918
0.0325987482664951
0.258388057963964
0.0931327084104926
0.11585514292014
0.341965018920729
0.176395358132393
0.0234401185160445
0.0120619598837318
0.0413315818176275
0.0240129110867186
0.0319398591164406
0.0526728085700531
0.0606264355029191
0.0213103175393292
0.247592061737977
0.0327670585393729
0.0484211057759217
0.450083553319591
0.0305647528042708
0.141019153845214
0.0354212578095991
0.0229947429917105
0.236117844618818
0.0453506385062112
0.0344273842881814
0.0337034966791898
0.0206085525168666
0.192189818999764
0.0796265609985797
0.0144429502796923
0.043737639510123
0.0565372634866936
0.029095408177455
0.223199567721836
0.092297801623211
0.0250293613078265
0.33810568033578
0.0487324911859461
0.166998159741381
0.100733148290169
0.0394943847011379
0.0714496281412494
0.105524338313579
0.0412122329205769
0.0747103557872566
0.0191211560140338
0.0958234097490753
0.0142195106128099
0.0683911827475335
0.614014284823085
0.046365476932759
0.0442075207350627
0.0173539659327985
0.0368384995556453
0.025581522645592
0.0553221355271438
0.28034036178558
0.146266038491364
0.0297741460939921
0.162937706558467
0.0700652009177208
0.0154584472396669
0.090063226959073
0.0375193241594198
0.0409333254488101
0.0160681623049964
0.0422712556978899
0.125495241641692
0.0465805161395788
0.0354435460363135
0.467279396166051
0.0274806046685637
0.0664055468129063
0.0561591500761696
0.321875645176953
0.122112060326778
0.0187923262424378
0.0161348383255688
0.0416972334548118
0.277623002609574
0.0241260956354982
0.0711066467754821
0.0496341241486178
0.0447109978583717
0.036769322587608
0.0118433494510069
0.0377008433498622
0.0396732983404896
0.0138027192568825
0.219910344370969
0.243285341667017
0.0459188446126417
0.245117059124032
0.0315564297741927
0.0230302431060054
0.300109682888804
0.0741109044716455
0.0345869049804196
0.284047274524384
0.0567745288000586
0.0182773517648172
0.455630833116484
0.0696353582868817
0.119007790712014
0.0660642285117378
0.0203691653538191
0.021610761825251
0.0320332331085778
0.0387269064247849
0.0146760824770759
0.0326307900344156
0.111512829356456
0.409138842625086
0.0558597238998904
0.034341750777386
0.507669301568632
0.0153869698316885
0.0332766631059813
0.0201939951865515
0.087522891565127
0.0413211587089066
0.0211911738595444
0.0525253996273936
0.0342756745646309
0.166407691538927
0.18257102379027
0.0158705022244201
0.0494226342415051
0.274441016219421
0.959122472724185
0.502487197285223
0.041983099655013
0.0514074281999971
0.0521839090397497
0.271056963518743
0.0186996852427977
0.493815060450553
0.0540492615442856
0.07688743662359
0.0890143356397413
0.05850138583102
0.165250160198936
0.15424372216534
0.0129885015856648
0.19381397114244
0.0168319171945996
0.226794040790646
0.0324676449292926
0.0332905689784879
0.0585696329165559
0.146192253100952
0.104300404324838
0.0210487754871372
0.0187220929408414
0.0354970525056834
0.153536392351226
0.0236910670631479
0.0194946527439214
0.0316969609771201
0.0511728409198637
0.0316891051717526
0.531287751850944
0.192119806612787
0.035862268326402
0.0225611011607294
0.0395770755082066
0.0201466995291513
0.256630273611691
0.0280894412730612
0.0195632792436929
0.0741981691827132
0.335790131374826
0.380335019542721
0.0143799001205069
0.0212811348217919
0.0296927978106207
0.0256699815324022
0.130571783766989
0.0204096079768532
0.0263623384374002
0.0439513268543539
0.0486468381642229
0.380104221697886
0.250196127189875
0.0605858684499841
0.0319296523995861
0.0419054051310144
0.0354493953647722
0.0216043533032977
0.0422725562446101
0.0215316627788319
0.0188270030075277
0.0441438886000852
0.223332488228689
0.172537860383784
0.022143969760996
0.0254067034893287
0.160788195687973
0.0192377483198837
0.346193610305385
0.0856395663183165
0.0653761280832174
0.0194749698547174
0.0128902565663086
0.0153946116009059
0.0441990159507145
0.0261027503540153
0.143628676085213
0.0246632063192158
0.25004133631632
0.29521047938282
0.0190164918472307
0.0933289820900048
0.032527654670555
0.0749656759260751
0.0156642419226807
0.248995360787868
0.0438101340989934
0.438825213570979
0.0265283795604528
0.226792976565671
0.0690881757028976
0.0269269807982372
0.0163694273449381
0.0385894636650182
0.0482143432151588
0.0348793740806581
0.227705404707895
0.025035458017907
0.0143600639182166
0.203561018535073
0.10774955737043
0.205974151434269
0.0349232897451346
0.0189827305847998
0.0116981744284919
0.473744694156335
0.0498058720757073
0.0353220048013645
0.0721075584035494
0.0214233474546452
0.31095745642569
0.0293423608382808
0.0220643624239314
0.0873730555814397
0.0164917929955847
0.0364865200379235
0.59465083845175
0.0220487356697856
0.0170384766650453
0.329448352040002
0.0574679825887764
0.393613650372753
0.0153448218615464
0.0308067140092542
0.0187681229828938
0.0231060891181
0.0132038156687791
0.0111551578135502
0.0510945969032228
0.0595027130725587
0.024634444027427
0.023952282891709
0.0495537129242
0.0239932743725213
0.0985735118484128
0.0209037273463737
0.0553597336628057
0.0320837593779991
0.255713307374032
0.0850444616430321
0.0175136666562971
0.297100871694663
0.0336471566344812
0.0702310413526928
0.0523736425144043
0.025412404958357
0.222589806528348
0.0227897363244488
0.0542318234855894
0.0545617437151377
0.143800784546211
0.196948269269186
0.0194510906363596
0.0505093086934985
0.113941897099984
0.04969535171707
0.0400911198821108
0.0138913397929444
0.209744832659659
0.0253689940039525
0.0751648519829105
0.0321922884659848
0.0368345792818502
0.0411369814770988
0.0109991835236241
0.0516681347680284
0.0308350628918684
0.015754520012116
0.530453282579983
0.0648519494662241
0.0196941822509276
0.116275101000279
0.30268019306324
0.054810102111179
0.0247319429432582
0.0359463140656463
0.0414483064875424
0.047216550391707
0.475875491430096
0.0978492026646188
0.0287006688089737
0.0624716282428725
0.274636865954667
0.0288364076829094
0.274429113377495
0.0261124070554371
0.0139955526989753
0.0314654618025407
0.0265570409998807
0.0268215689342734
0.0716139171045474
0.0434830824755151
0.0530357467318652
0.0264836327665499
0.0419465321483455
0.0186426533701789
0.385897522544064
0.265083210658623
0.0449226449601106
0.0343084269015584
0.0749722073720274
0.40718272215128
0.0788115060199781
0.0235301739393385
0.0157840204013198
0.0300978835300543
0.0184017340921513
0.0289044878366381
0.419164890689013
0.0256710203395587
0.0339310234713735
0.0614631155623243
0.0267252907932933
0.0174763411363199
0.0634495661902627
0.0218678413189151
0.0674798177575544
0.121170950265824
0.151302941290758
0.0502123257670072
0.0945725800624134
0.0289040222213926
0.334051320054383
0.123378065951416
0.0314902612186716
0.0255260314206268
0.185327431113838
0.015330645961726
0.268775470507849
0.366634195647425
0.131570304324621
0.0449653432878852
0.0465795560237333
0.266797953780161
0.158815430457437
0.480993793044213
0.0204685712460941
0.281685883723506
0.103351249262541
0.0292486877463455
0.0167570163381051
0.0346205606765518
0.104083194455221
0.0366924406020986
0.125707236966013
0.0410709575315584
0.821004205490809
0.0221076042757973
0.0244053523109952
0.0177174914114474
0.0215685992891361
0.0361451185615273
0.0167552373626164
0.0123155129189353
0.41609359972016
0.0145039444559169
0.0485799117612062
0.0245787756580184
0.0175023759927549
0.0297729824696117
0.0429395462340604
0.0358350663290065
0.0809428658817133
0.411361737183273
0.459171909950499
0.0339187600926914
0.0213980074103691
0.0503620361827312
0.0194933639590143
0.139226823025201
0.331815359847139
0.0388630135068329
0.0718656548031741
0.093274860819725
0.457042221748264
0.0299967565050896
0.0371378438648512
0.014502435333465
0.0335295113996999
0.0753706208310507
0.015792182657845
0.0171074285981558
0.037300962375611
0.0670223861689749
0.207786837295394
0.0322694687441752
0.0152331910985686
0.0204350467735799
0.24593752790471
0.247513431225384
0.0439750211772365
0.0366126795377974
0.37713628491718
0.186606023351917
0.0328096595493358
0.0449464141598729
0.02791309369641
0.303266626363763
0.0360867394718342
0.0384506961444163
0.0546413067117524
0.500990935376576
0.152853791408848
0.0246044733283228
0.0367909325966306
0.205716265739728
0.0321593336366288
0.0270046221663668
0.0393851046548129
0.0418503405855761
0.174454774466483
0.251395917895834
0.18978309520831
0.139750575095579
0.0533635912685665
0.04203306100129
0.023764033115292
0.0158341690805624
0.0169008423638253
0.0595531303724138
0.382850329264108
0.0338688203552873
0.0591057799547737
0.0442682387652129
0.0480120885490272
0.039077329625655
0.0239129953359921
0.0436852183361896
0.0169512009953656
0.318150632462904
0.339701742130093
0.0250083129585963
0.0373749182574325
0.277754794660171
0.232812742457744
0.0133867679126725
0.0184455459738108
0.0229146243629717
0.036731286061465
0.143642843004654
0.0655487932954791
0.030736243469246
0.204491543630683
0.219794457837867
0.0329998521694964
0.0279399917668015
0.0238874091722969
0.0298295525025746
0.040324756503905
0.0391025845614523
0.362698580787964
0.0629916250469086
0.391052376592518
0.0120232868351424
0.0314911438220441
0.10845741761139
0.0431440101134344
0.493081191052115
0.0197196536187002
0.0429461560575359
0.0410036387234685
0.0364605594974834
0.337328602206154
0.0317671345486023
0.458840581610099
0.133198768032468
0.0197929406863603
0.0140869601681074
0.0186978789517403
0.0164884194850838
0.0547730784380613
0.160350432331465
0.0484445536899885
0.0686821518853826
0.122212103082008
0.016298703689813
0.0339089308632015
0.036996737955529
0.0308189582957716
0.335010169614906
0.0369054150451677
0.319198916518547
0.119764344128463
0.0682501378743439
0.474103505832568
0.0209010473689776
0.174744284359406
0.019238637947123
0.0363937991514515
0.0262816149515756
0.0240324942084131
0.0387929464015142
0.0240581832000056
0.0134483781758403
0.0306999804160288
0.0326008174577786
0.117237470510532
0.0169258475928007
0.0650705435794206
0.0329821456443311
0.0204970115497052
0.0301643302836139
0.0416102445105808
0.0183546438635614
0.0312806253088406
0.0471406328666742
0.0303820107840586
0.0492213122827193
0.157205101672734
0.0467766135617704
0.0359734430233205
0.0522588651171077
0.0392567991284414
0.0528726382014501
0.0149888882514706
0.116534508029938
0.0790627957444302
0.0277620686979779
0.246967530770985
0.14188699391954
0.0381187005318012
0.0921052771699822
0.0128840434228374
0.0371094251978596
0.523494221843263
0.0861532247084755
0.0263022837352633
0.138012085750013
0.0177897759767474
0.0450558466776788
0.0686330013832668
0.283088387203935
0.0445347766088433
0.0209511936825851
0.0333742994796621
0.0174493915076219
0.0196218589121028
0.0176284681045505
0.221086923812871
0.0433922527434118
0.0352693270167858
0.0180307844741816
0.280623596221564
0.0252139026748974
0.105784403554773
0.478491985738449
0.0369067145851668
0.0356782049563942
0.0317709533961537
0.0357282894270551
0.0197758569420414
0.0279646941043394
0.0417332980997205
0.0928465779827252
0.0277736918704257
0.0222550993582082
0.0353748036808374
0.292913511931305
0.0315892205871704
0.0205940045154326
0.0245574770820196
0.499377206522799
0.223423473067766
0.0272462763112472
0.108852429861143
0.22737552597666
0.0191531671098865
0.127200162119777
0.0497431776007677
0.423444101463074
0.0242250716612014
0.029807825738918
0.0333274798746478
0.309253454035723
0.305182807099533
0.438869130672334
0.0487342883271315
0.0273740823211176
0.0344821229159359
0.0357494789319414
0.0383579647251286
0.0979427902206337
0.03797308631703
0.297093160956921
0.190599014758524
0.0699113729937901
0.0198623519393727
0.0568637986578385
0.61293239017524
0.0554672374610517
0.0249257066738119
0.139368925609735
0.0254949795491396
0.0347723996312864
0.0138320752766741
0.0371507867239884
0.316833812401083
0.122326379649902
0.0382163855287387
0.0267086117200609
0.0282283182355115
0.0251709381318862
0.0256514057229656
0.0239408630605214
0.0745650192348943
0.0711036421872723
0.038051686318613
0.0211669059155273
0.0185361958223947
0.265608017230578
0.200563392085947
0.0247699295787082
0.0712235474188793
0.359504391791878
0.0356391879288036
0.0627264271298672
0.0231130537091239
0.0345598025117678
0.0225403573616651
0.0265711830828802
0.0215560686619696
0.134065731223681
0.0263909043424574
0.0430577029272539
0.0241107917130489
0.0348811238541682
0.0380210469458468
0.0571313840537197
0.0236265662756793
0.0176550090687246
0.0636902429865254
0.193084609255256
0.0247287221960725
0.39010088609759
0.0304889680532152
0.0249719306864676
0.0653106431030248
0.0140845531135376
0.0420863457979912
0.0591283347105899
0.0500034802770569
0.135556136077204
0.456992945367674
0.0141378948705969
0.0188639750764186
0.1295967829937
0.39554259643518
0.0201628136955023
0.518454601880351
0.0165264226313349
0.137162203340834
0.0775594413655483
0.0219739509512848
0.0273263105781936
0.037163224263333
0.0337148643414529
0.102101626822802
0.0207168484299639
0.0260601470558592
0.045872124207718
0.211865007913538
0.0718030221750252
0.0208192112708674
0.304574199663507
0.127126091419706
0.0176147279272632
0.0721382846187758
0.0318461090072695
0.394085322527608
0.0344311610849278
0.416696490460018
0.49440957163947
0.0155334933804346
0.0316923589797752
0.0697748547695156
0.079767770060317
0.418760121604517
0.0243592731159101
0.0352434006747376
0.0264034063668891
0.0838154563846837
0.0533128054414642
0.0330466826841148
0.0479920653635841
0.0593519805529835
0.165823707948425
0.0159992313022522
0.246490938751231
0.0570912124829997
0.0351757404479482
0.0808312361075002
0.0316648706489471
0.0290057820723658
0.0175502056343598
0.0253593661182027
0.107509724408875
0.0297182146143207
0.0324766089703134
0.094371508390577
0.184742268142397
0.0259435084460526
0.193148872148834
0.513945215528118
0.053102795116641
0.0323174141643235
0.0251375677946852
0.0204626173295275
0.0871179995377658
0.0418722580089655
0.0324791163027883
0.128798066059747
0.414616893407361
0.573423947358984
0.0264958269858314
0.037733327752748
0.304973669748047
0.0694450506506916
0.0203431971107981
0.181605894500439
0.0391707752902847
0.0312071654438722
0.0353322284003244
0.0551402718698894
0.0204173776428129
0.166889955343476
0.0212584896355254
0.430690395368105
0.040783391510157
0.0772031829339799
0.041916101626935
0.0153690594743212
0.0725460901241304
0.0144372419848487
0.165515613370698
0.0654637264405822
0.0467529252767869
0.148807563929
0.0144855133426695
0.536039039969106
0.0160390632590212
0.0508381739517851
0.053196821646421
0.225510927760981
0.0138181891312404
0.0180002463578735
0.0265605913970617
0.0359367054652743
0.350979972568939
0.0184893942430775
0.0364826385833694
0.0483339620916615
0.0239894152787939
0.0735067236926725
0.0759601809366038
0.0210334528107154
0.135934359987195
0.0716258202209914
0.0348511006365093
0.134426534564316
0.0302915090522687
0.0261946468719272
0.0214281916855779
0.0299062315305756
0.354269785132035
0.0342025114664105
0.397027013288809
0.0180212396404679
0.0332639464896793
0.0162101103915351
0.0187315716525887
0.0283873747495013
0.0566977935232411
0.0446752577849082
0.0595654732785826
0.0253023768010777
0.0139111668389016
0.0283517159911126
0.226887040483936
0.0342360235924986
0.485164682676012
0.519652953947472
0.26520626412738
0.0605221627247915
0.0363022470383068
0.0542202344005356
0.0137932376101981
0.0172170431514957
0.0299878151212011
0.593614042116666
0.439765595855944
0.0167216429304654
0.0180913561575862
0.0207582892443906
0.0211997521373236
0.0359890336587249
0.0187235980811913
0.0671644346157067
0.0232003284609719
0.0305338636658831
0.267242473276029
0.261608171903088
0.0290141181133349
0.033560838177743
0.0333370452474089
0.0652227920650152
0.595154589543134
0.0259712211584847
0.0818330256917256
0.02953217919149
0.0452843048231235
0.0146521863367916
0.0238432564097126
0.0531469829808986
0.0249088949438639
0.0265002707250052
0.0120427489452833
0.185274014141431
0.0245336602012026
0.0330893178142942
0.0246062166985156
0.0660367940185198
0.312163858955441
0.05704479987986
0.19381571535352
0.0502803170289297
0.0576783128913742
0.601406397789025
0.0313828655575308
0.0255142162796966
0.0964861368402379
0.119839726021614
0.0175347565266
0.111129360973753
0.0328377197055214
0.031919658219904
0.0176784158845051
0.0264295192509283
0.548152915788483
0.0869387450217509
0.0246442718663695
0.047847829175189
0.0243845746414612
0.0322915026566596
0.229419581190687
0.19729022237562
0.0743915771023791
0.282303981338167
0.0942852514168522
0.0775444929348651
0.2120757541081
0.0359214977560197
0.0364104469677525
0.0158548420716899
0.0307609366367139
0.0349587907005294
0.0879460953472251
0.429938825513633
0.178718175935057
0.0159086029298967
0.0713752880121447
0.024730522581233
0.0151175123993563
0.185896451483504
0.0363296612351203
0.0301591801291051
0.404239148035965
0.0314386387970141
0.0148823300148497
0.0133227448405016
0.0497841215762104
0.0252629172032501
0.0774989348620667
0.0148778628825937
0.291156852689507
0.0891359414275413
0.0154708659068712
0.267971146981011
0.114882676735465
0.0369460590781989
0.639528916409354
0.100896458930997
0.0213032778724893
0.203512144849478
0.321327264282082
0.0430116357083039
0.0239544871238091
0.0939991616614725
0.0195039549380863
0.0271286722667766
0.0316024096028937
0.105451840072288
0.149520827117503
0.0207914744624889
0.0377857886537278
0.0775467512623152
0.0229796951614409
0.0203414838999425
0.0212963581540133
0.0359896225945246
0.710822484116972
0.0255598340064496
0.145307698955196
0.0648698517507759
0.0342193655791471
0.217710387421171
0.0460393790420957
0.02597443753004
0.451628893722418
0.0817562560489116
0.0379570629771473
0.554179761137702
0.174694499982311
0.173162598906236
0.25196633625063
0.0508250331895249
0.0370610200595662
0.0213628836596522
0.0303847383100854
0.0895446853871301
0.0523810365872009
0.0252228361561311
0.0408906487711616
0.0885715825227583
0.0248414088015302
0.0573934657251605
0.0748392687435536
0.423179189706587
0.0680196168448613
0.0646427725538379
0.139432009976899
0.033080476133269
0.0401009451279975
0.272423106479575
0.486672046589022
0.0538250813072297
0.0701722454349289
0.091893680583847
0.11516121403127
0.497665704298015
0.106002512969981
0.0480153712540441
0.0245642425651812
0.059781819320824
0.190960928458422
0.0164076088557296
0.0242296874973202
0.0292752532810349
0.114343237454428
0.0416337232641291
0.504973672682741
0.0475924804536376
0.0415441352035491
0.0459175958920314
0.220048278931233
0.123423066900063
0.242093525677953
0.0223234945551794
0.0267732564541783
0.132180711050918
0.147615791086873
0.0457736742976613
0.0246607240783072
0.0223449341184196
0.0792527884180272
0.20447595799338
0.0232171192553419
0.0738294290096237
0.0178655877931809
0.344756239094028
0.06979289398966
0.0298563696482629
0.0682227346788271
0.372971137593401
0.143052944014854
0.0330459183978103
0.0228768616347128
0.0242515559114192
0.305509193748544
0.022254541564518
0.0273210054578606
0.0275727106980986
0.519905382629648
0.438819593429566
0.305135694186556
0.0143419784353984
0.0288984594986246
0.521266556091483
0.0426483265201276
0.0255753872449899
0.0428708877478795
0.0362786918339369
0.0381934487515859
0.0600658113803828
0.0128902484727374
0.0147419654476587
0.0437196418071351
0.0546521295123874
0.0651909020493101
0.154039564684854
0.0150185902237986
0.120774571315049
0.0675119306324833
0.213502906871684
0.0570323081845252
0.0238428611650351
0.0325320748041661
0.0351781444128126
0.0310888146275866
0.489366099474098
0.0720591956212434
0.584800963810552
0.337597243087054
0.0306257136125315
0.0357803411117756
0.106234978222261
0.0597409123136122
0.0919107352102665
0.057844129014158
0.0244330672151199
0.0267824642280496
0.0171367729857453
0.030050645064529
0.0208343139876499
0.0520643804356006
0.0362060093740222
0.0208779602792444
0.0328351097127875
0.0278033608740138
0.0303563812450063
0.0645605147388946
0.0287313757866058
0.0123504454608411
0.1252741989187
0.0232092652837561
0.313920993740741
0.0530136501928886
0.0592626201290327
0.0171779101647983
0.0618321417082034
0.0174885995998428
0.246618791710297
0.0718197619692494
0.0201612418072322
0.449057369875418
0.121191211617694
0.0305199081287756
0.0294472395484767
0.0182247191715637
0.503010721355316
0.0170026096236049
0.0205350102261117
0.0350768330510456
0.240431723990255
0.0327739180780106
0.0575044923973436
0.0288367324489881
0.0259775629010832
0.0506493160863436
0.0500862797420739
0.0580382370679594
0.0562269127204637
0.365361950371421
0.181770606036318
0.0167510894188662
0.0333999680511864
0.0201864254713255
0.0172107461053846
0.223091917824657
0.0147470955712292
0.0334879287250863
0.031192850977256
0.0722933403472925
0.0201667713158864
0.159374146561877
0.0421259809541559
0.021730323342481
0.0912819453503736
0.0173839234084492
0.152330095388366
0.263540029541116
0.0286470838972828
0.0395152806699795
0.0177134108497614
0.315704335064402
0.0300366514638488
0.119997104021633
0.522556726617142
0.03218654873371
0.0228262566815949
0.159074986605138
0.291718594049356
0.034329668169075
0.056103280680418
0.0337048577975956
0.0845255421435636
0.0222093143430808
0.0474999049138841
0.332600891722211
0.0572322637709393
0.42554580186511
0.0439517062379958
0.0607722055086727
0.0359012363733821
0.633187321512265
0.0173963696060713
0.0109350563727892
0.0239281256447735
0.292979977192735
0.0352862764189251
0.0146146796572728
0.0231008652045621
0.0302634124722456
0.0322405643521405
0.0157323538584294
0.0510819606502339
0.244723290512485
0.0221545469533029
0.0388687335534911
0.49887862318145
0.0728220929139319
0.0347133916212024
0.205920543225232
0.0190971765520022
0.144235392737896
0.133338003885331
0.627220071115167
0.0645787705793981
0.094248893745246
0.0638706272768923
0.0217204262705676
0.434310401826898
0.0422003548184094
0.0249317014807601
0.0316128770076848
0.0139406333078763
0.0264079150874949
0.110767244463477
0.563386159361522
0.203821020645684
0.0354205711143722
0.196257290816157
0.0708521008619983
0.0145931699966578
0.0207701120030338
0.0186096441568161
0.0188375430960295
0.013258207462522
0.172662932350337
0.0794198976071853
0.33073090169022
0.263521037508957
0.0234115134841251
0.0431536363994678
0.341882587407342
0.0827268758608622
0.0488432457463334
0.0257516609296427
0.0337097929330736
0.179833621169029
0.319732642700328
0.0345568296326779
0.135432251657428
0.11026898325073
0.0293053405745601
0.0642290159147573
0.0261118407301207
0.0186417502482088
0.0387938609919273
0.113426578057757
0.036932487062921
0.0563725718537163
0.0273449355698918
0.0220000386695312
0.0211505618353223
0.14530944456189
0.217883268199878
0.0573699610288456
0.0687274782099581
0.0206501220437775
0.0986634776129533
0.0176294621381608
0.229294545511188
0.042346249991227
0.0155237178102398
0.0412348394285407
0.0209563360054722
0.0218071484139132
0.0253175788399835
0.489722187380928
0.0129148968784391
0.313824361358714
0.0391533601020511
0.0268448598802329
0.093946277618444
0.0614268912849283
0.0247215839305282
0.14676850582519
0.102840289263974
0.0195166539885497
0.0601623169958023
0.0693377863914449
0.0113257819259056
0.0215306090991366
0.0270514247177768
0.0161764220927142
0.154924289947
0.0335166733668698
0.0375198495849664
0.0481021927014935
0.014885085992394
0.0241216070462953
0.024406331298679
0.136009329855068
0.0501696176505578
0.0447200081658885
0.604107349605168
0.0631713775250232
0.0325732049538262
0.0323837689689112
0.0282157163234123
0.0217813355690525
0.0243751888919836
0.0727692692785594
0.106846257039431
0.27582310789946
0.0658922913887491
0.0236297655718425
0.0164431806305856
0.0870627571777417
0.0481200893633678
0.0414507224878978
0.311754650851864
0.033597769901066
0.148564404370577
0.0396979955183564
0.0316566759112244
0.0511478279094257
0.160698828657481
0.0216520225326188
0.450108022379965
0.522547960483844
0.0951217483632372
0.0183025614819801
0.0269790833247566
0.232356448929119
0.260979163417609
0.0204498538983466
0.0333807140266699
0.424092786269447
0.207381461489112
0.0333069023577154
0.11047037462281
0.395590384231709
0.061645332916643
0.0141359915499805
0.132646766230517
0.0166358948930261
0.0381947699593245
0.199289615826375
0.0221984711165436
0.283831137337042
0.114525022033171
0.0303282696258897
0.120926426536783
0.20885540441358
0.0187303753153586
0.056240188339234
0.105058259668771
0.0495939229669835
0.0191362999805835
0.0529237926187971
0.026954744130811
0.0517209240647808
0.0208163954684885
0.574369526332779
0.23335931151539
0.0461480806541155
0.0325564518781197
0.18351443844561
0.0423317483206615
0.0231543757631107
0.492902579073554
0.67877105168953
0.0183211812495622
0.151344005549773
0.0280217195997392
0.109519780741491
0.0165914124931863
0.508815058959282
0.0190604537010136
0.0174941708835952
0.0163870259379144
0.0496331092447982
0.0303666267424269
0.0413516300018755
0.0364998412134383
0.0598076591415279
0.0298033541022618
0.0340931584984604
0.175534195165594
0.172824902584253
0.114926181737645
0.0777948078013762
0.0251411457746184
0.0452383968337101
0.0160220659740432
0.0559506636263446
0.0323731877893474
0.0793101647100419
0.0294641310440467
0.0781147708193136
0.07645655162959
0.0865997772043364
0.129933345304328
0.024650192812345
0.0212563257407957
0.163351822517318
0.0148097281830313
0.127084098781844
0.0448215698064497
0.011825352548904
0.0292771106906241
0.0295416719580722
0.0229291414667144
0.0349653497032352
0.0311023842855719
0.057411251422246
0.0468134214867353
0.0221017733401505
0.170288454694464
0.339274600404723
0.0246677456797704
0.0437839130749617
0.453694856196533
0.42457598711357
0.0255903625386758
0.0338698324839654
0.0256305799371089
0.0312164873546726
0.0172397134189788
0.042156372420153
0.0307316360518762
0.0824221200082122
0.0229557944289182
0.0237802599357942
0.0438496720797754
0.144040447528213
0.0256691629381481
0.0116621185816261
0.0636973893455414
0.316207740406703
0.0294487984988656
0.0266335909223203
0.0283859588223147
0.131333012094777
0.212360828171663
0.041100020854352
0.0214910361940191
0.0332494160534992
0.183222219529052
0.638936588155623
0.0225088544504453
0.079953555756987
0.0246445224347089
0.0169424944537298
0.0220817132230919
0.52288563985849
0.0200569802130634
0.0198566084537699
0.323631464802903
0.0481100971231426
0.123056193966676
0.0462871148946099
0.0194546650095954
0.0389564608683688
0.0423457291222892
0.0353127068940727
0.0414115228965908
0.0338980964790959
0.0215799889981004
0.0227254211973082
0.0382861042927647
0.102299769321999
0.12399706814191
0.0379965972919181
0.0724963123914278
0.025265749057567
0.204637998876791
0.0512380105288118
0.175137314593758
0.0236043580560048
0.550627869497598
0.0216178635445115
0.0965245640370098
0.0182600499462887
0.0175494555392146
0.0288843808610186
0.0153463684889918
0.453426029976407
0.0282444796958025
0.03508175235279
0.0432897372173976
0.0207149167225432
0.0514569194695996
0.0508742252779856
0.0179730384820919
0.0213346220697638
0.066919107041693
0.0117864842556312
0.0475094653280805
0.0463605906677755
0.0198165714089648
0.0164969825852219
0.0496541876020661
0.236168575963584
0.0236344263381358
0.0654700453002916
0.0469179377411465
0.391732515548508
0.0322895528520386
0.0395431926750865
0.025521056210772
0.0862173899525503
0.10597610462962
0.0264837028602684
0.0391581796048556
0.18520635250256
0.0147777644962818
0.0355793409519263
0.0665862023564115
0.253040464309698
0.0191212618862091
0.0735116465906739
0.0214586926264725
0.0523514881660831
0.0716083976592162
0.0333038083317166
0.0367681326615997
0.365396498182454
0.0326612225412029
0.03517823938685
0.341979444693559
0.0239632667737903
0.0174040846817934
0.0210033226543176
0.0159779012719974
0.184782237738631
0.040340181056473
0.0336674331601245
0.0280892224129183
0.0218887126637817
0.0179739987212058
0.026012385068609
0.0754254565441486
0.258936647890026
0.02718003758416
0.0266353788898398
0.582712691417584
0.10591033096691
0.265485994275937
0.0619006267173976
0.0286710463632547
0.0244080305419354
0.0443485223431312
0.0406096364075483
0.304771081876982
0.0116716792385966
0.025491367160521
0.0355014782352118
0.0203584317022554
0.0176031522923361
0.0242772253960443
0.0572418558340024
0.0159730183200924
0.0137677239964317
0.0156535088714698
0.0482544234188048
0.0898133533458528
0.0212066231051505
0.0482832264326792
0.0290996159347043
0.50339192623388
0.0627702536642834
0.0355307433253166
0.0746799063361389
0.337878320138212
0.128127274228053
0.0345760089596374
0.0272593080173963
0.0262086011362644
0.02870701046859
0.0816716425883072
0.0339922663439156
0.0791058901790228
0.0283937235527958
0.0698199242210883
0.135393831137374
0.130700509364529
0.303091337476508
0.0752595908039329
0.05631711704599
0.0268417415468324
0.0439379267262396
0.125590157765081
0.163262405149168
0.168492751039839
0.024978656546582
0.0257306857047829
0.0646008629344119
0.0193802596141932
0.0320964710575236
0.0353864993090512
0.0439257022256603
0.393230762633301
0.0276729746643392
0.0440331290722095
0.0946064009283232
0.38223989386083
0.160602498990433
0.0610958929607692
0.0960928780091276
0.0218409611548018
0.576851910520106
0.0794799151787946
0.0158004547141017
0.534161451957136
0.143345212118046
0.0508766700818319
0.0227394313417932
0.0332765424538088
0.0224181649850209
0.152505090923823
0.0151349882313281
0.0926607066934459
0.241010987764039
0.041674467289064
0.0651328239069686
0.0162883450391931
0.398539114167786
0.0474389866501466
0.0250071961554091
0.0185000022382023
0.0414403272433194
0.295933049248136
0.0123744959444152
0.107211132329815
0.506348796319671
0.0287714658408349
0.0375573919001017
0.0113522651556602
0.024259083676126
0.111747338968494
0.0387521011635452
0.350537483879136
0.104665809075567
0.0482852411669062
0.0292182616614781
0.0206751248389449
0.0134302178999484
0.157979106621012
0.0400624967527041
0.0276200353591841
0.119525707862128
0.0547113865804483
0.0388436710730589
0.324857642772101
0.317965691168925
0.118404127701285
0.0731877002695353
0.0375186587128514
0.0224589558780536
0.0195037294838436
0.0615762063228443
0.0902815500214717
0.0287744852021139
0.0152453317826665
0.306774154822051
0.0387187600812781
0.335133437101969
0.0282625264051196
0.0288835459917458
0.0232656291906854
0.029381221759235
0.078212395675064
0.0978111130439091
0.319765402601544
0.128161048488682
0.0311899732008977
0.0248162177935261
0.0507469622078788
0.0228544355506102
0.0413138954702709
0.0436528048543162
0.470168069774129
0.0303242122778389
0.532024710379286
0.0653154280349858
0.0205574554565523
0.023326785818525
0.0650559118624342
0.0769670886494853
0.0277960226469436
0.0289953861959096
0.0140756849321025
0.0346701604778095
0.0147171478282138
0.445782709571347
0.0314338467971115
0.0372794526610934
0.269015005602077
0.0648204758624379
0.0127441655654458
0.144820868089762
0.0739418974729703
0.542714785029478
0.369783767774796
0.512478638615514
0.0520492224478697
0.0458790030627059
0.015103403100273
0.0547351341057903
0.0427419109122524
0.341752427638997
0.014678169538909
0.0896134354819919
0.022482732027763
0.0673982407822132
0.0554890496495312
0.0137170285069886
0.0325000751726163
0.0183271869900564
0.023025740342555
0.155832509155225
0.68473488090774
0.0499395531482529
0.0366643586953352
0.148489706697688
0.0455980832585815
0.0720201335789531
0.0694133926849987
0.0168996916445492
0.01281417296044
0.0238243662123628
0.0319562078198919
0.0175408340239325
0.017348139675802
0.0250625302525456
0.0440988102529922
0.169719985544351
0.0184555598399497
0.0569444048303185
0.184826403380782
0.062979709124027
0.245099298321534
0.0323731738489003
0.043597205268318
0.0282994581446009
0.0154081506975515
0.0231167680999177
0.0353994093059234
0.0665195220425595
0.439806724279975
0.0235593640791707
0.132721121218893
0.146348739481301
0.0324117046396171
0.503379196130043
0.357133264427762
0.0134639463993481
0.013544291625806
0.557586414177842
0.42782120958271
0.0195274486847687
0.0350631153690409
0.0352849979756286
0.013409496424798
0.0165478996705402
0.017837781969327
0.0304632191261259
0.0314357853238081
0.0177194644885784
0.0155532372426017
0.250412657604144
0.375564725957728
0.0683387029228887
0.0882361257827902
0.0555895634269534
0.0403864272578072
0.328630701084226
0.551900585619391
0.039697686086304
0.0247806843020744
0.01244274920064
0.0377370050575177
0.112224674283381
0.0318474211444178
0.0276305129536892
0.0890442918107617
0.038317728081042
0.0181782699387208
0.0339768258347852
0.025816845672063
0.0177164944363966
0.0185259496024341
0.179239915149739
0.0596700015163703
0.0371843520678547
0.0498437643609643
0.0238337027876301
0.0368202839666406
0.191146382427299
0.191176658732134
0.1179326880987
0.321367079387113
0.667709797344291
0.151610549827736
0.131871069103704
0.0457122414163487
0.0312799298775323
0.0231163503784014
0.318459677063347
0.0177336787414212
0.0287435747994554
0.0546416167294282
0.0559146772465669
0.0162688505546524
0.0190679486454449
0.0751461285606268
0.0134177074702019
0.0530129139145139
0.024269567506685
0.0514673451931551
0.0282071906104229
0.138367635111622
0.607446072781754
0.196598946866457
0.0259493896334505
0.0155738383988076
0.0482083708913873
0.0209672126209415
0.0303990659580933
0.204883257098265
0.681472770756489
0.0641925280411712
0.290807363694635
0.398076144015674
0.393690734257829
0.0304843527072328
0.0178880312102023
0.46247186413169
0.0316386985371573
0.541238363441186
0.0856037367190203
0.0633115407783975
0.0698608767871587
0.0171445129444874
0.0173591746581827
0.0613381002491564
0.0396924022038056
0.028139086587682
0.176689921835299
0.0351735402434993
0.0354955872195516
0.0438844717300073
0.0218967072435503
0.0405196839561665
0.024618905230861
0.0126280647535712
0.209296687856472
0.082690158679043
0.0738742506305342
0.0815753504331892
0.0339988801364311
0.0434006620523259
0.0648205482964362
0.0260199463683429
0.0200579607531268
0.0353604710713462
0.019912821079373
0.0227902816986719
0.0178544647625081
0.0218924706810617
0.0295801741675546
0.02408690363833
0.0575314826709595
0.029766757576962
0.0140490980003322
0.057455969986114
0.459508493828201
0.193720514622575
0.0194477873703313
0.0771537870367175
0.0212133405046585
0.146581200708934
0.0241129920878639
0.029778585516028
0.26358826405337
0.0335766121063889
0.069777544043561
0.0542202658710584
0.0131493746228941
0.020583205632209
0.0183574300652972
0.041014102647725
0.0514279725207668
0.0309568226322439
0.0248901558826692
0.188582485246778
0.0492468254936509
0.0772033772091735
0.075945372876385
0.177160213129709
0.0243448910272598
0.036912393181665
0.0324041482914423
0.0244553466813957
0.0528501044063207
0.0326530775132604
0.0384398595589496
0.0547914153530513
0.406105566161077
0.01708629687703
0.0860046496446031
0.490300995986123
0.458128670358108
0.0206459943844102
0.0434129475721475
0.0276798429538317
0.0429949419741154
0.0243721173655801
0.0192702369050716
0.141091441840394
0.0436514479156577
0.110106960452383
0.0446082008541838
0.292862359037998
0.0412940338504736
0.0148062497087178
0.464157190388628
0.0150354540895158
0.056939768066443
0.0811498117962988
0.106876116459247
0.0184876620846354
0.160818950072444
0.0370366159714706
0.149028487980426
0.103513914741035
0.0156865946773681
0.0217606729906021
0.588744293512005
0.0474236076538942
0.0199694174421531
0.294265192645175
0.395386109889024
0.029707265146943
0.0235858879175951
0.0674207879875777
0.198716636205558
0.0724812962481435
0.0239498172511784
0.0411467256524562
0.100005608888065
0.0182300742081172
0.525276484927734
0.085150277010019
0.614208293470819
0.0545860835403368
0.0469591500043953
0.0876964929092003
0.0479246710626284
0.0275805096740978
0.053347786526622
0.0254013990353002
0.0430313020956761
0.118127716109089
0.220897770268587
0.224872304700979
0.305352624130578
0.0196484812951945
0.0312713449901039
0.171888350007764
0.159603441323889
0.184750540814247
0.303119282814918
0.067670691064767
0.0556223349028081
0.118464397061158
0.112792714852572
0.0374636401347225
0.120350396620245
0.0131073611026851
0.0462415150721046
0.303577732320833
0.0694920143692206
0.606426868987128
0.0771709539946645
0.0220209665300307
0.0335740118948909
0.0179545049859873
0.0742173830375253
0.0258138719499403
0.360382810465231
0.1856602866367
0.0316315028724571
0.0194577547983327
0.0889822361477231
0.0640212221270677
0.0954849271257952
0.0170569056702708
0.0207360521854441
0.0425536385577182
0.135978020666818
0.0906157646284783
0.0279489577342721
0.23765400719318
0.0407048284246525
0.0356498653586951
0.476657704912563
0.153255104244943
0.0203958323568912
0.143032754141412
0.0878717728079208
0.0378185102513776
0.0603724015756172
0.0202663539363619
0.0206887733050435
0.309252223609303
0.0550794569112974
0.140131502989143
0.0366472024246682
0.178201541078296
0.040175282373428
0.330357130025034
0.0363935414655672
0.173217957552514
0.297213069260747
0.0352642428640014
0.0173556694218832
0.474800471936464
0.020696288731708
0.0281633114058638
0.0240314657195693
0.0207267237595948
0.0380734290485837
0.012904204517584
0.0910720767618805
0.0341928941068033
0.391718208481365
0.631497633309094
0.0755143531331186
0.0295184335749861
0.092462898652516
0.148745905583996
0.0536949259630725
0.64060361258889
0.788116932002818
0.0244213104604011
0.176572231986078
0.2647338049062
0.0295839895394739
0.0190665257034725
0.0255348472656303
0.0297957625060367
0.0348771334958237
0.032165556802806
0.0543987316444477
0.258554269212974
0.0191666544506348
0.0220424201509662
0.0773692472047869
0.0924864573681785
0.343349859653401
0.0846015614497311
0.0499716598321746
0.081921304818835
0.0727156872491669
0.0237346543603417
0.028927948763721
0.05635674003874
0.0374021339764174
0.0150836898924137
0.168224177359085
0.0199707683746946
0.05361315109024
0.0311746275748176
0.0114026372079516
0.0338211279933659
0.0334427018672733
0.0645133725161417
0.0165872899016406
0.423855687968517
0.0374928421716583
0.0299275518967907
0.0431649243891039
0.0171391124516446
0.466678290245375
0.0254967451153732
0.0683649332485968
0.246337392919986
0.0422202614483959
0.0470555516795691
0.536959907787952
0.0337277184404123
0.04943795973388
0.0554325967710099
0.0281698040590408
0.0263962150206671
0.322865668541532
0.109801936687836
0.0385935014949687
0.0424160741106321
0.0647688944086137
0.0918358653371722
0.259570800716111
0.0224324320434356
0.0350747053936319
0.24020252422188
0.0407985123849735
0.0160433928363668
0.0198572795676491
0.0442961595264127
0.0612783677608052
0.0792717078038099
0.0348781359012593
0.47188035587333
0.0234313930494965
0.181362438017408
0.0472037059575921
0.024114462660556
0.0659299668187917
0.0333404642800076
0.0163254150808924
0.164163606140831
0.0223663405327888
0.500362231009608
0.484046348132893
0.128837664738841
0.16842853397275
0.0398610493044378
0.0309939770378479
0.0533276422571021
0.0273089583525149
0.0541338824994457
0.0176285066683617
0.0182225659032972
0.0660028142251385
0.0232501240289799
0.0236189267417173
0.113661669869363
0.07187950418574
0.130599061692792
0.0434374490568667
0.0486849365310895
0.0256051970972581
0.0200813185524435
0.322390154358093
0.356576512560014
0.0327082655858736
0.0230611977094523
0.0182171180160038
0.0437193250821498
0.0393748084812027
0.189039873849526
0.0217270475927841
0.0227082422628628
0.120671516928949
0.0293123215188924
0.0259057859776094
0.063838804437334
0.064373208270355
0.0408167896042298
0.0427150204617636
0.0390590232227625
0.188606990178553
0.0450143070367722
0.073778552681362
0.0314335408756183
0.0358901948390196
0.0711376347260643
0.149654281956247
0.262716194127732
0.0339074606623346
0.334890255392086
0.0285804960398227
0.0405275746201027
0.0379037272559607
0.154138068961762
0.0155278416165686
0.0581002104547593
0.0642440836812568
0.0472240034731201
0.0494605800943727
0.0453777795096361
0.30664349988318
0.0567335386980161
0.0144265844132686
0.0147671230620055
0.0307356136481366
0.0165235282976295
0.123033048311851
0.0236999586620309
0.155135716662652
0.0410377666276472
0.314711504669829
0.0365359323730501
0.0170192785756665
0.0345541151227503
0.028400014431767
0.0217722977628223
0.040244613424251
0.0237664302680082
0.014905772160588
0.448375428076898
0.0775651921470564
0.0182690652210131
0.417594222801448
0.0323047693392253
0.0560415444593146
0.0223162687463111
0.219983762906922
0.0345879028026078
0.040123056732448
0.124621605810782
0.0921753958863312
0.0381513265575617
0.0540526349793423
0.0235479253094778
0.029261744992881
0.166368309508862
0.0425478056297051
0.0521033320020613
0.0242234635025542
0.0371246130419754
0.496553284829409
0.0547520226481322
0.507304875196388
0.028159097232862
0.0291170835825628
0.0270135094617734
0.0532509400435174
0.144572422924904
0.0278823511567062
0.0303489284620669
0.0241541580499089
0.264938075772989
0.0235969399638703
0.0767247655208931
0.0194745084857732
0.0374513708970111
0.0339999776353197
0.050069268835796
0.0786400622601486
0.0217826478579596
0.0156112691196739
0.0191843327720292
0.0276817456108208
0.0582292440998973
0.0777566978013148
0.0887831935450337
0.0434856034295606
0.0151424884336674
0.0401320959692348
0.0338752960087742
0.0243612083580949
0.400553527116233
0.0392771444992827
0.112473069876297
0.0239072204146309
0.142365666908332
0.0359621244347714
0.0570273305699612
0.0291798878042208
0.0272076083955795
0.0307799263499483
0.017093153461243
0.240362401849154
0.0272072022290762
0.0262070106743469
0.176331749954391
0.163999883737617
0.0163861054321239
0.0188081297795707
0.324953556970303
0.0144440630394332
0.0253163301989968
0.0252326791548588
0.0141001410316903
0.0126010064888427
0.294161370524428
0.0675919648168689
0.0250857377440039
0.104094876731257
0.0202972956967566
0.0453992969523653
0.0179264936944096
0.0455511684009245
0.357659905721645
0.0771324605258734
0.0172715210006941
0.0299147184934223
0.14108316124959
0.0150427148820412
0.0823359886769312
0.317341240787519
0.0127349024751428
0.219026684776997
0.355978840569289
0.0468666109754897
0.598738626912642
0.0374711285937861
0.0205514263022929
0.0313878190680839
0.373735990001639
0.0211625561260597
0.0397829630729769
0.118374775178712
0.0179535262007315
0.0173380482097361
0.156753970987986
0.144971504795712
0.0135018684588347
0.0328876443038735
0.103727068263698
0.0294749264712425
0.44673073825281
0.287267019844587
0.0270555516657198
0.134840454514501
0.0345397963572392
0.0468740233486243
0.0837769398820231
0.0229201799355874
0.47203232909281
0.0310922297337269
0.0285846217260949
0.0834123200917792
0.0323408074612209
0.039895323672411
0.037284660546799
0.036852574335571
0.0226738457517623
0.0276955240151507
0.332630851342519
0.117211907615644
0.156148882534922
0.361180647786107
0.547516201300467
0.0171709093392045
0.0197001551506891
0.0881840445528062
0.0228208259556724
0.0397226763707943
0.0295537183243445
0.0719900624385798
0.0453084405207755
0.071167217922662
0.0126938535658532
0.0918987956162108
0.0231016600476593
0.0213266886134818
0.0299957381547627
0.0217959530380012
0.0167833660201723
0.0572391748426195
0.10709853430592
0.0246667489601864
0.0207538107567924
0.0328388219034414
0.0262672856947143
0.0287076191186374
0.433957110698108
0.188042605697969
0.365956409793809
0.0368711921101355
0.542739956945574
0.209572325517296
0.0143541906505501
0.0199160510032432
0.0294519892563329
0.246312133999344
0.026980038100493
0.0931631247676811
0.0242618742665518
0.0231012848136979
0.0253299004712862
0.0597028008386415
0.0909561715455271
0.14343652060424
0.0217250305517787
0.0224161849028198
0.0898896196838185
0.0258995577297757
0.0823881669627163
0.0987694182230323
0.0552033295243033
0.0176980982588928
0.0443176108848216
0.0179301423706327
0.0425953308378858
0.0498651490826288
0.023669539367001
0.0825147247832682
0.0906547027884488
0.0467838918877284
0.0409806788903168
0.378395103148435
0.0843462113236643
0.0651507935396817
0.0296653068046284
0.252572401083441
0.0947904163111904
0.0249212487200308
0.0250707136235757
0.273782097201779
0.0302414457560559
0.0301291265035077
0.38708969347436
0.0476420457440606
0.0360998559389215
0.0242312246431323
0.0525463027658928
0.0296536233569384
0.0227836360405901
0.191336568465209
0.0578165052169868
0.124217396889774
0.0156816286040532
0.0601913256245224
0.0710572385791081
0.0320354821313468
0.0246082445211271
0.0550080486248629
0.0231612003178853
0.0770949536382356
0.0190014775207591
0.373189711109468
0.0228809193986042
0.0732774776321168
0.0375719831362305
0.0289378674684888
0.02532564654533
0.0385096131215358
0.158399932980543
0.0741105385926331
0.0207337746999431
0.0197046632987329
0.0887809677232887
0.0977608623266998
0.0206452156673552
0.21687591210292
0.306398431532458
0.0408209987813372
0.0301595869725567
0.052706685942343
0.0167855609945097
0.0739057085151422
0.0474438848124866
0.305817294175457
0.206642703613421
0.0335043876689207
0.0629564527362365
0.0189171377761072
0.167594201322307
0.349499067085518
0.0681293975137125
0.0846841164259443
0.0167525591936144
0.0468365955890662
0.0283105046771626
0.078873854281112
0.143908483825084
0.0258360197920126
0.0459719149153001
0.625339661578134
0.305798995059718
0.177524755243592
0.0282289562610244
0.40771409078682
0.0545132306055917
0.020138988663296
0.0507864994840249
0.24375507732978
0.0581162230053425
0.414377850568009
0.0588683303583178
0.0512517705520679
0.129723023164364
0.0640144496008497
0.0408090883206602
0.482407533503111
0.504029697327181
0.0484889155283836
0.0927679279645325
0.0181893500882028
0.0327218085942936
0.444712990677222
0.0279241662139601
0.145737416512877
0.020174349158124
0.0146543692044207
0.0559599528422573
0.0142773415272657
0.0285729118111074
0.0406782699878814
0.0541466825044263
0.0472905031320991
0.0176290941356453
0.0346879154548185
0.0200703816985056
0.0185023245404871
0.119449390653195
0.098346079636941
0.0306108780597833
0.0753740964944092
0.0507743668150725
0.0456214182929259
0.0595941143196567
0.0421548539600357
0.355940415083723
0.1605181754141
0.192150755994091
0.0446323710745664
0.0298480195717411
0.0527249542473188
0.0502541721947309
0.0224389526683011
0.0477760277592662
0.126476315429441
0.0442722808100343
0.31348566020018
0.0234556319147225
0.0498071238405872
0.0156578913125853
0.0251396311153343
0.0196275289311537
0.156247061593571
0.546011865281306
0.0576353434947675
0.0302636618343747
0.0326538455919238
0.0220142043833788
0.0459982953500643
0.0132725225963441
0.0126624419053471
0.0367662499909991
0.0226106932358118
0.142516745687865
0.0280373144887637
0.0477631072177003
0.0588969638482869
0.0310568325263891
0.148744103600243
0.0435283398770637
0.0264128729089445
0.0242381596633002
0.038963183131949
0.409957027886047
0.0324387579700327
0.422736677485532
0.0208250720508618
0.0436371220590674
0.0369672844052784
0.194537433176067
0.0829537228968384
0.0205532033455173
0.0312108654737101
0.0250135420736027
0.0274259858639275
0.0310263825860975
0.0226563354929716
0.0637069334626442
0.0285351258981116
0.0503171283997888
0.0255973987328672
0.0965547102573279
0.0318556419602987
0.0804411883492691
0.0246795311150538
0.0738898031707575
0.0252570622942066
0.0466602421565749
0.0223341754318148
0.147303132621758
0.0631186394957734
0.0260982919016872
0.0303222046621968
0.663156524833796
0.0342787058926057
0.0241383880930927
0.228811168342092
0.405639206223133
0.103241579164983
0.263059739177086
0.0494571203148034
0.0538131193547924
0.0259039168252218
0.109212894103466
0.056369660278028
0.0135210050056341
0.0163060432526295
0.111215033325757
0.230921590859421
0.0167788853216529
0.112350703508373
0.0219508235979412
0.0153492320426958
0.110275745161113
0.0323416907288042
0.0455037670932267
0.0296803665546361
0.0716582967384215
0.0247127480242422
0.0250980783048099
0.0406146278399591
0.0458679174691718
0.0708985983379038
0.21356036391785
0.0307147915486815
0.142708828775303
0.146670570777664
0.244578608517713
0.026128640217035
0.118873960871295
0.398315249380451
0.0303022887698599
0.467959727243244
0.0121252241493597
0.023730715324588
0.254778971188868
0.0114945983621466
0.0312210098087857
0.0272654589730566
0.0392809615983873
0.377983954959869
0.179027934270628
0.534719009674236
0.144207540560866
0.0168433204213784
0.0504492485614736
0.106729892101965
0.200912480409359
0.0388937587473099
0.0632533266678493
0.23342027930789
0.0644169583226536
0.0321979269067406
0.0164130832363245
0.042242694771351
0.0149630690942997
0.141680681670326
0.467881041995269
0.148976302925401
0.0454865017074479
0.0322197586155378
0.0324489458347131
0.021021986760996
0.217746303796748
0.461676291630206
0.0236027763853905
0.0160116665122054
0.218871392066559
0.0217004292631146
0.202488922014426
0.0631207780256331
0.213200103751174
0.0670130413950261
0.303772607519642
0.0299002884477604
0.0524966270190631
0.427939571277901
0.0768037081529834
0.0268950499788603
0.0247548409417581
0.122402938008251
0.0202485610924839
0.0218521863604767
0.0357532578986769
0.268280182399544
0.067816692187356
0.0323918075125944
0.0263825233648333
0.12033559296639
0.0515012026445239
0.384991992622386
0.195293786389618
0.0721072935835698
0.0184111101949578
0.0504843574902379
0.0583933894927124
0.0163211682828027
0.143409282774869
0.0231286107724701
0.0473893869263057
0.052171577599372
0.0178490892363794
0.316890380162969
0.0362467357096987
0.299304986200852
0.026484161789745
0.0247672612570198
0.0320956408844523
0.463647094555149
0.0517890247476777
0.0563771450182441
0.431616835558646
0.160868601978696
0.0224704283054083
0.274730774616395
0.0794506502682592
0.103493332430847
0.151414184357461
0.0415246729548329
0.0223907147409981
0.406835286350918
0.0304206789909547
0.0291017143610126
0.224694807748502
0.0669876178786513
0.0525907152877571
0.0454915642414359
0.0529951270605256
0.0232327282543926
0.86279852726749
0.0188796790026326
0.0135025127024771
0.272680490188522
0.0297477611264105
0.261090368147686
0.214967915885993
0.0150612521773818
0.0132099859490052
0.014791321314672
0.330581084825908
0.288450626425383
0.0473584351985397
0.0220261778262024
0.0238865289465993
0.048347688267345
0.0303902957362828
0.0494457142841372
0.0376746082644575
0.386319378075785
0.324192249771102
0.296595054721293
0.0151831269840655
0.171415759602898
0.0541141595679737
0.0289343456692075
0.0703305327432979
0.460433246822497
0.0272752573475164
0.106188705082443
0.0153546015505588
0.366782427791014
0.0398647821055167
0.107832156330608
0.058643012242999
0.222921631086177
0.030052773794733
0.0376118612839528
0.458854758258947
0.0798298051601758
0.0736775567810349
0.0660175866086638
0.0261770879477817
0.0363820177793171
0.0551071131059756
0.114499882494881
0.0219947727808784
0.20271065552224
0.11229013736136
0.14426809595496
0.190301132404606
0.0422762216999419
0.264678134634407
0.0195466264441839
0.361765589208018
0.061421997898414
0.0426916569065798
0.0446656085052793
0.0147323055883372
0.0137912435671304
0.11368951167751
0.0272197217504408
0.0374636877549386
0.496645872944562
0.314601246778038
0.286314707278898
0.408921920284094
0.0480492611544905
0.0494792130675813
0.0436659879685001
0.0266537824728349
0.0236263609738245
0.0254120937079724
0.190896235875185
0.034694792067654
0.0683612887284428
0.0378700551048633
0.0342193463086802
0.259244715071781
0.017401232280233
0.0507972542033712
0.0368097418822284
0.0603552671358365
0.0202546684141098
0.0515594199090907
0.0423043613037588
0.0482190490787889
0.0351542054897674
0.073493768106231
0.498247367112713
0.0274137126547713
0.14883669806277
0.130523674335782
0.0433498702904452
0.0204962928256927
0.0225280118920602
0.0572485234005867
0.266543462770684
0.16464770647976
0.0273976902188707
0.0262534450038607
0.0348526568206109
0.0354182235182996
0.0668067982568714
0.217953795655381
0.320447084360791
0.0352954751630609
0.0341839473165908
0.266668123101415
0.209932449805903
0.451826934900744
0.0588430175938172
0.0555351758125504
0.0359831514205544
0.0170928935104119
0.0288418620868884
0.430020362340017
0.537043586905925
0.0259034788626461
0.0119891346770694
0.0432369597708927
0.0313140378344433
0.182165382794732
0.0481025466404323
0.042545516724672
0.52792718657932
0.017235154390928
0.159305537498688
0.284928134106003
0.0691922587061155
0.267927841955769
0.330713222997616
0.0200934910884369
0.0454611020515473
0.0759837927043405
0.0413219711903144
0.184721037784389
0.066877148292184
0.0583537716673418
0.0170219699194771
0.288758007182549
0.034209035454079
0.0931925086971698
0.427583464960598
0.121900565075742
0.359897111158783
0.151903284079835
0.0186640115135278
0.0177875193390222
0.285815198615915
0.0594747450108704
0.480607545945822
0.0624107696360389
0.0151781709098992
0.0195794895281406
0.0287147231541264
0.173379240114569
0.368129593977236
0.0293069823389652
0.501986897206251
0.103014658013968
0.475759973471396
0.0585681263640318
0.0289775140664327
0.0160612175670381
0.40408531603937
0.060892007812663
0.0292417600389237
0.0271747772447512
0.113829199976926
0.0184023330258261
0.0522482236308589
0.333878798229896
0.0380219168068614
0.0408308173470036
0.42917888367131
0.0190905685651989
0.194475795803791
0.126641678562586
0.159927781501728
0.152423474509294
0.0918297012659667
0.293106012019694
0.0543199998181169
0.0410508159625027
0.0210503253374111
0.044482521300251
0.0205537691425169
0.210041569732273
0.0424794326858778
0.0199418897055466
0.360604452299988
0.0300945778727408
0.0376477306902348
0.0460967911454437
0.0695550571422525
0.0675241073555015
0.0257170605497238
0.155687770597976
0.0153536695952341
0.0632632150645879
0.0219290015192904
0.0974444965237539
0.0411786567846433
0.0554444352278514
0.0255016295825668
0.128039838133136
0.061754679977691
0.200831676788371
0.0193771323121353
0.148743571852086
0.0690591859127269
0.195531819286809
0.039803305046518
0.0224710628199972
0.0226861791101411
0.0946262053022066
0.0280152009903234
0.057068451241577
0.588325174134648
0.114657135701433
0.0696091286418497
0.0227535341028116
0.183469952897646
0.04327987768294
0.0407723639868826
0.0247912877453205
0.369188201119386
0.0145636977244256
0.0715659656768367
0.132489445352099
0.070324527640912
0.0307438937083311
0.0185001877835728
0.0285093982621375
0.232799077052578
0.0255900025794492
0.0517557050310127
0.025234469378567
0.038127307328808
0.0180876471877
0.0244929012198856
0.24664855991003
0.19883728079847
0.140745568338174
0.0960484291679949
0.0891087733636377
0.086752061075494
0.0177915656653061
0.0107593044582202
0.0324786731271006
0.0306544829745999
0.0462351612528449
0.0347383691847615
0.529594190511634
0.0317564324552708
0.0569747270966851
0.0354603794074736
0.237585002728423
0.0364875113754244
0.238044369206281
0.0300782906128237
0.333421813698833
0.0569473022924326
0.0258919855648024
0.0169193060459351
0.032944077642811
0.0146291783000436
0.171235700647033
0.0478179698210555
0.0339367218294915
0.1955166669036
0.0658862615027235
0.030534757207136
0.0120364422509749
0.0423992280013206
0.0231878544735913
0.0423066544994696
0.017214830789931
0.0382469930961882
0.0441902425295555
0.0974137173857878
0.0274828773052597
0.0231095158988766
0.0272476803445749
0.336423017779512
0.0784295396960757
0.0349006286805954
0.0421747606545069
0.0617363087015185
0.232748750846038
0.512720023948326
0.0369719067091969
0.0330604699464861
0.01601660952522
0.0311924796721309
0.598045843464441
0.0283487374439143
0.0212635932852753
0.273088209691184
0.492105169597981
0.0393603770101667
0.0129369658872805
0.0412691845157329
0.0153347374275047
0.109868667323293
0.427555134708488
0.0273680969871389
0.493871952794259
0.0487081009043897
0.0790217501605845
0.0262127616458384
0.149880258276568
0.0192358831386213
0.091555667598414
0.107887674728174
0.26074423262598
0.173767582631269
0.0841144603546971
0.435360569514182
0.305021082555031
0.0453737725797569
0.0200242173107885
0.0264166759248594
0.0303812195384924
0.166394761231315
0.0221068093948426
0.0229406280618962
0.0878945393389238
0.0410292807789879
0.0410056488108993
0.0401275342530658
0.393371518015414
0.036803448966496
0.0826027518339193
0.0276279800458137
0.0959408160961224
0.431700910978065
0.0648316398944294
0.0684366016899031
0.0779791097984236
0.0555995806907692
0.561037326370109
0.0244453930290899
0.0352193842617268
0.133479366382883
0.0297990346758103
0.0250502499617438
0.215821214461259
0.380806752272411
0.0606348372201691
0.0471380466554439
0.0898004947459275
0.0154787304705489
0.0142125513864768
0.682587653740541
0.142024271208406
0.0340758092320326
0.0569767656303258
0.0299169757272141
0.157237932381565
0.0598278504927162
0.0148677801752869
0.0587891422081718
0.187240701067768
0.0372931384861433
0.0543244917096041
0.0486827344533461
0.0414291763819389
0.132463264693811
0.0449312406528484
0.026873628744766
0.0738508276430091
0.0281980516419062
0.0425080520331254
0.16238410843771
0.350205460591713
0.273064601952889
0.708800218742887
0.440103422418374
0.0301004734398007
0.0232076592970494
0.0449160847615564
0.016603564737358
0.389015531343212
0.0353341851078884
0.151968722894534
0.0246289921753233
0.452287265583013
0.0286498977489458
0.02315750214387
0.0244241369810815
0.106769444416921
0.0245195383606241
0.0170888622594702
0.105851564968596
0.515232293459482
0.0158978256996469
0.320437023776293
0.112399841006504
0.143179889537532
0.0581152903972878
0.039708367998552
0.0432211041493391
0.0588576034641695
0.146774845109941
0.0198002166187893
0.0321592601507921
0.296694646706648
0.019081865268592
0.039935100265653
0.0575441851544186
0.0686675217993092
0.0468574827205317
0.0215624260371092
0.224358797338257
0.0432258172097686
0.0362118265798354
0.0539200918340378
0.0532093092373834
0.03261527585261
0.206557246951642
0.0239337821717125
0.0639400366039218
0.0449720243006569
0.308994232193731
0.0795739751108504
0.0495691616377246
0.0717227288811433
0.0226201516519231
0.0379222447412888
0.0170298803427435
0.0354457170294706
0.133874714286762
0.0315190535249513
0.0188116793039583
0.0549894403968519
0.0893219101312419
0.0436224638216483
0.0214856301379311
0.0225206312792962
0.297394313328941
0.0482878995684975
0.0669211887972719
0.018448640398222
0.0164286412775659
0.0621418260026736
0.0262895250003941
0.0546502265752595
0.294400418152731
0.0176688703861221
0.0487842138234058
0.0502211889348188
0.0236940691880475
0.0132173155274885
0.0193671061833175
0.0275327083253505
0.0699468992056754
0.0218682720167772
0.044004939260678
0.0243663857046712
0.0328887318594782
0.0376853458717049
0.273653472429403
0.374152991836923
0.0467681581573798
0.0373052724763911
0.0287169528972928
0.229151325519386
0.0296019029637166
0.0553322002157553
0.176368999961664
0.135860248232122
0.184119380651303
0.0860586648004346
0.0397340834318079
0.0387218086937763
0.0222358503587267
0.0452832150582226
0.0486104538938729
0.0281431678812085
0.117885950507974
0.026354976693298
0.252510083218502
0.389355406702919
0.0218994564415684
0.0361956238317244
0.0288604248096944
0.0227657063374457
0.0171841235076641
0.0271043549384445
0.092931645794824
0.0315064688167655
0.325539705792176
0.110724074996386
0.0123979924152615
0.0938563869167122
0.021774436804423
0.288485513959716
0.0562691383864785
0.0254710802396508
0.724632765934317
0.0263648911556581
0.0283170606337133
0.0192315227453623
0.052525728405163
0.0267502925473687
0.13681070607253
0.495149356855064
0.0461560397184083
0.307636204010608
0.0250587747288442
0.269902369957554
0.0278713016786721
0.019466320873264
0.0129870418262683
0.0424899384942247
0.0727131566573852
0.310939915056131
0.227347282676858
0.0345469117434328
0.0693766113322347
0.304064149819013
0.0487964471353419
0.030774145081837
0.0390112384516844
0.0272949823130898
0.555822346100748
0.101554017778153
0.030574136465586
0.0132157030867302
0.0152350579611269
0.0544896487550152
0.0430765085049525
0.484550065639746
0.0727052303416694
0.0271969594443671
0.0424386406384999
0.0708388491854066
0.0446629064927873
0.0427701345026672
0.0287295612522988
0.0504155572187284
0.249690103407991
0.0796828301909915
0.020285517508364
0.054924637347187
0.036246343146168
0.0169318522213799
0.0189304200799851
0.0278946537733034
0.0804167514745176
0.0325872840100765
0.0472518783426975
0.0510556276480935
0.0447378326631581
0.0903282031437664
0.0242217358646223
0.0134019864315195
0.0146444762597361
0.0259427309013582
0.0348738629527589
0.0282000399384178
0.0365484312682596
0.281987447365765
0.0401949654957099
0.388591857441908
0.477419214954815
0.051852018162209
0.0261074177036149
0.0176051667677104
0.184922848816548
0.0952134618157325
0.0148355621567706
0.0269671813630285
0.0268253311255372
0.0152170487379921
0.0126202962608218
0.0146180163527385
0.0481728537041275
0.0275983354146498
0.030367927483092
0.0543063300803053
0.0457507454281145
0.0354732884294809
0.0560635714377211
0.0138579892087226
0.0530634680251886
0.0276061143879702
0.0313707704857689
0.0370536052640054
0.0767005294500626
0.0402996939870746
0.0213277004255957
0.142396856453633
0.0380684051492578
0.0327036879051631
0.0342197592237232
0.0246455814088891
0.0170982211907299
0.0466686950588171
0.0235027283669336
0.184762663654319
0.13683337312836
0.0581652957376991
0.0285129079779691
0.194832837650583
0.0565957294971186
0.0210577883179494
0.0347757049031655
0.0144395132393403
0.323946999605237
0.0287257897417876
0.0689745983759279
0.0357014955235235
0.087050388891622
0.150261109483939
0.0228830771169066
0.0347915700134172
0.0231090167732314
0.0167199985726353
0.028998186762954
0.037536106057492
0.0361803384173238
0.035579682358122
0.0239980814385945
0.0391816626936514
0.0965480582311691
0.0220340121797623
0.595164315914441
0.548549737640142
0.0173186004776374
0.0266170571809588
0.491065305328957
0.0224598147535804
0.0329555167419349
0.0906305901753015
0.0356625894114891
0.265833227547859
0.0816815920676811
0.0237882394525745
0.173816557716073
0.0452123478189565
0.483018182931092
0.0158141975741381
0.0455179399419231
0.332575015817019
0.0187499755246164
0.0443864047094169
0.0231539005506005
0.361471792888068
0.038960249417279
0.0221328919758464
0.056016219512225
0.0859201710679976
0.0492964481024182
0.258065481406957
0.0828163356910897
0.0171683537193196
0.0184175744328981
0.0695668068428242
0.018642312680744
0.0341733446582462
0.252085243068125
0.0138391492748568
0.63729637604324
0.523370754415013
0.0373223043564392
0.0416000298326591
0.319789903970338
0.0209270848242482
0.645580817330534
0.0388648177511076
0.0213400850001922
0.0276804266187758
0.786724771754678
0.0222916721738876
0.0562434137805323
0.0391864051627331
0.0285001424512566
0.0399169777626841
0.0220093032646472
0.0346694585206441
0.040457356394774
0.0442366059494154
0.0243114113268595
0.0224357336947713
0.0265950939374666
0.246909076595524
0.0768709995740066
0.0320632372197792
0.014206494129225
0.0283475049328189
0.0731118091867199
0.0160751953235546
0.413371050756269
0.103849260893472
0.0189686955647289
0.0185951784041007
0.102079414953781
0.0374485722836104
0.0555869673631123
0.12563872999469
0.196291213817399
0.0444804625268603
0.0170836868459033
0.0275689423937055
0.0951750374509674
0.0417145444709546
0.0236642560953412
0.0467001071391703
0.0200726383911609
0.0153344310241903
0.016158279031404
0.0568925676313219
0.0144976781445841
0.550602219921493
0.0207645052223467
0.0354695501662733
0.0443810534328288
0.0275838360600496
0.0156594009714993
0.0220725893730416
0.0468244970041296
0.0483252370029886
0.0192353410119852
0.0521457707175035
0.189336134164211
0.398975557961888
0.0463645034289588
0.0163456242279508
0.0276094960893109
0.0564978302338327
0.155056660670022
0.0319034536039251
0.0246912148232301
0.0225594130899558
0.0511869505612397
0.113040671735841
0.160737411294407
0.0832448073878695
0.142591029196699
0.0184915644210409
0.0329675725752989
0.358618407849067
0.0421665276885365
0.0277614965786316
0.0423893142295317
0.0856326640474719
0.447861962584781
0.0186123130443399
0.0202108923652179
0.038146608767876
0.138364119924301
0.524191100877571
0.51658297723586
0.171867693783193
0.0479704686896113
0.0382990130870704
0.0225206359231995
0.0861286307962258
0.0777918580327959
0.468128178916921
0.0222074600822969
0.0201672445292854
0.130833885469904
0.050834574777381
0.0251588231789815
0.104769946452239
0.0337201812807459
0.0917759148190416
0.0468989193827747
0.430401354863928
0.421302163244055
0.0813393559342959
0.0484614706025193
0.201680869438224
0.0641386355648082
0.393103241870475
0.022863264899039
0.0328548813254271
0.0515619751674087
0.0313971863491967
0.0479351658779825
0.077531398434676
0.0389091471586893
0.0473994304978677
0.0464513354805357
0.025639758614604
0.024482147861629
0.0206044287722146
0.0468406194884661
0.251807050893181
0.0172465454063728
0.0485041678785312
0.0655349624152985
0.0576605779095437
0.0624852416816699
0.0441334214023423
0.0219499712587771
0.0215486260201265
0.0549294695627371
0.0316777836251814
0.0185951530348132
0.0566508882043484
0.059782301960492
0.0254914797190334
0.0875183811313269
0.0303063273448716
0.0208377031135198
0.0695695366766447
0.32771486025478
0.0264434005310388
0.264068611773103
0.390599505071675
0.0263699720589375
0.12335948085611
0.244765501886052
0.298752568237173
0.148911102518838
0.0237405811684857
0.0361438157476958
0.220225828027666
0.0269694418861551
0.019856655794274
0.0171326748049682
0.123928018368941
0.0135552264217599
0.0319555519476758
0.0442137075549462
0.0237481864933259
0.0387097019897787
0.0218941793560162
0.0630277052382626
0.0289537108663957
0.0527131388202128
0.0158253691636915
0.0409055106870756
0.0270330423800161
0.579966370673237
0.0712442549825211
0.182365062619546
0.182127567833811
0.0223087667245032
0.0192138013671741
0.0384184399591025
0.089902542042832
0.139509351582693
0.0413590746375116
0.0198876975406432
0.0277352360486021
0.0186897200315041
0.1047469984828
0.0305670845940585
0.034056747438812
0.0140253355910266
0.011947999412221
0.0358614877420034
0.291281550172766
0.0191719983122802
0.0232307546123633
0.146450566889397
0.069369351433159
0.0179440919585607
0.0409045406929709
0.0212014503073379
0.0172348165111803
0.0360205306578664
0.2063564049166
0.0256336173901884
0.0764356654930743
0.222560641451265
0.0188760019430675
0.258296067014646
0.0418583051921884
0.0512176300120684
0.0179068788518729
0.0172219273221987
0.0380860544353281
0.0606990924208058
0.0435689966076344
0.0174895023258349
0.0341176312076429
0.0217004591396205
0.299244634972558
0.0538412537110672
0.591406125844721
0.04136588037042
0.0130097978580472
0.0196616066334146
0.0673917703183866
0.0335024170280227
0.0597012774194605
0.0226503781940049
0.0225449551002489
0.023555491777188
0.0198904741910519
0.0389989913264009
0.0183787727868981
0.0257018997082258
0.0406024587228561
0.0169922796247488
0.0256914545671851
0.144352014941862
0.469472247491848
0.21655384539243
0.0194372135460668
0.0134203105935679
0.0240702656684936
0.0497698872309215
0.0142317309841602
0.575490889286476
0.124726495227959
0.0216775497245825
0.410392756918202
0.0319959187061692
0.0261299221839038
0.0138402469000856
0.0288448725239107
0.0204658803579904
0.407376951974624
0.0299551355529614
0.314741732000762
0.280177928014072
0.0246716754129544
0.0443271815307196
0.0449570445799765
0.618253403040541
0.0339475199309189
0.0223769664733122
0.0191120283989027
0.0391239689360777
0.253759281748047
0.0464295696743328
0.0226659413339546
0.00996759166508114
0.632902412228592
0.0538934638895187
0.171577371686937
0.0320777982087122
0.0220997761216559
0.0151799852087372
0.161155585788241
0.0525594058870855
0.0229586876844456
0.0262977190562196
0.0244416193394367
0.0246014594843061
0.194737105268456
0.0636872366609304
0.310485206203504
0.0174081743490343
0.0545965888700377
0.0915382912874415
0.0263796906544394
0.0330652390677214
0.0453596920258298
0.0235411064128438
0.0480568415323822
0.0457124367433586
0.0613491172788048
0.0769017620560055
0.0464569537946938
0.0292393508823124
0.0212291754175673
0.0251860981021401
0.0190933344578593
0.166805075566156
0.0528052061172471
0.0177494500286182
0.534937022246756
0.0410117341685853
0.285549757919817
0.0626583614517248
0.0663772272604806
0.0422541401397793
0.0490913481954889
0.013118237463988
0.0720737542515551
0.0433956440956498
0.0290111078348354
0.0394278231240972
0.0184705597136672
0.0476665135395294
0.170709192796251
0.037107479121665
0.294702544643369
0.0222727778733289
0.0425380812587602
0.264802010928556
0.0185604450190105
0.0139446669161473
0.1078036795929
0.0643689414107284
0.051538432214869
0.609232972008287
0.0582103371878433
0.0886281440065089
0.0407440894061006
0.012278992235874
0.0775384896003163
0.446188412698093
0.0247842739631547
0.0215288614159638
0.0269792004272233
0.202059387431779
0.0363323008260832
0.356885169846693
0.0166526408773579
0.482232435321749
0.0645739773272207
0.040382357284956
0.105776431608239
0.0850199555157489
0.110491143850222
0.287709894570407
0.122623317360178
0.037981271092349
0.615268992821725
0.0404515528509369
0.0456220000686636
0.0368667448828452
0.291947772405819
0.355774982867946
0.0134394571217474
0.0192823277972754
0.0344505337336677
0.0662341522425435
0.0237821647637544
0.0149093658525773
0.0971424718776058
0.441140449920865
0.0875407582572365
0.382161068845822
0.0219074110641591
0.0739001535769611
0.054338376463628
0.0360195406208414
0.181446202485637
0.0361214136302099
0.0777726969723161
0.0171516215505312
0.0274762865805927
0.385723646002443
0.0243914099608375
0.261504961537326
0.0310552567107417
0.0431649615489045
0.0220218963294557
0.036196150436434
0.148448083055323
0.0547218071123093
0.506265472570478
0.030111582634301
0.049029961474028
0.353383431718594
0.0579224880172096
0.302763401261821
0.451879835805055
0.0275393257759545
0.153735489205296
0.0404351292745679
0.0241002806910444
0.0297690980861596
0.362062045858928
0.0997103437559627
0.0199818979985818
0.0399248264439
0.0171379038701487
0.0491517697483311
0.0250375964404301
0.40670186080972
0.570028082424348
0.483737722540872
0.0194457736742096
0.0221013926172122
0.165063645609021
0.254053037717367
0.381438158974019
0.211490592806405
0.0621296797657566
0.0215804166738277
0.026413484996902
0.0976247257077757
0.0200535424046547
0.143684585099884
0.0565647060524025
0.0212061753554961
0.0630797911960222
0.121258875062034
0.135671660857123
0.0184346649152908
0.0252212909433312
0.670618529997136
0.0162235561165737
0.144003752746914
0.0324918635100961
0.0339057068030718
0.612097216651902
0.0158616541547039
0.0232493764771825
0.0457568998585286
0.166770990474754
0.574135744225493
0.244998794466449
0.0250596138087875
0.083962707984848
0.0253482266127151
0.508748369353417
0.0135191209850549
0.0459895859325412
0.355190296568492
0.301555663060681
0.0610653740801735
0.270980361349454
0.0246609534723709
0.0800006358110226
0.13316970932763
0.0247315435799037
0.0105122280803106
0.024453291738919
0.226686546487498
0.0310021671040267
0.126014047216859
0.0716634647999838
0.290447837146601
0.0216148820849723
0.605325178810217
0.0395752912188744
0.0127252538651838
0.239666961885971
0.0370242906256258
0.0554769614455364
0.0159680382847533
0.0223948594559246
0.0221368720632108
0.0244580498411752
0.0416970778490431
0.375936892443976
0.254010553867132
0.0307219843986248
0.02027809364862
0.0208313364342659
0.160106924309643
0.0391307621463707
0.410226427528368
0.588535022330153
0.0361803399728979
0.0484925346417496
0.389513586534988
0.183280898880082
0.0255016125248714
0.150269397632301
0.0603280549701508
0.0227469412381522
0.0285335425673176
0.0240315612963688
0.0311442725670482
0.049967647498148
0.0475905186166855
0.0304165697065098
0.11632138514593
0.0290849554887028
0.0280442815698292
0.0891059188258899
0.0484736213324288
0.0263876815949936
0.02323319769498
0.287913437775997
0.0191044280466908
0.0847183968790603
0.117644531722805
0.0207716300549936
0.0250464368085428
0.459711213846809
0.30881212692237
0.046652005679107
0.34358773936053
0.227720003606361
0.0559008641213802
0.0878719690010734
0.0221097893978427
0.0384204081905107
0.0613042755121237
0.116899251143305
0.0518907111918398
0.0689946941477758
0.12093989723899
0.0589240061921438
0.602273061536974
0.0161067433512593
0.0364512571070993
0.0497061923303532
0.054843703263209
0.0170740182705018
0.0311718534599027
0.0396571773638162
0.0263838254801867
0.23696324766678
0.0255546423018258
0.11296536658223
0.0247400674844443
0.273374087016215
0.0679024073936716
0.0380215455936786
0.0245430222848706
0.0184429071775721
0.0168422218992287
0.0347515019127079
0.0697324448909892
0.0144249672643758
0.0308327259961066
0.0670274672771564
0.126289738585591
0.0254951345702927
0.0239901647346348
0.0182063108466132
0.0401928329154132
0.642037377190123
0.318766597922116
0.0679226600157737
0.408329683222323
0.0306151148845678
0.0168806414395547
0.0463614982830372
0.12795384970014
0.0967558347308648
0.229112952999513
0.135739675867839
0.0275265360204701
0.0158132977057478
0.436061217401702
0.308872010200868
0.0460552358758952
0.0632559555166084
0.0365976764688599
0.0425173047128078
0.052989508905466
0.375288791363384
0.142214315974878
0.0270186724232437
0.0202100758501471
0.0326688738592313
0.0614456535151973
0.0136354859854221
0.220552576598023
0.636034669350456
0.0218406426382202
0.0372380623131401
0.0721037125911524
0.232939431315
0.0341334913509737
0.0182157429281717
0.0355413073363699
0.0348853696013793
0.0565716551895626
0.0835641428364159
0.0366845183741518
0.0567131992363657
0.0255950060756989
0.0203721177602863
0.037649143464939
0.0326893592943501
0.102265988862597
0.0223106644479566
0.0161995202959547
0.313244094869219
0.0765990008950623
0.0146332847094931
0.0466769995634851
0.236326166012609
0.0183236709808965
0.196651471360049
0.0364832045446552
0.0341884037881025
0.0255291786495927
0.0147606236041408
0.118847811764632
0.0264599610742926
0.209704608297195
0.0413578981440315
0.0362293163030029
0.26974267368093
0.0477501664159464
0.0355385954352607
0.0130301277391948
0.332718016009969
0.0550763180422782
0.150597821379567
0.0511610272618972
0.029410504127772
0.143539071123206
0.624478373282474
0.124169009268788
0.016715261597074
0.0288107294770078
0.0374295674140849
0.0288754903691557
0.0613702723547789
0.0843706131859511
0.0534047306379736
0.0560141455489854
0.0284320175102553
0.0243154733942072
0.0407716890626456
0.0297126654049791
0.0302387030479803
0.0626550032157358
0.0344293838627388
0.245786161783316
0.13731109863287
0.0176115588519621
0.0568692703346386
0.0353137885556986
0.299100076152811
0.033161943886855
0.0323190999213927
0.0290048677307391
0.115234433874129
0.0120073840056923
0.342181326225798
0.092569486590085
0.0333462852831952
0.0391561644720021
0.45630715158334
0.071478301563413
0.0610840365246486
0.0282318782594859
0.0202987823343556
0.0230809100869752
0.0264344917440787
0.0319213316844431
0.0296891477087212
0.0434975846766862
0.174320602585877
0.0221487814902406
0.0223039186620667
0.212905862207215
0.459720424588779
0.108765690953407
0.0943229684255976
0.0235081954696086
0.030240875853255
0.0543516178249383
0.311291643414972
0.201359573496771
0.0275114351018516
0.219539465534082
0.132035722495865
0.0415870972236627
0.425781998748635
0.0329657933118872
0.024000782997013
0.0673299597027654
0.207688997143978
0.0406914434406238
0.143000578077103
0.100651557427543
0.070018342270787
0.0210402110209901
0.173557044992625
0.0555559516597238
0.0776020905676462
0.0472043700975573
0.0562204565775116
0.0279212467295036
0.176868850813549
0.190477579517614
0.214316744485232
0.260437357349974
0.0347580930511727
0.145325082024988
0.0243546894426423
0.0154626242569508
0.024166298813209
0.175793057794674
0.0221366661492075
0.247133041843329
0.0635327915460875
0.0365681338711195
0.221193788325707
0.049324984741999
0.0167188961224131
0.432533460882327
0.0706169356765195
0.138140592970641
0.0751077012817842
0.0318178838789502
0.159587626176983
0.0167454701609391
0.0289558392061524
0.0215648436130482
0.0419649695112645
0.0325006644319046
0.0636955903677201
0.0489965789766536
0.0448965370942329
0.451710302522877
0.0881096252431049
0.0609646236835655
0.0205023063755074
0.243566276279499
0.186107096485402
0.0518603063992011
0.0618841437184525
0.247047921753146
0.0168604096808893
0.0635289645385219
0.0320292084040561
0.419066469591912
0.0444064297119921
0.0402814332486243
0.0175343652828091
0.0634582804544798
0.0184885223213238
0.0434093903808026
0.635806453292651
0.0239555759220689
0.263717869807582
0.481390497134191
0.0479222085939094
0.0337712200935422
0.301373439565387
0.0456759326730076
0.138691098067041
0.0193636522679678
0.0259074663165988
0.0188692522607367
0.24989450825563
0.0269607326657112
0.0744651408979082
0.0217595306012341
0.36556104064778
0.0277258475109641
0.0565269574207036
0.456133813333109
0.0384834736072686
0.0143882452157777
0.0687395376905042
0.0411434250773416
0.0363448060285888
0.0418356970336317
0.0793784436280508
0.066090830670108
0.0234932538690909
0.24818044229653
0.0287417182735697
0.0156160158747409
0.0303401655824185
0.0218974548475556
0.0317137915544348
0.0182634127987591
0.032572381987213
0.0251127732777778
0.0367179962496599
0.0219328875877919
0.0886174355955099
0.106349108035116
0.18422154418506
0.0436000291865805
0.0640440656317553
0.0322823055680898
0.398311654037077
0.0183208369515806
0.0305196394300696
0.0412839408337246
0.031044490700022
0.0173659345238273
0.40763461445394
0.0170731377081113
0.050567390294879
0.0234678660386853
0.0556893522499539
0.403066489292039
0.156699903718848
0.0614501314023807
0.086475897279507
0.0324273504245035
0.0173576328160794
0.409614724893128
0.0236543780660982
0.0178973536329907
0.0252560457552778
0.0143407552587615
0.0159065396948462
0.290153902869782
0.162173482594868
0.0194426935571841
0.228785532594472
0.0906644105247997
0.016929448830985
0.0327162719470815
0.0119931777258555
0.468794840172639
0.104672331644992
0.0489676284862483
0.0623267235769309
0.0306038550693608
0.0212080068745081
0.282558008217201
0.0147357086891224
0.190355948735707
0.0239059954379705
0.0241643979861737
0.0261009014955528
0.046406011688115
0.0170016722843136
0.0171244751817247
0.0309460915696912
0.0686695967088386
0.0515057353037308
0.0776510819020983
0.0413011528931346
0.337097476023239
0.0167037579240287
0.0633029443329629
0.0185469373082092
0.0353235303478761
0.0199785821517091
0.0391415698163729
0.111952983631947
0.012064131359248
0.0579776659019352
0.0340940081827964
0.417129188470194
0.0476017174387701
0.292507980637212
0.022636625115475
0.0494465111613886
0.0259067907075415
0.0335525280982745
0.0201693872013905
0.0168202771202435
0.0291247414308167
0.034374029675462
0.0648243019276608
0.0630793780434302
0.0145406538567841
0.0350585152182183
0.0455737722456751
0.398604784041863
0.028473309088427
0.0678421885662785
0.0476779185098394
0.0560122605370915
0.127143772945918
0.0623521208822152
0.0541856125813134
0.139751649015496
0.0216348620311734
0.0249612845396265
0.0204059698805669
0.213226366559662
0.501321341997975
0.0496019877528728
0.0173165010960857
0.0842889221055573
0.157623949686789
0.0581415496743453
0.0187397473961932
0.0131738835182685
0.0331479210622453
0.0962865964752387
0.0188593905009998
0.0197414751399372
0.0351241475984827
0.0168779496428639
0.0740857489529371
0.0619602336845193
0.0257839771287078
0.0203087015027255
0.0836993114746071
0.139066798603096
0.0305880378141616
0.025116063207892
0.329696535042486
0.0205550451992807
0.0428606075923748
0.0195508051882456
0.278726343334528
0.503576364917885
0.156518737670334
0.0717999229469913
0.316731589145144
0.167878668211635
0.0229954932643793
0.0119951534286933
0.0391403555800807
0.209809316251796
0.121307762269458
0.0286923029151107
0.199901217484942
0.0152577882371652
0.468636849279172
0.0265704413036415
0.02363276317821
0.0509305917955561
0.0136778776810717
0.238218064508035
0.0490704767977466
0.0174613073065472
0.0797990457234287
0.0518449470166304
0.024628017335122
0.197165142104901
0.0218168416810987
0.187957760579734
0.112141451911946
0.438619972265801
0.0236417770776051
0.0434697341453444
0.239164713857157
0.236891486104783
0.232496663137041
0.470453968121909
0.0196584236197243
0.0179723547123268
0.0179622933951658
0.0162786655105404
0.0927438166307879
0.0253575428314115
0.0780261719146009
0.0889234258203404
0.404832660868628
0.0371036973915537
0.0549333680064502
0.421411084262297
0.0335616444859985
0.0676697882782659
0.0721970457435935
0.0693154756226061
0.0170817179752695
0.0319733639126185
0.106829177722149
0.0785269556710653
0.114370597865294
0.0521765384368415
0.0954593727572702
0.106306675135948
0.481440887266777
0.0451230895266978
0.0759590696692383
0.0406031216744316
0.0254585319736736
0.229052613473553
0.0183115460958237
0.0284712071648499
0.0322165116747106
0.0178487903754084
0.0190169799296778
0.0736395888295734
0.0577312187161228
0.477501972588747
0.319837971390291
0.0320623675022775
0.14321284442803
0.0742449283442715
0.0639097843362674
0.0278603921521285
0.042444848255933
0.037194424515193
0.0253128745404193
0.219114780727328
0.0241484207732157
0.0520079741994832
0.0207990201971076
0.217923491945707
0.299749251449193
0.0707413290812179
0.100327920276957
0.0353553177912244
0.0697547871838685
0.0181500188961077
0.0235626475572888
0.251546279402989
0.0167275997043536
0.0516125812775887
0.0267154210485999
0.140829413485346
0.0235820356405033
0.0198275866642193
0.0421241550381667
0.0244255805816971
0.28571284767556
0.0639050876480567
0.0271152064598284
0.0312890339286506
0.0178932958890711
0.126921880412991
0.042023644799063
0.0184548625889011
0.0248717012106469
0.0905820932047459
0.0625151333772006
0.0413853499449404
0.0772580411979215
0.0669572847386093
0.0251706831619207
0.0331785600203062
0.0163103546569322
0.0529542468966348
0.0297564575154997
0.0264211694952339
0.0539761165310957
0.0462709914936756
0.0120415387415527
0.0244273532296774
0.107826750082485
0.130067609479686
0.297002467315916
0.0336405777857724
0.0224292011633194
0.0539678246729293
0.0618569543752815
0.0150494398533322
0.0282022185060538
0.0178004852399223
0.0209248922697543
0.0364017208822672
0.0533006156511339
0.0224818451908273
0.0185810147421649
0.288899487746362
0.0611476406293407
0.0717859546554156
0.0313006831174087
0.0215241959030025
0.0313421933562486
0.0117949888671689
0.0673647559092899
0.0924619583045821
0.0611529822021229
0.0236026645371604
0.0438196277151278
0.0530793685505171
0.0243047610010722
0.033697008685822
0.0315817339019525
0.415956073591255
0.0307485420362286
0.0292751489590254
0.0379040216634571
0.0735380157515466
0.0533038729818466
0.0134530296845654
0.0249341171114531
0.027102566061145
0.476010316650756
0.0403862250128685
0.0417160196692155
0.0238670989409786
0.0137942329027973
0.0290054488055805
0.020040160273898
0.0961756992349421
0.491891365328208
0.0369899001216688
0.196416692276171
0.037017823261294
0.0231509657874191
0.0183154813915691
0.042765788647217
0.151863236018392
0.0803557429517501
0.0191467981623739
0.455891907383829
0.0997157299884388
0.0335112305579608
0.0172100134633223
0.0210629427775243
0.0263852506618921
0.0152732643754148
0.0385890860075071
0.441390895371999
0.0235192476254128
0.106751375062256
0.0283415415921922
0.0393758488545717
0.151138757603502
0.0224903833472783
0.0777064573928856
0.397894679955786
0.0207114334044702
0.0427847163535209
0.221957141603069
0.206654825174653
0.104386485478182
0.364869131610856
0.0247648862676246
0.032729163923694
0.0236414475943381
0.0151588839600742
0.0326816224593195
0.161816677854643
0.0134034467571653
0.263142685868846
0.0187960552872313
0.0267150750533075
0.021298834917762
0.129934360113
0.152007011800719
0.0475206914021275
0.129918562468226
0.0226384208711226
0.0291946362763413
0.0379214547790197
0.212006624718102
0.38388978783537
0.0297712814372413
0.0267962664916621
0.227346582580234
0.0210232906627748
0.0664536742073794
0.0788606362224765
0.103377028331012
0.0232378288694638
0.100722103734909
0.057611187064908
0.0976710784650349
0.0170217527394267
0.147152938692428
0.0188901842739463
0.0234236512957225
0.0294027216165282
0.525000096225505
0.151968062892627
0.022701955911741
0.487651803524124
0.0337802196323622
0.0323824618962033
0.0434297450286076
0.0888966613178236
0.0261929538489864
0.0308881608906406
0.112608803927867
0.0618956066595804
0.0189982223350976
0.42653917435822
0.0242685285182804
0.0400882229237539
0.0773549132491599
0.197214805787255
0.0239326082796231
0.133076962770269
0.0253410371612731
0.030328894503689
0.475078617713265
0.0163316934478487
0.0515407711976851
0.111249337396883
0.0203367036490695
0.17487686019626
0.0531890970354122
0.0706346452182569
0.0127375089261655
0.0359318043868963
0.0170008576977896
0.0372580736261856
0.0632189861754675
0.22536963052906
0.0375967689509418
0.368892221784126
0.0368616720729211
0.652147448321589
0.129063002825425
0.25190608321722
0.0203658150045289
0.0332079965440229
0.014869294135752
0.0342559148846451
0.0379557448845719
0.0467428475037856
0.0201047032626843
0.019278767279277
0.189601350750839
0.0760373939148728
0.0187920762668641
0.0290351832598727
0.0272623833890708
0.138260496894438
0.0862103830221932
0.0731822202880541
0.0695951837289766
0.0150623362283604
0.0476584067243264
0.375036735435939
0.257716023053973
0.0700623191235911
0.0562494222183066
0.0255419491365159
0.0358108262545449
0.196111490670102
0.237087875436052
0.0265952087444155
0.0247753557880308
0.0235152373619221
0.193581613581852
0.524235164927431
0.0226057439347324
0.371551610066176
0.0135980851577126
0.0513750161945815
0.0487073244244166
0.402784366787586
0.0604058469640751
0.022930940882785
0.0178057967694818
0.118797021162454
0.0773102315166468
0.332501078475104
0.0379488328647672
0.0916267777166275
0.0738910658717101
0.0296314786000833
0.389987913211341
0.0433360478762774
0.0296381494123161
0.0427463520773171
0.0218815546051453
0.0814776478016972
0.402503610598092
0.0606346500099327
0.0597665775428915
0.0236098505564291
0.0430530593830145
0.0577772021713787
0.0214452659001116
0.255667262112743
0.0480775178939215
0.155105765765011
0.0206038050919449
0.0271533973760999
0.147497614345704
0.0266398290400196
0.0343789790430496
0.0209933627071179
0.0403609658512588
0.314297126828603
0.366221142745368
0.280924851993763
0.0808573754951589
0.0418746551347203
0.105864569090773
0.0462052014807353
0.0393413352104821
0.0206230469930137
0.245545530407277
0.536527676032708
0.109708068465437
0.0333294743332113
0.475009018908894
0.594427103408672
0.0181908631008766
0.0314275239824784
0.18518295360721
0.0275487860334447
0.0137676743031382
0.0160308232331897
0.0227823373886615
0.228226598633385
0.0421323562399458
0.514788018341734
0.0496458195656476
0.0274026150259381
0.0891525607854558
0.129021977651044
0.0567830987611964
0.0691075975174374
0.0665876726877363
0.0486754309125533
0.0155194797310671
0.692336910329186
0.0675192179843374
0.0343912151486045
0.47589562879961
0.0184903940749398
0.219549671238193
0.0319491908745166
0.0302509831825289
0.0325991837878674
0.013474186404643
0.0606780663663921
0.152460304387937
0.326729035489322
0.0570711904834099
0.0585098271627093
0.0344243596432558
0.0190404522285037
0.0198649774150864
0.0434809418898659
0.0179515398775332
0.0669006760700981
0.0873140135002886
0.0151322459059044
0.0809878277562211
0.0144606813638889
0.0290371879907803
0.0197941908542022
0.0313231494097322
0.0441069126017545
0.0212093285511413
0.374734932906819
0.055405034455274
0.0191604883745303
0.0129258172244356
0.0154567427385282
0.0493406479626422
0.270657193344399
0.122988700939271
0.0954256117294706
0.0470810447485078
0.0281711270290363
0.0591122406309491
0.0167120758663064
0.02025728690991
0.0154295716288301
0.0648735767379207
0.0402889533379264
0.286109783249786
0.287289514926015
0.0373877510763764
0.018234407108162
0.0199507611602991
0.0603999889806974
0.0354666207077009
0.0818752287204058
0.0165610385296694
0.0873723383083172
0.226105196313398
0.0429034275561241
0.0329212273410294
0.0211791801670999
0.0227241720488729
0.027672626272692
0.0121870520333468
0.0272183056906295
0.113134266617306
0.0331523574596783
0.0518422096747638
0.0291953081256074
0.0141739931848155
0.0690285665382741
0.0414047595587806
0.0369681990649924
0.0420540958294086
0.0465753142548894
0.0377477330909267
0.0261873507158861
0.0192708019270854
0.071510402193597
0.0156137206694577
0.0359876998770987
0.0355248008733996
0.0156213015093915
0.0519488901222003
0.0134851594349092
0.0278969298489131
0.330253500485471
0.155800340181277
0.037618328790506
0.0318568133124613
0.0235443444461763
0.0195579535762209
0.0315372694104634
0.0278625826720334
0.0227028608883466
0.101791111195731
0.0409622579872721
0.0538553148848453
0.0150702882196423
0.204821653768378
0.016301980370588
0.0319402816019948
0.688425752413852
0.217044579043537
0.0396801215084503
0.0212214296774396
0.0183415512710986
0.0737777091083489
0.0411491944400481
0.0662266285808918
0.520185185257752
0.0519702286634911
0.0223417114465571
0.0649281515764638
0.01278593133821
0.0655302416248005
0.165229942113812
0.0413994252179324
0.0509117977991656
0.0341095223583128
0.218840324288566
0.239565442097239
0.015947102843642
0.0188811642261041
0.0168370855373999
0.0229001188746517
0.0332764037525478
0.0208092426827287
0.111688222988324
0.103716420938422
0.29296033419665
0.0228421728526871
0.377179844024555
0.1260369297721
0.0277663953841468
0.19717724353788
0.112049428197862
0.0273351572451367
0.492926438270383
0.0123379609406795
0.224674491005486
0.248401232574301
0.0323889813506809
0.0385400580276811
0.0507106408792321
0.0256333240066648
0.519612714002194
0.0236864603274291
0.0125002077199595
0.458040261642148
0.25323730553493
0.0256680827069581
0.0271712539362541
0.0163088761453466
0.269489298319778
0.0205070407991837
0.0263293756557666
0.219293048237725
0.0346014967126876
0.17403771048451
0.030090584258051
0.0310035396361823
0.0724131090447448
0.377200734998239
0.403176125086896
0.0334242900109109
0.0507309219529598
0.0250589502535695
0.186320669164109
0.0158050892805248
0.0197741711819769
0.516657103102508
0.0597067136015516
0.0551962024285085
0.142384200182128
0.0127923274098953
0.0358404297302032
0.029834352409815
0.0469469222897973
0.0571022604210695
0.0150256640475678
0.3703780546031
0.0647606777706735
0.0228741088488233
0.0452383950640378
0.0320850600071985
0.182182646981871
0.0287096136960071
0.0262227645164424
0.0266853346332917
0.0506871373151938
0.117372880519763
0.091412343157504
0.0415412858239188
0.0643908351908514
0.0694350197862928
0.21619097627354
0.049864241732827
0.0130763978863058
0.0337640223421021
0.0157373608954834
0.0183184560479703
0.0423479137722025
0.064556117822124
0.0454023938371861
0.0489496377838243
0.0555233774378857
0.197262209584019
0.265678557483434
0.0312852021705581
0.272151377803424
0.0261824933351447
0.0377055826607603
0.0133390895141007
0.028965483790386
0.0163575063050694
0.033385289300183
0.0298082346721971
0.016374252864268
0.053190296687028
0.0194509660234134
0.0623030986459782
0.148749457058354
0.0211318582075983
0.0144016769509226
0.187305369432333
0.0392264282902563
0.0435526326654072
0.0113089219142649
0.0323433376786832
0.0431986204327545
0.0120050841138108
0.0232799494752062
0.0760264038944715
0.126801752877439
0.0604898713691122
0.0250284749340396
0.0233477760866781
0.0317179161340255
0.0705570708359242
0.0887763197050052
0.223978342489121
0.0369230305899201
0.228190856001894
0.0360239964614298
0.134463849779539
0.0177117659972127
0.0209064714759776
0.0794020579453438
0.0459482789712409
0.0140878993868537
0.022551367223484
0.0145574218992761
0.046893326035547
0.146049669482789
0.0208690940150278
0.0465751976725298
0.0329567573570174
0.0146845322904849
0.197000270916588
0.126298492710513
0.0336367186561914
0.0520201704098611
0.133056600714295
0.041341084566667
0.338312149039934
0.0212429076752035
0.0275505011742909
0.512735135593558
0.0673053867304157
0.0358700948658191
0.0748614985274944
0.0893419529282998
0.0911497757840328
0.02710203108879
0.0275936699846402
0.0436505098927255
0.0209805489813126
0.359903091504358
0.0395982513582471
0.0209293175390711
0.0451906382391912
0.167595578277615
0.0267064167825804
0.0281952499816575
0.0162339923711421
0.416254532303
0.0260075911350692
0.0721597712486129
0.0216542593902392
0.132405070420138
0.0199577065682859
0.0596428595265945
0.0240840173181409
0.0148007396621616
0.0212212159221006
0.0252023279032932
0.0137351043873093
0.0312139499543757
0.0875145318906757
0.51286554132858
0.0193772217584389
0.081817699291079
0.265893049117055
0.0465549986215194
0.352947561318849
0.309277722276417
0.0464539465395075
0.0590408575560827
0.0250140996552029
0.054563465171552
0.0287845120388357
0.0584643799303342
0.0466743616125671
0.0217853191077916
0.0167499653850397
0.0676084477521385
0.0356970978966312
0.0515445261549491
0.0355377384187922
0.0147078448327761
0.0476251650380273
0.0233384861891718
0.0232057910794082
0.0284695425721996
0.019581337946017
0.0411022864484991
0.0785165670846685
0.557131333959414
0.0957708827236923
0.0370545594094622
0.262192463493358
0.188522744031731
0.323977021803266
0.0234121997305583
0.55416171469204
0.43280309815848
0.372819680048969
0.356651820739124
0.0189651565191301
0.0221334722092818
0.0246793016194299
0.0387528446203521
0.032429265494744
0.0335852251235289
0.378562757866966
0.0366219159150251
0.0153949465557955
0.0747488084869326
0.0368028804803317
0.0219275715025616
0.121271061905317
0.0212507859377821
0.0257852809374475
0.0411594124611992
0.409488144444486
0.0409443392924324
0.0231036562523612
0.284146157256996
0.0268786117252402
0.103350793347977
0.0356242482304864
0.0659200393002041
0.0477883985154349
0.0207264585425935
0.018752125413105
0.0462647599394433
0.0303355619616578
0.0437547873771386
0.0615264814457013
0.0532755723958509
0.0822063687361036
0.0157624548846295
0.474236327996779
0.141051690986787
0.0468790840730738
0.017932498698203
0.447162147787813
0.0568699802879556
0.0158688638957137
0.296417426724383
0.0357859657783036
0.0229944640108818
0.0224712270663539
0.0440833854118578
0.0772489905958205
0.0396259031783266
0.0347651739524615
0.0143364243273379
0.0379631432977333
0.257043206053504
0.0217734134447476
0.0436681000587194
0.0409336645503224
0.158953785981893
0.0170101493497916
0.015294403609195
0.0298242240742356
0.100927503071927
0.085310515609877
0.0215443038473489
0.0186207965116011
0.0259091135816865
0.0347905422307421
0.027573629122
0.045530515389214
0.183559623347145
0.0382665379398706
0.100150309361955
0.113618994484844
0.0343098486888993
0.0648916562349301
0.432565874920857
0.021083675360207
0.438764023791863
0.0208982478548034
0.049106933121224
0.0500448777900584
0.0372465779404874
0.0515176360629434
0.0569246229942218
0.0420234985921482
0.0385515008673014
0.0660228087114859
0.194416173330528
0.0180387982686328
0.239465567927997
0.111243841444719
0.064469855377472
0.0820614507900034
0.0160150262715016
0.0894025793123863
0.0223667523552901
0.240636119977351
0.0133853649231914
0.32428629562386
0.01595744508799
0.495078541045812
0.0249766822488186
0.0306977146161335
0.0281745532651582
0.0507779570671443
0.03146220171786
0.0724189095077559
0.0232165253122647
0.0113680181924271
0.0191975902703398
0.0177341243706496
0.0419060770481042
0.0422921366827707
0.127210485078217
0.0373779676633438
0.0322792735955158
0.0260402349446176
0.0440827004970047
0.0150635061482342
0.0822046727852408
0.0356012176446653
0.0147469942434597
0.0365194049927579
0.0302183084384938
0.0305001675215071
0.0331643552405604
0.0299076058441382
0.0161896963990603
0.0747689863529191
0.0435362011261578
0.0651096227906565
0.0303418005392235
0.30905393869636
0.023741858394815
0.0463355021595663
0.219672834192744
0.382430504956467
0.121900574733331
0.0376107133544322
0.0521094196394253
0.20484783590934
0.0329454279651793
0.0202466845495743
0.0542652472950976
0.0212566259904475
0.0873148061208414
0.083631284428094
0.0119436774828728
0.0278378614548175
0.0245950898486638
0.129154580643837
0.271680572862131
0.0748691557232008
0.135456889783638
0.256878646068862
0.103349689163559
0.043695102036858
0.0255785982098635
0.02868697271613
0.214951019673148
0.0202689717694455
0.0235103451842409
0.0544049939425897
0.019517580976767
0.0215548227355819
0.0603877267472304
0.0142936425235069
0.0743342766913449
0.071725318625699
0.0344378264679083
0.0180523245593389
0.0771893368146219
0.0405503808835834
0.0450389686035014
0.104429522960711
0.0386351189768358
0.0186539566445516
0.118106418294651
0.0307535171190432
0.0215997442370557
0.161283871175117
0.0729993724484518
0.314713717614217
0.0964770028442903
0.386853946833156
0.142049345573954
0.0227208748499807
0.510778805275189
0.012369623161805
0.0825368921540491
0.0633140385993537
0.0298265883143558
0.0141878289195181
0.0552764619666785
0.0387188366047546
0.0426834322267509
0.146646282832254
0.0349825454154017
0.029990279174765
0.0545941662999459
0.096585121989926
0.0240194130975873
0.0245184149852858
0.180891821985999
0.0313791736337674
0.103117211603626
0.0261146623802213
0.0164253963479026
0.0182519853330094
0.0437131209338914
0.0148745274245968
0.0236661776990209
0.0240284270303034
0.0853934026909331
0.0306649743831208
0.041954781224742
0.0369593145165165
0.0203154523674328
0.0257066614895747
0.511771175381055
0.0423549310176038
0.0213164633912499
0.0721175532301973
0.041434602204562
0.0259211064970687
0.0133802237969222
0.0143321746116061
0.0283019960047451
0.0157708467669371
0.3647682027374
0.0345633299177548
0.0464959170418958
0.0494074916182194
0.0319075417724648
0.0235824813593664
0.148862547418532
0.0425249405386797
0.0436395003675738
0.0225227856736642
0.0418244077088302
0.556000498148759
0.0253020001002622
0.03057542583901
0.0208561391654366
0.0755973118147727
0.310729232413516
0.755028762369339
0.0620105332612648
0.02040847779028
0.057672153105539
0.0361659829701005
0.0461015927749858
0.018537481365086
0.0774406967790551
0.0419576795119611
0.242843851518551
0.0201382146082609
0.045114164838682
0.0121401423529101
0.0670378630092536
0.648360008472351
0.112402703656143
0.150530851181527
0.200791846289436
0.0245406374174326
0.0234962212549113
0.0154848755171124
0.0181168780111494
0.0332795616447771
0.0342383824311773
0.0253198345786218
0.102169373823255
0.0459041195482059
0.063656435510858
0.0415666275281409
0.0372924626324561
0.189139965504747
0.0545133626443476
0.0867080382729403
0.0333795386297687
0.0971650016942649
0.032033138338516
0.112435992935085
0.171570623975533
0.0261366345416977
0.0325533688541933
0.160045239703073
0.0237004360890617
0.0396470968565803
0.0206192426812825
0.0628796078742934
0.221799453712025
0.158807373132382
0.024392588831594
0.0946202635289813
0.0812179468282965
0.171036874007571
0.070181171544468
0.445388720814442
0.0936557194603143
0.0138971270248161
0.313460865093071
0.0999620955840821
0.0223576283945059
0.0147729224293056
0.0192056723766645
0.283709086055664
0.0303389396603888
0.225950337172942
0.0227376514564563
0.0325872771117044
0.31641531691405
0.0169218239153664
0.0279412547843946
0.0329671763306873
0.0192082115522346
0.0310417127295939
0.164486142356357
0.21614561256758
0.0184166486469132
0.0355079077926896
0.0337749073663491
0.0183494451477156
0.0326471740926428
0.01337476390261
0.0515666519475043
0.0441147599874744
0.0635044507825298
0.446394968501179
0.0419337248045275
0.0319444514907582
0.044357450062163
0.0371314753538327
0.0237387940642359
0.0263321474217392
0.0821983115211302
0.417103316112993
0.235168917904606
0.0875005343076834
0.0618559138717151
0.510921737496466
0.039538502554745
0.0193390323615798
0.0423108667322756
0.0367852201163409
0.0222863797300457
0.187580185364248
0.02944340397263
0.0285301637604511
0.04742997440823
0.705279882527001
0.46052236400758
0.0222952496742629
0.0145421381885007
0.0342869050715774
0.0181710358054844
0.0579648783961592
0.0580339179679378
0.0158917208938274
0.0307727027838627
0.0613375856755591
0.0949288391105265
0.0548414860059465
0.24821014221859
0.0154921972214512
0.032381845396188
0.0577223400909301
0.399727682258245
0.0309243228059635
0.0794033546326471
0.0362740541487633
0.0217752644975073
0.0175819983641844
0.169862514710368
0.0525250973106316
0.0279297967940987
0.0265401931570586
0.0145420865253617
0.360292362783232
0.0346620804307758
0.0224053788872707
0.542483416416873
0.052858937840222
0.0319774357347142
0.351045390354333
0.0207322791762746
0.0321430209119111
0.034874089890331
0.208708770764917
0.0272781382302496
0.0758761978773903
0.062586271358777
0.024323695547026
0.104153737549011
0.0550488916174137
0.0205805686829049
0.0240456149206062
0.0562640322361358
0.024589341111242
0.0193167633188268
0.0242348791135635
0.147390445971626
0.535805808129014
0.0927503974840455
0.221806911259837
0.0153329557424086
0.0413379611617832
0.264216395678359
0.0571998561204197
0.14070119914732
0.037856819299991
0.0333637072338466
0.0824423675680201
0.0175446091811048
0.0228841711397509
0.0283059915920164
0.0663404382550268
0.110065506934203
0.0587167413332164
0.0218663814533367
0.0290602930424307
0.476105632879472
0.556635641379746
0.0403734383874342
0.542247598793265
0.0183533253361771
0.0651614428016959
0.0945298021072077
0.0264140510942747
0.210651148726648
0.318588685944258
0.0408253615724
0.0312598426938383
0.182909099657717
0.0293439579428936
0.0468212904138918
0.287248650176396
0.539029363427789
0.0222978047468459
0.0240395413676132
0.0280819877484533
0.365559578325105
0.0211929559194718
0.0185045879240367
0.0348287398702201
0.0150795577629973
0.0333194583908119
0.297488751194634
0.0166539786690905
0.162324070781341
0.0184384854110154
0.0409123210319017
0.179345188152114
0.182444469467865
0.161571907637728
0.0461496739235665
0.0271339643050775
0.164532011027153
0.0134885663460764
0.0610341775785475
0.0375957873560914
0.0163969716128622
0.0409706733318598
0.233245748265496
0.0204068585784909
0.020774583194468
0.0544760020230952
0.0217692919081268
0.0170568723865164
0.0179810678897188
0.0272752998673242
0.103334787778632
0.315450826135957
0.0340370677837563
0.0341192830245867
0.0261592593442012
0.0265108773284179
0.0339972915154909
0.0241867509405667
0.0178112927006256
0.0579963108760384
0.0302028585620793
0.0687037229752887
0.0597174330182679
0.0404067090438549
0.415974957545582
0.0439715389020509
0.0224232072575162
0.293344891511366
0.230902070975024
0.0108007136511499
0.0301352232891674
0.200818506363107
0.0454965953139559
0.0483032772325335
0.0831591959586678
0.0188542229611046
0.564414618082531
0.0302208134213555
0.0215628430342862
0.0201651929889576
0.132807642182109
0.48386067121779
0.0107512454310362
0.0253305058597447
0.0491573434590077
0.0567140394957666
0.064295575973145
0.498610210534547
0.0242144705793446
0.0192852972666986
0.635207416539253
0.0362566178989041
0.0295542609190611
0.0302774006945203
0.0234784060269851
0.118252233391742
0.141819117549775
0.14744418335839
0.0377171481324729
0.0221187601357877
0.0313553715923199
0.137663098090233
0.0361097837763252
0.0212711132275611
0.0161897509465558
0.043690974420828
0.593372820660802
0.047969326229527
0.0294977451477217
0.153483663056274
0.053622876731922
0.0342121330356442
0.0458347391549132
0.0232502724027927
0.0358968545863108
0.267742244304154
0.0290368944811212
0.0127860649159729
0.0284892618531102
0.0234692965013371
0.120097044669088
0.0268877245640408
0.0994286463864301
0.026638857399378
0.032618092516206
0.0580249419365117
0.0176069019277404
0.316978174420953
0.183617097150715
0.0246641515753899
0.320543975646462
0.0187938589804057
0.192645377506902
0.0531482155311779
0.328795328319103
0.063110894239626
0.0204428266044364
0.234319361017539
0.0255493482718756
0.0362614164435954
0.0428661690048397
0.0324807926148828
0.0237038998765776
0.0911371218138619
0.0174895175633694
0.0174310669662069
0.0805795194477701
0.023196279948923
0.021210948703237
0.084244914348708
0.0148258370310638
0.0755605792505312
0.0122607684306958
0.0280107738277835
0.218590258912911
0.171085274855319
0.0132804249852612
0.0778506698045837
0.0248247108891488
0.0802090607182137
0.0411207330136191
0.0419172118144211
0.0200162527920749
0.0160689878713688
0.0232158784794849
0.0303857256774031
0.048924420288958
0.0301449659867409
0.044328130082323
0.022424563577417
0.178821889880058
0.142511384829571
0.269853708944584
0.0500484254461019
0.0315100096350086
0.0195044313232995
0.135369777197696
0.103662697767326
0.0203468485656241
0.0686663588740813
0.024535852247122
0.0262595966731086
0.0149620025066266
0.314991482548614
0.0340409773790442
0.0581602367189129
0.017224700228466
0.015095170557875
0.230679503750451
0.0153447853357118
0.101780245209584
0.0263715612009906
0.0331042206450191
0.0564279739110929
0.0759642809216753
0.0346231071269544
0.0306384542091849
0.519774113380214
0.0310458845057317
0.015424627372644
0.210523332468832
0.0215490623230224
0.015622717480286
0.046145149761629
0.0315833828066416
0.330611949406636
0.0360664794460954
0.0885766238639973
0.163101398124303
0.0339919044570204
0.0185123839337446
0.0233306870333703
0.0533880965722919
0.023387312402101
0.0258636370492418
0.371222927861113
0.0631414789389375
0.0459737792003427
0.0225407356031843
0.0378131532773211
0.0290049101361469
0.383054527489456
0.0709337911230406
0.030688201582957
0.0150156179259076
0.0174745444229626
0.0275928867083914
0.0590579163097397
0.0265630366853039
0.0254880742979978
0.0219045409931373
0.0147942279643341
0.052851177817609
0.0139160829679373
0.0724757435974791
0.324539210440326
0.027855721695296
0.0145066807350015
0.087654618057346
0.0181349788155608
0.0263402306435105
0.271330839929086
0.378293452372557
0.122285221705339
0.0344910339646037
0.0210566680616969
0.0150527981143445
0.0201166876482856
0.101991733186321
0.390135765567116
0.0448959752313752
0.0316949928105642
0.0640957552605218
0.0267630601247919
0.0184200179702341
0.0558917331359171
0.0206076300006304
0.0634226160209125
0.18820968136813
0.0220005294434425
0.491480398654249
0.0357768226711609
0.0571037216787227
0.289786156594718
0.138162456123124
0.0128237519635894
0.0217248695240671
0.28894206079315
0.038202639865121
0.236147974207701
0.0155818738265743
0.0551532153696823
0.0152093315335225
0.0142890777279373
0.37846196022242
0.0258367618557969
0.313371253213568
0.0229292856716014
0.0219821850724112
0.62289071333966
0.064637857049242
0.0666684295313817
0.0256796748432527
0.0392676638235607
0.0364393460186306
0.0312562485287038
0.024045750100372
0.149908335883937
0.0975300049479946
0.0223506453198716
0.0227149154743127
0.0581837951137465
0.0154947977487177
0.0263272951864803
0.0577198575530629
0.0285169543804333
0.0290284054655463
0.362480823025667
0.403072146919325
0.14233414394988
0.0196940384646587
0.015385989587087
0.0286002985419747
0.133866153727045
0.289787994611476
0.260160881591005
0.0645975417065501
0.0613576870640364
0.02490385167386
0.103880492746713
0.516355422391808
0.067300974550822
0.465017045235938
0.404035822215056
0.0346273752883774
0.0553715290690624
0.0443707539289221
0.345013509649919
0.0170794057226315
0.285285539289658
0.0211044580664301
0.0346120837910171
0.234770860237593
0.0489482358617997
0.0349945846225601
0.0146230074533423
0.0432783146687397
0.165372443861747
0.0249464880701725
0.0361114652011936
0.0222535381457366
0.366775313994569
0.0135348454055507
0.0180685933914078
0.0417784399474193
0.0323815882718342
0.0232909880637719
0.0195190997417316
0.0847736638139373
0.0154628876340688
0.0211925734645061
0.103271149791902
0.0399806608328506
0.0771371582146921
0.0204447161902088
0.0494085131969526
0.0119700762281247
0.0199325882903741
0.0512506413625053
0.289883422548719
0.0327333313370385
0.372715984666962
0.0660203932785553
0.0459775396905412
0.401382419145458
0.05714105351494
0.0163134198343112
0.468513017061348
0.0191004314198389
0.0313139806368202
0.0249306196036123
0.0639339823313593
0.214944486496191
0.01873572311429
0.189835848858813
0.0281117247769964
0.235324592075857
0.346429486397845
0.242308527713875
0.0651213073173242
0.0434810194235049
0.059026528470931
0.0845141316335712
0.0863797776731251
0.0183313750921244
0.0404331836528065
0.0482829528238907
0.0150105524051313
0.0358550561645265
0.0194437942754915
0.0264081965617706
0.0236290293058944
0.0366383484081724
0.0245241776549767
0.0232057486551763
0.0480750231462475
0.0682640721854003
0.0462939463557676
0.0920129241438373
0.193778283129129
0.517528486278504
0.16537478552532
0.0304207160618864
0.0212848694876038
0.0218853640149965
0.0348318762294786
0.24562752537328
0.103750007631186
0.267680730973422
0.0281774221238841
0.0401699354040098
0.0301132386980058
0.577768334212086
0.0619925652677946
0.0482700464867175
0.0306703717132406
0.0477140405919288
0.0204020438059358
0.0588291169796333
0.0273766765132702
0.216622318827738
0.0284670254650044
0.594143486826618
0.124778958662814
0.297620600940872
0.012152748996802
0.079278730642512
0.018335855355033
0.222239178145936
0.0546992966551125
0.0401786228848248
0.0163807890924186
0.0244555200959559
0.0166731893314172
0.0205944316489009
0.277663952044093
0.0397408559920926
0.0246988667058148
0.0592852085334889
0.040895345962146
0.0240103059767059
0.0202462064791117
0.405826930840926
0.0462684424319178
0.0560383182637322
0.307647712870936
0.024373577983353
0.0506486967306033
0.567323407123474
0.0435540298391208
0.111655689472551
0.043598207116494
0.176336482803417
0.244556070897999
0.0163664523547475
0.246623952817115
0.364041778133555
0.417976442114326
0.0224753298311406
0.025598650789341
0.0432875737428652
0.0470345443324231
0.0329790228806659
0.0339077335541704
0.0286982137881715
0.0342041304689082
0.279204058173536
0.253546545540001
0.0853501741255328
0.0191102313258272
0.0211420938516973
0.0125267147810938
0.0250318047596028
0.271754501950941
0.39460674255419
0.0610597934856588
0.0564371719809613
0.0304551459415375
0.0921429297944655
0.0369473338127379
0.0647961674055097
0.0302872948711501
0.0252261118878464
0.062990099524643
0.0272307634555326
0.168562086051379
0.178746719525861
0.0344609917723259
0.0255474870081755
0.0596368778017918
0.03580771072207
0.214305182721497
0.0123845500482627
0.260771245334692
0.0485008428058799
0.0690796433230972
0.0303258763299298
0.0225997238733559
0.0146093230982222
0.115464861221209
0.0326190070397185
0.044888575310798
0.0249768746282052
0.0194254459061114
0.246267607837435
0.470412971140566
0.0140937152660316
0.0152979717756739
0.0367121610614657
0.383906347604676
0.0480480975891691
0.118497275685708
0.0269702573109651
0.0261880663719234
0.0811512598114418
0.291491286145326
0.0553843934741593
0.0245831685773683
0.0548237192943875
0.0476254078871994
0.339689970767744
0.0463802413913601
0.0236603847816099
0.0330062717835059
0.177862280484424
0.288344212482301
0.0715505135426262
0.0204802183672763
0.282603519380169
0.0337830431586536
0.0178900865995473
0.0745270131155963
0.155395890114215
0.0608831064266939
0.0217083802662102
0.0338409452881505
0.0195097288631042
0.0567496856835245
0.139512185899688
0.0216347093600152
0.0626440535284036
0.0207053626030878
0.019709140507339
0.344545738471106
0.0290102268368301
0.0505746173242349
0.229427886563606
0.367663334632088
0.0252300676567885
0.0549224004193176
0.116846859638763
0.431646118800849
0.273682877159914
0.149824330321512
0.0242934525785039
0.110809619635053
0.29805609789666
0.0349385141078775
0.535493837291117
0.0509033520892761
0.0293414622569764
0.399540921820857
0.0190870842362926
0.0664624897158756
0.0169576874981149
0.0351080710604658
0.106208203691275
0.147052798315893
0.0231488270232298
0.0966273327215491
0.12065993868798
0.0260011378144749
0.0497620993382561
0.0426132071771422
0.456592828290105
0.568777002254824
0.0282531383642595
0.0220216575669154
0.0294080269235873
0.0218295384282055
0.028154901023738
0.0792194196294631
0.0747376715368682
0.148076296179005
0.0464443643477909
0.0267738990120501
0.0427876176838141
0.0305137559828377
0.0324465671427957
0.137629572341192
0.0765202698477787
0.0313058119229413
0.602608033582391
0.27314689847937
0.0160010061611118
0.0488068663233241
0.0269806362495353
0.0350472850118163
0.267994311347586
0.525059119777229
0.0311203104224599
0.0150387547803161
0.0266349028552657
0.222673981921742
0.0263268714789075
0.104513429473267
0.027304625758604
0.0388786242418189
0.051388864841631
0.0652803868602838
0.0498115728301707
0.0345569476156432
0.0216442101485172
0.0250784784662772
0.0375834023120832
0.102316951587484
0.104367053759966
0.368962044444892
0.0536376256811618
0.0192804373227727
0.0636384944249005
0.0286192815003079
0.0170921601740934
0.0227035805326107
0.129647669997702
0.0741183481335205
0.063389419175299
0.0247125945123591
0.437409013421454
0.332301382435122
0.113629132095282
0.0264453604761139
0.0201372821634807
0.150987760679605
0.01676139234719
0.0114877570794632
0.0216209915188
0.041041544895767
0.268610083592939
0.0455030285340352
0.79245801079586
0.118610924967367
0.0335166586383564
0.0164528490461543
0.0252215339484308
0.230777256014089
0.0411705125129237
0.0360558218097066
0.03836425129054
0.0226479618505397
0.447888399852424
0.150030897925239
0.0486793236952978
0.0525287586429312
0.0266334997271886
0.0466052443781804
0.0122798353637031
0.0559088633978142
0.0517161794099036
0.0453041602550582
0.0334814047619387
0.133592493733571
0.372330848897772
0.0157878711807698
0.109988208553674
0.120756923871538
0.0541869791537939
0.0626879396313123
0.281624290360101
0.0567746895914444
0.0448810406914277
0.0198046180322435
0.0700415024781953
0.12556819235251
0.0235749792541406
0.0200830870085206
0.0467881663019839
0.0170675347332613
0.0810365901388369
0.0199172466275868
0.0831002099112901
0.0690242178879289
0.661821307101364
0.058756424025998
0.539811793793184
0.0388915889037465
0.0265013712882824
0.023160811915095
0.192591398259595
0.0618486599018601
0.0168532458435178
0.0192836971142309
0.185429611232721
0.0323153990815323
0.0460826196729803
0.0133717230877672
0.105270999475543
0.140384721078254
0.0328331736494387
0.0330183077242865
0.02436562059217
0.031443730640249
0.034096109940371
0.23183323443811
0.298870178709709
0.0228146707078204
0.0341091099660604
0.0558766063820879
0.0172397138572961
0.0158671464543864
0.029441664012998
0.0278142851098602
0.177176311935421
0.0223871062335214
0.0200084941283074
0.0302421824334366
0.285003616263642
0.0802289598158007
0.0188712648140189
0.0397072343289435
0.0128275803262945
0.0552788850853956
0.0743802490887432
0.092239531561003
0.0203457127376118
0.172029009528951
0.0578217571861521
0.0498994276296108
0.232909693310463
0.0192081649159596
0.0233639754081141
0.0469929520957131
0.0351065575974302
0.053851337986062
0.0303810309689224
0.0211041870952943
0.511650269185083
0.049865344768558
0.0361451099108929
0.022371677064687
0.0384198305714544
0.572256451012695
0.0185433995971115
0.0333722354408393
0.29162079829831
0.158084498853436
0.0174033422758963
0.344475522849188
0.0216419566622124
0.0135947703573641
0.0177702473707936
0.0352100023344664
0.0267381867376383
0.232025170589414
0.0202696196978295
0.0533516177084609
0.848779949178248
0.575168067223088
0.0304219050494009
0.02320081562508
0.018534200300212
0.0142696470924997
0.0194932819786941
0.02107427541151
0.136191117565033
0.0190943254328694
0.057764104708181
0.269971570433411
0.277590733528962
0.133171948626338
0.0834139469795367
0.443331164270273
0.0842416577963948
0.0249069032925989
0.314246157179678
0.0140511006895536
0.109389634804309
0.0134792123398347
0.0382152749147792
0.0259674362872846
0.0378459131899037
0.0452979184242888
0.0350033000739053
0.143936395275651
0.29188983690201
0.262754680656428
0.060749418300796
0.0311264174364165
0.0221431438404337
0.256400056974181
0.0279198753440876
0.0172358730365994
0.0237914167677996
0.273903865953815
0.0296755819512092
0.0345897923774526
0.0605340974391151
0.212359405117566
0.608792108187084
0.0286403304323973
0.0297742900103477
0.0279062787941528
0.106617760122175
0.226465094095498
0.0584146879320736
0.0237649404834703
0.199895162327762
0.0141316375109504
0.0422261391305631
0.0269659600191407
0.0225284011227842
0.0316735954154478
0.0228628769144595
0.0676740201634054
0.07999414071481
0.0330399075180441
0.290120980630196
0.0333033226766127
0.788653852998021
0.0427166341839974
0.0378714755997363
0.0222538726717486
0.100490439265046
0.0278107334611094
0.0519600612317935
0.0677816679654858
0.0218780689677492
0.0915590546278452
0.0449901712792617
0.165685034070556
0.0981998963269941
0.107279877851157
0.0402740306204095
0.0121966449683303
0.0568113314985336
0.363302082321553
0.0270285336726496
0.024497183330496
0.0472902431656084
0.0191653621852475
0.0256697196292939
0.0156843751655513
0.0336588060908025
0.0375536631211383
0.027278709466309
0.211705375292155
0.0119675936245468
0.0723086418729872
0.0325885733874321
0.017973380812929
0.0484660471211066
0.0510245090996674
0.0126143401246116
0.0638785285766574
0.0194380060631432
0.431566124305083
0.0433619078511041
0.0274800048660424
0.0398889849289044
0.0454507878348574
0.0543388914557228
0.0325811093964722
0.13217848416908
0.0390025687125287
0.0214751113340474
0.0395895104419241
0.0256785824992344
0.0352316818596378
0.171817407762093
0.261528569893655
0.0215003299761945
0.0304109394111697
0.267899255802725
0.567673683971705
0.0141826360395863
0.0254994227873766
0.033854721710041
0.0224556752064675
0.375848049783226
0.31703166024019
0.505750961993656
0.277992846090014
0.0276987479273729
0.109994817123546
0.0198825044018037
0.152903425706232
0.0296512717183335
0.122452791971751
0.0171366422235305
0.055058453730237
0.02252708756406
0.0273543783391626
0.0233595444711122
0.0123388794154074
0.158850217090968
0.0238954043024982
0.404289032982739
0.0344120493602551
0.0239674922453322
0.322811160391727
0.0242748494426534
0.200802891990567
0.108271908488681
0.536668179698596
0.0165356002117005
0.0247549583386224
0.0159821203538881
0.278339366122667
0.0246349805307752
0.0975807085658643
0.0674554277823788
0.0240634253048053
0.0128138131916381
0.0822428346414967
0.0814694001226311
0.0260338143957034
0.0224005401335319
0.299149419491056
0.0535352209337409
0.08909389541944
0.0275276502076404
0.391316077825664
0.0155992905357015
0.271197786547827
0.030825345168751
0.0187965757926941
0.0166879434528491
0.0287169819296818
0.0254033104120791
0.0294067541816302
0.028427680192059
0.0129358045510337
0.130088310379116
0.0382219768398551
0.0510471617568435
0.0518573409590676
0.0309839202440514
0.287140782482696
0.0684237739000751
0.0353902508388012
0.0166942477987354
0.0201398238591959
0.0778530987955768
0.0190176931920969
0.0741112117222038
0.0384971578804996
0.377420499573343
0.046855368350408
0.0402238795561018
0.0422934223666691
0.0236471018031975
0.0234094238198973
0.0267169899821766
0.15546858889508
0.0379013792530775
0.619733279586144
0.0239465382070176
0.178003106293802
0.105762676995636
0.0321879886006391
0.291938152179889
0.0336804637282357
0.301146348855987
0.126429111540432
0.168385577974119
0.593259727378964
0.0318412163051537
0.0451339199614903
0.0300609143903341
0.0241951853466779
0.345581102232581
0.0166325975524612
0.0374517889277037
0.0644943606619979
0.1230350141025
0.0364647432183749
0.0478866445458136
0.024848787277184
0.220225299896547
0.0209738397702391
0.497142322166584
0.391788945583556
0.0275374748487064
0.037331704932222
0.343367033500309
0.230990810087309
0.0322738949858653
0.0889254908320262
0.0269934532451699
0.350389847988248
0.0273700307237259
0.104338393617799
0.116251682041347
0.2628937627223
0.266560576539053
0.108515603081439
0.0358201067594167
0.0324045798471805
0.0732877755066866
0.0200031205846241
0.0195274659108622
0.0251336786682954
0.0211675004906032
0.0284491870557181
0.276918231890557
0.0129348641108249
0.106872596907293
0.0653335659330951
0.103983193811693
0.0126618540250966
0.0332186329398599
0.0593241445830653
0.0195516543543504
0.0389761389312431
0.0295443126661353
0.308482769130634
0.0244407083947467
0.0284361369916219
0.0508676380878731
0.0261831398026568
0.0684975231858349
0.138844278387938
0.0481879472291095
0.0230696721382899
0.0324103950213675
0.0535728445711268
0.0228877454589378
0.0161068438629253
0.357422092161997
0.0454068040351411
0.0285569584602947
0.0366087782972773
0.0509043448904073
0.0258538315061808
0.0697966671217156
0.0311526110618994
0.0337027304820444
0.0300843007934137
0.0455291577891231
0.0366261141199363
0.0617452245623386
0.0681248580184508
0.012563497730434
0.0414116968006089
0.25466395573184
0.0173721750866474
0.256483710202452
0.476443480830454
0.270964303254473
0.0184390313676295
0.0862660643497293
0.0251137524324667
0.0502838789718258
0.0243758120981292
0.0702098070728892
0.0378126975914686
0.041103708625373
0.0196049935076258
0.0284925785284592
0.0457401535628386
0.0455528747791292
0.0164853169469271
0.211661932029732
0.56697793648634
0.0234608033202285
0.0426160014746474
0.0941328523584748
0.0161823846830555
0.0440216718050902
0.0425247775028209
0.0485055888645257
0.0536027323045941
0.071793209524636
0.0228201514508205
0.0137704902722696
0.51223725473151
0.0322195401304576
0.030463435069736
0.0199063551723621
0.0224678569506211
0.0234671328579925
0.138242709907576
0.0346748569447969
0.0166536273334588
0.0179223237843499
0.0477054096772028
0.115345713212975
0.0300304346013933
0.073486783557882
0.0291419623170341
0.0419462767407571
0.0305893304539242
0.0218826243590077
0.0165420871630714
0.024596564338512
0.203790792829052
0.0231976218525484
0.453041550229949
0.0962418774401848
0.150173148658554
0.0378207992883433
0.0143649826458778
0.0249732704242099
0.0220223845079465
0.0137459062826277
0.0497721249819275
0.030579905914489
0.0311493682241956
0.261232465962781
0.03243024934549
0.055842186958511
0.0508173044617157
0.0305345614945767
0.0441782525518671
0.0605607694119138
0.0388817292596242
0.201761757136701
0.0478387060584391
0.0278806410116246
0.253846637853049
0.279297722419768
0.0339894137713479
0.0144700762641596
0.350102237545602
0.0694756394251939
0.0380944612640225
0.032605716152625
0.200815064148114
0.3846846800358
0.027745880040104
0.310178380836596
0.019582620487513
0.1832043170915
0.0419118793927793
0.0282612241171383
0.0170398614946301
0.38558156831165
0.142342223635208
0.11443016250733
0.269675286367959
0.0146242053446275
0.0481485215085379
0.0296857267852572
0.0141291835715614
0.03299073999226
0.227779977429494
0.702805111068376
0.0717737536857868
0.0233261275055867
0.614456503454504
0.179830000931383
0.0968774288777303
0.0573240668692608
0.434853298084591
0.0656631509485937
0.10231816947428
0.0282546074335135
0.0202658441794905
0.0287607992886505
0.0157263702361714
0.311122595233538
0.0732145187993086
0.0225231202442577
0.0201348373582233
0.326195905104438
0.0241204863767313
0.018473528962997
0.0288517024045871
0.0207904178240155
0.0408252631891154
0.0160710431044309
0.0252152891250288
0.0181431613649569
0.305076395230532
0.109778279130101
0.0388357196272632
0.025795742999859
0.0629109931192302
0.0184656546079629
0.0866458758830453
0.0931506735486623
0.0279510774635397
0.0523308421195479
0.0315160635772118
0.267239735562895
0.0114824976901725
0.0640011343559473
0.0670551783999626
0.0229600445476437
0.558568309327298
0.0388709611066568
0.030086845865711
0.0178604250890021
0.0252557085763613
0.0264272789888471
0.0457700136497044
0.0955580403327769
0.110593714399385
0.209423998251486
0.0310448761876301
0.0361765114680984
0.123205455500372
0.0441234657145339
0.0421761201527496
0.0589633623118024
0.0679399583562527
0.0894022111650017
0.0217920090696795
0.0370940197607114
0.0578301283777535
0.0167816804455168
0.0858649066545971
0.0731036271550056
0.0932328590464156
0.124770794233036
0.142842884933173
0.0508040722208876
0.0191362665767683
0.015834640719865
0.0196924306445913
0.0365534764255161
0.0152385909645255
0.170030900036404
0.0193029391750404
0.0239015643832405
0.138214173018811
0.0215537685198562
0.0217273431427762
0.0194488428092329
0.0206655469709707
0.0253349242054387
0.324359470416747
0.0176506117699408
0.0244149904848089
0.0479733884264605
0.0988946359544556
0.260357608413908
0.137075648414637
0.0315498379978811
0.0566424099048259
0.0793469791024917
0.0362148207522929
0.0499554694282687
0.306185542801481
0.0272496441866972
0.123790620921972
0.203443979017081
0.0569472202506601
0.311921262957514
0.0778007654117333
0.0245493192275674
0.0212586923728905
0.0172538051958445
0.0150141647721969
0.0208321173221505
0.0316813002808029
0.185997717469857
0.0579858173780231
0.0532904084301115
0.0231194933800898
0.0207668519060602
0.479040416959915
0.0512148902422137
0.0429877670412365
0.052962968642837
0.0257176052685823
0.0127353996757124
0.0326319558226243
0.11321183627102
0.110618373300256
0.0417315083807661
0.304475152124967
0.0641760594479216
0.0443249925138496
0.298832231611012
0.0157884596188866
0.116637514732008
0.339851782889037
0.0174966087407703
0.141643644067573
0.043148916680051
0.0189563628795958
0.021682572145416
0.015442261343479
0.373981012479347
0.513764394916595
0.0745540759562137
0.0167444569804396
0.0283093078526887
0.0224889000310794
0.0585296787938715
0.023325979925016
0.0130904937218152
0.227352283470945
0.0727855428869942
0.0190766352476453
0.346272717492979
0.033623927178931
0.235049538763928
0.0382580537691505
0.381120703223763
0.340600582410629
0.0388383873540522
0.0317960479933278
0.651969422396708
0.0187502542428939
0.0239748396539206
0.0284199654240904
0.0307079782801662
0.0199652102826019
0.0308727889668879
0.0394079703196921
0.0589893601415954
0.0291646987089845
0.0216100630070182
0.0263995132610424
0.0231464440353087
0.024248974934882
0.0377614144958895
0.0476729994181105
0.374979253983299
0.131718989475566
0.0206970996515958
0.641326598054728
0.022062650010016
0.10791319620356
0.0785436968080952
0.12385050621543
0.0229799218432483
0.0217951972084208
0.0525497759974288
0.0388651492556912
0.016086029945074
0.0178592078454701
0.09501925869997
0.0289622451993862
0.510310942830307
0.0180783067607039
0.0142634039794739
0.544648258358912
0.664476538517559
0.0292851675923736
0.0412740921341159
0.0520171423357887
0.0529453431886426
0.0205531915691584
0.0205673148176468
0.020503186042929
0.183679783211511
0.0282021940210168
0.0657672217680395
0.247899928133605
0.030892176750132
0.031054867491104
0.132952786807567
0.0350428949942982
0.0166127170051191
0.0185686589336776
0.0199200985302781
0.396007638356162
0.445818218534439
0.0425008202715353
0.0185716632433355
0.0266182202010869
0.0245374526624414
0.0168391814190825
0.125811083366246
0.217670858922331
0.0264543914086039
0.385180881180075
0.056235417773479
0.273367000462289
0.0556830020060712
0.023736670813832
0.204279796023718
0.42172085926177
0.179991261446576
0.200696218921797
0.034011677042393
0.019521279206236
0.307514750064849
0.0575745662613294
0.0368012905277536
0.0728828492432967
0.047110890907216
0.0448406080120215
0.0356148737795821
0.0378855571513317
0.117125489578151
0.0321365110228604
0.0750745895310417
0.122151958559568
0.0135763854204011
0.107853925631542
0.0502542104106361
0.0195474210932176
0.101895516238597
0.0853642326458056
0.106219367785612
0.35353766761606
0.0912016561454011
0.289860224309421
0.0190987619224232
0.0209530049707579
0.0302511599985767
0.0816851314255261
0.133593324879658
0.0377813420094272
0.0172862408654274
0.0168399388824969
0.334415789680221
0.0411480561066887
0.0303611012797348
0.0156863914703909
0.0458956270318168
0.0312167758716377
0.115733666635483
0.103000780565364
0.036372125952825
0.208537709576973
0.0338563222461909
0.0117025469941019
0.0724004613491769
0.0948644899331706
0.434399754261941
0.0705876017987154
0.0959603732714346
0.025762223513099
0.140009968135003
0.217739268406712
0.0307884343446869
0.0248473265490787
0.0413326307245845
0.511796791347045
0.0865273367838725
0.0262007790992155
0.0409213618244851
0.026947807191744
0.0166672251679839
0.198030905895056
0.0379943878717512
0.0291114720328478
0.0305340569884402
0.0340682549965999
0.0204479432633836
0.0404750631273753
0.0275335145842585
0.020106491037547
0.0342295585059001
0.0698532125779219
0.0872439524431275
0.0709513496435544
0.0320420109021094
0.0406496409704068
0.0202793051277634
0.0297456665375198
0.155995183605685
0.0358122658350898
0.0692292157531141
0.018975048242719
0.0365707267651632
0.0294959865467363
0.112243741284853
0.103334049750423
0.0939110775650781
0.173883052507705
0.51354699625548
0.0747404533400989
0.0987784168774386
0.0561600073898313
0.019012585839848
0.0913594560214625
0.0293744397668602
0.018679334699902
0.22824823835399
0.0240753643934796
0.0259009731196822
0.185910095021987
0.347437540535567
0.0353445618989382
0.13919293651726
0.0842665072229042
0.0314585226877144
0.0328637764243908
0.0745749607365981
0.0235402496945349
0.0280904835910208
0.0149803910909375
0.0460437539797588
0.0341322990126338
0.0849517093917005
0.0246303573322601
0.0172912359420042
0.48608080413586
0.0392982119166793
0.30761971836897
0.102674081857656
0.0512333574266907
0.140748540982833
0.0371461870962478
0.0215175929710215
0.0341184361543878
0.752315539278263
0.0341736665009309
0.0420622055436591
0.115840209255739
0.0256548001195853
0.0742197728156597
0.0390348442372422
0.259316522793846
0.0367625031273883
0.0801597126183075
0.0344807615769376
0.0486893377894646
0.0916931180032648
0.0298347019046157
0.139844360616445
0.0647437602982427
0.013801684175222
0.114555818764546
0.376241270639777
0.294062295237625
0.0334696250394109
0.0173961647420784
0.125357368331139
0.327238027238285
0.0655006001243483
0.0553829110158185
0.0999727683368564
0.0218278252910102
0.0307044402780856
0.0376772888098356
0.0191623239736479
0.0234927852718779
0.0316184137548503
0.0205486077499654
0.03490005861973
0.0294488126783172
0.030579648102229
0.0658249032110688
0.0272576380610928
0.017007611385444
0.0379865245224269
0.0361939073147844
0.171084279556289
0.0382768560503218
0.0593033301714642
0.0637201520719907
0.0393941628515694
0.0609792174473894
0.0814213862050222
0.267391110724182
0.0483150995390831
0.0152545785745249
0.168329234725687
0.0393219940650333
0.259904114643207
0.522438248935092
0.188398503988934
0.246024954346551
0.0237278911293787
0.0299846765503764
0.0302360727666407
0.021228894294475
0.0253466781617474
0.031839537417126
0.0157541817715124
0.199358905637118
0.0355856217063904
0.404179225928578
0.28533297346672
0.327363201654122
0.194048781219599
0.0324049867558523
0.0278395463049332
0.0190129867737253
0.0685471585844377
0.0611925897837392
0.0266666126435391
0.0177691257598905
0.148525939108016
0.0311158389474384
0.0512250992381204
0.347396026002539
0.681408512273969
0.0152365236964577
0.031775129406866
0.0968030483294769
0.0254577170938887
0.0301233891109171
0.0505287330277215
0.0143999152068723
0.0418000709450019
0.0612734035286333
0.0284063063140022
0.499417758649509
0.0258065313700439
0.178458238387243
0.0213880134822109
0.0299129077939027
0.32935070412054
0.0584964588164064
0.219407043734443
0.0327458315618815
0.0126373308280386
0.502037621673555
0.0440788481328483
0.361758558362516
0.0813437064084507
0.0250760412548429
0.0238768436988445
0.0232394286849479
0.024630825865844
0.0388324485233251
0.0311283155885206
0.0569019546988707
0.0366137898457292
0.230667762568318
0.0302941441534179
0.0310487616661691
0.102725693715105
0.0259263985970056
0.0602449538617347
0.0781124946880784
0.0401909136999345
0.245033475009267
0.0283651133702595
0.0488166594241049
0.0191334664129584
0.0411378112729272
0.0315170927323085
0.0141394051195731
0.309652929211066
0.0173675643845933
0.200152717510443
0.0172156423949431
0.0153053362997783
0.0457392810049854
0.0474303839251405
0.0472135212856374
0.0403731001550648
0.0200417491964621
0.0268024532059996
0.155564601026322
0.0314830594643169
0.257882158243109
0.0603344466816886
0.0271613363273691
0.0226805085895987
0.0267351093799201
0.0428159382538677
0.0309468772785094
0.0891043005024084
0.0541561764961033
0.0166603775405191
0.0466307043417413
0.0455879035773732
0.0605033382556321
0.0306752027948735
0.251313154418751
0.0145555972288154
0.0301149681875826
0.0232123800236323
0.0374037174350738
0.0253412662888334
0.0346985200619029
0.0510872751962661
0.0263605428967031
0.0218515180116702
0.0186961112150991
0.024240501727736
0.0625746900323922
0.0429296717962033
0.0686060071486699
0.0348977889305305
0.0308336519798328
0.19921455166413
0.0114499360259453
0.0460164198475871
0.0267931710124842
0.0282544569240979
0.0309443915912964
0.0565792123536288
0.0415570233110496
0.0193480775754904
0.040515731643368
0.0179792961411245
0.0790121935621338
0.0300422268066728
0.0413711594812772
0.0231588584753839
0.0289908788093546
0.0284110796297875
0.026246145281634
0.652605214539704
0.595414596790287
0.0882856139471624
0.189665404479609
0.396427311131949
0.0204516306212901
0.216356169060487
0.239781638036633
0.0151191157726486
0.095576992606334
0.1498739415833
0.253400364395128
0.384455668835719
0.0180637623198125
0.0387997451961606
0.0187395578607134
0.0417338074015144
0.0196818288095288
0.0245696296128354
0.250884804211462
0.0754936227924317
0.0279587032426248
0.0146634261693844
0.0265562788611118
0.0798038372502592
0.0480395000040326
0.278744743124741
0.0372547055870217
0.190166599449068
0.0240312708700958
0.0171027860293696
0.0268393689996351
0.0656863934280518
0.0214140718322269
0.0314639088640825
0.0467186656770002
0.0168735854588386
0.12140752683619
0.0194638765793995
0.0392519084611229
0.0753741590438702
0.411186727025026
0.0322860814607193
0.0252336322543524
0.017277128113208
0.309020120944232
0.0411393763995281
0.0163360129969375
0.0242667665457099
0.0165278095616132
0.0214116620633933
0.332844501855314
0.0287246901637133
0.0170679872492728
0.0699786871001466
0.0363904591040162
0.0659206884976193
0.0383789170426981
0.16998942895859
0.0369523420726841
0.0749938576549736
0.50912612285415
0.719869552363939
0.0745388580429397
0.511310612210578
0.0310943577752092
0.12069227212784
0.0331483852247961
0.110739994311821
0.0907794529046011
0.0400420643554837
0.0155272771036111
0.0125412106422283
0.0239827264539426
0.0260326841218485
0.0490527979645753
0.0287437638949188
0.057551456003186
0.0340979603546049
0.0129329794854029
0.0645993338496664
0.0170345836874205
0.0368698860857022
0.0231566863239124
0.105522175838757
0.654812137455147
0.023101795347458
0.0935999722234219
0.0193774866348198
0.148995149492742
0.0311220594584334
0.0136564054371987
0.0231189762552053
0.270232384943701
0.59607488212326
0.492321349954975
0.0467036236100349
0.0232309657386995
0.100223613419347
0.104142946715383
0.0241781575419342
0.0161755328328736
0.233930889308775
0.0350603390489301
0.0626963303418946
0.055103632157577
0.148000504797798
0.0152157233586892
0.0128542638124761
0.148825992742777
0.0204627719492908
0.0411379604075825
0.0204244491097784
0.658289325432137
0.184747229660982
0.32397722656998
0.0308401851649739
0.0364031517264698
0.0159242283816496
0.0196982415682722
0.0308018733804344
0.0987774544706313
0.0309445945554951
0.0494672932812961
0.0552632383047047
0.0227583862703395
0.313912783180737
0.0316382961282784
0.0257425999438207
0.235260122488982
0.0131154156568443
0.0243290228619146
0.0625562326635111
0.0253639769139375
0.17691086542511
0.362372689276753
0.0406639953322666
0.0346196144106052
0.0261479803500869
0.0234286316831806
0.048620485031077
0.643090814549139
0.0293479241040285
0.0546004828270042
0.0201462954715903
0.0540118264063901
0.0158724770867147
0.283859915799518
0.0187493407164225
0.045547038376337
0.106001243094297
0.0334604236185837
0.0187196771882726
0.093205696279319
0.0426953249449921
0.0137502470304153
0.0466670474402187
0.0998944869338546
0.196997560002891
0.0321916161663921
0.0476872465776127
0.0386152733565898
0.717485191764474
0.228731127342551
0.0244723451409598
0.0478775522854046
0.0244024613609322
0.0237182570767267
0.0323156152891597
0.0318572206112884
0.0352588462389
0.0235938752203942
0.240294062331422
0.062954749767748
0.0646825841786381
0.0947270453510003
0.52278796557984
0.0353478484440649
0.208499049212547
0.0564883579187593
0.405981060369987
0.0210835358462608
0.0169962037623462
0.112855299830195
0.196019331846178
0.265752595335198
0.146357040970341
0.117909437001862
0.124323665380778
0.718246845389124
0.029220511493816
0.0227244775973825
0.0353035510034031
0.0306913965467294
0.103811245032171
0.228888752043902
0.0158331458805062
0.0213400876728459
0.226960008183731
0.0200850741362773
0.0286829260389691
0.0361639998384765
0.590924597854612
0.0389060552560123
0.0523500566690791
0.0198310161653969
0.0278043538223139
0.0885811684391589
0.0205267675538626
0.0464956072512529
0.0671855351890717
0.0595026357121083
0.0254144553637089
0.018140270438272
0.0277730984517222
0.0246889188453973
0.157978304043066
0.0572980897724153
0.0167706291354158
0.1513635574549
0.0215572893174342
0.0153768893311527
0.0311955917972047
0.0291953793970059
0.0143627583169273
0.0236170382246693
0.0332919091616057
0.0360553413648692
0.0269116364163312
0.189594996340673
0.0466909145897758
0.100382974027176
0.511999942609645
0.38312215913975
0.0358972469807604
0.0158502129335992
0.676232320175241
0.0288907946759975
0.0271978301912142
0.0219713106592596
0.0528533634530615
0.0225734998473849
0.880253222358758
0.255061490314039
0.0173018363024029
0.103286236497528
0.400678697473776
0.0494982219272309
0.0758174681928455
0.0282324071166984
0.0223020276438716
0.0183258241782081
0.238065968934401
0.048022360985432
0.191896186426903
0.0547890773202783
0.114676703607932
0.0257162578420859
0.534477186014684
0.204408999200133
0.0308375764395449
0.0795554418690357
0.0212825761499296
0.256425809414077
0.0171746490780906
0.0722694925812055
0.0280781331762481
0.0247683102966854
0.100978243624768
0.372409606320009
0.160584130019932
0.468847138239056
0.0214523049435272
0.0681419229708917
0.278869772873691
0.0227133769230241
0.0163298764533059
0.0246296055333427
0.0381017209459695
0.253898919468022
0.0413302868414396
0.0245565793438121
0.135551974556393
0.546710679025643
0.0490504245804772
0.274594902895907
0.0449726986677078
0.0194835973907444
0.0511453477826968
0.0162405158466393
0.0163854059427529
0.0339933958808481
0.02065249674412
0.019534625071559
0.0575277754212687
0.37473057206893
0.055598613942281
0.0252870362985105
0.18725254131294
0.0204147846739469
0.0249223187147122
0.0321060304825381
0.208438058086679
0.328458716203821
0.0173627199140384
0.298004404394435
0.0441976547503612
0.139025038796673
0.148364453851303
0.0544388834418154
0.766063548619956
0.13353980420743
0.0187797070280217
0.240337790452323
0.030084644652414
0.099806655450587
0.0261812675002564
0.0570809675613825
0.122988091908064
0.0248607289764956
0.10570598510579
0.0303696855549093
0.0172906550252243
0.176921654832448
0.0327567871671884
0.102467161403668
0.0259027059612349
0.0371500203043082
0.0538937726986374
0.52271140797646
0.0286225541936385
0.0476513921680244
0.316019270317961
0.333152393279671
0.0263394533465183
0.0202515674286316
0.0364552132405576
0.0517586253282085
0.0424569436708707
0.0199435482690394
0.435416972893236
0.0494665027397867
0.0458318092882428
0.194141107121169
0.0680602923247214
0.157174551150288
0.0293563189220418
0.0315996928532187
0.0300122371346234
0.0116734292621503
0.249178258119164
0.0235387601955624
0.0561658616045749
0.0852997230504608
0.0698328041961067
0.0352605435064826
0.0486751341187132
0.0164759308825222
0.0171323258040563
0.0226272186700489
0.146872718172443
0.0201956594974841
0.031277532071402
0.0203845097299689
0.0457770124680678
0.0185220332984181
0.660824322030512
0.12439183715032
0.0287927528823257
0.143212078417417
0.0277166617693636
0.0477077808287283
0.0206309703742517
0.112777280166473
0.0551557351182334
0.0853698314778393
0.0225957722128652
0.0185095094836757
0.0250070784368073
0.036371370454047
0.148772500724348
0.0547201831655943
0.0252543321757796
0.0377108692113416
0.0781704310764471
0.0248128934123705
0.0225491018558033
0.322587816500407
0.0377136852792586
0.0223533160353767
0.569175282293343
0.129512313202173
0.0151271402290784
0.049994043360864
0.0313975148814895
0.0277191877504332
0.038256015779989
0.0140346537520808
0.136954303796881
0.117541658109955
0.0348297172900033
0.0516082485670944
0.333095665265413
0.0296113974614911
0.0276681811949681
0.0271998664885973
0.275194543509154
0.124133657707437
0.413542297911153
0.623919561411662
0.183593911190579
0.42531566204808
0.178983436197796
0.0234596541908187
0.0170972342399399
0.127589462702158
0.0323937081588154
0.0413236088426893
0.26856918700292
0.0233490777270734
0.567743490238876
0.0488101054916043
0.0414246310040172
0.0314850258566448
0.0325242819792225
0.0280477010636232
0.067924452962749
0.302154312933948
0.0183544183945093
0.051850062629187
0.0633785188343893
0.0908236082656986
0.0198313293325371
0.0367657154115746
0.133310133831568
0.0530135900352784
0.0240623196791488
0.0258993291426622
0.612003846014333
0.0893597859506247
0.0415471521657864
0.110558605330113
0.325707398420394
0.0828556586035162
0.258222927396118
0.018149559272855
0.0461239335120603
0.536140607436993
0.0320711967750035
0.0145339674054628
0.268663520522802
0.020797580129729
0.050793086134105
0.0346480900016541
0.0328238290101879
0.0490163636697924
0.0293339672128382
0.0256939452637166
0.216384952309191
0.0398201763199004
0.0162409630583265
0.037522461525718
0.0599041410422541
0.0707389223460721
0.0235693109704995
0.0233832861303521
0.0298700291412221
0.262079064505007
0.128291652668777
0.0225759235638795
0.0459861755374722
0.534019779939821
0.0863593931041906
0.037041048679236
0.0371492913459184
0.0146005685637963
0.281240261579447
0.0329673901014974
0.0215417381359788
0.0152750443133561
0.337720277120148
0.0452104214832694
0.014919530902485
0.0291761956810133
0.022461493958787
0.17354760753275
0.0417945131140936
0.0246202847787155
0.0719726286075458
0.0413459556618836
0.042954418498628
0.0149644182252
0.0401512691529683
0.371558959248419
0.03729027935017
0.0882123210367666
0.0538660230359933
0.027461029821634
0.151680205803383
0.0360327907117284
0.221837246638136
0.0248376319832925
0.486705921509806
0.0550621294340564
0.0264142088258724
0.10428791428021
0.0784254258701265
0.30033989336733
0.153903738617518
0.0207437527966789
0.0502444304457429
0.0174594771185589
0.0323263504689421
0.0172452422923158
0.0203091721758704
0.0363383427060108
0.0176507275356354
0.0914958872224195
0.0195396702890655
0.0394371183784444
0.0202757895402276
0.256788404612755
0.0120508944062312
0.0381622247173936
0.0216482874615703
0.0189764453060172
0.0272134772231272
0.748328798936067
0.0194237708189088
0.232370912833387
0.0230304765217558
0.0174976113850915
0.0628661592460415
0.0232664114704043
0.0259677916973813
0.0369521399723099
0.0169797551065674
0.0198075915045708
0.0156818140348302
0.0208512703071256
0.0312397980617936
0.0230072375275726
0.059558980736213
0.331079306936056
0.319180698675146
0.108020703319238
0.0227655917495099
0.0883259503247488
0.0291799138874548
0.278533053744999
0.0225213295492455
0.43220158369816
0.759941862423945
0.28832267866398
0.593928801084894
0.0166840220757501
0.0461152983025335
0.0522229048432852
0.0164414406263301
0.113424195199884
0.145529658651937
0.0412465436106205
0.0383497949787972
0.0393887533564101
0.376522002211291
0.0175463237267077
0.0341974633109687
0.0299012694779589
0.11612143667653
0.0404935580522325
0.400040324095273
0.0409045134844038
0.0149173892879806
0.0215129697733807
0.0394145189198721
0.0488477983811999
0.0485660093851291
0.245972590007648
0.0255824376765993
0.353382487939007
0.0624638116691656
0.0609746014485531
0.0719880295143617
0.0230208791771734
0.122568058736536
0.0336443899630767
0.17266110433324
0.0809207687690642
0.0230916365427658
0.014856972843821
0.0319058057181422
0.0466532558987491
0.0432900486246738
0.0229370604276275
0.598959053366766
0.453256156793309
0.216690587412099
0.0308588013021337
0.0876916762421211
0.0510493418894091
0.0179794957789203
0.0574517060104529
0.0489909845842572
0.0208096494159972
0.305490354887799
0.244685705282146
0.0401116049832662
0.0514277952699494
0.0410902882393839
0.025681433487612
0.102260384008687
0.02212945246395
0.0425865010907966
0.0440467701987853
0.0162840354321862
0.714225424903387
0.0240091746774064
0.01629037088554
0.0205980995514039
0.02937901589318
0.0252182585587445
0.28139742575623
0.0196243872668744
0.368763410820288
0.0522299188558623
0.275430341977484
0.0184569558736836
0.0349268632808155
0.02015559653098
0.0421583167457381
0.0201156339638339
0.0151803443599508
0.0535436201579344
0.331031354889253
0.035414428545427
0.0364551553193524
0.2220871240888
0.0418719207926349
0.0117682781735016
0.0339107652986715
0.59881148305178
0.0256627801640193
0.258977710977768
0.0471457477040169
0.0418827817154373
0.221041833835167
0.0352683374496901
0.0241340102641593
0.0273020037562871
0.0163940351086452
0.0354930459991033
0.0218519401585989
0.226653879918795
0.444113914977188
0.0354998168925329
0.02394134376873
0.133916562617266
0.132265362833336
0.0614424894217269
0.443028771511249
0.126888361398452
0.0726487990087249
0.0358063192545042
0.280892108268501
0.0354767411555059
0.0619651323190909
0.0324096964839925
0.408678108285682
0.0115541642705499
0.265019640499917
0.0427340885121049
0.0191982876750873
0.124907022474195
0.0565012384250363
0.0216518677524048
0.0225397976150695
0.143560034112959
0.0346371370462345
0.0414538916131415
0.16495395020406
0.0378454695030303
0.136115282653061
0.0537612504363232
0.0254471050056219
0.241942194682234
0.0478561958127864
0.0326603371009964
0.012225294562843
0.0278269566174044
0.105740457682625
0.0336157964995953
0.0263248137414236
0.588600320239537
0.0814319120789989
0.0263725895601255
0.0484040074137226
0.0651820552816804
0.0926661396370898
0.0151933829933633
0.0678574024785189
0.0353455262388953
0.0176858395940196
0.352688434982667
0.0163846373077553
0.0478168281535304
0.0639355766001051
0.0888742667798728
0.0224483218765184
0.0429570026919301
0.0353458420601504
0.0333269857643505
0.0535022126058196
0.0865054015262433
0.0288342937381715
0.0639245226790649
0.0884842474031001
0.069262662065237
0.0620543060684695
0.229460219000203
0.251291109006272
0.0158231071588667
0.0296795996589842
0.303709433889597
0.0211740273321999
0.0331245878206397
0.0775312941131065
0.357580943907474
0.0373223105225001
0.0359648460802746
0.237344305591732
0.03858949914997
0.0258746251571859
0.249696259236397
0.0569538341907936
0.0347856088694586
0.0483045787278732
0.220856155326074
0.034837727451603
0.12705439596544
0.523839446659211
0.0237651604670742
0.416059315934949
0.0305936012748683
0.454315577355362
0.0145514384211413
0.0301813228567525
0.0245084640220139
0.0576512038728034
0.0145548296814339
0.0216100600351545
0.0203060342119592
0.0735059450934194
0.348217737373808
0.0225233438655905
0.0165291761919462
0.036776851082075
0.024324193221384
0.0477555288996544
0.0548284952353517
0.0125469956945189
0.0353618554187346
0.0293310629500692
0.0192359895371587
0.0477520587961317
0.0169871534703516
0.0309507571018764
0.0446977831871718
0.0803340716337625
0.110594357325365
0.0199225746448816
0.0317982570261324
0.142671230291557
0.0370085562051752
0.0187319902966166
0.0525523450018712
0.221887861576264
0.0332347829529323
0.0315974251131634
0.246974816773624
0.0742865608222475
0.0164502181330439
0.0411828900682404
0.0220287597891311
0.0157967369850401
0.01867149634097
0.0312423416066752
0.0199495291794088
0.0633377751826015
0.0204010267626314
0.0218233274999813
0.0211601445422565
0.0197873711788156
0.0136974328882069
0.0745742728105379
0.0384343067139865
0.0528885062154285
0.358012878987036
0.0497757965999431
0.0218292016686822
0.142449752274483
0.036394816266511
0.33719309363698
0.0407253796569933
0.123103227844133
0.0220368278810192
0.0263782439161281
0.0286049824437425
0.10627646959826
0.529384088814456
0.0208480414230736
0.0258121113516743
0.0176605289297586
0.0469289388639022
0.0189070387941117
0.243017346458358
0.0724895786507538
0.41371612732465
0.0220526047986155
0.294621672712208
0.0277404496063981
0.0378031998122283
0.0150570228463397
0.818500109715501
0.0216772118623875
0.0939697474947764
0.273276829066907
0.0704469011168044
0.0374659323838733
0.0273480155595039
0.0222450507767942
0.0378127389676974
0.0234568928792978
0.121966015647323
0.0317005667361213
0.0206644553209871
0.0364642451799891
0.0183648811034638
0.375308252567543
0.0618802122927493
0.0258814910906692
0.237490395463648
0.035485706402497
0.128533698070753
0.0286360604353612
0.0217504655852184
0.0240163241468165
0.0263880925375489
0.682083655633386
0.0286173665907126
0.0518812980060662
0.208861449162529
0.0285357542602851
0.0296022753917111
0.597896874102306
0.298643309977447
0.0560172315232187
0.523801114400831
0.041529089512761
0.0265316560658331
0.30340467428322
0.0138482469947947
0.0594143782584194
0.026234858237105
0.505197762496504
0.0267914237849389
0.488166798857657
0.0627850624378244
0.0600096738585034
0.0191891679385429
0.0318939745415677
0.535581873449041
0.0300834396173377
0.0146053167460433
0.0356499457718789
0.0549499911875103
0.0560442844564573
0.165211265998644
0.0268024533796848
0.0341844355119638
0.137740797519664
0.068305927890875
0.0439024374500026
0.269665216609368
0.029472235157272
0.0211629304507036
0.217914225411094
0.131896755636406
0.40284252579267
0.024849434337857
0.0316257657103966
0.179262646446221
0.0595030991010888
0.0429084594225447
0.0746009914883375
0.108487249424528
0.220732370398414
0.0267645642660298
0.0220499922761316
0.0366775978042024
0.412779706385573
0.0266949245797644
0.442472610402621
0.0907368912395099
0.0243754779566686
0.0933240581956404
0.0211831164103137
0.0219224716259138
0.0568205831699449
0.0236353392678437
0.0190521200370051
0.406879160337764
0.155906831783212
0.26881730721104
0.0201195121655395
0.0258389165751668
0.0485753756240022
0.665914451105114
0.618486068365885
0.0128410214614554
0.0166087181221711
0.0439892642762228
0.282169040996804
0.0214428046374294
0.294078439426555
0.0141693344293011
0.0393453654656689
0.0589179703324607
0.18632544499966
0.0329339322800834
0.03005154484791
0.0512703262922477
0.0263573723840583
0.1224453169721
0.372769096544034
0.226285609449972
0.0942799351906926
0.0592134032946273
0.017146047627312
0.0692988298923584
0.445045311817691
0.0301146548344214
0.0175780294665885
0.0387004027434553
0.0438959081037652
0.0210923569342041
0.0258559493404524
0.295365113143829
0.0180673299603783
0.0149650968293981
0.0228693028046766
0.0500325183394377
0.237254857182433
0.0231049070729757
0.0179758146233878
0.0514780837394553
0.0366199362653126
0.0390199089164326
0.0349132566617685
0.0224357762416994
0.0200345843644967
0.0153306936874993
0.0291531504137723
0.0654890155201585
0.0567753107436125
0.108230811226414
0.190154304445865
0.0275057824374708
0.252722485144904
0.0321429708303357
0.0271974554430853
0.0391458354643046
0.0395987193073684
0.0196345445899275
0.012226197104046
0.0679388866914261
0.0165828633405356
0.046309302083131
0.0147334134943627
0.0164439684437155
0.0852437895582937
0.018626620448312
0.0165846201709622
0.0348323934005921
0.0286809623386489
0.02200162287793
0.0136642323366735
0.0591776740649095
0.0154198782974539
0.05422197151794
0.152791022111506
0.0195119465389319
0.0174875955083664
0.0299818092817173
0.0501378736250911
0.0177601497436473
0.252774955747474
0.0708826272200534
0.0399028956800369
0.0674523300781807
0.0262795644088369
0.0964925608956227
0.0639906143701969
0.149122266417302
0.051763943930097
0.0337047096997025
0.543869068496272
0.0721344200215806
0.0197767672318661
0.0192246808029157
0.401075108350288
0.0409458954223282
0.230049403712366
0.0480465753519029
0.171805035408419
0.0653618918457295
0.0211339117101576
0.0253569987014002
0.0196890554326497
0.0252700923942194
0.28873635613508
0.0234724810899695
0.132770863435489
0.0213471414474061
0.025618192573398
0.0357125677542837
0.0804666512227005
0.0160688837001568
0.503684654789117
0.0538799611197211
0.349607979095972
0.0277025212082255
0.0157889201172162
0.191555153883839
0.0181896564862315
0.185144033270317
0.0264173204604825
0.0366454771944712
0.0439980906291986
0.0538501561751801
0.020458713670277
0.0228224872800095
0.0312334201178929
0.111853955739022
0.0196633375033232
0.0651010070859643
0.0199445852904255
0.0140675014449538
0.0280615139947946
0.423076673500333
0.0249906430942832
0.0210432637300346
0.532067071565836
0.192635445425188
0.021513500075264
0.0435605125638626
0.0924374926007999
0.0397245169260225
0.0430220336632446
0.023188121201487
0.0712820580393539
0.0364228348694954
0.0975189857893308
0.0464146434519704
0.0181073752584963
0.0187009009113608
0.0391112614533694
0.032746002706152
0.0888568714029751
0.0245011544299981
0.182181665334818
0.0545613257186091
0.0273710584670319
0.0158414509408975
0.0515510225693177
0.0191474017323738
0.450099335807117
0.0404413721499551
0.0208085478204983
0.0242353704205741
0.01763743400901
0.295579019513667
0.0354620101634582
0.187085373490174
0.0352504142270075
0.0257513085484416
0.231931928269012
0.0230504875264744
0.374925678676827
0.0161545564008574
0.0202831188384392
0.233027219194938
0.14646041672475
0.012491679197506
0.0245263680573596
0.0178201301177544
0.0442437394467453
0.0136945317817891
0.0834551402937923
0.0263758438985438
0.0897177192210517
0.0248939942480517
0.0480534495707074
0.0315497818004868
0.0610178349805505
0.129565032253496
0.172023150061877
0.0310637722206825
0.0239891281482581
0.0164764850041352
0.0407950815824511
0.0269973880631668
0.163442109230675
0.448854268696635
0.0302557316271545
0.0196030130537245
0.0172111391384541
0.0194101669077946
0.0114878638628277
0.0220665756489632
0.0406820534594494
0.0359926579875498
0.0196808085703891
0.0388437418586188
0.0524945207979767
0.0233143052982975
0.0709721374629941
0.0360374584387229
0.16310196853762
0.0187271849256545
0.0494524609994285
0.0610772614562437
0.0500796676082691
0.0517084841955967
0.107420272164496
0.0301381455093951
0.528577709504265
0.0872123463148393
0.0168907560881681
0.0707714702790513
0.0331616389607325
0.0246156251563176
0.0448202940250132
0.0376036140989869
0.449773613900891
0.0259633978328185
0.284581159596456
0.0152302341472969
0.0190217302145693
0.0248736815333841
0.0294928069132694
0.0646292017107257
0.0414507733932599
0.0597131052446369
0.0653988420538345
0.0429045374724041
0.0256829407486106
0.258643926939428
0.0172946119467711
0.0132197711618015
0.120616549176965
0.0248607650071081
0.562995656098041
0.0918333665350464
0.0253147199714823
0.410948739221224
0.0464359646870248
0.0126528366668043
0.0508870752095798
0.0286670292259691
0.0613719013105672
0.0380220428047886
0.273530399257646
0.0106538799891122
0.0215197734860859
0.0233954848184287
0.0380582230645695
0.0400920952760321
0.0389982886556863
0.0194247089186195
0.0385676422397659
0.0148342635862303
0.0235642943867538
0.184648568116194
0.297671831168818
0.274864854789436
0.0507010633545109
0.0248273808566009
0.0144972115163781
0.140179015704529
0.027172332425488
0.139944663570509
0.040266249987088
0.321577726617584
0.02818443051069
0.0415972319339212
0.0239794242353023
0.0400000186794054
0.0887335144731277
0.220728698004198
0.463831129515057
0.0503968212155869
0.0212352772219159
0.0438846482256279
0.073152684467609
0.0139425411857193
0.127803367597245
0.0291064481044565
0.357025713855878
0.347950633414047
0.366552908198356
0.034531840340135
0.031487562765673
0.0402383371257841
0.0942632749032944
0.0267420933200158
0.440111655078098
0.0353732470912398
0.0165165304251468
0.0253421407993086
0.113752700393216
0.0144303705715912
0.156905795961519
0.0813169387144578
0.021878964808933
0.0657476188181687
0.0155504218910898
0.0219644231712217
0.322591194875398
0.0592505078397472
0.0370713897605327
0.0176793529107043
0.202255007999959
0.0740607610191232
0.0201212264053394
0.0373956720304001
0.0199217748401304
0.047553670787184
0.076866809302342
0.0427957419260083
0.025552192520156
0.0796713631562515
0.10183160487515
0.470600471468777
0.087191449751671
0.0355373633739385
0.0224196577234607
0.0209956188992213
0.0773080251275571
0.0801808113004353
0.0222880206596757
0.239062555613242
0.0288789230573781
0.0420857699696778
0.104890353136246
0.0126102172040421
0.0424907487831895
0.0725430500336877
0.317094803657337
0.0164684564742936
0.0422696604207164
0.464096219523414
0.253915958248363
0.0200697279808938
0.272670000797817
0.0394360878761335
0.0357891503690964
0.123801863435819
0.0414893638060754
0.212088673088353
0.0243638117780711
0.0322440810885096
0.0286538234609537
0.0513963346489184
0.023933671008517
0.0246374669278693
0.0374675443422454
0.0244398912502002
0.121588442670842
0.263724247732998
0.218526144762392
0.0596515862704244
0.2271784052371
0.443736969174776
0.0383808399940486
0.0268092867682438
0.0117814809234835
0.0186075055291894
0.0691188138904999
0.203295845470536
0.201794094840613
0.0200443649839696
0.0412129269191604
0.105573114840191
0.0287536203374775
0.069757385291332
0.0220375018935398
0.0853320645614368
0.0972527319396117
0.018966676530434
0.0228979080451337
0.329070563100568
0.0253929650543235
0.0162168714750228
0.133694671458463
0.505497227001429
0.0384939187640957
0.0306183599623626
0.0331929052480932
0.0220734211427698
0.551892122159337
0.0148017901526994
0.141111423665961
0.0379206814829372
0.043745567925833
0.0304043063519776
0.233470692732901
0.0190356070406874
0.0533886261911693
0.0245207327348226
0.236111911910688
0.158259173291951
0.161924478246304
0.0179802248732551
0.245705123890049
0.0622649828329944
0.0182968683777276
0.0451679806064832
0.0219590384595929
0.188796666358963
0.0217256285495123
0.272497825806581
0.0360949095819276
0.0981201267824584
0.0312259437105105
0.210735099572755
0.0343851167718328
0.37657419753894
0.117517062266838
0.0259430126976041
0.0778586652882493
0.0249862838344735
0.0623567147311112
0.423994942314333
0.0712231509098198
0.0696930452457168
0.0558597713402354
0.306849421390203
0.0177746763882393
0.393311232703224
0.0654241997559425
0.0333570834272299
0.0372626354939517
0.0286671585128748
0.100546056893324
0.0518631663816779
0.0153615129384622
0.0369403062737723
0.0406799314167977
0.120029090039895
0.0262598571816153
0.0357127418919251
0.0247417739606998
0.0184331086167011
0.0365650861597249
0.0368194845463763
0.03890536021907
0.321254820338597
0.0297730261600513
0.312297888233124
0.0733130668598453
0.300211488042234
0.0227811835814705
0.0193791688770819
0.022486298281856
0.130572013496588
0.0226396569135953
0.0375263272544719
0.274855039764743
0.193620754693783
0.0272422628525106
0.0355350294544991
0.462448987288008
0.0138619621231698
0.115340637513849
0.0437829410187381
0.324857704239211
0.523473371282134
0.0164587705945665
0.504249130393495
0.035892413197586
0.574964407324455
0.0635013353990516
0.0391848039466459
0.0168878353679755
0.0364384682702222
0.0153413147742583
0.382904699028089
0.265841159131909
0.0859535908792057
0.188012115638596
0.129987093494978
0.0184035001052605
0.0383968820312715
0.137190576365694
0.0514266286872681
0.0345072175278219
0.0430110416517244
0.341298631652717
0.0167473353037085
0.547515414177801
0.0298097798783343
0.035936505377628
0.0150731057834154
0.342366979897992
0.168045503866104
0.0909350401543022
0.0161988412814453
0.0607945551121784
0.019452377270682
0.0257342940146812
0.0942310930043539
0.0620006472832131
0.410390170240536
0.028599830051282
0.568941751903921
0.0178450122858292
0.0277956738040058
0.238910473567858
0.285492606549668
0.036985687327641
0.0405244922992822
0.0562574232094901
0.2904712359622
0.0185241724365629
0.0662292525074124
0.0635754245556236
0.0393999706248963
0.0720155266017382
0.387691971640006
0.0267056857666616
0.162502490364706
0.152117923561352
0.0218587695946762
0.0353979483109886
0.350530180981516
0.340782497345876
0.317041441545907
0.0356116051348407
0.0621684461670321
0.142239352736951
0.0477066095169279
0.0134978854152247
0.030321588489706
0.0473911035579868
0.125163352721226
0.304576241105234
0.050018340704082
0.015524690086311
0.0366611011828172
0.104475327329024
0.378048702539769
0.0748671916675324
0.0201146545074423
0.270648971118005
0.218880155580988
0.114388210602078
0.019426658782491
0.0210161722131577
0.0987410772870878
0.0796859569296706
0.260106377112871
0.0338572780123367
0.0177846406161511
0.0258760827628198
0.0374986727470586
0.0429856328045992
0.0218149035090618
0.838980737566113
0.319785146014229
0.0189375785264434
0.442781827788945
0.0270565094220854
0.0335750724117392
0.022904958554013
0.0292983866309935
0.081306593698473
0.468428610929861
0.0226282080244218
0.0268533256941011
0.0407702288112524
0.0250297687308879
0.261427508473322
0.0155959080018318
0.125155694765317
0.048490949692791
0.0223399327486213
0.0812832954090079
0.0324809811803207
0.100384949488594
0.0342284707511064
0.0899350325834641
0.0406886425005195
0.0358804528831086
0.0186916476583396
0.256222691362503
0.0349715561528413
0.577135666916222
0.038623797179004
0.0361313533754898
0.244755043675304
0.0184110441534623
0.0374079092055501
0.0399262261749035
0.030149851217634
0.0693379390488664
0.0317476906412265
0.103735341959401
0.495255571450764
0.0270453199721036
0.023540612262241
0.279900851876705
0.266160178931408
0.030067613359243
0.0336483103667906
0.0518735272545026
0.0219454841182429
0.0607332427254696
0.252323238331121
0.145133516355275
0.204784850073008
0.138593660032977
0.10256676656651
0.0587891575630158
0.0618217941116641
0.368060284776977
0.0400144942255434
0.0200004527628105
0.0199346829690058
0.211322776214241
0.289292968669895
0.0168180901674476
0.0155444627395864
0.0195040283897255
0.208343054814278
0.0280626438874442
0.0159598059292918
0.0269891283675169
0.0607211934408321
0.0411678617863632
0.0361333743042342
0.0227738255605812
0.0225161067022567
0.016728291867414
0.0221367203561391
0.0287357749884228
0.0240741822534561
0.0261016600781525
0.0336458492653854
0.0213304175132262
0.414635741441856
0.0911473185712067
0.08823490234093
0.0300822597355184
0.0195723629691864
0.0178115830930034
0.0278903598097335
0.035061483861838
0.0604592967868682
0.461984139835097
0.0280147302332784
0.0272749127311464
0.154771375033439
0.0253992267330818
0.0344466676580908
0.0147363787522594
0.0541603930023829
0.0533881497174661
0.482121826196013
0.249544532573186
0.0536909628084299
0.616249970494743
0.0149275845956743
0.0184511120512821
0.192186597677304
0.025675603568446
0.0222847608136164
0.23765155888549
0.0235032133537388
0.0446126042628294
0.0137433171830006
0.0814225540251415
0.0156100334568936
0.132391757024986
0.0364515954735946
0.0151749571262711
0.274888792689355
0.242770111530973
0.0132557972912339
0.0370541811191184
0.0243311695082384
0.150080328010705
0.0375651725196283
0.0694603115847403
0.0759718709260846
0.0246410337434167
0.0379672037446205
0.531282610344732
0.40079047573837
0.24045628574797
0.031301023654495
0.0475830242357687
0.102177305892807
0.423123028184076
0.116342657669771
0.0399237025985652
0.0593839998675924
0.0311522264080601
0.0172644049440722
0.0176092356993971
0.171474734335619
0.0332578165620351
0.0878257930417787
0.366235622337662
0.0229911513032953
0.0336971490531839
0.0386107719088535
0.176512020354158
0.0266663142839775
0.0592157563121106
0.23931229133633
0.229048420259798
0.0522250918253274
0.0376455280101899
0.0182885438999144
0.0623051048988344
0.229298886182115
0.0307813543594805
0.293411848647268
0.489179024881115
0.0395727850382519
0.0344360126613237
0.355073908808306
0.0159715342290889
0.0383878320636692
0.12763345247687
0.0251286325224023
0.212566928675682
0.0198626589884748
0.233003141825444
0.0434373882908039
0.0257650764576598
0.0153877523327285
0.1073715000556
0.0540223389807001
0.0236739260789413
0.103250031866096
0.183556064699499
0.335085510295756
0.0333856140245042
0.0460380932261068
0.200085429069779
0.0644843373346133
0.172209434321393
0.0274236598060388
0.114024196428168
0.0235993445706644
0.0591804585070803
0.0242788633121528
0.0454793173203276
0.352107444640099
0.0227030393367518
0.423338078302063
0.0258526902050554
0.0613024125319274
0.0521229198294469
0.0632006231582871
0.599060511331221
0.0961500649181485
0.462233065150361
0.0184140163741332
0.427594368749215
0.101073619212112
0.0424746419505022
0.450737843348619
0.0305014057025261
0.0486178859110363
0.293790140840767
0.0216985749720866
0.0368516047222315
0.0817871165362514
0.0328285848472247
0.0183311144631216
0.0227397967761559
0.0551919832076761
0.358735120757553
0.0330279757123717
0.045430466194782
0.031094622571051
0.0209295257589481
0.0261096532037086
0.0634918271792838
0.267636893422485
0.0219729043467852
0.0286273382602011
0.0141216036363972
0.255089696536585
0.0746175679562545
0.028180720293865
0.0315038850233754
0.0244310553488224
0.031696596601008
0.0332867293738782
0.135017516648128
0.219082058988893
0.0145838784781565
0.119968956223542
0.0143190308235933
0.0357390608350288
0.164488263825296
0.0224736319974941
0.0117196672374753
0.0735247472460814
0.383403365854063
0.0503638492539379
0.0257961859344566
0.0487317479938444
0.428933449062773
0.192033521832901
0.0459868150964453
0.0144373298118068
0.0130132587254635
0.0356692539806054
0.0405376036988016
0.0202920723108884
0.0350183256313971
0.112368924009098
0.0165134297735964
0.0160394100647646
0.0461772548578459
0.020055357221188
0.0881381789435816
0.0356996685688565
0.0196465246795887
0.0265162424497223
0.0293149956447772
0.31281424761962
0.0201541796339297
0.254451772650003
0.140592365291416
0.0168577341679084
0.0892099003838683
0.0114916059495118
0.0216115330448798
0.0224856568063646
0.0544430260374907
0.0244874279941527
0.0630590457529855
0.0214113993450108
0.443234001389342
0.122790070870557
0.252291384240406
0.0308078589277376
0.241633884750689
0.0462225703928938
0.105065354930435
0.024063793054504
0.0573869599854458
0.0317334432994255
0.0287425089789534
0.0747080751487361
0.0301746777204066
0.0427629143473992
0.0264546554003477
0.0200633868218368
0.365860735087175
0.025654271299982
0.0815222871031532
0.0377098214228556
0.0140043918497854
0.0210892907699322
0.12535160025544
0.209796567949078
0.309553530885789
0.031521772903423
0.0324971157909596
0.0332638655826833
0.0330630243948579
0.0344890265310166
0.141829707237705
0.0128757469579162
0.0236419000768135
0.0339037088558856
0.020213239595399
0.0301266237142273
0.0507087063518401
0.035427628218149
0.0505124399713148
0.185312667393568
0.0241699149153903
0.0346726799697445
0.408670319855189
0.0163834095075134
0.0556584884218324
0.0721022324389384
0.0748259514297143
0.0181131198978947
0.0480208728693508
0.0660720597224588
0.0246031119095083
0.0186904010701959
0.0182894460160564
0.505939431767397
0.021566903166928
0.0237724417404305
0.0257951692383545
0.0509204608564018
0.0550118747832155
0.0814958775202071
0.105901792223255
0.0349231967585938
0.0204645199402286
0.094734892306283
0.0675227161822383
0.0214853312020457
0.023325167830807
0.0210575724092377
0.0239559106917173
0.132475506368681
0.0280363638705554
0.0348433278458554
0.202870310784773
0.0266984850382187
0.0181825806456085
0.402279062885209
0.0605148483871728
0.0141842570124774
0.346539791209514
0.0230239962817282
0.285099539287622
0.0418050842471651
0.0298745697044803
0.0296973015834777
0.0547371234484596
0.337349404288506
0.381600789318819
0.1332006422727
0.0306542777585923
0.0344941440101399
0.0280016574825647
0.0302423096751612
0.0378836563923752
0.0126804475583973
0.154628470440189
0.140150425658357
0.0185157479313734
0.0706228474439471
0.0945711083211691
0.0270881108092854
0.103648748987871
0.0171391330106976
0.0180068601789043
0.0293064304381296
0.0299387444204761
0.0387261058375269
0.0225066991115346
0.140417073365896
0.0709699501623229
0.251130871354957
0.0334032774213675
0.0296310525523342
0.025550784030512
0.0214534075750118
0.0180611523224776
0.149628985497314
0.0818853664434327
0.0243367267635466
0.0459505358158471
0.0352968704344315
0.0830679856054702
0.0450335774898296
0.170296985222951
0.022626029467718
0.0281771157616042
0.0170134243771561
0.0211580214738643
0.0283350105766638
0.0274810788078993
0.0143072355493593
0.070762869440532
0.156110565889825
0.0779266638817283
0.0132968305278337
0.111406390613319
0.0133918106901394
0.130067049653789
0.0148299405867953
0.0641199667478801
0.144749835080308
0.0622307026039962
0.0218943776635923
0.0306815878713666
0.03736948879897
0.0722633098153793
0.0585704895276759
0.111104009312689
0.244140485126483
0.0166833469089794
0.0259809160832186
0.0179602944637978
0.169335862726859
0.0318273327496708
0.0270899786141231
0.528215058339082
0.0414221669327535
0.110494422462857
0.101605952480901
0.0714568034126612
0.180015717493682
0.312054836009061
0.0323192493336121
0.204869523413756
0.0184047582678594
0.375388768011979
0.397664598728942
0.0583495375058526
0.0641732440748994
0.115675827998433
0.0316877363598168
0.0391078582741529
0.0292508703079884
0.186823861667913
0.0412126137415416
0.0886181737665672
0.0651580478895318
0.188357472452116
0.0700543458078892
0.0316627844264873
0.0484114807003592
0.0231630385670192
0.0481182595255883
0.335887529570608
0.0543604235870907
0.0431843401260627
0.0167101260660813
0.0181857898384508
0.0178826821744594
0.0249682967505744
0.0298583578034845
0.0265910578905374
0.0660604035191707
0.0254662156408099
0.384210102488916
0.0324845490232572
0.0474733914758718
0.0415984883791123
0.0169373673346414
0.0116854497501413
0.510607005568648
0.0321808695054203
0.0348561946038609
0.125348636418183
0.0712082061131218
0.0231740027973608
0.0496816700653735
0.115355020796488
0.464641084756039
0.0246249623045487
0.0487363956670341
0.0191107275575058
0.0377191218839743
0.160725324643216
0.0346624677732115
0.0258045576864924
0.109948404482412
0.0439716263678231
0.0274157071414974
0.0290306449908198
0.0288557431401354
0.0800809081373739
0.0539132069437711
0.0292033123973188
0.0283695410559728
0.297687491174587
0.178616680189314
0.0303231658053198
0.0250648365156496
0.06653982275177
0.0185738729811403
0.0353745231209396
0.0308671449677321
0.0306261566888943
0.263580443053587
0.45079711080293
0.0352218394922316
0.022824415546533
0.0460838237546816
0.621847140074411
0.0537140755210244
0.335891931261111
0.0214965895163091
0.102378742520872
0.520210843933482
0.186188205251472
0.060198949202337
0.0269526354317094
0.0169672998335345
0.0286735183792976
0.156321183991162
0.059411456142743
0.10391673606362
0.0143234970197663
0.0953830560011867
0.0163280089465719
0.155722050593235
0.0464918463436611
0.0341725662432061
0.0790978121875285
0.0430951250298641
0.0517431589198419
0.0183835417147695
0.0165594982197272
0.192622226523511
0.0381843073159576
0.0996455474624501
0.043282480143278
0.0389809406784368
0.0430000437260271
0.0265152820379865
0.0760172774088819
0.301316846172
0.0453378155474468
0.0909758331981757
0.320662177879462
0.0569311983258952
0.0209200620424526
0.02570548033936
0.174184090489496
0.18752881291753
0.0772245755061597
0.0432356269189499
0.0597235452822079
0.0422602453243397
0.0381103289068868
0.0474892506715286
0.288724266984216
0.0140651375865766
0.0251809838390812
0.0251276154716017
0.0207879330608515
0.0247221392252958
0.288884138635001
0.0370220129798165
0.035162660552562
0.0342333632538867
0.071182654053653
0.195326248840196
0.107604912048389
0.0269398246549645
0.0481789819428852
0.089501740671863
0.0336858393270354
0.0351999402106482
0.086276784513275
0.0749253345844337
0.0132459932664234
0.0286013035314031
0.0951542739207509
0.0803586700313319
0.0304741416529439
0.0299020122174128
0.365006520804362
0.0497277404546386
0.289884690170616
0.0396948407678656
0.0660241681113843
0.0220775003415223
0.048880203983611
0.170654965222339
0.0464587987333826
0.404559939817293
0.0232731676200189
0.179811267916166
0.0288639905213759
0.174456513732877
0.0191694744642588
0.470029496953589
0.0247390333909028
0.0228796979478462
0.145246127150722
0.0293111489126638
0.0190897149007559
0.102111198929456
0.198672690844657
0.0187099796113871
0.0131447894184142
0.0602806983223614
0.0329104174978764
0.0302150274856232
0.0363583196860104
0.0492070243270356
0.0906186504606237
0.0214372541415906
0.0912706820957347
0.0338322942566822
0.097060599559568
0.0192359426382025
0.124189374734302
0.0226288580153827
0.0661917320762441
0.0257711422937947
0.0227086101650396
0.130339323569281
0.0368960181040663
0.50985746950872
0.0193257929394133
0.0242721982825664
0.0188724096900879
0.0312867007386528
0.247873516580729
0.0459699857628483
0.517361377082691
0.0455365294182329
0.026262700679527
0.0244787422245697
0.570584086197491
0.201364507610583
0.0331450469274519
0.0339207618784357
0.0305924908132498
0.0386819160474706
0.583682838902829
0.586803077333369
0.021356065604374
0.0284144386993428
0.0208736795673028
0.0201248084698647
0.0182614768791634
0.46879901467875
0.061760987470281
0.0154696122698646
0.0238342672759026
0.0554792981694953
0.297209724702655
0.049944393953028
0.0219576944988228
0.0316454788156653
0.0234258357080519
0.101869796709261
0.0155638781617945
0.19242499825326
0.0307029819134964
0.169201390726031
0.0359311843699166
0.0669528166712082
0.224104918198807
0.830279218347035
0.0941765128030043
0.0201866725541819
0.0336673221467262
0.0488395270548619
0.029413328955723
0.0525350619924342
0.0874233120869357
0.244693213846445
0.0247810527576085
0.0422036740281968
0.045785841307708
0.0846573467780622
0.129568957136003
0.051883202720925
0.0266741655267457
0.181086611012145
0.104786518532873
0.0273375830315523
0.28641804342706
0.0541500842196012
0.0833876538876163
0.236371962607423
0.288070842544874
0.0307002611645429
0.0203626999954962
0.0503098729356443
0.0314618725599292
0.080743147302002
0.411108816213853
0.466317362955554
0.0406432858563238
0.0175024734615291
0.0156642276520056
0.0537698137666567
0.184847776239614
0.0606404691556826
0.0473150609428475
0.0746054040764908
0.0251586798087836
0.0170199809499187
0.0192516831042514
0.1974938816722
0.364299132458753
0.231546200244267
0.135234830994002
0.0462074443027436
0.034473278800374
0.0217770665203773
0.025689979211728
0.0337861204553996
0.0449994526897978
0.0345168575888433
0.0224545866789822
0.0155791922287645
0.0374490684107654
0.115855074298914
0.0449174865070053
0.259140771051984
0.0474184766220102
0.0186255171546909
0.0226170090762693
0.0548682307586855
0.809278388477291
0.191178594785187
0.0299055343460537
0.0371509006928176
0.256210722407544
0.0119889636063144
0.121721627055888
0.200863520272114
0.0238894145391357
0.0353195631962911
0.0500702605819239
0.0434318268754201
0.0201486498901695
0.0475961614131374
0.0625964932217908
0.218672405899795
0.0171883590560228
0.0161428545556958
0.0198101776285992
0.0133649626094053
0.0538155024806597
0.245132234017788
0.0792379069642068
0.0532111892289952
0.0208680689667686
0.0165932089790785
0.0301112583242637
0.0669104054781081
0.30198024404673
0.0248522427929951
0.246571441737639
0.017449965135095
0.0362160655938964
0.0201408293294744
0.149562067342619
0.0260901969991333
0.0255954776415549
0.0235205864164927
0.0502716376581736
0.189389825174587
0.071687088215062
0.0342648770867358
0.379249377831517
0.101050651142455
0.0264134070974888
0.046549832761968
0.0143720405225843
0.2811405362045
0.049615719072469
0.0280198030411063
0.175826807455863
0.0195917000286113
0.0166059034971166
0.157552417832376
0.256835168196677
0.135137946176556
0.0548944038180504
0.259675160541452
0.0457791627202195
0.0115947131531563
0.0771179682625905
0.0485599854257976
0.0183678815730198
0.0418730709136783
0.0978823723528061
0.0392246558084089
0.323727455174306
0.0246711403093135
0.0324535272790767
0.0686860153505546
0.0647352940799682
0.0283747154299814
0.128317685634473
0.0465732419590285
0.0253959670374653
0.43715966284054
0.0169768339052301
0.0192666671418723
0.0428224149346149
0.139796172152788
0.577650126174961
0.0660597477553227
0.0493666035381914
0.0202773285747228
0.459492741364595
0.446254960975431
0.0383155616736978
0.112673677305093
0.737127970172545
0.129600790164928
0.0290950705463987
0.040144247661898
0.147035106967455
0.0620584489498772
0.0359662577917224
0.0377775340909261
0.0336161801492817
0.0165048373746277
0.0278714636859964
0.0209817504318787
0.0469147777010049
0.37278031855161
0.0363163630155307
0.019918771425334
0.0273054152737164
0.374316170039588
0.0607281831049711
0.031801687310921
0.562761028705094
0.0201105424624283
0.0820404337351253
0.192720531576333
0.0110549615176191
0.0184198035175704
0.0303834151399809
0.0301409289471765
0.0371404793162613
0.0154652276365067
0.101488710986216
0.0504139761867668
0.0162841825937581
0.102269753014789
0.0131817291217891
0.0327558711157917
0.0183988083559663
0.21536990331679
0.0323141836653556
0.0202438843169692
0.0283979540449587
0.353994070907968
0.0170571908162201
0.0392451272790984
0.038686174295281
0.0388309938637699
0.0852028419609056
0.0302658949559953
0.539855205317701
0.0234696215163076
0.0289208235877694
0.0440711754087769
0.0871629181881614
0.0383565973963034
0.039731269372895
0.0995199523165707
0.221170106500911
0.0158573770544436
0.0885993103824351
0.0145116658452341
0.0175227100520489
0.0445643948997557
0.019809748058201
0.119164059160705
0.0251478117586554
0.265016954572453
0.0542057037028155
0.0283773690859374
0.0469693023695563
0.152107383651542
0.102618479244244
0.0951654383833513
0.0158920614746107
0.0232545877331568
0.0370744891325219
0.0331882210033395
0.0298946682428416
0.0259247300635391
0.0524961413994696
0.166523701728742
0.0405309628528789
0.0222992551373303
0.130981746442614
0.0220151227229596
0.0168845310722363
0.0943224445990563
0.042991174094166
0.0209148291284952
0.0348012874399988
0.0532388123168268
0.135854524065333
0.0345991564075778
0.0283769801703438
0.0193818944143797
0.0175932415095958
0.0369974836743822
0.0250748452457904
0.362558787314073
0.0261157807585121
0.0160559286043505
0.247271618659216
0.0275098896922119
0.0154844536747148
0.0191929658177483
0.0472677684657286
0.0689821110939862
0.0226976158796455
0.235755391008285
0.0482547546551635
0.0373540091105818
0.0165296269529275
0.210832803060158
0.0457387231690511
0.0268832331276549
0.404904220860772
0.299245587601727
0.0633263322477442
0.0300365387395757
0.351072089766742
0.440299784004307
0.0329699792751337
0.0333054296701793
0.336341615539215
0.0339313180816131
0.049955750317834
0.278466538050131
0.0220822491034031
0.0122713042404779
0.0693296794847076
0.0129127834978868
0.0724781978793516
0.0301576696756246
0.0230588545271616
0.0166953933443003
0.137854245742827
0.0392474607880097
0.114618975502529
0.0668709009838715
0.0817067448973745
0.116912519886913
0.0514688166329659
0.142863871056804
0.0552587323527212
0.0529555600712181
0.0212006321484935
0.01915638440714
0.0190343214240077
0.183036154516076
0.0360161190997784
0.0346538458063765
0.158573476617343
0.438855706655361
0.036353571470651
0.15486284090651
0.0247938960816311
0.0223224674259074
0.0157005558127727
0.106396005655796
0.0279922261392162
0.0507077189299435
0.0207282515984446
0.108836129595385
0.0203108169796679
0.0139920618764143
0.0155491056058871
0.0156517957886152
0.0164969311469219
0.0337351625790537
0.0370340571401201
0.124154995490587
0.0166116205510924
0.583668364623594
0.0161102903309979
0.0207296591297941
0.0234593894253102
0.0168811498492834
0.0259879187603669
0.070125926805705
0.029086088834247
0.0498375028504657
0.0345112342672724
0.0141626351729438
0.0229514835825061
0.0177788527705073
0.105379369312852
0.308262152206539
0.0514399312281601
0.0235808398563532
0.0394009366063206
0.018607466789534
0.0420598970860208
0.0362662691279431
0.0840448283835682
0.0155453686030387
0.0395428496353251
0.0136652891647392
0.0451825026775253
0.274960645793597
0.270363222971535
0.38808086137309
0.417977683052045
0.0285463595381175
0.0324085107507761
0.0109429260710504
0.523066707217523
0.0706393428945661
0.0591512577959695
0.0352427564966529
0.0204853762270442
0.218025152336288
0.237765570641562
0.017073842225677
0.0237635036106355
0.0332420477935979
0.0183490337874073
0.180929229252803
0.61861237676421
0.131999280054629
0.323464256798587
0.12455226218855
0.0570583184525464
0.0386383311174138
0.139050853388742
0.0538527720575849
0.0360703754241481
0.176977405227153
0.0375542506937245
0.0366634831182513
0.0475071442527353
0.0352736440274247
0.0458649053509827
0.0229662190331342
0.537832414599165
0.0278008034473004
0.196836459043428
0.131656548895562
0.0215254252775123
0.030564611548495
0.606234301718759
0.0137775137861489
0.0297905810097018
0.0474449384902618
0.0527230778769864
0.255719175179428
0.0193985612856827
0.190524252670929
0.0241511240433527
0.318990528400827
0.0847456430901868
0.104283510962979
0.0280043064279319
0.0167981301644085
0.0352444671385608
0.017854555881088
0.0253764362672509
0.0660435216410909
0.0251050799764466
0.0194645975379083
0.0167168763642099
0.543347729008144
0.526772867318108
0.148131487564265
0.0548100687621519
0.115966977184742
0.0181245509472388
0.0555952462258556
0.0532890317344029
0.0170794952690267
0.0694338348238571
0.0209238775595763
0.159234672786632
0.0226597500203659
0.0411861289339544
0.530323623100978
0.0442421028291578
0.432621861977268
0.0404709289939531
0.136040603753679
0.0350493804676482
0.158034110462273
0.202064047302738
0.0363982854767474
0.0171807808233975
0.0335629840935854
0.0313221358180412
0.117305793758138
0.289875751855284
0.019173956087613
0.0297293864451299
0.461841555497932
0.0790049087943272
0.131047771001094
0.0214328778723103
0.0373895102831877
0.0233654213170907
0.472374621775146
0.0358371581925707
0.366345279268565
0.0348709536042956
0.109714555049467
0.0183105928874727
0.0428892094920064
0.0963266790791183
0.0182149178634886
0.110642155875277
0.0190257342710276
0.0374566871071892
0.0221628689778969
0.108155336598546
0.214152558394361
0.0144925036578436
0.0520074014256349
0.023992276168828
0.0994899113521035
0.0405227050187095
0.0289807207597173
0.0831352646549795
0.0277093962191995
0.0805013477095454
0.0217350401364627
0.0196484878247678
0.0332376048942812
0.0266319863995262
0.511656487788243
0.0214159748742507
0.364923210914054
0.205955087429618
0.170446547384033
0.220324075173107
0.292941003812856
0.0418315686400063
0.0387010014997588
0.450478376912777
0.0370152140638387
0.0234199528963552
0.493572406591145
0.0336264712283467
0.109665338796984
0.033227882803921
0.178627701733414
0.0388299663055246
0.243884760837149
0.08450490363355
0.0277887177025547
0.036613988877695
0.0330372445680312
0.0414183389955046
0.191268419438173
0.519895397378734
0.041574211313248
0.0567196558409261
0.0956420697755057
0.261570613140293
0.0439403909072945
0.0478180497619512
0.0398242051649276
0.0440393185813054
0.0565850482171876
0.0225095287013
0.0261713392929239
0.122066801219638
0.0241307372104492
0.032666934356829
0.0225705582236561
0.0360490699097418
0.0352659750717717
0.0287157072625132
0.0711732410138828
0.0293027853312313
0.0247259083572742
0.0292919606550304
0.0292481364859779
0.192963371585381
0.0179997343850206
0.405228642356852
0.123568268965304
0.0190492811177744
0.122489783010243
0.0188982583875647
0.14287036808715
0.26437741936818
0.0806466755515386
0.0554003932169652
0.50158873486741
0.138351757146482
0.151223529515491
0.081130296075298
0.114802540271986
0.212565889380882
0.0141419202211183
0.31528859656785
0.0369566617088036
0.0166338651835435
0.0756009657294629
0.316626642031327
0.168239690025558
0.0304744040774026
0.0285764958142907
0.0320523219860692
0.0888722661128176
0.0625769460933785
0.0437265159762212
0.0232355504745289
0.226536168429223
0.0483699750052944
0.0416587199044184
0.0560502924420869
0.0635187827735858
0.127183605932331
0.0732719682204451
0.0279410791503366
0.0321843023411748
0.048818341592144
0.0423074105356677
0.0229313397437493
0.028192369121491
0.0865837916277349
0.0353913151136618
0.0217086609503892
0.110330150991721
0.237198859997487
0.0387786139846491
0.33011145165919
0.0194384138657557
0.0189201593964529
0.382158390011269
0.118390950309812
0.0412823712113158
0.0358018434257393
0.183553040105993
0.0192238568086442
0.0171470305732321
0.0224222775099959
0.555151868863378
0.0516148065676624
0.0824466501329811
0.184593392138646
0.290107279061118
0.0282049010626974
0.0187721605965778
0.0546059427251904
0.100115234548658
0.0431094383850425
0.0248374910604175
0.039005375518115
0.0267034585225231
0.0255863592489107
0.031937334645101
0.0221857666557615
0.108838682181337
0.0466986969040635
0.0243272606667195
0.0481864181398775
0.019534302270946
0.44130265406146
0.0869154226164315
0.0246062827846028
0.736918405691138
0.0316541477209224
0.021734536146022
0.450739157773002
0.200621046054718
0.0460659355035448
0.322070537248844
0.653900934326766
0.0542613051103437
0.0162569694992261
0.0276599004809716
0.0488647323966
0.287525436646158
0.16617354205124
0.0317428160088446
0.0631527311809494
0.281466615463543
0.0706960278579314
0.0325803223268946
0.0163037339854435
0.275461329836426
0.020588592727102
0.0600764433754573
0.0932987725254749
0.0179438045600568
0.12822105940271
0.048750148182849
0.0198802221391547
0.0351591454370265
0.0386876853374257
0.035821234310172
0.0817254276261507
0.435618372978705
0.217436757169086
0.0362440107237819
0.304248340133716
0.0622529553834022
0.465340077790446
0.0300653427934235
0.27230335365768
0.0206877837923603
0.251625521894966
0.0391687772488635
0.0318737161633667
0.0218704249089769
0.0231448736906201
0.0456284836015962
0.25334199355569
0.192023892429875
0.288852195250917
0.0477440577797861
0.019835648321551
0.173237665211065
0.0232665500083996
0.0176186694422753
0.0686494004981929
0.0322104772411561
0.0282603176167755
0.0959536892567611
0.265749999321633
0.0316898618039736
0.0235270351116789
0.0313132424806694
0.0548044019372166
0.050374708847069
0.0835390983109137
0.0193352107436835
0.0210417239282404
0.0894742068683239
0.026209864610907
0.0358312166872891
0.0655693592592965
0.0253894151657886
0.100680085064357
0.103753718618885
0.0994996138067255
0.0816392703137882
0.536575774547068
0.0720418748396875
0.016738188882677
0.0315508446797447
0.0211011301273831
0.0369131639228648
0.0331850236618941
0.0160610210026375
0.0174678761368603
0.172823614972815
0.0887392348372608
0.0198354661993101
0.327142590668519
0.0203103834083475
0.139310623721355
0.429609746711478
0.161247265019576
0.101329119929583
0.158715726755474
0.0265928915939571
0.0243267591111937
0.0412681173401204
0.0418146818260208
0.152860606441715
0.0815509290896048
0.0621233289072021
0.0231317611855746
0.0548439369304169
0.0666797266071844
0.361430541674676
0.0357764967296917
0.192624690805856
0.532708949974913
0.069494859545844
0.0380458364060151
0.0891448767656478
0.645550378791813
0.0246498970616759
0.0304735916345831
0.0503683668847824
0.523275082749372
0.201761391929833
0.113466914901298
0.0501404385601652
0.0141830304358497
0.115326600164408
0.0318475328448511
0.0316151289465977
0.0199508810808318
0.0540403722927388
0.107389211275153
0.0242338556476038
0.064932493190383
0.275204208739675
0.0182923078552451
0.236313383500683
0.0245766292313084
0.024152946928881
0.0343005613140143
0.0146628250994666
0.0108844297391829
0.0509580696455349
0.26970785652073
0.041117563870703
0.0202285961869372
0.037614437563047
0.0155274317581134
0.0377826191619474
0.0168641765763556
0.0872256751179315
0.403637719705985
0.0301423398629824
0.289946624692059
0.0758732939193054
0.0522241285994484
0.0385692046790145
0.037852088781946
0.356160923622504
0.381497565150206
0.0315647899018947
0.0878246880741755
0.0286259443791161
0.0205011786839734
0.0911693959822395
0.35475993283286
0.0597427961109485
0.0303628453968041
0.0396025941493242
0.016940450887418
0.0172931103405764
0.0226140938767584
0.0437193243238342
0.0166092517938535
0.0146959164874359
0.0555699177987131
0.0262979848125473
0.0195739539594721
0.0408245674529158
0.0661991971145665
0.0305387386637613
0.0330341720183841
0.0251489908161177
0.016728290437962
0.380000981623473
0.0534815767685191
0.0250057152334137
0.223736551565276
0.149875481628126
0.167279953818708
0.259553363459886
0.0203167916971386
0.0217989587506006
0.3079059629639
0.0239622994220408
0.0274281759796631
0.0188823441365307
0.320094341843609
0.0163789887181129
0.217232446796523
0.019175907361918
0.0286884442667773
0.325954896203699
0.0207739462264171
0.0463911267090315
0.0202157492030912
0.263958867125145
0.160989506021887
0.126186083979993
0.0605361746428693
0.0894488555787759
0.477230040266008
0.08412989057857
0.0328518467581349
0.0358125696329719
0.0371289301811495
0.0482903722268523
0.0279621993208034
0.12455441864469
0.0266256559855157
0.0189211678270916
0.0873632832725755
0.0610037944106944
0.0177386493121178
0.0188648215887438
0.116258668092065
0.0323193467256899
0.0633483324278216
0.0353317094735187
0.359392605698856
0.0264946941391878
0.0169743706777694
0.0664237302954441
0.28282299431629
0.0262632536828894
0.0320419664213376
0.0532755999519437
0.0159979759465818
0.024810928262293
0.0605131174784896
0.0229043994872775
0.179586551752818
0.0484404472257347
0.018861680023762
0.0291934712128819
0.0560788248268093
0.172055052962785
0.0588546419332801
0.0764389482144831
0.0628736780893851
0.151554788218327
0.100280030371689
0.0853466514524818
0.0344165336045279
0.0273142937189213
0.0215830972655729
0.0617668528650588
0.0251243129050871
0.0115551110555897
0.0556915953910571
0.0228635410385987
0.0445717973448291
0.201759581345417
0.0529451053445107
0.0336020274089925
0.221657157286181
0.031411943198549
0.0433942061280901
0.020299656066256
0.596889036881664
0.0540916290450929
0.188732062803822
0.125576917403242
0.082728775566565
0.0280955738635281
0.0201469554473921
0.0363548108627552
0.218841479798262
0.725792379791282
0.0383430482804381
0.0657331635314588
0.0903704193723177
0.0173129960086965
0.0114199245108973
0.0634409527455633
0.0159900599644145
0.0126690909124711
0.029590468778457
0.0309047720063543
0.034603451556518
0.0375813783120174
0.0234408235101899
0.0164411924439033
0.128268349355941
0.0575258725508684
0.0883340474399525
0.0213457038662232
0.0385937614918841
0.0390116302300665
0.123317942581475
0.0395704308247992
0.0337957858139879
0.0239468685090038
0.376414490681788
0.0128180457549597
0.508804041483717
0.0461584382910912
0.0473097448636755
0.0277990405302903
0.0861999607058869
0.0215511771816962
0.122392956473388
0.24354624475304
0.0169673738845857
0.0367615754174601
0.0252299177076178
0.0570122647629954
0.0348247201821099
0.0151046486795211
0.021819445502026
0.042203010598272
0.161485529463091
0.0227765448350762
0.0313043462492109
0.192218737415262
0.183338893126365
0.0699944077256713
0.0474145836447165
0.0117858456349713
0.0173563140070384
0.0173469882772224
0.0120776953116852
0.0374939174813977
0.0192114943961959
0.0635865049811434
0.0601822226771236
0.100155692917546
0.0207149186810362
0.0924298649578351
0.0152883901257134
0.0860487658191221
0.580599962144616
0.205519155502964
0.0241052627076949
0.0328841226010832
0.148917145741984
0.400933721793526
0.0169722146261512
0.0348393727779779
0.0989451912152599
0.0238171156522682
0.0744629123464254
0.0177492426353283
0.0270313541445823
0.0384696030074377
0.0364196097644636
0.104521451481654
0.0768875659739136
0.229816045754756
0.069811984067731
0.0255724211740716
0.0205248048878542
0.0489311100997956
0.0282079334048611
0.131816062471876
0.188996718378012
0.0262614077322694
0.0172980010883297
0.0216214744785987
0.280579244896859
0.0795280469185045
0.0504298623410474
0.1370113219313
0.55286925215405
0.0699844204424156
0.0285882314377547
0.0222723939084437
0.0279892154731104
0.0175149211798277
0.0461078091617123
0.0150553459859275
0.249235440502373
0.184165213514602
0.0145649931895211
0.0502653626493373
0.0878942983189131
0.0313664091114904
0.48817766883564
0.141748443611961
0.187406436442237
0.0844281471765285
0.264503744325524
0.0206405854468152
0.0209039728068521
0.325178814733678
0.0439105948886956
0.0974831676705187
0.044660077598026
0.0691892387368354
0.0361566344973815
0.0169999987243178
0.0328967299821068
0.0384922734829248
0.0170231290184715
0.363263447600083
0.0145450702154497
0.0312928624955598
0.465073021789312
0.0359071461550884
0.0390933303423281
0.0544498885191809
0.0220628148087199
0.0449358750174997
0.0227929841451993
0.101350929218543
0.0350055196906462
0.551571778910925
0.0631376628939628
0.0272696267572173
0.0562453133667481
0.0292543075892627
0.160574851895956
0.347169394419248
0.0197349039544641
0.0230675596842372
0.0513858323819442
0.710818712585354
0.190117727442088
0.0197782272078766
0.4985435979438
0.0213448404566822
0.0988832052288715
0.0506463124364344
0.0540838284086275
0.0405052111256156
0.0831691578585976
0.0362441858300333
0.216476792387253
0.012032074585722
0.0693886149462671
0.049512890334317
0.119858728960992
0.0283250871258634
0.0245777049443463
0.172229367294552
0.115454699719458
0.034328618233821
0.0365981393541415
0.0462022362118987
0.012345000406767
0.0536101845532015
0.0155736393477424
0.0639992065432816
0.0220311316214364
0.0574493494118146
0.207207780806519
0.213971969182532
0.0717066502108656
0.141492764106804
0.0119958559190545
0.0221274323683937
0.0394363675346887
0.0374330336688699
0.700779651374954
0.190190280630138
0.0195612983215489
0.0297051741682851
0.0335926058706814
0.312160780060458
0.0546929087927564
0.270379859467421
0.0330535506457908
0.0326527655842939
0.0406061312814245
0.0294953518367022
0.355767312855292
0.040564509419267
0.0576142890742991
0.119987244550337
0.0730747207186778
0.0183059176358862
0.031722120832241
0.0269824230513857
0.0579426901764706
0.0136564318823308
0.0823886057313849
0.0236935773745522
0.032315587434394
0.10586794488405
0.190416293273733
0.121344953638114
0.0886549915919619
0.0257271983689522
0.0141400087811777
0.0228808227408467
0.0313138870853295
0.0347997930495219
0.0549446249822818
0.0664497903923354
0.0524258216357762
0.0624259204767515
0.0589050433184337
0.0191925188190196
0.0369287902730881
0.108236653362764
0.0156354574756631
0.0461896914895994
0.0382626920940772
0.0293042677886251
0.0515230597854962
0.423330053580363
0.40790730511974
0.0196955658272508
0.225017055248975
0.151331830505751
0.201907274048071
0.0248146649324436
0.153893294558538
0.0770358635225302
0.0262498780949294
0.0248346826213963
0.0375566633935834
0.0271923397827349
0.0538127588204731
0.0328759351398661
0.0254729006206949
0.0693015412160767
0.0540221435136524
0.0293830911019616
0.0570117484279057
0.155406155335847
0.0221884038895416
0.13408511716324
0.0238893879195646
0.10677142527354
0.0281678356377564
0.0916905607964956
0.0362608519068426
0.0121385721316862
0.014477980770749
0.0249377888672598
0.0332206952693646
0.0302025626131728
0.0219534226979722
0.0266853235617215
0.234258817195182
0.0151027714946909
0.0212663414883029
0.185758152987174
0.0344724842482818
0.0891803926071477
0.0271448264033019
0.0310716824339225
0.232584895257744
0.0178271354850108
0.036980674984926
0.0360554257391762
0.342723936478681
0.0274309941985734
0.347580231594152
0.0363102410025515
0.0126632838916915
0.0319461257051249
0.141803115771213
0.294531908881645
0.32380316635045
0.153138020626158
0.0286738415379911
0.0375383246877452
0.0376549323043925
0.498825606601611
0.0127546923073967
0.0401479792054398
0.0297535614042008
0.0582647438608926
0.0522094182892206
0.126815444232519
0.0389627913832684
0.0246063394030758
0.0982488104171867
0.0608634504305414
0.0174013092070256
0.0892139353197285
0.015663642413466
0.0479944646928425
0.0140847402337097
0.0264333183791559
0.0419494682180455
0.244231049627403
0.112481854647594
0.0225451180540673
0.0179912076157132
0.0145768037296473
0.0181601450881258
0.0918103848107079
0.0765119970881013
0.128673220377067
0.0230614963906336
0.022599247567113
0.0497226406989562
0.163372961992803
0.0191089299426329
0.0649628585467991
0.0160678361936805
0.0259692784808978
0.0385969228527526
0.0255378503012364
0.0279211377084104
0.0309655094594707
0.0505646580956555
0.0458086135648427
0.0592623103496936
0.127711532019682
0.0231691643617121
0.0311086545365702
0.525108571982192
0.201759137373091
0.420943274339761
0.374305777383487
0.0441840964684493
0.0106059002805171
0.0279133481338685
0.0223141638840142
0.0296093582428875
0.013779417725023
0.0383800297501514
0.0167851564201417
0.0249180246405165
0.0208103000898455
0.0119644494393373
0.0265558320225254
0.0158151835795425
0.0430399536654895
0.479840450976062
0.0351701395706219
0.0159453708082739
0.0123762122854451
0.301799447278527
0.0197455086868322
0.0150165374394546
0.0163422251635754
0.03066035238353
0.086041411925198
0.513348181389273
0.104488078028123
0.0363294378341948
0.066603157906586
0.0168515517395311
0.0463677435070676
0.0459925544286576
0.0433860115038205
0.323765161708004
0.0459546293369478
0.0381306244010727
0.0203652012301531
0.0230029195096856
0.714303086918615
0.0178121399911495
0.0225685970386979
0.0411707107836739
0.0490422354568631
0.173084332242074
0.031764927041729
0.485465594664504
0.555213966219709
0.0308941420921764
0.0161950050277001
0.0240631176840848
0.0974780635370203
0.0194694422351844
0.256132705952085
0.0650599731077407
0.0811334869946114
0.0494548869191325
0.0939052376772543
0.0293013617316844
0.0228724900027184
0.0624898172071646
0.0225858366978254
0.0450000468930956
0.407599319744145
0.524813936939323
0.046561549786668
0.096577850077429
0.0334374342982363
0.210933417770238
0.116110880129926
0.0431859178828318
0.0476232534681628
0.0593917834859502
0.0534140884155095
0.0179618250106754
0.0136959499124075
0.231681584692422
0.0306190027726741
0.0418028274944802
0.0401023243321386
0.0298454670485946
0.370546049886685
0.0365968673867688
0.226946391698716
0.0597999738328004
0.0468536626653439
0.0405774881491773
0.0541928325654168
0.339405672913633
0.0334965693543227
0.0361778575911143
0.0507112883858459
0.144624361343223
0.176925408725726
0.0722406190174748
0.0388047502930988
0.309714436506621
0.174686141729777
0.190831191719732
0.0296267466400541
0.0839195596513891
0.0290701287808284
0.0109383121019049
0.0180004356710526
0.0197988051473101
0.0232073744123159
0.0247888882489366
0.0217232745956153
0.0229925307372745
0.0150930093176767
0.0554427275725942
0.0292428985780712
0.0227825507918068
0.325888171456534
0.396141618260654
0.226600102580582
0.0149564200320544
0.0358691497925193
0.23563983869885
0.0242047838055242
0.0226372320675646
0.0170934083645868
0.451965718246313
0.0167050319427674
0.0983032117725529
0.0410305542773769
0.0173026463160389
0.201429961912355
0.0419790559740862
0.539870950379721
0.344648370851851
0.0851373595110138
0.0253954549438095
0.211213350060102
0.353315862755312
0.0131095408592003
0.0763128638032685
0.0491860403229725
0.027006355950187
0.0423810168889161
0.0229443945179812
0.613214602294342
0.0151022179314891
0.016234032469019
0.0229256464377299
0.0468874627882829
0.0301483338353362
0.0266463475306011
0.0134094061354326
0.121741872690484
0.102608649088416
0.319860971866913
0.0164302953490385
0.373539699116881
0.021479576255681
0.232712091877775
0.187461997976215
0.0546505885863659
0.0515212677665664
0.0494600908441636
0.0218581957126123
0.019570966285815
0.0481190926844465
0.0282386976758362
0.025742739616176
0.0496615726682996
0.0602765485749016
0.0656375907200832
0.0240427864555849
0.341201455715483
0.0418349614218011
0.0843500483130565
0.0389866906058501
0.0297509144248365
0.363852457067446
0.274910176323203
0.0231786044287008
0.019169344369985
0.0338914546883193
0.293624886989306
0.0150451628100391
0.0440313340584297
0.32879481251105
0.0247928767145808
0.0372349298240854
0.0919810929468056
0.0294541937565744
0.0293291077187136
0.450624925298224
0.25251803240949
0.631868015107264
0.0873686232001559
0.0462505245325534
0.0466673427809565
0.108934743687303
0.0559317791722099
0.0494577600732951
0.119473694364326
0.0174635462256863
0.0322005663175706
0.141005318216779
0.736851120157514
0.0590659985907991
0.544235905662919
0.456074813170404
0.228215384450704
0.0648511391130274
0.0287073416382058
0.0370348518560341
0.100718586648227
0.0250482055199506
0.0248341539408807
0.286231636736791
0.0346576499614141
0.221455362125567
0.0229834387767033
0.0436199383084262
0.0722951277162945
0.0203041644800377
0.0363802158311686
0.033077257883361
0.0160878751450728
0.0532314484301609
0.204785988256659
0.207154692939596
0.0114869979623552
0.0247976943898639
0.0439266993742093
0.0414011757080301
0.044537058025267
0.0641336115809576
0.376137475221113
0.0165857389844478
0.17788544939638
0.278608505806554
0.0291606856673326
0.0488865927143796
0.0479242237875483
0.0227532518423687
0.0361221236854502
0.0502912363969271
0.0275624234131054
0.0640442349617663
0.0766285551024247
0.535139741465098
0.256765136442229
0.130858400245723
0.0238866857526182
0.0350111403877779
0.022254128116225
0.0354454364291881
0.0391787669758257
0.0204429015670698
0.0185512823998995
0.0128948394406159
0.0388595444433075
0.271887579033112
0.0765078125655273
0.0213770730246071
0.0219609140721512
0.0214167890113715
0.0366704709254189
0.187466714598563
0.0686352361276948
0.0198405729594685
0.0588413536780591
0.135609024038332
0.0443517860970047
0.0624690521077574
0.0239260725596577
0.0379772498938246
0.0536458860506088
0.0202646757509444
0.0149882865562875
0.0585665604186668
0.536294359001515
0.0563333065167359
0.077459047717206
0.0526665535030999
0.0199087780360052
0.0486343479078857
0.0401420029614832
0.0560254064459482
0.0490399184550164
0.200307694890995
0.0312368243260366
0.0320346472452041
0.456886638697081
0.123577425769921
0.0104749923440824
0.0290908922697153
0.165186955760448
0.057430801210113
0.297962931716551
0.0472659772272223
0.28432808087048
0.0229966298689395
0.0930800565488914
0.0870007346221553
0.0316250287839694
0.0548746865576891
0.575067165280209
0.0302014231884754
0.0180640975464194
0.0608802658294139
0.336374344003969
0.247475633084471
0.0511107760317754
0.0157269425522204
0.438448854316742
0.307139305757369
0.0246578391934519
0.152635587028635
0.236434393582269
0.23669692833694
0.0449322350586401
0.0200750523031313
0.064178384226642
0.0231817759129555
0.0321552134130301
0.0314198996546057
0.0388423154883521
0.0734002799856173
0.0815037727181075
0.0391155167283249
0.204707708426145
0.0917072951005695
0.140055988243296
0.520870607166004
0.0197346103416886
0.0338307298718656
0.0522737058193744
0.0569089005099195
0.437883593454882
0.0303066158182585
0.0499596135000457
0.151882185718537
0.0831305638365429
0.035426121205848
0.0148691025832333
0.0230124951353427
0.032794314483632
0.0397540374772684
0.0422986376885492
0.0349386461303728
0.0261136718921272
0.0461427976655849
0.0195456873965622
0.101300728415895
0.102494237386998
0.0400516646564646
0.242806622592221
0.0780454784004456
0.050801231187614
0.0411132386245443
0.0191934287044374
0.200452214185356
0.0185759208482252
0.0344127066377387
0.0596854115483725
0.0203091900716571
0.330453401180319
0.089786212073586
0.0217390641362337
0.0290715934353843
0.0208050791325159
0.0226627477825158
0.0127659999842682
0.276836147674688
0.0427851852680124
0.275701887079285
0.206278309225557
0.0574345312865446
0.0259000190277301
0.106222333647041
0.0481522669076015
0.0586430808255239
0.0561282574676791
0.062902623366907
0.0381949673013287
0.0289693761599672
0.054314593834122
0.0207848540697908
0.0213318334772009
0.0195057631999003
0.100038611699255
0.0360458904351607
0.032885614139455
0.0318646997036381
0.0249574912703028
0.432652907789515
0.020667502568601
0.0759957306336511
0.0252304193239603
0.131701671496843
0.0443923902798376
0.105371705998214
0.0496991889502809
0.0217149582133398
0.0150915791754709
0.0208573846480382
0.0369854017539702
0.134479253524921
0.0355858018757364
0.042002298034174
0.115688682829049
0.0266194536578119
0.0225087573891381
0.137238813869975
0.0484922784602674
0.0341393417840595
0.426928915514326
0.0414878162638868
0.0758589610320172
0.383718768222732
0.477629695426979
0.0952242348988927
0.300856149310089
0.0304782708051961
0.340536330752392
0.0404181693838321
0.0426159165927626
0.0410464805663169
0.0266782992279558
0.0409194116406122
0.017489631300728
0.0268908428044718
0.284844262244521
0.0511270070795741
0.0238923859293522
0.0606493896472848
0.0513530048300576
0.104858378472685
0.0853785382597657
0.149251748962234
0.296983888766504
0.0967806157467985
0.033352626185959
0.0562299243038861
0.0376304689332577
0.0490232185345666
0.012398172149356
0.0253125961045288
0.0491015659832237
0.0221418473224979
0.0344714862847517
0.0416904242817233
0.0440323704000446
0.328592038188065
0.515854606228816
0.116537364062436
0.0123476217230224
0.0329760496492481
0.0197826230008111
0.016384111837194
0.021086375028391
0.0223633007312837
0.0173721221984328
0.0162346554076525
0.091968921027858
0.0207451814742868
0.034195997319207
0.0994118622392434
0.0234026740775855
0.029305970447192
0.183955439012358
0.0618133372380574
0.0419421433493624
0.02153860243801
0.10041133038754
0.0248660236482358
0.0445923799451031
0.048194362980898
0.0159276545829668
0.0287983543328947
0.172135899027376
0.0577902952851957
0.387897749638644
0.0294085659998429
0.637268804172408
0.0163221448949881
0.0598532189674218
0.0251777864234086
0.108104728356387
0.0212843503717703
0.0264800685864169
0.0191043351037908
0.293215815461109
0.020545998094856
0.134904549038213
0.0151434778136312
0.0401556590944327
0.0207897869761996
0.0514134069065049
0.570625501096755
0.0267615328172538
0.374674524176326
0.333455020693079
0.0852512250272664
0.0908142763607918
0.0289485750570837
0.366157875428701
0.32717692312988
0.013128009555172
0.0264344369801313
0.0383388477442535
0.0238507355881138
0.0708175735310838
0.0414171660572893
0.11011358905297
0.032612188345207
0.0520177459248672
0.0879154689766373
0.0302430026166588
0.0245277526091633
0.0533472969569129
0.0169566525471261
0.0219920681622676
0.146507616879812
0.0264293348805673
0.0196945425858662
0.113809117015865
0.0387475058904977
0.114618210395561
0.0158699543838088
0.0249834705304359
0.0670989941833872
0.159704147092749
0.332954449095431
0.0188021442073793
0.209807760829949
0.0500430401799354
0.47124516725581
0.0223519689461774
0.0284247245347678
0.0431377016039442
0.0545304322539047
0.0209081870500793
0.116331377335731
0.0527387740796002
0.167982309399016
0.0428173546734374
0.039696654198948
0.0500812757402719
0.0237252146123704
0.0315635060830638
0.0983777353605385
0.176432976633308
0.0319904544383294
0.24754869635483
0.0387645731733978
0.0326057726771076
0.0309004884741945
0.138837401878948
0.398420337173296
0.0183151598562329
0.199636033565651
0.529934596457954
0.0356502047329896
0.0276827148406867
0.0547242100423714
0.0562622628865071
0.0690991599700374
0.0153008042463275
0.0201523878324142
0.0399670596634915
0.11101155231922
0.055776900714467
0.0171017989610735
0.0931080687330886
0.0392307548225489
0.0960696367454789
0.0218357785202747
0.346717574099542
0.108598514870203
0.0254565521556793
0.272200502641554
0.0860599045998532
0.125028592158836
0.0527082502744439
0.026429794592479
0.0194522638967965
0.015532118730194
0.408744814472809
0.0333518605529413
0.0316397727889706
0.015001427981969
0.282201310677815
0.0251571334654499
0.0446020353629274
0.128160052986945
0.511188057519074
0.0651421743513148
0.11408603447721
0.265965098134143
0.0129242790373998
0.0463737045121645
0.320449456793091
0.0234088906974975
0.0338926741374294
0.359361575984812
0.152112833783512
0.0458674343068342
0.474397749964151
0.0212471054473703
0.0661412107128208
0.058210751136627
0.0328962197903986
0.0386050683167447
0.0524398282078027
0.0488281895087618
0.565883626053105
0.0387853940155574
0.466921623183269
0.0175218923404692
0.0536828934151355
0.0184849209279188
0.0279285098756487
0.0401691706058756
0.128102290379821
0.0210656921014434
0.0167814292910896
0.0272467507876956
0.0627099737133329
0.0885493525605136
0.0259028589533071
0.0112125108919488
0.0271746993395425
0.147583481029372
0.0161845023860411
0.0191756178491392
0.0113106244755181
0.551156464569517
0.0297056907768192
0.295718989213733
0.0415619630681702
0.0391522178300411
0.0810851485718485
0.0593845223017965
0.0259665684975692
0.48893357163411
0.0531313159542824
0.0386108995782278
0.344537709073418
0.201608268569062
0.0455811857413279
0.142185898942781
0.0430509641983777
0.0221521528190214
0.0370100825940644
0.0652778354869267
0.0167455290399047
0.294623013664107
0.0310291834521481
0.0421402891628379
0.0184189387844142
0.0558734157888775
0.0270356970373686
0.191953603730822
0.110715050534028
0.260716137137418
0.162853415825356
0.0426913589353892
0.400626409712353
0.530275704345122
0.0297445636109083
0.0385199346803346
0.0229386576548492
0.027442729853723
0.0114628143173157
0.019176518710635
0.352356983477925
0.0471773768632937
0.0800229184332267
0.0913502893994771
0.638359644411506
0.0586439158209685
0.0151547544952987
0.0159910387636338
0.097631442317711
0.0459822832406009
0.541097177310903
0.0388014560394422
0.119380690303296
0.0290590819578716
0.0662747696440621
0.0221499264761075
0.0247735596336719
0.0286096900223385
0.235554527125237
0.0485745222607188
0.0445799066057
0.290794626855797
0.0283772050724648
0.0252751209756344
0.0311654129309831
0.028127599404556
0.0275942335287416
0.0249755190572493
0.404571500562373
0.0182997337560074
0.423853707574815
0.0311175199439656
0.0224164517875767
0.0416428091599657
0.0415337113989908
0.0214017013382544
0.130075818321105
0.630793375267599
0.016193921748093
0.0960994094502964
0.200977738120411
0.030958171566035
0.520114571325396
0.0261755364442101
0.101156473971119
0.0845362562606359
0.0578421487228742
0.0252208366683918
0.0158875962465798
0.0129052675959053
0.529525978206403
0.0804333431967521
0.448818418461207
0.0323896399793591
0.495824146508538
0.043250300846056
0.0316722507725403
0.81045257509086
0.0244180848571809
0.0546159373661555
0.500379357321315
0.0262105584822061
0.0457472193750339
0.0351355352996789
0.0516900628247705
0.139251753569894
0.0278966552524529
0.0234759817572605
0.0518151584634262
0.0366718918617787
0.0482029548066213
0.23317636129588
0.122788125712938
0.272843980670796
0.0399257484806564
0.0104413676531936
0.214696737119047
0.0386612837952432
0.0126665020673577
0.0398370884935554
0.0206260021128249
0.0249951470281786
0.022567706227485
0.0366074386425361
0.0924354315991059
0.544135639601227
0.0392878135342639
0.03628505017304
0.0262535544319156
0.0315323816590192
0.0391130531583278
0.312480689951961
0.021458167699203
0.0368126334804371
0.0363231097958258
0.0343846699178805
0.0201433877561287
0.220011248921354
0.518591749716964
0.0245113699251834
0.0353639244971139
0.0213021080128043
0.0213044768529456
0.0395786130746642
0.0189665597608298
0.0216638632370501
0.0419693782216202
0.0267280736550295
0.0185437584981757
0.0223784141246453
0.339158436675566
0.056674145025359
0.304924990160944
0.063083663395014
0.458237417329803
0.0180837766872548
0.0342596064263287
0.0348182321560531
0.0227702339025995
0.0263907342281562
0.269197313080446
0.401136641594307
0.0519714937998322
0.410213542974639
0.0129175836494434
0.0365335309814712
0.0800496286215485
0.111720027200198
0.126176672195594
0.0428606184164427
0.0259591517495792
0.219883862126258
0.0368837476031522
0.0347819539683915
0.0271959854383503
0.0309429130775024
0.0219132081913412
0.174203734351565
0.303847672609608
0.224789238355159
0.0157515771406006
0.0219297367457832
0.0339346575369524
0.0225339201310273
0.359066352706978
0.0718625043234202
0.0296968905568878
0.0166134370363894
0.0398782437600344
0.0394373407510118
0.0654994669596596
0.0298649094643559
0.0623173944764954
0.0524375008766531
0.0150432064071691
0.0210498694924168
0.014368452383531
0.050612272388389
0.0580308052727618
0.0372364940265543
0.0209920489994621
0.0968927327162218
0.021300865952112
0.0576206463723616
0.103489233799074
0.137354696499942
0.0887151692107315
0.197789615696289
0.0283886821622042
0.0478837770158756
0.127318999774972
0.625185059049337
0.0205178727622602
0.0322289655103818
0.0278251140689908
0.0687433938992594
0.0760663940761208
0.0382372019231246
0.016681344002367
0.0203774703109546
0.143192038518914
0.0249523808424866
0.019371981698386
0.0791191393991406
0.0267926028886989
0.0536152498201751
0.0354298729022441
0.263600758225944
0.0231558401534112
0.0144169389930475
0.0299604789487236
0.0145598070920199
0.364641569836909
0.159552762488558
0.0281177021797679
0.028193489320264
0.0461508286599826
0.0260689113522853
0.0352696759389863
0.12751495467137
0.179893552282635
0.0754351313217327
0.0178192713515718
0.0991056785578957
0.496380976139561
0.390038389442333
0.373817448229523
0.0495027879113539
0.0288811365606682
0.632380402043896
0.10951477104376
0.0248031453788277
0.0236426035205835
0.0147307458458989
0.0180315378370194
0.0401728996500566
0.0195359126440963
0.194321660629553
0.0218221450442738
0.0292149901362741
0.395552489945072
0.0978139122616433
0.147342657953359
0.306412695877734
0.0245197993282036
0.0254525786337736
0.0171476700845257
0.306995053515649
0.0938165884693204
0.0219913169923911
0.0370814638024541
0.506594044637958
0.0262158213580091
0.0687990183013973
0.11463808742247
0.0476363901544091
0.229122149561682
0.0753856958885203
0.285988319306457
0.180406662698262
0.0249024773720096
0.0285380823658438
0.0581162636565684
0.0392530661792322
0.183484033745132
0.0155584820974186
0.0765774788517695
0.0342712283366184
0.0217649408570768
0.0333047025176431
0.0283423996323624
0.0152705933180792
0.114907250915011
0.138775062647961
0.0393274305794174
0.038775361382823
0.0307699316647094
0.0134272843065567
0.0272698425133837
0.0971195303003073
0.032261308999505
0.0294824805643859
0.0312887464475527
0.0251323099603101
0.0792598799502097
0.0213234925866016
0.0376527853319785
0.037113449638159
0.0974262148029647
0.0646664663311376
0.259429283739511
0.0157406003704776
0.0220879242600329
0.0677204578693325
0.0338475586084776
0.0869073514881204
0.0776686587695773
0.143138611889463
0.0400790734931911
0.0600638749711088
0.0336115659043521
0.249527891136315
0.0182963020132186
0.0240094457732599
0.364954685512621
0.255032653285486
0.031533811961751
0.229149554559884
0.0231164960608259
0.0223389383366895
0.313127141383127
0.0465571693595845
0.0166121479909265
0.0295788976219126
0.0177914172071625
0.0682917587375758
0.0201493480394931
0.0174129571128935
0.339633273238584
0.0620080279855652
0.0342255216150237
0.102804155932479
0.0275059315441137
0.106607400939199
0.039517950313897
0.0276603652017623
0.0209882990894464
0.0184842128103818
0.0151608080712843
0.158837711444239
0.0465760151208765
0.345878411503516
0.0268283982292636
0.447585878244531
0.0490023748123573
0.110845301299487
0.0962111868678522
0.0960021325718948
0.0369134420118202
0.050747868393526
0.0475963507214652
0.02335733866356
0.0164158017985001
0.13871885434481
0.0254995079979137
0.014024087576429
0.204339798229089
0.0171614159095877
0.0425358501328365
0.034156525698428
0.163829755446406
0.0164015970321751
0.0596055041669365
0.0181580302000501
0.0926921110420531
0.100670099798195
0.191850411938782
0.293856643049927
0.0611284903216565
0.049027120938265
0.4101029285584
0.489817005844103
0.0826493153086755
0.249143135215278
0.0351458297269557
0.030691290137172
0.0312920400349582
0.0186397944255854
0.0511463027901985
0.0716849574731754
0.048334171149863
0.158071414984825
0.0634803673584974
0.0244086815324784
0.0447217605172252
0.221991602432473
0.0602748937168423
0.013697217549373
0.0309881766207452
0.015692049128088
0.018942038647885
0.034969387658645
0.0222130354425672
0.204515209015315
0.0270506363687943
0.0282780509530547
0.450155627413558
0.0134586181896595
0.611314073667113
0.0243340360790176
0.0252816880885335
0.0323364843264054
0.0252758743168654
0.0520801819159118
0.247458664617011
0.0233675901324824
0.0224236546234107
0.0300903614645306
0.0335937634868182
0.0204932620763184
0.0354126321699784
0.0148329028063528
0.132763618027095
0.0432463160076448
0.02681352701386
0.0252189042000965
0.0263939240315188
0.369432660183244
0.60748526250243
0.0304530636544966
0.265643850247503
0.039969600751256
0.592968711025359
0.233267990335362
0.0337002312947124
0.599233344468136
0.0499003103290069
0.0255631983925268
0.0791053333577218
0.074979356767549
0.0367385051954906
0.0214547564411555
0.0426151569517439
0.0176806743945008
0.01837214773627
0.0317489916666943
0.0238093944587973
0.0206406423240534
0.0181010309022246
0.0297161029212394
0.0249846029791029
0.279445226934055
0.0409502686770263
0.0840903014134487
0.0318418954959382
0.0200185278527209
0.0695910973393262
0.0571699320251259
0.186815972515116
0.0413811670893584
0.0225165033435553
0.059002600881463
0.0697970099665423
0.0755778358348065
0.182699343166675
0.44963186478544
0.0445882168358626
0.0505495939226347
0.019763808999581
0.0287227713175466
0.0507451758296476
0.42364763487061
0.212722098960763
0.0380295188089825
0.034853622260525
0.0704971696378298
0.0246752892242848
0.0828743300833638
0.0527322293864677
0.0182143402600993
0.374443851714914
0.405918497201377
0.0218950040551504
0.0234009567414447
0.0170516184472967
0.0325620312813932
0.0147019897634972
0.310329239236774
0.0611103441495501
0.0761241810579156
0.0173495440318339
0.0160548109432753
0.0268554415824593
0.114071325219314
0.0262461135626067
0.0252655530769406
0.0195738605161206
0.0498564294345561
0.0145578032333218
0.143635487885914
0.0329530367017669
0.540541299238565
0.0175498924368943
0.152857062919319
0.0634987639543225
0.129537930356503
0.0152079740399688
0.089724348484908
0.012247585475403
0.0783945931674046
0.0245837591484166
0.0729077812634848
0.0317435786755148
0.553138608913227
0.0593463183385296
0.0240294704435383
0.576782352560494
0.0408898303189231
0.0327971753662242
[truncated: 1,148,498 more chars]
