# Supplementary material for: De novo DNA methyltransferase activity in colorectal cancer is directed towards H3K36me3 marked CpG islands
Source: Nat Commun. 2021 Jan 29;12:694. doi: 10.1038/s41467-020-20716-w (PMC7846778; doi:10.1038/s41467-020-20716-w)
Supplement: Supplementary file 4 — Source Data [file 41467_2020_20716_MOESM4_ESM.zip › source_data_for_figures/figure_s5/panel_a/source_data_heatmap_norm_samples.txt]

0.0180539092599861	0.0300834431270009	0.0151898961072495	0.0180885317206132	0.0194976665922093	0.0147292524852421	0.0135883227548806	0.0198838033669131	0.0152783751493938	0.0132727546923214	0.0180174264004015	0.0147028201815424	0.0192014763175551	0.0177382639205916	0.0147152230407668	0.048949158835994	0.0153934481990199	0.0145883656812195	0.0136337060459703	0.0145974783001808	0.0178598967269162	0.0136381063989973	0.0151627111469207	0.0208229577362307	0.017286736854628	0.0178637530315337	0.013161134353696	0.0198930904413615	0.0340189990022303	0.0131705786182506	0.0163430467200757	0.0125943027813878
0.0343670071218581	0.0312641747074837	0.0151961355122921	0.0242488672718094	0.0253341789602458	0.0187267802488817	0.0226474969471886	0.0192780056205192	0.0123329396792567	0.0209129404760452	0.0249974510432076	0.0166989305668847	0.0186356432194536	0.0249553728963388	0.0151316517775197	0.0180658333345575	0.0312412100564138	0.0199218202858211	0.0150659858429294	0.0168619194165117	0.0193434907368466	0.0410225636238373	0.0255983184044029	0.021976381829889	0.0151029152405002	0.017340797557424	0.0188364976656653	0.0183969476284499	0.0205025053656051	0.0172925183895203	0.0210000548857002	0.0257437988939898
0.0244407290690956	0.0270426202554844	0.0212902460152544	0.0288800016598364	0.0237324353202003	0.0300294351458128	0.022891642093455	0.0297080454500354	0.0212625056945522	0.0252675121806356	0.0260031956777695	0.0195604597508064	0.0192621011578765	0.0294183680110921	0.0229044947888869	0.0235558449409114	0.0237378215665423	0.0208645262104678	0.0199249840545624	0.0207564713491158	0.0238894682053186	0.0247668966207569	0.0200516608066464	0.02158113141269	0.0208211077842124	0.0208041602795922	0.0229335839693586	0.023867673011132	0.0243977616649086	0.0255292103280199	0.0222418034146961	0.0221130414613278
0.0287883310678293	0.0252243751189708	0.0229231040185354	0.031617702523985	0.0284047982668436	0.0305433392132577	0.0273192773671811	0.0252378865788684	0.0272313106080407	0.0326246500183643	0.0332675093101959	0.0330586328893293	0.0267935039751008	0.0260555700681324	0.0246621731356727	0.0269329740240122	0.0275175238711654	0.0314216360050544	0.02273401273991	0.0254287494382631	0.0364641522836722	0.0247373011579019	0.0327443828117694	0.0235760535170477	0.0248054889559866	0.0235120766645553	0.0238991808836062	0.0254131732983065	0.0258049416294252	0.0223765447181353	0.027522412263856	0.0236768594339246
0.0210058541790761	0.0225870424493486	0.0263776827511891	0.0352348484765885	0.0217504654687405	0.0279558609712184	0.0312766211440159	0.0248312867137973	0.0192547296235364	0.0291606397052888	0.022836606642387	0.0212862148033147	0.0202820957875695	0.0329901553449872	0.03689109414173	0.0293341780466285	0.069455232365293	0.0457954859811901	0.0246288508054114	0.0301064627269344	0.0595279323812461	0.0496677025643582	0.0390129965982191	0.0399349628211821	0.0287438077055639	0.0291089352087494	0.024929838803189	0.0294500058689972	0.0289446616908004	0.024004007547777	0.0251346007028028	0.0391379410582612
0.0329726527302024	0.0294166103559906	0.031575731437995	0.037747375832823	0.0336637190330857	0.030172512653987	0.0294637027563152	0.0333890605443184	0.0285523699744854	0.0299991058517699	0.0334308770750326	0.0313503690147827	0.028960398973687	0.0338331664557696	0.0339064173481334	0.0344346087498507	0.0306376021550892	0.0327904075081195	0.0283242675904086	0.0333029051224268	0.0366523851498148	0.0351148881077193	0.0333142434689261	0.0377973857370141	0.0306395912202584	0.0289815486028677	0.0357860574583801	0.0340945699030012	0.0637251128630781	0.0276179924294255	0.0286240185655762	0.0326390651236919
0.040109913950208	0.0363708846180929	0.0275573840288143	0.059090562197687	0.0412945239711057	0.0334030168030518	0.0335630211313121	0.0337076953031622	0.0324344379279145	0.0318893670592971	0.0442206595881967	0.0363695068347068	0.0266524787364336	0.0307072803322977	0.0376582768552083	0.031830382891362	0.0392633209152815	0.0331101472192934	0.0336003162133301	0.0384890817168595	0.0475677775560174	0.0349220789705542	0.0339352729166634	0.0368935158764884	0.0340086142470514	0.0315302066152603	0.0368023267313568	0.0349361690363928	0.0370238857041062	0.0278000269006045	0.0272458338163937	0.031297544240022
0.0363385639754127	0.0386138836201022	0.0322767299088545	0.0543679090023539	0.0245576499600673	0.0346979869511377	0.0299103579292113	0.0371757870699987	0.0351070701533239	0.0256602304293434	0.0331312981919201	0.0303853974757702	0.0298771094154803	0.0435614460834414	0.0442415722568138	0.0339868869488249	0.0494126735015281	0.0365969680896908	0.0384882081701799	0.0316752062328435	0.0445403981487444	0.0420384211579645	0.0353116229052701	0.0304724344775582	0.0397176450377553	0.0298287098117677	0.0327600200287244	0.0296751540703187	0.0904550009717667	0.0269989857159158	0.0312061308210492	0.0388365035660232
0.0326505323325012	0.0364848779786934	0.0336569419401352	0.0445570203960212	0.0232739032083387	0.0400119299154797	0.0346878043770352	0.0370265504287973	0.027301275828004	0.0328853847571564	0.0424723668451043	0.0330911935882711	0.0321405094047475	0.061431555929029	0.0472418269540451	0.0338963703484416	0.0355162725822718	0.0308340927764072	0.0320272074175205	0.0328002580639825	0.0426635805524245	0.0383033830500933	0.029747921646917	0.0302898907424539	0.0293242719364944	0.0339892016307385	0.0375898960785082	0.0386116593515863	0.117149477582603	0.0357004350451845	0.0302792229605892	0.0322739642976864
0.0370271575109998	0.119793829506599	0.0214376228186468	0.0243941398722365	0.0465712147232064	0.0225888025997628	0.0196605822604673	0.111869425974949	0.0139908794376316	0.0232999046206003	0.0295917233844673	0.0360777766738253	0.0453957377631349	0.020152826998361	0.0172832943234958	0.121213383964386	0.0472791906331198	0.0209323921081981	0.0152086539544049	0.0170451902906634	0.0187773600124099	0.019469725639818	0.0201340115376286	0.0752727578619032	0.0205643797475398	0.0174291299323136	0.0156609368405131	0.0273961396052698	0.106002141523573	0.0160138220654059	0.0935946443209359	0.0316275068478219
0.045386329992643	0.0344161504527959	0.0374577159953542	0.0767243591128495	0.0426756935568485	0.0458962213675814	0.041204499930363	0.0377214802095077	0.0330613842749698	0.0365448542199499	0.0410884644910174	0.0415099504934275	0.0280383377258066	0.0348319133958188	0.0347069963365893	0.0381856072035469	0.0336810467295349	0.0404318704765192	0.0392295927072215	0.0372830642396773	0.0693000006635755	0.0445894508587806	0.0349916415612381	0.0373601988256701	0.0429180525792044	0.0455856897250012	0.0328378647225342	0.0450971792419028	0.0412968939179917	0.0361378007383965	0.0339922212747501	0.0378762736496631
0.0477896285137859	0.0394614424065471	0.0343622739200923	0.0560635607105891	0.0474677114035961	0.0495895481041799	0.0376877577410354	0.0357677760523395	0.0386764369566543	0.0405141303964736	0.0483852547002325	0.0418954472447406	0.0403434044032673	0.033026915312243	0.03471693093866	0.0423846231493457	0.0396981732658891	0.0329945344682762	0.0322053743085833	0.045687756670334	0.0609119963944271	0.0416614704073387	0.0386299467160907	0.0360204122942785	0.0396324646450108	0.0341137579945443	0.0425516055622875	0.0508817146161573	0.0367839510132164	0.0312281681522112	0.0395117118227271	0.0378562857006935
0.037814626332577	0.0292070070733797	0.034032308703067	0.0353399784358992	0.0374905421314323	0.0223237906056711	0.0299680284323046	0.0495952125072211	0.025884444917412	0.0348342381893568	0.038233643192053	0.0284174308001675	0.102981854222411	0.0411879495276938	0.0278594079244816	0.0335299325619343	0.0408061542326806	0.0276125336092288	0.0283569724398297	0.0844708891775085	0.0366280665695364	0.0562716159637915	0.0407733127925306	0.0784467069880006	0.0326764493529481	0.0324265359374243	0.0387728890118935	0.0282380366333163	0.0961643356374888	0.0378130171094601	0.0396401552481328	0.074302190594389
0.03154833395713	0.0232556825694361	0.0217023040648577	0.025935382639661	0.0285613742252594	0.0262622982772586	0.0211313528075641	0.0282453176398211	0.0226836820396314	0.0293966632820843	0.0315861663969749	0.0231672535343497	0.196657329285714	0.0511016973581929	0.0220293358057736	0.0270105534211222	0.0293895905049651	0.0225152167280624	0.0237641598867633	0.0485019283245089	0.0521424509320941	0.062972219982774	0.0389558194166991	0.142713040312928	0.0254274828006554	0.0245474389117885	0.0267407189946961	0.0259322231422102	0.145624971570055	0.0301695891978413	0.0238171285427211	0.0793597992275056
0.0509861548199008	0.0367014486920807	0.063301215970741	0.0453733015037987	0.0564503678363226	0.0372107655203043	0.0441886900250589	0.0465125025171404	0.0352659472939759	0.0666856196887737	0.0648367216081457	0.0609386302039104	0.038029947124713	0.0576981370958739	0.0374757799426871	0.0364211891660411	0.0394937716340757	0.0390199260136171	0.0270359096415237	0.0494704227849155	0.0815208564577142	0.0586297987995389	0.0740721857362674	0.0502002666145118	0.0440306812654867	0.0394362077500776	0.0641393815098324	0.0415040479123697	0.0413203056739349	0.0612591102863004	0.0619741154543692	0.0459912359704295
0.0216533080410095	0.020808738439153	0.049856237932971	0.256096297718502	0.0298819351128957	0.171294393791927	0.0303582291265909	0.0321548203883052	0.0180128432133686	0.0206453545111652	0.0416196688335307	0.0490872277807758	0.0197645851137829	0.0239887799174405	0.0324329584230038	0.024731269079478	0.153429518467155	0.0192091310431714	0.0175913662776297	0.0226237284253165	0.216335257153619	0.0848470303910369	0.0287535312812766	0.0232504800308124	0.0269736874527834	0.0250188591495442	0.0286390398068877	0.0217360318540116	0.0417646594693466	0.0171234272476627	0.0229078066204212	0.0408767713096807
0.0454307706567531	0.155732955157506	0.0250890018629849	0.0394488796178453	0.074273365373498	0.0338306698134377	0.025808104772438	0.0731188181222096	0.0251275740046067	0.0388629880100253	0.0552086383683258	0.0384629742184807	0.0688400187886964	0.0323619331985746	0.0308996018392457	0.129855412505281	0.0361846248646698	0.0404322225723599	0.0236685164010012	0.0298615180587288	0.0412937468333045	0.0335836071108709	0.0551178427013973	0.086549999222884	0.0406803968523109	0.0350783911117981	0.0329544991280325	0.0729758411190527	0.117131899006282	0.02407578758556	0.0679240491992351	0.0320875931195905
0.114765745165917	0.0302464794094012	0.0379018965679915	0.0519321215664521	0.0343581348352741	0.063812983476808	0.0798196329884702	0.0460167808000482	0.0255280333817438	0.0364656846946987	0.0371052547479786	0.0541484995090298	0.0416839164771361	0.0887142819974448	0.0316298992325418	0.0513820872068251	0.0495688407645496	0.0429339007470496	0.0335266772484359	0.0429876257686864	0.251131939937644	0.0493188605274631	0.0409468205939828	0.0326868436372365	0.029256977913155	0.0293256209233175	0.0695418746908596	0.0303882614105491	0.0997017751238266	0.0250624333029846	0.0341760573361441	0.0494413450422003
0.0509697650626149	0.0796902720619251	0.0504489245138541	0.067146787749541	0.0647782991681999	0.0605720752100763	0.0508840479342333	0.0540268800142596	0.0580318921877623	0.04850424406844	0.0524036432852579	0.0525516288888032	0.0569817671169861	0.0636482656779129	0.0523312557650136	0.0541706619718429	0.0431257283181273	0.0455709955234107	0.0427325596959882	0.0388120079552457	0.0539034391755579	0.0419546170443666	0.0433189242878322	0.0717827181838005	0.0438546846781973	0.0499985445252626	0.0573733835763282	0.0487013218398973	0.0743608329127082	0.0543119471128325	0.0649492832620043	0.0456592063992059
0.0587506436859795	0.0721411426314324	0.0534466708236265	0.107102190975582	0.054745360176618	0.0466803273902723	0.0549391782719834	0.0491792141236582	0.0300376881316918	0.0740879008796177	0.0558759018863774	0.0387866168440991	0.0441988762898799	0.0417590213204662	0.0424621923820246	0.0482016022519646	0.0663210057370298	0.0648455753538019	0.0420419078494942	0.0493807300263073	0.0579113034117311	0.114457675513764	0.0480570630042122	0.0521991705552228	0.0569598076740078	0.0436782467967663	0.0370884654631155	0.0404226359177513	0.0807361114859863	0.0442555275150792	0.0508174605043803	0.0649606172026735
0.069224034424286	0.0713419637037749	0.0500540679069223	0.0532769654763575	0.0657793362974571	0.0700663042441583	0.0625781459883058	0.0714177275431288	0.046766117751584	0.0645580366158394	0.0502000126161817	0.0459580971301211	0.041797710451936	0.0780804288461269	0.0501097899776092	0.0467368902885669	0.0348217439921633	0.045001911209778	0.066472838777873	0.0488079860030892	0.0444608461366715	0.0750016195673061	0.0416303592580711	0.0673258185525123	0.0629320907606772	0.0517706057501916	0.0360838343663061	0.0469950251359061	0.0532318806337779	0.0579377416842987	0.0583350674559166	0.0648014714651969
0.0609298458456879	0.0561103103389969	0.058426205330787	0.036081370324064	0.041320856583568	0.0823621246337478	0.0718213280994505	0.0580534013120266	0.0510026088374101	0.0593135842036469	0.0514642976733526	0.0687424846699691	0.041217020118809	0.0642939623083149	0.0609408736309936	0.0553824958042167	0.0660484387325632	0.0495716665371274	0.0400541754530378	0.0739556442720271	0.0655295650785517	0.063782232338929	0.0562516989034102	0.0430789527689545	0.0432035172145475	0.0568742466430334	0.0803272068949284	0.0647064650857976	0.0542699143762248	0.0528185664561347	0.0622663115743061	0.0542750755629854
0.0701753145959319	0.0500209235874123	0.0528819785896966	0.0896915234505039	0.0500536099598157	0.0510409504133632	0.0722697483716542	0.0627800954131022	0.054623369076617	0.0544345166087119	0.0425892878849467	0.0572726012739707	0.048838194053678	0.0508881393293708	0.059816436429095	0.0668506035498089	0.0565313298717269	0.0503482109943354	0.0569569354421437	0.0491644356239999	0.0453049903629435	0.0853653180626461	0.0535408659248966	0.0595156269166729	0.0503536989010718	0.0548239901062638	0.042304092510288	0.0732954692166406	0.060968377549165	0.0569826722193264	0.0623904680517331	0.0668519755709278
0.0574579014082114	0.07025633063625	0.0547777981031314	0.0541717347444547	0.069605686434199	0.057045849721555	0.0594604012142913	0.0604827358158766	0.0535234919516862	0.0713492544558364	0.0589684664272797	0.0599002386140279	0.0556717877041989	0.0671901917271209	0.0591550637893054	0.0689852917066531	0.0634395567427083	0.0743922732782756	0.0556216944691013	0.0747721337329987	0.0613958868139142	0.0567066004493701	0.0683832602815159	0.0552776159959786	0.0577012128696295	0.0530972674162045	0.0697314167025158	0.0475855351868945	0.0600561254610714	0.0679321376259507	0.0557722629464911	0.0477120793093953
0.0733449428319922	0.0671724287983193	0.0581824913136784	0.0424597489914728	0.042470503039247	0.0620480328654035	0.0622320639274964	0.0642609496388313	0.0459339352690067	0.0865029112662722	0.0617259175170594	0.0446793512864325	0.0428108381546437	0.0700377409600902	0.0611694444917178	0.0829137486265814	0.0515615356068636	0.0606288750604128	0.0573138209239862	0.0944454034336987	0.0678075165927617	0.0591351518713407	0.0410288563348308	0.0489226636312287	0.0673857615608114	0.0453213237670688	0.0328589516575774	0.086582507368128	0.130223534965288	0.0445352087495106	0.0621706159186905	0.0406919417830211
0.0747748099701973	0.0680757735546398	0.0623000805524381	0.0760913166328857	0.0291067112488288	0.043545867039364	0.079003628424877	0.054662305825566	0.0619771812141559	0.0614109159577648	0.0532427571491702	0.0491197263834596	0.0332099997291421	0.1160005482396	0.083189957647252	0.0637086837256227	0.0567546155541565	0.050952100768213	0.0405913381229459	0.0554477306132434	0.0531116085784086	0.0513971021380351	0.0802016085967408	0.0452781193117806	0.0494718006939149	0.0652298030480549	0.081860903631964	0.0572310133255319	0.0633706052087988	0.0573312976312745	0.0925340182314868	0.0738704573296111
0.0357882793270634	0.0438364913810063	0.0446184128664136	0.0299083200336532	0.031708016258495	0.0286703725013245	0.0400164746669414	0.0462055244013069	0.0269207518495262	0.0411255975447454	0.0624149488219385	0.10039630657102	0.12904531919811	0.0626796928023592	0.0320717213992874	0.0412646774421927	0.0272512605461745	0.0372580314936009	0.0795639919129034	0.0433202297846025	0.0551365554408868	0.11681924031909	0.0937495970759273	0.164244579040989	0.0335399211296468	0.0426030978918053	0.0336269432268674	0.0659444642513115	0.24882726877544	0.0358383993881575	0.0355618519366001	0.14561048644577
0.0340833598053087	0.0261916562569686	0.026632028326135	0.0158197902412075	0.0150354450402913	0.0493760625162246	0.0127964806682077	0.0214138062434069	0.0688029897272436	0.0674464178389302	0.0757750763236852	0.0358339232155825	0.0895630126901609	0.0534533069533981	0.0803009244324696	0.0648854605000207	0.0854751274309069	0.11115237006905	0.0144646563052936	0.14545879494918	0.124362448888564	0.215601723151828	0.0761684079238614	0.0173865653351705	0.0223623468429789	0.0822577128780679	0.0515807980920954	0.0713873561702063	0.123813644770655	0.0145203257831445	0.0652802747784458	0.161313703969198
0.0907049854936558	0.111269635207169	0.0747329362810489	0.0471369480035753	0.07057047488347	0.0666179993670388	0.0767552177187442	0.0954969037794568	0.0863292836367544	0.111407217563908	0.073040771043592	0.0461513630619922	0.054838609682112	0.0735599683905079	0.0660978601042991	0.058811327861342	0.0731438447018546	0.0375530160646685	0.0580324058156901	0.0735943954890339	0.056397894790014	0.0469877098689644	0.0667473202344721	0.0733743534149241	0.0687566191473148	0.0786956178048285	0.08761880739587	0.0717655128197467	0.0545472518009812	0.0603399334208634	0.0887405797146175	0.0556883367669867
0.0498664361546361	0.031073829901642	0.0303159033640376	0.0451778712802055	0.0665352690445549	0.0245689419710464	0.0396818056586043	0.0663431764674554	0.0360492062753995	0.0449093574995179	0.0985526006738031	0.141449840801571	0.194883664029202	0.0503475998037485	0.0251691033365159	0.0368928895714359	0.0302221601777618	0.0421216747868014	0.0417765764902247	0.0358470592761546	0.0408014606352904	0.183029721338411	0.11195393194048	0.198134982008213	0.0360949149662742	0.0305348387162855	0.0339018283520277	0.0997851864162137	0.187856049984039	0.0322853396512413	0.0435842740828731	0.168082316382957
0.0566750704869219	0.0658363061622659	0.0574041627647562	0.068934981777761	0.0655946262967885	0.0613718525590057	0.0715794584800367	0.0652841715975744	0.0840779643030482	0.0881822196582351	0.0674604115159875	0.101675961549161	0.0528131203379247	0.0930654436680828	0.0670710808280899	0.121648358237448	0.0615466645271229	0.0984626367938457	0.0655494098233647	0.0897557367284564	0.0975810151624591	0.069671495884426	0.095081073061607	0.0760717235608371	0.0873811814997861	0.0872595635608311	0.118666848092101	0.0584713752427185	0.0826312719273074	0.0938433208063218	0.0691114908448812	0.0661421605176499
0.101126810359897	0.0573466941805374	0.0671873913470817	0.0542643995107757	0.144582708377357	0.0486878986901265	0.102367155499144	0.0999034725337029	0.112586442072805	0.142548602002447	0.089739496370971	0.100101402525456	0.0694290820122499	0.0679131585665558	0.0706378951817183	0.0766065680517751	0.073714495834662	0.0390219802303834	0.0900958616409965	0.0518104025287862	0.0255975353597664	0.0535205478167067	0.0541946242522208	0.0614322847631142	0.0825965171744293	0.0636604583659598	0.0992001720809374	0.111338569561162	0.0933749881962555	0.0841684470440938	0.10567716843538	0.0402223644935283
0.0893372252025709	0.0821182089293014	0.102227555723906	0.109022817386389	0.0329814454311632	0.0768891541382382	0.0931487032703242	0.0631995589459069	0.0749535851638199	0.107015124222389	0.0888536218720744	0.110153534209447	0.0750779267339475	0.102319008782108	0.0780418881006703	0.0713379610271467	0.0962915606988455	0.0878044353922968	0.0775712322392915	0.0904030087145753	0.0822831309343231	0.0932307114330793	0.0806303972953382	0.0738216448559798	0.0677000672892951	0.105798718768031	0.089841710003072	0.0689022875697676	0.0796601315136582	0.0845636423787451	0.102594479449055	0.0907203491691795
0.125757690897233	0.0703571695512769	0.055642144230211	0.0545997071807191	0.0646881796102129	0.0406552657605249	0.0690318195114998	0.081664126960533	0.040189083557587	0.0811644002363242	0.115605069636092	0.0939897235957065	0.132958853472436	0.114269676996291	0.0499373722786604	0.0490200197126229	0.0482165554473637	0.0622887142776819	0.110797696219007	0.0509967555663575	0.0630757112025995	0.0948222660340421	0.1135344658412	0.150330037870664	0.0497259885920398	0.0439320164652459	0.0737840459028189	0.0912915665244231	0.223177337657698	0.0759247675360145	0.0477759630115267	0.192901821813733
0.0744425205115969	0.11288460039951	0.0832215278742188	0.134506013576518	0.0426685154518117	0.0841590975818249	0.0924800668953674	0.0457255583061965	0.0382474985579518	0.0611434837579621	0.108818997068784	0.130802653027437	0.0615938112016803	0.14309018634249	0.0450410532767055	0.0706260497018231	0.0963373932185646	0.076907183049986	0.0501050145696676	0.0975751189189645	0.203979840596627	0.0795220457542057	0.0884766383915441	0.0668597360749627	0.0527487334686496	0.0598151317283984	0.134910035600652	0.0548025355698591	0.0703195939843378	0.084380656284684	0.129971498937776	0.0743661496253877
0.0578379823707277	0.0569203226569182	0.0698913346488246	0.0763223169384389	0.0424333052096378	0.0816619370501736	0.0738345868668208	0.0614337534437673	0.0827519173153055	0.0975695755902934	0.109100334116291	0.097934109225399	0.0988670029042557	0.105221262012979	0.0526816147364693	0.0955886654775057	0.110287099441752	0.122097254932619	0.0402246101995321	0.0993420041103141	0.15804310802047	0.138097632144371	0.125328676008286	0.108649303808761	0.0578120018285135	0.094445403838708	0.114808676282734	0.0803947941985494	0.141124876689082	0.0434764546703911	0.109407685407405	0.112506175270063
0.128583458172007	0.0900831079527785	0.10706427481301	0.100653592915331	0.0986291187056645	0.0553384642727579	0.117120895484692	0.066227708431801	0.0564700130630461	0.129410138314525	0.129464106811515	0.112168409161406	0.0896254000013654	0.13246060723082	0.0630075516736652	0.069758147516868	0.075815242234493	0.0906036782981569	0.0561259830258106	0.100008133326662	0.0852549048447962	0.107989720604274	0.115074235290683	0.0762390974687691	0.0516494619088434	0.0669037186358246	0.161151409096987	0.0737992458171358	0.0753948133028637	0.094925458096758	0.0967001856093245	0.0881844695277272
0.11356943481909	0.193279438216342	0.0660522627719943	0.0676866796850094	0.121803895699145	0.0572246547005131	0.085139247042853	0.141055808308437	0.053853826542282	0.0950840832820036	0.103577083514535	0.0796960815587835	0.134190026103387	0.0881493279640858	0.0709563269151459	0.169769193584235	0.110176230276257	0.0452524879175711	0.0953803053297299	0.0645880247893078	0.0864286600895935	0.0846065864451143	0.0905240692693385	0.140852187582199	0.0972701628444231	0.0911552147659807	0.0790329769817456	0.114252579311354	0.206048696367075	0.0584396863559141	0.152788061794867	0.106840890821075
0.0776124949361052	0.0629989931719327	0.063378450067018	0.132134959001334	0.0719661814481504	0.102076958254158	0.139225659611509	0.0639479439819576	0.10466391275753	0.136420602210025	0.102822045677613	0.0673182308354012	0.0925402940097833	0.112089168772046	0.0806603835306748	0.10055780753229	0.19361779244644	0.106162976430236	0.0565347900872809	0.112969340646245	0.153220736362851	0.183103034694793	0.0842894796555899	0.0783614108933197	0.0970095917207634	0.121636146247301	0.0866009589712056	0.0776297724747205	0.266433571335614	0.0294253610310604	0.0959154582723601	0.182043688410802
0.0989378983388548	0.0752117607180763	0.083381905476703	0.0671731826486047	0.082436276242601	0.0929555459909043	0.0870715646465292	0.0997095603862769	0.0791473501221635	0.0974516489285393	0.0967356485127643	0.0738153888189707	0.203862948195357	0.122593405990378	0.0824403872839369	0.0805348110495175	0.0997791444457609	0.0958443117051582	0.0980508112196891	0.164824913845507	0.120534853852688	0.139471086722256	0.109903438991576	0.195397163667219	0.0853649562558205	0.0807926025266089	0.10465158997703	0.0879209115702416	0.175534695333851	0.120371377710174	0.103855093004021	0.14173422020337
0.0578003529862609	0.0656366589560845	0.0716463317364887	0.0509324952748713	0.0747404651592058	0.0345576246482824	0.0435459525442249	0.0897832266477475	0.0520980737360607	0.0662700259030022	0.341434433159475	0.0648842149470104	0.18120439912938	0.115179351131257	0.0455866094815272	0.0850991055316082	0.0945283843135507	0.0742976086010265	0.0628069512072444	0.127867820844889	0.219870715014521	0.079590334384246	0.154509242795687	0.100581797625222	0.105633405519935	0.0441585242541463	0.0988702643818476	0.172403333947828	0.288958354863188	0.088639413985041	0.0950901791525356	0.201263891106261
0.072055700221043	0.0706466356644035	0.0878525007066725	0.310052582893421	0.134985782028496	0.182465659875524	0.102218434473127	0.110867954092772	0.057429985752735	0.0845971603254941	0.110914883132576	0.0614699288697745	0.0743516841377551	0.138753363569747	0.0827185449249338	0.115610277492298	0.139747104094002	0.0945205848656783	0.060595148808915	0.203933005179561	0.171847831323181	0.109674286114971	0.125298297065752	0.102312777739461	0.0883534818010448	0.115255268909584	0.0999453430061003	0.0882131332898615	0.0813813898400726	0.0819105535319752	0.0937072567990007	0.134693162363258
0.0977822539810512	0.0824102464918853	0.104058409487192	0.0995934711144069	0.079135081354007	0.10775483282294	0.107316825578695	0.0982910111940314	0.0828960703454806	0.11539500013052	0.13054644402287	0.129542340077238	0.139576994058504	0.142008118538447	0.0768677893984519	0.11868170197049	0.161802043184	0.140413929375309	0.0738109707676189	0.135918528682442	0.119419451884203	0.154763258621862	0.116806510691687	0.13695528216814	0.0908344600759771	0.105689239436312	0.0943161323968955	0.108581450880707	0.12635587777246	0.112300697665735	0.121123883940399	0.127622788734466
0.0807554737611977	0.0635658483013158	0.100223861818372	0.0896716673497744	0.0879305177148913	0.143096661297905	0.117260902849172	0.115858326017048	0.0919622140565488	0.133222593553355	0.112903373183025	0.134122543872268	0.119240058879056	0.115130624701317	0.0688100016345797	0.122500251951044	0.159135467476438	0.150410342166657	0.049640393883275	0.116655863814127	0.136699098547498	0.156293365125817	0.119797545770403	0.13181135648947	0.0874916908527948	0.103885954872692	0.153880702690516	0.104688530573158	0.180549273660893	0.0807440675535402	0.112630329064696	0.139312288370815
0.0862989423256071	0.0391100952187208	0.0515402485382548	0.177907571744268	0.0366568063893237	0.0207560084573909	0.022441873093787	0.094084768746366	0.0228472215479703	0.049041894144149	0.538249962001747	0.0221787185779355	0.295276028495025	0.182775352278835	0.0326953019035321	0.168452005167819	0.021769565777549	0.0283102058509257	0.0269762559612982	0.0218535555183427	0.20247062184496	0.200300867900017	0.260369369208609	0.0399684644554465	0.0249737492734121	0.0206823496024941	0.0255331581000623	0.208982706697235	0.388878781004285	0.0257502400950103	0.0744744907541846	0.288031252172504
0.0432250336434168	0.0265549602255586	0.110814369678646	0.266010106072955	0.0384760513275062	0.045613726095698	0.0875964702368756	0.117675547628486	0.0540504621396637	0.0504970825760682	0.155866426198526	0.0553247805265292	0.296179144016821	0.0560131695797995	0.0268685885324299	0.0702348930022788	0.211486121719664	0.0927422518198182	0.0276518403229808	0.239828867716663	0.213568170619137	0.245111721280839	0.0635109341083846	0.219812935163297	0.130164354689299	0.0807428623616238	0.0756458739776962	0.0642087415638137	0.247838637677295	0.044994475093734	0.167287979810847	0.23514614966528
0.0779133235638159	0.160836680245559	0.0813161564670276	0.12519916631983	0.112331420815799	0.117877475589478	0.120227915829484	0.140777263226668	0.102606157829224	0.145934551714783	0.151040708194708	0.112264358434542	0.130139877521738	0.171816605377107	0.101894256776139	0.102219857859945	0.177265862010025	0.144696125832536	0.0928882960645275	0.116213849949877	0.0979650098919015	0.165437204254471	0.111303290360026	0.098451892380818	0.0964360197873634	0.142405634777668	0.151740768010337	0.0871902349163975	0.113091028274795	0.0799322889839772	0.151686105410116	0.154098155999356
0.0614727077100698	0.0635073158576494	0.0480005848194311	0.038730804972664	0.045206821910676	0.0462101758227045	0.0429541259106655	0.0652269372966654	0.0550391845042989	0.0508678143524444	0.204812496682595	0.184255561444752	0.192031051946053	0.155145466006246	0.0413130938082858	0.204216444238783	0.123075971605906	0.219820684878035	0.172480163056364	0.0391902306936362	0.245122458689348	0.183389061029764	0.149073970792027	0.202646214311959	0.22644271320348	0.0545316890643161	0.152071170423011	0.0669525257185664	0.183567721693659	0.186128641929008	0.0598409338311566	0.356999423587712
0.0961276650941464	0.116860726305761	0.10224199649751	0.0939759589198777	0.0965656034009201	0.093038445980738	0.115783964112069	0.124524261645403	0.0857400166085342	0.0967698385599552	0.166649837327863	0.189571687892503	0.245424449283775	0.146563056276532	0.113847707766492	0.0763613854776263	0.0952306494934564	0.0822395276421259	0.148133974067317	0.109987473166596	0.102714320059757	0.244631358171447	0.140998556954286	0.241119990327845	0.0899052002569452	0.0824672605289859	0.10130561958039	0.161705680413166	0.275929321759962	0.101188613351576	0.111169118712519	0.255777668527247
0.124295150402059	0.101771877247516	0.212401762500426	0.160666178968116	0.0958577939474298	0.253628479889601	0.178556956491888	0.127209258521598	0.129583808489396	0.117979155893709	0.11251042333482	0.116815399221178	0.146043999890583	0.176075181109101	0.118472788799826	0.0940103924423206	0.146819764858873	0.108513486783297	0.0849443118521943	0.0989535187928073	0.0982660550933722	0.164142710668833	0.150924333344893	0.155226856155008	0.0947083179935721	0.138087262484139	0.0873048603529687	0.106246729448837	0.196599855210778	0.0998851858800505	0.173194630882897	0.137132490383752
0.130416826436025	0.117196299811583	0.117420903113689	0.0978834956128023	0.123761556948316	0.114712397114136	0.141859848083977	0.148804533994907	0.115121049622501	0.146540680108357	0.139613203250087	0.136311987841559	0.200798375873221	0.153648206416771	0.104075898103878	0.133101753597021	0.143941613215382	0.139185265053541	0.113370202381101	0.162751470737617	0.118936624882258	0.139949069903452	0.131549053926538	0.193342332277307	0.106193160967675	0.112882455892155	0.141469231379749	0.141279666659932	0.197503842013542	0.177795376602837	0.167481411644719	0.138901438939948
0.177040728210596	0.109115019427756	0.122297096510192	0.12529847167992	0.108036232535263	0.0999955933035079	0.104347647117444	0.140164594110854	0.103195428462034	0.127898224321792	0.144745652245694	0.127608754342299	0.219757292455939	0.14722907859024	0.105017378013958	0.146254354990421	0.125551180052546	0.218082091005246	0.0863304219667777	0.107843030510721	0.142401562205408	0.176420247214232	0.174588828627686	0.284003468927605	0.23814028361558	0.130626550142364	0.146852758421867	0.194154186484688	0.174332300844833	0.106341017173361	0.147071305671791	0.238140386968476
0.0736978647662029	0.0776928478180926	0.131351507396868	0.119785983714089	0.0783133346224247	0.153786776133297	0.154451989305167	0.0981963777018243	0.150677138924822	0.174234087116601	0.141526493951413	0.163681481701394	0.133816508424793	0.193543168063083	0.12704858207817	0.169642728415779	0.201743694910934	0.173707505799808	0.0886710195394688	0.13848604493789	0.233121638699418	0.245050649127907	0.163236907003215	0.130006618532866	0.133417900298843	0.126500609735938	0.157611800870674	0.115893042346906	0.263358329725812	0.12027650033346	0.166424077074444	0.202298772060677
0.0936471919187191	0.0847899446571998	0.159696861259205	0.117156926136002	0.0814553724689847	0.137255981916182	0.151785752704052	0.114562381498894	0.141190338098956	0.175199173543802	0.150236489858559	0.173267717105354	0.127546401739638	0.194342655055782	0.1179167841777	0.170293270985633	0.225082127212469	0.153371618464828	0.0823005341983503	0.161814994125232	0.226427663859462	0.232916648288721	0.164342869416053	0.124506023142763	0.119760416577763	0.130246855354308	0.153921836125802	0.0882849913631566	0.260274255704691	0.0999490217302271	0.195239998984375	0.205384101153463
0.132908345165956	0.173349873380588	0.135857145351252	0.058612834231574	0.176222048925588	0.109751930557561	0.209206886675507	0.156463222892566	0.120401226465794	0.214078450825151	0.166597795070116	0.155505587048601	0.177936483487517	0.17850960017288	0.129894216550069	0.113838263101055	0.147373705232096	0.0891250734349161	0.21636602477267	0.138074024212002	0.0916504482780063	0.191307793274543	0.118048551361654	0.198969242018675	0.116664358280884	0.109441504396236	0.198678996276462	0.195550809259797	0.208028484850647	0.195680174976133	0.199730219163186	0.124175357899693
0.125402598727164	0.065493130468754	0.1204328117703	0.184189194860988	0.0720691825701066	0.177671867983016	0.156840625100212	0.133682487592141	0.0899678352196796	0.131576948330171	0.21625954403117	0.167840973612778	0.125575632005074	0.192504918737274	0.111293160832207	0.185819788655363	0.225112529947997	0.178034227458639	0.139575895383121	0.147455731395314	0.181893173292207	0.1854818781737	0.203710650643179	0.145272802952227	0.141774078920328	0.183898475695184	0.171287992491691	0.131299025642436	0.136681975349381	0.161672395876354	0.169100617529685	0.205619198322711
0.213623510076588	0.100753925712858	0.10330544867608	0.200872611960244	0.0986685733936251	0.0407641471446264	0.0704653591328433	0.177424580776753	0.0957638683185891	0.0893306280371438	0.2059192045262	0.151824376980233	0.201667944280198	0.228404692633774	0.083892353503146	0.114118583032313	0.0883982627211729	0.138768563103375	0.235425829753238	0.240000658312777	0.114598515262538	0.150169614851525	0.175184207298978	0.216005325453339	0.199025066397856	0.144745900673889	0.0991333096477141	0.236572928849522	0.210458146187805	0.153200047723199	0.184918820181234	0.225363290947813
0.109262855956001	0.0716434660443836	0.165065328501599	0.187675250385966	0.0892048611422421	0.110674678336613	0.150166534669314	0.158178183699369	0.134474971113735	0.149960058000012	0.178062166404559	0.1425662553069	0.256966211289666	0.165155666470841	0.097780000438897	0.150312906083179	0.203209513476181	0.173793631833111	0.0656362864928095	0.184991711345355	0.181537414326472	0.230323805505486	0.131781569265914	0.213973131356429	0.139361682275797	0.156091542468781	0.127595741406792	0.146785004332595	0.242639715917019	0.114624744719009	0.180134515329179	0.225105673807123
0.177443911809354	0.188634257172622	0.225865694826133	0.0978051978692533	0.17256004695476	0.153016457091273	0.195812966127993	0.193390512080613	0.186171153395249	0.21363893453321	0.158498579302665	0.130864883623202	0.156026705768321	0.190669227898351	0.156304817176589	0.149104197239342	0.203997574562868	0.142470487650821	0.134478832651398	0.121273826039399	0.0996544013643295	0.161357201138769	0.125250805556223	0.142211674024362	0.122172816078276	0.146105559629768	0.155057559769711	0.163390240466305	0.127522104693355	0.151308430093046	0.189211675670647	0.125709411234677
0.174716763652145	0.219408229732255	0.119102047881775	0.430352548753943	0.156012298251972	0.230456543102835	0.144948437359898	0.184629072303366	0.121485889541748	0.175434722390952	0.204076155969831	0.137800322515057	0.110109631729538	0.112808062142667	0.0986761016562193	0.132995360082932	0.0999472790083228	0.106510461673164	0.118822279279733	0.158724445720129	0.315070842443839	0.218684190033854	0.161623374880068	0.141460192678353	0.133992930430306	0.123746632728819	0.132165904828634	0.178414202240657	0.162591219143243	0.105044714591025	0.12092827104608	0.114368563896122
0.335118189586043	0.315886924157777	0.174296134535897	0.421569578175517	0.457767681467011	0.385125034310173	0.380596797814869	0.0947668661505327	0.112565817455889	0.118291143989585	0.13429656813402	0.0839810886823838	0.143185205149859	0.136297505862332	0.0497842419976764	0.130604002232019	0.130889385429139	0.123238655217883	0.0920319996629383	0.0959043872642236	0.089844144624845	0.118896938241679	0.0832311491246997	0.131060678292934	0.0998321630366786	0.0914101988161663	0.100829832496161	0.108116933297895	0.156931208752756	0.135619605572164	0.0787548857725307	0.0853388225555016
0.191386526918324	0.185528101201782	0.158990623423608	0.115682268596208	0.0920238771882552	0.215048744215003	0.0870160223778213	0.128947215698361	0.1575063923556	0.159939451176552	0.236024598956856	0.181375553876521	0.111065335511816	0.174108686052449	0.120501590079572	0.155980496966882	0.226577896486055	0.183444121048528	0.0976585744401862	0.172731479811224	0.222307503434712	0.11854932590406	0.224609635043226	0.154776899390102	0.129400389594136	0.140099228890037	0.228396954461995	0.164633220907933	0.200631250683217	0.129938692421811	0.195958194464981	0.181730374739335
0.146232929109757	0.138684028773566	0.169011473051897	0.122025410932583	0.104454009486232	0.200863402139797	0.176430891410036	0.147239020574594	0.160811367624851	0.161291690184493	0.146591594153299	0.157663747594353	0.165613883588621	0.192776134391313	0.168171195829221	0.17893018898177	0.189564751038117	0.19267080357905	0.136599017531222	0.174058866905148	0.243916455268805	0.166152931435904	0.197400224104103	0.169926599079096	0.139045633110923	0.16970657095216	0.225268967846284	0.176775483314868	0.194671779836251	0.185623729990007	0.159405895298223	0.177532993845268
0.243849643095475	0.303032117208139	0.293456379853059	0.143314516890788	0.138217314687611	0.204226257119489	0.232248157885896	0.186124253207788	0.200993040081705	0.295125497095613	0.237977094365655	0.168225546969694	0.157763571312999	0.121788955154879	0.141847582278061	0.136800001363566	0.283042602817382	0.180679227891216	0.111951028216926	0.128520416784041	0.253715590113476	0.153789634639222	0.10837398700806	0.130145509748092	0.128126201257035	0.188891528293806	0.163201453755647	0.149885921771116	0.188453761665085	0.0795959207804223	0.195528084080213	0.115095042466025
0.144131784350133	0.123530279295532	0.179489536916261	0.142348115620153	0.140443866725082	0.174198101628769	0.192070741484733	0.158329228185848	0.142906480266175	0.15476081287648	0.220089583747632	0.239175363803351	0.176390301303584	0.176846141324797	0.165856146494801	0.172861177374865	0.232328420932133	0.173444063151011	0.139131959822035	0.180041051494482	0.215076626046036	0.222223976062539	0.208296594958699	0.177161865005983	0.132402980017054	0.195959103241859	0.194939169309376	0.182076477958344	0.245605003065477	0.141200076975645	0.268608476235212	0.253028426805696
0.330810993292229	0.115898754261292	0.128566337537137	0.188421365425341	0.148868131061669	0.163932549687641	0.0991123063332112	0.143554824991054	0.131857640874313	0.123491409203353	0.191889004121187	0.247881069849126	0.217005695514955	0.227671600072806	0.132551401829916	0.209383722955377	0.263955362863145	0.173114307724825	0.113558840573274	0.197362810231067	0.228243389558943	0.223673417563831	0.222638646902605	0.140616598511787	0.162346973438434	0.111834948727148	0.225737797111044	0.200393249543041	0.202609936747907	0.169967505179928	0.22602266547223	0.220117468156857
0.116896918002002	0.107213168197162	0.113022242407109	0.0723267789962581	0.0864838573603756	0.0877936416332556	0.109398584888869	0.0890954138816703	0.0718470596561894	0.116894907747961	0.29263536175053	0.292186937972629	0.295719125638203	0.23889079831505	0.0713252060837496	0.29475422890571	0.237606923714706	0.280231503584823	0.268277386730222	0.0865780598454557	0.289696497987925	0.301624705413236	0.253338628487989	0.30459370493263	0.312938835994043	0.0962972410154684	0.241897343309083	0.0864136886270883	0.29013270296952	0.27940943337202	0.123619336528811	0.382332850573619
0.175014361435034	0.064845052357163	0.13037111674121	0.110813066135945	0.2120281358472	0.119793975604806	0.132951090461565	0.196380693953975	0.11805614809925	0.177727785692461	0.243349915764574	0.128649624702664	0.335054376978291	0.212396549837659	0.0985545920080661	0.206264338859285	0.178508456336752	0.252139237813173	0.222374676885703	0.183922289547578	0.154224496044453	0.182711250030718	0.214086518100442	0.293564924723294	0.272795519283661	0.174548343606627	0.189374763681184	0.290947445992456	0.246387207840176	0.264140357001667	0.229870353148577	0.287317715002778
0.170013195367715	0.176010500412536	0.198979600863286	0.191914902733827	0.18938561242958	0.204156850367527	0.216106346683314	0.170395261600554	0.195726543679886	0.227277202954543	0.198670192289451	0.180952758362682	0.220214247308997	0.239575870418617	0.220711630445655	0.197168467943894	0.219242714777002	0.21919392505345	0.218042243838371	0.16035480188273	0.144950405737553	0.204034331551029	0.187958257177828	0.191868814363616	0.183876979965653	0.261523780001976	0.22284200199482	0.190888576753864	0.194401994147677	0.222087128118056	0.204874784859291	0.238724065049252
0.207002997316329	0.186935343259064	0.217937482221779	0.254444856014261	0.183480752509328	0.148189726365894	0.176192571001273	0.229126598676123	0.225115604515434	0.186048267934044	0.154214749562823	0.184476868425378	0.116928245848868	0.197161118515429	0.26600949063495	0.221306607423314	0.200779497683938	0.16472024296727	0.162517520283143	0.249371592410654	0.185400804014394	0.275903357486898	0.183301642894299	0.187904999221845	0.208709160297968	0.195526319919752	0.23799347461225	0.159878030898926	0.195914233562346	0.188639922753426	0.258957174422236	0.258359238736972
0.157692578841202	0.13726987401763	0.170939885963026	0.186476824064457	0.113294655347232	0.154365943705058	0.194174962828365	0.166643159940339	0.135539045320473	0.189116638639212	0.28267269905066	0.222014948646701	0.167033167284305	0.25542850802452	0.212133384788238	0.203033950364177	0.232141980648503	0.208554768419538	0.202594306490865	0.164581657546731	0.219731968408003	0.224735919991967	0.244562776508371	0.242416380461377	0.233912087012563	0.196250283780691	0.224792378458586	0.213030125353848	0.287315743843261	0.192793898485071	0.246639442134374	0.285128763682107
0.207355413235941	0.20418434701274	0.183082074674965	0.240759151742832	0.213505370612447	0.181384197687359	0.194948516069634	0.305502926206045	0.153178963139595	0.214028714227161	0.24176994993411	0.19949908774026	0.243679730993751	0.195936412639231	0.162201632458321	0.168085026540343	0.243985721418991	0.23347168301744	0.118229697046173	0.185231364190581	0.193299598507727	0.231665034884653	0.218197072377917	0.230992896965872	0.196363454627636	0.201330725155958	0.225702949050986	0.24194607211879	0.2546988988812	0.162422984723004	0.199310077784572	0.274126438920924
0.175321544567205	0.167062064278361	0.18699068158464	0.268055460353818	0.199596126095397	0.222817849162636	0.184514904618631	0.237622093065217	0.195138778915332	0.158352195562726	0.201783870392391	0.187620077297886	0.214856279756287	0.267434169691043	0.252345924309845	0.227675285251374	0.195254038781574	0.221172943002576	0.203142920191562	0.216940589867621	0.165940675454167	0.203196416798531	0.232286062319227	0.233320128223771	0.224133814875481	0.189449091581929	0.205296968717984	0.215170278396352	0.213817250552604	0.248107774604778	0.206154446936204	0.25149732451852
0.352105135350987	0.332814340923159	0.184871249422062	0.455686546477896	0.49751475613674	0.445690074257928	0.428110095452298	0.108582278569652	0.128934471303096	0.160917200832247	0.123580916523334	0.138218818498347	0.23331557533148	0.171909918894366	0.11631282738211	0.128755109689012	0.189148208187209	0.20283364282672	0.141320480241809	0.1248190058231	0.239530581115316	0.173116270169583	0.149783104309068	0.187070189654697	0.163268981778322	0.152681128606322	0.182450799182756	0.165032418480694	0.225781599030234	0.190891726281827	0.15083132794463	0.185216918014217
0.245067249099096	0.246604323074088	0.282657695775696	0.208852170015031	0.224109246799154	0.250446198151447	0.263412617565706	0.230389909400989	0.222601539823644	0.256514125471048	0.188882998612247	0.169937775184131	0.205791295503849	0.218671745351045	0.215657217022545	0.190820465769209	0.214849912886627	0.167808693994057	0.173476974133463	0.20329478879054	0.198482122845499	0.203948956299476	0.226363554487422	0.202326463099109	0.161359956340389	0.25001504767071	0.199799418582277	0.179174350085469	0.220876480425443	0.184357843785449	0.247693047282216	0.17932308776939
0.299240933523534	0.244680787356372	0.290761934692395	0.188452215822218	0.253718590858774	0.171089385283457	0.266046167803816	0.321171058972885	0.365934325448271	0.315644728127005	0.207048841490528	0.183058149496953	0.173005305767241	0.164164763243546	0.252000637043743	0.170092766431387	0.212331881049627	0.135190362545086	0.120900415289975	0.2215363127191	0.17022005219146	0.156248349899208	0.205614317205043	0.157843627216466	0.188387431954534	0.255533248674782	0.20077731838155	0.276929673875381	0.190956789602912	0.139143489261841	0.273691762214278	0.171459756228358
0.223425018678743	0.186398223687881	0.206663964413338	0.219553810758562	0.159528085984598	0.25253960247349	0.258051273260673	0.163194599903165	0.206640927391473	0.205035685705143	0.206250964480018	0.210728442737182	0.188659565970631	0.241654689354384	0.223848188746685	0.220133925186942	0.235508340388762	0.236177116993826	0.184696144748027	0.227988626523702	0.248631149710706	0.236685378700844	0.227533773663249	0.185667233643582	0.200610307804167	0.212860289881881	0.264548740594782	0.184764988427139	0.235980348283526	0.236571850881728	0.225159050878327	0.232228374469009
0.245898875529752	0.270947616987279	0.345897863516473	0.252230440794453	0.154013564548305	0.300176846394864	0.325459231753432	0.216065840935012	0.187281486139076	0.218387281416642	0.20247111013574	0.21616711681409	0.217690524392185	0.281445698661205	0.184649517642263	0.165600051326848	0.227725950249318	0.154669204214333	0.105381013295137	0.212403697512611	0.163518446089192	0.200485807299333	0.280408347415765	0.208228234229911	0.145265540290052	0.243324931779704	0.150197782329491	0.183685881010976	0.310006467021969	0.181926235236433	0.26472054147056	0.185069410624211
0.177685186772658	0.144557161648965	0.211571274182398	0.165314073092119	0.17516691506522	0.219206409496673	0.2380897530956	0.214369563964425	0.194223050784587	0.182343870953876	0.24129284194146	0.264581270171072	0.214413380522178	0.220582506058611	0.213519306114931	0.205555894783233	0.282210888620361	0.22374785143106	0.188829025864607	0.205377190212709	0.273449704154392	0.284757393983808	0.249008847349876	0.231924191909565	0.181534251681138	0.236629127760108	0.24421251013929	0.219561773203387	0.276686265362771	0.186303143019985	0.308583160867983	0.312706189908001
0.251768424199883	0.2404527389513	0.281590118223147	0.190053646657838	0.159455415427499	0.263035327031034	0.151691689045721	0.181805839421856	0.221378021402149	0.236355878284835	0.30283714334642	0.212905459580382	0.142807011012697	0.238032095155175	0.171273246567938	0.219714056063066	0.265192522474323	0.24526033650844	0.145648667730261	0.231571919931039	0.354580001130014	0.171062538137163	0.271187395164829	0.19667962980019	0.219875434253449	0.210619514841081	0.317950916714816	0.224396680914462	0.293188663184289	0.197075635178163	0.289070530190388	0.253050110095736
0.236198558187232	0.296280889842643	0.278516418731713	0.242402386778299	0.189343097133736	0.249800288262564	0.265793687721338	0.227238700120388	0.232968315907707	0.274754944876423	0.208039717750927	0.229128411373167	0.193550629529219	0.186270595908246	0.212511218877955	0.228707089568926	0.239252529844499	0.225859290650275	0.218237234173146	0.225973723104324	0.266016530511887	0.186099266601329	0.206702911184833	0.173071505535677	0.184826654762274	0.232300331441367	0.292249236198956	0.215585766775588	0.239119571683333	0.276141430387442	0.274540875734113	0.189903755795139
0.21301367047628	0.183706771121159	0.240387633460208	0.237898538904471	0.146179581750636	0.257947727866878	0.240349429654054	0.20629957703667	0.192716637786495	0.285521392493525	0.256395109783016	0.237436976331435	0.215691096274268	0.214818969120774	0.233843969903326	0.218234622125177	0.274704672741081	0.280113655942873	0.170077142809998	0.244952581943921	0.250627364404137	0.221464779444897	0.250021361627213	0.235748709125448	0.164266424657217	0.253284070233947	0.242128662950582	0.196905443158279	0.25959114555428	0.212387441080782	0.280451273742918	0.282255163070524
0.245530817610582	0.213889773126698	0.34997709905411	0.263680518078418	0.198968487266157	0.320877381618271	0.331712471175872	0.244211612269358	0.223122169513459	0.262010445990331	0.233678764890209	0.196681326421169	0.274907550541433	0.298533026868413	0.218854197383291	0.168238535608421	0.216973251965965	0.207603512789435	0.163228224748097	0.179740658509845	0.238470309726952	0.277518251120392	0.251758741575223	0.231747548575729	0.171237999903155	0.30146336161517	0.188186587016502	0.200758793522323	0.309933073422841	0.2048358761259	0.295874725318398	0.214993080183238
0.0982454345059201	0.202287518886153	0.132383354155182	0.116172710881492	0.0900776036853817	0.164251673982339	0.156804673965425	0.10995629005753	0.132393605192524	0.149920257727512	0.321795571386707	0.345448639519363	0.361969721771833	0.313690029284686	0.200946981479521	0.33930052807547	0.314971031388339	0.318493906519868	0.325555047964333	0.1408385991678	0.351459257259614	0.315523003595061	0.31977501007839	0.366129173482686	0.382652234301701	0.17799590682686	0.288479094045103	0.113520112371276	0.336241677694937	0.3841594987187	0.221929632207927	0.436497454875926
0.212327161738449	0.110334892931317	0.182267352684972	0.20091796399886	0.27752066149544	0.19915538684592	0.225980969791214	0.23255578992477	0.184286353480448	0.194986155687878	0.239877961285412	0.22449692211863	0.320023315713766	0.342543941871978	0.185407257493972	0.276115085556932	0.246302898215603	0.304145942970614	0.300438599801365	0.198305920141117	0.242069607898987	0.215621839725994	0.314541574699336	0.326962646620306	0.308325437413994	0.254319794993242	0.305366876631726	0.255541987916163	0.303073216176878	0.281449711460241	0.261303339009968	0.373407472543815
0.223450190417907	0.281792077453812	0.278199670120998	0.238871095229976	0.189622865286315	0.331553867507085	0.160746920729775	0.189141708315231	0.246724140152114	0.227808476837045	0.318059316835066	0.295174982553462	0.170476667655294	0.281380588477695	0.192457715166361	0.21955313603637	0.305934791642859	0.293998663004721	0.15592796749866	0.278632278967076	0.440105860042624	0.239361580969405	0.306057750783521	0.243751867725902	0.221978719006748	0.217600356991903	0.347700392231786	0.242769508424675	0.326771235028374	0.204886888722537	0.286912914782346	0.253939555258229
0.208334027811173	0.233270248568042	0.224384683923827	0.334010432827951	0.124046829900564	0.247973329844577	0.278126286880544	0.256791716593289	0.223384669520751	0.284009082305968	0.289943066848966	0.313581563087289	0.217267548223842	0.234887368607418	0.201216338888393	0.311139313297379	0.341819652840921	0.279202240097057	0.140722337208336	0.294324460368644	0.393477741968904	0.299579168102401	0.311310910025869	0.268973358832875	0.174576313863845	0.254276363400921	0.278771751729023	0.290988474665748	0.215122206176928	0.159651229300858	0.271267575249441	0.334352625448885
0.111616929991896	0.539225832089281	0.0938246332939205	0.187000446897814	0.309578899017453	0.110712185513294	0.16557502524076	0.168345783629525	0.134961293841925	0.268630303896257	0.394502876834824	0.415817511690868	0.141625399723851	0.419419489693798	0.252471004335172	0.316614454923446	0.146748572041394	0.0873928500835142	0.366562468374463	0.14101147714687	0.158003329205376	0.1228293239692	0.282888077052301	0.156333649422003	0.44462304884	0.240854375702521	0.512673867604268	0.43032922562883	0.43039211740956	0.512318083100837	0.128257854240165	0.141537357372835
0.210380761892539	0.0558266580766892	0.167022116459321	0.270828469403516	0.292529285219363	0.170271894508362	0.251280590793609	0.204984825863063	0.168562370169267	0.127500662467951	0.257552251607266	0.249478868847259	0.349655915123949	0.383966039772175	0.180958613327189	0.299028604093379	0.211456402593813	0.356703605234299	0.31122921654731	0.155575247193719	0.24849949483685	0.219849822179963	0.320588566739701	0.361763315512291	0.352835824712234	0.265942830370651	0.339850786245831	0.268951873789369	0.358926858727626	0.263335088690825	0.294305137825031	0.39532356119916
0.276033623147095	0.310264957367028	0.314219270615589	0.241458676866834	0.266067342091657	0.240840892164887	0.284160744290581	0.317933698609541	0.260521908118567	0.318846709571284	0.268053353106644	0.233185927332906	0.2599774667581	0.265444262965342	0.280466759251224	0.235339978091784	0.274776018369264	0.240602584746328	0.252335749921243	0.219466845424727	0.158312466497083	0.242445735936674	0.216704616968667	0.259543415640682	0.25861123580071	0.249617313192209	0.279841834039004	0.269396106994795	0.277672227840414	0.281188076282776	0.281728108199292	0.261196653060909
0.215429719058139	0.173157919719886	0.216535385678872	0.306412000418621	0.215654640839971	0.261735990663509	0.217867263477616	0.247660567624268	0.206424037572084	0.271690793601844	0.314675811666332	0.308070928001318	0.315810330998628	0.313767241423574	0.227904002087316	0.252610671656924	0.314012254987946	0.339267532763374	0.154769330158168	0.336563130794405	0.270679929866659	0.383696403985891	0.253813537834513	0.294080874124621	0.214253762040691	0.235539030419438	0.252726251129429	0.244263349030622	0.292516677932102	0.2112813021712	0.275133035417239	0.297571022452896
0.200670322352537	0.279592599108419	0.289397595452242	0.322145550145833	0.118322666301993	0.327657548503219	0.250122361258268	0.195151560241231	0.217992737852066	0.347578687201965	0.248937146793676	0.268441002447444	0.259664941205851	0.254968790916404	0.257181077978135	0.219681569156428	0.315683136783858	0.341988500228942	0.111705500904426	0.31185297459837	0.381928874999305	0.325138333171335	0.265773568757315	0.229638876519716	0.173947033582479	0.27448110976718	0.33621190922415	0.18852209606826	0.268770051124001	0.229312056256953	0.366443530744932	0.265440210162577
0.297268152115207	0.379697353357671	0.168372445211346	0.189065357426377	0.285922676901877	0.217378476797469	0.267269110491682	0.229537457921366	0.114457628517853	0.188438722373636	0.362350238492947	0.347096868052637	0.238684340732186	0.355895101294273	0.1212136694838	0.315248958134852	0.336708995978535	0.260133338743369	0.346260295058388	0.134241111971142	0.288797212164013	0.317947252985945	0.351204839856313	0.362540425141258	0.396931762625761	0.179648181484879	0.362393304511639	0.118282764010286	0.35307144020937	0.253374489973754	0.134304334593074	0.389936743805811
0.44861850413862	0.425174030608594	0.274027762020749	0.622360474866449	0.511110221783831	0.491562169571826	0.492416530724217	0.146130910654616	0.185440764445381	0.178724819107326	0.233344680380081	0.173070402253045	0.293932684384493	0.234755077677114	0.153151766059419	0.178186408548647	0.256928071146703	0.276468092732627	0.201501097348987	0.182967844916162	0.185976972575642	0.246475901784249	0.179986349267831	0.223903166168601	0.221547177632061	0.18623355049623	0.213478657252525	0.247119296239333	0.325588601334872	0.240426522773051	0.211291183194883	0.269885925168625
0.394531662008709	0.29691771616304	0.349696911920909	0.190565676009076	0.288588377959446	0.22262342039978	0.220660696845111	0.328193678850206	0.254023137926885	0.324472524143486	0.307843047498076	0.333800544946651	0.266004092453071	0.326310567122189	0.26472623315879	0.239122381113208	0.248395577988972	0.220777839269017	0.251340285744776	0.2340158506129	0.272084794674479	0.275803194697274	0.216157079665394	0.22943544707763	0.239948006418537	0.266602591650203	0.257005119979946	0.276930238317963	0.272383874354911	0.285379946793652	0.332576261077741	0.282519262656321
0.226433630120164	0.174066395354623	0.227688702681746	0.249550758986552	0.258425884348929	0.219118046197731	0.245874146146106	0.292981126470443	0.215882937042522	0.276742201324852	0.282713831834956	0.244327140324455	0.350345390789968	0.320317056439125	0.221822606555116	0.259317290169966	0.284742739722995	0.328663495676257	0.276869343006162	0.274226161913269	0.247592488356648	0.26433755198603	0.26464118884966	0.327080321686843	0.311233173134761	0.267244336919001	0.273621025800322	0.331827327852858	0.311366142996671	0.321101589916784	0.31720557831075	0.332602581727796
0.206858428812042	0.173178164324641	0.202161598225065	0.263688558597346	0.20717959902655	0.175290165292686	0.187743449584234	0.24547123554977	0.182406092192806	0.215908476015313	0.358731075410704	0.248895094806129	0.295426663547627	0.361692677637094	0.183207240254381	0.274764542906571	0.247836884529331	0.331943201354338	0.295314427912675	0.278502411341852	0.298085029952101	0.337604110245429	0.325621267898835	0.39137158688954	0.365570695473947	0.199878912766322	0.316996463736444	0.263040772156269	0.344483065061139	0.351775729037413	0.275994193035134	0.398833752995083
0.269463161638487	0.29712667445976	0.130559779171604	0.392216849161303	0.259615866319005	0.196112059875613	0.213178347365492	0.209225650746813	0.128610822996124	0.209961150912699	0.366718744114954	0.364850405785184	0.248977894505595	0.404235643035955	0.12514696483812	0.296927731244871	0.325746089707607	0.252081788250957	0.421447940089651	0.20170783657591	0.283217433029634	0.28927005918147	0.393324097546113	0.357334421918044	0.33305284376899	0.245504956777477	0.326439437261005	0.176395115465921	0.392431919731391	0.226003522938389	0.21353051729575	0.422468337832865
0.403260508781834	0.407715095180482	0.338350368882379	0.437590720584404	0.353568266907448	0.300267892369596	0.380676705054622	0.255847517186833	0.296785846763613	0.395172840402225	0.280446141633626	0.28043547007929	0.212277170421494	0.226437260633876	0.222891503060151	0.210393293390107	0.233108273641946	0.2297882594178	0.121869281618819	0.259979518429542	0.426565906041674	0.308329913914247	0.241694307119067	0.210631955829091	0.228944463494004	0.299669580748922	0.235784348152714	0.284870255395746	0.237976354667207	0.17334997805247	0.260945215167944	0.232301433283457
0.239909949476841	0.0667995470155326	0.227305052446584	0.181408998149458	0.320949163966609	0.233775876311092	0.262610429734728	0.288003984748253	0.205298315185077	0.198634558834218	0.317796577329751	0.267227401279153	0.317106544703009	0.371539163437712	0.177717269942279	0.31685193671514	0.277523437637525	0.346859728696274	0.327161154456232	0.248271642945322	0.287363783650039	0.221619400444207	0.335641327983334	0.348572946773854	0.371884321498462	0.278188822704686	0.323933528922397	0.279110529659392	0.358338099782457	0.301646334535905	0.320980841566748	0.382550475957335
0.260592995211042	0.257324770712269	0.328679958603799	0.183092303431657	0.249137112287574	0.340303457224817	0.333350332598446	0.278281590720224	0.278699417072206	0.316002799637935	0.265611717426569	0.262876608132067	0.301548731953107	0.313079869336528	0.274916043375985	0.281700913756656	0.327032646930196	0.26313202889914	0.194017548269523	0.259253518043668	0.288776929813945	0.317069407912793	0.301476439124939	0.297521906409859	0.245419213140582	0.313520986361585	0.284335316436372	0.256002140440262	0.293912685727594	0.262020102464203	0.314418216077592	0.265569075206056
0.258512521015229	0.247675019498895	0.259907834493801	0.232178660642111	0.187375214403996	0.285510301499457	0.313157372969579	0.228904140672764	0.277539774020119	0.286944505044955	0.281119478985951	0.264452187896541	0.25726696789724	0.301162930478146	0.257854036741104	0.282053501060941	0.319930802845028	0.324973719350537	0.242128246967645	0.289237919591225	0.352468715800451	0.325203647090297	0.286660082896165	0.259397202250007	0.257082867290725	0.29493420423087	0.355579929866112	0.27927370931777	0.322755643531485	0.290321198387333	0.331007475600534	0.298607221911953
0.28467098041118	0.186949138317228	0.190006003112625	0.269819973021788	0.326534530336253	0.215440790869478	0.195474124566319	0.262254347134235	0.174253338677683	0.282019896358887	0.243656640206093	0.249965187840291	0.34786380812807	0.346737280960087	0.261358679062639	0.261360932944881	0.216477119887513	0.29004416035161	0.350784729638316	0.33596377979766	0.24763871091095	0.330817033808724	0.314548470477831	0.348807441549955	0.315760568764588	0.268393243900157	0.33278477794852	0.365187480601116	0.376404816651401	0.35362086721434	0.249971750472264	0.261646415775552
0.267108462177497	0.217997371715095	0.227508617552904	0.193086465276029	0.226801740309337	0.17051406300338	0.208226214049628	0.2652498944868	0.22637997385105	0.23303684676022	0.334388073917378	0.260687447305857	0.373175034569673	0.387074700370376	0.239148099530722	0.288707226514892	0.244553710928447	0.356813774410291	0.400630305240236	0.289302761297949	0.221660834172431	0.272372683727575	0.28531906526776	0.361683493359731	0.326192295872047	0.278965781151052	0.274602251931154	0.364027670409204	0.340011426732656	0.308758447490678	0.339120119423733	0.39589862299014
0.214887006134559	0.271302924323178	0.388278574636699	0.280968616584728	0.223468480912525	0.361972979564281	0.198130873403865	0.212628544605251	0.309703702429538	0.299235441024611	0.379200513645575	0.274609560204119	0.209460013935429	0.293043463808785	0.215873010251747	0.232913633744331	0.351430868438807	0.336996822480537	0.162126526609302	0.298520905480832	0.387160464960146	0.236452887150473	0.347531311308157	0.25333145884826	0.253705441744258	0.275590759507755	0.366381099408008	0.315026664369483	0.363835196367942	0.258702731022575	0.329807660582507	0.314161755913255
0.180528731905206	0.261626118245594	0.255664436358222	0.324181879013392	0.162839627736277	0.341268787221161	0.333113934103745	0.269055959113393	0.278907984296374	0.285593501782147	0.271805242565999	0.294954385598925	0.240634095884557	0.300676764238223	0.308999183469583	0.327624938770914	0.324647536529819	0.29747842371257	0.260495276291998	0.280039182509436	0.296660954910885	0.298201316011622	0.287473569238504	0.292510953555786	0.233913149627198	0.333982887399615	0.348054098559657	0.287523041717823	0.308193445046878	0.320215413650113	0.304848580600984	0.314208377472556
0.378006541059054	0.516016504001887	0.345730472042306	0.172032950481992	0.353698541848352	0.251535505794845	0.32379965187306	0.364742641543517	0.252473477300231	0.326722046710969	0.40672451055722	0.316599086237865	0.175411493052244	0.369107113950898	0.289926543873559	0.275285298865019	0.209250468221847	0.234034144400015	0.332380842199734	0.218490227870702	0.151316904439073	0.251175909404382	0.1866095221543	0.15231761547886	0.3627947978557	0.254531256365244	0.380893679152078	0.369809698723474	0.331719847622437	0.324504288447856	0.273343999054192	0.221597258192943
0.248096807419534	0.229050840609332	0.275352494139288	0.245868396011273	0.18870037430453	0.269702525659065	0.261325832432665	0.232196100916649	0.213652398747221	0.271035574017475	0.371836767599995	0.277299024038221	0.228836807496362	0.359262225537479	0.207591937959153	0.274337293670181	0.261166590133359	0.2818751780209	0.344963547017296	0.211944990945189	0.225767603981224	0.398985948185607	0.418037774973223	0.441036641133003	0.347794861009398	0.25438437408393	0.395162691011772	0.254099539601543	0.41346021776895	0.384974503391205	0.250293974824004	0.432062998179705
0.280011002979715	0.254705464111723	0.288990936218407	0.2369207239059	0.286918764294593	0.344126062268249	0.284651428180468	0.314772974422333	0.261508058471634	0.325710427382527	0.325628319162704	0.277088100264577	0.337567501786311	0.381441820446322	0.274149173017419	0.257045809325878	0.366016586002463	0.332743782428456	0.159231520054527	0.292320618322044	0.358576758759094	0.349724076881139	0.354042435904458	0.325120842924322	0.263437324040712	0.312408877670362	0.260804093144779	0.210521436731883	0.332865605298916	0.218971099817962	0.327518140652973	0.286806455614388
0.247399000020424	0.384726758069587	0.356452293494878	0.268874819899067	0.142930605903598	0.362130204996829	0.338899973809608	0.266980630083985	0.343418803176503	0.315022333855835	0.206120639255158	0.292583091222424	0.242646239866314	0.355376505140516	0.315839225525028	0.266817170712504	0.298172792606007	0.330075802285512	0.216391868057359	0.313761491874034	0.334630822362136	0.292178025504309	0.33738609255041	0.231183130968977	0.238316925595817	0.274845560234536	0.367133461849987	0.272799596866442	0.297959919021062	0.335238747082477	0.398333383302185	0.273459635330185
0.297850478244315	0.408965064961092	0.425739843015195	0.246402851523781	0.285709473147125	0.390528409527669	0.342799353267281	0.288657377119784	0.280076206415976	0.315720112193109	0.284944487031405	0.35343946036458	0.270775579175917	0.245231403415305	0.273887150769069	0.280989186423429	0.348150750971845	0.342612481851734	0.205590999384166	0.25875975639812	0.268687148518882	0.32324570375262	0.28432753930845	0.243084429242192	0.227119967498796	0.301133288887022	0.290957900309057	0.287211240413381	0.27879609471561	0.265277897671156	0.371577975778387	0.288408372710837
0.323463676795273	0.277399456159156	0.275141530028179	0.376721505799945	0.331464693140765	0.231387488564693	0.327206881466352	0.262583199809636	0.216786410497706	0.207875409821933	0.297962838876034	0.282362662059352	0.328519617900793	0.393053017488982	0.303761453604514	0.275345948577933	0.177447727830946	0.222229937898942	0.324432046043814	0.287586148211844	0.272251581194848	0.310416225901199	0.328764385019202	0.259558895475886	0.402332356290687	0.293344650939624	0.278045547953247	0.358125208493865	0.33458102193893	0.385483199551958	0.314125648916312	0.326859145825279
0.204547644483663	0.253151939471735	0.340681266515821	0.293587597852412	0.260281696625533	0.302658826957091	0.306475864578805	0.30190117189786	0.319481347295182	0.293508810743328	0.311162135167418	0.319462024856867	0.282531726363771	0.292180003160737	0.305993032197814	0.273569424526817	0.320257588103337	0.320318875876564	0.283086987970589	0.27450571637152	0.3124028598796	0.334894375737173	0.316202010670167	0.313870973698565	0.277082185966195	0.364382975102812	0.269814940678393	0.278970325130847	0.330244020103083	0.284959027557104	0.355313172130488	0.329737523818942
0.319513043878331	0.341801818539168	0.450653180941516	0.398798138820644	0.332751498518442	0.354638354016787	0.3155983385769	0.370019530547162	0.293275664978333	0.387819684851643	0.240750756673013	0.22368552275362	0.234251149523736	0.172126884319328	0.317493435115305	0.186547595373264	0.317415362389493	0.316428497231919	0.156350909054949	0.324222584883185	0.484847376848973	0.212608687848055	0.259483751786326	0.19878992985166	0.224274946649588	0.291005504369694	0.287402732535304	0.421949967181306	0.284468026875396	0.314853378856264	0.429255637109304	0.236119748520684
0.33851861981511	0.310966840922165	0.286179477750711	0.361757535362674	0.325697753709507	0.234062921038867	0.269801531037124	0.397120146856978	0.216838940989665	0.277426523568691	0.365088594689769	0.243458756418786	0.398217688141703	0.2803931676569	0.235319772854702	0.220658822932511	0.269305274722558	0.336459474931697	0.279007969999187	0.315448111368933	0.252303348016168	0.330321184430605	0.284468338470209	0.341980911758896	0.337570212551502	0.28125588175789	0.325276764674877	0.391294135969203	0.32457980324711	0.341184999678051	0.346443543776752	0.386506645066727
0.335061452319421	0.429328592721844	0.19818348387803	0.301776562429126	0.333578193668523	0.224260445328228	0.304950507428248	0.29600298644408	0.173392374818049	0.262722038599171	0.401020736877376	0.389600496705028	0.276360519679609	0.385787998196307	0.184388337174829	0.35252285311585	0.378034372642019	0.284390590859597	0.416849482957949	0.145332455137407	0.245815433557055	0.349471824467388	0.398918721926663	0.392230178999391	0.396049262021548	0.238128134797009	0.42411787172211	0.151262427044266	0.379335596187553	0.328791127915577	0.157260766088142	0.375854328364641
0.223071895587966	0.242113231089387	0.246484667650262	0.234776550403001	0.310331053911558	0.310125380936431	0.29898200149437	0.302455308412371	0.305114910559359	0.228145614114932	0.32805290174271	0.293520574164929	0.324928950827698	0.353286883183068	0.353481660226932	0.316711377227303	0.320254889180627	0.344207472715993	0.363839286179403	0.290710515137808	0.253645781154449	0.32105232879753	0.310841713832119	0.352815775698902	0.360478745944003	0.363047828775554	0.283782338593568	0.322685304077253	0.34542192802271	0.333560539691411	0.339522957433246	0.382191755596166
0.256217851596666	0.299556104746654	0.322868812006115	0.255753561918876	0.236389977560325	0.318410821904875	0.317211151542676	0.299391223095827	0.329348646793985	0.317367153155613	0.331953944821803	0.30788504738544	0.279127272478508	0.34079619199567	0.307229747471591	0.314051754745263	0.355277005010754	0.349762132612196	0.272231098733341	0.308859886707095	0.357574793705428	0.305904224225048	0.345008219295364	0.300235412248368	0.288401782029799	0.313918696457028	0.364245175350982	0.316720550347369	0.33444593297315	0.326174631857335	0.32844811314787	0.33788466653599
0.342097485342578	0.400912765258702	0.382167650591875	0.412803692536166	0.270756629268834	0.364558264186619	0.332747407006413	0.309679564267891	0.403469616479934	0.341399460583058	0.31138626734316	0.281041693732323	0.270920520202351	0.305301696540514	0.266716887988276	0.250637318879061	0.334915692345643	0.295770502502953	0.191650441253157	0.306108359956072	0.400547464369925	0.303308011042036	0.35428857384199	0.252824810944022	0.247741108391547	0.307898236539501	0.358660820807898	0.27499752332185	0.35043513698863	0.268444224946974	0.296277041957383	0.275701238572961
0.539713453180931	0.509481585608187	0.318138947763126	0.683372508855673	0.627423333780872	0.579697721728012	0.598715960194366	0.193798593466661	0.248469779971723	0.259119336533668	0.243064314761097	0.184230621412613	0.335768716973421	0.223181147486226	0.179088010120041	0.194063222626939	0.266953111327894	0.316836511710443	0.226267684588281	0.226173556563446	0.28895202058683	0.266942319847167	0.230017958040653	0.270542397345553	0.220591339736317	0.21538484898656	0.256946837998733	0.247890465552196	0.378733463279722	0.261978443397137	0.259992979261357	0.276926048790552
0.359575896191644	0.331341839844286	0.31031440716325	0.446951878072714	0.257341659151893	0.367900633976248	0.280250614539224	0.326546042424005	0.342741169929237	0.314651046124565	0.324386171634866	0.331915729620422	0.265074859904864	0.335324005782678	0.23337385585668	0.259742957876164	0.367407400215422	0.275833751714568	0.227548912523086	0.29804499648539	0.410471779466857	0.295318242385685	0.371903111613638	0.307665190254105	0.272354787006043	0.282869704010297	0.368172649167836	0.346411117278492	0.335280702303572	0.268302782264815	0.320119470638392	0.305866343152065
0.403997358119173	0.396092741701107	0.308122773656477	0.402466837196916	0.371101879177818	0.304265526427402	0.297210759873143	0.510596073102704	0.246872744758213	0.326336774227863	0.375892758201856	0.358877371059299	0.326614697078393	0.234273845550527	0.179824927915278	0.254828837313483	0.351014618186341	0.375465490121139	0.148921508129364	0.294873814815871	0.29604390482676	0.338352831341712	0.306735558118079	0.310866260835068	0.246269535267698	0.325484890449443	0.329170695734971	0.313980010831551	0.366400919153052	0.232886266738528	0.280197422472134	0.361004660930217
0.246134202103275	0.328182446782224	0.343153530745341	0.228734479873292	0.244646307293	0.334782951809379	0.319394596928887	0.257045055310774	0.33105960546069	0.289924294168335	0.393981609707313	0.326841802746752	0.265861766427781	0.355425386660454	0.295491524206078	0.351245175884309	0.39325059718411	0.344863959338422	0.255820849921608	0.341361969507379	0.318080329767828	0.314701724093067	0.381236504941676	0.35447301974294	0.268069689327378	0.309541864827221	0.385470960723081	0.286710690116081	0.360241212757959	0.311904942563582	0.380133386838445	0.316657176353455
0.280128906733585	0.290460466906953	0.307357468229153	0.275112806595491	0.318175354034698	0.275765964998235	0.309367074935388	0.317355896551133	0.325185785832523	0.258013879075181	0.296410887567304	0.315525925223276	0.322504919329801	0.355925460051302	0.397757993189251	0.331550039095918	0.307127831525939	0.313075069029776	0.375883310632818	0.303183667310609	0.315659872178712	0.318928972244866	0.30089027607948	0.352804029531787	0.342342937276856	0.362404875233124	0.305517275759843	0.325111545191581	0.335086235890207	0.349727826018011	0.351580276191868	0.349102262306236
0.436502442871884	0.534449432960058	0.362455647744075	0.295486321716747	0.450177296998931	0.248618533865595	0.34507629824838	0.463546676538521	0.296686532649666	0.391462155247417	0.324392336828669	0.355959452151002	0.272042027225526	0.276946833352873	0.261189239702863	0.300947828432001	0.329667868849709	0.287826439004854	0.313065802192078	0.247648383521111	0.293407847680752	0.363817875034566	0.276432831134509	0.274181286786192	0.27093978873673	0.262148212760718	0.292538165652867	0.325309105220952	0.259529924411895	0.230237775261809	0.393216995231459	0.290613804398104
0.364822050175097	0.367801506882203	0.29853822486444	0.3975455187512	0.329215000298213	0.266789697139063	0.277782440975121	0.36085054474616	0.333775099828015	0.341289136719777	0.326003127412518	0.299781319695619	0.305186696990128	0.343085317858142	0.385461440717636	0.324266137705771	0.308621989257915	0.292242088592971	0.301739432415013	0.300786653291996	0.31700396994867	0.323250795850574	0.268143885481513	0.303018906682951	0.314769205751868	0.29647325034989	0.311383073918316	0.34089006909607	0.352499685774111	0.328961204381576	0.366185631337812	0.343037485782809
0.327151405276875	0.319796294450905	0.300723476678424	0.253172863326585	0.360183210148408	0.264639828177849	0.310429897546646	0.439685995967961	0.221773863669156	0.336030039111559	0.367574079415973	0.291647707222465	0.369431391388308	0.331787826415586	0.254011295644954	0.268234450326193	0.315017631936267	0.327509637825836	0.262102095969611	0.30993628594971	0.306358746934555	0.370233002269545	0.32759298866137	0.357051853957687	0.361299671101946	0.296085437624669	0.330738742264766	0.375067594320314	0.397078299151537	0.35010780052821	0.348868571653799	0.404961648811789
0.123390673209789	0.369064720614537	0.0385507723538091	0.232426154515934	0.128672064802645	0.139998117902375	0.374259224844467	0.0423592718799724	0.0358126058036005	0.0521366084587851	0.4577470189257	0.444334362530052	0.464919272315005	0.567959296500092	0.039100386266242	0.543374589691885	0.42434918533858	0.458906777609645	0.664761573717443	0.0443152970886854	0.406837366022455	0.487022650856146	0.513030180299277	0.62997343599987	0.538990735429494	0.0373301418143634	0.361797959565513	0.0513324076362455	0.4989810708574	0.554400911977788	0.0510486729447393	0.679423402678325
0.339574059187904	0.224625032831379	0.247131097893493	0.325408275355676	0.371721332632653	0.292494663478587	0.203717995058001	0.294353789816262	0.167868232016469	0.32449210537286	0.253635061711669	0.265676539684079	0.351725338263031	0.384301304864421	0.296433687385882	0.282303328635047	0.29031454722129	0.288875559613877	0.428673194219128	0.413565779319156	0.286545984662051	0.33101729770363	0.397073218620135	0.396106194996776	0.363129575130819	0.337883919881924	0.362164069316702	0.466369828422215	0.417774513128751	0.453814463212512	0.30697779727606	0.30614074741585
0.295522340922642	0.277940964495184	0.29649965745553	0.275291064655713	0.376118548192869	0.278002981350438	0.324802724233932	0.287435579271176	0.248340607394442	0.266619693613601	0.339877762260574	0.327127039940236	0.386166659796553	0.359190863945833	0.323586820542237	0.319125964259119	0.265443604038076	0.397686344594103	0.390218791190397	0.264291869800124	0.274691604103424	0.32990483839367	0.359451711781936	0.304149475016123	0.379757447335833	0.331024086438309	0.304824763271434	0.347463480732757	0.308387333976407	0.424415073314822	0.383326662507763	0.446853024280845
0.270033256314422	0.292547700561536	0.355143993698662	0.273496311663824	0.338053590835998	0.360000632649895	0.343909452693947	0.298223455530127	0.274410059097862	0.340546140097338	0.319937017127488	0.371861813620733	0.300044248144202	0.356873766972969	0.286324701320893	0.315557261840511	0.3981100733845	0.327845942192437	0.291617188290976	0.326722969424514	0.365206396006809	0.372384907450653	0.35192189604017	0.32560918804435	0.305983727594718	0.328246505151324	0.390145238019117	0.361019895202925	0.343727367656507	0.320665967467473	0.351435757984304	0.37778169887201
0.375475408239364	0.370035906127174	0.375674771612104	0.279731221714074	0.306765784621097	0.374337362264686	0.369100577393347	0.34910008431098	0.337090321325691	0.346729325234743	0.318799063542634	0.296747322232889	0.298110981940729	0.310180216891586	0.346537680116671	0.314698465774262	0.372348436011241	0.31628510251304	0.276623021596692	0.331176425950664	0.344196685489241	0.34325452361023	0.341197492850644	0.305774681468388	0.290821367222066	0.352925811977343	0.380537731475822	0.325806345076544	0.334911576715951	0.346393125935912	0.34373137234238	0.324510060396341
0.0284702467935856	0.476510672279723	0.02878644659991	0.457446864473077	0.0263962336214215	0.0294727245008697	0.0326032999915651	0.458393697455382	0.740292480394801	0.466756241969184	0.685940691385154	0.02791206718511	0.480764218945056	0.509295391873141	0.495370769049195	0.479465760824301	0.0268525902049819	0.0300260044698267	0.537395182102268	0.496807959069879	0.72860204732966	0.508893357320496	0.50051763527755	0.518499153560677	0.0254906616317186	0.0419558540356219	0.733830171161769	0.498495569271934	0.535514344580149	0.0468025418057392	0.0371309709819837	0.0264318662367557
0.0761663165681241	0.447941901205602	0.0749001534224568	0.442645799739215	0.0618315234974695	0.0840317083450563	0.0866432216520724	0.414941864629034	0.750376292121803	0.410157433982412	0.758165294777846	0.067444814528182	0.429387240702019	0.443858547751492	0.42620818146877	0.435281427553666	0.0717410722289169	0.0706858669717967	0.457861677455184	0.442537277219055	0.832569092893305	0.442542088458242	0.43617078129082	0.458775035748633	0.0919406287079038	0.0891934721836698	0.847598143042821	0.418498075495207	0.441965742422358	0.120293765074959	0.0742564350000688	0.0771201301148022
0.39985786095276	0.528458570636688	0.413072481105451	0.435326615951478	0.306302148172847	0.369991622284432	0.381694175828229	0.409170376246396	0.452281141915756	0.408858898354013	0.369042477925467	0.30379121579267	0.273676562466067	0.29631008240176	0.231979741666643	0.247613381033184	0.340758811099674	0.268136610469474	0.17996999726151	0.295707128420059	0.452497653322069	0.316758958653945	0.342660715852831	0.253462063030398	0.275848907778599	0.33645230402926	0.391005428050824	0.31943441458815	0.326804471867578	0.27585956389893	0.318689355970591	0.276338570817934
0.272226443158788	0.23179007292821	0.304468963360569	0.273816910443414	0.294908417258163	0.242596533956573	0.256226931507933	0.280559916011026	0.233403740222047	0.315175057744867	0.338283672302053	0.361853339680863	0.374278245217978	0.375331709300227	0.26861488078137	0.344981863360977	0.347390818558985	0.370370719948458	0.45044733226949	0.326891123465355	0.310331471751821	0.384447444248446	0.359041146343042	0.409548918873779	0.450254839059284	0.303980996667417	0.36835047330717	0.344745409813683	0.43611090089834	0.382788950729334	0.34778186454643	0.45686943713304
0.345335401037087	0.288553465914679	0.269247369236159	0.262023467054442	0.279923794874181	0.24332412706971	0.274777829314523	0.332905423198425	0.272379195387638	0.287527247175129	0.360374130625784	0.325593845841	0.411756148736184	0.409880515258561	0.291889308259432	0.321754507555271	0.303962249712626	0.385701821880741	0.43817827413366	0.332067653365915	0.302476158506837	0.334184314514114	0.337256695445646	0.403291328606473	0.382706254305209	0.335042230027903	0.333666801582017	0.409399136996485	0.412756351456311	0.376830576067174	0.387031327760633	0.421092703230016
0.262977812550548	0.286593590987839	0.354325010426661	0.337303085411235	0.269306657603247	0.331294924360149	0.322722982128914	0.275936722393621	0.237023414914347	0.336467500303625	0.338458855233596	0.374021419062185	0.340849523531743	0.374669663169005	0.33562902975845	0.34228916570939	0.346942287601581	0.380805120795685	0.378279912907524	0.325948872613447	0.393369451481416	0.333683182634337	0.368170021650173	0.324619685410799	0.366150631702699	0.325318183533625	0.400251424576507	0.342334872926409	0.352557899612613	0.366866746736652	0.389605469341207	0.382060595337791
0.392893183340496	0.459491637506807	0.392480493586976	0.313057680007744	0.322545499519494	0.353812965791815	0.355985847708821	0.396863557063807	0.386621376056446	0.351791496949155	0.372834855247096	0.335960095680429	0.270500253647368	0.319614836926671	0.281262808082097	0.300460100438653	0.3843222529041	0.305078064102224	0.249678269058167	0.309994284346201	0.387832888233912	0.325767390947422	0.384752880134158	0.30103234507991	0.279998237514907	0.327118114083039	0.385316000785043	0.346574730689382	0.349925031179821	0.287112998279408	0.346518591435534	0.327639927490892
0.384074448350155	0.41333571785517	0.389218947681602	0.306870253423169	0.341084640361053	0.355487739268161	0.352964088399446	0.39716920070494	0.417752399947948	0.463135948470608	0.333620462306512	0.294063520124966	0.280033674971527	0.314086039725339	0.336597352480914	0.290806061570635	0.352863471920056	0.283655088387131	0.260326238417353	0.382104163259072	0.350741266562968	0.305152100251613	0.291869355687539	0.241284389718664	0.297788682326138	0.329545179064013	0.384046195371037	0.350699458495839	0.327359298537131	0.394646137210431	0.426772116939477	0.256386589563627
0.41992514921143	0.424385973150399	0.392996153749048	0.442873566416589	0.350273276572161	0.337267799220607	0.369321160202442	0.394575316638531	0.393743893604911	0.362786464434786	0.289665860965973	0.300875533306005	0.260173950361445	0.291118787362341	0.339849658406856	0.338372047401597	0.31602875288859	0.334181769743594	0.26744364180721	0.344871892531871	0.34211207487705	0.345529532844992	0.338646562004856	0.298441762442356	0.274540954964527	0.369723576136607	0.350218002009037	0.377362898750845	0.292726319824104	0.326676420931866	0.382843067982886	0.290717749713919
0.289906821750254	0.331946115844828	0.345797738879983	0.29135943464264	0.28740462628789	0.346675787306688	0.341679743851906	0.316587548032922	0.327120759333797	0.358775627281007	0.340494974497173	0.357858506402173	0.337084982456045	0.341867944441523	0.28978518787634	0.355115780574698	0.356244588470257	0.369307653688451	0.293010604991292	0.364288776963826	0.405118731460146	0.382815202076167	0.337703619488866	0.33026347577852	0.334646008896464	0.332555109226393	0.405986563347142	0.331840177452599	0.360497749830609	0.346629008040548	0.394983718558222	0.357335355808579
0.281247649814509	0.288357311054011	0.320561181228855	0.287986870910465	0.317209214054908	0.269887489292931	0.300814955429027	0.311479994470813	0.363383216111949	0.231501449724388	0.311171615569539	0.329884023351522	0.375058367022366	0.367046453583888	0.441252677936643	0.378272345908468	0.33394551445805	0.369249449609975	0.377792235912445	0.356059363608307	0.343641138355311	0.2998654485145	0.312853946330563	0.375162186361535	0.37330887616559	0.400501313580757	0.312344046499407	0.358657571340398	0.372383839698959	0.438618379064421	0.385523790069806	0.407187425308122
0.0628998656385154	0.465530040544351	0.102177365107451	0.491613946041651	0.0534724969899785	0.0986227999510377	0.0965680584066027	0.402497409271355	0.699402780848699	0.387990538500705	0.710428676446681	0.0869793011050139	0.457436973243261	0.465403013822074	0.421362468627	0.454570454342098	0.1126307171769	0.0899913374011647	0.450370224937549	0.467581920685325	0.833457323047502	0.481369298073962	0.484736041943585	0.479452234432925	0.0683559061284513	0.076877664825909	0.775507212464665	0.468407989023667	0.485700818072489	0.102706332366538	0.0952252568115548	0.114711736807824
0.289241549468232	0.214737190058948	0.304400401084381	0.326560044390054	0.324741234796595	0.329729523156499	0.297525675620803	0.328725302354737	0.303912453731444	0.335399714990382	0.395076743991471	0.418092007995434	0.385825352067963	0.327863101215322	0.236713995111165	0.328708862673362	0.401974115326208	0.403842277995017	0.329722757031114	0.365746976605268	0.273658563652884	0.370858181210379	0.388538493470234	0.339102886045625	0.44687233926947	0.336546521005515	0.33392268591631	0.369729789783057	0.360198408052644	0.394340015984609	0.365560240020516	0.448878416303455
0.389202736725318	0.407292784442089	0.293552623282529	0.318009141286113	0.285248047149503	0.42354302650193	0.347767481889858	0.363148551692811	0.347988258005031	0.361418284150177	0.338655126147805	0.357486492100568	0.325571717304629	0.378009946251905	0.254888961956877	0.297227279916833	0.381429624834826	0.378340549818601	0.252587312955511	0.379528460797491	0.420637632743973	0.360900083971216	0.343584383417425	0.317440481581024	0.267608901160723	0.330802184931707	0.395160710636622	0.347191566833	0.38553966211794	0.340655264478559	0.370809577576817	0.351589520531275
0.330289178061923	0.318624080348476	0.361949334558678	0.33413045470665	0.284353037961849	0.385163965078585	0.370787843250391	0.336768673751971	0.324960284765978	0.346268016860168	0.336308469696223	0.331191580049223	0.309186837819948	0.380787097990726	0.356958632797886	0.374392034930187	0.391032335205918	0.312000865440375	0.259254246658974	0.365011128806262	0.405497297983952	0.364616088254359	0.353799103459277	0.312150466429417	0.329783830908215	0.355956720482869	0.409975016779508	0.365681543761373	0.362208140160968	0.365952662272976	0.415550328621261	0.355361325540608
0.347680365596448	0.332634085766397	0.338790491883024	0.31319072636359	0.278648494783688	0.375545391836491	0.383800562324361	0.299621147373383	0.353045488789571	0.371562268277202	0.344239784355577	0.341460176863341	0.3322624123982	0.363112999075125	0.323207187677033	0.339494210247105	0.380654673956859	0.387920776342717	0.308614826347784	0.35510322816638	0.395488926565534	0.367912602245341	0.364450716970667	0.338833446431424	0.303520564739723	0.346664700092039	0.414553338865457	0.361096559208259	0.357240781413396	0.359780007657867	0.38231798515789	0.368485662282278
0.34570494799779	0.295496349205852	0.369646332952322	0.391770397175498	0.342125439752619	0.315504685787517	0.327935748179816	0.296011346478836	0.256279092687293	0.365820506358389	0.392447574257216	0.405368718134776	0.408120967474407	0.390516048456304	0.311616311544452	0.353986260654859	0.363852785636709	0.390320898742314	0.194087643761982	0.410825036095725	0.329955067427006	0.33495897551517	0.424291893657307	0.343747495400349	0.386625556733551	0.323397813972244	0.356928461580567	0.349866716346769	0.395317950079944	0.359355088837515	0.412356079495704	0.290289000608929
0.22412736673836	0.306628330656106	0.356625598835162	0.31697889890492	0.217442708749412	0.37744269469618	0.367809431872676	0.350014166428511	0.358790340551941	0.368420115251284	0.30958721242154	0.348965864199884	0.283645351589989	0.391443057408609	0.346156395606266	0.324975797864666	0.393773328799206	0.338476267000779	0.311746739121784	0.360082547007963	0.436252512806155	0.426816392739829	0.376583192898007	0.369814458781615	0.291492715173727	0.35422268339263	0.439921295773417	0.345891057854175	0.40402779640828	0.359493322079555	0.406330298008191	0.377909830343402
0.517062242788758	0.44785352056981	0.494551309149816	0.46941533298705	0.414550332220456	0.352770148847351	0.402918844627468	0.413798422511036	0.387403811533644	0.470811049509467	0.377046776619311	0.345574748909684	0.320955407279286	0.261046195212217	0.346509036255625	0.326485511576832	0.366607135595926	0.312526157096017	0.307245278527568	0.226965981021091	0.272631550039715	0.30328237422231	0.264957387902827	0.293722203812343	0.316407306451934	0.388930224574629	0.327104876033147	0.319520250102738	0.352660542113016	0.281088312566059	0.366504989086539	0.264303448681339
0.226442131498471	0.332676220139275	0.331421660463443	0.241578039908328	0.25141749366545	0.291601073905843	0.253150652642605	0.214667269683759	0.272441588197763	0.284631137929797	0.373399726684657	0.358562700533867	0.496575284190242	0.447222847424953	0.37414764805739	0.306009848770616	0.282344604899136	0.379982660125113	0.455217877118932	0.273066224053805	0.268638165453213	0.403434896371495	0.429079803840525	0.482052667001537	0.47802323785577	0.278251698459691	0.379870321708158	0.446105030301438	0.44248506870738	0.318586196165608	0.41890326013464	0.52479501587768
0.405428953413769	0.445203590149011	0.42883306891623	0.450575575937214	0.318895872215128	0.377294289397304	0.361610186578037	0.368956473172528	0.372733225413227	0.371559017029071	0.386341573938888	0.351215601819195	0.265610344347219	0.316738549265471	0.280791774376032	0.300991247963486	0.397493223772603	0.326587289243897	0.2268639784026	0.31762479384728	0.422126528935723	0.322908179925373	0.367746005728368	0.317377955900429	0.281241948938905	0.363083707630582	0.397796574608498	0.349795007878197	0.403508194847086	0.298361574382351	0.377281675987075	0.351847055442855
0.393199989408668	0.358255920357855	0.323467511961454	0.355084856475553	0.276778629741223	0.366037376591752	0.32108024915264	0.308444152875668	0.28842503161984	0.347203417940928	0.390160331932698	0.349041375176536	0.306009886174852	0.352341699332085	0.269389265423138	0.322710102408791	0.367899645678363	0.442874121785829	0.249171092431267	0.360139333359971	0.402432218946037	0.42672232169357	0.412572388880437	0.360788389719181	0.354478882122308	0.316462113186444	0.415913475836596	0.314626812824761	0.474418790958466	0.378325310011286	0.352583037056346	0.43122306090848
0.321156221688724	0.309293639614832	0.372343067915938	0.312966318841835	0.287061480323999	0.368615289880009	0.368814920728096	0.315968127291674	0.325608848708553	0.359442840654743	0.377248867204229	0.388818620379223	0.367447021848646	0.377072888619393	0.332164491566995	0.352950941578923	0.392592458138384	0.388645442738575	0.358852349765892	0.365126684925736	0.34595191967318	0.391790712249514	0.379041670884183	0.349837591932737	0.370073789264778	0.34389234523424	0.411371995122692	0.346172015394135	0.357304087224455	0.367691470347126	0.417424450689163	0.350584209751914
0.345121978294838	0.384219025232177	0.361829482638313	0.371575431324553	0.318960296290214	0.40104504188867	0.37013993846429	0.342587147255354	0.336788629604198	0.363345909416659	0.354358401164707	0.364235589492085	0.33432343039327	0.369648280185989	0.316775783244323	0.336327496328548	0.372373643636659	0.365650337368738	0.313625477099252	0.3498434193881	0.395783235930715	0.377191619532341	0.353478964619319	0.331673617128806	0.299424897098062	0.355391944150537	0.416851685128539	0.371409199605158	0.384047615163449	0.366765349569703	0.393345231674965	0.366822333769255
0.279700963192118	0.335268701783207	0.364552857660879	0.291603435629403	0.273096185982755	0.422610360152119	0.275631985020063	0.260870317405038	0.379188888636561	0.362205270149121	0.477943168755762	0.399630482070349	0.3027068608795	0.383238423457887	0.288078074441334	0.377109027068557	0.440755182990318	0.393191587550969	0.239279665270074	0.372960038637965	0.429617071360664	0.339674968703139	0.479919127831292	0.351295988623455	0.305455646013288	0.385017311969458	0.466454869089841	0.32739600682566	0.371401151380927	0.369756977296736	0.406791848680286	0.372165560240556
0.2712759823417	0.24477522693005	0.323996836589858	0.313952607516959	0.331834927966298	0.290572304836842	0.348105065981534	0.339914243006736	0.290236265491912	0.34131480815936	0.387645280712366	0.346054815375454	0.443450597595906	0.424054684270873	0.276986922672066	0.355249908282608	0.351307446876272	0.436586157240409	0.396592082907775	0.339920891885487	0.313273873608192	0.374552222181927	0.363545443014423	0.426062015460612	0.392551081019726	0.335519933884091	0.378161479610689	0.390126837472973	0.411969657634296	0.435851970289452	0.381743475377	0.503390870694826
0.321932395816711	0.283039118848609	0.329749172911753	0.396735959563227	0.239166843599609	0.39147621020665	0.391286630263692	0.319068714837436	0.347220985757171	0.428072512478825	0.349428725257585	0.3901908859279	0.317835138199614	0.335480904113275	0.298610609017184	0.361060083889874	0.430648855636813	0.413949955469957	0.277372689969619	0.390715000521667	0.448866512902446	0.356372131780495	0.370193229153154	0.324611355923598	0.336775910937829	0.355852557176283	0.454754045800281	0.372415147644735	0.407363000527693	0.375793971830075	0.411367649401526	0.372121692436874
0.360677148886505	0.295834454081138	0.367702484935909	0.273219524747406	0.331919086453316	0.274675247612026	0.299907246227442	0.437730795474838	0.251277542200611	0.363454435540978	0.365913432503967	0.423877495417722	0.421685185914858	0.399297040770036	0.35953586389945	0.229453902647185	0.317048328188745	0.330043020126617	0.385258312475157	0.367362125410418	0.402534241110775	0.349223997529585	0.399516441378328	0.344533796277442	0.473535291079493	0.351685288247403	0.268259932253693	0.376304678562921	0.406895329386757	0.37653487745156	0.442568184978299	0.552549313125657
0.28747799406214	0.31701522228392	0.395232146850737	0.30303108317535	0.298647206045414	0.340753719744319	0.364626729583569	0.306953399052853	0.284363555513081	0.389436441129804	0.363924595825469	0.371450459052083	0.360357658727826	0.396031862526257	0.331125292966196	0.379278984484188	0.385328107427633	0.365872511634384	0.363930737105618	0.40043181798453	0.42969623318738	0.365031112063803	0.386041616148735	0.309540764875224	0.380741776960521	0.348510509749706	0.440519760762672	0.389225486916544	0.379054826545267	0.383423695670285	0.434513697504098	0.363265755400798
0.440507328236699	0.470494769987862	0.436293913383204	0.393036835577574	0.389090245184978	0.352404203919265	0.375243978087982	0.404474970830547	0.342716035242418	0.375860981463331	0.396623405894697	0.412230163659154	0.359753448277271	0.357109212994229	0.368206889910472	0.338190464340405	0.366130860657011	0.3740952230581	0.278927794759642	0.293000942790632	0.312463978423699	0.410579344206877	0.314335456052551	0.286975056496072	0.362123397686986	0.353653644051208	0.366886355725379	0.341754020955682	0.329723165177394	0.308844835495401	0.441076611661354	0.377407552197878
0.375609630469121	0.439693238741459	0.426102095484885	0.325633394136695	0.326538510220847	0.40208989819178	0.355032221301619	0.362124427933068	0.390145322525046	0.386214892060559	0.377074386368256	0.343833010595679	0.319733782497565	0.376215801628475	0.331996006878629	0.323770114984947	0.405887408148403	0.37387484757405	0.291792981374626	0.351671195876358	0.421671226487985	0.364892714332574	0.382231132250968	0.330839133569799	0.290065079556137	0.373906493104457	0.437342544952442	0.338593227672197	0.415853352100649	0.343351127401441	0.379934065433427	0.378272415004833
0.325390162241416	0.294461668506544	0.341645115247515	0.31880504967672	0.283945564177489	0.34872965001761	0.362699976458725	0.329404796117721	0.333341213745203	0.368062488057928	0.347702953640713	0.403261156751963	0.379555103362601	0.381367606681689	0.333576177166258	0.392445589469899	0.403908649701133	0.384621579150271	0.384366788709292	0.371310286892121	0.406229657484477	0.365493721839356	0.378634833040672	0.367583555882516	0.394818369829482	0.35358831837277	0.414331545397374	0.391707479112348	0.423818041452279	0.396931713393769	0.420881257749725	0.361572137444053
0.352416116431114	0.461709087051476	0.432708797188251	0.410923310111181	0.312099020045439	0.423927835599106	0.381685266439198	0.346967943638924	0.359549603630053	0.453154959645844	0.30727262440851	0.368845618726362	0.316117074761343	0.347865700766402	0.370391312687375	0.294062943270732	0.357881567289483	0.390457421879676	0.252877241424624	0.370248465136685	0.444833674037376	0.357527818349827	0.344188902973304	0.323558008764143	0.29274004042832	0.402353921362815	0.460646282873066	0.322098073200057	0.402286422634067	0.347279744548167	0.460291250304488	0.319269432565859
0.315365352396928	0.307023880852636	0.333456671863624	0.359443563457301	0.364684232793992	0.298914125973385	0.311228302374416	0.327045551880324	0.301006237665173	0.377679133058926	0.395598017575176	0.413745724093837	0.38718467065986	0.394916203247101	0.283785158250694	0.39092432488765	0.36897201698607	0.378265715469709	0.399417935772297	0.357641749416619	0.3775463173328	0.380569892084968	0.399796825739585	0.428633542415089	0.432725887719429	0.349034945535933	0.420202450218856	0.370895740329721	0.394421101412122	0.373826726105017	0.386381813999883	0.431664317168188
0.370995160784066	0.320406398008098	0.357713483666512	0.473318239214633	0.273701389152836	0.445354669965807	0.290153462496703	0.326299475676393	0.334901949114472	0.439357848530916	0.28496840717491	0.377704402739072	0.314570068722222	0.329359581666277	0.312227534308513	0.370699050915086	0.450438811842404	0.368555803183583	0.312921316823566	0.398595495071782	0.489970649977883	0.386800370483044	0.465291930249276	0.330040863852376	0.353679548782276	0.373916998386153	0.43092138508738	0.363179611777733	0.380038488034997	0.332343777914925	0.353714661802467	0.401142958127035
0.350864251610695	0.288493229678137	0.410963411487752	0.41226746166204	0.332675086650886	0.327822249155681	0.345066884826269	0.402439161270473	0.393597463693819	0.354181489228695	0.377483906468274	0.312098381364486	0.436933535837922	0.323705791186913	0.388408827503959	0.342813702414941	0.374368578219778	0.347357874032152	0.266319959344609	0.415861283150771	0.42494650793117	0.415237928220959	0.334289954039549	0.407757896478451	0.383251307033342	0.426567300981108	0.321281214620554	0.369903015931021	0.400408954682197	0.328101709842236	0.434429248040681	0.380923307746535
0.305967632851807	0.341498129043819	0.346792137949236	0.512462638043106	0.243269071222994	0.379082112983876	0.376582134694354	0.309240858202837	0.378011523921571	0.38334617429314	0.342993326867074	0.378317861523394	0.318175214437696	0.356914009853638	0.293480267405956	0.338998861105321	0.426700259864221	0.394987519346065	0.283507000749544	0.376850450521373	0.506133505488135	0.421856578213181	0.41859111149102	0.328045534395117	0.35434441752863	0.351922251383402	0.447814745357136	0.381837874480725	0.424251519138815	0.370382091113512	0.397938610658137	0.356135891754066
0.4085706050622	0.403628528055766	0.41371569362974	0.347254637088557	0.329086076568089	0.396334497446336	0.3456216278766	0.353144928002955	0.403282616382784	0.407083239606707	0.379187687599106	0.322131143252891	0.324769136231662	0.351967840796044	0.265005289039585	0.323292823570765	0.396105499657865	0.382418272790522	0.258003280467585	0.390163633396069	0.467287940322968	0.424782972933539	0.433699608985683	0.364864378991672	0.314098671817061	0.393205448770786	0.457077897030397	0.366184005171607	0.415858399212257	0.328322590104292	0.389616093853779	0.365069420532781
0.393636544631116	0.356432498935276	0.375674139717526	0.370107692033556	0.455703470103481	0.247370169469864	0.315312251641301	0.523548788260072	0.242440228569889	0.362323213265915	0.4642457278929	0.34440703654613	0.494258393846805	0.416426413445361	0.219524300689496	0.260494886975551	0.348046237366635	0.427503368181356	0.247973059012008	0.402010133941801	0.232017687907305	0.341537765161761	0.363752517679242	0.466575350277541	0.420912217057056	0.303856848822763	0.364617134514192	0.404472949576322	0.388002980154173	0.429640524719425	0.442406097298708	0.50041290916096
0.315438144850763	0.348244101182955	0.389100855154253	0.315847896178291	0.31574867595954	0.420588166974054	0.384194033208277	0.387025838193334	0.39199701417888	0.425652276105484	0.356139139150805	0.370933796688454	0.341768595043299	0.356201513686015	0.366588143958412	0.339819140874657	0.397810675586831	0.389034151808231	0.366013330576152	0.394962951642687	0.422072846701256	0.385609821270422	0.375545659511373	0.34719395144989	0.358637035484009	0.390874063824319	0.417640654191973	0.386620106475411	0.420565489328302	0.395339678036081	0.449380230789288	0.373614619766269
0.252978544836533	0.454237844960992	0.298483376694358	0.28683024315325	0.303680326304252	0.271777242820299	0.386406240905424	0.492506122542784	0.347295390799011	0.328602191498209	0.384949370792142	0.294520846883288	0.395399387555993	0.50648610369626	0.358325091265048	0.306424854451153	0.390796703333676	0.507788390600285	0.352265882796612	0.338209167980626	0.270340650821773	0.390253878261983	0.367739582627043	0.563918054396579	0.374682990580712	0.273336231802753	0.387028339064512	0.390333893603107	0.643035278031774	0.464198828168708	0.339164555972391	0.38546382044905
0.439897855147735	0.547870493483138	0.473531633232891	0.421058586671025	0.374035088818354	0.437930645247556	0.42503696544885	0.387813909742618	0.369135363252197	0.526036350147634	0.416509192320706	0.355570257448765	0.295287758714405	0.324844903609068	0.320298298885132	0.324657980550013	0.42677593667221	0.452849786650864	0.284920458318057	0.334602250103911	0.415446826089361	0.310771975284388	0.404123595008284	0.31874794358388	0.296815965859404	0.367648296818324	0.400769914385315	0.359574576242823	0.315917003420982	0.290770640228636	0.395451813649008	0.328850860157655
0.404511740561981	0.464256426233545	0.429152563532575	0.32148138937201	0.337439907066107	0.432145296028293	0.384308528652993	0.379385805852961	0.416392857331969	0.422686760117044	0.398685370234212	0.351200670733803	0.332659779596877	0.361305465445833	0.337326987491083	0.328945049439925	0.411776898598546	0.365543780357196	0.289519885144595	0.379385522914762	0.431391104844607	0.369949547673765	0.390856613848693	0.34840769921501	0.331521565754828	0.399525683910308	0.441882469983365	0.34585809208431	0.423781074920656	0.366126709342301	0.414836836347192	0.357362144888985
0.352243291640046	0.258602194897583	0.354389890777949	0.356910262655253	0.402979829841536	0.321516335477941	0.341941779721461	0.301416175964777	0.314306676467653	0.278939324333844	0.363078389448423	0.36582612434131	0.478834316426519	0.465068128729267	0.399851641217803	0.363281235481753	0.257116398493209	0.312658542921345	0.458159329068694	0.333018174345014	0.328529826976234	0.428710765606937	0.393846838298712	0.338631182801554	0.543219555904854	0.370802463428358	0.416149301730609	0.470175508283328	0.440428927438912	0.521941243216159	0.386569904469588	0.458675242938373
0.435022993616152	0.496407567887269	0.452539649943437	0.323390453054651	0.367421162418077	0.347634371410602	0.410710700717462	0.428694289039816	0.417344917074404	0.41018209761315	0.386188391243131	0.353245591227559	0.344168899199643	0.381871868009585	0.333977303728357	0.286633074047556	0.421563649836578	0.362616846294907	0.25939917969469	0.364793884745493	0.407975624932208	0.392082275586008	0.431513937045583	0.362385657939189	0.335162999962751	0.364406129749837	0.448770839539095	0.36612057777094	0.398630497618653	0.355570480094682	0.389853147735023	0.342400184335028
0.343533542644379	0.405974899126032	0.41007591085837	0.338327814109508	0.312806539724017	0.415357973966211	0.408144042073439	0.383758900686528	0.369112224066007	0.391101529303221	0.399990109057202	0.383043618495658	0.345175162381433	0.385384353244017	0.359145696175767	0.346663556004338	0.390330464860038	0.393362488495889	0.354021309555812	0.347308881444414	0.459391586405045	0.388840498057386	0.391698759058575	0.352005136077788	0.324104724225991	0.384816351204084	0.432437205505228	0.392437542319737	0.378774091991665	0.368789453361276	0.424535739288449	0.39874253354245
0.293865315567926	0.371166787506916	0.391517254364961	0.335470619872972	0.311954166785811	0.448148541052106	0.399702598058835	0.382936547480045	0.391189909404977	0.439617952462327	0.362919769127075	0.339263740874302	0.339727759478417	0.358600361924219	0.360546183829505	0.341814582375688	0.398256932872085	0.398560360442051	0.357826762583137	0.403935314947127	0.459424068023666	0.387689480692096	0.372173862661256	0.335949549867886	0.325411403146007	0.381715027167151	0.460628129369214	0.381946461841092	0.438251312432324	0.398336959605526	0.4514907939516	0.374939479249421
0.337267418740905	0.346761396969905	0.431980840865714	0.379848782769763	0.252398346581454	0.425279035472242	0.373547536734443	0.315727430110405	0.430312087208512	0.376838570783049	0.464759813500854	0.398254913361996	0.327607177186525	0.406022582552607	0.312043286736837	0.382629344521395	0.444937022406307	0.412501846044946	0.307684113325883	0.386362886141894	0.462462466593238	0.401604148775826	0.44697372026911	0.355443300475318	0.343518928291331	0.390738113003821	0.430296708256743	0.374780233581823	0.406720221883977	0.365998883847501	0.428916287785739	0.322841369457738
0.42593735080312	0.374643885520142	0.340658609065973	0.390793654636256	0.419217599936036	0.273747087545621	0.392249279929528	0.474557196175399	0.258926772569333	0.330501204495774	0.421503868390931	0.387207404117384	0.49271844237963	0.349118895050553	0.243969998252852	0.271757681617125	0.37894349023514	0.413086426757453	0.280376872121411	0.359385472878723	0.407906424373845	0.357921787980524	0.356137883008331	0.469268661242051	0.417227219359797	0.351476775048154	0.398305762010887	0.466595633486914	0.48327178837374	0.392510693235992	0.405821505179557	0.491005745054056
0.394256391798085	0.415882897080701	0.415266801566794	0.417029775500582	0.385106737767835	0.407317461910821	0.391057827765456	0.393718903941439	0.406801546922664	0.405430288914127	0.397498331778842	0.378977561782404	0.298542038493592	0.385447496935971	0.334366893170608	0.357173042335073	0.411097416745305	0.381975243556866	0.300970299760381	0.376813323570352	0.436392825868776	0.355946728581437	0.429136610718686	0.38058414886548	0.333303945338394	0.377058254270451	0.42475599118935	0.393787618293235	0.399260716218273	0.34856912862101	0.375278661870338	0.385615011367595
0.379630768919264	0.432953681000534	0.430941097859239	0.334137586857596	0.35418072140179	0.411284129570402	0.377404082865283	0.386174107004459	0.414822487377154	0.40562023534802	0.398891532654378	0.369706857864884	0.329461899720513	0.376346712162346	0.347342435914712	0.358421410912229	0.429620041344162	0.375753945051212	0.305574454069587	0.362955589722783	0.444261020878862	0.383171139663457	0.40859013276894	0.360286270538686	0.330746423749766	0.382814877654565	0.468046700435308	0.368458620194205	0.427775278148457	0.355933240224375	0.399869827193992	0.387119253191152
0.340948377461823	0.250442461331461	0.365312597334633	0.505806313262962	0.269545826268153	0.43711871714749	0.358941640964203	0.318464032924962	0.263152377915496	0.403957051192251	0.405259592753602	0.468891227095059	0.378701810837956	0.408641970461354	0.28565272048128	0.398896287643261	0.443789811755141	0.453941006661254	0.324847580059466	0.414216019855651	0.523507421292444	0.402521890029234	0.420295024610219	0.390081877168051	0.4080643570748	0.333204731760098	0.449641215404987	0.336007138270713	0.425615018447174	0.365688914433364	0.474760611270779	0.290797755761456
0.27641780930842	0.165386742257151	0.2421092407261	0.306765892098961	0.351059153011735	0.228529315931674	0.245093397824675	0.321002998555718	0.263029768751432	0.331354092282222	0.504311073357725	0.418631571363814	0.487542860955985	0.490192822898149	0.226509852592932	0.397600706327958	0.378247310115045	0.480127426034715	0.401146030535683	0.395547989515656	0.366060100566797	0.44266079111386	0.497893532624769	0.537622953238076	0.478313301662369	0.302372994422939	0.467691679081807	0.360859274197889	0.488869805707452	0.469280734703147	0.403703064910156	0.618454751937625
0.39467582222512	0.416620816385889	0.441093577166424	0.376385028705029	0.389196548827257	0.373234652912804	0.439610532989744	0.421111332210166	0.394574588307167	0.436981968299107	0.34831655475262	0.375742190296055	0.316297108454158	0.3619077031767	0.353683147667457	0.37280553494273	0.413807375254379	0.364480067974856	0.361190456227295	0.370384283679946	0.408804166570415	0.360234119337096	0.381277015392018	0.345557734625615	0.360336876923988	0.392243454222493	0.435061242611064	0.388371592428655	0.392273352603193	0.406038665525154	0.464974268442435	0.337931641578338
0.309917432361418	0.329935361848345	0.358662647326427	0.460846161023635	0.323849340740615	0.418519331303011	0.381110186850399	0.352345344023908	0.384726067899437	0.352087274878371	0.359120081537755	0.369863027188029	0.364502609440225	0.383072404923885	0.389128360519692	0.37022631781126	0.404234231448593	0.391969351787817	0.407460733632679	0.403554101894028	0.433680951371948	0.38869502753478	0.370839285763276	0.386881360862303	0.390366305493708	0.402061672497642	0.422801421133665	0.403450536289092	0.453945673224391	0.429190094337723	0.417922785871153	0.397108695197796
0.406092169080469	0.257475399022627	0.215391426163619	0.228181086563622	0.459648228153454	0.318914199981543	0.223863901968718	0.33226498989519	0.216952495792731	0.366734151501521	0.366029257670467	0.326005087496566	0.478838321298024	0.440862635360853	0.304660426239284	0.341380122245777	0.264732954203049	0.374149375594104	0.48873171045241	0.491197142626873	0.343650598361766	0.453161132840475	0.483220651372475	0.495112112780173	0.468056454087264	0.375758788279938	0.45861969609357	0.517143264065714	0.64860313865125	0.56767062303746	0.368196287218899	0.331983610422928
0.384529615117763	0.430554459492249	0.470520192091345	0.372643845736178	0.360403834687832	0.389941876730626	0.448695686472245	0.388852437885394	0.396094953832693	0.456046259770048	0.369373153877848	0.363442585742405	0.355015581598395	0.367338310350622	0.355621175997343	0.396937887495259	0.403751415852167	0.341167946712781	0.33908886726722	0.373689620542028	0.358327237292578	0.3643287678757	0.367392080813993	0.395268070662526	0.340595299716136	0.414780177729319	0.436650071396383	0.399239021431674	0.392097566375397	0.408319329554971	0.40961126483341	0.36422283473275
0.260750943347382	0.374285183562996	0.389619313952405	0.31697215813045	0.303745633802786	0.407781418621892	0.397974577841385	0.408002840452878	0.36737041336432	0.388165674313472	0.378853552132136	0.377806100659873	0.374462466216564	0.433922324248754	0.378998515928193	0.371228444178356	0.416558916917249	0.3825843071535	0.309366255745666	0.400302974200817	0.447341404718741	0.409521169576769	0.434282245754334	0.45980413220245	0.34188768579403	0.383289509558692	0.449794961386159	0.375541795856891	0.424442775476035	0.427056511086028	0.403365240078928	0.423111464374278
0.401231072485237	0.395019431587679	0.335251539060678	0.46692599598627	0.445060626971965	0.288634931793934	0.388620145469528	0.493189184584869	0.249617769784202	0.408077042179859	0.427271658894698	0.38566838726984	0.49630790148874	0.373327101845113	0.22714028387522	0.300241230819945	0.346115041013103	0.427564324733558	0.292988154883489	0.379328110313676	0.393523470752474	0.403038525560226	0.384324637361208	0.435009666361355	0.427734419915477	0.337124055299939	0.368411899726176	0.473483761023219	0.450209965025459	0.386430917726651	0.395054794667218	0.480683727556022
0.326677363846968	0.336287461819348	0.352041886795535	0.381265795445567	0.340086851930244	0.308784890175541	0.35729964635008	0.364483518295878	0.336887408842847	0.306491561735111	0.392006418041278	0.354859881702969	0.424831739449017	0.404588969911654	0.384576360751618	0.407528889435186	0.373144926601094	0.371011619675504	0.431180146780926	0.405040975480614	0.429585902863075	0.41713777794166	0.41231834686752	0.418894249774432	0.446947768407691	0.412996349730675	0.402109776922571	0.430686427802886	0.424024704935636	0.452209902855192	0.391859388496807	0.490702246946657
0.479458859628637	0.387322656559347	0.36632018571825	0.444517181486899	0.325539204466265	0.431976261912087	0.396885785397548	0.334484996910015	0.381039089863826	0.389889031300048	0.412820118379082	0.402015502765537	0.351544391260542	0.389890914017741	0.375701490939784	0.357263659859779	0.406851807726766	0.395504000924313	0.324877951684336	0.43992755496285	0.482239483938387	0.403723202844346	0.395571842603836	0.351859109246467	0.365027745954257	0.356274645223863	0.437016083970144	0.392240525753221	0.400966427868579	0.340787813362029	0.388621637095422	0.383137348290588
0.326288612644189	0.359337175478173	0.327577656810335	0.413452575381403	0.407541118173515	0.242418254996997	0.320282406565769	0.36688260382775	0.356489164376023	0.301513027844778	0.370127965037543	0.395589677933472	0.436293959340955	0.464142696029307	0.463021415714495	0.396451912598709	0.41757060987985	0.374993600559721	0.536683959269064	0.394758784667172	0.431227630170604	0.390468132408333	0.372442974108871	0.482585467809521	0.398076147416754	0.430453136849577	0.302713427401524	0.399244592822368	0.420523187262368	0.360350424032234	0.391125967747136	0.471613713934121
0.353295093114794	0.446897892914048	0.450914077089554	0.366812519632801	0.393566073024783	0.398502955633952	0.434438460906552	0.429838590294783	0.45945771771574	0.461000879537834	0.393046244736088	0.383193499492188	0.365437596900754	0.372571015192966	0.381575970459099	0.365101712776203	0.434904928991924	0.382895582143999	0.35990415350753	0.32678123223143	0.370618132765681	0.383548201890819	0.366691078478388	0.366234829160626	0.348465551032058	0.392657029249062	0.451470160633692	0.378636314574617	0.395298394336202	0.369108963351611	0.414692828471997	0.375734504279574
0.344293260052534	0.385910944803015	0.390984217643938	0.347558358152058	0.365116508703585	0.394402494032316	0.392604700357741	0.401779712731887	0.335487230727651	0.400985993507303	0.410135721226045	0.411232066535601	0.385154711143116	0.411115555863141	0.345444549303981	0.35578379477022	0.416296022156554	0.391767806989002	0.364223837415825	0.395159317994146	0.427077371267989	0.405754082113268	0.3830962767571	0.424875565068311	0.393948162315446	0.383565920553141	0.427329821650245	0.39454202108879	0.424200045955854	0.400985947798688	0.423930329226793	0.445065774406898
0.335359259828258	0.312547636080632	0.342855317265247	0.391569680962438	0.309968757307099	0.275859331503731	0.311474421635083	0.354432937619476	0.333844713405212	0.371461175149717	0.392343703541028	0.457301634502377	0.427996082967972	0.427015106504377	0.328823794852451	0.42774442894484	0.384916400311516	0.420352292504402	0.501338238745082	0.386533388952124	0.360266569322825	0.413359720430333	0.424643651852156	0.477747124465327	0.474753127189791	0.370008884953111	0.459966388317428	0.414381526277291	0.499502833526728	0.446444523785079	0.405399886430941	0.511668093929995
0.383073935721737	0.422088487200797	0.307765850024127	0.401147605022864	0.482495487515197	0.364439639171223	0.357311384108771	0.551583456985267	0.330708119784967	0.394756321907909	0.402819429310976	0.497763155903644	0.275838505818456	0.369231489208273	0.367213213108361	0.327520600049508	0.325371731941881	0.369786813172003	0.478542340824875	0.345234580357917	0.402963945273984	0.398912294026657	0.487640750426849	0.545948182083016	0.410641772093676	0.354802140378931	0.339813629535444	0.468488294682616	0.474431367874471	0.29063321090142	0.436270952826045	0.468057397896351
0.342827283266739	0.395849636808546	0.41072259099948	0.477066548303965	0.284844688622651	0.452809827536265	0.398168574579549	0.350775522066969	0.42387216330078	0.429696739445134	0.38427583933438	0.423635679040635	0.382305585906163	0.396879819769658	0.375078759072973	0.398643103919794	0.40156679915216	0.413035137505227	0.362725332676909	0.433411806250648	0.412102861439787	0.407678380865653	0.426451138960001	0.398934329983027	0.354729907336106	0.402039996183225	0.463863397782476	0.392747308761963	0.412005283200396	0.403505130093578	0.434255822050936	0.411817766444385
0.349877026656373	0.31408679507789	0.345149940445195	0.330035116263349	0.387384083063367	0.268841385929985	0.348882435242377	0.400600878175718	0.345789176484887	0.301518624898179	0.413475469529824	0.370354909401807	0.461314676979105	0.492141982693603	0.356649090255288	0.416050225788279	0.412232070353938	0.4455355493009	0.516664777931327	0.404424890922482	0.329667302891114	0.419055005553326	0.421738124977375	0.495801732059053	0.486306428024125	0.412979187171962	0.410801230058384	0.436882106406934	0.44357668823178	0.490919513526069	0.428507736937677	0.50402506984573
0.345161697176491	0.210314021482563	0.308138999768375	0.297888114098647	0.346974584816491	0.282390881077438	0.335409356968371	0.351466527472261	0.296997470619301	0.339339046006337	0.474317918688738	0.447848410391095	0.458802114951625	0.516599461859596	0.307420685867724	0.4513581771918	0.332835117204459	0.469230323888561	0.540564664523497	0.373484597236094	0.294984201869099	0.465025161117456	0.492618812661616	0.540701564975407	0.535858094822594	0.348325911244604	0.465527280300823	0.403319839838358	0.487358056766908	0.497684889996198	0.401702761209478	0.572450111940695
0.465686131456366	0.337863261120254	0.355110046017247	0.43544958429096	0.344677301439877	0.221629864348055	0.283162079766842	0.422594919981941	0.292952309471263	0.353545519044857	0.518494702707974	0.438253908574115	0.497752657352756	0.505616841470056	0.282850938777983	0.380391063246246	0.302474517754682	0.447755570482489	0.471949727369385	0.491920607499302	0.299590814214037	0.420758508339178	0.414363632372755	0.504302968127029	0.483643365214568	0.378918908801462	0.375785241015425	0.496391860816162	0.466283151102974	0.433405145333695	0.441963265656862	0.482963994559589
0.303982069303647	0.392868705124962	0.447555029247777	0.269298361434555	0.27348153580346	0.433767737220375	0.369851649568143	0.348366917198249	0.432526402655001	0.387732652548187	0.551866520508006	0.44592949028413	0.340846310684588	0.420015914066452	0.348359567497548	0.429472117723465	0.488882739799833	0.464220496239954	0.325369447763403	0.428943128749372	0.423810034442958	0.411971615605262	0.490210332073131	0.37520965065348	0.361730943708485	0.446588303932567	0.510943623826879	0.412649439861552	0.457455089691736	0.379992879405139	0.453104552406715	0.424803692757872
0.420230802798693	0.413808827448621	0.384828151164836	0.407732698226156	0.34334992367401	0.385950656914094	0.386900821020337	0.385884904068745	0.353458971856368	0.420555007559244	0.416223409839075	0.438969506014349	0.391910870918766	0.403354002406035	0.356174374285706	0.367323790559198	0.437678091602831	0.420982845407584	0.356809122494433	0.369684238119452	0.444127647149293	0.440085817491026	0.432238787413937	0.421291915795545	0.390505002041108	0.383209151975259	0.443396371012034	0.386003862389662	0.52282102000148	0.435229155898311	0.412518502799234	0.480292951952514
0.36576498589096	0.295549460582883	0.383579581719162	0.359356142270643	0.317967938955704	0.397143817086787	0.403240758433362	0.360408318100405	0.360872255923991	0.411811264833273	0.402442474266139	0.427000680495874	0.410359694996873	0.418737046670783	0.366971451960894	0.406937372479248	0.405707532175388	0.435083346375562	0.390961367222705	0.400961138368857	0.462165840289748	0.422271475365681	0.442249594035639	0.4405734195463	0.434478216613261	0.401024466427961	0.479971766290389	0.451187710835101	0.489872941396384	0.437234609374935	0.487577459857318	0.3968972107203
0.299572989731229	0.397836813009375	0.434934165423612	0.417398427363746	0.241969874828407	0.477102158498711	0.42367034665193	0.451423004315988	0.421860322387444	0.440994596329251	0.400804757610311	0.38430548475668	0.395294139498363	0.423991644261657	0.424924846269059	0.359232227817084	0.403543552051449	0.432874440785985	0.317849125389457	0.406686105407979	0.523374663785588	0.529245175857491	0.404014420696386	0.361519342599468	0.311271375423626	0.42933003918364	0.489941383723934	0.365097844004002	0.443159391502503	0.383459784256354	0.479525217133567	0.399116288419669
0.299759450602248	0.332660525051541	0.370744666987923	0.350431314782771	0.328048727949212	0.399148348180902	0.383803718254176	0.377927038173315	0.390148401576309	0.366177696284686	0.393762144842439	0.414252648431235	0.421714553297295	0.444619590958668	0.440577845326553	0.411310896007966	0.39839563886632	0.443829843716505	0.464004369885599	0.386585454593391	0.412570020331774	0.422285490668321	0.40967653111043	0.443404098148781	0.417474134920925	0.428646333122354	0.444905477015346	0.403920691841571	0.476356699081829	0.459050058214543	0.451899285113898	0.508467917299901
0.415469153588884	0.406094774806346	0.396073153233254	0.351156486492354	0.350209841734433	0.418046626089615	0.441842090798975	0.394118732548781	0.396067044332223	0.417377753932497	0.378733014276493	0.37559086287192	0.368455940083541	0.399894645933764	0.377589194981779	0.399120729055973	0.455441495133605	0.432382095174344	0.399784768097158	0.412430688714822	0.458815217632273	0.431018778047047	0.418217868802652	0.400933705262605	0.376503365797019	0.408275609932149	0.471163967504894	0.420355103171516	0.437247001763067	0.414540665022488	0.444210470582627	0.430947300890788
0.465211045883837	0.478682964650684	0.400957429441396	0.436205113367458	0.433378218499492	0.395596271998601	0.416837061649636	0.460022032737073	0.423411571686492	0.460220531606351	0.436629455464819	0.384457521074648	0.386424999947014	0.386096786756578	0.375643917535306	0.367393277562626	0.428284022541944	0.388589851454592	0.371959201393639	0.398345046621355	0.384488747703813	0.415325107282145	0.374105928652971	0.404741224095892	0.379775174891199	0.418680804786359	0.395217243008334	0.413065442574703	0.400418150171863	0.38374958947428	0.448247141369224	0.403608213984861
0.357263524620625	0.373480879667851	0.389944153600162	0.398676159229808	0.35845586829532	0.429815663291554	0.42394265968793	0.387577623251109	0.409937822621006	0.43541653871816	0.392297518028415	0.420268342401841	0.388277224241301	0.403227786598802	0.386395924693244	0.399098178104593	0.444380048758777	0.422434512506497	0.39808847292185	0.411396583385863	0.446939277907552	0.412480500392513	0.413850044318355	0.399531044473569	0.39102771935793	0.433932031108659	0.459231581115051	0.411188350363679	0.431492727057801	0.418387735135974	0.43755540017286	0.439670632036448
0.408804614263694	0.376569795433202	0.401146634626195	0.482414446017833	0.332924326197027	0.398154889549438	0.396275162949523	0.372044834195546	0.370331611679862	0.445661144642889	0.440651109703021	0.462426321099346	0.382671431493392	0.416591928258991	0.320589417320898	0.429751071480875	0.469482262650112	0.42432985273786	0.296012812543819	0.416501105580969	0.499050888503869	0.430587124603921	0.433838459289612	0.372588251996669	0.347341033491921	0.372292340616469	0.504168754816706	0.420830293793342	0.448001083762332	0.409856012755262	0.438369075739709	0.412198261686482
0.433955910969983	0.507033066290402	0.465869449809731	0.415567782800421	0.360763163161336	0.426766084550293	0.399332827043588	0.40936277560608	0.452401027598279	0.449794659278263	0.413229800756761	0.376050423959603	0.36099509370605	0.409611973183828	0.346003163279975	0.348508325738641	0.474673839211024	0.379160261221093	0.29990786289158	0.386867839752706	0.482355954319711	0.40939330844294	0.447598882901085	0.386850612719493	0.357501941182354	0.44001665760976	0.471556900461134	0.408937589076734	0.461426296614998	0.369310574698988	0.39624980821954	0.387314310674083
0.298205988842064	0.349522666297501	0.369679625106392	0.348547389495369	0.331507762405636	0.366405470007848	0.342919905369562	0.308974982529683	0.3510238130218	0.361458341241549	0.420072847704648	0.393825992469537	0.518834024880008	0.472961574629613	0.429366886003838	0.393499371435579	0.36944131659648	0.440907843016397	0.478538909762871	0.344325082447618	0.372145448952917	0.461076362706138	0.464733910932819	0.515740474691968	0.501176464421551	0.365106655787039	0.441585257028109	0.47699029830528	0.471193682788158	0.353081639339681	0.450385567714774	0.571999772906449
0.501454669626464	0.497019050395433	0.474845765666285	0.425755950173422	0.398332008515684	0.44105028459342	0.413699326654044	0.430299248541047	0.447183134265198	0.437163691979177	0.446529257122068	0.43834368494842	0.353997113588882	0.406743772204968	0.353015078179194	0.375875845619748	0.436325617585065	0.360645232568766	0.328100712004443	0.336086338948365	0.463125925573385	0.418917069652882	0.445450384073381	0.365566619487999	0.314659011504586	0.42550730671453	0.440747776658635	0.409240245748917	0.415801808195724	0.346422612014174	0.406022475340419	0.403378703462049
0.286719248168536	0.330064418510571	0.423408541870686	0.466483133360033	0.239483440271774	0.493224215665984	0.360454565204604	0.272634173812339	0.552793588023126	0.385528377923139	0.481323208863611	0.529945280007688	0.367439142456609	0.459144343732072	0.268308960706136	0.315879683817836	0.43533367719264	0.424430932646728	0.36354997181863	0.448024494594867	0.556469672489831	0.424003474515175	0.564604865574394	0.42424936897069	0.35699446694087	0.3794604784997	0.490045339466038	0.369081225724911	0.404017666230241	0.374083078687298	0.431104986940974	0.505716480186242
0.340369362387456	0.408115093397838	0.465350894849503	0.322556452092206	0.344588216804263	0.458995500000934	0.409313470190914	0.390504129445023	0.412602593452798	0.436515576156981	0.408494117634666	0.393631259672946	0.38188633856068	0.394311688734329	0.438634419720617	0.406465306758574	0.451093661678486	0.357596116431476	0.396523003898601	0.43353567695021	0.474728005093301	0.424405598413045	0.427831793756598	0.370642860638762	0.40237893875224	0.439925426243115	0.467932015678391	0.416879781206125	0.419679354451137	0.412713012308014	0.494678150790775	0.397775275896306
0.411523489567797	0.438927170675457	0.340356789210489	0.483268168856656	0.460852663001229	0.259723809826544	0.460304428743187	0.401484643766504	0.339335265216641	0.40015081794658	0.462585290659299	0.419925983219264	0.353425665746365	0.353240354917999	0.375642098069964	0.456788874347414	0.351027725544474	0.454959907942542	0.394860069061771	0.410491313442127	0.584070096467287	0.4800543750416	0.420803055674817	0.39565480158013	0.438342800337355	0.307131299160287	0.499925625260691	0.398688582897262	0.349716642863199	0.412946018301768	0.444487993797401	0.443195588311624
0.494013651092467	0.487636421274308	0.431261642492963	0.364899809499347	0.355475814678061	0.42217024625749	0.449686630383003	0.411067411483661	0.409848163630663	0.477872982044222	0.39584745298931	0.420833466385852	0.384277071416164	0.392822319156089	0.369389987689058	0.37997382804347	0.460588789633168	0.399827211534172	0.349608140409559	0.399183819135838	0.419010027006789	0.415603835869304	0.407985204526896	0.386313417341997	0.379479505745516	0.41863641970387	0.468225911175055	0.408770397777418	0.391803117051839	0.421294691796711	0.464211852746661	0.40420805033706
0.3213777367749	0.313361001145513	0.338287450076362	0.371908222676782	0.333696743867476	0.357183534163542	0.33821566428041	0.333490524533206	0.324164873870204	0.389220611836996	0.390709209588639	0.456171580343819	0.441578901935661	0.429261784622626	0.36253805023676	0.434986723899744	0.424047751022709	0.450756072721163	0.512686742514234	0.408546719818949	0.392198185086839	0.432424849119937	0.462486636227995	0.507369391142796	0.504045537701401	0.392419422823912	0.437437623795757	0.402439687710314	0.522760532661774	0.44230555349102	0.447522708023217	0.566746236085608
0.363085600169496	0.392760968716273	0.404455622585666	0.285827628428253	0.350636917668018	0.426997807154569	0.424601474671729	0.384561970080639	0.414885165699161	0.461320336333137	0.41653956462454	0.454188044266686	0.427258331863512	0.389788006141602	0.376816396082461	0.376515529759836	0.446393079005534	0.452402857503949	0.334047501191809	0.418935475606423	0.511513342579413	0.473354754519757	0.385387920882628	0.410324942340837	0.3842693752009	0.39977756463858	0.512304823928414	0.403848250136197	0.43107212325561	0.431304564309117	0.468998567130634	0.431546385887988
0.467497123722414	0.437224511922152	0.405651440693545	0.380812613122622	0.442682928072973	0.376260661954012	0.439353078957606	0.499734246832681	0.351534233670672	0.437490984727911	0.458429645505741	0.436586142230315	0.482477999074604	0.424202944732059	0.280256595502607	0.348063769077474	0.404789159080612	0.429711453947528	0.310738341005922	0.422264359525015	0.395888133415691	0.424183231737965	0.411091288651096	0.45391105913109	0.427397442454591	0.389212368400083	0.393134860668206	0.446931853229909	0.435652354755444	0.384861271086743	0.418142781708683	0.470566956896787
0.326498251007196	0.369687088038758	0.316847104356858	0.365885336208807	0.441373450799519	0.361859766852474	0.374998957589104	0.394091458980386	0.383494639879469	0.264036527537128	0.401161034839518	0.398651345878318	0.451590945797424	0.457443503957449	0.502161354188902	0.459916599481473	0.394413252475371	0.437280224576491	0.555989824629978	0.381876208067675	0.343824417951674	0.420312798318246	0.399062137897153	0.459167171811963	0.483960143641706	0.445691462027747	0.394885671245578	0.456132261273966	0.453567143894975	0.496143973818124	0.424615579577126	0.494602165685715
0.366469682531128	0.352525343880474	0.411254433069628	0.385861483822115	0.323590050465504	0.405419332261268	0.39505244915303	0.402414986515051	0.365544715712751	0.438507382295178	0.406358474862868	0.433410370981347	0.432697549882448	0.417747695961654	0.379600398592654	0.404350173892035	0.424750837630727	0.451331694199284	0.418939236369174	0.412979620906633	0.418546593205318	0.460835713991635	0.444776626244286	0.433630045300534	0.439399509009298	0.407942652175859	0.469428025249768	0.432752076841689	0.486843790221766	0.406904104706979	0.497324576722734	0.420724939159658
0.432466699768734	0.466881369120353	0.445121245271574	0.405584953270737	0.378654084586779	0.433595373644294	0.41219078678312	0.426308742452279	0.430217187035859	0.434865657508942	0.405621850517573	0.382618315526916	0.37027020880229	0.411514319909609	0.39846753427072	0.370458675114615	0.446120373646318	0.401319893478507	0.36957224388043	0.403133877276265	0.459424995730005	0.425391009573449	0.430127200921727	0.40507368226566	0.381632384744869	0.42730826130191	0.477228708098145	0.412500109059408	0.462464217965261	0.397518385110846	0.432480933212129	0.441793856290708
0.447163643383684	0.447465111554821	0.397845370891985	0.474077737376019	0.316102921781542	0.384140456460394	0.416106301464124	0.386254676423285	0.363936678590643	0.44021157948386	0.447828790128736	0.416512200649494	0.366728269342978	0.385261920520624	0.310932942424862	0.390533851149517	0.429159858361422	0.415607775727292	0.35058498226525	0.404153188697231	0.520944498767271	0.471380829533831	0.4576044556911	0.469216597746228	0.417576930479136	0.368325679902813	0.470525869051952	0.422236446809524	0.515291548066562	0.405991930579895	0.420651897288216	0.499943454167933
0.363235409972304	0.305877215679551	0.390079939130827	0.408928721339305	0.347623437208642	0.409835708594222	0.396592868479652	0.389109010671469	0.370499099385967	0.409607881769706	0.410315804097579	0.425197361867153	0.437217554321675	0.426606969323279	0.355535681902328	0.419685246930634	0.411472862431337	0.442507095250238	0.414174902704987	0.445108009355624	0.484027470926957	0.449626670376547	0.469073421729465	0.440006220897852	0.463957090829786	0.399331248435574	0.458463329502899	0.448943136499159	0.486014979682845	0.463064906507952	0.48542610990519	0.40528905081305
0.0425261767060927	0.680951222806066	0.0226255069919271	0.663712895377055	0.0302725906228324	0.0244084530139419	0.0263227108501924	0.614901708570439	0.964428185033754	0.590607142809877	0.947129507930679	0.0245826000927995	0.608759142946714	0.6130280208174	0.601269097350243	0.600049406871562	0.0269484570277659	0.0227660806791574	0.625964197999042	0.60021229651923	0.946517971746686	0.602226344422193	0.619691222882983	0.616025094327465	0.033598515293645	0.0309993508713787	0.955113545954437	0.602571290565202	0.633379785510683	0.0471131031092009	0.0236243043620317	0.0208934193814836
0.36500681782589	0.435335595256788	0.407199648253811	0.346530679945386	0.405217236472754	0.455734981385526	0.42422229115151	0.449995815641766	0.423616476005007	0.494368056023166	0.409074427533381	0.388748714940564	0.4354588000822	0.365759727485492	0.437311007770327	0.430269535165075	0.439381166818644	0.419485087320866	0.410917855825164	0.417571031055519	0.413931716953573	0.435428739820113	0.409529783182752	0.42344309639182	0.389477003578705	0.413396006970345	0.445331637651372	0.480746692712327	0.445880583678069	0.406432884473922	0.455122738277378	0.390092738919028
0.425089224288042	0.394637217579853	0.469348250867172	0.37772480377841	0.29172015415452	0.483293632047265	0.39495320137983	0.355337079981983	0.463793195635426	0.458113244266085	0.464920744881478	0.453688229106502	0.364386025473477	0.46734058666965	0.330062776200462	0.389883359107016	0.436024622740711	0.492310245846435	0.329303090482247	0.453475034644757	0.472260891388088	0.420282765016851	0.494399637990556	0.409009771417308	0.394286035607316	0.409145020418937	0.501230825792339	0.395786097583461	0.460572543739406	0.378776028650369	0.411195190835664	0.432975385400398
0.373396257281388	0.400310838746806	0.383647635930545	0.360487507837507	0.404204022778331	0.402393441982315	0.442015795261046	0.411279281440652	0.435686093856024	0.423697808108475	0.375819254929053	0.373109348746992	0.453131696507543	0.446119641418286	0.422162014968903	0.454284086553726	0.378069176100533	0.508668907124288	0.465900492991292	0.387409512065396	0.329765079194467	0.367962892374514	0.411707526795494	0.442882373657876	0.43961194862833	0.409079227819705	0.427751607397637	0.452815680717861	0.410749301725828	0.56173068584948	0.446666703089644	0.47375572194474
0.358218942861833	0.335614316964357	0.418516883143849	0.382570034029564	0.462194771636753	0.313975397169214	0.4419707568902	0.417638686381672	0.395592829402317	0.429734741317063	0.318860975102505	0.447043416285903	0.505071384120746	0.468213071444464	0.444712951654123	0.446289689125085	0.372008352948414	0.385010729022695	0.558220013470236	0.341000805236486	0.320261401295219	0.436997691110874	0.446454447887468	0.42702022471424	0.431074987535354	0.480900353851149	0.448581446712946	0.503364542734288	0.474990199103622	0.430362979420008	0.435509990220459	0.493961572130366
0.295780641683353	0.359390078242284	0.449552252436196	0.455735607627244	0.365407183743496	0.420161820598696	0.331221661666112	0.377685022998957	0.479552279726305	0.3471142088822	0.452803663539581	0.399569601986015	0.412826092182311	0.475176945715024	0.483765246976583	0.39000960941496	0.396324355156632	0.484840981327877	0.319571652831276	0.45929294061248	0.438642880969164	0.429303211583511	0.423294967847017	0.480593825216484	0.458275639913892	0.462839691031783	0.395372699104769	0.483634375642377	0.475432914234628	0.426456886861287	0.495066204873136	0.502507310912651
0.428497378897242	0.494672200822942	0.414836641022086	0.513599656367332	0.403149211770775	0.442586860549908	0.449349100236713	0.442819769423674	0.433371022331146	0.461472523362995	0.425465911607635	0.425595099085702	0.397373605450759	0.423104353690018	0.39602368003392	0.408297942735119	0.458805482604794	0.427084850523609	0.371594195611159	0.390928316438187	0.477749153527879	0.452267918375302	0.401653113080098	0.374175513922343	0.396489245964836	0.417140705905647	0.482724504700674	0.391658194505764	0.438494321611041	0.419675444101218	0.462278800029702	0.404378388396934
0.460463579379577	0.446180385556595	0.399267494431118	0.41297244488819	0.369787961458233	0.404402098515406	0.409581863245832	0.405499646530745	0.374001682747546	0.448635219491058	0.422644247085853	0.435914348376932	0.375686635764105	0.417487158440777	0.363527493057178	0.405428631961995	0.448805918201802	0.415350357768563	0.369614559028031	0.391270771109221	0.493002076373005	0.485668199086997	0.486719415999771	0.452471750808764	0.409226001032362	0.41554787125388	0.483336124588312	0.402334161425984	0.516401909642922	0.434619379098477	0.435867537581845	0.538635628009808
0.377861229577302	0.452701944137388	0.445260619946125	0.425293898451478	0.384196666950326	0.467808346467745	0.4624610119438	0.401163942313241	0.438289131976037	0.486389469515198	0.429105008182313	0.434706829359018	0.379664560785316	0.418298518749356	0.415925284027603	0.407196431080167	0.465562329220442	0.406618807468743	0.384679414377725	0.437848236577183	0.478803057869137	0.455754254451436	0.413391000701102	0.414306156920861	0.389468959336033	0.448484300734998	0.510021341706601	0.409945302371159	0.438255219987385	0.417374741852506	0.474488716134989	0.415857102347348
0.477871834215613	0.587709429450181	0.502514563547772	0.379600953290238	0.445725565560989	0.479578030623364	0.459635033037525	0.487938307221328	0.494451408020293	0.468207077197669	0.427883732044314	0.43798137958554	0.373804301276843	0.398445985750497	0.36813314459407	0.396703407698161	0.433971723322273	0.407420024963497	0.306269485272047	0.42623596484328	0.446933996124925	0.41113553509693	0.421514780909737	0.391029205747442	0.380341458377417	0.422510395185509	0.454769450645447	0.43495394152385	0.448464261263747	0.406404031893957	0.407244958734326	0.403678430904829
0.313853452565465	0.466791274145576	0.378589970117804	0.403815564227197	0.395332595558718	0.449839211156088	0.446294232481767	0.457688930011801	0.385158541656422	0.434417806320617	0.449799166934187	0.399269268412704	0.414737260189584	0.431606794063284	0.366296836624891	0.370086255662331	0.463066236299256	0.486407655548472	0.413109605382752	0.431091071505861	0.464312751736889	0.487934772143579	0.470083309577707	0.467930547165967	0.453941290709568	0.382339252876612	0.459718860007921	0.412296969643511	0.477615432002053	0.506797436699151	0.457435446382243	0.43497103574616
0.333379902614912	0.321117527122262	0.388125610650179	0.36095588268332	0.390936979290304	0.336060890570383	0.3492658100296	0.393177606855818	0.346617472528594	0.404272597558029	0.414140936818965	0.473769165237466	0.456143961409364	0.44217405355129	0.363196171857311	0.460546265279245	0.442189906928834	0.46436825691425	0.527336543409123	0.399782372461328	0.40240167356113	0.470945935009951	0.470186316505416	0.525364518233037	0.513569812809652	0.436177977905507	0.458112009918196	0.441849704948136	0.549747636084579	0.463303590776	0.458379196046906	0.587545841149406
0.398579102967245	0.377068395538728	0.406922479199141	0.342328917878299	0.395708342081191	0.412727363726124	0.409087090278658	0.403056017937658	0.376167296387288	0.3963853476032	0.442877651053706	0.402142288542415	0.460108597379696	0.473012817500299	0.364374115715465	0.419133878630298	0.484680480462648	0.432020267288358	0.444682209823465	0.423169355550619	0.41946080375739	0.475333191929842	0.462985289703666	0.484536565912655	0.452417377180876	0.420718212194629	0.495377591595078	0.478939529678244	0.489304257596216	0.454045282839886	0.474577223720976	0.47798192365945
0.444273347166313	0.517855666240313	0.483724450321692	0.405396819725178	0.412879218895275	0.464228102957522	0.45626014983425	0.478780760212109	0.441237928616521	0.4617453518293	0.433527444311916	0.405109183668004	0.40850485935145	0.411792681903202	0.383403690979152	0.386167956946968	0.476449577519052	0.427795220588804	0.363531997207694	0.413853376478313	0.445208926297401	0.426991979714235	0.449572961855562	0.41233876141435	0.377659757931482	0.454102775743255	0.501412539256832	0.431461814947788	0.464979895383585	0.424025283855575	0.429696430012897	0.420980365229191
0.464788275574319	0.350753407272629	0.422218785514673	0.37987611963207	0.276201380856175	0.425838553969331	0.427207414702575	0.331884728122443	0.395789903439144	0.69772069357558	0.439126838811928	0.439716660423597	0.405501821848434	0.469527663547108	0.382623192121839	0.415715017604985	0.469181223502842	0.440218594009057	0.352479952347249	0.477400094001769	0.555819472231314	0.483522744407962	0.4524418647052	0.426421086205672	0.401241604635879	0.448944409766967	0.494392987294417	0.43121064881245	0.475000547054229	0.459198067683135	0.454200056091343	0.446064779222533
0.527194554897205	0.467348550527273	0.428150784156257	0.368066373775538	0.533289762868061	0.367734936542345	0.467637048926283	0.468400587994864	0.414903355409296	0.442255882162661	0.482397588756151	0.422348727221681	0.394410782389193	0.379909473321684	0.37479731411773	0.443677354018088	0.420316773138907	0.461726984982791	0.397096691228598	0.41678030056268	0.456835516639113	0.479547515203262	0.41125510879459	0.405703595282666	0.422799231892105	0.39855176131395	0.498793069936681	0.464333998984895	0.436830707209347	0.449584044567155	0.469279773107193	0.422626654890389
0.464492675154871	0.538489838470764	0.351642861088824	0.477740047849571	0.49140683510934	0.435447727322046	0.451165080820992	0.49635037983687	0.557035691349529	0.576245463222955	0.418422206402886	0.396787602309622	0.363270155788944	0.384397803532485	0.419612392029177	0.383486582191016	0.472130201354331	0.412340107077992	0.374323203090967	0.433442136969835	0.416779858916451	0.445242988352767	0.392565637033784	0.388188628485599	0.357764261442007	0.411967012890921	0.505713144074909	0.484644785908473	0.422472699550962	0.370465436401751	0.521283875084828	0.385696774731137
0.369135393818294	0.397174480280938	0.389322333788175	0.347170619503893	0.427123655827337	0.385910334842495	0.430187763369592	0.438496596113868	0.418694828121057	0.345473213608649	0.415606604904524	0.410659330995344	0.473521359626926	0.465527555210311	0.479223503140449	0.473680179708814	0.427029176704125	0.457166404813222	0.555327818144638	0.434221425081643	0.347476964940867	0.446054013032885	0.449077434653872	0.497975478984966	0.489537742970599	0.470954889307654	0.433336155334916	0.447142079165967	0.450359319920969	0.506937935623232	0.450493207091599	0.519982022195777
0.449447592462925	0.428507757026858	0.479418890712018	0.411329121337744	0.346819699503557	0.47459442010788	0.491242033631785	0.441306351846906	0.427735463566769	0.514109476254702	0.412634205579898	0.410871007363992	0.411580271183876	0.408698159917693	0.392502501274603	0.401178272728402	0.488231882033296	0.426721438080472	0.377231420884555	0.440087707104408	0.486917378489879	0.453806087092507	0.450824303421982	0.413996851412898	0.385465242243709	0.468418920298852	0.486781053736348	0.454685166751741	0.465289321381859	0.417155443307456	0.491771005398245	0.44229158608978
0.367619592500643	0.361039866359373	0.391855855552269	0.391321058637886	0.412572252277688	0.387289058365059	0.401023425812271	0.467980894717624	0.432767545289629	0.41084761050449	0.433539211025387	0.424356468587206	0.476475027149337	0.457041202337565	0.478329235497788	0.383469043629515	0.418536206395362	0.467945747537019	0.479929753858891	0.429134165637375	0.366764027763334	0.431864704511844	0.440688301123653	0.49597863765987	0.516722005811806	0.470381968093635	0.396437426846742	0.460648417732708	0.454910399783081	0.500492984481756	0.49666734751165	0.552674628233776
0.336915086019909	0.322514991124253	0.364038431163496	0.360617734869298	0.363765938788362	0.351511095832275	0.342136209945669	0.35760037526789	0.347207332247257	0.399051976826942	0.431821294968129	0.493582606039844	0.480443777621325	0.455318379518741	0.373565410784146	0.453897278266534	0.450696057202065	0.447226721423392	0.553158764110637	0.430209676593086	0.384032076263453	0.47128749411658	0.490628212584971	0.546730491848521	0.538265440535626	0.434849660178537	0.500914299339622	0.458067881004873	0.570403311329082	0.493762144708202	0.477236644777142	0.584358118474164
0.326561586024744	0.452812882850794	0.477500331073664	0.399274352336372	0.331648004638443	0.460973048238992	0.474454353637089	0.448857869871211	0.459391465194968	0.499391088148898	0.431967046916871	0.468191878086854	0.426547685049692	0.417086214846037	0.412158669626816	0.390220835718552	0.477791703201632	0.451614786732113	0.359210631683458	0.454664686146231	0.484973548205916	0.539665496650903	0.483441362660272	0.423853579078657	0.369908996678741	0.478015466526868	0.512732441580796	0.409189345335763	0.479371069889002	0.431670000743763	0.483379691265423	0.449622071114535
0.380589175005435	0.332281195675265	0.38751178532428	0.493671620418864	0.409412404563431	0.331687899762011	0.374582255077293	0.401603690016437	0.361410837564704	0.436525112607979	0.450870350784383	0.489999806452228	0.464805076503604	0.459676304729566	0.366940520269289	0.464429947950731	0.428504226156876	0.455225412673761	0.49889398969892	0.438793166137959	0.427213233062022	0.485928856488865	0.486154517040485	0.514556672093678	0.504126412912415	0.431104624663129	0.464505792663287	0.452789952230413	0.528675845688981	0.489460823083744	0.460414150174577	0.527149574308151
0.46395367769763	0.509103256053259	0.451548036324974	0.461517437734169	0.424479289663193	0.456329951846293	0.467686547107011	0.493184934128407	0.417240911716326	0.508260228838234	0.437876847056242	0.425143129495847	0.370092136721302	0.411565427818958	0.407055232381947	0.417037963075513	0.445509962229679	0.415656669068172	0.403879507959951	0.457055945049105	0.503544557928407	0.42415933441135	0.44473177443821	0.423800416995332	0.405807937936047	0.446458409375655	0.498910640368702	0.474485367999359	0.458472039535326	0.390620734470931	0.47306640600987	0.418798787272104
0.321710518937361	0.393644378693736	0.351002403859192	0.549739446835881	0.522035562709621	0.362393277413085	0.406418553455403	0.427737117247938	0.403850361426364	0.252448650736254	0.448919656936293	0.408242732957538	0.449481267194446	0.49509952620404	0.510863681929629	0.470754618008511	0.436004985086956	0.47573701474035	0.579702056366836	0.373913401171349	0.375408870891566	0.443293794162711	0.423877869386275	0.522152701751376	0.498445147073713	0.507419898754797	0.404677344336103	0.444630513324269	0.453394667168197	0.524336171745609	0.455247227101014	0.527824316742617
0.475508013448997	0.443789241920354	0.361049490220409	0.515785606517879	0.412081128843915	0.320452095216385	0.404623226798749	0.470720171222889	0.336321667623133	0.378514050617908	0.467710353012307	0.473076631294617	0.459634517751505	0.422496508124442	0.401447655770183	0.473031754523715	0.434818263169911	0.484212499746423	0.501303804650235	0.295705924954739	0.48720625995374	0.467055686376759	0.433266604620825	0.543575794538894	0.548178436501944	0.485156749532339	0.430923822153094	0.450735175072086	0.498459665671391	0.456945693746985	0.428551836151706	0.512748951375707
0.470028257408825	0.548379657501302	0.435826256311557	0.432612354282204	0.441782564688379	0.46286708103693	0.438162004824163	0.477820001945339	0.431090289670631	0.515246220883552	0.445006644866604	0.423999183897917	0.406858105569813	0.402795758460012	0.374901813813585	0.430069283914104	0.483129251976135	0.405529708392248	0.443196942012426	0.415625028373587	0.548026130568822	0.519431605781183	0.420746865704797	0.387674838881839	0.395107902796413	0.46690343769317	0.487727036876241	0.413468896975332	0.440830514366821	0.424252740089237	0.464086251685892	0.423522275504247
0.467872714302604	0.655543529238692	0.629975432703264	0.482257421915208	0.482007339992511	0.52156042180838	0.532989355079703	0.534996229176053	0.461427255686905	0.547458963288401	0.430453355597154	0.408499580891216	0.369913265077284	0.367761306205114	0.493815879912742	0.366674740485357	0.45686676405123	0.358650786258734	0.324214411307214	0.402656140498154	0.4886612692903	0.439439572558979	0.411450203406245	0.383360644237722	0.376169549371199	0.455122384094639	0.423225583221896	0.418626007733863	0.410116131475392	0.36266222183229	0.481493870817253	0.339476149358863
0.498812999948048	0.366669225703096	0.3488163286849	0.344148125609937	0.368881734530417	0.391254761939437	0.436059425469766	0.385922387618627	0.492045547042411	0.482841023479104	0.529939188752058	0.377094988967397	0.450439057901607	0.488186176651735	0.432518968796742	0.428286860365332	0.388597404700946	0.4371326425498	0.440441161218193	0.448700586557202	0.406735747416388	0.389421587062249	0.582960813403461	0.419460729974945	0.44093788344984	0.566678815698978	0.513836194479341	0.541668054353395	0.448964841710841	0.454178960880477	0.512252383091408	0.479085978064855
0.457059133254101	0.540255912412526	0.505934721673154	0.447560186502532	0.41183757599153	0.469101800375619	0.465311089603685	0.482341021145756	0.470787041825719	0.481680607641256	0.459333900195287	0.420176104686691	0.399983639220324	0.417202841375699	0.405576735390482	0.411946667452921	0.474143286238371	0.425833830450989	0.377103819841298	0.44125309570803	0.486830244265877	0.448653422889975	0.467068796605738	0.426430883162519	0.405410362017217	0.452047516847765	0.50120169130374	0.419567069536956	0.477409407580882	0.426446702230148	0.477437825676396	0.456734822368639
0.543169576659276	0.490157792339862	0.541142663589403	0.623773103739753	0.463403782814353	0.438682608327799	0.562690409968765	0.456079288401547	0.483872534447201	0.576119468543598	0.504752405136601	0.459789644772181	0.452286903550143	0.389414353319404	0.346293441864758	0.40896025289052	0.521955873965274	0.364325627620124	0.377544188434602	0.412612259549563	0.481969116786865	0.435543020475686	0.391200012158922	0.449092648204693	0.397069807284491	0.40978525658169	0.449514360220903	0.427921588862182	0.420756837364928	0.307779223085068	0.502877716125917	0.384923135029087
0.444568349282811	0.480984434004393	0.416357934010419	0.403270552460317	0.41113022812636	0.430955900759352	0.4380266165189	0.422130416371583	0.436598166575962	0.426455404785417	0.49392937250714	0.489048264235523	0.442937651380762	0.450097574861953	0.397288435421984	0.454942497693408	0.470672525485233	0.447424841879679	0.37663525113133	0.425623789636121	0.470929875986145	0.472962540640007	0.506794498955313	0.498129622594933	0.441678298741025	0.433397774076884	0.503838112002136	0.443885169902182	0.514321153550597	0.466765422966472	0.450796031770394	0.524279977035091
0.476685502128345	0.573497979229586	0.502688484856878	0.331328786476127	0.47006466276736	0.468733421619234	0.486603052329073	0.472112928001264	0.446052938364895	0.555478277190011	0.4343441154141	0.429741550750769	0.434008289833257	0.412290379075271	0.423591451849541	0.435246665876338	0.48600868884626	0.460284353377586	0.416644114237279	0.419344535876132	0.451555706459797	0.435211703541163	0.421093819875989	0.423783011974106	0.405137509915235	0.466942302224024	0.503022266610377	0.448622567295284	0.462315325523724	0.432545901210056	0.481007983233934	0.434121713299329
0.507243292140079	0.496022407703435	0.484854872816991	0.44651688535562	0.478781181761472	0.476357281461861	0.427792498819775	0.481392790272819	0.450157342713985	0.480175599394885	0.483448876988278	0.433998217713879	0.448918710884777	0.445010562718967	0.429163516176729	0.468087457744907	0.464507427441356	0.51905142443151	0.339587070266416	0.411233668778471	0.532135296228712	0.436307812504838	0.437292226879847	0.410848695455341	0.419807498309392	0.413718530425279	0.497237281743156	0.482193478542283	0.458667682669438	0.391097283608105	0.438155339045012	0.416954822963541
0.412639862677763	0.39329988297859	0.415022175942488	0.388653559745031	0.471164111893782	0.453082166816933	0.417979768971962	0.375111354917759	0.361827229414879	0.468186679225127	0.448533334426567	0.440750908969546	0.513426367393072	0.588024562322889	0.447840023288674	0.46590116344684	0.410594748090124	0.507549591385252	0.465317858089918	0.486558700337604	0.488072618767309	0.38641450247586	0.461757222224249	0.500063278592041	0.459237067140342	0.381953170186882	0.448557226335811	0.463455858608077	0.468453010297076	0.578799974882548	0.46477652845398	0.528370104188992
0.415398472277231	0.536556608318017	0.496814259506073	0.353359501145708	0.42565376104487	0.520620303247399	0.52271177490631	0.448447425825059	0.437301127141696	0.510080087369858	0.460931367360563	0.456080426697088	0.397031068268378	0.43168695671373	0.405820109494801	0.451139677324439	0.514096549048836	0.459730291199785	0.368604011145124	0.460571931150011	0.482156770803306	0.46187414301915	0.458413260362057	0.426493804869464	0.39278903534104	0.448501875937408	0.503341205426173	0.463773107677019	0.515697063708619	0.440246309820713	0.470793979115491	0.448131714606453
0.459628352224136	0.483201406832323	0.512173075635355	0.432384526486702	0.367083682291655	0.542450724096937	0.494797063307499	0.529481218662141	0.449729641743297	0.493211264710208	0.401793756455245	0.417060047904369	0.402334043102161	0.433883807900715	0.447937900610216	0.422376305355961	0.477121661974941	0.445614147272446	0.399458750258263	0.44286975451283	0.479157235852422	0.465160091561643	0.459662029549505	0.426574397423002	0.385088567343579	0.497249778566796	0.49516474814737	0.434532704041476	0.4632660760799	0.436048455108894	0.536193046076187	0.454193804925213
0.400336333262453	0.41884652897595	0.379715556439738	0.347703077332916	0.449956395545625	0.422813191719273	0.405365045211304	0.449135379009532	0.432702901596894	0.357504142800858	0.458304828103794	0.422277753953947	0.491423172652529	0.501544880613562	0.505991435037211	0.469879633379904	0.472516836219804	0.478343849473379	0.585129390492216	0.450440256785785	0.372355299031339	0.464415204856868	0.476182955851347	0.512140345309173	0.515929464370828	0.461190983211884	0.445450604816577	0.467645869509971	0.460585771637465	0.54905689956515	0.488880666780309	0.53346908315649
0.523827745864483	0.501314371790552	0.43123010135816	0.409472794033708	0.476504982758996	0.443233220236908	0.479889256207529	0.497040260287948	0.5344928312146	0.555458538479772	0.454946717682298	0.426880781753843	0.420062542984746	0.436605569462528	0.455426586558166	0.420721276125933	0.486337076519121	0.451682629045142	0.419480473348333	0.456151962841581	0.432868870683106	0.445286580567795	0.42104544248875	0.415587502421145	0.403345312288954	0.4489624301735	0.5055201836849	0.46829685676825	0.443389545177339	0.424017091653742	0.528651938826291	0.444511004187887
0.444355322850924	0.499445035859277	0.529378428441238	0.418547339720156	0.382709465585421	0.466586551275106	0.521093236994447	0.44397081457129	0.452769015266702	0.521620381137541	0.444327602666815	0.453857565589831	0.382597620507793	0.448730197173857	0.417232693536377	0.435554548899403	0.472625067324108	0.447573073616169	0.351332888549799	0.456536639638905	0.553913512306003	0.498951850975955	0.478178822813202	0.466828098105742	0.361625574149939	0.499064086225522	0.545092435709919	0.476917778856743	0.465741690981211	0.418976414446757	0.479994776905911	0.450882569358685
0.400771797982582	0.350362032076037	0.415056847826993	0.419704926703097	0.397896370871871	0.461063407115304	0.441258042170511	0.409301180698156	0.379537868465687	0.470900389824896	0.47112460685356	0.451568540129381	0.507048851207312	0.457574371978713	0.401126385218295	0.452839736035929	0.465416060576842	0.552559704124126	0.457175051546827	0.459432989995791	0.454181956849039	0.452933855219588	0.459068579422473	0.5126668936652	0.438011082857281	0.454664375044011	0.508598630428905	0.46242275301453	0.515687178140264	0.546315438261272	0.486056299911921	0.577493811809792
0.436439632573502	0.431164578529994	0.494775998112489	0.382070489792301	0.461586326401259	0.435560420764884	0.462343254519258	0.509560094094821	0.46067333138877	0.418442284050707	0.424234494560147	0.437321721560351	0.479314922301068	0.430127862112371	0.499799326107833	0.494225262177186	0.483412298134858	0.447458510449596	0.480476963135782	0.450562538451439	0.395728734715217	0.471068882715881	0.439839059244828	0.524485911598717	0.501962606687014	0.453232572895067	0.428888143127112	0.465564723720706	0.460219006915057	0.504482771901917	0.479748950812033	0.451783891581846
0.37233332157246	0.452628794568715	0.415388582628122	0.406521856687298	0.408679693906708	0.43444982226969	0.475227308737265	0.478516086397974	0.442165291285363	0.447540615005839	0.441017018215564	0.436931799501951	0.441187951512695	0.48309869593211	0.454993255954129	0.435243316265248	0.475118556475469	0.4832800242583	0.460707869181518	0.45028422985208	0.447783342881514	0.486559476171724	0.462787974229964	0.523642245494847	0.453304279045187	0.46561045361684	0.478285270438378	0.47708972858008	0.546132264867688	0.500937182717547	0.475092863584643	0.52102251815202
0.463980917529698	0.413114210254431	0.362651647240483	0.478925599413092	0.500251589149717	0.404622577992262	0.420562432680402	0.508737114098296	0.419970406583694	0.552359849720396	0.458161612195486	0.462470733562824	0.54189570152231	0.519608080627241	0.438726351488941	0.513489316367207	0.460340050498226	0.50058056677579	0.461161916974811	0.509997016242841	0.445689546744024	0.44115996184064	0.461357304225552	0.495584110352425	0.512902646859509	0.404386816530884	0.449541847710522	0.486071812711263	0.440557148562741	0.404237128448984	0.43561186144037	0.421988637898361
0.421745195207346	0.34706847190424	0.48465617246538	0.433458087904852	0.421074218343685	0.432970394385218	0.383949674782852	0.492162322941972	0.464725830065149	0.457986152843577	0.419756975296686	0.421677371309578	0.401621425483928	0.438117780914963	0.515991589303778	0.45777566645913	0.432879620839191	0.478715386215564	0.46945158950757	0.470881163851686	0.392461223774969	0.428061071626149	0.543029636784116	0.394877591547681	0.5879508173269	0.467299072160013	0.532722813158308	0.52564735884912	0.501004984944935	0.454263143574124	0.585342575829153	0.558340558521408
0.341721271513074	0.430072263403926	0.434409481752448	0.385689967770437	0.414722546867091	0.423042540940019	0.440343425464581	0.45042048930183	0.466465382501421	0.440417445125223	0.462333169267358	0.516519109659365	0.519056848927457	0.44874397942392	0.475187735750789	0.443327669691479	0.447686709381488	0.445539576969531	0.466760826256561	0.445806151735978	0.456584403472569	0.481809376223211	0.606104614489904	0.392527377043566	0.493606817213963	0.519792826220633	0.428602144593958	0.508516828162287	0.489109120324658	0.437957270189341	0.512279443647115	0.607471394015802
0.468398772498355	0.433368437846438	0.40009594976946	0.372082517294807	0.444352993127884	0.459874430265992	0.428733208719416	0.515801947284243	0.421605449595789	0.49291429423844	0.447939541158854	0.489796709634043	0.382673498580502	0.4462617873807	0.525204100304851	0.441576998983351	0.419683501675387	0.42776302694526	0.494057836975937	0.470159894936473	0.435703777521106	0.467787965193727	0.51686404552285	0.531340518046099	0.46760636559023	0.502641805148911	0.440230637332975	0.493124066746679	0.516893354307411	0.432277463172424	0.524803143943089	0.521077710863866
0.471540029089324	0.551907108669259	0.513285511935856	0.608589535375922	0.369018450412272	0.534606829493043	0.50743772834156	0.450255958955847	0.461387909794418	0.546650313955606	0.42443133314031	0.431261128904366	0.412427981048265	0.423191900180968	0.454119401865842	0.402441383814144	0.475191695338965	0.464176681418215	0.338522472014477	0.487210169084264	0.530720331965458	0.498187766100877	0.445161883433456	0.411441289732316	0.347249915259788	0.476170290490903	0.523046552078108	0.431625718862964	0.453540263854013	0.430429293917578	0.522124265426972	0.441540457212041
0.418564705730583	0.415922818575862	0.437820054942463	0.389503436078229	0.497272373235922	0.389430050665782	0.414691493063069	0.518201176607371	0.449382910226031	0.400819500414049	0.459510514360083	0.466822179045191	0.51564570399176	0.504527603071419	0.399446133936598	0.404576497956607	0.451180605418596	0.480730588294412	0.472960237129847	0.475029252052167	0.437925607258044	0.526722072570835	0.440678909606568	0.512545868579823	0.572632721227451	0.487192399275443	0.441482643399936	0.484495553722347	0.541412926288707	0.442366105366552	0.490019558065158	0.562688299662912
0.404356062235099	0.407023810246902	0.508452430569702	0.396185866633634	0.457291647906674	0.501090189444761	0.492283046455714	0.52121435041918	0.511371289423233	0.576010626814043	0.42888996367573	0.44436575324908	0.469524143294531	0.434837451852393	0.507167188592564	0.424890610617267	0.453087688664771	0.437279874253787	0.397981537167766	0.507231523603736	0.463226897698225	0.49919202608939	0.439355637992001	0.483207133972355	0.398568599458507	0.480581102135559	0.503351460433093	0.505857872683722	0.475873379894866	0.47942125782209	0.52845702045221	0.468055879297037
0.410507154495746	0.352588567703637	0.415821485363294	0.433166618328186	0.392683244556927	0.4615207352032	0.446537070580912	0.430090969320126	0.403160914998729	0.476617874748876	0.446699290617505	0.515218410513264	0.5006660493269	0.469908208855956	0.409799470511018	0.463977512841326	0.4850952669514	0.496522170882697	0.472140929017397	0.457925030229318	0.503362867170098	0.494296126811998	0.504908864630284	0.524094712063488	0.494410896279536	0.453734981994163	0.538229316210696	0.51117445796245	0.556134769121248	0.515944604059353	0.565629452890907	0.470240528693199
0.319854543082167	0.362165096620529	0.351825025243003	0.397414627673675	0.317128060171206	0.366492406616952	0.423880009445671	0.427953323083522	0.342915140510658	0.429037563126796	0.534235618850137	0.518978294765241	0.465222106043302	0.599190215168046	0.391159265142734	0.532733541840807	0.520141840103984	0.487480846481704	0.510655387200912	0.463235899638895	0.520062987222534	0.469911776054171	0.49321210503896	0.503147315038603	0.595996042938092	0.432091500721992	0.425749464743864	0.471029716294345	0.643424813673062	0.515454295144325	0.563343542782339	0.698675280730758
0.398456394140696	0.366206352039749	0.491620158768147	0.453506133510051	0.578567875873247	0.453042907750587	0.46966157542524	0.57677750610281	0.546267343652184	0.454736391696547	0.438657976062271	0.384671059145938	0.511750701765873	0.473239337410957	0.602192429443585	0.475511410555857	0.471534068756376	0.362686053015146	0.370124732020178	0.525076134606956	0.433295257533062	0.425213873790704	0.390324191372167	0.400839506139141	0.601238301259184	0.556040296878621	0.411216135744017	0.562344129668426	0.397719618047387	0.443846864389729	0.595949970592292	0.479317075152671
0.423913982365075	0.372321390935018	0.505499170350306	0.415132736818311	0.462999753916489	0.441576433151577	0.430325486402938	0.505026456897176	0.528581448722216	0.439853721335961	0.432019619532749	0.436740223895706	0.428836307760722	0.488626270322055	0.552268712012994	0.442265190778615	0.461678575484367	0.451348428005714	0.493389971926388	0.466878059269933	0.434625191737373	0.452632058264634	0.51171168320736	0.422845370640233	0.535244090403439	0.497751707632061	0.496821251125125	0.534275843569215	0.479538092720686	0.470762740313316	0.579013296661466	0.535427084968623
0.537138530091297	0.608565425391486	0.522936536635172	0.381440687217085	0.5088876281809	0.482517776353088	0.522893776652679	0.494202252969159	0.461046562894305	0.57496724713362	0.474672992165844	0.463075826344465	0.409381484213564	0.426919928561728	0.427015938205665	0.437585687190146	0.512930897493818	0.46832805563731	0.432222708086608	0.442731424848666	0.47128314104238	0.471768189651779	0.445468356790081	0.444308480221902	0.418520222919313	0.49020119353813	0.518010734702379	0.481390394263502	0.479700877468319	0.46660620696407	0.493272266645355	0.454091429210104
0.446744782048317	0.426744136575445	0.425033917210869	0.399602098849279	0.530863063173636	0.40066968501144	0.449782191882212	0.507384405556472	0.46167356251235	0.391303905463877	0.468297854252149	0.431994968092966	0.497075883005648	0.511976185740013	0.536806460801169	0.474966662925478	0.463101301802098	0.478481596469582	0.589153436532266	0.437956757117047	0.420169382464089	0.455075700200356	0.483943323319299	0.524075951063187	0.533575284824337	0.496174954421791	0.470730792341402	0.476848391887106	0.505882907571266	0.50427578068707	0.496527838036676	0.561205000860084
0.421673599264723	0.443436678015974	0.454790100390124	0.369459829268983	0.5013102353115	0.404132543437841	0.479312282859838	0.493089026391304	0.463884114677804	0.402577760208994	0.438462174993564	0.458187216037723	0.484681352903958	0.513891113847659	0.48588801673031	0.498397341472045	0.482150804844218	0.499361557930284	0.550859048935285	0.434221817226027	0.41382240479268	0.485459283078274	0.486979750783065	0.517831743438705	0.538744574875295	0.510677796398312	0.459402477723887	0.508722208903567	0.513814118592695	0.568264686530898	0.490497240312578	0.525691453949808
0.560743520821248	0.599611253565086	0.513620617057132	0.544660354329935	0.4821583664045	0.515682029016013	0.500055491450344	0.487303166780306	0.505875020953645	0.530499464647407	0.461359659558202	0.451477761124297	0.425739748560241	0.455470985289215	0.418148686213185	0.45824208040455	0.532529672665072	0.440979984523646	0.381108838277404	0.432825500285045	0.525544683779171	0.483800946777244	0.460371426381708	0.42810731712254	0.406405457688573	0.470049389538241	0.531688317256254	0.450199507232093	0.503147094123103	0.438461643230126	0.484734053334518	0.419611965065852
0.468810582244061	0.577417564120455	0.417211071232118	0.439479538202161	0.566898285814225	0.387821902451096	0.431182880966824	0.513172343668387	0.385379103963204	0.454615905243503	0.452581106549511	0.418318854571913	0.442716252915286	0.505164740472099	0.531959926240112	0.481814380841192	0.427094085341667	0.463707088935589	0.514516644022727	0.462744567836834	0.412749895343005	0.416888451626007	0.494569361414573	0.516535985554819	0.542461552939166	0.490051715993088	0.44790527208987	0.480815633234501	0.58238305834118	0.526859888132897	0.52532046445385	0.525205463295613
0.556182993708644	0.344366417278893	0.397634582047397	0.550558951149096	0.467851961142107	0.411483180943085	0.340087898636185	0.443410404851524	0.372468193098112	0.416620756186731	0.486328698830173	0.466665471830594	0.551400625010252	0.55652783439043	0.307513023728477	0.419012131774995	0.516080778560922	0.479133042032597	0.38120955871575	0.552224225300752	0.518713212272101	0.510540597732777	0.557905843514742	0.598057529608345	0.502654257300992	0.364728542762343	0.590086065738756	0.554873148483131	0.550262494097051	0.511229388637225	0.532556906155845	0.549121318205138
0.515848215891359	0.536699154077691	0.515307740440107	0.395545338102429	0.476530166828015	0.49169050719587	0.523589649643344	0.497807405544837	0.469622413977646	0.565115517423326	0.469197960985082	0.461888777869158	0.435640438823143	0.440667194127828	0.439277968574139	0.460401012573201	0.502271538196922	0.448732113459371	0.455793454486389	0.467755873132592	0.481951338763485	0.487947641774234	0.456507234783478	0.445344824211036	0.444070384893484	0.49979306417353	0.545502738810602	0.468645494854005	0.501144822582577	0.477563632905443	0.508645629812101	0.47438398349679
0.427639554504714	0.461001674672511	0.417608319342305	0.468660990364493	0.461542475989217	0.388194639316219	0.427036459157834	0.437770425286884	0.486867795835172	0.373763450885688	0.453786174700251	0.480916240003689	0.523743452417779	0.546188052002125	0.507528730098733	0.486368955494306	0.512712263153298	0.463250310771718	0.606016079565639	0.486521393238934	0.479980895727259	0.48564960076359	0.458394632687385	0.534929550065203	0.482743178456834	0.525686916810808	0.427648623680522	0.49588839307448	0.487026582312564	0.495657534274891	0.501294971272083	0.586563376217823
0.459146852731462	0.588817967225024	0.569462690638091	0.446066938945135	0.452318322458262	0.540056655503059	0.497029374860992	0.533492870070117	0.523381179855274	0.56098689884007	0.444321222506485	0.451054200680946	0.419094971133538	0.427887833994753	0.518582886862107	0.424021034160683	0.487639887436909	0.466721808921539	0.38698970709405	0.457900330391252	0.549377099779257	0.506042151329428	0.444991754781174	0.417271245079996	0.409648530484951	0.490379494947082	0.536514772837841	0.454580115893226	0.493573560798146	0.444980241632912	0.560806091072165	0.455035664525691
0.526598013265182	0.503494618222666	0.45314010691144	0.425964406721655	0.451653661034025	0.501496958035008	0.507142300065132	0.536093878678153	0.451304530801777	0.600961072033931	0.454255023318568	0.452145844032104	0.480315780446323	0.426353206227849	0.424705580548825	0.441702175974011	0.501176401714522	0.488544560897991	0.423791287826015	0.490353430976361	0.54381847454305	0.504254423354933	0.463581735577846	0.512345185306557	0.423856511357588	0.443145013188402	0.517158959898095	0.504089499748227	0.491099675366554	0.460282296527498	0.511956745221643	0.51452892201824
0.475737151126286	0.503726925303868	0.407580229938591	0.415732877063033	0.477491724381998	0.427722924750999	0.442619052532361	0.494313303162289	0.456450257211754	0.37676930493814	0.431369084454397	0.477233467325465	0.50698737801167	0.509906856345388	0.532214926508678	0.49488933901058	0.498928183630058	0.487251585301722	0.589141611922734	0.465406028156162	0.513352611025344	0.488658302224877	0.473405204914829	0.542973943861731	0.520170653278743	0.499691977815685	0.449945988469321	0.475889471357046	0.464103276837392	0.471837483949136	0.515624424521737	0.559716141924029
0.607117321189493	0.574969031137882	0.525102656753741	0.468342715266676	0.45222165996138	0.488252490075046	0.522436334266165	0.486713574730037	0.501278982321311	0.58649518794407	0.474617429724301	0.490382881974285	0.462689982845879	0.450765294585605	0.440033572809586	0.440775796723828	0.518502465106022	0.445836234890199	0.433916968967703	0.453131546434465	0.53574699575438	0.479783676083003	0.48743979008198	0.437027338598564	0.424947241971575	0.457646197534784	0.518129098602697	0.436845750365691	0.448487385210208	0.446425378895114	0.516575875873223	0.448831809502905
0.480981652712473	0.492727910179668	0.425391246151847	0.473550936832783	0.560740538980392	0.407889990164253	0.435640571571629	0.514670014831971	0.476249207249794	0.425920789004477	0.494059227932366	0.448367651646784	0.516011302194357	0.466258268784024	0.503680906653425	0.49437828159738	0.507563076488776	0.468992893146475	0.54544766810874	0.481534314048378	0.458441079246356	0.437656698491635	0.475175669117826	0.502943903654166	0.552516985538633	0.466744696205094	0.472285191378685	0.495079453889706	0.482869321044744	0.476632982568405	0.490985783609525	0.534197902685091
0.433486151524481	0.343865182955223	0.393451270471596	0.361353794822398	0.415385690622313	0.367751397510274	0.443851987003249	0.429779081860671	0.373510774004225	0.412617538429582	0.544393887233962	0.531187821967724	0.511890408405538	0.52620440931696	0.378644438560662	0.511584818462159	0.467470673188003	0.525187004569145	0.632014282607017	0.408156282225432	0.400734870058564	0.551223607658933	0.561161087262327	0.587839515388982	0.584880876861485	0.450148960121173	0.531230628410195	0.492046507952402	0.577124669430433	0.610138386454007	0.480759975222667	0.64915458739333
0.535731426031715	0.416437304969238	0.408026313911489	0.480918672551096	0.447411641591141	0.519811937710741	0.505344352298899	0.429936364346536	0.449316194530248	0.580093547471173	0.489417513723232	0.470027240025741	0.449639088400406	0.444175837127822	0.415528845253787	0.43508181014103	0.517826434738439	0.530418245061633	0.403490836527671	0.515462836414579	0.607169043299293	0.497883398786685	0.48312160316568	0.472839250583141	0.473506154050437	0.49726605828325	0.578211579677146	0.505155438837115	0.52360884051739	0.485294338644984	0.528444172527021	0.465807087794707
0.432750215578658	0.455767670905035	0.520591056921145	0.446462449555791	0.412058927280722	0.491526933813232	0.541495989304073	0.480006979085186	0.509186787341741	0.545119347335782	0.438367385994179	0.469397961772851	0.46727138132275	0.43900197835335	0.479578443041344	0.487966752094386	0.531215773660231	0.465300592071143	0.448846044138735	0.475987138032002	0.50345887142219	0.523878151418647	0.514551876460268	0.513727915065995	0.454544848033119	0.497836372571062	0.547617752037529	0.501144971712598	0.514862232190592	0.476320394434309	0.532503925806715	0.483628985571965
0.481325468768856	0.438527327926815	0.46817743028926	0.435549960095491	0.471213070025513	0.370352558474742	0.433850940694122	0.558290242267502	0.380944356791253	0.490579746771523	0.452672587165951	0.530639953831967	0.484666865970806	0.521028423393515	0.470667307132605	0.424052832137194	0.440985711493821	0.502599416523979	0.493236762949835	0.470644912353113	0.468517961541969	0.519523918842793	0.51153763844395	0.486842931158227	0.597398703334685	0.443353612707186	0.421546786726492	0.541842046998127	0.539189667428593	0.497405835910757	0.598077623451118	0.673779631334713
0.416650814306691	0.375002705170854	0.478022958737074	0.473668691105306	0.390534906725532	0.451009752191666	0.453035666796682	0.438405642081747	0.440690994300875	0.455177809031645	0.505692522562897	0.550693621051092	0.524349318370117	0.451907300415048	0.460815098170523	0.486969227152301	0.516183124763881	0.477930130790055	0.472323222610021	0.525309741774838	0.604715822715966	0.483150634770663	0.514797038867387	0.535680363701007	0.547420808148137	0.463789261314151	0.513545901297741	0.515215184680097	0.535707222121682	0.509080096723607	0.575005642805096	0.519410866792491
0.537916409505258	0.516530330264251	0.540985736294357	0.473324992961973	0.463414138458375	0.49348032555147	0.545844064147546	0.464614106410476	0.465181675959729	0.589121645921222	0.507756200510976	0.484456234061771	0.422848582495898	0.436824264835621	0.465350490643021	0.466962081874207	0.512085247109239	0.442938670426644	0.451384100083289	0.480039799769417	0.517133525305946	0.481658711711438	0.488472042243467	0.458241088345116	0.456934985544307	0.498556136425049	0.552153757846104	0.484191630162901	0.561760939810981	0.495580820599679	0.506805410305409	0.453996208043552
0.466919496871288	0.382976092927632	0.378820326050101	0.667905724903284	0.475955408891105	0.425873634153327	0.448044476088813	0.503765688088682	0.460884482038817	0.43638946632791	0.604705231864179	0.588848396917643	0.489259457427515	0.468772186095174	0.560634352270811	0.391039047420334	0.404809772387755	0.499623033826636	0.410508083460878	0.447872834098797	0.639120818933304	0.45866760721114	0.455881901648151	0.417295170546723	0.428110138992856	0.505148640023255	0.52935368771913	0.604185757094607	0.464301457724284	0.465311939599355	0.633403980263917	0.627037396835798
0.442732657431535	0.454294602228801	0.505366600749502	0.428689506531531	0.508152811569125	0.483202099381144	0.462798521398854	0.469522258561994	0.503848260974337	0.447451688107136	0.455473852826266	0.482101424986816	0.493947993857402	0.486490516102625	0.534886957890399	0.525964383029205	0.481682075890109	0.4887620139767	0.529599294711302	0.503295390316347	0.481858543822442	0.491839404983609	0.493860409718547	0.524611001657168	0.507080992956909	0.530233142066741	0.517477673629687	0.5129757892858	0.510407862217654	0.525730544235951	0.509232787535571	0.529490695035628
0.433606727844131	0.377811904738937	0.394030123099548	0.541996805929067	0.407660636943691	0.418428536314939	0.473199409725104	0.452096144519155	0.444995649140624	0.468659103404097	0.463962432834962	0.514241078136774	0.514449278105936	0.53883538432221	0.437862709567377	0.511776059360212	0.515104228461654	0.533272068623141	0.517987682103208	0.472558770387928	0.538983110132339	0.511702731650357	0.508790600474132	0.534124485225246	0.549554044266254	0.514121168738482	0.503825333445346	0.506084281446879	0.572310037630487	0.519816904388435	0.541331625357565	0.641178558294361
0.520938158081149	0.542077696917128	0.510374069430138	0.519771816125001	0.45378377009396	0.57287505907461	0.527726838506086	0.482155374986964	0.485535830554261	0.543844966112159	0.481086350578996	0.525688077319995	0.426726032724435	0.455779453599324	0.475935751828973	0.449029750973962	0.51582491025374	0.527726454023908	0.40848458754804	0.484293075511039	0.560929261875666	0.500902707650893	0.520429670035906	0.430412291965234	0.455290313390055	0.479057151371613	0.563484470805834	0.441537310129646	0.51782568255918	0.491417782631845	0.553660597944546	0.479852911333649
0.4764610514233	0.461551130418548	0.485317205632232	0.490728859985425	0.469967882550078	0.513191039598272	0.490115736924857	0.458515279489268	0.503351588594679	0.521963435562076	0.505705921374347	0.495284911651314	0.487589648785593	0.466738447312779	0.460898473777791	0.496873420386473	0.527606225814699	0.516306454438429	0.439394833250793	0.524284390772742	0.516340300617921	0.52580612988148	0.519448023896114	0.520443122827056	0.479324153471621	0.485200499630299	0.535486202141317	0.508343150127135	0.519511502897061	0.499829514738176	0.511509010582426	0.514850015174401
0.444344445145518	0.478301006351094	0.465811672817841	0.45031677628808	0.504617531841146	0.51285036985608	0.487537560547779	0.465728862636981	0.453620198784657	0.450241066691761	0.479573470774177	0.442720945395067	0.458502649946964	0.480957814983424	0.501936840533247	0.520413431815565	0.488072162807405	0.458831696451564	0.496096074144952	0.535796770703125	0.59089651519953	0.521575226210923	0.524214631321503	0.501336653560547	0.488747160322545	0.517333186333612	0.54264162689867	0.507904312547478	0.520200677556605	0.606819284109088	0.518487833454369	0.536857171494206
0.622753065880781	0.594343128951799	0.535292742566536	0.451907247020823	0.4838494460725	0.505626905080101	0.553051901843393	0.512215489579723	0.491418070910953	0.613523059027236	0.483170579979504	0.480939295560605	0.483741693560572	0.447409061257798	0.452116515114079	0.461014258340444	0.544545483384066	0.46378414948784	0.458370767387322	0.468245566792112	0.472059424929651	0.472426692226042	0.49182988601883	0.460347259163642	0.441334911447426	0.517063379093012	0.541901496813018	0.498719752307472	0.498426703313942	0.472792867281955	0.520653274340105	0.481248862876149
0.511404140056717	0.596316182847867	0.556861363760734	0.515980873697597	0.40789643391215	0.713553246739821	0.54653333499524	0.609190655624813	0.585239275322593	0.572056656001113	0.429927171742212	0.444110684955121	0.397752377736332	0.416658936110131	0.518582844142892	0.427282628685789	0.506770859068605	0.440205603467313	0.390968555571223	0.527925312710719	0.542720012944743	0.463939150860719	0.495523676577941	0.442259104202259	0.392221464764961	0.550085425575499	0.527664635021835	0.466443076892651	0.466343082834589	0.414907880323096	0.653545241693814	0.450182974532556
0.5034037124074	0.491657334640166	0.455834428907651	0.517524757581171	0.509254579568454	0.486835176090895	0.473084720847147	0.482544987206135	0.492368372864406	0.47969640766723	0.514086447911381	0.475070205312201	0.480609800887952	0.493903056076175	0.520789773879614	0.52052922431922	0.491112755739907	0.507398714867885	0.518366065412079	0.51562610897041	0.525288046889366	0.499654307608358	0.524528381270132	0.509609699302122	0.504569505316803	0.486733937417805	0.513098672738182	0.4991568004646	0.497904009104132	0.516078827715613	0.483010923800332	0.53827934563492
0.422707513988364	0.533724379192149	0.515476701818381	0.484297447612646	0.484455954298126	0.482342917528259	0.528881871297316	0.466715211501743	0.485665331262219	0.434728571605222	0.479970301318869	0.459637284392665	0.469740386659297	0.516479501782034	0.499212013195346	0.504282161140219	0.522966021169651	0.527527568319069	0.544324947088491	0.495966629392764	0.495547454579034	0.477446754786061	0.531216095161093	0.516781082335287	0.504346415867804	0.514361882718821	0.51104806529863	0.498111947701092	0.537191331104834	0.570199485056071	0.53768774467035	0.571285782174122
0.576280161060292	0.638020276464006	0.525152809611855	0.55635275795049	0.522265583753679	0.534035022019482	0.533733204583128	0.482244541839482	0.499703697230176	0.550276614366875	0.521964791398406	0.509087069503853	0.434468123851334	0.459249624118199	0.494944460870092	0.494106746138241	0.519543776808158	0.490585656059547	0.413118200570153	0.488099282393259	0.581640878115637	0.502335163367443	0.47647333585645	0.441945236203075	0.455850392982808	0.470627775523049	0.518195554578029	0.466067903112244	0.542545882298901	0.485951134242301	0.523575544535196	0.437634527122347
0.378295199050572	0.437664122579825	0.420558060878392	0.509972409195764	0.456319909614417	0.466600917985521	0.466138773580392	0.44478455019954	0.391436041266541	0.436758337640039	0.478965933146478	0.526879421844894	0.505936477135664	0.493689433601248	0.552486640550232	0.556121708390752	0.472277560976685	0.571069746505936	0.53797383202596	0.50685633505752	0.576065650554043	0.510497132636719	0.535899685496407	0.526221299681475	0.553007046568368	0.489215657554873	0.505272878207615	0.571536846315733	0.552428657528889	0.625792092651892	0.556234599316964	0.587404897473527
0.392321714058695	0.382240591745534	0.454126032135249	0.444469731681346	0.446045284565069	0.495155161700525	0.463916121557463	0.469676478067551	0.499936335421671	0.437197314472649	0.455351874828845	0.499211043870595	0.521787657366388	0.550439943796236	0.536499725472773	0.449243043717596	0.479881515994248	0.532928686023388	0.54697182427994	0.531808759079783	0.488756113833866	0.477858594324179	0.568388641630116	0.563750446653625	0.55097403647819	0.575033164783777	0.526414628924374	0.540532938342531	0.570894234721664	0.621123295235371	0.537228095090517	0.601816356091424
0.49493783370274	0.524285538814021	0.524315820743668	0.574977140209553	0.470712160658773	0.527566528015315	0.534346584296747	0.511289391255048	0.550078400715632	0.538563354043174	0.480093524260174	0.499544144161063	0.484207002861193	0.464177094558079	0.506836323733405	0.471066773093726	0.539985840482254	0.481644883475648	0.476992552242037	0.457942482968242	0.526434639874904	0.504113418122625	0.496497313171117	0.474247011874295	0.47668747204057	0.542725321076197	0.529304768569132	0.516164134488403	0.533317765950725	0.472444954796476	0.545338726031374	0.490572000228892
0.363257579596053	0.452147665786085	0.442285029114915	0.359912546576636	0.414685748406496	0.50662987545488	0.419053794437783	0.366700185813601	0.385914107149668	0.431320919995807	0.517684393835302	0.550717259829284	0.59353458613311	0.558562156771059	0.461164125132309	0.581888005502511	0.547624176375081	0.591524221892377	0.642429698890849	0.400879196808608	0.529390789048214	0.60403016366879	0.583778374814216	0.614459226498207	0.607727997316166	0.481939805740476	0.57843358822539	0.382290590291508	0.532405146334427	0.626848740259075	0.49346735572494	0.658927280821721
0.480664835667523	0.434857513547489	0.39883441225529	0.803979438027887	0.486202269060917	0.571257409315253	0.440897714566742	0.498283270682092	0.494977204417751	0.407818351987593	0.435575131733395	0.45632306091181	0.466681402072533	0.533896789701676	0.476327919794276	0.479244262496311	0.470860762950596	0.588582842060588	0.447904333015697	0.483077460273991	0.612067738433424	0.560686305045074	0.522935550609805	0.540733689021359	0.549826238035637	0.499572077972247	0.512673770246843	0.51042497187903	0.542197310177614	0.546107858076768	0.482346579834068	0.547969640914574
0.433947852922476	0.484954666382519	0.456328389251154	0.421229166571849	0.531428973115512	0.48216588699215	0.50344361686638	0.511754354785501	0.502166503238958	0.422794825189005	0.454791632493431	0.495566096087564	0.53891041364383	0.537280692136152	0.544040749002379	0.526897813598886	0.495166931418354	0.546636767826074	0.619902623183053	0.483688297639207	0.460446529050034	0.517733314359976	0.49070441916074	0.57458355985287	0.543082324811163	0.527329373848119	0.495281011219795	0.530136693481106	0.536095621754295	0.543471081596388	0.522744644283691	0.57686594689957
0.455007652012704	0.476059869994741	0.495179265105413	0.482663020136881	0.479000603777662	0.471125932950998	0.521094325848373	0.503454038605355	0.489609362621862	0.554308878418973	0.490750278651204	0.507571376387272	0.511297643712754	0.496588498857714	0.482142046438355	0.500689078762439	0.546125155772552	0.509536462059741	0.489253378527949	0.500578251750057	0.567692521146448	0.537220527657203	0.507853203639479	0.529076066406869	0.509188504387014	0.535501591321033	0.56009610107566	0.498803507268258	0.517883895152174	0.520176069706167	0.553684747819475	0.515790630340202
0.569827456079614	0.646760183130199	0.51607713886518	0.552408743256973	0.506175729862778	0.531782176270132	0.519362043056621	0.504110575934466	0.495110359139438	0.565886215929425	0.571967375743933	0.484720566037891	0.461677412498025	0.466236363841425	0.486108384716172	0.476445851639827	0.515252692375311	0.530092932079099	0.423184723811892	0.492202076153343	0.597887263726305	0.510464080945811	0.505323304623021	0.445607731406137	0.453286804456299	0.480223399708617	0.533398343046023	0.507468393339728	0.557687601635385	0.48774523082466	0.513337637345227	0.470215475364498
0.518907367988148	0.467761848891007	0.487860119526748	0.55206332013676	0.478250575496502	0.513562279596785	0.493141766943516	0.477767479806388	0.502594905050826	0.535827893553204	0.549903830881165	0.50254023627795	0.496581636861337	0.495411154105756	0.464636652487817	0.502431157633986	0.51962416824983	0.520674039399824	0.486916976136665	0.554754249094309	0.561064072790604	0.520818988666858	0.531661381183007	0.51753946191366	0.479699574352799	0.510798430031136	0.539166084955381	0.52822828217286	0.530607604267673	0.507730290205131	0.536968458371129	0.506238881432121
0.457140577410191	0.36642769541563	0.394112281250448	0.450181414754443	0.475700307123348	0.403102016338443	0.408241298079213	0.533670304362923	0.429023806529976	0.430370658630334	0.570078059409535	0.479090397581463	0.584029566807197	0.576127956216288	0.523363706160322	0.511516307459427	0.53409232690277	0.485820202354616	0.558154118377425	0.563016925266101	0.615304416276148	0.565022468555068	0.536037534196879	0.602591625942354	0.568773621025533	0.508638679362818	0.435152996285424	0.502342285628114	0.577287702387483	0.630159575449471	0.514587336941158	0.630490195370368
0.503107038245625	0.528393459689652	0.43731849275223	0.429751774661429	0.532285950996301	0.407918450209408	0.429999477823899	0.507633708538865	0.485557221336308	0.392922199478864	0.465196431536822	0.543758124404343	0.604157656930201	0.572073740087311	0.591161951010588	0.563811043399491	0.528130445976881	0.544433945364128	0.621060441653388	0.492350249094419	0.558277213006996	0.571225079830615	0.50528633274106	0.541318226868114	0.475639490913891	0.497205002554535	0.437719747387281	0.506747537027414	0.514878736654567	0.530900650574958	0.574978721107259	0.607011946620784
0.607464865985828	0.668649685186548	0.618632085721833	0.543832829524427	0.503584856748354	0.539001411854982	0.500155093485129	0.540672663877298	0.571095082132436	0.560914243510451	0.555939955981759	0.522822804458486	0.436340209395444	0.471259218985714	0.395542104493744	0.448888877095994	0.54908588116188	0.468156967133516	0.391848508350996	0.507227248404572	0.601498794288211	0.466073521948037	0.568165400414796	0.46760053194391	0.446191131167271	0.51811213690072	0.582272080541963	0.502300253246705	0.571120308957919	0.416974860226182	0.477630403588155	0.504553072602892
0.457087960291981	0.558284634381846	0.588924045698344	0.527612061347294	0.498854647538094	0.554645813092668	0.582275038015628	0.505169001132372	0.522205371994937	0.643411679391365	0.530310584695548	0.50034062415475	0.445934217901863	0.462028432049445	0.455057931723974	0.493395628409889	0.572126525472377	0.512369878605019	0.40893439559188	0.478806124524421	0.613211611099168	0.524918956486245	0.527667227994394	0.545159260001206	0.501817383063544	0.484856837263808	0.610760625140849	0.497629959523205	0.497126002838353	0.431694951157699	0.525011425770046	0.469681363834433
0.461028620590595	0.48830475097947	0.571576366281506	0.578793775862505	0.479648152534017	0.485503932483717	0.581176712892215	0.478322040997492	0.508703863696778	0.572448475222141	0.487457936544497	0.5578617839324	0.517096775264941	0.559626289167159	0.434515121486892	0.550846723599519	0.578453267071205	0.505695973633535	0.446332687763532	0.465104558747176	0.43331116639748	0.474368864225073	0.522279137843601	0.62419368342231	0.478803719766005	0.510727280472913	0.550366857165044	0.480478356156127	0.553814591659306	0.542832243531814	0.505909096415934	0.546639299959112
0.417769890623284	0.435224912913133	0.464111535058953	0.48080426094548	0.506191961996413	0.488595889825892	0.516233821970694	0.473901043557322	0.487092101325455	0.396266520506047	0.531365093478473	0.569548330172535	0.526793920707696	0.570155572696264	0.426565597463267	0.58113848933895	0.544453947972965	0.604795967500884	0.438404316271178	0.584239797128372	0.525844462270727	0.56600683693431	0.41104169710162	0.422736841039671	0.568142114468143	0.528399451563367	0.577902114184271	0.55797001109996	0.551981030810271	0.594903768247316	0.587083353510283	0.621823834684026
0.431394712726498	0.555503362689474	0.506449580953727	0.446205954695965	0.487382685437648	0.545372966352501	0.513786734096184	0.465408053127228	0.485601168209769	0.421233768922409	0.492336398380158	0.516498578830169	0.51250973919023	0.540108901494887	0.515231949434702	0.500994149846749	0.519168808283218	0.541846385723293	0.547016268499719	0.518713152402183	0.567013098391932	0.500651349730479	0.560500960778357	0.53001760941805	0.55571937615287	0.518712096168508	0.531846817084513	0.519850934921371	0.506071851541261	0.550673388383432	0.550325016144379	0.604399005882714
0.365237113687042	0.564591159915417	0.48943040771328	0.527833923411776	0.507019073955024	0.555596554666465	0.518459983315198	0.540302520004357	0.46154879150476	0.515512083908015	0.521812781765139	0.530081237941791	0.521752498020118	0.528283640495214	0.422418524069234	0.444890896064755	0.500039417798322	0.54716153240554	0.505803461134742	0.509298377769533	0.582780021658211	0.563732057561408	0.541135487073645	0.570971163533648	0.519377796373261	0.43876958571638	0.508048517290816	0.500958683014086	0.562907054242289	0.623015922388462	0.563151770727809	0.513475452093391
0.581600505096265	0.510497117535453	0.475074886570409	0.730745582211623	0.352691256704308	0.607875544290163	0.512831876972244	0.480383411463294	0.494098567287728	0.53878274110411	0.509256512517997	0.528753236896847	0.432297282769302	0.466417918553669	0.451135831715509	0.49407298789844	0.564437156777426	0.536185856853769	0.380586369170418	0.558446665526862	0.625140853285137	0.540081252640168	0.553643738210935	0.496072922833114	0.431502949200563	0.482708321015022	0.602362758136463	0.527946658212491	0.548367729973364	0.512122251363765	0.547283572257435	0.514960585885775
0.521743560892183	0.562136524776428	0.578009581249787	0.471682447716487	0.520951053470772	0.523594984879438	0.537654494758255	0.526858306977253	0.525063001285781	0.608960787058582	0.514769251155906	0.499988423877829	0.503485782800605	0.476945548962032	0.495924141735045	0.503440384354462	0.546812328974233	0.487837040548924	0.49655559882501	0.493902811463194	0.523399558526126	0.512814166321673	0.504464652660414	0.493724174338439	0.48802147693104	0.520560873306195	0.576616034304822	0.538513394463718	0.524895065497274	0.488932014009131	0.531072224864262	0.503192694413311
0.535200361295557	0.42389224712723	0.517381317055744	0.539775080265964	0.601175874543971	0.563264929100317	0.463843041771941	0.426078863985879	0.608305221137382	0.588643000906005	0.42255838248451	0.428373329871338	0.546232909967033	0.566200853363268	0.45997918378313	0.55070829286399	0.545692717458701	0.567754105655573	0.571229159802899	0.519204959748533	0.537383405135267	0.549154704679556	0.526090054100435	0.539739611695245	0.52949388552456	0.381638218657033	0.561524632165931	0.563156255717166	0.5054288812562	0.584290298516896	0.443901443557399	0.439964077578637
0.607632262033245	0.579011717274447	0.57538390150941	0.501883457454594	0.60902293937492	0.565335591631542	0.580057843850752	0.545608753726781	0.524377665418999	0.606059506145252	0.488988903440573	0.498743003559739	0.466859668776848	0.456084629864598	0.433984692787899	0.433824960144799	0.56931853559373	0.484188345675905	0.410365148041613	0.483602065742646	0.545818313375044	0.524534067661942	0.488801754000828	0.498590795105786	0.477801504562678	0.520659304267459	0.596137326473748	0.525336140336665	0.495977994154292	0.498173146272218	0.551962833293582	0.471521295756188
0.421319534506843	0.417746291513395	0.447356065728128	0.479012658873425	0.473008895068189	0.484703924418019	0.487059948340484	0.46876979340625	0.47438619032163	0.45675957710532	0.508847440086796	0.484714421493223	0.539978832076067	0.562710341808512	0.498433282182689	0.513964148659695	0.523544864347169	0.520834053262907	0.575811901333149	0.545603821834802	0.549665158948379	0.549686277761346	0.530641866243318	0.571826539607713	0.589832085492437	0.558458790695121	0.529031197882163	0.548039500041468	0.552871050014002	0.597671255334955	0.569612260582695	0.595635511546953
0.509671160660154	0.566966959261436	0.544057209502534	0.514755452981298	0.47412211601308	0.530796265073131	0.554937953824214	0.583528284574333	0.553934713343276	0.529665954003157	0.490465615053197	0.455381699603478	0.47745305268738	0.487902395282627	0.518406235163546	0.485466217729649	0.540911661931118	0.48433035795851	0.500164509459725	0.530230305367903	0.52554435431218	0.531026887991014	0.521443290273725	0.519354098330277	0.478840028124863	0.558692479190198	0.53830208379005	0.500840501409936	0.520549670855432	0.509612826616361	0.559574534335339	0.537245623245504
0.409148877498294	0.421246504352686	0.596847742825513	0.450942601392184	0.702395857171793	0.614732261917106	0.453457554090927	0.434711480055152	0.607414342906254	0.414431546929778	0.592336828692743	0.385987389754206	0.693412293220309	0.463371303067859	0.443026100782876	0.752365081444591	0.606694171920619	0.571335957987257	0.468637257380671	0.433924591793349	0.44523195389631	0.408284090782791	0.590617089178702	0.441572132214024	0.530875430615961	0.587665284445514	0.555565070886503	0.412861706622256	0.385571520267453	0.740320190242963	0.495980657464839	0.526362235741132
0.383988904256644	0.388473509855776	0.395407627345536	0.430581982172091	0.538575447594202	0.501228373467432	0.461537991011122	0.458019637230255	0.490364407881619	0.344354225148528	0.56864817818919	0.518074405366188	0.571716177925558	0.574892494138778	0.589795938987374	0.529731118659692	0.528774573139796	0.568190208594216	0.59398202290879	0.504165476980058	0.444110596377116	0.550512183064813	0.549747073583864	0.607493510512187	0.592123870567133	0.569304238372152	0.485197708201181	0.55323215227579	0.612540840800735	0.566850176310119	0.558728398189365	0.630191682048619
0.489139820025959	0.436494072331091	0.466288024606084	0.494420935617326	0.448107711818732	0.451123139064295	0.430705630319018	0.434886141258505	0.378367169094933	0.51185382477995	0.507576116253744	0.560645350802167	0.557352921199552	0.523671582073765	0.415775634343084	0.553298421163329	0.531579157340879	0.515722802074544	0.61655965071083	0.510079050107977	0.518671134171728	0.578242254795169	0.521961409848715	0.630665642157031	0.639431323131167	0.485353338642556	0.553500793341778	0.532815693696873	0.617978813923955	0.57257409818152	0.539025772044816	0.648440276622667
0.477581975208916	0.43913973642543	0.511297152301356	0.483712961323797	0.443759534212317	0.471044163412498	0.512066305105569	0.524125210814935	0.522484241974103	0.511704946694856	0.479492519422205	0.50927261590167	0.535123860353842	0.527809264615633	0.538716689950207	0.528244996536457	0.51641494543995	0.536528913160296	0.51505492297817	0.563778696927205	0.511443362801765	0.526046214127622	0.523876189437577	0.521385346705516	0.555955669374128	0.534850878703019	0.545645603354539	0.550775478523585	0.558881585267774	0.576802322221439	0.553607091507365	0.57071357368045
0.501057289427456	0.513929124202477	0.499769170497291	0.413797685240004	0.532693275280126	0.52403650179877	0.532813306908932	0.550842916686644	0.514478358678928	0.587532287314318	0.526249872052287	0.517397968489883	0.536229565202619	0.516866917534094	0.527598038082307	0.520940117774774	0.543117891102115	0.505726545453606	0.53685990613113	0.475286929612625	0.454950777746519	0.518402510213231	0.513787416272607	0.494258321906125	0.541400726231844	0.564856481884065	0.559304581090669	0.531577902849234	0.511924097051135	0.525633216045199	0.568015879805829	0.520332094682457
0.544551593680128	0.595525757554937	0.595272157110595	0.467106274924279	0.525106194797008	0.541241425808467	0.591403975892721	0.538845437015239	0.511017030508183	0.627206560132602	0.572547627910263	0.498175547725568	0.462823891435851	0.475130398194877	0.466576431745305	0.487825835375179	0.552799440840842	0.485593112888042	0.474986664874921	0.491036110961071	0.548527501002911	0.541188297869404	0.520910793081739	0.50623372440951	0.479173200954647	0.535048222047873	0.573323620234059	0.50384149208333	0.499279181276726	0.47108793314673	0.544817724628102	0.483002317722046
0.492943400410678	0.480506407844267	0.525642689026883	0.523884704665334	0.493806115569003	0.549785498480976	0.549413411133761	0.49027612903029	0.511068641411912	0.475559567872793	0.464642157108744	0.476711573749588	0.520851316422174	0.509793962329582	0.610591993965606	0.496909143266525	0.519196841077079	0.52069304093505	0.430551490754043	0.583517652554081	0.523196171213582	0.501465637507012	0.540455583319278	0.462447704238796	0.546912434447141	0.589513299896511	0.497221928601577	0.565814179817374	0.509488693651746	0.603511349066245	0.576821246426653	0.626226187245027
0.53634032567579	0.488305039242011	0.537866636588829	0.561495933928897	0.447687791494649	0.536590065764421	0.551426942249081	0.472941058870496	0.501627931824217	0.574174594613822	0.538573766516021	0.538514818811164	0.499213183921281	0.50548912030463	0.484039839327316	0.524022411884283	0.569098421187131	0.556859951726455	0.462606389010048	0.56229251579286	0.57785773265635	0.512931400493584	0.518347939217865	0.494568030386963	0.506968782060874	0.507876860887395	0.533438722440497	0.536139379988759	0.53831864829389	0.541377320775667	0.536156958577962	0.530463225863493
0.495296629232654	0.495903900650836	0.513580401106455	0.541528889919667	0.493522751989506	0.510197090087587	0.549722478217341	0.536716416392015	0.53606047452636	0.50974622411571	0.504916721258346	0.511583329573406	0.519539438380256	0.50433248946252	0.514017563435609	0.528973179238812	0.540708153311362	0.527401369084146	0.535553384110197	0.524248824552487	0.507116534236514	0.530428330627608	0.516189348678231	0.537636374140713	0.520407821776018	0.535082273341641	0.543938181046318	0.549598597325318	0.531854446037355	0.543940804348766	0.532171483999603	0.563373203439373
0.395080903010945	0.514435439597531	0.536432360666842	0.57658499118623	0.460195247050207	0.41288087185203	0.453329616903046	0.55564447212238	0.486152832040018	0.53154651141373	0.52782274591998	0.459464162632436	0.501274226477403	0.445806791869767	0.512455402105404	0.494515349001079	0.492394447909891	0.532972177305644	0.556842918137936	0.555480880941605	0.566075545272632	0.553467992653824	0.580255847693406	0.583268338631959	0.568182858347366	0.558480121318223	0.62573668152215	0.540497721900254	0.589415803848447	0.385025322648619	0.643600835683784	0.645732798758911
0.406633985860844	0.387394218726114	0.458211464601481	0.637744940125262	0.485856068763087	0.562317323124913	0.503778043371253	0.431208632475481	0.485449458437169	0.436016086264631	0.516444565244379	0.494457839564186	0.521321255435319	0.580915335861458	0.562306348444986	0.385105014795046	0.449925260224976	0.595331641883153	0.473277130122844	0.587755203396304	0.60702660457037	0.512554745548013	0.599829063133278	0.608754082036109	0.568419909895157	0.580871885721272	0.531224419041721	0.553983566807797	0.572379590980564	0.609244009715724	0.561178973414977	0.628893870689516
0.580637328668087	0.657940587517767	0.626530255485471	0.383259570433561	0.456567348612672	0.587330112793002	0.570310718031351	0.531957584271568	0.590886590802609	0.53571915658075	0.463873617031523	0.489309970271205	0.434643630906514	0.406592004339439	0.672992831999422	0.532175747191917	0.501942245089325	0.633197924182788	0.471938953912375	0.682467286646914	0.472052999165213	0.479129164000717	0.560991479367651	0.578754623127173	0.410795514185332	0.63150305649024	0.472423243542648	0.664944139627271	0.432990078414681	0.503136373810844	0.550104471098997	0.410295688318206
0.485149373598199	0.516408095100106	0.534087881356124	0.548600050553889	0.493353710356313	0.573980847176224	0.5391617336245	0.542656735388381	0.541624908820779	0.565970946003989	0.47709458706969	0.506756487466786	0.520625152478566	0.49235039305354	0.530041298762797	0.504896733207002	0.544386626176041	0.550069615559901	0.489052504076947	0.573339461638958	0.558088923440878	0.497534078622658	0.507227490562266	0.527500865337992	0.522930693596355	0.547413688108759	0.537635684166179	0.548507161040055	0.524841646306707	0.560126547991531	0.588524554479744	0.532558530999818
0.502365587389122	0.465183074172793	0.496669753895034	0.584884275240883	0.503693965646847	0.512608844359131	0.546186250915206	0.526707418674562	0.505313864911471	0.500228847457462	0.527779255766155	0.579781746181864	0.527924099784864	0.516036991810017	0.562521582100267	0.486670097337028	0.507378645117052	0.559298513614958	0.509955317910049	0.516869623640095	0.586406498813714	0.515997426071576	0.522634113108961	0.492339259698624	0.49953281742903	0.551821973968628	0.537923500556568	0.609005502489566	0.535963768771198	0.50876961531909	0.6077494676147	0.586636386939203
0.414351410793994	0.394214663962126	0.477851426246907	0.478211382790459	0.549847103693173	0.466609171928981	0.486731254928542	0.532679934292908	0.5030896422026	0.404783268167632	0.522976086961117	0.531927480395756	0.581800801810929	0.571932871531541	0.569166429189305	0.542339734960646	0.514324310305033	0.539434918689114	0.636617519240949	0.55711737611595	0.491106897239723	0.523469628862533	0.542476408564067	0.554086083251939	0.60025790367959	0.579859697780372	0.503246013846641	0.578771781441065	0.547806997979887	0.624213461018902	0.559612874471715	0.636224533893771
0.413447928315211	0.498903174272567	0.507800931436632	0.586187945094159	0.461615878967667	0.567276374111864	0.529108737920128	0.531183528119304	0.539902003986768	0.520057125871411	0.514998757719232	0.51144145640404	0.507785526165531	0.521078709481198	0.53025941631187	0.501220853902628	0.544614729938273	0.542225651241822	0.461911783623383	0.536274675242283	0.627078551865307	0.601831975732021	0.535082559461474	0.515637496874007	0.527418588637319	0.568312782357172	0.566771166357225	0.539001685135194	0.609197591881808	0.530696051225115	0.54827002763313	0.569603571404511
0.440596869077531	0.416355592380632	0.451643291057758	0.450264601010165	0.547529705295763	0.491541638539098	0.486220085652058	0.535108796421508	0.501472268137261	0.46411425653896	0.501926068119048	0.506880871550543	0.585708544761791	0.550882636089424	0.567774012730719	0.552324048451059	0.535567240044567	0.550709933746921	0.6474267063511	0.542316212472994	0.524097149898902	0.555029775116502	0.536189374749957	0.610116698880597	0.555538908090233	0.556071956448607	0.499734617255421	0.566177644764014	0.569546048833328	0.564686412045311	0.586280297667379	0.623442019409284
0.453740912799908	0.445288804784042	0.463391540057269	0.443178291309577	0.565248617065308	0.494829083761919	0.486436033990163	0.532084723076951	0.51561404308218	0.42155054484787	0.514543086120639	0.502619731291429	0.558886220319372	0.562567293927298	0.596941539713748	0.563664846577986	0.528692866854112	0.56057598786087	0.654811034531109	0.518917238800474	0.444123320814239	0.530564057185606	0.522543158061209	0.597703430300018	0.60391632813085	0.580361409218479	0.523780282744029	0.544856831754303	0.546132756741951	0.601207723108027	0.565685669727382	0.640835536770532
0.431405105529695	0.454713248046829	0.49907044715856	0.482866425507749	0.493375439143034	0.444711009341426	0.501635415242723	0.520620259818612	0.503033325281574	0.459449387916819	0.549210299597943	0.517223446175888	0.567572024589297	0.564951624017612	0.522301735955058	0.547806130253989	0.491933495166214	0.538757937561737	0.623854914328782	0.526338755335954	0.527358530305076	0.566154893088114	0.545133967473847	0.578198309330858	0.593734982765048	0.566634009793552	0.533582869151794	0.581941630851852	0.563930986913492	0.595979315166719	0.578194521290418	0.62096847631607
0.434308209652083	0.453638903855785	0.446386972436012	0.649870986939348	0.467878120839872	0.508411588187487	0.488416558321522	0.47930223589924	0.513711278142563	0.453366168938137	0.511796793337997	0.524064946304365	0.533882422785042	0.564088613837504	0.552139748551465	0.551405551530732	0.512330634881443	0.581761753644237	0.521995837012529	0.550886066577723	0.581076607685453	0.545898696507488	0.577564047117816	0.552860645971508	0.562421934597684	0.546104432071912	0.543822226799569	0.56182603184754	0.60952734909905	0.594443238888043	0.559966734660309	0.565379745770698
0.464880126581101	0.541951348058876	0.506258758703452	0.523326566270708	0.656201157891215	0.496557370320822	0.489275769190686	0.586978849564467	0.489878665930754	0.417857374141687	0.517144899218814	0.474205358071371	0.555638978608384	0.55756023845939	0.585566038099667	0.541691196431941	0.489429912637279	0.563030581699809	0.587176625582922	0.534089899734846	0.576245566606976	0.475671010154195	0.501495701988783	0.570602285496348	0.57327722603701	0.587387216031453	0.451612691031634	0.555386360005704	0.506080959206885	0.587223702792872	0.532443015364137	0.606357952680425
0.498033845532909	0.481582486182763	0.4893143429792	0.46011158959114	0.572009441552579	0.512341410821924	0.452555216474753	0.559469122082992	0.468478770554471	0.572787535247691	0.554921064030761	0.500046935545463	0.602596456863125	0.555835270618128	0.525855093797157	0.557465273789447	0.566521720058886	0.551339795169448	0.570857649302733	0.547724349087673	0.510292379708805	0.541183274622432	0.54503292457863	0.590530000741934	0.556227874710372	0.534263330729326	0.527157544329684	0.581337598741342	0.537153772176897	0.53096679739267	0.556310704875392	0.5315560871803
0.850052515000644	0.785738004066981	0.588236401030663	0.575139349820015	0.621245228131787	0.585261521328993	0.567900952678934	0.556380687718655	0.546749316285381	0.698509244297479	0.567573070174978	0.505615144617999	0.458590530637028	0.424831290989662	0.41786891530119	0.471558794447275	0.571169091832961	0.504247674358638	0.394989048987404	0.50022351190707	0.567369876939505	0.537275850385055	0.494890888844831	0.461154535346215	0.429788915769277	0.526293809153231	0.610893657395368	0.492834772826026	0.485151734649225	0.448921508217268	0.507544402198555	0.437014239108937
0.420235645973425	0.413564212244517	0.465410915268445	0.649688282020356	0.52514011632478	0.593846872705783	0.573593909912315	0.50752210148091	0.590901887828365	0.476064049525003	0.568907889946809	0.550439711823134	0.480894774268043	0.490408749254123	0.476250530831826	0.55811007972687	0.529237062874474	0.548746288431487	0.512145800080127	0.626742014131906	0.650815850542139	0.529655358202593	0.692977451396114	0.513143383483111	0.379935142572681	0.495967203162176	0.576716069825026	0.571826592170372	0.563742139500794	0.526637361593781	0.611433148024714	0.523458068071346
0.546124643643649	0.518601408538328	0.613864176676149	0.623634097161214	0.553759690146118	0.517055061350445	0.554821102951941	0.539674790375874	0.548345741696568	0.601386166489972	0.557620679956969	0.526151956836978	0.549816417747321	0.492244491496013	0.475563510495923	0.480539004734139	0.571287636031384	0.504557843687381	0.488323489133631	0.495757746711684	0.562371428311263	0.551268000719267	0.513573766341244	0.514430888988719	0.527324358468153	0.583728925683185	0.544742089958284	0.508629734808091	0.539122197273041	0.47269105010396	0.591930480068246	0.552210347027867
0.494688755213967	0.368686119732726	0.408128281460546	0.519811235266155	0.671246139343692	0.652663868596762	0.547012901404831	0.525140340792203	0.429513372533131	0.592520716812655	0.556639182523038	0.539262870067333	0.586925411297144	0.542543455522053	0.443806474142984	0.538826366520213	0.599948843102649	0.545860383910511	0.363413059572074	0.441090980872687	0.506097219298334	0.725327311704963	0.445111024177764	0.582504587879243	0.552287186379174	0.42298791279555	0.595602896809668	0.576444990306435	0.425346202788669	0.575550995410672	0.746471694033176	0.731774017306886
0.412485744704028	0.422496736749822	0.468811079309922	0.754093393198316	0.597167105931622	0.491174924107538	0.498508855455049	0.528763626344047	0.461549888841711	0.472300099996857	0.551144840564535	0.52701125940895	0.543501752398472	0.54035579390989	0.590952153168601	0.508167336487586	0.516570203747126	0.530290548343698	0.619684906122349	0.563787099090236	0.507650665537421	0.498510887364205	0.536065555815435	0.587323949156033	0.608806406339488	0.545713807930441	0.488125563652716	0.523844999032311	0.590218934213906	0.646190486072356	0.554295109394163	0.610899543368508
0.53988979338377	0.533102603761772	0.531058639903595	0.422103872145905	0.570369771406815	0.481864398256468	0.536057963716874	0.557218870194773	0.509881430756918	0.501217735217891	0.513633018523513	0.500649172306299	0.55318196702598	0.556326977007264	0.544069399874661	0.532205003490958	0.567634418664591	0.563171717944817	0.613000928879292	0.495412066147997	0.4806739607363	0.523706317324295	0.524073935971979	0.573139012313216	0.600583522062197	0.595153626613843	0.506622386232661	0.561792043231425	0.542602091539602	0.589027314544813	0.574280937525409	0.606629533629963
0.549798831356762	0.586950847727374	0.642144815418674	0.450477521265557	0.611666170588634	0.563281246444138	0.56773387519323	0.56611893480525	0.582497110697295	0.599425202935171	0.498189442079723	0.508825806064998	0.611524930540106	0.501722920259303	0.62333191915076	0.533456349823687	0.524198811029926	0.602775987239163	0.481443493931611	0.57867398697203	0.514813825898703	0.3860484142908	0.475473725973209	0.419155518401811	0.501096630960279	0.611244312164859	0.480353204423435	0.566566733934456	0.448965006188832	0.559541644824709	0.643725011099894	0.532596971131351
0.486277458662974	0.586910643238991	0.493685822992852	0.487640006275441	0.596852586690516	0.484595454741195	0.529334191513622	0.627635262567694	0.554357437342831	0.495522864049278	0.534580989853352	0.489260839851922	0.537866856872137	0.552417613854252	0.622407424840854	0.556596898499922	0.558213337308743	0.496118955573405	0.601630736577642	0.512992416183465	0.499581951153289	0.515874461289114	0.555351743037221	0.572896331186429	0.557421112584402	0.570721715389189	0.477071786995616	0.557435662085891	0.539942962259122	0.564394171288313	0.521488063377821	0.619524326226971
0.507868129482792	0.55935286731272	0.521666804114721	0.542938644278751	0.6484429247257	0.471727323437299	0.517086614697844	0.597032989967214	0.538449435966501	0.506863776393422	0.519150093103935	0.490522434797849	0.529464725390159	0.575949445636526	0.597094969416394	0.55217692624672	0.510208903613784	0.501743296168654	0.620770562651409	0.524993382728223	0.478198149337069	0.516904327647536	0.502101708806318	0.560063004180599	0.586693406301221	0.573615035473215	0.471246457157275	0.573015690574152	0.543108024662784	0.577315726451548	0.55647662862156	0.602211619947113
0.530208414537261	0.588385717914577	0.578774943983277	0.455478192793478	0.564140683970186	0.593910090808487	0.579320998579455	0.516833890753172	0.552067289367078	0.642535923869407	0.571443890737718	0.533986625155601	0.494827132533798	0.522525143370642	0.482186333099628	0.473280354404259	0.578117430580343	0.56228001696412	0.488309161206303	0.479331161372842	0.59203697911584	0.604705687024353	0.574563212887007	0.553172739658948	0.493120432148839	0.536394837737333	0.622042950472344	0.526279712775991	0.539977521747862	0.499411071378634	0.541792926054801	0.528986353981759
0.572371027504753	0.531704114798214	0.582716945850525	0.545637474315672	0.703415398033825	0.384491339597502	0.571287767556237	0.576492997325925	0.536142389255285	0.600672706322177	0.375100666371151	0.567315475487701	0.618086563884247	0.553351691845767	0.625822012994745	0.563280070157729	0.469670951842808	0.423541116676676	0.690313696412309	0.384805885996198	0.432880591713204	0.515709333293366	0.54353950064607	0.562314115698536	0.502519729110777	0.65595783184047	0.525224936429386	0.619509515319969	0.584111875937437	0.449817605955662	0.545351431297028	0.593374159745156
0.576124148876698	0.568526326643046	0.532275797161912	0.582044377585282	0.451779986668736	0.508853911245607	0.529027073839057	0.502072136061104	0.506184620283751	0.565519632719979	0.574310709037577	0.574545390888221	0.501017260778724	0.503768337392276	0.431170032633819	0.504864553212358	0.551714189110116	0.553226551107061	0.473895694282904	0.546080835228214	0.629983529560758	0.598696285964397	0.582381587948202	0.554940547183666	0.53570814230051	0.50282953159285	0.547848022923149	0.529332756295139	0.670646615970046	0.537303905739557	0.54083961836731	0.641424321213606
0.554325691227227	0.607992127993888	0.641888352604208	0.389552290480898	0.514832442666047	0.598979130603286	0.587576997691741	0.548937449312676	0.573625158276622	0.552458971714452	0.535916011660971	0.52246318042903	0.480536966707549	0.418124638816143	0.655767572023982	0.567896057827187	0.546755510993183	0.584017227992269	0.488394347606401	0.662267877563803	0.482434761341074	0.509995692982022	0.583206306868286	0.56454384360781	0.436111992328986	0.677473470914614	0.480600125446077	0.652231995373954	0.408797063286419	0.585382052724	0.565954885680003	0.431609564798795
0.512981135377949	0.527993034017188	0.504356154232947	0.554402688030297	0.586312420785565	0.523019616973389	0.510783625102364	0.515702382198486	0.527912638086177	0.468685084912944	0.530003470602648	0.541185332270859	0.569745210825959	0.568489719831315	0.585075875446768	0.542197220134915	0.550544350872295	0.557945786922499	0.587230418989142	0.561150936919443	0.533839350643796	0.544055524153446	0.554972676819955	0.588109010809184	0.560627225772219	0.523963180593113	0.529983356809491	0.541221020007488	0.549163320602215	0.543026766666701	0.561759950728308	0.567884569127948
0.502749999142947	0.466137018437893	0.517780660405378	0.546059506325945	0.568457664188138	0.45495274585443	0.561212583260929	0.501173086724767	0.500364733595256	0.548705725979986	0.583926509119011	0.572258164810602	0.585468519822028	0.466283112044747	0.511394618296397	0.594333318128069	0.481226018370179	0.626494305109759	0.449496825823954	0.493061541513254	0.536813175934675	0.591280291922175	0.607424462291013	0.501149118652939	0.581356048717829	0.521069821877969	0.557351464509169	0.655125811235538	0.606938792311853	0.597546840591005	0.579206942093115	0.578771521973647
0.504672725338248	0.52280699787795	0.507639905862139	0.564131983036049	0.579657843854971	0.513111238582132	0.530163101987178	0.534404535505579	0.556187221962903	0.446517156854331	0.569038264082705	0.549050969410383	0.574079308636012	0.588084298933497	0.589346973529345	0.545841008734847	0.516241894197811	0.532901432485927	0.626338135919612	0.52535123689856	0.505736568015277	0.531990446049345	0.531560996069138	0.584278072890112	0.582392742934328	0.524198550352205	0.539289733703442	0.509583084524441	0.53955244139524	0.587670441301849	0.561663245922451	0.580023636115461
0.515534989269452	0.548353269392561	0.555984578914713	0.592160701692268	0.486855086633052	0.563821876596841	0.554823723879694	0.501807459046593	0.524656701885917	0.575591772590143	0.561833503027057	0.579597561624559	0.539307519819335	0.494033384783628	0.484679028135459	0.536037220632954	0.59006362935052	0.5849154370336	0.434239851981369	0.583269158015032	0.623064733235266	0.591123839050159	0.569958145418812	0.505007616569885	0.518460087723838	0.570492258620041	0.605563905645354	0.492698924598132	0.548725309219941	0.53153308937699	0.564289635742261	0.548147798266568
0.523386550835307	0.483411072255118	0.517013274152652	0.49271480538869	0.542628888980196	0.498810947519284	0.542341910682711	0.560382671651793	0.530466631891009	0.505433954576983	0.527098466159143	0.522782275030606	0.551636610431006	0.551021302068082	0.568035357306439	0.564845479553957	0.582411439082566	0.514378230932961	0.618610642137506	0.512266723278986	0.484473803658775	0.544620011101522	0.557860071528436	0.583173457319834	0.589312111212347	0.559901175113928	0.524869136297123	0.561195141413264	0.567378080027728	0.594972362023127	0.586720095727237	0.616793744096989
0.592524151496416	0.626348681216001	0.593985566852842	0.578718921322388	0.604251365876079	0.558578324336114	0.576419732298344	0.573612292620952	0.543340623361232	0.611054177813356	0.539306895385264	0.520497361438666	0.531827353487925	0.467906683888907	0.51326327759315	0.511578828777315	0.569540610671995	0.545016976203069	0.459547927504691	0.553296183660955	0.561171267942868	0.551098400877111	0.538466690556685	0.528748628858054	0.518576432622783	0.524206272707198	0.598542231346449	0.526951500977717	0.490370250107174	0.504279063712391	0.555158462087582	0.529254867410491
0.521114925311886	0.551882521421679	0.511128520837047	0.552039546887613	0.569170260015179	0.520521002020179	0.521893770185465	0.552247630802606	0.535402692378832	0.461527272243164	0.557700796286553	0.532660345632535	0.553739415905128	0.572429359521421	0.557844659746324	0.563030274159316	0.545061132636036	0.537214257162662	0.613931805920384	0.543141012668187	0.531111914571397	0.541236805516954	0.548349206729905	0.558708796549909	0.602731648332326	0.540366265352822	0.534603203168872	0.561343441920156	0.544710573139918	0.55832790685149	0.538845137292909	0.585598834118156
0.558615188475865	0.581996241781269	0.473712827626831	0.578864278547296	0.596722600207404	0.467204040885856	0.525596381046316	0.593620278071872	0.506099561365159	0.485505241314325	0.506273758671486	0.501585931549542	0.568833774369893	0.573691699052133	0.563364139723854	0.532601545876051	0.505113974069934	0.547111481190287	0.61888166098147	0.516191137351042	0.561540309460251	0.537308113742817	0.547201614405154	0.563647434479044	0.54868281726037	0.577917797127882	0.529374662430196	0.57488376253113	0.542314246782863	0.597872495784168	0.549961621835973	0.591808418641274
0.537160128673321	0.562940925630476	0.496678035893448	0.479206899751152	0.53155071244589	0.569432529819124	0.491070685216512	0.666861683973959	0.480377063034527	0.567186946121302	0.544749887427616	0.593090141176796	0.448568118918796	0.501580609971214	0.586842045798396	0.484473150058729	0.49304814005881	0.525062035711069	0.589630786428542	0.59541121223396	0.557357870584524	0.562874783662793	0.622293166587042	0.6330174392228	0.540463099046684	0.547306338839252	0.512193717670751	0.575253499266382	0.61096969352911	0.506675294540276	0.575694756174836	0.589252579560789
0.567980011386778	0.666590858323827	0.634749428309878	0.552960077907306	0.546404548631588	0.598966809126916	0.551655513956011	0.586213881994175	0.565596512331509	0.598521591919943	0.54437026688476	0.536064270913166	0.516535442571277	0.481578608518734	0.534180463369343	0.523453249259969	0.550846579148024	0.5118715220852	0.476431160567793	0.533084707307262	0.576912708174783	0.560027119643636	0.509387893621899	0.511000449579322	0.522397579958135	0.548710645870656	0.566029703499903	0.542264701281838	0.524210453215616	0.52985205799693	0.604821166477508	0.512700086448178
0.515372278045094	0.511027862679518	0.539180843447954	0.573101976575219	0.547567643106393	0.539990392028531	0.522256819966345	0.537591113158125	0.505220091821931	0.480521105412124	0.551274202293398	0.518513381255079	0.567567472569705	0.574803110444496	0.571383729057984	0.565406937227246	0.528183771363626	0.555163188241246	0.58996886046038	0.549780138913737	0.558563733673422	0.560288590469189	0.564575454851156	0.590270388139635	0.577344245261011	0.542942658604481	0.514909044903126	0.571314241244017	0.560899795449819	0.575781894141956	0.529410766738378	0.60635203251873
0.5251227719569	0.583899400548038	0.609572630519003	0.518642375557007	0.510038605752952	0.5890629040003	0.598674823730217	0.568400988981574	0.650904633749818	0.62684388969733	0.464445022256637	0.5021139009032	0.443717821986805	0.45892009321542	0.661220958355441	0.549409850524618	0.536465184608325	0.514100109130718	0.474463844495315	0.555832945810246	0.550039066385623	0.580818356947896	0.570102327410309	0.468664920898205	0.485861713658549	0.6638720998237	0.582361092229675	0.580258405416887	0.557737810704318	0.53178660351463	0.637996604902364	0.478443918656297
0.585647881619023	0.546488971343096	0.568148246124957	0.478960320292378	0.670783067442247	0.423676171973137	0.570181267638206	0.625082246269848	0.548770013049272	0.571315428363826	0.441019084269241	0.57598201559655	0.623981090743186	0.554290049290916	0.644123768420734	0.549479750233197	0.502132760715289	0.494178903924068	0.663135680040704	0.412308934371	0.425501031371569	0.546847292877284	0.55620459732119	0.566453137667022	0.531145584547075	0.606034527029166	0.571581832929779	0.622809230081629	0.567799207580196	0.468456411480936	0.56867615002227	0.576804221568329
0.508317832434287	0.547264929673412	0.532446575834008	0.590767592127245	0.560027795077899	0.613828151748717	0.584568345334704	0.572066779306825	0.605775909577699	0.596199946784515	0.569630222137557	0.584509838395453	0.483984793212943	0.538054593425312	0.530583184939215	0.475582865712608	0.540225198600224	0.517226105738655	0.50994561491203	0.519742188833989	0.630698059898088	0.534147471910601	0.531734600429947	0.558128800654144	0.540359934207527	0.568083235773109	0.584066581484515	0.555622726859024	0.517799288836042	0.507846638770568	0.599529300818468	0.555390405525173
0.587291344196136	0.578832286435677	0.521852998024111	0.541318034777311	0.592264905409447	0.497071697408481	0.515499156190474	0.569537768214487	0.536428063650808	0.441758599454297	0.528769287047018	0.535955462387454	0.553049372240199	0.563234911083156	0.598089617392705	0.571917554176317	0.540130272030914	0.556029648162946	0.591033735732624	0.542887496026925	0.525759467827477	0.523142514626636	0.567922974409862	0.602627269779649	0.599311252705233	0.551434735554291	0.532298341747916	0.552525163482446	0.570345786222097	0.578074712976669	0.565051231240926	0.593587122574076
0.461003167174774	0.465795237668892	0.56271854226161	0.488874105133583	0.541974985879836	0.563260822007629	0.513386833811715	0.546746506523733	0.542354097996013	0.468113746992716	0.54020149166965	0.489393080957812	0.587795647887151	0.545660117531444	0.606549456123546	0.573559652149575	0.544087167145146	0.541075128489765	0.592116336581448	0.562378017718005	0.506013591588532	0.532894944588115	0.597131474456634	0.600813320573901	0.538141174940708	0.603626154037089	0.591854001662257	0.535364696658411	0.609746549404869	0.654082292252698	0.589969169014452	0.63070699844807
0.457121340639515	0.462415969108371	0.492902099265848	0.46928872825582	0.541321061422572	0.505336283203794	0.505267654776155	0.512947303762944	0.505933896997458	0.450714122182589	0.533769963237569	0.563891330769201	0.594199093101874	0.58635578397764	0.570602214332366	0.574354298193881	0.559561363703567	0.600292036774997	0.620032906095553	0.553348128315045	0.530191000660795	0.598039230962379	0.580436991720605	0.635003849824543	0.590504675322668	0.580108233942704	0.552103670395727	0.596366577236256	0.60303515504262	0.587539716958082	0.567026948059078	0.651096316735905
0.57474943772152	0.57515678961909	0.412759528800586	0.664107123079985	0.480209968778572	0.314395820830028	0.412854541416064	0.596284827985895	0.348778503473255	0.380812314451949	0.669524420378212	0.600030573472141	0.60558075525769	0.629332106247788	0.462181999405307	0.625652640152054	0.545694132305139	0.623242461584374	0.653119053842703	0.297214374599705	0.563216991191454	0.584636817090416	0.570567849810405	0.662545334935014	0.718259226297039	0.602027453947465	0.515013263156394	0.581060722719651	0.662377806084653	0.57325536981675	0.53099709969468	0.711482808105195
0.54419055330867	0.569691587947747	0.592752560878414	0.507012308170888	0.521465712028489	0.563459684223585	0.597749115951115	0.587500035126289	0.579488922304867	0.59288306933816	0.524080338603144	0.526028089223333	0.502488142112462	0.514956977897143	0.593260328016555	0.551042911706865	0.563991005216264	0.530152329795137	0.51614811081147	0.552602287087716	0.529010494421203	0.527085598480954	0.559172506988088	0.545390576802005	0.534507493784909	0.618581003424384	0.583129399906837	0.549553862919939	0.554091859575968	0.553115243869578	0.62159953289055	0.563625128624589
0.517976949496236	0.559238998496341	0.478800470640959	0.590160552403058	0.505180939131846	0.534982946254216	0.550773116134358	0.560826036312945	0.55939356894672	0.516246529981146	0.554162192217669	0.552649950909255	0.55976157313538	0.575021766508836	0.570278341961268	0.575645467344054	0.527420599426685	0.57813679714506	0.533277517376816	0.576558377624795	0.605972702984523	0.573221031719728	0.567557735146623	0.562539189071975	0.561554404567115	0.546059032133526	0.564616155713066	0.521099825030875	0.598708096479734	0.562707942170263	0.575044415576916	0.559907669176787
0.522097583727267	0.562152540928288	0.470393968251889	0.5242428185389	0.65568145777621	0.485461390597322	0.509812030402664	0.615471247254774	0.53483117816667	0.499335798961503	0.537557548295897	0.535823399675415	0.566185075679592	0.567157840260326	0.600300808114368	0.542555050688377	0.595337881038625	0.540565671309441	0.629029901960419	0.520396740177516	0.489717592039412	0.564818528689979	0.512471835690653	0.62266607564353	0.598645309461059	0.570906086447022	0.510564209265834	0.564753804446668	0.570826882953659	0.565222553063312	0.552833810183684	0.655086654211309
0.502381992931491	0.5476051648272	0.55306534287008	0.519311321773915	0.521724099309152	0.559753892887985	0.572401933189252	0.580022888959211	0.569928341055654	0.577085043501445	0.514425348772969	0.513616510908849	0.558497646342078	0.548381343179295	0.553329400457347	0.542761064937618	0.572647641122862	0.560630910175203	0.542175594297933	0.585627709835151	0.569538433192133	0.545122660956486	0.557899016797858	0.566898687792904	0.544802153696255	0.588574903445042	0.540782589096335	0.564276814318078	0.593597724833301	0.582239167458071	0.606767121173603	0.546546109569674
0.518052653329955	0.567334731905203	0.491144506689108	0.60151129286325	0.618214124641164	0.521757836434196	0.505866478316627	0.549687711830531	0.552057044573127	0.410824489499352	0.588444822354969	0.557559093583428	0.559306663685293	0.575892734830477	0.593220941829665	0.558615398601364	0.521206158842337	0.569716603225139	0.669431870150806	0.550211196985229	0.533479564669242	0.556785529116443	0.557772936056796	0.607439687427385	0.606028735008956	0.53861577289694	0.472591415042142	0.55140645678009	0.57608702898785	0.565649486094059	0.573257218340415	0.586979934639992
0.595720732215885	0.586303892874163	0.624857926763728	0.599797520249379	0.536357107138203	0.567058938199737	0.554581430337644	0.583164882512954	0.602889797988679	0.578721742191753	0.583214474109485	0.504734420878545	0.532278682406747	0.505114050109734	0.570619810843963	0.505696404486296	0.571801171684024	0.516857690375555	0.503557571654994	0.562210512449634	0.564377961137841	0.538973838776159	0.537770191620795	0.533471541485331	0.533276062258478	0.617583776140699	0.546597212195309	0.564542760392857	0.549944005751943	0.56693474107522	0.610270339750401	0.540666988569656
0.483290672534487	0.478014578880253	0.533023555551841	0.58205923426816	0.507862615090245	0.462919013300487	0.528718935627135	0.547611445036597	0.490199795864631	0.440581649785761	0.567550924823805	0.563817009485497	0.557078308346907	0.597396876334532	0.563144538202612	0.552529098685459	0.528353060448111	0.579514552180761	0.615038503014633	0.6106613660216	0.599682936801977	0.551623968465788	0.60435988857988	0.592492843345681	0.583337673038524	0.589768702877319	0.586295656467598	0.551416961695673	0.59289386419888	0.598719080089127	0.582893205684875	0.679724649250081
0.446358976238211	0.481187715444557	0.466129934905133	0.57155580912872	0.49084235450384	0.511504272113676	0.500408687203643	0.48001161857608	0.469664870764252	0.457596891365755	0.517712629099778	0.532997178844341	0.570346940649448	0.59549521985627	0.545983362316916	0.569134881887373	0.579768744539417	0.623693318502632	0.617473141289897	0.614110186206818	0.598764012747679	0.582252936212281	0.607969957919102	0.60432064016477	0.61866191380053	0.548942329623669	0.592731652949763	0.576425218081961	0.595644625229944	0.679211389090308	0.553085522233247	0.710533317802159
0.459241089768931	0.503151950651433	0.506654800932506	0.607007671128203	0.514123207796971	0.551505412547268	0.530827861260135	0.519902433768316	0.555304574400983	0.514573190123557	0.562574686724223	0.573266857482796	0.569245092962262	0.5344851504593	0.580350169833644	0.568051533461817	0.564123975900332	0.55781440867807	0.566425053849219	0.569963246118968	0.562003253096259	0.543770394994624	0.559559623316252	0.570370315196458	0.586533069453342	0.58676385321114	0.589461520778112	0.580131686736454	0.576785098872628	0.594152304996868	0.630752079000566	0.627119430420521
0.602473792140461	0.601686202257638	0.565462258597345	0.533361808071617	0.608860334497467	0.510943392867954	0.544959472290832	0.554497092758482	0.538349129133566	0.611128638682588	0.601908756337323	0.568048874774756	0.546118100286786	0.5437379380702	0.529127192419326	0.534645362672175	0.551460260353998	0.532515934586589	0.543503919456517	0.559827488793866	0.598830467693007	0.580229482987567	0.546646153580414	0.550324865351186	0.563007423242966	0.546959014299024	0.583268284097285	0.574326726882554	0.577694602364957	0.579352285760431	0.556266610615994	0.559122680855089
0.613654201794294	0.575508684602676	0.555457516938168	0.613585599638846	0.519554397548956	0.593879747336518	0.580146747142015	0.550021215841791	0.58122753012138	0.696506327118124	0.546464539844813	0.583246458212816	0.534247366180021	0.51427654158945	0.481738280614538	0.545947579033984	0.605347515086101	0.565089296871123	0.46268439260262	0.557174459541944	0.649423666988597	0.574288588330962	0.543506498195263	0.517537775449782	0.512292555848365	0.532777370085323	0.646561710513799	0.599728268721714	0.56432620633577	0.534464792800184	0.578719922190163	0.5098290585512
0.534519745648586	0.505295055758062	0.545462521312647	0.519834989151184	0.577044508898791	0.50994719168891	0.588234478414902	0.623559504033115	0.605064068129768	0.667717191474686	0.554345331416537	0.497827309890218	0.498860184070887	0.561142326300272	0.577292372508763	0.574167789978791	0.572475050197701	0.52640137527651	0.611128291836819	0.539031390411856	0.504114624293332	0.57676176611916	0.612757960801179	0.574995116732737	0.546561738426047	0.620898520561259	0.551116475637048	0.580121612220147	0.60182082507056	0.593129399370384	0.602778522950436	0.536198210090028
0.417422461065473	0.464539265493864	0.453138123449133	0.538142436204766	0.584265647571405	0.505158268968721	0.469163521659546	0.552122519981014	0.555782876127716	0.505501362891851	0.582362924186106	0.56457254440018	0.606063626994598	0.599497046363396	0.619636829336822	0.619327208492776	0.581284712180415	0.616610037361049	0.668049990861556	0.535137956327224	0.492969976972819	0.575580173944706	0.565411145135025	0.598526860482868	0.646283474529561	0.58051042345131	0.511401146333745	0.609037530517507	0.597290614132643	0.637010981362118	0.596948244913832	0.653116932185366
0.480580926843754	0.527267287085242	0.462127819944264	0.514558600975642	0.584123383829362	0.511491681557118	0.520268873147541	0.567372458241931	0.571135239142806	0.436644682050465	0.560210811306977	0.535156296008578	0.582763510957461	0.606495281178765	0.642803534491475	0.586777926870833	0.547759424812875	0.618792888149699	0.678740978158571	0.531785707336	0.511065287945466	0.574822413000705	0.5598452621042	0.620740434693273	0.640580850939688	0.630566029133754	0.539021846279428	0.591652237329462	0.58695721300174	0.614344263463401	0.561117952046994	0.64552237128597
0.599179780742793	0.635315953430466	0.538469371894391	0.459956001261908	0.71721153070616	0.486883041431453	0.526647151713823	0.642123879966949	0.553595865182969	0.587569113981017	0.575222775673839	0.521303307692476	0.573022294534996	0.574333436521941	0.610937343372475	0.554760002140642	0.550425156777799	0.538850991239359	0.607732791387858	0.538348724980069	0.430785969873069	0.548799299495986	0.541062494413381	0.546348328721672	0.566161287466844	0.585555612231771	0.57036469718575	0.625562987235169	0.571759702595324	0.529489233299839	0.613899475939685	0.668818656615918
0.466649094642698	0.470349812335566	0.505941818252989	0.466937023513617	0.57972309343867	0.477004263612881	0.534760192996587	0.562561500496374	0.520730088808328	0.467439484166807	0.564750714617801	0.588954794448203	0.608363972927041	0.591851434910964	0.601405989764985	0.614092485269435	0.571646233855989	0.58489412045884	0.680961756167283	0.56750401857933	0.509220152611408	0.592213714220627	0.601441406598326	0.628838083171629	0.641268010467008	0.572569541935935	0.556355403322952	0.602710110840792	0.582991409447797	0.680367162939141	0.587926314636715	0.638444784552981
0.513812205125944	0.578429092647844	0.485769958315198	0.542860406585897	0.591205584375473	0.510050074795583	0.56225384013645	0.554507145888101	0.490380043615849	0.495624680312865	0.55380418967199	0.604877120368591	0.520102619003306	0.605188956792384	0.619823939277094	0.611285131881303	0.562982747912407	0.516832395687901	0.689652798854028	0.571754941816612	0.498048116807528	0.600589897744588	0.564470014911775	0.60887122076595	0.576893251504387	0.657922633768704	0.558580901809513	0.587681794072711	0.577463656706857	0.647208527856653	0.614479255054682	0.574747973466807
0.511877207137633	0.47635057746478	0.508463591602021	0.519104863582371	0.520567426694962	0.544335577966853	0.530911948483499	0.542510446887834	0.55718112663328	0.522585969810105	0.557123458845828	0.559732957316692	0.56404123653714	0.55522894720696	0.577352523456354	0.570590295402087	0.599309538354294	0.594977204481208	0.588706856128044	0.590677348992935	0.588000464427978	0.582452809513611	0.588228851722312	0.612901522956834	0.578395372788398	0.576240004794383	0.608564229682295	0.621930896310258	0.60039938674951	0.611233824423292	0.651620627826255	0.66057715700019
0.581916179265277	0.427055258591103	0.617344683726326	0.574104993998269	0.483147383737928	0.491323723708802	0.472924561218552	0.540212944006841	0.39521336144051	0.499952362314833	0.631807167922151	0.66725514119267	0.586307081007851	0.594271203838982	0.592043406187902	0.523794742937285	0.55186214001122	0.60527925224196	0.661832257108189	0.607865349393112	0.540885026586826	0.634797407568861	0.650057729779941	0.623020292498819	0.623055188966759	0.600369650873494	0.465347094299458	0.589790215280514	0.54624814373416	0.595911305175333	0.659451116349767	0.641307828496099
0.554282740377443	0.62159926463127	0.627610308526243	0.679419408185299	0.536918380947726	0.69915286182413	0.627951892197378	0.544501654333516	0.702408774035107	0.646377736452932	0.514143351849561	0.577719982863876	0.453575732383802	0.463129760309667	0.684658756529674	0.602778483523235	0.5340776807246	0.519948509440026	0.467959708871495	0.626179448672434	0.622341121524071	0.583246336630134	0.576900213325189	0.494595648051141	0.458862227777347	0.660738706326984	0.589469443449027	0.577596860008812	0.540546692098905	0.369738979959707	0.674985944907176	0.444695239287236
0.589269723567296	0.747628154299202	0.643079648862294	0.585708030965793	0.587868802814158	0.607858850479621	0.61867598647953	0.602774370259502	0.571017170001749	0.659904513586453	0.5852260750064	0.588978778910501	0.514851282369338	0.513478608703992	0.501474520997552	0.52366595841587	0.580627607340475	0.558595961395407	0.482792065534623	0.537898219622206	0.628089783773236	0.586201716321937	0.577040387512012	0.54710326708581	0.501126496852751	0.532019126599913	0.593338189770684	0.567060020297039	0.570767239374792	0.503265628038515	0.581580581686801	0.515401210894467
0.633293767757093	0.464762073266005	0.474435111252055	0.557012126820111	0.564299344861913	0.506742233107498	0.520187657497546	0.549754979803048	0.488197562465611	0.461670583569148	0.567751878995128	0.50072629855454	0.637789610262724	0.630412236716039	0.578332870870963	0.604703906260302	0.520362915723925	0.596996583264987	0.691296389418997	0.585307018266974	0.566888968363563	0.604351739105394	0.575097374109928	0.624638601202711	0.665118242214955	0.589634142648058	0.522852355948109	0.582575470184512	0.569482388795302	0.641241889012574	0.56370475709664	0.67745834871236
0.576902763244842	0.505923057769929	0.521430272282618	0.576408817880027	0.519215449036686	0.603994732175192	0.535189465420854	0.473300798264094	0.570779662778858	0.644742221565088	0.620787382197128	0.62506437005926	0.53841882265414	0.524584885863787	0.528780899879972	0.555214830142995	0.616412055532386	0.600311834765481	0.479158721291378	0.622595854251339	0.711085221300745	0.575594748182149	0.601726028165254	0.560253274829755	0.521074839021072	0.587314890221572	0.656333673433543	0.576642367587768	0.556262503335781	0.568436022023208	0.631702184041295	0.538439894781632
0.639691250675305	0.565095274865779	0.519217584039453	0.647687476823715	0.652515040714468	0.578483935877636	0.487588711911886	0.539066708552003	0.441553730987478	0.542155007957909	0.529283087504236	0.510004636186577	0.54476008202654	0.575000753734114	0.627043300500525	0.531431910001012	0.58959585639858	0.514588340724856	0.660003120473031	0.60558496325534	0.548995931200925	0.591822362686495	0.593432677015815	0.597224243247663	0.605587256919044	0.581534813787121	0.575994654127935	0.659795115121601	0.6424352043524	0.614183222152021	0.536995430510498	0.499829226350604
0.478507642833739	0.530555333331261	0.483303876749284	0.61788776410321	0.49445435931126	0.590590259330392	0.543918837180963	0.549371298593171	0.54317610075112	0.48520829275929	0.571574587071964	0.557963538940909	0.550697785358739	0.609910940501167	0.599517529977306	0.575644327360328	0.554579771471442	0.602146923154412	0.604725792808911	0.63000503958246	0.595571936127624	0.607306157132805	0.58647784466822	0.629643463875527	0.575014181010197	0.563710675397435	0.582540119545615	0.593394509859924	0.60619655687665	0.628138726806126	0.595699020334647	0.632779422052337
0.499927170034363	0.482972739059744	0.490499253579265	0.476277576205634	0.575726052954462	0.533050443821061	0.574621541966609	0.538097803550812	0.559389248422142	0.520227468464023	0.564279566022651	0.552379100655537	0.56658741688668	0.574891241056095	0.604521174106952	0.627792021202405	0.584834517157322	0.598600704952693	0.64375378070662	0.561503581961824	0.539426789561385	0.57630184697847	0.586465960024397	0.591117199162351	0.602818779332658	0.634156822186659	0.570853131435314	0.638314685237679	0.611271958549732	0.639380044249028	0.610310860001386	0.666335373674977
0.519632986411611	0.590116771526386	0.561682739236067	0.673735290000443	0.540822624215659	0.691975228506059	0.672874055475642	0.575939587445076	0.608777589324264	0.588713248133519	0.501385146334842	0.531763554923481	0.478217426526284	0.421496351406906	0.720263836736899	0.70234156880578	0.533111395256689	0.669881561482312	0.467780163328785	0.714545447015818	0.526357538845615	0.57765605573141	0.490756974469358	0.56315022625428	0.441429476941964	0.510855011202763	0.524843523483973	0.695210512074501	0.572732458407062	0.553242182256676	0.665612246571404	0.522233167652539
0.431575232490164	0.405190095006207	0.465711230231815	0.518469186827584	0.516689570455835	0.520977782127186	0.503085179875131	0.484412485902996	0.501140059112004	0.493845861144214	0.506700914893483	0.597998557752901	0.601120205613565	0.61110943232711	0.547488288521412	0.627095581868074	0.603266130038382	0.616211873253615	0.663347776807973	0.622872501464763	0.615190913874839	0.6196884278279	0.634074848283526	0.624074683134413	0.657693105174172	0.607583050728051	0.607870022818206	0.622069051659638	0.641397235175328	0.675136048816381	0.581634936551665	0.720823287604802
0.595160676214554	0.463983125650801	0.471650172014553	0.552968141524288	0.597788445935284	0.47960787562598	0.528691397157327	0.559686731614293	0.515361004005219	0.4218110606377	0.58617035454175	0.547736384532416	0.626068815207533	0.622518051702016	0.5717212690914	0.605473452502629	0.568840269282074	0.558662955166369	0.716390439575512	0.5807748273662	0.554112864437935	0.582726345004046	0.614966927756577	0.666253399783421	0.695962173045396	0.613427973762924	0.506956497360897	0.595215691709331	0.624380708783956	0.662324989420763	0.548722864556721	0.653430413309654
0.569415493482941	0.660446629243859	0.596450100936399	0.563180123131516	0.5663103449948	0.539902872069975	0.629069311562831	0.635937313074855	0.643772490147678	0.627335336957791	0.57657770658601	0.540930179428377	0.531775991667014	0.507685294048296	0.609866826280635	0.521476321039347	0.588822147061118	0.519459848210564	0.4772929373079	0.547594281629286	0.647633203590386	0.594080890117464	0.555590723367905	0.608571801116965	0.543648194656699	0.672132921143912	0.592814597998647	0.577366417238983	0.574237395212612	0.536874149943944	0.614615054613112	0.518929833675364
0.566837568639983	0.54481330772883	0.568741693067776	0.485541392191652	0.598830156252088	0.57103884245671	0.581069588132657	0.595251872662782	0.541483211524778	0.561491081013766	0.555237429337739	0.55593588420258	0.569398072115349	0.55465291571008	0.595839529478465	0.586037425816317	0.570302779012986	0.567410536764267	0.639964273669517	0.589421962548401	0.527493792736132	0.556382305128589	0.551383861795931	0.591688211335172	0.617253810901253	0.638073387218998	0.575929806590107	0.597690237928845	0.605706616730954	0.630231155197085	0.624240617159293	0.58611024979178
0.530659572079024	0.550978583043656	0.56009978144916	0.754758061231904	0.547843005904843	0.67707526083548	0.654503114909307	0.574658007569068	0.606052278496599	0.569945578989352	0.526829283515629	0.511983870245218	0.480892612173781	0.448435593202526	0.693944472363289	0.739575302221173	0.5178879910879	0.63593855088412	0.464083385896271	0.715830398227932	0.531769181463423	0.588017450440766	0.490200322652325	0.569978842386222	0.44969321831735	0.512980901265644	0.537410972823167	0.695670319546292	0.564958338347665	0.567161820151507	0.671529377227675	0.56245162550648
0.459658815811967	0.481912401777498	0.476589973573811	0.562460949285256	0.537922907373938	0.50113467021662	0.530897533205752	0.516148622893802	0.541355048713195	0.456993547418327	0.5753293272783	0.591739359704084	0.5859446145035	0.657287860076236	0.615421105279461	0.656850042742897	0.571672229632253	0.602081296447013	0.659904807808518	0.641877821123303	0.526894112695251	0.581622372421377	0.591485960186247	0.598427056585022	0.64861882079091	0.580264814376106	0.615129486980039	0.547858029584643	0.607414418961459	0.703857043075869	0.616235825614143	0.694940466998445
0.56308003790093	0.553356507363276	0.669533359358241	0.586943674175329	0.541664930572673	0.65186623104183	0.626566377170982	0.566882609177583	0.628239323450889	0.668878219593655	0.514147076428379	0.550815056739778	0.531292641455901	0.511526875321083	0.611000713654718	0.562250263964046	0.596943925377226	0.575304869958547	0.485776574078167	0.547577774361898	0.606008318039951	0.563044727351057	0.58173041183998	0.557529520839919	0.526303813446806	0.667805454473891	0.596053148987661	0.639110961575335	0.587475736062093	0.562432095400947	0.627792294568704	0.515912002093811
0.553535307262866	0.584603937270522	0.58036986654129	0.522717211260896	0.540805212478153	0.581326803162078	0.554961014863675	0.618365943395327	0.609923325578254	0.58658992951395	0.565758689141397	0.535871035018798	0.5382496905181	0.558465066770545	0.593126876815984	0.611221548469231	0.590617348106913	0.578337136283057	0.534633741994329	0.591017373794968	0.68909364023185	0.574949348798906	0.597149889070271	0.558055789682957	0.570907593794086	0.635124693140779	0.59274409306346	0.625145404722305	0.589650478085755	0.582357007356326	0.623467039798413	0.545193922728547
0.557266543932674	0.475216266703982	0.551728051742072	0.628821722177011	0.567915174523905	0.571548139933545	0.545950592806724	0.570756040285346	0.532508909357816	0.568009339481439	0.584966728632978	0.642753871541474	0.627008926588541	0.56784362171253	0.516772248075927	0.561655658013264	0.545379215761517	0.625698368766959	0.554623819385161	0.615257241696405	0.618367854536889	0.578334100945046	0.592888347051184	0.618343027906285	0.632388903038374	0.527695047295352	0.607556777027882	0.638974914917957	0.63077701026637	0.596918923427245	0.659207256820267	0.546090046034463
0.631850457064603	0.619290061441448	0.572638137157748	0.597443242621561	0.510736704083323	0.550909383646594	0.570994722361918	0.546484161536444	0.540673985927569	0.60959192836994	0.634018564430544	0.609649179911367	0.536397932190111	0.559730302496217	0.498144708923151	0.56060746094751	0.612997985441927	0.585239898582213	0.486090984587225	0.575607100447947	0.647912575016208	0.605712473478277	0.620276826912776	0.610760559261683	0.590571787340763	0.562425225603193	0.618772484792863	0.575812620411464	0.669333679787807	0.534490015353814	0.571811408890804	0.653886181501278
0.5089110460438	0.572928684731308	0.514312848857294	0.506962477530201	0.54900219893612	0.564500837454782	0.554139032895697	0.644756067731074	0.606644300630792	0.6109463760504	0.580712579547386	0.585506721359654	0.60285844075536	0.56358592091215	0.584102608894268	0.536325606927013	0.616947876361387	0.587556879457682	0.597406290317687	0.616418844222166	0.61481174709918	0.600873127629026	0.580758242406831	0.626741064815836	0.58313512404969	0.579758775292614	0.616958651986081	0.60290624635956	0.610846411417935	0.599318660621705	0.609300591173751	0.632386205468712
0.555384121796335	0.642730627841221	0.473138430946485	0.601681774216097	0.677182920873463	0.514028011936066	0.578538463323472	0.613481131749604	0.586319480019935	0.479901864947958	0.608178844437545	0.55440311971573	0.603631373772965	0.614196682880107	0.664242155079771	0.590074681574912	0.562789579428678	0.598494437012342	0.664953958170872	0.551156889829449	0.504765616112677	0.574920716556818	0.584828914963252	0.612971964224068	0.619161465577094	0.575144351463742	0.54275031431189	0.582312704561161	0.589725477973215	0.611615934955643	0.60703682770566	0.632473356992131
0.607274532236809	0.618065739135515	0.579936512448778	0.588510761662437	0.535764430271895	0.575114041642122	0.54910251648188	0.540032078582247	0.521828862780293	0.637655969109541	0.641632817020455	0.665043108670946	0.547830284166156	0.590900502196588	0.457434314206894	0.542681327136555	0.584205007680376	0.602550491579669	0.484484643986777	0.573054374988459	0.663393223272945	0.63825429941394	0.659143395445841	0.621373484155518	0.573932058948205	0.557916138250586	0.668286482062441	0.535990225095614	0.664577444436419	0.530773718331048	0.537007407382621	0.693956062419619
0.633239830030672	0.654554162569335	0.708763383665052	0.73196418082641	0.64176113790326	0.548665815030809	0.619055968791933	0.720207588446361	0.636435197922807	0.669156317878662	0.500738753468084	0.527988687465359	0.504936884269057	0.511954573576115	0.659216500429218	0.597530363951935	0.545860453541555	0.46615890934425	0.533824359895204	0.650129868380625	0.546089195915715	0.541193908996714	0.503606955450777	0.544510804436392	0.565420173353696	0.632466005017513	0.509034905383392	0.624766231263175	0.53074414365369	0.58146514052549	0.650008240114086	0.504602557305215
0.568042245983545	0.474816907773893	0.486498629478852	0.573859936474791	0.509859026871515	0.600153085174965	0.557965379484261	0.539189068196252	0.49340337097611	0.587550018528607	0.565281969620667	0.615469715366538	0.630561495762131	0.602834100407826	0.513496211191936	0.547651426138124	0.592886398606147	0.649508308498613	0.591787730994675	0.633043391843957	0.618925448010031	0.569296089969858	0.565365411986631	0.601142506317572	0.534709332297029	0.594447246392196	0.624465067677415	0.632384274362027	0.700030841892162	0.688090923199221	0.612391092170452	0.729696858697756
0.578865903734173	0.45165370543526	0.480285806949486	0.626283812961574	0.631326641951865	0.485247794405126	0.548766017460941	0.52706499373484	0.515874285853204	0.425511642585319	0.609116443101118	0.576205673258511	0.647288329047618	0.625942517898747	0.591732667652733	0.634106477684669	0.560651935379189	0.601436727995029	0.683916120760249	0.58742603299461	0.595574420956706	0.616091257610508	0.600283592844996	0.649286307358986	0.677479955813942	0.642056054811522	0.506579391061585	0.613784507200559	0.602205053183109	0.667014963878017	0.588378256792805	0.681582310976545
0.427155103736976	0.649267101113259	0.528564320910625	0.543190397198978	0.551031485782864	0.629435433559776	0.621271063292215	0.663110022983739	0.599995288210889	0.466179590048306	0.618165680800175	0.642654035804972	0.590752277937783	0.662558780884961	0.567095769964802	0.556490731618468	0.638590875388793	0.606593768695471	0.515490135722294	0.584182237889458	0.606002148851095	0.55231912725211	0.61086657306002	0.690141200897718	0.544262117264694	0.452446167302173	0.611671356891471	0.529213147473387	0.63514071158303	0.700094622448621	0.569205082185553	0.669834168357072
0.59481821824007	0.584146493188141	0.643549073003898	0.556720854595422	0.595252865126013	0.622010021486446	0.646125457714692	0.585623545260706	0.543987575914682	0.623571264212502	0.61996312826508	0.593282970185924	0.585108187847387	0.574480650919211	0.527926733440582	0.538777235623683	0.638164949175436	0.553829983730659	0.597834895899002	0.534079815248503	0.591220894183168	0.635472497742531	0.600401375987767	0.553417823303883	0.558952691993374	0.587786190839402	0.651445216721719	0.561766524872978	0.627830239831856	0.569833206026969	0.571553629016477	0.582941838019519
0.428720153070712	0.433244590629366	0.481497058008023	0.607535734477858	0.539085243002099	0.561930228646212	0.533979837723529	0.543419382674127	0.593589534536302	0.505887283776161	0.554320743315767	0.557186133683864	0.591468134387856	0.613041304107599	0.641576647631731	0.641007337175501	0.584884919055419	0.622523719460371	0.646132850978798	0.655633237008347	0.615766023267593	0.59125638400573	0.602784676838828	0.621036774506929	0.62341147955519	0.642420811774192	0.602363694628645	0.646463695628581	0.608071143696721	0.710012264877492	0.647940334919285	0.640711844658777
0.535582538612666	0.69041141575577	0.673790569159533	0.52609287242227	0.621963377336036	0.604633501769389	0.641640678765661	0.608469596742814	0.584403435585065	0.722902043839992	0.601330277355995	0.585789721805762	0.526060470603661	0.549334419455299	0.525327498937071	0.563219703572649	0.630797863049738	0.579014054145415	0.541123768503102	0.539405861309057	0.59842676063602	0.578617730449751	0.574261974169897	0.560266664364926	0.532293282418275	0.609141341813805	0.652680535884626	0.583201098689463	0.588498153315552	0.564955701719583	0.633186185310174	0.574939542918239
0.550916937190568	0.510871218308413	0.554029660327757	0.541975108167707	0.59927439302119	0.528094204832863	0.598215042026924	0.542432248834003	0.528044175949264	0.608015089704554	0.607513220742771	0.625187808452233	0.611580298050137	0.533614960832779	0.551863072929956	0.62675033164851	0.559492490401595	0.66539364725011	0.513259020053983	0.540751063473986	0.593206450468609	0.620230538413928	0.633996882374633	0.554748911500159	0.652589361263063	0.569903028328691	0.625053936605413	0.731506083385678	0.643957426314595	0.64003436867398	0.625962751268606	0.640594089855739
0.546116968714279	0.573379275413295	0.507665059610483	0.565755178767233	0.63919385132078	0.53265459526475	0.552261117109137	0.601139121862801	0.590541336943154	0.543492663936423	0.595334817098289	0.567074902386434	0.600176770163428	0.613491423873613	0.607419206996702	0.593427250377357	0.595390451247571	0.6010991706264	0.696175992493322	0.573468888117293	0.516581765673767	0.607705915433247	0.588370226758858	0.627242877649082	0.622309781854522	0.610389098389905	0.571687422448641	0.634153373962234	0.588207858503239	0.641533205524019	0.596141255293199	0.630451193696213
0.554245948973764	0.49410945163977	0.499137658105831	0.419809852342376	0.591678027261389	0.431191431593596	0.490762895045827	0.564880663659005	0.449548031190646	0.592251502809113	0.627960591477213	0.607718565198991	0.628150836340125	0.636988201915069	0.489736118876768	0.626186975056493	0.626712420585382	0.615306118430752	0.691840058686276	0.594993638185833	0.695615876925536	0.610523805552336	0.624098073929674	0.619445351322634	0.676736431214514	0.551827183814998	0.618468978052504	0.632580636356693	0.72392808901969	0.681024907457718	0.611221311259835	0.681937816682637
0.519474413399239	0.553759071267473	0.585573295508003	0.481522733242261	0.571687346720704	0.596561403443119	0.623535467518774	0.585590517449582	0.605165282553992	0.579408240105042	0.587473427493951	0.576090055442142	0.574892888967958	0.559039064472516	0.598207227518709	0.611666209767085	0.627870473338687	0.59809003869094	0.589614194820201	0.602333328355194	0.627779226456852	0.606221287486339	0.596914884719954	0.563104413987449	0.619056333463343	0.646218487712519	0.606776607754716	0.578128760547343	0.639374765044519	0.587055597064819	0.621375763851427	0.647919091779887
0.527838682901515	0.58451028392936	0.541919746916885	0.469434849642408	0.542750953888722	0.591560192213363	0.584599370828679	0.59286098562683	0.61678862271237	0.679661498161954	0.653203532130189	0.513227519377562	0.594233290268211	0.589226193819099	0.617915339241098	0.519555374483807	0.601989220115263	0.604888833220772	0.562719708894137	0.601122297130784	0.639946675409848	0.632493881266484	0.516180305813547	0.670809148130629	0.534383682977625	0.570362799498539	0.597464774417069	0.573945817058347	0.70367340778058	0.612486078587715	0.665477144776179	0.678133098653003
0.524217407556793	0.500070455953629	0.521136847131371	0.562072862348248	0.612105197754829	0.586681157076244	0.529315939138978	0.562571455804449	0.564857932646461	0.52181352772375	0.57924573481697	0.619668793809614	0.617670973184092	0.582760751011411	0.639831898728359	0.613359636334637	0.579990058122176	0.649184862006273	0.618756620933479	0.594981088727463	0.587862728938588	0.61206585421748	0.618307049009001	0.658277938164613	0.630087726428574	0.589939689757246	0.557507835251148	0.625310363617268	0.640752979925629	0.598224612732776	0.604913882292475	0.683175654807158
0.523993190084406	0.540948286541505	0.516104227720951	0.594745370772332	0.648662104763645	0.529735424025171	0.523229320201509	0.596710781426077	0.538528551326904	0.53521733062142	0.585779788504802	0.543640867228433	0.584700230272254	0.598862230385855	0.610308816460444	0.602308338763004	0.575794200268721	0.57151619204543	0.696103096850637	0.609285887833941	0.59987686864554	0.606406035695383	0.601835316717943	0.636789910171824	0.691362642243621	0.597164722193398	0.608690934408608	0.639046113709484	0.594836556053658	0.663769524929001	0.608763829831216	0.640048146603138
0.462091161885952	0.457200032703757	0.47372019727366	0.654755154763762	0.676170804781747	0.493500233902646	0.475586104133415	0.5797138402099	0.559125165459771	0.570975821722654	0.627201121309182	0.603565595490859	0.645422156782573	0.585000982262776	0.66095567502896	0.646007477969929	0.583996866569077	0.598486142619943	0.6872221643183	0.573814279667576	0.561028764468639	0.644393936933834	0.598459247691832	0.627571818341294	0.686063799273572	0.572178890629561	0.56265313681733	0.642189837192094	0.597238269295211	0.642656050991126	0.633004868682397	0.724278593423029
0.598644461634614	0.594789138103867	0.652010140817183	0.530448587713631	0.534531965644422	0.643928791302496	0.634267811809039	0.581034061180094	0.628073405082471	0.667436956330035	0.620756443339829	0.552153099932881	0.568042637281842	0.567642806371806	0.546977425924011	0.546543657867086	0.626666823677992	0.588024043281315	0.598724806628784	0.585970048158411	0.569607968444777	0.63796824398122	0.607710726518268	0.611046063132003	0.587201079270617	0.639027754290723	0.644628263257386	0.584624224793391	0.571290613584983	0.579130463149012	0.611424655275498	0.600459581914836
0.493566855908681	0.517450204903328	0.476831438096154	0.57943131113865	0.662382458709482	0.497390435455382	0.514359515512588	0.590407561551275	0.569012193084362	0.534960770106503	0.634922444893209	0.60220311572228	0.672196705837682	0.638068279619356	0.614538012866404	0.671438316929851	0.656222533033074	0.646752884460937	0.651894544671907	0.543834508671818	0.531298815244699	0.62902130895257	0.622180831924537	0.617737760572168	0.638664756286959	0.574760510097077	0.596392731593077	0.629817802808708	0.576372479297988	0.606172429144109	0.646555992013087	0.68826441637814
0.597459963924012	0.60871984824023	0.558202490372184	0.573183011120325	0.602443799538618	0.553738344222747	0.591322344948621	0.597588641243175	0.590648624055037	0.535642237640242	0.608987130246445	0.586363814500813	0.608189235336075	0.611758479150845	0.625338592435594	0.598264071117368	0.564429372644118	0.619352138621749	0.644613152490341	0.584119350966736	0.573064378225582	0.592128663400714	0.610597276350642	0.623567800569866	0.631520831985946	0.594375112542837	0.582985132968922	0.599129203967799	0.591633215062485	0.63295870322543	0.587858234426897	0.648035561232355
0.497263566335513	0.479470407826162	0.515648997019114	0.656315088418088	0.591816789245614	0.613072059076761	0.558446464977773	0.53374964603681	0.577193598794608	0.41512503784632	0.618264752440958	0.610118531941966	0.636062303053747	0.642724097031182	0.641264098563731	0.623388578317688	0.56871988728545	0.646083157267886	0.646089794180295	0.601502926826984	0.550356123539038	0.587866979408223	0.631884287171811	0.668840008528065	0.644125921284144	0.587160290881737	0.581921711423352	0.634861876779726	0.632106153276785	0.63131225553516	0.600103810871882	0.709717405794661
0.564066312403518	0.607624027791439	0.517821348998087	0.678515104228611	0.595465191442488	0.58946062266725	0.573704833765332	0.612541782795388	0.582659069781338	0.549942805773145	0.56166074393985	0.617863808932825	0.595236778836484	0.588057422875886	0.637839664613968	0.590734927449695	0.592489560109088	0.605147912797188	0.581780800418843	0.623634374120981	0.624498531645382	0.588378126079416	0.587276871009295	0.591422229869264	0.592134941388881	0.603204548048266	0.598020571026572	0.632709525833348	0.577001302783155	0.640844126082758	0.645805574330575	0.62516308209367
0.622176604313246	0.641619412687402	0.796481754990399	0.725868219606062	0.624993047935449	0.528156890030122	0.499704193891653	0.506867987761291	0.547381114555513	0.515630792378736	0.506960244896461	0.637570179759901	0.552029265947984	0.516991047461705	0.594835978934761	0.477337225260433	0.538283769185194	0.730906938476435	0.773985767035319	0.658180598805016	0.635947995519743	0.672794209390788	0.628951185645606	0.461429102363511	0.697897653201192	0.619781698966658	0.567162711947966	0.545612608140369	0.577894130843025	0.553895593423191	0.654138180097924	0.619110781299923
0.617039760562928	0.70461345107583	0.658233126312832	0.654943939653913	0.634757393122153	0.636890022736606	0.613531369030935	0.620791278437643	0.589254124410278	0.707816498607844	0.618073405717809	0.599086735688718	0.555901957882171	0.555225439332999	0.536734182475455	0.559026299314939	0.626301238815178	0.608530280381769	0.503271862899805	0.577604931759338	0.638258834468082	0.588203753168635	0.586448447830942	0.567767367518156	0.586585666077248	0.581724247785891	0.647114785386043	0.602276110695281	0.571832162500248	0.546553115262722	0.616495026070993	0.542318276841399
0.535402902017568	0.52336399328557	0.563607980229625	0.647910601539139	0.580424808812233	0.55505311971341	0.588255425821494	0.602637112431622	0.59558349507721	0.563245275785446	0.658216267447034	0.660710660135487	0.588992952082753	0.581766583201806	0.632901970394242	0.568162281012811	0.565135160403019	0.611955938149756	0.567224282372452	0.60404356763389	0.663332470837937	0.586182664559193	0.599975234669397	0.573123579041192	0.590137891851894	0.624282927787517	0.612148943184157	0.686059171187516	0.602661357375604	0.610935327490726	0.693486244732585	0.680429393248978
0.628596268559139	0.570293981942326	0.640958404818718	0.472087261263009	0.556598739458912	0.603627311931651	0.594319419560599	0.662385113150678	0.57888512697008	0.723171383596494	0.591315060114533	0.573337532375656	0.566406397929464	0.543404042442406	0.532628260175117	0.547128048269232	0.571594884138661	0.619441822764278	0.561848493814837	0.660079324815315	0.661425675223437	0.588476477018534	0.65316383020003	0.57638251485816	0.593274646206429	0.637598939874176	0.642091357727702	0.631449272041717	0.651588482078681	0.638238663246134	0.646439667981243	0.610512865820999
0.581728242125951	0.577111906637888	0.533412996155803	0.626202908608037	0.615464371762658	0.550804614405838	0.547063071566756	0.578099502519412	0.598783365372169	0.577325790818198	0.580611198487212	0.615670762919935	0.631031467323627	0.633921968509206	0.637226256036037	0.627407123334403	0.603552416715556	0.626724228263137	0.635739933119375	0.614737352889432	0.605447861025026	0.595031927291963	0.618686323020724	0.609708953753901	0.612948217331611	0.599877526318685	0.567287326099587	0.628103293386248	0.580678152763919	0.639913803721525	0.615288150912041	0.675456268507888
0.620144399200081	0.659891231313463	0.645555858068199	0.448761775106656	0.621579304375537	0.66897789972624	0.633352166857815	0.641932159107313	0.646067117106485	0.601048857595855	0.561202007995239	0.598753383748869	0.563718615745555	0.457904090131581	0.709353873015602	0.626641440783553	0.612998593606854	0.657091312488583	0.585852231795748	0.655574324966069	0.579729960802167	0.643351840402991	0.678931660604892	0.645593157199299	0.476521691418003	0.682919179003419	0.533255020043699	0.70062412583519	0.441446009991881	0.690372607163629	0.61559503015268	0.448665065903861
0.79541671511498	0.842175459366587	0.701452776814981	0.678159822029789	0.73679605404141	0.67437289131267	0.66106139695237	0.642414341789624	0.632511642293293	0.747673257945873	0.63940327701712	0.627560785764171	0.539188635483796	0.484055673578697	0.462263474079338	0.525154953379152	0.609761434747448	0.540079583798512	0.416212126989233	0.605948782829934	0.702575241229746	0.574079953865337	0.573016974257665	0.53041528398196	0.504137365058867	0.552128740846399	0.663891610241213	0.581906035403119	0.576503334132513	0.510644447090788	0.559019482719333	0.496859273840179
0.524683323869142	0.549943874036483	0.564079539526531	0.524632048073999	0.609508877409292	0.621213687793346	0.583421672938209	0.613750434840403	0.650019199662787	0.622987219899509	0.605974430098307	0.576313645629295	0.574254873785497	0.540062593674775	0.668008240053519	0.595183703857944	0.622735138568345	0.583878394041411	0.6049812500207	0.65021473481063	0.578288218767203	0.626447822758236	0.571965657208881	0.592425284742173	0.635248230641249	0.681521582735927	0.598771106264565	0.677986621491918	0.613655831450125	0.642645581405189	0.694208715426181	0.615273065755282
0.504586043112489	0.604880251946355	0.562608523565622	0.588658429369527	0.592223036113664	0.577380251575038	0.603838297843338	0.607761988215811	0.552253696740415	0.518544642292565	0.595490894385523	0.55990878318442	0.599580113642945	0.595130936752864	0.601774862238196	0.62522792123264	0.608319189798272	0.613422075644615	0.659428789561438	0.637711535152275	0.635506796357306	0.633079935248432	0.598202099829073	0.615175578094196	0.63908270268971	0.634732457034644	0.633306426177729	0.636594301545956	0.631702599436324	0.657618261769627	0.629797854467421	0.68758082510192
0.742595486420047	0.697512013919995	0.72726260812443	0.64847371083872	0.685224293983857	0.581926136528539	0.605430753692087	0.6075399590687	0.586983582117714	0.710707569004447	0.694477980514844	0.524606788403655	0.544535318109715	0.535488639925919	0.558856701492963	0.57224876216785	0.581104546519966	0.558081593613113	0.524832599372637	0.551811448277405	0.655204100895918	0.619790084414232	0.590762864948484	0.512411279114454	0.571053808894459	0.609607761364344	0.586266895027662	0.604121551430005	0.609890620277305	0.61973354231044	0.636288562252917	0.594767722555695
0.563170895819556	0.592726643529348	0.586901634715778	0.568665612537009	0.567680954126752	0.591654737970358	0.600508755100673	0.601811924291612	0.627526660455186	0.636408584315322	0.593879316148426	0.571625003774328	0.578364816943257	0.59513109627265	0.61041447467644	0.568218521009008	0.612587328688563	0.584590673425671	0.615406987728861	0.651749610557249	0.592575003466045	0.622025098425713	0.603746822748535	0.610730431828433	0.608023198922128	0.656186366261769	0.642021076175334	0.645962165101578	0.644208529887896	0.640511964045265	0.651702260352637	0.61622830481197
0.619574698171995	0.650200931575587	0.576882545090575	0.570705800699817	0.691440832876227	0.544330589467792	0.599502386280864	0.625300727179323	0.607957013891919	0.628889754697629	0.589101315665379	0.547119533183468	0.617733487823499	0.600181427369588	0.662583242572219	0.593113393659974	0.573533203908247	0.595546787365245	0.618581269088394	0.594798631837087	0.532926636008054	0.597522002478032	0.580356303805961	0.596008121014855	0.624725652372647	0.642079521159052	0.618067416495138	0.642427355135639	0.605602984483395	0.585546616584421	0.643976143532516	0.706439374094179
0.491475572447956	0.561498377046593	0.554002894926818	0.612777346997833	0.650707933385167	0.575997855431598	0.554393052135631	0.599408916392918	0.593775249525947	0.521002540187785	0.624291260213034	0.610158806664716	0.65868892417957	0.62752551134395	0.660531264775932	0.633125252871043	0.559097376207673	0.624295838017884	0.727092047716782	0.583716631570167	0.553492727223521	0.61467977149947	0.6400312407178	0.650460002449325	0.649628836377905	0.64276917866441	0.572083222234234	0.630458363706479	0.607782348632893	0.629744460268054	0.609490180354678	0.678392109209296
0.653070820977455	0.56524087029891	0.574436997426009	0.482288469111403	0.421759734996281	0.438708434091194	0.594875946044375	0.60966766787828	0.428832102580446	0.620600435765394	0.731047502103579	0.668858595770293	0.577850603493718	0.735678221526791	0.426907931278556	0.680269955965203	0.670719548023583	0.775424822527218	0.665710901086645	0.487791875855439	0.564139683460145	0.569070923075681	0.690475999072911	0.730139127288584	0.666348009570342	0.477923881000448	0.583300003639392	0.732699363850535	0.68803952353921	0.681751152989313	0.560540597985748	0.771781570724372
0.587374823925585	0.505355735158003	0.532714845424955	0.596153281377145	0.603194296841375	0.51179642881761	0.529175887785474	0.55387812193098	0.496730543454358	0.617735589924759	0.611595341645239	0.671344238671687	0.705730512712689	0.628270418277943	0.502412378594402	0.552297532193209	0.638336439295335	0.717727103251324	0.58791221718443	0.690339148085105	0.650464160015951	0.56514049855856	0.58401653536712	0.636020648246008	0.613333032650459	0.596236172053202	0.638116451182658	0.624583802795677	0.706680430158793	0.662107162549853	0.633517611848432	0.775691636837499
0.641658357784469	0.581905556918298	0.569526321902194	0.674753512258403	0.705471132184831	0.57766221976995	0.594363034579364	0.657370595962491	0.570393711563518	0.564081576695086	0.591406132216284	0.586260434156243	0.602378878122464	0.62401255458892	0.616363974084733	0.630409431575886	0.577278040385783	0.61715598968736	0.654573748362564	0.589677253481035	0.588038103141845	0.594565025834936	0.605420461284719	0.62478411655911	0.647714998717404	0.610936636339752	0.579073463575227	0.632040258926803	0.549407188169942	0.617803693973794	0.606630690578447	0.650454936367369
0.524899016844759	0.541607910023222	0.472509770505752	0.704769479810274	0.561382573512849	0.572159448408754	0.50503317330272	0.558965538944275	0.504251140938976	0.538826540539395	0.554586426797525	0.621173861535478	0.628956781937785	0.651152322316058	0.591028025190526	0.654761783509555	0.578054803620769	0.647393647728248	0.682260602887677	0.64282837827873	0.658629790621753	0.593732121314357	0.659140057455233	0.650959008680089	0.658435438497625	0.58885056347022	0.655158428498439	0.606218699281689	0.670383964186361	0.692172420841735	0.662126453244289	0.710979589829237
0.665181966019057	0.69335734554348	0.635470051248089	0.586409902415358	0.537576646524573	0.652042690531798	0.619452648691762	0.675059487463643	0.621908456207324	0.650083653879437	0.616417043006882	0.583593511111655	0.595185670228832	0.575927602838828	0.504410778703326	0.579629578806427	0.627084892302631	0.600951361293161	0.475023748036613	0.62133515852203	0.690235857097922	0.61602753381729	0.624635942730041	0.538969976536111	0.555340006685987	0.644745607971506	0.658290525492075	0.579377384832898	0.640920571354843	0.637185865521544	0.640892068493057	0.620610059992319
0.568103919847712	0.568583413072512	0.596902283228717	0.554678083483265	0.561070172782654	0.671438062734734	0.564153593822039	0.605604294116123	0.622683344731949	0.656972432095533	0.640973828676324	0.634718374836286	0.564700706417687	0.583718387766192	0.579701538441061	0.538909014484815	0.62888276774588	0.580857884766479	0.556111428491242	0.558540743569296	0.678306129992393	0.607963715917286	0.622522434397937	0.577427694994324	0.670679615603819	0.551691894500946	0.689940720255286	0.637523261350801	0.696695129231316	0.651494497319731	0.660837817812813	0.701256072673573
0.593095743344211	0.673905605692721	0.651418395068548	0.640825469980098	0.634031257941432	0.595011630527723	0.610701602178891	0.618847596937099	0.606142761254749	0.708889679914693	0.691265741433494	0.566744556483833	0.557180891648985	0.529044004525548	0.572719761311859	0.649654269951434	0.586487138653753	0.54794849334853	0.539962825440829	0.568142740249141	0.661190165390769	0.638130764539684	0.585471436573754	0.483414763309094	0.588926076436473	0.60743717625083	0.618333948286622	0.634885606065647	0.668043768039635	0.635105573873876	0.693465496546443	0.635337931743145
0.604958988250099	0.561156723035927	0.634319525245334	0.750374078046565	0.570280365084502	0.625530194929499	0.634404481680272	0.612260087389736	0.627906511436401	0.625816240180957	0.56701554574096	0.594307228846705	0.61850534680781	0.591134422233724	0.565075188700852	0.5941736939226	0.633045471086676	0.597611358805383	0.592425146198437	0.600780835237297	0.598205722038841	0.589061836382685	0.594750699225468	0.619816702841704	0.646519704030699	0.625765999620488	0.662058957035615	0.628288175178734	0.637711037760049	0.60363684376171	0.615872065681894	0.600293188319221
0.5963858094836	0.690757309404411	0.580116170245484	0.471142243317402	0.616385411065946	0.601082379591012	0.61922833237691	0.700085958627175	0.642052843221365	0.655890411385531	0.578849831569713	0.576743665639775	0.611029398633152	0.601767588632211	0.646644084069724	0.587172359001574	0.613734965713401	0.565670708618783	0.640826947252685	0.638451673457187	0.557553248184895	0.596629079882397	0.565862570005736	0.607679840254327	0.651944088504924	0.628395845479454	0.608320035951977	0.649530910589616	0.582674282507477	0.704137795407634	0.635124040241394	0.632854966187843
0.554031056966961	0.610430158352926	0.602736558907118	0.555990524516923	0.621975759365872	0.609600994262911	0.632124707674507	0.641489872056938	0.650948117083564	0.670186914740179	0.617900073792639	0.602894862959567	0.602177766999775	0.566214252229844	0.577906626336207	0.599967498725766	0.598246436654746	0.612914237352246	0.594173971918495	0.644447409907501	0.642991988548227	0.659001764069041	0.607121576475221	0.60130250594705	0.626807239821231	0.607477472261086	0.636465257378701	0.62116493852167	0.630063913854764	0.600339178488356	0.655714690556472	0.609672773101693
0.663858784452433	0.705641161671193	0.78097383308665	0.431786252762192	0.523560060286171	0.667517084583683	0.652500718820314	0.634002712945239	0.688305109464013	0.671454429487797	0.565307524116003	0.559211095751194	0.5110346435126	0.437348799152537	0.778871472744407	0.597714615168982	0.615963393205924	0.700027303301432	0.526423658799438	0.791012826521839	0.546142934367745	0.528973094522275	0.681364038499427	0.680801652279298	0.488208093589167	0.730113984616778	0.55098049296476	0.79082337834645	0.505264384334172	0.569908955008283	0.608230677009597	0.482750193207437
0.5973855592979	0.606700790086643	0.647793009666393	0.600763186690904	0.53731311886765	0.633653857792358	0.724810690972916	0.631339995673128	0.618654284635087	0.632111019687296	0.608610521552486	0.566554958580595	0.555359589554602	0.578484589425944	0.61039510583872	0.623690310417597	0.603590500012826	0.59056418466387	0.549885428165413	0.609733093690858	0.716510005047154	0.674301779255102	0.608296557349232	0.590578953796998	0.596470080825311	0.625880509954225	0.632468486799092	0.608955217326437	0.635615816135837	0.595598321838971	0.661913348047084	0.6291015493295
0.536659812263062	0.596196492066714	0.590010723842488	0.633919019573083	0.572036440865005	0.627937602912889	0.619250989774639	0.579172365582445	0.58563890303596	0.542473019657029	0.589340961814909	0.638506776477138	0.625975426196018	0.643593966547952	0.640574771174908	0.625980345412829	0.613445893877578	0.646497916618183	0.634310887415047	0.630640023317445	0.652167937515943	0.628881494047926	0.654109013810543	0.611489246284807	0.60967335868285	0.624226649234066	0.621378100872908	0.611706089602856	0.616709637886697	0.657560306545139	0.623581771474622	0.673502526597928
0.555106336663073	0.565868403646637	0.583716772495709	0.590705395077306	0.605332333656721	0.60362323555225	0.595780121239833	0.582042620708823	0.614183195172032	0.588234545437047	0.593832292213958	0.605623044310155	0.625832327652976	0.641093480903112	0.610835664838646	0.63060168234729	0.587639608714224	0.634675319969604	0.637366912377228	0.65234842746002	0.639095193413132	0.628857464505079	0.625098891723002	0.642879493407774	0.635133975890395	0.606677379134216	0.618635175894247	0.633091703645481	0.623547304672935	0.690332656519477	0.631854147860903	0.679345873491806
0.630965133470465	0.629048069684174	0.588610880030182	0.616438413627677	0.528403170076666	0.626584418328169	0.62763067641568	0.659147942033388	0.647899302442595	0.600228315003897	0.607484083975103	0.623760678700195	0.59049266947013	0.632518152167509	0.581935848635827	0.57253834038678	0.653853092098755	0.646927139264213	0.468016342491274	0.640718958569324	0.716434970154191	0.640936955638545	0.651632233174954	0.616452090805595	0.57745454323462	0.574207434185079	0.643903701815709	0.647440472381057	0.658901575400478	0.603640361947762	0.647803711362766	0.654469727730819
0.595389049132112	0.569717740607159	0.600733773784389	0.655264870535526	0.574839912500887	0.657078348776814	0.645902582962588	0.548337840020437	0.619723328015913	0.704570553146568	0.638909320981568	0.648015513177362	0.604157321253001	0.603182783889496	0.538870430611665	0.605929681764325	0.639765075316542	0.67617564533178	0.52515281667875	0.645395342327101	0.764604327832502	0.581373923120736	0.643958198316953	0.576601996422459	0.579185138891991	0.584189627030876	0.688061685569605	0.63973424348651	0.618827228958004	0.621275220672567	0.613575272985043	0.62183617543378
0.562104883977001	0.515834811505083	0.567152094892804	0.659937284658115	0.579937411163438	0.609003678107093	0.595506188922507	0.58045353671882	0.593538769969935	0.544091558198281	0.630250568489579	0.657196767660577	0.669142660175174	0.60036728100479	0.573708436739117	0.610752876714249	0.609031943160274	0.655239750189799	0.606415540596963	0.635894322218773	0.644074072134994	0.621189116711086	0.672674256901577	0.684848989557459	0.669746707590741	0.575852477471798	0.644066370377471	0.649853046365054	0.645046431913039	0.680161441137796	0.664401836081874	0.6304839263513
0.485891002014111	0.620609512753305	0.529538622578489	0.440478750730101	0.615707460958027	0.638228258756253	0.622925696671803	0.666987510265743	0.609201242647383	0.49019960288465	0.620314152845409	0.647084662250402	0.599931368995038	0.675496194077516	0.598345999360955	0.611242527758849	0.656823257190494	0.679222244615669	0.612682919690964	0.604514827822416	0.631291776199725	0.619887201459735	0.68541864510411	0.739098012407885	0.62282821990311	0.557734031276081	0.671941817974319	0.595314626365511	0.666558831150532	0.723898297180409	0.603525661410876	0.709795621625029
0.621651314340304	0.685837530494381	0.703093342418079	0.675776511589526	0.641492924460752	0.656835174771974	0.659233403595009	0.652822760163395	0.666981295891871	0.732516126204371	0.622663837566616	0.619740778225974	0.585677208700045	0.571142840454771	0.585270538440362	0.584055207449476	0.640097364330764	0.580342250227879	0.535554209201238	0.579259094322684	0.693261419184281	0.623045333429664	0.600516191465471	0.576380600239298	0.580437126187186	0.590926852433004	0.654010212554351	0.588783828167376	0.607330186687954	0.559240582718466	0.621758112528999	0.567292695789872
0.548234102158498	0.564441514911902	0.60895179949423	0.530689365860183	0.589921691916593	0.605013565235116	0.627583380041954	0.644195920039225	0.65915105133068	0.63978464935178	0.623005475412801	0.54650805594667	0.603090448264993	0.577760227587394	0.660735456739053	0.59719440127535	0.625493605375467	0.627062024413729	0.657432749923799	0.637259758917469	0.632439592025489	0.629955709544228	0.614527780242561	0.637393771279927	0.654923811231281	0.660855875320803	0.607489855005988	0.652253382899621	0.626794434306005	0.627509614809143	0.702171002992182	0.654608965178644
0.584438895378216	0.623625148785475	0.650536077863823	0.539391637306256	0.621812044765367	0.627833304243255	0.63857152342995	0.613219895232796	0.650940806774506	0.68453816878525	0.622319293204215	0.624087757982612	0.577741394874456	0.614781542404298	0.604188622260941	0.65211495444809	0.59358714383932	0.564188733579415	0.594804997504227	0.582546537397873	0.710574857796519	0.646853617687504	0.60419471832295	0.608249770441853	0.607848485866046	0.632833370208217	0.66209383019842	0.619713471280394	0.600702797181339	0.659515554312585	0.670323976702245	0.628389669427803
0.581687246082759	0.590381597385627	0.677558873044763	0.708309910014737	0.559645870864932	0.804959478208342	0.649940422012953	0.694033780399498	0.71038585677425	0.679951892339693	0.50251182654437	0.53297393213378	0.555589526638749	0.51889938915545	0.735367095644085	0.491882011506379	0.651709917504556	0.551875479107242	0.482913357317587	0.761695844098029	0.724948138537096	0.588986129520678	0.60288168449232	0.63024149547968	0.522125763382641	0.733191507250222	0.56518612782663	0.717553338954713	0.578384938506485	0.524219210918429	0.838106714668262	0.532408789604917
0.641817971054236	0.651430515491755	0.61785418114432	0.632897618278015	0.560828331816914	0.595617408673737	0.603063028887642	0.621381653203233	0.589267014791001	0.648985133716275	0.638102927678272	0.660647687603921	0.599657022757905	0.603699239051848	0.568605024746858	0.607528198464441	0.645265725921594	0.608705263187204	0.566369566794915	0.617954577659993	0.697876841887544	0.661062225701698	0.659030159223149	0.64789303650405	0.62312340891208	0.613794103099681	0.687092032921561	0.608023684766746	0.671335025914196	0.601263518289215	0.616460016279465	0.665208822332761
0.478509956412768	0.498045916964299	0.523523746422147	0.605072958904297	0.625788903508849	0.525285186563207	0.572360905142276	0.550803844060038	0.58595325113936	0.586117434242407	0.601790356207194	0.657808924906643	0.677196823511629	0.696052931570612	0.563608838517226	0.676578805852261	0.662135603606644	0.693687293676647	0.710484143991411	0.609373744374856	0.615348158870358	0.671549410874375	0.713725731241239	0.694231356228905	0.623496429871298	0.59327317978065	0.611692348498431	0.678710993835621	0.664417543576901	0.74305933985593	0.62354655344209	0.709781772675979
0.565685383118797	0.512735041361392	0.610343898549596	0.569904457644036	0.566077967123535	0.623962756484467	0.623944367935038	0.603771043296523	0.639916382735797	0.608871218832275	0.625013598125885	0.662783992850203	0.617902245870098	0.662044511588816	0.64941818750803	0.646185224883029	0.580687565020612	0.607807019217897	0.601496521632285	0.617867698806487	0.649048544441733	0.634375165395099	0.667021914297224	0.558107715728977	0.6620012699075	0.703751643132365	0.624053366032291	0.676000693466336	0.639118224712595	0.675952814947283	0.687939652362358	0.675504329732438
0.561728345329339	0.59613202406477	0.63404379173955	0.605414676666379	0.60234025540655	0.623652375093889	0.612976535079124	0.595573357822779	0.675057335395473	0.609720181618704	0.630284959091429	0.605045667691714	0.622772437669913	0.588023235082913	0.62229522578092	0.649386360939744	0.648910824467253	0.626424358373926	0.634425669529239	0.630932999310687	0.65023057295516	0.628183356260194	0.634440217225849	0.638476887935221	0.648560544812242	0.685195436834563	0.636166729943681	0.615686274337188	0.602835881232592	0.640016036400015	0.650935289495611	0.646037365156566
0.521336399907139	0.590319213780846	0.459585274042477	0.584570013419409	0.638004024992498	0.597704808201595	0.622351113388925	0.55486482043886	0.566798478500659	0.532951818197386	0.645335792083388	0.583409827889546	0.690967178489815	0.694698042055573	0.652731534403003	0.693455098202451	0.645190534826157	0.587957698639338	0.661767306212676	0.66662141274263	0.692718687161302	0.678363530047453	0.654125619574779	0.630995237972435	0.667705964604179	0.643787544483199	0.663830036994723	0.712823962534435	0.631366851524413	0.646065205054698	0.608375647196007	0.667176349848545
0.617926098716641	0.792169439460913	0.734394618040302	0.6700106405639	0.629999769718345	0.75455864778679	0.643099967774868	0.694632240204186	0.692556262600905	0.719952962894805	0.620836108194095	0.621491116301282	0.519972232700531	0.527335042347361	0.688417720610395	0.55904905459917	0.614710915055184	0.592354474820829	0.510712746123859	0.60692578823448	0.681223531484251	0.630926190636515	0.577139252269975	0.574070456699622	0.573859045173743	0.63504973590141	0.610241380293721	0.593267976768752	0.608119848823098	0.529805886048933	0.713154094444508	0.561122150381424
0.603475388602845	0.608183314575116	0.608410276003915	0.604680489553117	0.591131642882419	0.597504554243899	0.635982118806015	0.640127122584909	0.671830318028175	0.641652134356504	0.631704420720909	0.662603034927493	0.61170094980206	0.605614208028424	0.594299726193278	0.601633404928369	0.66414788114958	0.625627200562725	0.64726176588967	0.59282292685007	0.621522102872585	0.674776082584535	0.63754899619755	0.63415713179929	0.628940645914455	0.630210319999645	0.665285504751211	0.646465398232983	0.652870475936214	0.600693781489629	0.64922935334686	0.643880177908532
0.580127714569466	0.591270974591723	0.575148004636066	0.611729699461606	0.621383463644648	0.609040422219359	0.59030716421113	0.614062231670147	0.597872344413111	0.535492810501729	0.633927959891342	0.623808567738347	0.641777566018099	0.677588496522864	0.630085545817387	0.6697059233991	0.603950195517963	0.670178298418309	0.70514885858576	0.626039007267504	0.571397094303538	0.65687451760787	0.650943247374243	0.650892769376431	0.682919775234457	0.637006505329965	0.611912805774392	0.635351616757644	0.61965544267971	0.64371521888808	0.644555171914353	0.72361498838608
0.670956219277001	0.632560053253487	0.702878731210171	0.595537129382762	0.643448403926729	0.605326078742195	0.693135212401545	0.619063968231832	0.632574788503285	0.68394358225631	0.665208775602811	0.655598846260131	0.618301552908419	0.548269995936915	0.560207907815017	0.660765679852424	0.672620683655728	0.58430804630849	0.587252473023853	0.555739411578692	0.669485058589175	0.710371498566159	0.686857636676	0.585843007495239	0.655598147722263	0.627411186390982	0.67832750863612	0.558782078164145	0.614570402710747	0.575788575959046	0.639696436186933	0.603924839836894
0.654994885554643	0.713649293014118	0.620716385719986	0.589286191983182	0.64416459231047	0.544390315749651	0.620773589767017	0.603205525528748	0.634244315511808	0.657535938140757	0.635642770526529	0.57237998815763	0.644317450023618	0.614105687300086	0.633749152069425	0.623638393795836	0.617032354184476	0.60183027864277	0.716405649677049	0.636715275876696	0.630711736742916	0.645406871776118	0.595985619714197	0.641799348039612	0.65574216101703	0.650539828246638	0.586965179027382	0.662102172225843	0.578924491305859	0.659950841126331	0.66972464058359	0.641843824967471
0.575939974422401	0.630547336063553	0.63838101598544	0.568087221395779	0.622265517150714	0.639170394684169	0.642088572270909	0.671825045345544	0.661916118653316	0.624215603130527	0.597033026946069	0.631933441293133	0.625342028554495	0.575965967083061	0.645170080529408	0.594479000989581	0.658039304675344	0.626890960814179	0.592673686062667	0.613271357490955	0.615849178932701	0.653682879152334	0.626271267279724	0.633178261196338	0.616252570519877	0.676371238745876	0.656616141485857	0.693790573476259	0.630181648500293	0.649494725808663	0.706149780105639	0.611152522605069
0.611885042287476	0.647892407617648	0.627395960733076	0.618951858033457	0.626490131774516	0.611557862785297	0.638740579515946	0.686021177635286	0.612888305630673	0.543314823911386	0.626751486530219	0.621847859249399	0.582867292055359	0.614657782602596	0.605672594337325	0.636716984120268	0.573780823298	0.663546214860682	0.608921866025511	0.662029876455031	0.670461310214881	0.641414452064108	0.689401968744585	0.665677181186518	0.629129832628982	0.666002979063843	0.653826902672415	0.626143857399811	0.602941292592882	0.63986492554279	0.606876628613252	0.692792273427117
0.501285976974846	0.506583601968234	0.530808697023	0.545429054426141	0.629057190339246	0.644882057486268	0.606849225017324	0.643570090507789	0.665067950348068	0.575459362677058	0.538812646694353	0.515988186617368	0.710475912698559	0.683522563312911	0.577832943682243	0.740951205510971	0.599584844307593	0.62516548500996	0.65350420378417	0.692433994393654	0.565010009179732	0.646082591983237	0.5973704687505	0.653862166152306	0.628600028651493	0.699781841171089	0.710949269617442	0.667840612364124	0.659371435135237	0.709746012547346	0.711695483992542	0.777802830927616
0.679151489551098	0.631838389525707	0.651549893246332	0.639134057041232	0.763490775010742	0.580615242695118	0.60245091119877	0.671935069317273	0.615918223816149	0.570001256183633	0.606366844039469	0.623144474271457	0.636457637031774	0.623426258839148	0.643301833469466	0.632739359044599	0.567628945951431	0.579099479849652	0.751188455351336	0.593848591928729	0.596162692241034	0.610419726022208	0.571345703442073	0.64964409351498	0.709656713512061	0.679311049904291	0.547648784145569	0.658764008591087	0.586057327845142	0.614821836145399	0.65815750329947	0.675692053376491
0.528570284228188	0.519887223950789	0.564021691836667	0.530761519617841	0.67534559162697	0.675549451255132	0.681470897017529	0.641564123013916	0.679260073276632	0.660924404159207	0.55520523258883	0.572758491373908	0.629229880246071	0.627329543695656	0.56941771944714	0.712268638614827	0.615079522471586	0.62096461035602	0.608112271551697	0.660215220330859	0.627542669725239	0.67041925485164	0.618724752808319	0.620348795451654	0.557468052129203	0.720088002434281	0.71947828484037	0.657204063902066	0.658725440205137	0.67727720235215	0.696826109687895	0.685300341674155
0.455310149555585	0.524862313912108	0.506727274224845	0.596203984248231	0.538818041838725	0.602856779219777	0.591969911308537	0.54720317568959	0.605783217131957	0.542891112327105	0.618205714215204	0.639861451323565	0.64260306934565	0.670517523690046	0.656928392738052	0.64204170273157	0.621577384765243	0.671447034444346	0.65997041229186	0.688471410088678	0.682802660340305	0.669677915967525	0.641016384253885	0.656816034429945	0.7024106830803	0.651826621568566	0.701587289555309	0.692886818796537	0.710212954932511	0.730566448306386	0.678900730951845	0.706216574088936
0.625841759346439	0.64141083740922	0.564640271711555	0.670332080374738	0.700090315461049	0.535222176188456	0.586280590767131	0.703976752954054	0.604240788233071	0.62512855447631	0.660268354092002	0.626080519943194	0.673158155564253	0.667648304658508	0.600156964472843	0.610190629940773	0.652869066373327	0.645045545216194	0.690364184284557	0.57775863626468	0.621888400489636	0.615688304570382	0.598055773474437	0.683342257477216	0.664593250317451	0.627213425175567	0.581511676777677	0.616835402045146	0.612468711293834	0.649778015723107	0.638499931596923	0.693027404089876
0.557355552063365	0.595516016483611	0.72037967332485	0.595376898815109	0.573111180202348	0.669625558641366	0.616381478655324	0.707160548009755	0.719731712219244	0.692380742870303	0.579591782450939	0.636648991800115	0.600351903094124	0.532222591501652	0.677881041140915	0.593288057131591	0.598997996716994	0.64243732706984	0.570102832820923	0.620609353468885	0.723476856746438	0.677592896022941	0.621145799134772	0.564565056696636	0.636084275197011	0.667708195176745	0.642164376802214	0.676959565089335	0.677684207589993	0.607447961998966	0.711762579665386	0.58983481596455
0.652346167362048	0.65599805043868	0.60735647327172	0.654054495247089	0.604304575398516	0.615469395565587	0.628609085188727	0.63115526195506	0.618245337395897	0.645030873411482	0.641489499342939	0.644089292357327	0.616039090111539	0.613522099499522	0.559754951304408	0.640207085482357	0.649885253069466	0.617056142361343	0.565069241917586	0.620053553944278	0.69290277880089	0.664313501678375	0.648960186369883	0.662167999347773	0.623052660107125	0.610648536998416	0.69006997953396	0.630350080564886	0.69249613898054	0.615462396943724	0.607057702468932	0.694029849493704
0.475838202519996	0.641234060673047	0.505673215839892	0.598661122749543	0.584928157704364	0.669756202847553	0.60658162829785	0.635364535042324	0.663394281977141	0.626016529188245	0.597046350078653	0.641812025298109	0.619120045315594	0.629835501896187	0.684549436256374	0.683168219466037	0.671637937517432	0.634303502785847	0.676135426490559	0.67549248585298	0.587045996656768	0.638915192652196	0.614548697699824	0.654425324937193	0.647031638753838	0.676629576155604	0.666937171966129	0.686738075268423	0.626009329020423	0.683351145318899	0.694677984241113	0.657702651669439
0.591474063186729	0.564979669432192	0.634626566397777	0.585094784359796	0.598602301839036	0.605960183520705	0.624952712429931	0.641749634628167	0.652912452431096	0.630036447126206	0.626915466812825	0.598883622188447	0.636090509874264	0.602572728775745	0.649466941623021	0.648083245800325	0.660256111811867	0.61751259433724	0.61749216514024	0.649505905065052	0.649377333320373	0.647823100597073	0.644883847076632	0.666671401878736	0.648159921980576	0.679640664730362	0.66183789861338	0.638863392667744	0.646341844676373	0.680959644670554	0.694706787748646	0.662215671702131
0.644941370750679	0.629879190184716	0.700106004987425	0.550646091408268	0.621128509952701	0.619266949626923	0.713019702512541	0.675020321792752	0.678695509342005	0.712618778198545	0.615348143300244	0.581307337210765	0.636969519179208	0.599180107672195	0.638016388137812	0.627657067054619	0.664562345318375	0.602803076083608	0.600959160016713	0.596217439829069	0.722169933291948	0.583786777236131	0.630355822462006	0.594754553288851	0.553233252144541	0.671563397570965	0.677685444223291	0.640371545142137	0.642953354190551	0.627256644434198	0.711297981700357	0.626941505655892
0.408537555967244	0.480937434755536	0.493831922604697	0.725143940686433	0.561109904622707	0.620738869796368	0.55460977254189	0.554218339415773	0.594477765936362	0.534684593052853	0.630148976252473	0.659545201876491	0.658629988104744	0.649280765269564	0.651498573400455	0.681942626042453	0.652951793833206	0.712961513119864	0.667150985985118	0.684192585641661	0.75167424447028	0.631343680169003	0.638287930119883	0.696017220927865	0.682947395792575	0.63581785200548	0.687934102270472	0.689218876716768	0.677679351789554	0.724585806796515	0.666526769729042	0.737849488900923
0.608949787011558	0.652300471372027	0.693088076305079	0.572516797363839	0.595000504751945	0.622606846563083	0.681051684803853	0.58318329012393	0.697418259260236	0.619401617833758	0.620155418328629	0.620053496730349	0.623109526075228	0.612010252525927	0.673709347336318	0.567630076309516	0.612061616380833	0.642720782438186	0.563082955515524	0.642663104590247	0.598333837625119	0.63718547904857	0.664763016475722	0.595802928516316	0.585508544584246	0.684423388574095	0.634858005063362	0.730191665325013	0.623126381005445	0.609142818667845	0.731036391535445	0.801641809151186
0.556177771745641	0.59613518278423	0.631020114818844	0.651331795203483	0.585376152868329	0.689723457178092	0.665295911974624	0.6419842819773	0.648014313046641	0.632837958514049	0.629198273735579	0.632906254267327	0.610957082202074	0.639983360995259	0.5798854366205	0.584267870661878	0.667341577697109	0.63953060323801	0.602318938981066	0.622480180101294	0.749743329022019	0.701015881367919	0.65092644221321	0.652066006795881	0.615657936835263	0.622552132227573	0.653247021976746	0.64482750489047	0.64817869494727	0.672487732372412	0.636717389443125	0.660816972503637
0.614336491475086	0.560278483820331	0.567871001753623	0.629135641222161	0.593087389600555	0.626463006473867	0.554526790934076	0.570450870133103	0.626460393328173	0.5679517298286	0.633009039645015	0.644625776120014	0.652803107279222	0.683588281485339	0.654487854027395	0.552908575908674	0.583499617503202	0.683501291983795	0.615956824173265	0.688462178792763	0.66868531179791	0.612594502263668	0.70334080938608	0.687856847648556	0.682051911863067	0.649335358596959	0.665356917981215	0.673798204826394	0.663867922006722	0.73188620339838	0.666838621292518	0.721739934235915
0.614577718711834	0.585783834988188	0.652790670107117	0.702517361576587	0.632389396706237	0.597672535372582	0.646554299387877	0.669240895071399	0.648020685946381	0.594104467333983	0.613093138436425	0.612185251321882	0.673778883557998	0.605239246704749	0.680767989645995	0.61071333212101	0.609655595719292	0.637535193578107	0.694319618596445	0.626862785760662	0.623629473190816	0.609571585199049	0.618308209581616	0.696161135942152	0.667522362474988	0.689299188616533	0.623475836508605	0.649481056815589	0.629656217526775	0.656008412564452	0.665809624716831	0.651104111611212
0.643366806084009	0.637231081724582	0.622859668453167	0.656433571277865	0.542874072011846	0.7594443999126	0.651077165319028	0.592396666827496	0.700408881974366	0.757791982045337	0.61549712019216	0.648881562962766	0.576658522657839	0.550979443781854	0.691512225808926	0.600697476280645	0.664610836560637	0.604693634839581	0.494851802459436	0.668967463903237	0.719229338279055	0.664684912125238	0.645222162685459	0.636217710931043	0.618475530848018	0.687887736053636	0.642023020866842	0.602931151864734	0.63344664217863	0.621686593493404	0.720527726208855	0.614416498754842
0.481368180455799	0.485083047949639	0.537790210817127	0.674109399293574	0.558475574238307	0.583731980411721	0.628826156939011	0.563482999826037	0.608636979146334	0.569970257275217	0.645101591880481	0.690043498770915	0.637587489600559	0.649921109925965	0.676829230522792	0.625038097868946	0.661434725418195	0.714190515219363	0.655882324161186	0.681290637973884	0.653668591297808	0.617041695565381	0.656592790798985	0.680311196799333	0.698173527936021	0.691756569067339	0.666377832541802	0.678060832760331	0.700808225189603	0.686219601946014	0.700297424775559	0.730469926783036
0.605799047559551	0.582243081873835	0.542357385094614	0.572207855019985	0.601182526313862	0.590002384418558	0.604945953894127	0.641908998571051	0.671591096888212	0.703877123071663	0.603669746087002	0.632610087392587	0.624456077743243	0.568058040642408	0.618349996697301	0.649946007083536	0.676626033772495	0.624150452011586	0.652553589161094	0.661677249296744	0.71638034647381	0.705001095510728	0.640164203761979	0.682668492914727	0.643285309729157	0.648328138712855	0.683184053426469	0.683101321489227	0.650884323792944	0.679192520117449	0.693445782225407	0.648473856935008
0.614943640994059	0.493915148064666	0.682401382903983	0.606641040412415	0.622461725355116	0.60821990778164	0.660610293140837	0.680941338418868	0.61103198248396	0.678258928992782	0.634743999697812	0.666275985516608	0.61177024052531	0.661164836202221	0.661278701821423	0.525451273841724	0.651923502550195	0.588661118987683	0.619651094571018	0.613628549942457	0.670351771943529	0.629793371739539	0.657746088324719	0.590618648940588	0.69804228625305	0.669725536845162	0.684906319769017	0.79384364449722	0.719994100565113	0.579054020315386	0.714500217428127	0.665206965507453
0.530094754558089	0.517526937091912	0.619291782222796	0.729848363755232	0.611854242415354	0.558372681704747	0.612252740865027	0.613812639024252	0.508525881036439	0.632682778546361	0.679478470169397	0.645998208839251	0.673501618876479	0.592206373918764	0.535842579971611	0.719890666376312	0.656647292017147	0.761721903690391	0.608466127968556	0.581180431191426	0.683117331329	0.621061789108089	0.732043939228758	0.643526669063109	0.676026851923287	0.675071053060111	0.689247077629282	0.721983579607266	0.677937650528361	0.665229480934403	0.710328475694028	0.722622757624773
0.641216739327163	0.610185618869035	0.684506590356631	0.634810637638267	0.599823595347008	0.623621691780939	0.650634680753797	0.662222551763083	0.677482409804237	0.652321256766678	0.60321526672906	0.647569231278488	0.638838887527883	0.606050700144044	0.673076862282007	0.64625945006086	0.654154861118775	0.647567636937601	0.585467605389555	0.628072222825597	0.659644192494591	0.668984424471013	0.623095007151163	0.670938948527127	0.603970876602781	0.698605338034772	0.676668694550191	0.663659650316021	0.645180186381359	0.631284110596019	0.713865833156375	0.633277175173218
0.492025503315407	0.486722773347294	0.51395495883731	0.733333053689876	0.584228044046361	0.616216291291313	0.632176908220878	0.549654529971304	0.549314210060785	0.516911044915715	0.617947235479847	0.640060379266585	0.664234815078881	0.719987184893842	0.677704624095723	0.673531307102232	0.638681570622438	0.693922504228638	0.727654875258335	0.711111184901814	0.702067588682394	0.660226782565808	0.685936531313481	0.695300378242633	0.696898723114743	0.633013512892598	0.688015555807484	0.646253376894797	0.677133734796098	0.748650267399916	0.67069830110992	0.714755319302681
0.600412537449269	0.609911419596338	0.557138197745524	0.625472603489446	0.709268983825351	0.58674201330735	0.593107536301182	0.688547023945989	0.609200610997632	0.556723768773013	0.640961436010408	0.643937282119204	0.703921238625764	0.693392686554607	0.661996070581708	0.673301869975971	0.649797889473977	0.640852828824145	0.738200709897066	0.636483175180365	0.6068491028965	0.652404246125634	0.624228580603801	0.684380160922593	0.670647942775062	0.619277881981845	0.617395214954739	0.623957238160109	0.652223295371019	0.690684343514488	0.679735277333494	0.73871008191968
0.638043572119442	0.562323929590377	0.682493107455778	0.672691025647682	0.675927137070066	0.645563324139362	0.620759789765757	0.620205294858389	0.643175385063359	0.590198197012888	0.606442573031334	0.576782900437572	0.588802865383335	0.60879941491796	0.671860753713414	0.618596268772338	0.644411717649328	0.636778897457135	0.671749166106225	0.623821764641346	0.719358780311754	0.643014483105088	0.615024164484401	0.652842765498386	0.688551790137786	0.684890761127355	0.659373064592066	0.681960400053879	0.683354063586817	0.696578188869008	0.676138952283671	0.681482575446542
0.518467296183594	0.531832568318329	0.556676805711562	0.46216173091043	0.602697210186338	0.631303989005418	0.574173817474672	0.625089310292245	0.576938248137295	0.553534222770664	0.621024187851666	0.622229660656829	0.670202765413496	0.67767406898743	0.646625690644918	0.709410218295631	0.665429927780352	0.610533343522479	0.670117425913073	0.732588328133908	0.689129392595694	0.663658150169971	0.680906840543504	0.682534889437285	0.685451700233923	0.631285798945797	0.683736531169295	0.702490401842528	0.738588533874467	0.752121180882434	0.752087855041262	0.764854717609101
0.634124153373045	0.594213841876775	0.625975185069482	0.767453867858817	0.691240337900402	0.608521165638664	0.627250126760619	0.635227360336322	0.602041607593577	0.587309702765184	0.6818343264024	0.598620401204024	0.688975993003776	0.617003237685271	0.663082660252926	0.668400931424573	0.638224323218884	0.637422771843881	0.72470303266593	0.591341406106951	0.586054512175301	0.644127526509879	0.613161031806595	0.671217012244343	0.697707479023919	0.662013557840013	0.61167794862759	0.697443227198149	0.637530742634784	0.610623431310752	0.674973548911763	0.701093251016359
0.574329801097677	0.511419346221822	0.534964350975384	0.6516677693462	0.619713295734948	0.628483821298006	0.594158339012536	0.610091324701123	0.607159877676319	0.526002822298376	0.656293302779001	0.657236291026462	0.681094157145155	0.688301737828745	0.692994954195928	0.678496893191059	0.631163687263478	0.696065926238414	0.678480882496367	0.674677882008217	0.610286417657747	0.647196303601555	0.656768119008418	0.72494113458156	0.717858679115249	0.660039098185955	0.6496940102854	0.685304494726914	0.681316813955394	0.665013902816988	0.675431254487527	0.747900940474154
0.660422984048735	0.652048889852069	0.629498865254657	0.552093205491487	0.644617113042422	0.545266510308156	0.644520200506598	0.597467650055314	0.738498997974802	0.671394583359597	0.635508963822946	0.565805894860915	0.65362983855861	0.600900561491653	0.571401153900778	0.517146334763699	0.577349377457718	0.669503464057825	0.666440627331549	0.725639187462135	0.689164564524634	0.742773980115756	0.651102598693389	0.603996630237709	0.729936562723966	0.607337396605107	0.636345831979798	0.749704844317093	0.684137354525733	0.573119146465287	0.738717610702824	0.800812442084135
0.61653601697585	0.619347528925563	0.68174474656075	0.549978956949775	0.639279226485159	0.665073140326836	0.676146427284762	0.656342268643716	0.679528967749045	0.638466611474474	0.620187727999033	0.651100968976131	0.638744912301481	0.611959892722451	0.652550158369811	0.661154785859679	0.690962236345629	0.634625537942913	0.648159427061716	0.60922866359017	0.666426725761973	0.70432005094111	0.660049116056955	0.649721906823673	0.627252894511256	0.679526247643841	0.641779400006483	0.658642143906637	0.651923456670394	0.637600561347611	0.699069648812715	0.651262659051075
0.563802235598238	0.696405779982512	0.609091872604791	0.371612502421632	0.538165320283562	0.601389844789416	0.637287385627603	0.693909529089134	0.612907127753001	0.587717025651873	0.702301840925709	0.710964963347821	0.737146412476489	0.75279088202135	0.727852777603499	0.590087862986457	0.681743654383285	0.66049199940235	0.669931766120416	0.645077846772797	0.692690759123117	0.640909107081268	0.740854236200475	0.684839469453157	0.658170629934632	0.639186821535992	0.689826448754734	0.580451511627087	0.669233399341765	0.680155439102208	0.624311660754575	0.682658931103363
0.68752375046903	0.726950999688586	0.722086775250735	0.674902501063351	0.625972045550359	0.698247478730363	0.684599264914841	0.660404001383447	0.6559129722153	0.756034436162502	0.646708344185638	0.663446514122923	0.601243764239607	0.600420437959088	0.580007733179499	0.601935588340875	0.682730468905716	0.652536134132011	0.556588755218788	0.641645896469401	0.70099940856459	0.660655324786878	0.641652287044065	0.61326507004801	0.606489544199769	0.634387523559951	0.720649629232478	0.623169100894648	0.660716633565698	0.587753611583709	0.647310833486085	0.593196140178714
0.659855231222264	0.538622932301799	0.631338899655022	0.646316882447895	0.576297209471345	0.619864761881483	0.60780314252404	0.678758864931855	0.591913830678911	0.603540393929901	0.643688742917264	0.620738829799552	0.547826316022319	0.657179145158361	0.610549023539829	0.574595691014365	0.628504162543246	0.642821837317865	0.683916436567698	0.693770370139952	0.772886803384794	0.579890470296696	0.745369055994674	0.680958465370594	0.600616771547749	0.664037718985431	0.678568436554485	0.791052074194741	0.565106968613161	0.701844832643956	0.721702987814248	0.861317823828976
0.53535216774053	0.603034912760337	0.613571645958398	0.582210067073965	0.625442082459306	0.674372831448088	0.626902749132159	0.602665061069541	0.577508453189566	0.568485889232442	0.62133463527357	0.617983592816344	0.597178501292913	0.685145252751923	0.705717975990584	0.653815924646768	0.671904497384157	0.680057254204232	0.674521875293984	0.661276330926997	0.686986751684617	0.653071035952303	0.694868882761348	0.661983974362379	0.701130205344024	0.683176456148873	0.671333257302485	0.705128895835931	0.667999258985451	0.715808919552837	0.730179949922708	0.681916685135137
0.577457658792431	0.596118715835472	0.593963067449023	0.607181260642774	0.605004373017846	0.651990269930458	0.60466432904787	0.606772877348414	0.647608626186683	0.562733471007917	0.669525527965868	0.670825087680043	0.662534892105182	0.653167889309977	0.689180263312631	0.67262338101243	0.626207120274362	0.694871679613402	0.654847786511132	0.685793501883643	0.71368247438243	0.657655363642181	0.700102919179143	0.696538177517708	0.645449398044378	0.628777812509196	0.653807220520748	0.675227310188223	0.651225866688394	0.714774204998721	0.677296520282425	0.685515262150988
0.545303156987606	0.688143801266788	0.656372935781675	0.55240009755002	0.550412543134508	0.660057469524594	0.634583654473915	0.640426829652904	0.614217879321173	0.658874282418975	0.691486556422791	0.655156658584367	0.703871023336404	0.664795808332517	0.675548287206513	0.644391683860229	0.64749095887664	0.640843684499592	0.669954285157442	0.572298492028379	0.627651026927131	0.681331895048536	0.619423772862582	0.73529731724328	0.658085359672322	0.633339256996119	0.657358203035145	0.712465418893014	0.698596575540278	0.614803706216503	0.699071313581306	0.741261340750913
0.593161145477169	0.53580928389799	0.5606642488302	0.771077612717516	0.613059055332734	0.584939818206485	0.567920773034168	0.628200093748129	0.581881169258916	0.474413962692918	0.667741962465244	0.64650850832582	0.601997745331426	0.701135016963211	0.648569838503614	0.657803139568416	0.622491185815793	0.626933903954488	0.722615533081596	0.682895795074246	0.748458806334193	0.666549622290984	0.688412337220976	0.699387434959565	0.734719562339677	0.662956322696678	0.673700884159144	0.663663660291025	0.659301139313562	0.720231156118297	0.676717994478569	0.762952267512009
0.70300042979197	0.687258203668384	0.774922428782817	0.791147573062975	0.670887415380993	0.654064734429742	0.770005972278818	0.671639125399591	0.774069534070491	0.74519861569769	0.588044129655412	0.612707390872578	0.543515501512192	0.502438074829816	0.653215193876255	0.554313559461638	0.623759453508759	0.592297347561682	0.503288148601532	0.717514253204522	0.730322820663249	0.613098325814894	0.585887804270435	0.571566281809619	0.565477241483654	0.724487472372932	0.623076991492199	0.73608858456615	0.60676934049712	0.583849672959323	0.796428741314902	0.577680052811618
0.637378775848319	0.618005880574645	0.642112031744361	0.65966088446207	0.59825070025913	0.506968831853009	0.634022415167781	0.492926976385781	0.664816500903784	0.689018990559354	0.655719493229981	0.599617789243671	0.718239983709918	0.685178370925905	0.553633301053884	0.500478522415834	0.585099482431152	0.714222714301719	0.714421950430037	0.805703750895574	0.601692881418488	0.723981928691772	0.67990467012303	0.543826991094129	0.751626130107657	0.596086514111953	0.612304093094113	0.776317694864263	0.683067219416281	0.566020792614789	0.810522760452417	0.854827198068184
0.610027263602324	0.755113413839725	0.696215282431228	0.769366384653208	0.584926166129681	0.648784813305208	0.558139781146226	0.804072016231866	0.799015750609315	0.676786880184097	0.631814280745794	0.604229526806231	0.582452534945474	0.634920339836197	0.705917517031176	0.625984607260852	0.708831172314836	0.618595482126877	0.642475694533073	0.728771917066509	0.6449621296646	0.581832704005147	0.567596130107225	0.596331979823389	0.560390343145738	0.598674468495321	0.578546598265601	0.712207047339295	0.655378771184611	0.694247591329122	0.730719855607613	0.602930052414677
0.545440095247751	0.51087110255341	0.529903918373909	0.554637947016583	0.605964227273574	0.595222979503502	0.60158849143278	0.605463771992373	0.61669533160538	0.544683164739072	0.655908941273385	0.661413956544894	0.697605920575663	0.715368033640067	0.668466665101309	0.707807789356466	0.686319038440287	0.664819885303052	0.778401584032539	0.682412868581958	0.608383761167049	0.683436031346546	0.703586324690195	0.671726623825024	0.736371780576092	0.648512614999288	0.645107809696868	0.685676241078746	0.689557288838399	0.745870115477509	0.733595542385065	0.735520718740548
0.636794411128886	0.671110371739343	0.677081763820134	0.728100170917525	0.637125679120068	0.648605673074275	0.624440753629023	0.760240826277809	0.634715514313464	0.708217694343401	0.629108302342551	0.583018688422571	0.601779119504077	0.649171822301479	0.637181682762101	0.59473440490571	0.651048365640729	0.687142602165781	0.574176449302595	0.620046272878197	0.653273262159923	0.694157866964624	0.60041432540624	0.627251779250005	0.692087434210659	0.637953721286816	0.650399630848022	0.686367500687318	0.678719283698829	0.68046275882386	0.744154744441303	0.66894279579078
0.742771909217127	0.682787062075861	0.577597139453542	0.825519285360109	0.642869936660643	0.618603819269302	0.662950473379258	0.681999879896088	0.668212799629783	0.628494815647506	0.617378862773568	0.591827622881537	0.622279306368566	0.592068511075419	0.681669587349069	0.588703441939405	0.670721768846017	0.617571876114942	0.637403793618901	0.697025031191778	0.691564207112859	0.653492212745547	0.616011892688022	0.712093455695396	0.665225933829539	0.698333531370492	0.66111897034988	0.668366674235456	0.59970301471117	0.649203385886087	0.665827772617527	0.638910982694219
0.575715122844096	0.708838186089963	0.633003002407226	0.630715649718313	0.649065457293571	0.663346582877385	0.658973802269916	0.615650658654181	0.616397140702355	0.592581833264514	0.651004798821649	0.657408881992882	0.666137057488829	0.638267950147956	0.643462704840771	0.65079362152631	0.636962245511671	0.701717930328342	0.672703879179086	0.661541836812048	0.660223969250543	0.656872019208157	0.705340632908824	0.668048723592152	0.666450533522073	0.645902192844206	0.667744767903151	0.63923062599205	0.666717780765534	0.682471661352394	0.64861519676968	0.737680261988798
0.502038854493823	0.601321129986295	0.583164875473151	0.585523481864136	0.627759272016722	0.719200937528354	0.63668854100346	0.615953962814315	0.641902621812277	0.593917629498205	0.637690796292926	0.65567456935151	0.643862231517645	0.643608926020781	0.639578012700194	0.659520750934115	0.675681431845069	0.687497693881885	0.652585023844035	0.689304503076275	0.691885052288675	0.716005270074931	0.680818765862474	0.670192297310766	0.675368467163813	0.675464058132735	0.704520905900784	0.644987879990629	0.700199239129782	0.697880689218269	0.697542859858432	0.740347016374005
0.575118397363298	0.601515978576665	0.69186926689747	0.61101480018493	0.587866477337821	0.66001986223048	0.663804819221762	0.713235980922894	0.694951597484602	0.742396784904325	0.65915642306504	0.642149714761111	0.633635481149898	0.625749249962375	0.652682580112404	0.635064829392834	0.686665884159071	0.622514953056965	0.663063538154727	0.617497358813307	0.634181523335911	0.684882411611501	0.690539004742034	0.656309176830193	0.625877201556065	0.72393541800148	0.689873872487357	0.657040002064746	0.65778567071176	0.65274728396363	0.710807935843942	0.629726458213688
0.555645848101083	0.578493056859137	0.547903052564817	0.693378390557727	0.626517288212242	0.676446330161293	0.607460553545892	0.622426066289989	0.651187114798622	0.580764433301397	0.6577104306629	0.692440375175965	0.701268691207992	0.675878905531609	0.692672422421911	0.704444517321174	0.659539333409771	0.753204554469328	0.669510536044279	0.716918527569094	0.688628482565117	0.516840078372967	0.679193348960677	0.586722344976088	0.657973069645393	0.707495042153371	0.641460193100664	0.713217310202535	0.645297104532943	0.709665601994557	0.678896463049349	0.711546059277312
0.626179811998748	0.664330282043801	0.63091973013497	0.637443508183107	0.659250979895978	0.597513720858287	0.653287897627211	0.637262599919034	0.667221856635332	0.686978306908512	0.610642421309772	0.678863956992596	0.601083886471261	0.638623154260246	0.702814802229364	0.674313693433159	0.653306725185572	0.643229303734541	0.660930880276791	0.683722180546418	0.670492843727176	0.630141429449438	0.645483813593168	0.661305599472719	0.65194641001349	0.717702707563205	0.640779168718701	0.685627232825871	0.66064353995113	0.642964624460503	0.714968648570118	0.676236043645771
0.578208901184686	0.644813771888407	0.618461011917763	0.730907924044513	0.596810239260648	0.718300125932941	0.621454006169046	0.728725016621534	0.726084812165706	0.670101404312777	0.607872108123743	0.612238126980229	0.594346795400464	0.641571565226907	0.716725555162726	0.625052982540846	0.688229123595579	0.659954930442445	0.669150579557581	0.71572648927914	0.631966649039749	0.653363022021298	0.60130368660995	0.631441067160852	0.613962881906556	0.643912852118245	0.637519811619445	0.693603516444925	0.651211371139278	0.698357217010571	0.74549465332498	0.655150033097136
0.654467843790728	0.650874997577659	0.660991063402209	0.64983674993735	0.694575198872716	0.608250956487017	0.676659394012357	0.693264531117737	0.690895027311508	0.669855936147453	0.624553498394155	0.628940136930586	0.649707200596499	0.607655602665393	0.70474585138636	0.630318132605898	0.663250708029108	0.625779087262593	0.702332777098385	0.647744448889827	0.609839870956934	0.653139605881244	0.632501185177325	0.653713630534396	0.695535662158674	0.69498830095595	0.645860811854344	0.698224592120429	0.622084517449532	0.652019649844556	0.705930809981402	0.669814713976009
0.51766187877107	0.517994809794859	0.571064532939106	0.642942373275617	0.58729085943311	0.693494054604272	0.623766219583322	0.568296041124981	0.652083171765442	0.528288049654358	0.616683600236681	0.726712419340935	0.710368550736185	0.687822553259607	0.697742673362589	0.656901417849789	0.641055345642808	0.688377925177502	0.708672904986386	0.666391506342564	0.682674642951217	0.665723012120227	0.68877398322296	0.692817078614777	0.675754701002141	0.724150891993341	0.7195518901661	0.68678605230844	0.70697138261247	0.711502314200725	0.694700138954974	0.738682694871907
0.603093719236506	0.633124434106818	0.62081279005936	0.706188378845348	0.633330244489859	0.630128906112379	0.618646362397547	0.671994302345614	0.692443088568774	0.685339223554329	0.680103082049339	0.678024384051631	0.620941322721918	0.63307552820854	0.739106501440782	0.576777349667083	0.595098318751639	0.671245746737029	0.675462311739563	0.678349691399406	0.699441486911828	0.712753827448563	0.670607575356669	0.576450217209416	0.633087166539968	0.669509829310345	0.624619147727691	0.743820186018438	0.600164766980601	0.638511070659233	0.791403668914948	0.688364641760597
0.703112202409575	0.643666671574904	0.636623552890232	0.515873713522467	0.67270315141989	0.647040096638023	0.661850793337106	0.683477497246087	0.663069557797441	0.644392513179152	0.587541393546211	0.61954048967091	0.652293412463454	0.662961064071337	0.713927524743694	0.679927706881322	0.616200748766987	0.605220066335292	0.729274070108517	0.631569287143878	0.609924729721049	0.661028596435859	0.64011366801911	0.676629365050216	0.712668374241931	0.729304373445202	0.690277033637384	0.662382067079367	0.723180775634811	0.686053743754325	0.652604323228097	0.692165785967259
0.699979313865941	0.688497069882376	0.633039493428525	0.622135669121258	0.672572176631024	0.611629713642404	0.641602484176416	0.671367191290779	0.704269037414882	0.606942299697623	0.63600294131423	0.639292117734911	0.64576403770866	0.681891348451596	0.70357625346024	0.683265650984793	0.614885141629652	0.614846570901612	0.715701951345881	0.680697957619966	0.652993290037181	0.628131877315923	0.656235419573421	0.644660644350049	0.678361010713151	0.660963132709909	0.633433872991474	0.698428465292612	0.682180754769532	0.741464861024998	0.672020688185218	0.635225789248568
0.665466515044796	0.724252674148064	0.628091126462407	0.512334718906386	0.76843688347866	0.644853580729511	0.672911642504617	0.760050410762851	0.688693170640107	0.629991393661523	0.614921118529141	0.625729631097796	0.629663562791821	0.601175400716433	0.690264442403872	0.684198050171006	0.654393936100762	0.616159488453047	0.726935794458341	0.60778771985984	0.591056308817207	0.682700810875533	0.637533331140533	0.690020300433942	0.668424670791614	0.683829026774867	0.709020157680206	0.65500152835276	0.650808612109024	0.683700930016136	0.667626123113389	0.699976946027919
0.610738831096285	0.620321315292581	0.598177004767867	0.630081123774437	0.660808750866927	0.637870927664609	0.615588077421332	0.649110239655458	0.665717258054503	0.608233999642238	0.634394225882078	0.668538718952057	0.684242243464155	0.657821826526813	0.710048875912498	0.656549136934158	0.674072822931873	0.700062063344363	0.671923907266004	0.675458963045926	0.630352040045081	0.688942257180714	0.702798914034207	0.681321865268071	0.68847566766635	0.636797977726128	0.683632450483613	0.704432733711177	0.66887177660308	0.657149287395737	0.695180000925684	0.706487524446262
0.65060916759418	0.608131511375844	0.752974806699863	0.69123387377205	0.629947165295132	0.749607561784224	0.668904460732889	0.65518595643641	0.717317401168491	0.710133385671291	0.660218743581342	0.660798460037776	0.654950654592899	0.616971379149328	0.697854276899405	0.614337412694172	0.688922394071915	0.653269871801022	0.526360678536302	0.672635799041737	0.739895396313831	0.65681816112315	0.646754520359211	0.608038802582674	0.600429587619384	0.727521255797783	0.662426430598119	0.697371419484812	0.651408645544896	0.627087997050475	0.696111432681252	0.597732265999781
0.56681237052138	0.61190474253171	0.555939581807308	0.61735652904458	0.65985624956287	0.601977885625367	0.644705318705781	0.626929271724822	0.610448386601991	0.578317205585804	0.623177839725025	0.578823592896569	0.655521737074498	0.679956140821229	0.733973203315547	0.69265387932119	0.662579834813522	0.707337644014389	0.716230175519281	0.715041449005175	0.657233256373326	0.691554949738069	0.692530261721465	0.670733385587108	0.663698423887256	0.672690551460429	0.70063412246109	0.690537803266404	0.728713949944899	0.714159398266178	0.726273414744476	0.750932270204269
0.618786647880848	0.667097634677466	0.725612495470092	0.59545435710559	0.604215983619341	0.611173415548954	0.638416044314619	0.599811053597437	0.657740590590578	0.775138618150984	0.774095797140895	0.752123293821861	0.605566450787306	0.642507953972238	0.556598873806138	0.700079239415397	0.696961191132534	0.628921421110187	0.64317253094094	0.599880558748329	0.73848194775974	0.686711526110859	0.746560543690496	0.532504521614984	0.574801915215821	0.645637420695092	0.776527053349245	0.650048260642015	0.691626887867403	0.65798343730567	0.736669477979697	0.669279953488799
0.622320414123543	0.668723571646724	0.660465905114668	0.697234092235314	0.616372110925473	0.637925858549742	0.680982026516792	0.689485685396337	0.623325793377921	0.665893795297373	0.642605926497442	0.667374461214656	0.65684206226245	0.649347718300371	0.664391813875863	0.624002753460383	0.702316769783403	0.647610823150646	0.659199797806602	0.668660480337986	0.686344276118547	0.620404563524453	0.663643543869062	0.656396050006298	0.658185824227778	0.690156313643142	0.685649029376656	0.66738323117247	0.682858618364889	0.627477705975422	0.716415401894946	0.704018557081322
0.526620449127112	0.472363177991896	0.515689601398715	0.79334314927987	0.531404857833275	0.657675956039027	0.666461118434779	0.547738519859931	0.664328440703634	0.635550718857231	0.67015000445038	0.737467116978211	0.53022852700388	0.580722052843203	0.699897888186575	0.657140175720008	0.681955491966614	0.764978638378813	0.557355030675215	0.721400944823879	0.765978506675924	0.791225218228774	0.65409381597638	0.629715995069775	0.732277983038987	0.704662839718243	0.716413948448662	0.728367271758521	0.730358345363788	0.630182545430992	0.773311687840817	0.748747232619717
0.5664506804112	0.585484366369139	0.599192943752376	0.710212047699311	0.588650316213984	0.63679529811066	0.64699532018865	0.641292730324824	0.645499927583734	0.676601088505367	0.663399481657149	0.64974237158435	0.663597264918569	0.651201628467738	0.680841327975909	0.673096963795796	0.708065894150516	0.63981849910756	0.667853474868585	0.696511081216092	0.691371139639418	0.68306125268521	0.682027245607987	0.643282934809287	0.6780926211438	0.714013023595962	0.687594288508972	0.694187085254605	0.686448614985073	0.664361019273908	0.740684747219199	0.667052711802109
0.628773077333206	0.630669463941766	0.606012746734699	0.633545360967584	0.645559151099008	0.593396437040759	0.612439019447356	0.63231166744345	0.656386718808959	0.599516383370064	0.681349149120998	0.706030159241638	0.699531330499657	0.688496590141966	0.66780705511638	0.647929194452554	0.636519187777728	0.728283008312536	0.647194807812044	0.698838793114987	0.710839297646981	0.682973511356571	0.69759629424991	0.665574592196399	0.694042753546073	0.628434914392089	0.705447011037125	0.650893903467793	0.687734335103101	0.690150255788896	0.694087612925892	0.721674804413579
0.620074658520524	0.602035678219999	0.663443982877441	0.594413347537541	0.683185261407218	0.685318918505681	0.637369586641591	0.671043010870985	0.682673874704177	0.647307968986971	0.62665441398657	0.683986399110239	0.635820258313715	0.651030425198699	0.663234233008144	0.673881685881733	0.671040633741981	0.680082863892849	0.607744974034549	0.681804815535091	0.664739284610267	0.702089938672986	0.647656398906005	0.650750090057322	0.711324242187998	0.715832719764483	0.68877415146769	0.683286649471552	0.658539245542374	0.665976738236219	0.72404311552056	0.729372016779599
0.540161232329279	0.515184970279206	0.598452542016993	0.529727163249681	0.619631059464463	0.616401384707478	0.676719567175429	0.639513547430722	0.652196589010834	0.656921189097525	0.635906686226373	0.693492217986235	0.690778276067453	0.672924925532922	0.652670580766059	0.67402868597272	0.677031668839107	0.673109505815788	0.708674274883115	0.673019140129496	0.681678441243039	0.716488065340815	0.75664771412249	0.665616434982936	0.756247370927709	0.687197811593858	0.686118771409733	0.709760964565046	0.738447590590093	0.714842992016858	0.720405867786718	0.721153606304673
0.564712366501348	0.587212367956427	0.556803477122024	0.59036034873704	0.608509001184087	0.59317099810698	0.599926663684452	0.613081558960612	0.660932929305547	0.578751825864989	0.678582148347073	0.694106067486605	0.661484263867269	0.737044250072742	0.714700359578748	0.710757213962792	0.653451740486496	0.644701923860208	0.739016823470448	0.708472803755298	0.637413265942894	0.680882372571245	0.690795786779121	0.715854028175318	0.740460579892594	0.682466717538213	0.683133498193387	0.670290778925886	0.668214444399063	0.784416129122946	0.718812647395174	0.791788854287267
0.517334433550456	0.536365646275403	0.503363420689142	0.659189902913377	0.623725666721362	0.534407054705025	0.564082667580425	0.563212753195348	0.487915423467609	0.586866830936943	0.658350257970912	0.65020074622749	0.816098927682667	0.791406350262479	0.682242777402307	0.704880417308371	0.659008036901265	0.731003765838375	0.711382651911358	0.752102460380465	0.698837671219283	0.761016685403271	0.646006650300113	0.703980282635167	0.731182849800144	0.612334727250088	0.734461237206567	0.677716667047086	0.758192055117456	0.855874047434262	0.659594668562262	0.830230252767286
0.697580428064426	0.697088440938755	0.630154480981254	0.711515598093565	0.585068036662499	0.659730902716621	0.669352359341299	0.666008673114261	0.614873456629679	0.703781971080351	0.702446621981486	0.664861263451321	0.616256336156681	0.651841618370231	0.58694906538039	0.647996477246314	0.666807099647909	0.701917709081653	0.588685802282471	0.654600083174553	0.760889686774501	0.704649696501605	0.690313984770062	0.70249073684985	0.653249919987586	0.612251792247707	0.714315324184359	0.674237458708375	0.753928240880128	0.633777403745491	0.658969635556552	0.729572766424759
0.658212499894801	0.684496926283447	0.681715596523019	0.623082209733685	0.790254452356791	0.591361649042863	0.62564973575993	0.680607998774798	0.656372943541613	0.690239149219583	0.675700200422444	0.660495416126241	0.679896754090384	0.652559742532925	0.69614629684647	0.654217943180738	0.646271838185288	0.666631182928601	0.800300343780732	0.677685385749875	0.619207162198493	0.686976063985572	0.611880965542518	0.731982665212218	0.719976638732302	0.682723872373801	0.60930239661	0.673507713572489	0.636300971917176	0.653648697593043	0.664960810120544	0.64976660217597
0.816917996545486	0.803640258740756	0.784920328016484	0.737504400178095	0.718309150073574	0.700296230832291	0.702958516563379	0.778371323177714	0.747393140900787	0.752923995313457	0.615170957677313	0.624857042983239	0.606172945186715	0.612494878829828	0.646312709781544	0.617619427914243	0.669382159559539	0.563520805703012	0.558210682267347	0.606118217440571	0.652703911544809	0.640023841289737	0.663880344440393	0.60375235840976	0.629928106793836	0.687644560204497	0.660798260050392	0.695413807566556	0.616712547291313	0.609764034362217	0.714000307912186	0.603362634451733
0.686457031945089	0.71654339496277	0.575290427800739	0.660903507440722	0.697005310799169	0.629868560413872	0.62924433260104	0.683284110866369	0.595962788984394	0.622210573382903	0.703434950159723	0.669546350208402	0.632542895636077	0.707175420392072	0.674934412709467	0.714803173099531	0.63472350654527	0.586779671977664	0.760186492955691	0.649160418923155	0.605128492090154	0.672603244115302	0.696322737091769	0.693738160275519	0.685656905693194	0.774975699190084	0.650545863003608	0.720106526970327	0.655786888701867	0.768058032541737	0.714288533848108	0.628231827776638
0.639691003990859	0.744781261089357	0.712587255614941	0.630748841900175	0.724979602684731	0.761461175098001	0.663944577828681	0.763707268026292	0.639039733399067	0.83979992250187	0.747047829807049	0.65315494566854	0.661520071965728	0.705720044352049	0.530667224445166	0.515443219320355	0.70558446843831	0.661592608837929	0.480285527469836	0.613143970821933	0.655885788256786	0.697953077918079	0.614826169348364	0.733596268207503	0.546990888380747	0.581385330665044	0.714094422543979	0.597638314188905	0.735293425884015	0.676844678464471	0.732028344974911	0.820437761781274
0.699422210588701	0.684990689966084	0.610152072901852	0.654381601726962	0.762779772290511	0.580374096371722	0.609229523655985	0.727630848744029	0.652001732924597	0.622621107942565	0.678199156126335	0.675405309722188	0.67888274926247	0.712762762032058	0.72911419298069	0.697725136978096	0.64927867876229	0.681710613573251	0.754201940157867	0.667894771300244	0.586430201908566	0.643672701405475	0.661468719910353	0.691808708592887	0.740924976425044	0.688605581409615	0.595182772924412	0.675421686008146	0.613458709111892	0.696097388534357	0.656202886307124	0.730555033773205
0.47794385291382	0.604995273454825	0.537581225261811	0.654496842063063	0.604823529581432	0.63015075883614	0.636985572653163	0.623775275410377	0.499404762516431	0.597139273181723	0.669086236043061	0.734086954560731	0.648842567250242	0.631456721906586	0.700711197760245	0.764598155665489	0.571152147645697	0.796986647077204	0.708668102020294	0.635106702103082	0.874423143127067	0.68543128717557	0.68022816466975	0.721855923358246	0.718157642973323	0.639319368135778	0.638351102226511	0.748851141314363	0.716597947359142	0.782144061198738	0.748258740088761	0.84003197619105
0.612241984631879	0.593736416349872	0.642336090858939	0.78738387517258	0.625428685244689	0.691209531658833	0.625399410386751	0.651852941803848	0.674793006298823	0.650117003210152	0.667349930801838	0.696943085955903	0.667291531088834	0.617389263221209	0.706609516569704	0.655950721577384	0.700309734961735	0.634032013997911	0.615144899808173	0.669710672412083	0.719162855914061	0.712247401734682	0.690571131102688	0.675608274237995	0.709964529964796	0.714086922551029	0.730823247577875	0.676345363341596	0.662203488018906	0.668263091363237	0.690174905908013	0.693192571589984
0.676749330699088	0.710909319762336	0.660440631842423	0.754197309859078	0.636053706533358	0.674787745063995	0.666441365427022	0.718956986813833	0.712542925213024	0.702435923441385	0.681391283464929	0.678940368419119	0.662582705855216	0.642545922728558	0.656744187902768	0.654966054794601	0.659260757147759	0.633542616718561	0.613369593408306	0.662440709959626	0.690573204636873	0.676838831640258	0.660618203435839	0.694842594780089	0.645546465714553	0.661134094536188	0.675674552087587	0.679540846207213	0.658023654187193	0.660913560749825	0.712746412446471	0.657840545673488
0.745710888094012	0.625548261814586	0.598317129625157	0.562055997525526	0.614639968220782	0.616265950175694	0.630578711286094	0.618060933486447	0.705815451638939	0.704730713237279	0.796295410039998	0.602347794647835	0.679411215782459	0.777039894451202	0.685922077049139	0.588723149898484	0.569474814851312	0.638581666069904	0.618615677740377	0.69838567163525	0.721334100483599	0.648254054992881	0.828130970746198	0.632631615792302	0.619021861128806	0.770638834513104	0.790817474325397	0.783201655451501	0.64774831788936	0.688194702914608	0.678572161287898	0.652734077652436
0.575382950930103	0.607532590585961	0.658625631053405	0.737365051491366	0.619232510659165	0.675266473978276	0.651529964995641	0.5907796750586	0.61586956508642	0.622252424137039	0.671377678077492	0.715409027251398	0.630195506760092	0.675520188858493	0.682459278752037	0.665414498061075	0.646350051829441	0.71549852051926	0.661238577778964	0.66853848788421	0.796498686232846	0.688375718677855	0.717718961795393	0.694635649815544	0.671117808087479	0.695302037941945	0.675764778029435	0.693868506487456	0.71141038617076	0.672908852448524	0.73130996976316	0.708983371860547
0.542959931834311	0.549825201819194	0.646752431037101	0.717637696895318	0.630903922791332	0.60967064694961	0.678801043379154	0.647505407708741	0.637929795210637	0.597736494189951	0.670634993956346	0.667184275908512	0.655710818223823	0.675924181174263	0.683842428722373	0.657588995986776	0.642443173990389	0.65762043521739	0.694332614020105	0.717411396082483	0.761331428860522	0.704045163131909	0.705998708937307	0.694776442263177	0.715777523632279	0.662028722293956	0.694565942717828	0.695644516943299	0.729113406743208	0.724520862948004	0.720332291000405	0.756412879613265
0.590690352794992	0.547328424760002	0.586610830014859	0.674017834537355	0.623463188928353	0.617487457361292	0.573995208351256	0.636105452238043	0.675401817347187	0.639235757777966	0.663139869469987	0.67033289056351	0.7029661981597	0.706493536086294	0.70765456646878	0.698273647463037	0.640426507943681	0.688496931726401	0.636991278906128	0.644455975424056	0.78973810555547	0.720548619427199	0.723780138740471	0.574570343484788	0.745987988465161	0.75823141205661	0.675847731575075	0.739736988280822	0.765022161798594	0.693581560652958	0.684329456619362	0.753313255308125
0.576776593787169	0.575677109287255	0.607441325573109	0.671890630757669	0.657049980945112	0.665465083435472	0.681169736538088	0.6206691507127	0.678724590728726	0.633611313051384	0.673236582935767	0.691904046930873	0.694227409217424	0.651828937037099	0.718088485101522	0.655033139606144	0.67539785557543	0.656814402711279	0.679073105399171	0.730960771606336	0.722088215245752	0.720977481805536	0.652042602123757	0.682178422355739	0.694983600999277	0.710350828781926	0.683187437642009	0.690214672360509	0.71597392161136	0.707214576504471	0.718877120842798	0.703763287930633
0.57426280018662	0.598748425292415	0.663577205214903	0.659278537419573	0.641323309076463	0.657219364606248	0.672538681421634	0.677115207912099	0.6868295345821	0.617599151534178	0.658782122454785	0.635345981200525	0.679867325164081	0.655145800781029	0.678670410573743	0.651353065585543	0.712257117245486	0.709885202820108	0.682992587861991	0.699184128345817	0.671726579201074	0.684016561778587	0.709070921027981	0.678282737980776	0.682317713266513	0.728544903409147	0.698048360388528	0.707164574139773	0.682977101853832	0.717209113535396	0.706045403788246	0.72456162164464
0.591296134114369	0.623208359183133	0.637806333369905	0.704127618741549	0.679669812086731	0.670647057869071	0.643348884796609	0.680381740911288	0.668893925356583	0.579082737224128	0.703804709512753	0.606546590894011	0.706824522181131	0.664904041449407	0.717681108764599	0.689847024424528	0.653074175704591	0.652990720111843	0.71746352021358	0.662555780320007	0.640098228664959	0.634364601509362	0.724805118112351	0.704432886462937	0.661386044237722	0.678798013099542	0.689163570937381	0.665890265900059	0.68846796785167	0.823622236340781	0.691135281485498	0.749347699689847
0.608632860144525	0.561532614544443	0.581397083371906	0.723075319496655	0.635852553024245	0.656058557138499	0.645272133746332	0.62021269513215	0.627295302036291	0.640798612243491	0.681535508355428	0.745759079608737	0.738140020894438	0.667481530732148	0.614553774844293	0.638394504440555	0.640376535135685	0.738598314574706	0.673617980421804	0.668349892642182	0.736394270133792	0.688727343064105	0.73493838733747	0.725874946500304	0.728534264301529	0.635659520711813	0.726706921479142	0.700402742880545	0.707856421441825	0.74226235751922	0.725260568185189	0.646612806637461
0.697719872307877	0.720141753372419	0.607388207301615	0.590236067135849	0.815889423289154	0.614836363123382	0.633808228057035	0.698342998508226	0.686854691814371	0.640678120440828	0.686303345618357	0.654198091658188	0.698979174356283	0.664342074602512	0.6914654766101	0.668294228198417	0.655391291760925	0.68106174519806	0.75218711610727	0.632106648246787	0.584628722575655	0.698860298543338	0.646343965342151	0.699380538547447	0.750102175263387	0.701608042833266	0.633696010899781	0.686629227698292	0.649811708152663	0.675341577197896	0.685972029300914	0.748319441532586
0.515287729511459	0.707515431580588	0.670995345312063	0.614149579827411	0.643442489840001	0.689740889921794	0.675041837546992	0.656108009886552	0.644514680831641	0.587598235801096	0.650326156288595	0.650979839486702	0.683327568297379	0.682353663545358	0.697501093913885	0.667538710134382	0.658563408287971	0.709499029247282	0.708686038106177	0.715501895597884	0.707015031897909	0.697083516617389	0.720373886763644	0.69465114854564	0.704768671107162	0.707254369709252	0.66030453684334	0.68254397047321	0.682737215432025	0.742629766173195	0.687495662134882	0.787549566771059
0.637672544797451	0.677026909517161	0.688107938936771	0.575485615902939	0.630461393542979	0.681369257259026	0.697087896491198	0.670193941548213	0.673178204901083	0.693622575561381	0.644139521644821	0.705335013786421	0.655479205664278	0.686882172713674	0.719479862145748	0.639013010823004	0.6991168405388	0.657946023678335	0.667306893886255	0.682339662597609	0.630162646994153	0.703669090273964	0.666665168362638	0.671649349830619	0.701657341844659	0.719556056123452	0.660098217284885	0.714025596186046	0.706968576885691	0.732772349600835	0.713570397048756	0.733910704941091
0.621025726827037	0.667847436622384	0.609075375083973	0.655570830503799	0.675909512148062	0.627887196009373	0.616275119442934	0.661350964171087	0.668539266670721	0.621637105409332	0.664543195585926	0.69266855747302	0.694939384568054	0.689033222218757	0.698668083122672	0.688009662735595	0.678021078121669	0.702615066899914	0.718698501938488	0.711154372417399	0.696385576638523	0.659330150149155	0.675942537521764	0.669067281224792	0.713541906762247	0.659579836045084	0.720735361092407	0.690338762167034	0.692964051535284	0.732782361373985	0.710337173853345	0.764174369490058
0.642508403709344	0.685611245582694	0.694113291394743	0.628118397302905	0.663415507995522	0.678419881634689	0.684402912001871	0.690094005780972	0.684213159173996	0.678420273420514	0.660819081119247	0.654289922785622	0.652081302603893	0.696198378172323	0.726343898833962	0.67903006930451	0.686282124428045	0.655512462434853	0.723326526923529	0.675404705578299	0.647333950151194	0.662651035982175	0.664698933960192	0.698979040370171	0.695464118494376	0.720823035743123	0.683523954244726	0.678659804916218	0.679399071012098	0.705313879491705	0.699810018993454	0.674855351754053
0.711571546742404	0.714860998870023	0.804715581293144	0.692346805341601	0.776440997229347	0.768301749377924	0.64554207909735	0.750244308164186	0.727306602746759	0.797690834163229	0.665877289914278	0.547166590656097	0.653110811030787	0.484007867582071	0.741375691227952	0.674899489873393	0.732324288489916	0.716913268414417	0.407443150799738	0.775468682703696	0.857030433012587	0.588980928770187	0.626374277897098	0.518724391236797	0.55399740090694	0.716487374824267	0.650438563158888	0.807398004730995	0.64477473630844	0.720364837488663	0.732804834064593	0.561598261658616
0.5638614038706	0.621163029068163	0.536663388377812	0.783188471500159	0.642880420494783	0.642391402814361	0.608151296736195	0.631521572493188	0.607786106260388	0.560703992016424	0.671513650558288	0.692909534240648	0.658399426479986	0.731794031142195	0.65737202154268	0.699356034979396	0.670710488762003	0.683892689446289	0.744684672374174	0.723459289513154	0.783366869608181	0.693788234564363	0.700787492166378	0.737149742436158	0.753352952961176	0.615609356633094	0.696401217138728	0.661215898177668	0.702964471191151	0.771935830907172	0.730573904114468	0.802075362614833
0.606126782981726	0.65314539146183	0.669577170395096	0.772428977845157	0.634234338255028	0.760897186174943	0.68732235855803	0.647569841539578	0.653458017248949	0.621858122898009	0.647172733947017	0.665984928652663	0.656912108555953	0.637558958933422	0.71484449805846	0.667077764947408	0.668889601847235	0.677685340484973	0.661117890234611	0.712093898053428	0.725641151349892	0.691359036118399	0.685011406461588	0.6847635762503	0.694542262905794	0.682247576163597	0.711154176727621	0.733217788439735	0.697019075682509	0.683515485528305	0.689535483384732	0.718101054721929
0.56266378743702	0.518722609960019	0.527527058024019	0.790212901803997	0.581317433358499	0.646570308870225	0.604174442910244	0.600875968212174	0.667676136658859	0.639659051147416	0.647107337548662	0.698492954574428	0.717160852897881	0.709812853636422	0.718404828725029	0.703536635261241	0.660961373825942	0.725847344754083	0.737399046889552	0.756738248453063	0.657587615200986	0.713450358890511	0.707161313142451	0.709637990551813	0.712286810919956	0.693473647165973	0.706857949629472	0.710158011606504	0.71816799263869	0.779106476881487	0.709947486134674	0.802528886924395
0.652046991705231	0.631467719162807	0.675072405305835	0.550993997950347	0.666806324398505	0.646296776759578	0.695727916464207	0.657415189095954	0.664567069771278	0.643690900636243	0.658731590116922	0.713757653775954	0.662220727408396	0.674252131633533	0.655350574946082	0.692345120737536	0.726433995339494	0.686215429241108	0.691246578099934	0.637954953034586	0.694547464345951	0.737001779204736	0.719122934870447	0.681126480208191	0.713564311226224	0.730732290212706	0.723296289736355	0.694374196563476	0.731382606154081	0.712442762247109	0.712047976634454	0.710430760934581
0.585845427278819	0.642997518060729	0.597868698582602	0.68673950869135	0.680398284056927	0.663636561064434	0.635435152866429	0.643616351872165	0.594180027211465	0.604912972718727	0.657918134019891	0.72727311757284	0.71224978526683	0.622447877485386	0.70693095547363	0.733395424467068	0.637383131697217	0.745366568107707	0.686365560167731	0.680417088779438	0.78256008152571	0.680932832320597	0.675596536120752	0.675407134571967	0.71015703350961	0.636299477874466	0.661780450475732	0.751260641004438	0.7071466809589	0.812004352242154	0.734018770593023	0.786616469644991
0.578914619682336	0.768375879710589	0.664803633216067	0.585791067794558	0.665825277550288	0.692682395693215	0.682001381311453	0.628470720505588	0.661760542846339	0.538371746076169	0.700534623014413	0.680902132468926	0.69998726202515	0.690816192160229	0.675453702397805	0.666736853883913	0.659637909099909	0.747779396564892	0.703643127378566	0.704716998166937	0.703339624425569	0.702109746685447	0.748274170692552	0.698990816238555	0.68901900140346	0.654465641779283	0.683354941014091	0.693599526654397	0.698103622612459	0.737766775959034	0.691346200036423	0.761673630535929
0.652320502963943	0.606439355140901	0.695601373842989	0.742803466253103	0.718378041472087	0.647203115628219	0.67322812259961	0.710054265244448	0.693889315220788	0.63643602531643	0.673794773925171	0.685443372532866	0.712930344275166	0.679090785809179	0.673944909944485	0.685306649751311	0.656215644674647	0.718365245505598	0.649111270169915	0.687934724424542	0.675130263260814	0.678889079813231	0.684443273809655	0.728583211137262	0.712193589950283	0.695357295331682	0.651854224942741	0.711879302762338	0.677753747426257	0.659261137816065	0.700618075078419	0.720044835878446
0.657693190118027	0.597364974342096	0.592482675284315	0.637769901166188	0.672555092486154	0.651113641186144	0.688919472077457	0.678996197498127	0.672161114816802	0.643623035005019	0.657497641508163	0.669652091202594	0.670049878493501	0.697770472421273	0.706195737192871	0.69775328044032	0.680258095813455	0.651517782935354	0.739506068893131	0.681834707444474	0.675351669494584	0.656789765446099	0.695329843345571	0.702257071966773	0.744850732191363	0.723079165021183	0.686010865069633	0.742794823465898	0.713568502660951	0.765200127856427	0.718978035488615	0.727779582040488
0.529204776311841	0.43819690245681	0.570344266913462	0.701749230107243	0.614712653779373	0.695767534722025	0.657923009510909	0.604562388971975	0.616314016306624	0.625398313133171	0.657970259073632	0.769623147706673	0.724621277025485	0.694983712561392	0.653224977382062	0.683932325113119	0.675634047792525	0.727613926478954	0.681263562898074	0.750051158808179	0.814420122756723	0.701319390073832	0.776005113921555	0.755510306483779	0.757215996299445	0.634012502682161	0.701470812038893	0.764571288192315	0.781522693073233	0.730726908724496	0.765075988140949	0.65416987189112
0.592325797515817	0.605823383743482	0.607029743229439	0.737982634504761	0.686530643288422	0.706089905234681	0.668676739751072	0.64483816607174	0.686205736147459	0.643364903574915	0.688191689217792	0.726176328713469	0.742053669976614	0.669613123481501	0.717646649799838	0.719289181920151	0.668033118282457	0.733503880689543	0.697209672787501	0.774092201264561	0.771731190773482	0.566767232566836	0.699263897671276	0.587359155050464	0.704177798455403	0.72411821489227	0.628627852614801	0.758544499050605	0.641731807966699	0.733190666640501	0.745999592930224	0.685001203565119
0.727774774797876	0.684723065269449	0.686602894179227	0.710185825919126	0.804039285415312	0.618108853273946	0.652613502064523	0.717238956730896	0.627056422253589	0.623108566254399	0.701257456437487	0.699536498922863	0.657020506294153	0.662109082535733	0.707112045382493	0.73386763183265	0.606799110567216	0.67255208391278	0.830082426186116	0.639395891504817	0.652998847103531	0.652039753905013	0.640268805405153	0.67367825948841	0.807977789899964	0.720423848696726	0.583541300983849	0.750411638114577	0.610103095723805	0.668516761860881	0.701603871687288	0.739733836824486
0.583997907415627	0.734459246318044	0.687396428320118	0.657002758814376	0.636249051188431	0.696051463411251	0.679506869210968	0.674088073229349	0.636241219263875	0.603067090800083	0.703026806365448	0.634437178088708	0.683913346659445	0.688541934791967	0.69176419956044	0.689741119549971	0.667593718035331	0.696428354710407	0.720515900682016	0.677471564969217	0.731837736810928	0.687886537933103	0.722412133290711	0.700114687441609	0.718712491898523	0.710297960748113	0.690131684277421	0.694437782708679	0.721075630016821	0.763114145694915	0.679278284643697	0.761321643657018
0.612769138904187	0.639036975931988	0.682987336352325	0.648415013710485	0.61601646858109	0.726275071267407	0.709177534074234	0.672103516247522	0.656210237347186	0.699410777761992	0.704598035463872	0.674336454163949	0.664594694329843	0.724444097143762	0.690422982927595	0.69288899359475	0.721684392435337	0.677347391894119	0.675016862572379	0.691872558141875	0.733790078240022	0.673152057296644	0.699120434863162	0.703355248604774	0.678231769760989	0.692133456424063	0.692060895772042	0.690074394006175	0.709618220745519	0.756396362338917	0.724213487910973	0.710823819520525
0.67720484878544	0.699424866524694	0.718790263405458	0.574438965497019	0.667068618066276	0.704641940900972	0.749653311738059	0.747677476874428	0.767720197429979	0.775313427775393	0.653964172582959	0.702879538311604	0.645825653639224	0.617949245416603	0.699610163975506	0.576277794553791	0.685093369860646	0.664492064049906	0.614616342571141	0.715848124008581	0.670665628746488	0.68818529698355	0.648260431106647	0.703911061882329	0.641080204500951	0.768517604895827	0.747088545616705	0.738290221792877	0.678010040817147	0.698032732097965	0.775874069537059	0.681434602633553
0.596247768916344	0.716702969565292	0.682083556421725	0.576243698893993	0.685242030804286	0.659370337119978	0.712354685198163	0.699764633344916	0.690797615900732	0.632057092923307	0.674969029705765	0.658691273955278	0.668799510601946	0.681111765263557	0.695699069889628	0.709995158390417	0.654052507825118	0.658534548781384	0.750447998719064	0.682786173193133	0.695851854969975	0.723791297115776	0.709733253342091	0.69164197949188	0.687896068925074	0.727286080854973	0.711970562487956	0.747477475247546	0.689870707494558	0.766373748923006	0.720026188226656	0.745453894278095
0.563120567841597	0.601660822480103	0.660637727062308	0.702223843922216	0.685361503049944	0.683062641395551	0.669245892185881	0.645274872845655	0.708072446372964	0.641393451568043	0.667308879784671	0.680126271341109	0.672674239237185	0.683960880235058	0.701509770871147	0.718985234705545	0.713093364942244	0.706073246682154	0.722642067177013	0.725704917100553	0.703347288303838	0.72453238604041	0.697984511681782	0.698148892668065	0.692423174960208	0.712873085033263	0.709544850597797	0.738928903327821	0.701448025638617	0.755785893810045	0.714426824036241	0.722654935983502
0.610554191934339	0.595630685693575	0.61396326752679	0.728848783542668	0.69295497089817	0.655784700483365	0.632850150288391	0.67095867704962	0.625860220681065	0.599236548985679	0.712055402505701	0.659143595852829	0.698237411357592	0.716542087107469	0.75553573681639	0.75020719532264	0.642666318726654	0.70788162109852	0.764544839478206	0.690095962972479	0.659002208229194	0.683680210655391	0.714792759609214	0.705877235983268	0.7541878516113	0.675535832386576	0.730698459663716	0.684972383052948	0.697190748907629	0.795190076050448	0.693034262992327	0.808259733558005
0.620499619919717	0.634236503356766	0.614388050538412	0.687152582244645	0.658717575653023	0.679661411415792	0.642565083921849	0.649788831944805	0.665435894707267	0.621040755686585	0.676965260522253	0.707313001146882	0.724781593089172	0.724607800026353	0.690458315445246	0.695220527018432	0.680167323546865	0.750168432304358	0.721792916504148	0.702691142574954	0.711990138549245	0.709443273915798	0.715747933888684	0.694376224410299	0.703663247622448	0.692631650171253	0.705084832619446	0.686578775677186	0.697113610668716	0.79598432151493	0.712951521249854	0.763186257994035
0.642837803335288	0.68850116451444	0.708444017410922	0.703009128641594	0.658146761793202	0.674309130196333	0.727537717214896	0.734144427469361	0.725186643366538	0.701379735487316	0.682114984410511	0.685972531616076	0.66644069925966	0.672429999716551	0.640869404985112	0.673674292456515	0.72241921934702	0.672996306402332	0.661020520882773	0.669460473122374	0.713589106611537	0.694949887310052	0.683172101995177	0.718566471651008	0.677965554157851	0.758584244360628	0.725642260972283	0.695258534542384	0.66122319812437	0.682967981023318	0.717432875954173	0.696420086374634
0.580549913061755	0.704231921391886	0.603371126942841	0.677897785656796	0.7091766985878	0.671750070192232	0.63012822438195	0.682318268150676	0.64930599847746	0.618710206388123	0.665309451965112	0.657183620604954	0.67946780717867	0.696103538278738	0.736885129408885	0.717522737361939	0.670843354972297	0.716383866068574	0.762664831670674	0.717730794610294	0.681678634324132	0.708959836660495	0.714796949965996	0.720739556830884	0.725485661150524	0.723555731775764	0.695181753944214	0.717959277634664	0.725087839813114	0.744318296598162	0.682718148735337	0.75965195000809
0.676088064484662	0.662672751616196	0.638756007841198	0.788353543300091	0.667699987806367	0.677070816335941	0.702275243269652	0.68135834991256	0.675178598674667	0.658359409766785	0.669898402232228	0.682269339323957	0.654677533067448	0.652014927398038	0.685001691775134	0.67973806225201	0.719101050981239	0.697609411001691	0.671767785354687	0.680211423803479	0.78527795652	0.696506572095981	0.673702563476886	0.706743939448039	0.695340847099376	0.721981098797239	0.695735196007913	0.702739428788815	0.724949293671573	0.723715686909417	0.715492284462355	0.698779798225253
0.768372818281353	0.787163478237095	0.872520473560307	0.765772218315176	0.714014280329043	0.650927403155922	0.643952079820351	0.659215456732095	0.675507027819106	0.694795670501541	0.626173330746627	0.729603015923514	0.607750077037227	0.595358071277857	0.663291069853854	0.565847841624086	0.673983485385631	0.714850980468391	0.803570939126039	0.716344047443722	0.678991242167611	0.770545809499951	0.728652501449687	0.557964040740695	0.774106428454107	0.728854244706643	0.685197615225505	0.639324311067516	0.676477243468623	0.589621928155296	0.754150688268194	0.649909359336487
0.6144599416365	0.653477994211695	0.692888794906412	0.659537080315643	0.675618697159572	0.707048613627836	0.716056091295671	0.680337881884202	0.703296040261391	0.660409322424596	0.647858318330126	0.678416536363027	0.695560570512548	0.668382543968422	0.695832303086986	0.689631986673975	0.672973842944851	0.665714531957886	0.727285405210969	0.682011903361802	0.723808481412497	0.724291301082779	0.712995412362385	0.72292853505449	0.686667966996571	0.737609028493085	0.680329030663222	0.701099142346841	0.697700195373457	0.73418396191275	0.704413073103932	0.751575943423256
0.6365546357448	0.621120843685526	0.65432185067446	0.674071636100732	0.665760738692717	0.729418620721402	0.670612914614044	0.654706186418697	0.694433796196721	0.620837288012003	0.643419314857362	0.652406869530778	0.645171135613012	0.682182074363756	0.749582635941486	0.688637534898761	0.721788927387638	0.703097056472043	0.726380086138399	0.733855835469653	0.720596260564857	0.691117067087466	0.685549070182102	0.722366319643475	0.704560107061464	0.733144030061011	0.705913561921785	0.751247664189566	0.677636746536141	0.72730158502487	0.721148058172673	0.761715032081592
0.707158634078712	0.757804638485642	0.689911231155641	0.617262484656586	0.816038731580869	0.637750311011686	0.712160707878744	0.755967995845149	0.710187265922846	0.643549134310082	0.69089981650531	0.666952537593274	0.652458996381783	0.678699223749402	0.720808946897301	0.689384107874665	0.643713978734944	0.675723414384387	0.74819923832885	0.62929073672886	0.660758015774947	0.674112577553584	0.659399136917876	0.719535064658693	0.73206403617117	0.692592334897408	0.674875339404419	0.694984576135804	0.666522706059512	0.744300587285585	0.708425451010305	0.710684474343583
0.586964097745386	0.655260360742696	0.621133286443793	0.62475987904821	0.615330117534039	0.730104589254048	0.693608053207027	0.631487467257271	0.668967004999691	0.610696778957314	0.639180261879471	0.703542883040789	0.693047133830108	0.678967189678198	0.719786482000173	0.723734607294991	0.727027882623128	0.744103796993555	0.731581439654806	0.717512749745777	0.730401474453326	0.708229802436654	0.736022615615032	0.759557778173993	0.673408261473824	0.731592091127044	0.682111089019931	0.721600310675008	0.68013435468319	0.784138720895293	0.724897839382805	0.749893164912205
0.627757672174433	0.658711613318971	0.664675065785827	0.6433902367379	0.676796437924923	0.717091366522858	0.686066062602066	0.697365420654669	0.719508401226919	0.646885866603284	0.641657393393686	0.651800131581281	0.686977095145611	0.64837755940613	0.738581576667214	0.705372094286934	0.700911878752018	0.691745382817807	0.702375629214072	0.665687461653215	0.737060317918744	0.685943945513798	0.738951037257612	0.709168645114807	0.731585000178007	0.763090954210177	0.719434611767168	0.699938955812363	0.713503842903996	0.689409461500056	0.732177014853241	0.716098710274036
0.617904764959589	0.653057838878021	0.687177900126344	0.591008941027424	0.6909119874274	0.657544225153043	0.688112345284209	0.693287359841955	0.680535644023909	0.668370680074643	0.695822637894535	0.684968828882647	0.698129595302983	0.693229223454532	0.703488140708812	0.67765472856829	0.686988428937035	0.662373623485043	0.698862574148141	0.701979751689139	0.718366869250216	0.733813324897958	0.688526757587605	0.727222863166679	0.679324501842028	0.738867645258942	0.709267290872228	0.747117009452343	0.741167335284999	0.739293121909577	0.715498417258938	0.739746016631054
0.676490812987844	0.659731568629725	0.625160633090959	0.730190282880944	0.65412044362715	0.653511952616992	0.681704704078347	0.721603911640263	0.716801979353722	0.67057389587577	0.68628754181908	0.669775112090046	0.666060551087447	0.674795488908682	0.72144658610854	0.690474592463767	0.692457227087827	0.672451132302114	0.714091504444383	0.714742131977922	0.733575799721736	0.678132058506669	0.729548269529185	0.704670521455572	0.724911259939932	0.715522162713396	0.71387842059707	0.685575643635737	0.712601900174957	0.739652620183199	0.716299021830638	0.748044054882933
0.696817561408589	0.669356680652973	0.728679651685213	0.655039725053796	0.673028047960703	0.649371136171868	0.723924460999454	0.70023099611487	0.7580338032561	0.726307115042975	0.641080928192575	0.669257331715677	0.652327926120372	0.640137161599749	0.720445878735609	0.661806828629566	0.715716638074373	0.666628289675113	0.697864422479403	0.731172611694157	0.6929836535147	0.724844738001279	0.70416467972976	0.665947662236896	0.688403426768852	0.770291855788956	0.713069545822324	0.747190621163451	0.686749186787051	0.657464527587241	0.755927585670824	0.721117366483701
0.622061227753493	0.531780359771357	0.659310922991859	0.715440967993208	0.650889448945597	0.691262807503392	0.691963442701089	0.599268913863233	0.692051129402709	0.639206207961316	0.648662807512629	0.697006154122346	0.655497576720186	0.696262399020852	0.704181407820158	0.709562242490636	0.722648746867289	0.685648863678408	0.749986030842007	0.710816389925293	0.689350695869773	0.728059866253589	0.732094147346822	0.735429779323967	0.744760069624441	0.749591224199458	0.72527382684647	0.7632814247428	0.729663119372542	0.765751891548957	0.727802741816165	0.748002072691409
0.799598127026346	0.725734625146086	0.725505410503814	0.766946571201861	0.711118620598232	0.691886851176003	0.704867048372322	0.677278247181789	0.715759876148188	0.780305432647572	0.705678270103333	0.64589893604652	0.631592290398799	0.674120468572527	0.69688742366225	0.674736304463854	0.701418010707301	0.567432402316319	0.791838851476925	0.63058363324376	0.767323931237615	0.673289960197254	0.686502846749717	0.565128621262181	0.75416317270374	0.72393180753807	0.664028039741893	0.711330866693855	0.668903280780506	0.638340981316272	0.755331464568276	0.694822255678323
0.7449441606338	0.872734719335584	0.712152254903031	0.654496191561216	0.716582438565692	0.782186225881936	0.69420146062469	0.754050853942679	0.705483255788349	0.743174204315365	0.716895639376669	0.65333545460113	0.654603970252795	0.60270622216787	0.585044607072837	0.641821729700554	0.76633055073863	0.70910420630572	0.634345072353016	0.629577607884222	0.688608807680323	0.714318395689925	0.753746773787162	0.703061604567097	0.685163283043541	0.694077751099399	0.743470912449019	0.680830373255641	0.646561459125469	0.708242578242565	0.655189118645133	0.690316100194649
0.56624638929029	0.57477859356908	0.659700138165871	0.712009461278558	0.629925181166511	0.707006090486259	0.671927922306291	0.654543932817597	0.676791264572162	0.624940122821913	0.664618052462618	0.7065612710711	0.677334515862677	0.679128331353003	0.724415777512487	0.697930314113783	0.719884107427535	0.727432816987734	0.739972287313898	0.727474050979073	0.733370176924737	0.682922293998862	0.722205765795849	0.767767956290117	0.734184988141196	0.748307828204885	0.708230382693862	0.722049319485222	0.722617741326387	0.741836039803882	0.741365805824486	0.770947884178098
0.623900063789586	0.645312706502531	0.656694921907197	0.66088462719834	0.634223485388883	0.647676890891024	0.657366113393997	0.661502783176492	0.640655447954821	0.682487782821858	0.667595643005478	0.691376296168252	0.716286077460374	0.685315538340039	0.682963437140536	0.743892801218117	0.72460217323569	0.717421925575763	0.725492108137926	0.724504002629643	0.658575379020861	0.72806695532288	0.778985395923054	0.751252606320067	0.675145491141208	0.730859023458341	0.751023224952741	0.741115399633501	0.70657820281031	0.744034483726681	0.711925123039951	0.778143750877079
0.528940564327669	0.653654526626555	0.532009988392019	0.668430831980576	0.738407697741296	0.676501849078399	0.602174980255283	0.597542476700052	0.696807118769043	0.597265140279868	0.706129549731867	0.669408673353419	0.675032446217706	0.742364743860881	0.703004226706722	0.707142444331781	0.70652066007601	0.782481438569043	0.744810546289847	0.731420644369177	0.736585446023147	0.713504752060382	0.747620806748087	0.773808485329224	0.769037716104892	0.699210457342815	0.692507000802549	0.680200785171491	0.756880416774906	0.72944543670468	0.762583528585182	0.835420038663035
0.596476573892574	0.613482746217582	0.633156372271855	0.695772754189676	0.661018715355851	0.657271482721384	0.656240844301862	0.700782217198113	0.701563155412073	0.673955632177203	0.717702319888284	0.71133892724222	0.717884327411908	0.682547845188324	0.726233471582353	0.753455110903205	0.713127748792848	0.732623990757629	0.69752721643123	0.765720682532466	0.706013319151075	0.681799160391366	0.688588809542441	0.685946196990214	0.737814970482239	0.702248824457117	0.708475177841317	0.727369319399414	0.729081459515598	0.741491656375464	0.730427489232896	0.722952840342383
0.696801688962614	0.74349119058326	0.666897078926102	0.767088395781204	0.712952033862026	0.676801333596063	0.692753496808822	0.708044698059676	0.704920561125742	0.721680283828857	0.686168113602185	0.70652748289717	0.686927652490061	0.659953971198839	0.686804315234706	0.690044036328026	0.722753183056911	0.647815544120443	0.714015126007532	0.673398156111969	0.665790397758107	0.719178187507294	0.672348635094226	0.710904080020366	0.691017549583586	0.720828062320738	0.694563082003773	0.687169092451772	0.719024695996447	0.733563940135836	0.721305921279047	0.672676346536487
0.617602647088932	0.699803720701776	0.686899147368993	0.734542504602492	0.77231710417618	0.635008674895098	0.672414195308276	0.77790384610333	0.728774502436596	0.633102073613213	0.716302443493202	0.646250067696349	0.703276878404238	0.707752920120089	0.716570079839675	0.707587443807761	0.674657446446333	0.651282053086217	0.794769796543056	0.666719919441154	0.626149533295487	0.703709591553142	0.685130054294416	0.724246164728069	0.743326470913449	0.713745730456081	0.618941418743443	0.742148244308787	0.689778808339244	0.7251653789606	0.701516346592638	0.76714091747001
0.597482210039792	0.592797586067955	0.674872502409404	0.637395404309045	0.631062588227395	0.711338698584178	0.689795340049985	0.625200918128933	0.638947857818856	0.589283941368572	0.656396448597579	0.651887188496837	0.694868722686761	0.729734519196056	0.701095828100319	0.69841737710314	0.689605551502743	0.73433172450087	0.725096762556783	0.741592489341958	0.780436208972537	0.748779452793555	0.736727323601461	0.759285736884795	0.725338255797445	0.759335711437898	0.701507174569348	0.707561275875626	0.770619927571042	0.787224313880043	0.725867523536872	0.776691535528165
0.654730982987636	0.636514996649691	0.667387794361398	0.613940872299965	0.677542469673506	0.659037878078504	0.732831933479725	0.725055530452652	0.689234701248781	0.714971481096033	0.69360094068197	0.700617867302688	0.71134091999841	0.694580442573384	0.70959559639658	0.698080289730991	0.731515411749677	0.676926210475814	0.722539190917137	0.675541007438291	0.66937412072615	0.723397388005826	0.708751738166038	0.717252729025985	0.703425190372115	0.738195655839922	0.715723540695745	0.720588526253442	0.741291926656679	0.720410311492026	0.748442290895363	0.726470875921387
0.632399893445502	0.572755459564289	0.604106233560323	0.796940993354517	0.666253194595901	0.631661907348243	0.664767814991263	0.647447066516604	0.737523129782345	0.645062792825593	0.681424997707722	0.689830635745353	0.709279471479324	0.700979024947729	0.712206754835968	0.753817054899476	0.696507894241751	0.714792349233069	0.713903078019065	0.695866473781526	0.714194751348013	0.722167125600895	0.716780657177569	0.697628201825314	0.778239969936849	0.732914975229312	0.731650081375913	0.745066297620674	0.727875549269175	0.736661193441876	0.736721532696047	0.749653369679439
0.825231859557467	0.918349391770215	0.888535120667576	0.73725538033886	0.776737386088635	0.783695788141199	0.751605238735188	0.847602704174428	0.896082785693975	0.859283773044741	0.639664910897458	0.688171823268559	0.583786233808131	0.619759809617795	0.712060561156996	0.604528605207577	0.650729419694416	0.544319759810324	0.496524484989984	0.601150102336598	0.74563162946886	0.668678639675759	0.650504259280176	0.541242740081901	0.681272751123884	0.761746267303049	0.678356539093122	0.696140023290273	0.646807483000314	0.610183363876201	0.776628255911599	0.575324972344062
0.66454850618733	0.649332132287375	0.72910183018279	0.438024185915242	0.660019569367666	0.779428551652081	0.72289603612427	0.709998862095027	0.743611672459209	0.694612718560141	0.642944414229681	0.661400685789813	0.60545061463871	0.662093979774356	0.748234514047526	0.675994239951112	0.686017375663973	0.691661861287822	0.721115629277764	0.717860923226162	0.724600152113677	0.743939797511717	0.726601755702408	0.74516903246306	0.761942712625583	0.758741907239591	0.720509700367246	0.745148270052317	0.740869944751065	0.697205647198519	0.737026986064891	0.755431856607857
0.693781518153581	0.634695935776938	0.635316843261485	0.671287995770547	0.729288340871288	0.594354640500511	0.700992595962028	0.658409860622783	0.634978956983099	0.72031498851714	0.74965986377279	0.781733168933713	0.721388920777028	0.614461064103846	0.672346902540065	0.772485381038155	0.616722144619551	0.805958949920009	0.576794812292174	0.651170625835012	0.736895882882996	0.728433129147096	0.760235472995801	0.648572818029618	0.790927913758497	0.657877858954045	0.725046441326623	0.867109915767293	0.70523196989369	0.729260865606717	0.767294585543845	0.710461090874911
0.74090087416108	0.644886894869866	0.538474814734421	0.812577356595645	0.822108954122552	0.651191837680795	0.626298786998945	0.708783704299414	0.659665616127467	0.584440070554554	0.691364457084613	0.647479529663881	0.683608062537493	0.72958557368842	0.695280728901225	0.72528418454683	0.696245328518774	0.655823565014148	0.788790566745169	0.688860573195902	0.777155395969823	0.746332134297866	0.692304763382284	0.740351023436797	0.753044773446457	0.646672651652213	0.612682914354635	0.712575103676291	0.675954001961428	0.796137810798214	0.738765963433486	0.799152810342845
0.722353177139226	0.697056137694221	0.712262290199418	0.619080477726359	0.718353628215953	0.717297296151694	0.725708282041964	0.723815823708936	0.697243843634329	0.747045137754961	0.681116230615306	0.699249382130311	0.699136647871216	0.705447871038959	0.693360776875491	0.737820112906998	0.719549995747202	0.66897669144731	0.711420104512644	0.656885000413014	0.688193818016274	0.701151509732046	0.679794925481127	0.740134496132912	0.673831772786477	0.746025235641165	0.722749419333802	0.705268595338838	0.738130771258806	0.643853432011362	0.730016336952139	0.668454894264016
0.71824904007832	0.602316069779241	0.81591202195718	0.646453122314216	0.721796559644206	0.680048719202051	0.699108853555885	0.816583281838268	0.677602810126687	0.753455743848395	0.689367986338158	0.711270224698803	0.642215798586348	0.713923137513745	0.731767805651061	0.613909859090101	0.635002675817805	0.603762870912598	0.637846889013499	0.684494881871066	0.762343506503517	0.65804537046509	0.707404213866375	0.620320635090427	0.74810948699832	0.700868188268166	0.725984683395315	0.972576895596473	0.736518569604051	0.609379535603806	0.779840482046705	0.715660834479605
0.633387122878884	0.598830120294346	0.629706397112463	0.611187972792333	0.716230315404457	0.709638137601218	0.633593492976935	0.689895876118223	0.707226020899213	0.664996145943402	0.670725250881483	0.650850772847567	0.746571705564158	0.728111767355495	0.74606884481811	0.729931700999124	0.696402671131196	0.728629044901081	0.749346848585665	0.68429221655112	0.674240018736861	0.777517283675555	0.735865157328414	0.722019577905898	0.769770118174981	0.699526503007211	0.683578069055715	0.750810527818591	0.687659437498022	0.813231004852895	0.719233205800578	0.777885319504296
0.608160052176369	0.675559094947956	0.724380274931983	0.715680244345099	0.751444419007953	0.695297411366109	0.648277492731667	0.757391207429891	0.689775499072918	0.623204351488396	0.731529007766048	0.620787741038567	0.705944513949362	0.698204766310961	0.729767383925115	0.687324258952092	0.673027888557873	0.685993447002768	0.732117715696214	0.709765968442836	0.634508869803127	0.692405812445072	0.769278043856315	0.722632455653191	0.655986947317349	0.708841136582484	0.723382239995732	0.670838701646884	0.70839915285374	0.894150499103671	0.716595723889428	0.783371561901464
0.834304996557637	0.81973633998367	0.815255286890669	0.655491659762305	0.684449503002681	0.747520229242355	0.749335304006914	0.802227497611799	0.777957628737101	0.71910299653553	0.676660260272356	0.642530174574984	0.637096146338133	0.531301617618885	0.844841682020982	0.7013374078715	0.689487285546469	0.755145529469363	0.615618182125816	0.816948318326313	0.673258345400568	0.61796196850528	0.767987867940252	0.725107860997021	0.540333275757581	0.794060360688942	0.605029912006627	0.856064956174964	0.537243056743944	0.70159342431642	0.698772168352423	0.520623687847166
0.70486769103537	0.718809336338406	0.69243047856473	0.569620683699415	0.665040723830147	0.698492503545839	0.754349332394056	0.71562458251061	0.733427468578317	0.760056126185327	0.681927633591768	0.683485071494219	0.71560069491601	0.665306407219354	0.722136516894486	0.647042563985583	0.719468424759706	0.685584301846332	0.672839681515684	0.697385263896982	0.674659586931154	0.720615804066	0.665887812749555	0.74178051497034	0.705842107197432	0.774761807484253	0.729824616187492	0.723633220347938	0.716845183002521	0.752334681864084	0.739083639613106	0.713119952193856
0.576875854975387	0.54065417410924	0.626902545569673	0.757876902458152	0.608633617299055	0.696468412424522	0.676734044675131	0.629182494677877	0.692915720779049	0.69397576055583	0.63650009347613	0.70857438574696	0.731355403148745	0.743807706541233	0.725442765864161	0.755818743842344	0.690039577241306	0.742711257014418	0.69888322992872	0.710914883178222	0.760101007638693	0.730345995558888	0.750564407205825	0.747646045802373	0.711711310462674	0.723474407817492	0.737407156508407	0.756723005297048	0.766224484313277	0.759814371661698	0.748884840430478	0.731552081632492
0.657830674521227	0.685991717432375	0.678548407011639	0.668982325887452	0.704660922333494	0.664083296042545	0.73710487828337	0.763102930234922	0.696700414141679	0.747985034919865	0.678967742561682	0.714827062845544	0.70378893089458	0.661800876946571	0.67923931494741	0.70559359063601	0.722819300961211	0.696524967313405	0.708265128159452	0.718364804058177	0.702209069291186	0.657522407805087	0.70437878243194	0.705612096568115	0.731877112047289	0.747386832850191	0.710896223757852	0.733051872163933	0.7027102030335	0.70368950407055	0.753720380077482	0.724144201961294
0.823176872991887	0.829193998672763	0.968888194068363	0.931995785474508	0.75039154238335	0.641997458152305	0.585768958161701	0.586019039934432	0.645132907466403	0.615731097546168	0.604663403506041	0.736881121790365	0.633478675823107	0.614278300026767	0.667246978965749	0.548013077942974	0.595774256308631	0.880709426742201	0.881738469547506	0.788066724689942	0.713267118700947	0.797595679756845	0.771711483555117	0.528659911720858	0.810960753080266	0.669136238163834	0.632828582717183	0.62152197530784	0.665998934851104	0.593268977658329	0.754774868435033	0.694422064210886
0.600193138039995	0.559246374868531	0.7003912159459	0.819337050760365	0.664120707401228	0.73424294933386	0.687850342815717	0.65633460532332	0.728549355550558	0.657575995762366	0.690946500887861	0.685425768735719	0.680248821822549	0.708182972151751	0.751289648530254	0.697457310457718	0.687749282963028	0.697201791059748	0.710548519458879	0.705292954457909	0.716491105660484	0.709790051513841	0.717874662189265	0.754317963760345	0.718546955734507	0.735260687975889	0.729337380914234	0.685905515360321	0.747364994769325	0.759002600559211	0.760046711440779	0.742210635266905
0.570319528153075	0.454041401188012	0.594305649253441	0.760495678474755	0.650765801693466	0.558169742187393	0.593334210455518	0.591793419660154	0.496620758245211	0.714489520028702	0.760595333191731	0.746692144727307	0.794648277043421	0.71854328582273	0.543361996285371	0.782971853340231	0.750920978872257	0.782649048884744	0.761533902643246	0.698774831133472	0.83084378267268	0.770703418771451	0.744021958475554	0.716518025364177	0.826444192621643	0.663077455915502	0.801650338861909	0.761276491093471	0.793805930741234	0.780961445553125	0.771716954856992	0.850395849072878
0.545228903554325	0.637395597342264	0.601432660884619	0.622237001953493	0.61683943754303	0.6757435711269	0.670206990570877	0.630762514908517	0.699534134869437	0.621798006821874	0.673754449490544	0.683914018681459	0.756323166537011	0.761488434484518	0.725253026255277	0.694842888762253	0.706352918517742	0.768163616038196	0.755930613691037	0.747704679578872	0.722439290257766	0.745120798700123	0.774273369374668	0.747390928025632	0.745180719337585	0.727486929121243	0.773854028626156	0.699816639571818	0.768683966853465	0.798181565890558	0.728119637280468	0.831928994263683
0.499166902477079	0.573880192587443	0.52487127425578	0.823593431943528	0.607969431473558	0.694225613054363	0.640617861798448	0.655925476049552	0.671906146748857	0.601989398312474	0.669110977539012	0.767068605566023	0.727181254713332	0.725021106447025	0.742068440568563	0.749052709345638	0.727678294565994	0.785248722721601	0.78471848270579	0.765004762578824	0.813063927922966	0.714367538492229	0.715232495872165	0.736242428243853	0.744404108629475	0.711520848165979	0.725638921978962	0.768326383747511	0.716129125732934	0.801650300035158	0.714234376416978	0.764288815515058
0.577117956525019	0.479140640507877	0.58870040427271	0.684871853987258	0.687028143418657	0.6571156345743	0.676668649408658	0.644141156323845	0.633936279038346	0.636110391549709	0.713734349668414	0.725112495972895	0.761791939173413	0.749049531567734	0.641630630847805	0.745271453094278	0.720609258670451	0.775155877966878	0.765745032345146	0.790750705080443	0.678261591610937	0.761768096642217	0.72790692770316	0.777532184759131	0.754148017594754	0.721485307764916	0.737715287655851	0.745316108972694	0.775509725388197	0.804340395462419	0.737913776352078	0.792390291435835
0.53298321574183	0.550004908971655	0.53570560915553	0.736334590325301	0.625301856309659	0.664623208629786	0.599762906153788	0.619637693195106	0.682527588963737	0.613581286668563	0.702210690358476	0.810137131597097	0.683985744494924	0.78717590230375	0.739043494873515	0.751334893894845	0.719763360548545	0.75709869304507	0.774169616681852	0.783386063901088	0.792831491296742	0.715235622615001	0.714302352847982	0.723543364575672	0.739398814451264	0.694477149469817	0.772603750527516	0.772350992502892	0.710311305424753	0.833488294691264	0.73155718890842	0.825408618449236
0.632773110123561	0.632161915742386	0.694086770264837	0.63875023414884	0.668859622314231	0.634390699701215	0.7364357952757	0.664232414295393	0.633807516847825	0.67244679195261	0.719154815516095	0.732037218074811	0.719858418094475	0.744859077512875	0.73871599927192	0.741943242339312	0.703098788238653	0.736193702037665	0.705035856893441	0.689940171770529	0.675612954311059	0.707391759954123	0.753582017853697	0.713995474847692	0.766388893123673	0.710212939911359	0.724079478077484	0.739115798070391	0.749377540960177	0.778767278815834	0.748644360699186	0.797367449384867
0.590707658044004	0.647467810819823	0.698483890764253	0.751030561012932	0.675363410591689	0.698908672357119	0.728400018891322	0.691934950889049	0.730974860779585	0.666138184645008	0.681147207527289	0.690513198901847	0.700383237943164	0.702332282469205	0.722493958053722	0.711632071913965	0.684393013442458	0.724316451131856	0.747487236904511	0.70496973579154	0.685411979721023	0.680226521961433	0.656983510281318	0.74586694788168	0.734589454655457	0.781438713660757	0.699011385465986	0.776907542288304	0.71081909239698	0.77107729897347	0.718692847584557	0.794495749464265
0.708897510038321	0.740706363142369	0.720903733457079	0.669442100780834	0.749882212821834	0.68457562934971	0.711608497212349	0.739818672051049	0.694902057068258	0.718083295838863	0.683211085221659	0.646541915095653	0.693751339462002	0.676434792384881	0.713175309745983	0.705351674814051	0.701202207694789	0.671568212348499	0.764685707222352	0.706502464483483	0.678310171324232	0.679528833921821	0.671574368157988	0.722217855881295	0.74495366080186	0.731803880822819	0.710706584046857	0.719596333203251	0.725795588478129	0.7878698595233	0.73932292801885	0.696052727249849
0.622339166156835	0.637848820593543	0.640972011928305	0.704485898048241	0.679512714856113	0.659959813656211	0.667935643258788	0.668016940977586	0.68018338414634	0.65747371411523	0.707926486829724	0.749472466071527	0.705101565242607	0.728107773798938	0.72512140747005	0.73083282547803	0.687472668233112	0.742219461994242	0.747591886578367	0.74379826698231	0.773515812960645	0.719033204377982	0.696726989815844	0.716194543650265	0.757791646349607	0.674106534003307	0.715024594973399	0.714671262277	0.753868862002434	0.790946908449163	0.728046470178528	0.800499552548787
0.66590926947557	0.712822599820928	0.733291874592981	0.705097885305788	0.701503088797881	0.677542017236064	0.767509862333697	0.727311941354666	0.713419970458063	0.692164879760745	0.717919991184295	0.67412617691976	0.678987600454185	0.691362683811096	0.742578008734777	0.660878989629238	0.708655398063443	0.717130030956524	0.705376738847062	0.685675368998861	0.662436113443351	0.732340317821534	0.689538157888937	0.699194886548096	0.72166483311863	0.787721459327357	0.692601309890051	0.759159759936079	0.723943046838508	0.723061944205458	0.768907212513288	0.708691518936515
0.813973759494456	0.859215137163459	0.849839597500656	0.699409964761394	0.759003743694396	0.791148486833125	0.762508196913417	0.800058748807755	0.86073455829052	0.817328819869604	0.686007502468667	0.641079837160408	0.642588817078913	0.647724166215765	0.793356913391774	0.605048987423307	0.678524922534681	0.587086055027905	0.564020539046006	0.617264047557633	0.733396840051106	0.711467944169605	0.684554362367319	0.560370988813984	0.707533119302386	0.807844887654693	0.691147246901968	0.741802236165422	0.63058378053544	0.611307749076688	0.786250144848543	0.635080018896803
0.702665279463523	0.825812730225678	0.73925105657741	0.729810594003404	0.729921789282065	0.677361423980326	0.710102243877133	0.812762751773348	0.682924145368188	0.613034525439472	0.676112584766687	0.650631221952626	0.646414337119485	0.669148968039969	0.698080966176161	0.700735949440019	0.671617276256758	0.69578297531316	0.700865524680318	0.739628037442136	0.767926597664328	0.730600562133462	0.758537990719151	0.713633547430564	0.701850555576387	0.737710737294289	0.724665629421259	0.69784910378398	0.702970559550113	0.715499681824171	0.703636783604651	0.752412561312933
0.713279212532176	0.691314817625375	0.740134692541632	0.704468491658451	0.709814348440451	0.706488680356064	0.742615012274791	0.762905894656464	0.791695336909431	0.682987288668173	0.713449860802135	0.636893119967431	0.690463243082392	0.686253937539643	0.801165227429185	0.703896635623502	0.665861722880559	0.724769820523258	0.578597490585878	0.737526502196727	0.755696356754347	0.665550541350837	0.652040740006283	0.752770791806399	0.640760113737139	0.759146319109154	0.729686270613744	0.7453115879443	0.737029394144809	0.700927397024444	0.751818230563617	0.731700595729488
0.738405364432587	0.703397014004096	0.723242811963507	0.749097396734947	0.704946329886965	0.686706273363551	0.73348220378182	0.709962491456138	0.726515031854544	0.684533209242907	0.680723474446748	0.703134823458502	0.683225628779715	0.681846239987912	0.691101198292508	0.720276898871466	0.684732019033671	0.646835827714055	0.742966406988949	0.725514669286608	0.702802305289823	0.729522728491883	0.726400036859367	0.746918171839708	0.721386631143927	0.701788195429894	0.690679742720423	0.747235009869542	0.706256621962539	0.754753505155499	0.705167055690158	0.779723564675539
0.594526890988423	0.568076655418236	0.63163189970458	0.789360675042982	0.683768856531339	0.720206366785991	0.692864911645628	0.652496625424761	0.709562535241935	0.678346858274702	0.767466997628923	0.806482577014553	0.716183530365355	0.697178359708964	0.758567123473894	0.669431308882358	0.675890776383008	0.75625960767533	0.654819327028492	0.724353997945643	0.827916519950804	0.683176970017246	0.723802212950118	0.666268011179535	0.732116740797457	0.750824199015604	0.720738543924569	0.799080805050398	0.714801454072678	0.6483176556555	0.804626714210743	0.814579703058508
0.730011373625086	0.881388807483123	0.704436822119364	0.69747972550795	0.888410144508194	0.611441471951726	0.651010960001279	0.859677781989017	0.674347038143085	0.747692445399858	0.705169135263406	0.58975087869979	0.649701298479762	0.715592353876598	0.802724463165794	0.719112281755702	0.675965843907547	0.678888709554793	0.787097210301709	0.6283570733001	0.63046906398757	0.640326569890056	0.693011500004319	0.72695577946282	0.822276431487319	0.708882600838004	0.558898134848924	0.661457976183486	0.855414492034199	0.685776021382757	0.775579441377656	0.71566063488951
0.747510101727973	0.785861976657767	0.801242720560016	0.728855196321478	0.666334308382083	0.683883736693194	0.736320093127782	0.663711974933947	0.687671342126652	0.843875568775515	0.851520030251781	0.796103322338197	0.591384266015552	0.663039092788831	0.593589478808382	0.755654620822915	0.764518726065989	0.653401177244083	0.648705874039395	0.66700652499999	0.801786741214317	0.710517627145206	0.760709795950032	0.55227589466529	0.59871066901994	0.700210623411592	0.821923233951834	0.713576025134444	0.735137178096632	0.682469582220369	0.750804133311916	0.718132809605302
0.5669451346524	0.571960014272533	0.573773999969801	0.737130368964466	0.589612135790876	0.744919951933413	0.66052812657232	0.597770362296296	0.708732977851211	0.653036290675318	0.6848758633817	0.782170009538086	0.713739760682328	0.745047816997994	0.71042266473974	0.771898282542256	0.723330512414666	0.75753327991518	0.713262401217942	0.762190372888348	0.828724144864307	0.708440833441276	0.762989325539744	0.770334047778812	0.753078156597175	0.714613758958712	0.752619838237998	0.760199154613454	0.734078797053891	0.757843121267546	0.777150019369165	0.793245466017671
0.702643031794615	0.707439603058434	0.66513813551126	0.606163219337118	0.730718858575635	0.706701093838552	0.735569796336197	0.756692802023234	0.777623911542722	0.713235009204095	0.68707324285993	0.669311352881459	0.681465762966631	0.702226781400826	0.744022986056903	0.720611518207709	0.733287618745697	0.700553365764339	0.758772209188156	0.700689733439944	0.663438094401678	0.704718998020783	0.711246313253823	0.726334220579525	0.728950123403613	0.745148499471565	0.73056956775764	0.712667262077934	0.721330146243935	0.759507680032099	0.777006529929971	0.709773561993606
0.571046168796184	0.636314523600094	0.664940020500498	0.646175680702919	0.668945749506894	0.695214887042259	0.70358746106845	0.654088364795751	0.737956449921636	0.667816781781883	0.68277477695731	0.731432688574097	0.732389382000431	0.73218336269101	0.723578366268499	0.753731820332537	0.728936038305361	0.746157588237294	0.752446232085551	0.740507343499757	0.73117030335252	0.754125361782801	0.725231678407938	0.73818141018358	0.789384697176881	0.723939257758746	0.713195761628938	0.719083453234493	0.760848151268362	0.770184467846297	0.781658748612184	0.754299567918725
0.704470402402118	0.62337456494534	0.623567933581019	0.586076918183206	0.406065983547284	0.482108289200398	0.668980360623372	0.679642641045794	0.527985647652991	0.807499623780932	0.865129355898173	0.767255699385259	0.726266905264822	0.93361086651379	0.546199671147326	0.805676256814377	0.781511998813567	0.903381404469429	0.80381056851671	0.61045112822841	0.624707891373803	0.633688050537164	0.781024706626629	0.904165549820581	0.802388909527409	0.547597257168816	0.630803745801094	0.851872528391803	0.858258009024108	0.856337848337142	0.678825806051415	0.914936801281519
0.696483265879072	0.675572183255199	0.681206743827858	0.730260803743721	0.691238993076064	0.703364039292764	0.754428421451035	0.691118112777981	0.699835161829132	0.682402770387804	0.689821231431463	0.72240190405493	0.670390596242499	0.721108692538626	0.754032890195185	0.728017734098819	0.712480875289147	0.697226243644146	0.764996918391877	0.73131545196524	0.686002954843576	0.748898996906235	0.721954569487812	0.693936160004012	0.743528593194524	0.768947129276777	0.689352152676702	0.741140749708883	0.745764202487442	0.725427374246256	0.719913660814343	0.756170338098322
0.621677375738579	0.702845244848242	0.663505182900829	0.787916595927159	0.778338173076635	0.721382797505408	0.724162306406252	0.748610349858308	0.717464272936255	0.71367370779219	0.664246028085436	0.743234297245988	0.707676199764448	0.723851927757185	0.738401729241991	0.670140738426376	0.746737012022777	0.625265858930112	0.69728568540158	0.760429640205301	0.670145279604088	0.698910631434405	0.683766491192451	0.684301858283195	0.68563606305239	0.731008956360706	0.755192008459481	0.763263787719631	0.738826708006107	0.766040670068927	0.737015673398208	0.775208028727981
0.639777241495484	0.644276945738862	0.541502772154081	0.698056588744556	0.643957736437122	0.638206000547949	0.671966937223666	0.591305112175127	0.584095342439163	0.720295139456178	0.697390697122088	0.773582309238363	0.910233859167631	0.652346350054725	0.817449726329	0.827104781768597	0.868047075238178	0.742030894368519	0.569787393016135	0.658234605793174	0.585265108617646	0.688047340577999	0.89547439516746	0.84126303805599	0.784290248942597	0.722793985484544	0.684290185518278	0.680943700943292	0.759630270680457	0.98063435824092	0.675489465899309	0.775922907655385
0.633662553163152	0.598839906362785	0.699167871129894	0.715603761568565	0.713025637498689	0.729126454188246	0.725358681450413	0.675354425519593	0.718077131592768	0.687864997871918	0.702934143796784	0.687789540670443	0.702668538846085	0.691329799780596	0.774944489890964	0.70663995627792	0.730215498023458	0.711895989507272	0.752082938132052	0.735986905474724	0.724772575582461	0.733176800882845	0.765822469235462	0.733782497985661	0.724543562686315	0.762640224286407	0.715795703980161	0.751722621545018	0.717902146278025	0.750601960555806	0.763099691356827	0.739085677223105
0.744443567099633	0.719712947038052	0.706107426403259	0.743686542519601	0.756809992717732	0.633018319942498	0.707606741668337	0.759620798554322	0.679472105072713	0.728712593265255	0.667566430586513	0.695617447473694	0.770371089627799	0.73465647440177	0.747601406616514	0.66049672531875	0.747135928851204	0.710887215664832	0.756051894813445	0.676320153021181	0.686240609983249	0.708706580310707	0.691409973016362	0.771940734758384	0.742609203995934	0.724188065794092	0.70248336535385	0.711491051792567	0.702739300549481	0.727330073376558	0.733397242767005	0.734112938345971
0.645408998593752	0.669179158847095	0.708784568176167	0.637669588524579	0.668244580669777	0.716651128839425	0.738790172827567	0.722810235638908	0.742744576369494	0.714110986884383	0.680241610716397	0.730812983637694	0.732614326581988	0.713754867488619	0.713199291321051	0.687291384692246	0.749197986321898	0.706601742794432	0.757398254553743	0.687132853218101	0.659400034681088	0.755831649404343	0.717037089017317	0.740533663617927	0.723564939546494	0.772575585993119	0.732784631744446	0.739731018582968	0.749058632319949	0.758978605263448	0.758335095960448	0.75957335717386
0.60802273971305	0.636004721376014	0.560439513379065	0.775237838562539	0.676631059059291	0.672353769743246	0.605618248941398	0.716393249336381	0.648229401066982	0.642881015633525	0.707133075063116	0.747810460706055	0.781159237605187	0.722581264579193	0.675079817534893	0.799692094436998	0.703021889666941	0.764800226661139	0.800490126700659	0.759471626438595	0.682059879671841	0.721357156743641	0.710166476406865	0.772869298084725	0.773181228353777	0.711264323279713	0.738822379986957	0.696771633798157	0.798061254730908	0.804338770220018	0.746705742468574	0.840400649274471
0.727319861602844	0.716980839355611	0.709325809987914	0.636716450056863	0.704739032707241	0.732530958064598	0.725187909363032	0.735677773301158	0.730242425392351	0.70583460346985	0.68969790590216	0.719127279873115	0.696895380865181	0.696042857777878	0.720211925832364	0.718457649707184	0.735419984828288	0.686458253974528	0.748685374850797	0.720931158664553	0.661722350225451	0.70868084399581	0.732795617044135	0.725769041027507	0.738880849259884	0.758218378271089	0.722970211042862	0.756284801252701	0.702812805926563	0.768067750637779	0.730502624226744	0.761355766820597
0.748040148157979	0.707409483384238	0.723082698212403	0.731026047209375	0.69749028857329	0.827719116296077	0.748987256997889	0.755400433398683	0.798335883558727	0.729874603922883	0.649432735930484	0.73757675337744	0.716494381567475	0.661352980092146	0.791845366357989	0.641099333155814	0.722002566398368	0.640543037294676	0.666590680677021	0.737916100581571	0.725553204528194	0.738312629311091	0.69247520080563	0.599100348474455	0.707834996473577	0.763021538336491	0.668407143872103	0.741794892459725	0.6911356557828	0.648938338563002	0.750311826650826	0.866144624525901
0.660016107291946	0.635599785259238	0.685434293313522	0.71022810149352	0.777030760713044	0.684513509482985	0.688088572838704	0.705333071541517	0.697731093352401	0.668327267357226	0.704898261395869	0.70065630262116	0.765670433426271	0.738712912301668	0.795877610984575	0.742396413829759	0.694264400639766	0.720039078908437	0.806502003903967	0.695126395402401	0.628978163515775	0.692210552003195	0.699706730975367	0.764738477103226	0.78777468199109	0.730351417486643	0.731191215444885	0.77889364450236	0.753985353641836	0.722074758292258	0.686294476466092	0.798706882309246
0.565317271431053	0.552717446740461	0.688816414506112	0.788278262094829	0.608224272281844	0.628891676278233	0.659615859903132	0.640803594462036	0.591062614063145	0.721674040266933	0.748044864134971	0.706110474108181	0.785174060231363	0.749308384448922	0.661378985230442	0.736862352958357	0.703804587848395	0.774679218472648	0.799839074079781	0.727959319882229	0.71817661679042	0.746122989155334	0.80031108075498	0.821897576240838	0.79917992600157	0.718408946717984	0.763226341978487	0.77268439887139	0.779010504443104	0.788323078450072	0.763707971969022	0.796315492034239
0.6879532692252	0.727394605704913	0.694904070518142	0.669242791400453	0.699165443671924	0.748646663968507	0.764139322456886	0.719251281230108	0.727955772603093	0.690076308012786	0.695256505706243	0.718841831761522	0.706457301817665	0.669191577835948	0.718893516738634	0.726303201628116	0.728899698998767	0.722992285614704	0.722660733904392	0.773058888779665	0.753219611885112	0.701470699576271	0.742293007007588	0.721731762932439	0.716748954959079	0.766766067698434	0.709177454398758	0.722865729797292	0.754661242774145	0.750993759527935	0.734872601265947	0.745398598260164
0.734331987194488	0.70094814007115	0.725109527695395	0.64992632785808	0.757498284694066	0.694413236144725	0.728743631662589	0.761700365348076	0.735489027299603	0.72514338202732	0.721463263748063	0.700646167348004	0.722197683253201	0.686697671889819	0.741905722539885	0.71776466376971	0.683790929299645	0.703733897806792	0.792621417724401	0.67939556100984	0.638689560749316	0.723733868755833	0.703413243419862	0.746123273284322	0.76404016957749	0.763778320584579	0.69463142982847	0.739957924830376	0.733081284257704	0.755445407581173	0.75496319734468	0.755721615428362
0.667881651231895	0.651490982987115	0.693049556076285	0.690264424234688	0.694503225643132	0.719892938503877	0.710322237681472	0.729679431174003	0.725215784761556	0.682932905633796	0.703140352923785	0.731964781011083	0.765041837391208	0.708105938855032	0.732681189760968	0.720849393710945	0.750059965717437	0.742686681714556	0.762563660107821	0.73645976101436	0.723212794616305	0.746937958787813	0.731350054678203	0.751314351084186	0.739460790421971	0.728195435535944	0.754520777101014	0.732659597921521	0.724572946310388	0.761434466276979	0.727709747048137	0.746443353062023
0.792541408256142	0.817529447705471	0.771356478196284	0.705519932928258	0.812518555480488	0.673641581439608	0.735000476556774	0.795858967613083	0.74284627773439	0.679464415235474	0.686936357744211	0.700994119770279	0.68743450115445	0.686400863231638	0.769116075805593	0.685195004969957	0.687124393834761	0.690239655550853	0.625185610993109	0.677202941789032	0.700974407270469	0.743091716145941	0.693345318456584	0.709891995914258	0.752127560087488	0.753920243021752	0.688636077153794	0.749762663051944	0.73682984070385	0.720622017553297	0.756231472287925	0.766956595495351
0.624312427531168	0.712092562191317	0.712631958430242	0.65882626654197	0.738101608341565	0.669029769945384	0.748660959255028	0.732819607844995	0.730156047845541	0.717163382747325	0.748117913093634	0.685943731437019	0.728088460275554	0.690497760884724	0.726798242413351	0.720629364794242	0.715203756640412	0.698997192081374	0.781460845835942	0.745833539560462	0.721338027865709	0.714389019727272	0.705278332399462	0.75828274733015	0.751309078969733	0.743514047697266	0.735887489266143	0.774224644732776	0.733215810659198	0.774298274185313	0.751197881503359	0.751764039972937
0.792594347093886	0.73414374062963	0.784099317544618	0.75139776864946	0.74004659021938	0.709971842836324	0.813787461094952	0.703590312694738	0.832975041430918	0.834596081126827	0.751278187028568	0.713011763263049	0.644369724714314	0.644500834610641	0.800010328145632	0.709634507960388	0.746343650716742	0.621579680808174	0.632323239314319	0.705616065555816	0.804406176355404	0.743252947216676	0.714433895054977	0.592550987043547	0.658373538755917	0.775538910232437	0.72771305331097	0.772112514833795	0.730245742596778	0.601620097139625	0.787590776284945	0.629687188757265
0.66904776891211	0.567952063948187	0.606973846154512	0.530174221178069	0.687208947108203	0.744005170063514	0.660992410154718	0.698067369908104	0.684274610821078	0.637336955504123	0.758823400661915	0.710425927394833	0.713206751580097	0.66330307118823	0.745773605596201	0.796904767368822	0.816573004141538	0.755222919112411	0.750052656134221	0.78368749708528	0.695000278218291	0.728048909423597	0.775196977095177	0.764137331794707	0.759391080441753	0.726508607062379	0.771012322396799	0.777148768391104	0.790075244940905	0.817570328009422	0.80616174149949	0.81914382854264
0.656093876276653	0.681482022747353	0.739681170557644	0.694667736920541	0.658249495045158	0.720872362091289	0.71057877051612	0.708837664829709	0.708010818064293	0.742057928280739	0.728538874153401	0.712025660940209	0.714073791490178	0.700009918172697	0.741285435250368	0.709283841127034	0.711735217058134	0.736400459995048	0.757450344091948	0.710932278273538	0.696144258007903	0.763616073417273	0.709840007898318	0.751398810783714	0.732846314812397	0.757494620840397	0.75403481212128	0.757442093788096	0.777664985326229	0.741882409996433	0.763911897360351	0.761290462744269
0.672791203407065	0.755395197961136	0.716820282501737	0.552330499483517	0.656276851383227	0.795712281904714	0.714223354494253	0.661281229452321	0.709200090183854	0.75369661565997	0.765355679603159	0.689199049427265	0.637179402979616	0.735758919058699	0.686295011016491	0.765848494838061	0.786113328524152	0.788410929513434	0.752772106081109	0.67761856119979	0.749930956912485	0.826169131261604	0.751652559881278	0.799186338517835	0.732359537333021	0.701336236246998	0.779763148171978	0.697774301441374	0.752343989688367	0.676818602749867	0.76527761165161	0.711961997998371
0.734186030628423	0.725440904524429	0.820580920400322	0.664461137492992	0.688790188431331	0.622614978356607	0.733486314709241	0.66072053610286	0.80947978489501	0.828686230765196	0.701365537601498	0.644491793609607	0.771518206113683	0.680876021172578	0.65698061855503	0.607618769980243	0.651844818608025	0.771533379244147	0.757597349471444	0.805347588899461	0.669312155466087	0.780853598042988	0.677208720663464	0.683173055916778	0.797327627716756	0.661572108432312	0.682255753649514	0.828210941861069	0.70583724985566	0.630353137329825	0.873723624351304	0.890390129064378
0.661145996705338	0.729344328278876	0.710082301894545	0.609358546269739	0.718509243615514	0.68865765935479	0.704794769054475	0.788284489414816	0.752658815371503	0.753977852852171	0.732195488106448	0.677538348645926	0.623278875467331	0.606865052405906	0.725924088168622	0.815181294976697	0.683015063266977	0.732456825043307	0.821345341465389	0.733888084294971	0.794868160147802	0.707024271089661	0.794646160239498	0.658352241641907	0.818294286788479	0.763163598777789	0.731368206954968	0.804167503349757	0.688001776798166	0.815013581378209	0.72969183087418	0.660108806885719
0.589479171000122	0.553511443029383	0.647013033977031	0.766562999869807	0.666160940779457	0.667619993742625	0.694203581107476	0.660871701487927	0.694352421335419	0.658250915662511	0.724927662636874	0.741753538082815	0.756282371423705	0.727076491205511	0.736721273291155	0.760805089164754	0.758210225273594	0.771507414393698	0.769794021667474	0.768027381706881	0.73459665644597	0.737056730132142	0.76830597564592	0.764372907477936	0.78313178126348	0.733544669789032	0.752613830196173	0.741152970043086	0.746241774461798	0.781095439197008	0.773995237692888	0.80526374702453
0.595567010988499	0.616960430855225	0.717207911575726	0.692082622956325	0.797878318401357	0.71802627133107	0.702280060395237	0.776355653344838	0.793919636237101	0.571998263859544	0.766253498094305	0.659733484807457	0.728299704375739	0.750571703546653	0.850938095947118	0.754913261598011	0.631616365990075	0.708764432512604	0.829379758239786	0.691790713843545	0.693641606177493	0.77991803390454	0.711581650315926	0.739073811127584	0.798513893725919	0.719438545604063	0.667749095194088	0.781394922737026	0.746068520914066	0.76630473902788	0.729038566590883	0.76361877298478
0.671152390625953	0.598226726597467	0.649843020000088	0.614070674988376	0.648646473041304	0.641229716435643	0.751546524973635	0.671302146766613	0.712651482952595	0.724622497535236	0.676100942625014	0.740953331043478	0.721018655369818	0.712047594445511	0.721463883441403	0.752669341599264	0.766135576119101	0.785069224185073	0.725098084917132	0.850392169351688	0.725552806809522	0.701058936474316	0.772167765251694	0.773458248675001	0.753291291757479	0.746979892930875	0.770536301222521	0.79542167118924	0.804765199768711	0.748787018948491	0.773445805078809	0.770144778612583
0.713286984347504	0.712368208343387	0.730928559248711	0.733166335576476	0.681697209985411	0.758462418449823	0.730244294221612	0.770296794898711	0.700092877550155	0.661127938932266	0.720110813669751	0.704724339460325	0.732868848453697	0.702447706502399	0.727942959688769	0.67513818755161	0.735176353032146	0.728499720255863	0.719851495974746	0.730813150311711	0.81064912391296	0.742043519023429	0.720480220971519	0.738553955309423	0.766766652396155	0.751841532265379	0.725797948565171	0.723245215842846	0.702647415021057	0.720166677487098	0.765133325973766	0.775687657997775
0.740129006656925	0.697003480727009	0.739618478962145	0.733600410451579	0.728610579702628	0.697065545847835	0.737552433075985	0.745368224591842	0.742013722258182	0.721160249474099	0.691191930050811	0.706053505705436	0.703752870031326	0.704373101437767	0.705903535642341	0.724442103387361	0.744477514006919	0.738126355962529	0.760654702036941	0.699057176877169	0.709573972685489	0.735504749738379	0.711883889614501	0.754132604913218	0.739245669576304	0.743905661507853	0.730148272944873	0.707259947828891	0.760146656515761	0.759823591776109	0.764946619476841	0.762427711677973
0.683397743788058	0.619988522369519	0.678512035532033	0.684401010322983	0.721438173619725	0.746378537099748	0.650983690907034	0.670203895517979	0.711966107594951	0.654721325114045	0.716736082098714	0.75268790607181	0.737219419599814	0.795466325207219	0.699002220028912	0.630955172174682	0.647160724996912	0.791342005288738	0.698332319497642	0.799857470300074	0.75918017026423	0.707895549430418	0.774338303976945	0.783473668405576	0.758751027771395	0.743022096538967	0.766203628734755	0.760956347790137	0.793001869445354	0.830863768117972	0.735824618561907	0.845411039767878
0.655477861632232	0.818754036652035	0.734681654921918	0.664313039785545	0.674258617441545	0.758218781286178	0.746318354984897	0.757917991360853	0.774188147970607	0.70129363573976	0.723567110304101	0.690304231196225	0.69562341145207	0.707691624177456	0.74710959572327	0.735997593865606	0.805196460857344	0.730961891258177	0.632224940000045	0.68564529290181	0.774176571783074	0.791647751125448	0.773517337538015	0.762608703496379	0.719668902645589	0.722375374464608	0.738621930972142	0.713542163896168	0.764855862543886	0.709337378256921	0.797058290596311	0.71065218340311
0.759754384060544	0.724682159910026	0.70606375946608	0.717579275540471	0.699925615648287	0.730070429350774	0.741534748778287	0.7416106793227	0.742084378675114	0.729933353945118	0.672826969458647	0.677021943675423	0.755180238075586	0.708435439257508	0.753701402863944	0.726706777296173	0.713856013064165	0.713479555852234	0.734677064386964	0.759017105681566	0.752843841262416	0.718689308800428	0.723734671007367	0.755820985198624	0.738911229477842	0.758833868231122	0.734215649825283	0.748179385314946	0.7187848876519	0.776868461038787	0.739573439381166	0.746321272885618
[truncated: 1,530 more rows]
