# Supplementary material for: De novo DNA methyltransferase activity in colorectal cancer is directed towards H3K36me3 marked CpG islands
Source: Nat Commun. 2021 Jan 29;12:694. doi: 10.1038/s41467-020-20716-w (PMC7846778; doi:10.1038/s41467-020-20716-w)
Supplement: Supplementary file 4 — Source Data [file 41467_2020_20716_MOESM4_ESM.zip › source_data_for_figures/figure_s5/panel_a/source_data_heatmap_tumour_samples.txt]

0.0177792755978834	0.0178554695942148	0.0160156453392133	0.0159887866051987	0.0151644587498656	0.0156117785689846	0.0134449416794177	0.0221877108745722	0.0142939551075709	0.0360557041073971	0.0128049843242129	0.0195460518420547	0.0151169554930039	0.0179547685114145	0.0169006450251712	0.0175731751042858	0.0161430329518828	0.0164664737434437	0.0139133444052278	0.0148269685287812	0.0161067806862469	0.0144188644298435	0.0174908885260792	0.0178033128199119	0.0162135633320892	0.0202524519742468	0.0214623167948663	0.013627439787534	0.0121029239556515	0.0279303538349145	0.0167944029989596	0.0172757736950992	0.0156493498352058	0.0150175516516108	0.0151175904093424	0.0120583197475925	0.016089576111784	0.0185967857002345	0.0141847017002716	0.0162593228708748	0.0170698001604991	0.0150345376976617	0.020760038408359	0.0146283299044005	0.0202805026826714	0.0184675364305357	0.0251939684436894	0.0252088149844236	0.0255202664576909	0.0202776504240758
0.019387184403128	0.0244418678220756	0.027876782804256	0.0219569108330659	0.0226403552289432	0.0177169893726292	0.0186429293954058	0.0210095171689912	0.023065964826251	0.0254339397256052	0.0226687498047601	0.0251025393830877	0.022879228630827	0.0233747421229044	0.0191854509765983	0.027416168127117	0.0330144749408229	0.0171257215560383	0.0201826928537934	0.0215844054867779	0.0187134215584834	0.0287763653099612	0.0219001843964068	0.0228398484864159	0.0319943961571917	0.0211576854089742	0.0243181481492545	0.022422509280715	0.0225875179833407	0.0235323047244895	0.0270467530643639	0.0238605759928222	0.0250735602498993	0.0212011571062105	0.0233122026075284	0.0232284060506278	0.0219031212369799	0.0203772020878164	0.0184874522324401	0.020029477126375	0.0157870174447944	0.0224441711943128	0.024080040147767	0.0249412112484055	0.0228671331574197	0.0276233662163934	0.0244704012091948	0.0366593725173482	0.0231522978619854	0.0299659313583573
0.0262162507210832	0.0334599482113209	0.0333764443997343	0.0307976036512746	0.0422436890807948	0.0339346042645871	0.0265105792579439	0.0395736042408995	0.0383407797078848	0.0409005524755841	0.0288791444318147	0.0295633150628328	0.0467481636677448	0.0392276630425634	0.0415418360654023	0.0395655476697798	0.0623369165780016	0.0303892238739056	0.0431276980275737	0.0287559822829266	0.0306698996227447	0.0327998022067497	0.0332215527973398	0.034496728386642	0.0416509132400468	0.0351737924270244	0.0305407307601307	0.0353938137799571	0.0379749745440576	0.0452654546969752	0.0330096772557703	0.0369273099242177	0.0509925879260865	0.0322648587833828	0.0376562255531865	0.0325829341545101	0.0376304398738112	0.0323530037948307	0.0596393383545743	0.0313492682059505	0.0247498304031286	0.0318698215590562	0.0331486628858513	0.0275047785527873	0.0413371250323165	0.0323933389489936	0.0305500035458516	0.0356631485197324	0.0349600283413555	0.0369975679476007
0.0380740076658571	0.0347323966595269	0.029476353136958	0.0381199512924478	0.0402489902016303	0.0361998074982709	0.0306900580615501	0.0494523179346824	0.053759055668577	0.0417377823861406	0.068835351280773	0.0439402986080813	0.0458135026112203	0.0316217089900954	0.0403742042713134	0.0403148989750056	0.0784066733135271	0.0401459671043729	0.0453936473038094	0.0311724029501249	0.0367031068288726	0.0357225683221063	0.0320215986436169	0.0343343252475997	0.0407605463979462	0.0387038197712465	0.0324594071638634	0.0416915831173822	0.027603292900758	0.0464684504855077	0.0384437584786638	0.036297730770951	0.0252754999361402	0.0463812320461494	0.0363135767761165	0.0323237950437439	0.0340096395417516	0.0408094554973784	0.0428995897767324	0.0414798348428126	0.0313162084565999	0.0453323021010741	0.0439435522439251	0.0415832599389181	0.0647917332612708	0.0384161525828736	0.0479448074970485	0.0328253914594368	0.0416146860626101	0.0398602411901
0.0255547751359661	0.0286765094796386	0.0260229761361103	0.026343691112343	0.032117734610811	0.0246783518206055	0.0308702934243319	0.0403149989235714	0.0230462725715791	0.0282388607322417	0.0290310416471178	0.0274439334860465	0.0298523990991398	0.0259015293139428	0.0267282948428498	0.0305983984493907	0.0286067915994908	0.0293181986592574	0.0314273566054599	0.0259744126745917	0.0293114151720593	0.0262068023882801	0.0256962102563668	0.0251082256282877	0.0299432834326453	0.0244883634494558	0.0255217709272073	0.0309061424660915	0.0215339620785409	0.0294463965371328	0.0291876979977842	0.0236778257682391	0.0246180873280075	0.0295854985020676	0.021874809135143	0.0224413981483081	0.0256340985975883	0.0357339171779937	0.0312679567081744	0.0282493392919901	0.0225154173095991	0.0233670993506248	0.0267458569374164	0.0208198272033251	0.0320080910033785	0.0306214482103354	0.0264275038332362	0.0297311376574121	0.0246838861193862	0.0256396157357535
0.0494443910598059	0.0424446357375506	0.0494549338486014	0.0324124860250725	0.0585539098050893	0.0306833822126347	0.0372618303450701	0.0523701700083453	0.0525533511460834	0.0667425360505318	0.0339272833131863	0.0343341002239997	0.0348437971334341	0.0413871631194875	0.0443773055141089	0.0660010753470651	0.0335185873386461	0.0452494158930186	0.0548534287357595	0.0576742351050193	0.05073098307267	0.0430852786634851	0.0500433431189726	0.0415324168095202	0.0811714485507711	0.0391256309236771	0.0632288396588492	0.0397518682158974	0.0412697187457954	0.0762759447245838	0.0409093383097879	0.0673291875703001	0.0422139644610945	0.069696012454901	0.041224372818544	0.0392262699067318	0.0353322606722616	0.0534055087335182	0.0364814836741312	0.0494956636945748	0.0568348643602009	0.0376799221169829	0.0502673879292656	0.0491096567448096	0.056549747690485	0.0537897345212111	0.0619628387718552	0.0844051786769205	0.0670962019986817	0.0613182438373228
0.0407754960306263	0.035949705665594	0.0325964340326039	0.0339335999283536	0.0434699290428973	0.0313889571386288	0.0557498417118444	0.0669741093636822	0.0379510736135377	0.0461070495731708	0.0492042224118925	0.0391771753793023	0.0471569895746874	0.0372901009720589	0.0527889531689208	0.0367805179141313	0.0628275498367802	0.0528791763025331	0.0423154684743574	0.0370294494224382	0.0383728435474593	0.0354975678098963	0.0362658244626506	0.0482628362179124	0.0420838423153069	0.0455404686523923	0.0395161211166237	0.0432492692423748	0.0309249399134189	0.045087166596258	0.0370678977676984	0.0366301662519474	0.035337309108424	0.0496252352640091	0.0359543324809637	0.0348439759946076	0.0370318737701326	0.0543896904249819	0.0493703186484526	0.0452587325378541	0.0338903894034486	0.0323627822087442	0.0498499849600111	0.028117297230385	0.0462687629561553	0.0389670992633412	0.0376399352031661	0.050306638030526	0.0473422153614892	0.0407970725323001
0.0598401426600864	0.128351375688737	0.0754198656198498	0.063756312952473	0.0407786210340866	0.0349416345172156	0.0390158746792367	0.0491250724949226	0.0671495203745368	0.065565281708033	0.0337789962771176	0.0574510576590219	0.106558562427251	0.0313587768365655	0.0540825669354696	0.0623418395567745	0.0864883348222219	0.051940132271153	0.0916379459010158	0.0283303579763725	0.0832147720414827	0.0429955656627074	0.0657967879822725	0.0516497295201442	0.0994610342719951	0.0601952790650598	0.0585619407100506	0.0497107071102527	0.0646559062021697	0.0634426668406325	0.0903929717283001	0.0508394685711978	0.0422791583552944	0.0590199973510227	0.0499439862134941	0.137662560231837	0.0376225895349348	0.067191117501156	0.0389387095738096	0.0422410215116858	0.0390953384961764	0.078402857578776	0.0585147226400184	0.0571685592870626	0.0404477354889616	0.0935348968117879	0.0914524873246861	0.0866882612911577	0.0853473889686782	0.0607949601889235
0.0516348601236247	0.070507528925314	0.0628445642734454	0.0591923533990636	0.0653845145204993	0.0627833264534659	0.0587299006445441	0.0740717483041921	0.0628955290289079	0.0592172223201241	0.0539815339878747	0.075134605726044	0.0521712075498108	0.0583257813167858	0.0624064916457514	0.0738764204582271	0.0480853374175793	0.070803384541182	0.055215574915567	0.0665121731616908	0.0653479433460076	0.0571943683916015	0.0496160559652463	0.0723152420524934	0.0605593972839034	0.0513436667428675	0.0659444038370335	0.0525269457193898	0.0541185565135976	0.0739124556862131	0.0633054155953053	0.0543535148111096	0.0590573668290621	0.058979208395166	0.0484184072033171	0.0546499326114371	0.0516650519416221	0.0634213582832497	0.062070379956978	0.0624068166443692	0.057505770143291	0.0616645251455852	0.0710300216078011	0.0632477110225762	0.054796102625001	0.0571328272901911	0.0449334870017896	0.0689220529303022	0.0539055470805625	0.0617035847982204
0.0347640564229246	0.0965405394671799	0.0504461067144427	0.0432397236207807	0.059482366916205	0.033723435368029	0.0225587147879808	0.062822662701475	0.0288573154789974	0.08849330277042	0.0535800557596926	0.0349354349294136	0.0636497039270989	0.0226701005555045	0.0491011086369718	0.0407751824232775	0.0342045628742254	0.0482911096575409	0.0429849539892988	0.0303254846126086	0.0369601005083586	0.0359593140146615	0.0404766071818757	0.0321022091115044	0.0710118298325748	0.04672802160611	0.0475065014599474	0.0325588878099277	0.0356249081258043	0.0332345314067429	0.0919487903535261	0.0307351704434202	0.0299619011836398	0.0357562403880649	0.030826632066149	0.0412320366977729	0.0333905448109228	0.0568086617101159	0.0310517787900868	0.100806596112484	0.0269997198423244	0.0271252326426195	0.0408008008945735	0.0281630736138354	0.0335660388305587	0.0563856675126338	0.121306961995541	0.0848686555720261	0.0619003963468048	0.0468012143104457
0.0407425773079369	0.350613209358711	0.0597949360583565	0.057415758440206	0.0548671980348029	0.063230702076626	0.0415227517197935	0.0643196165629087	0.050170664328685	0.0470658264480529	0.0479899780231152	0.0624630927936311	0.0585380571603179	0.0430532854350055	0.0529535474892707	0.0681867513054062	0.050251473777319	0.0483889478613198	0.0517390166010343	0.0561015439367398	0.0410678989792855	0.0571107792431267	0.0578429458235569	0.0522804235343892	0.0551799985715549	0.0582419479717147	0.0706495346419765	0.04423826275203	0.316211782023536	0.0636663007622647	0.0590233796413617	0.0479602525073137	0.0557655164442218	0.0437721082501997	0.0435653441094683	0.0549826473177458	0.0479422459966821	0.0498382046948842	0.0457898038196903	0.0466211207324948	0.0536016424941765	0.0511492896660055	0.0523539073857347	0.0522585132884817	0.0502188237872845	0.068381837115904	0.072572905949747	0.0495639784150345	0.0577769173993142	0.0568324301915066
0.0638889008727358	0.0755880144754615	0.0882489197413912	0.0613752345529372	0.068836768037189	0.0548528895128521	0.0336848005775849	0.0847616202657003	0.0848417076762558	0.0657099959564226	0.0272049012318725	0.0574569359170275	0.0603337812964053	0.0357810215457067	0.0841649892395705	0.083921598528	0.0713862441610089	0.112412687992298	0.0436376387382153	0.0443971802966891	0.0642324408832159	0.0506574468689095	0.0512645467863536	0.100274222416248	0.0875152411437535	0.0864239424785621	0.0611609342804962	0.0443495090681534	0.0824652845593688	0.0538787390076868	0.0591507129975266	0.0462942877202657	0.0405803949422794	0.0583316730346421	0.0665076185940775	0.0939732917549733	0.0386742511179919	0.0577032858848768	0.0514385441916191	0.0452983371224153	0.0472686043250763	0.0419483517451162	0.0708470305603032	0.0866144889598496	0.0826453610415124	0.0747686800965041	0.0507551920333777	0.0724805522005121	0.0654312348242545	0.0625105052295028
0.0256295606592028	0.0298010383513915	0.0214040989994878	0.0371520982332892	0.0295801535931518	0.182815366677981	0.0194145330713155	0.0655532087175872	0.0302005930154996	0.0336881560576951	0.0196812930973724	0.0236232671653094	0.0484684202383917	0.61031398423132	0.0296540218500911	0.0285481863424365	0.0195991040753673	0.0383452081622559	0.0278344276676268	0.0255607497443374	0.191196290652825	0.0202450280662652	0.0712627540449537	0.0280998214862385	0.0344966489737821	0.027786409687085	0.0372604316077406	0.0394565396194004	0.0251168152845985	0.0992914135585151	0.0562348637032121	0.0313498585530064	0.0420480434056634	0.023253468886803	0.0289745512564499	0.0267744787651737	0.0246801867882607	0.0650197012264333	0.0298777782286792	0.0440325742605862	0.0240553645420456	0.0346374173485494	0.0287718714318471	0.0263171574615936	0.0246718769213376	0.438976379539925	0.0354625860395779	0.0229617721975952	0.133234199235182	0.0240811343499171
0.124809191244743	0.0669928288794747	0.123567213897324	0.0812852648525461	0.0691971438687582	0.0776222176294726	0.0445536187935384	0.0671165407755488	0.0981390437946195	0.0804396991983356	0.0339991753349067	0.0838178553453687	0.0790187164243876	0.0413245564793944	0.0601014543689679	0.113498695334709	0.0525660103752055	0.0493887602777108	0.0605198651503397	0.0614070637368075	0.0987273718895077	0.0664777234061132	0.113981998319392	0.0569904882045399	0.10504989948487	0.0921881881316634	0.0599716576208518	0.0820029681140924	0.22529283563462	0.0490377195004907	0.0741669127964573	0.0602569957348842	0.0645068824373793	0.0617174852025576	0.069883648245427	0.164901167253508	0.0712062868164615	0.092571709345094	0.0385724297340264	0.037547857183776	0.0427559183468341	0.0643771594924023	0.0906397540707156	0.0787226928789132	0.12482291816257	0.0844799519403789	0.0654961849371924	0.0817349692801771	0.0661311926358295	0.0635972378411337
0.0199596817866664	0.0209153122910861	0.0577955245169609	0.0433625067586788	0.0718570257411723	0.0562719519697122	0.0384447862668843	0.0331553643854145	0.0272355060667724	0.144684173348054	0.176882731949532	0.0579267550466266	0.0295055346265742	0.0247720522458983	0.0597559771067746	0.058796667508927	0.0358706467721528	0.0224071132795767	0.0956494643850748	0.0459844598726318	0.034561544654297	0.0771198423525832	0.0318987266185281	0.0542123533534392	0.173813860738779	0.02363710657353	0.0722101957596136	0.0665931447445625	0.0372922012075602	0.0484616954174235	0.135282914428392	0.0521668191385564	0.0277866386763347	0.0258401918555496	0.0669967765590901	0.110442425836843	0.0395004994926835	0.0351292084300516	0.0279516847596255	0.0260899703220014	0.0209981276268321	0.0234579854629751	0.0496254743773616	0.0563397766840525	0.424732003686553	0.0462782654364391	0.0582410970818542	0.154755904704602	0.0475396312498558	0.0338152242297435
0.0691559432886809	0.117764935505233	0.11916428204544	0.0956441313168096	0.0815881626303439	0.0544112574452227	0.0219841638419482	0.129290932076965	0.0803023586454017	0.173047525552273	0.10339696724585	0.0737845253670289	0.13133370336815	0.0727328811166055	0.126006355692311	0.0982150093134225	0.199667952952081	0.0924344586729532	0.0615008192148024	0.0681202075108348	0.0889698186414587	0.080484508993863	0.064956908868012	0.0943840605312333	0.0970336786808564	0.115214300814182	0.0716347407632652	0.0507959584482702	0.0951537428758857	0.0940238517145083	0.14424274631633	0.0562589761070462	0.0499451635977586	0.0858985106446431	0.0842550984183865	0.0724805805091848	0.0597231212823141	0.137202127269165	0.0503233105780007	0.149121321538037	0.0678885714493258	0.100359318840984	0.0773057500072372	0.0524792436925582	0.0732329587716433	0.143807922142813	0.290180088696653	0.096328236964617	0.138397629732531	0.0923681914364871
0.0512847187202569	0.202772454833717	0.0811063434731626	0.0996571340902402	0.0809497174682516	0.0477349709178735	0.0254632085310287	0.113733365299175	0.0337952372016331	0.205671581731539	0.104477014868808	0.050537032582724	0.0962080577619394	0.0268302973676317	0.0826334235649182	0.0557143138690303	0.0578070031888684	0.0584334641946151	0.0510551675013174	0.037859962287454	0.0487847630371286	0.0512773184698726	0.063936738867976	0.0788611524909882	0.136049985118729	0.0443149782420481	0.0806199152801078	0.0364608020503858	0.0585449072101271	0.0840921107243145	0.164924037674961	0.0432410574347046	0.0381226398240531	0.0548239317189809	0.0389073673608854	0.0637378769893777	0.0333344651725046	0.115949569824451	0.0450597572584714	0.120105103341274	0.0491041689166979	0.0320981716421572	0.0785868765957565	0.032803854325279	0.0533688411100078	0.0907199642485352	0.199387272285331	0.133329217277173	0.112994065662967	0.0649464152409007
0.0349826819072762	0.021914222337228	0.019943300844068	0.0183936449315834	0.0211006416082955	0.512752696661031	0.0175411665113694	0.0893360066015371	0.0196880850023641	0.0230501971625047	0.0178317622369537	0.0184798249054658	0.0234186518418476	0.627482801782441	0.0261367815147051	0.0251776768038691	0.024389744506715	0.0281038644722012	0.0196754504217231	0.0271421353148803	0.0223431322658353	0.0172495015678849	0.0318597060357302	0.0254503560471934	0.031121805677251	0.0197088237541886	0.0257423981326849	0.0209117312196438	0.0237759174648487	0.397551694892965	0.0475909486729896	0.0882221913046775	0.0241939146198214	0.0212816786941156	0.0347385581801622	0.0188503357838208	0.0181620784109309	0.162784220025284	0.021228450471324	0.160402777047828	0.0293405054706067	0.0353395269318888	0.0271429977817413	0.020292092944263	0.0698552077911651	0.561217810750981	0.0214130566206386	0.0196002217769582	0.513766420754449	0.0197234716057161
0.0736900827989007	0.0575720092133743	0.120431215654752	0.0721061932336035	0.0833392775106327	0.086256890798761	0.0307860504701756	0.123443237317776	0.241028330671307	0.0773932744985585	0.0411845330017674	0.0626642555170631	0.324063987269891	0.044120880103591	0.118015006450624	0.0626839080666334	0.0823236739516389	0.123720156849582	0.0745950092223811	0.0656123448994002	0.174593940735679	0.0590663844707686	0.193431033247144	0.0967232047134313	0.154859215476456	0.0556193262726923	0.115756548263034	0.0398789871166241	0.0764449089371588	0.108743746153428	0.128921698975927	0.0684941322113825	0.0590577438619746	0.435721797651393	0.0657305810622666	0.0935605787189598	0.0635794932099601	0.132588602442574	0.0552379838972536	0.139253670685344	0.141631611494308	0.0400255279558052	0.125113026029391	0.0494970061036286	0.409596617230978	0.0904560444861272	0.0692409208521303	0.147069355952945	0.0882120700157219	0.0855739122612585
0.114041007165638	0.579422527826193	0.124373420112324	0.136790535339429	0.160330462293043	0.0958003155095003	0.0483888641634697	0.0989949045535144	0.118079373221347	0.158071985918814	0.152032206675849	0.0887917015648007	0.199830926899989	0.071671904420942	0.0857027692150018	0.242630756779964	0.133744458093288	0.197815411409926	0.0769803572204128	0.0767071142225858	0.206343817500564	0.0537912187224531	0.10710550707903	0.129823667000093	0.111863167345601	0.219977035958237	0.103581881093474	0.102569477581243	0.525877917569449	0.103394017500621	0.125114152291027	0.117999016745902	0.0855752423485642	0.314411700148654	0.0945991363855568	0.31247906383917	0.0627299305345715	0.126127981534789	0.100571048770569	0.126019538599684	0.0704413312278662	0.156507841018114	0.170067049989098	0.095501406706157	0.0784783161204378	0.133671276901506	0.161388813266468	0.163207197782275	0.12402830544173	0.0957795881207542
0.118644844747291	0.158268041341321	0.0931188463302401	0.120206211401847	0.193570868482397	0.13806730189807	0.107756044735473	0.259105079297818	0.255811780201359	0.125335490340715	0.396048621876765	0.27817458549903	0.224775259356232	0.169876249643731	0.22967509876904	0.20767040095048	0.424038235506021	0.122247754000609	0.154886872932233	0.116642395382947	0.0988479241782564	0.113549929854633	0.122770915205023	0.132686715065549	0.14596600790582	0.12879204222879	0.10558207015377	0.142235565613157	0.0984433724683181	0.164566589210968	0.103562948303892	0.117002511937779	0.104660124630229	0.168182856291195	0.0963132412054053	0.11474952960191	0.177089123281319	0.163868392733039	0.155061758112363	0.195968994417629	0.0987326307319885	0.124877583718773	0.193793096761022	0.134371123034941	0.37018591990488	0.110041544276592	0.138740667847549	0.120516725314992	0.149589184288297	0.111448084566563
0.10158343603699	0.0394876396464865	0.0916047521541248	0.133020906824725	0.107586872327852	0.51742747331952	0.043265699443517	0.125818102375826	0.0686768700650291	0.0890078235130147	0.0432268850709165	0.0665756854427991	0.0687265262026179	0.747856173733197	0.055886826578112	0.06228667459427	0.0406373398508208	0.124730503476295	0.0688592833620019	0.0704882238291397	0.0492040500579721	0.0613981602128199	0.0939207372677015	0.0891195664596125	0.0990107154605317	0.0660781209115504	0.099822069971422	0.148210838380546	0.0605305970406494	0.398225888835367	0.139293006904401	0.0677104406757384	0.0618353878988322	0.0451950407958791	0.106834434436988	0.0801740411699078	0.0549386682331959	0.192354835659689	0.0563218471739912	0.206141630441088	0.0706478455085091	0.286117926565643	0.138427786700335	0.0764644045505359	0.0451387286174109	0.627211966351551	0.0853323774480692	0.0993183755736898	0.447426404975298	0.0616100925965282
0.0168598272823668	0.0146013717998599	0.0197591578476831	0.0259594252018685	0.0133135666528442	0.0144141459246306	0.014109496447784	0.0171264226937116	0.0154591883163252	0.0150482907261631	0.0227590641111173	0.181119699756387	0.313175234828279	0.398414111677331	0.0167326087029344	0.30507917233435	0.0231157028254556	0.142080896148962	0.0153399867161057	0.0132274179883342	0.0165444914687868	0.0197798142798514	0.0137787681355103	0.0142870385495597	0.165732562613856	0.0135165866754887	0.015635590574237	0.0163618985205564	0.0119808344593818	0.148130233616448	0.0142438623275074	0.0170267591132114	0.0160223929862546	0.0172141566678748	0.0133954724008461	0.0919917846142708	0.0130609593781304	0.0184326545183834	0.0139049714239751	0.271530665751524	0.0113193527590674	0.296497980943895	0.0169072278138484	0.0143683752179711	0.330048905109935	0.410235519778955	0.0615506164121828	0.182816188491787	0.224261065502728	0.296199223788915
0.0741816367125657	0.0546354899186074	0.0783102014901879	0.0983716069063899	0.10133213028757	0.0783310076463139	0.0632635026332176	0.0832037973388888	0.0996655630519414	0.125872030966099	0.254273796564326	0.141250614751376	0.125488198203912	0.1361370981229	0.123762639120059	0.241310424708063	0.124428689117302	0.155424428495972	0.0918624932869112	0.0540403684507062	0.131559582944386	0.0540741941159317	0.0665505870953522	0.117984309471545	0.122286500473285	0.101295121955455	0.0738425924061656	0.067442313115211	0.0807353928777218	0.136767012193301	0.0892248476976537	0.101032527458297	0.0481157424118544	0.13863328528232	0.15264380487335	0.108332099886905	0.0888740258862746	0.0885933896107481	0.294982355927746	0.0939416611737555	0.058769975756936	0.0956994107978356	0.209505494312963	0.0714006376365219	0.335065633758836	0.191198503096658	0.0884250917722568	0.20892608729947	0.103653958272853	0.0951105368242073
0.0773729951475367	0.0494236065388706	0.382507986506306	0.358222297413326	0.219588081118194	0.20519090195431	0.353521213713074	0.0748212918266611	0.0668958698050132	0.257537908026712	0.100615086099127	0.127113888927857	0.0849455412629626	0.833386183663576	0.1088426405745	0.0960116940595001	0.106496797583851	0.0857631246154874	0.117963901335636	0.0708489443052591	0.0879896764398283	0.0853219768095767	0.081443466484926	0.113616809263017	0.244192207256317	0.0699138628437147	0.145751278385108	0.735409449418662	0.118777392970428	0.241844041657894	0.200437697378267	0.0972300426859107	0.0981094936267841	0.0549900751847785	0.0884472252153304	0.168538690091867	0.0896831146540287	0.110686310172379	0.103774302964218	0.0866722274216746	0.0898421922897173	0.0571958980644541	0.129458376663544	0.0705452939147797	0.0859584430399765	0.178197773148631	0.320525276311468	0.279628957282345	0.128620156352682	0.0988491296754606
0.0501179959330498	0.0313057664679897	0.0540180873501792	0.0331282383159592	0.0400426286594558	0.0214977878160275	0.0345395770256576	0.137873050664951	0.0461216759808681	0.0449201197206872	0.341701289125047	0.0319336605679517	0.551799780664527	0.0292936512264384	0.0661199731624582	0.034102136901566	0.473778941455375	0.0834037105810016	0.190620763164371	0.0323391363583257	0.27474690160213	0.0393711146262985	0.554560371398852	0.0385769254545737	0.0408022797733371	0.0286771266399552	0.050408791410081	0.353907275065595	0.0324003980255465	0.0505627549088175	0.0452707002029996	0.0321574128289922	0.0364183197923099	0.0378685235493538	0.0432262662736895	0.0262947036356246	0.0302934772876733	0.0365685000768183	0.0336328894179636	0.451309955780945	0.0413094951711191	0.0283786113925489	0.0772695469294037	0.120232563363298	0.567478841685002	0.498173843170948	0.512863964927241	0.380170775834487	0.045097198376683	0.212192898035743
0.0772781318485831	0.0650892864005613	0.133305993223327	0.130031878241947	0.115278641331884	0.177464992972287	0.0642307351826771	0.0697284360942318	0.0651816618359528	0.172713783996995	0.187721010195168	0.183312048968862	0.0765470652396876	0.108536295223008	0.110330343925013	0.146550007651852	0.164927065193232	0.206628800653517	0.185334691447488	0.0853310147450526	0.101273862227697	0.0795059106218916	0.116426992149625	0.10557580913813	0.193797131823295	0.259179593747404	0.156125759772353	0.200575110358089	0.101312328265345	0.192367431298642	0.168278592961637	0.202387808547892	0.128964502845426	0.10630153297232	0.234147122708129	0.223025804884052	0.184164611506838	0.164517324998939	0.0946749375161963	0.0583923991404847	0.0426448602390772	0.383288191591253	0.318535309069986	0.132997540623135	0.430718245038177	0.206640144057944	0.220646393761156	0.350316392180524	0.186105761583519	0.150480999834391
0.0670118986605286	0.0148086561204555	0.0449549255931292	0.0488481765002378	0.0443901072343242	0.0292402387654656	0.0176879942253206	0.0438878181532251	0.0316875017324751	0.445470762703734	0.0119057828435319	0.014502466218828	0.204549970072879	0.0163321682961974	0.0581337052496869	0.0192391177623579	0.0142595744475841	0.359607590306071	0.427906588928302	0.0588616232206449	0.0221699382613594	0.074936214601829	0.55470638773311	0.0480968294630483	0.43543228233993	0.528709361235034	0.0236117726682986	0.016970465102548	0.0643243732398049	0.0621975361422529	0.282894723341326	0.0231400065047821	0.0377285621362743	0.0146543042890361	0.0514421963937793	0.0166810989808154	0.0298894188004008	0.0441036075669472	0.0403642145995405	0.532809791698714	0.55084626371534	0.0127083869442222	0.506732402193086	0.242732240295081	0.550481778997239	0.304721368556509	0.480529626993298	0.0410255973424591	0.163131728212448	0.0321604920748844
0.10586539379048	0.04450483706666	0.22658407839376	0.225300579520486	0.169872401511071	0.484459885891978	0.620274797183682	0.11033111283413	0.0547604539295643	0.218032228262654	0.0945076331213917	0.135277871529658	0.0845085488325605	0.647607103911202	0.150020675636697	0.118068177554012	0.0500671440346723	0.0830138813944745	0.218110981298435	0.104907731590609	0.224653061874639	0.0984488209205357	0.127496818425209	0.14959750825244	0.146846149211242	0.146978115550415	0.157527459814896	0.527828372707929	0.0968186260083861	0.188965412825371	0.224483900348419	0.117538563513071	0.133142014842151	0.0408743249836854	0.107137235962166	0.169602538422229	0.122645784537682	0.108476682820051	0.101881348489663	0.0671465518684945	0.0615388641498059	0.0616637373115017	0.138488627862523	0.0796095576748004	0.0441257673870435	0.229457678160288	0.139616561077832	0.268657941812011	0.201949545814793	0.245191206585157
0.132873923231296	0.022013565136676	0.138342508776551	0.149106280296527	0.0836025699952996	0.204417751228955	0.0262366861988144	0.148525064970662	0.115457203076559	0.107819523598201	0.016930478081918	0.117693388692823	0.561487440811756	0.0887163645667037	0.133750975416906	0.108140977861751	0.0467843249256256	0.120384356724805	0.144224609631768	0.0408805918959626	0.476693602192757	0.314708031553519	0.188356770758325	0.154497865606809	0.201232875643585	0.445627869848967	0.304314275460273	0.425117800647077	0.102413895017329	0.291677348916007	0.352440039173583	0.0678988801913832	0.0779480384992486	0.644436253130956	0.113187509230699	0.270137733983047	0.0864500935539948	0.229007960798256	0.0923923669758183	0.226095288885549	0.239310112801011	0.023318674737323	0.138153647019647	0.1014673177154	0.0784263110993729	0.0953720939679734	0.116664594988685	0.132393116404452	0.428557300218186	0.188046996596694
0.271575256507468	0.425033437493073	0.0497087258884336	0.0528721027299607	0.03181703910685	0.0361257455550372	0.0317231338234069	0.051010097909745	0.0719886316804115	0.0841304541808837	0.163356031684462	0.075824982951713	0.189689296313146	0.101474437238765	0.0833298796493662	0.32690169421571	0.356675965453906	0.0976283914604626	0.0792511288957907	0.0362966951761507	0.0271744253683414	0.0816804454549529	0.254878185555398	0.0368042185088092	0.0536503020678281	0.133945083806304	0.0589275239566536	0.0785919214354845	0.438511819669102	0.066800126123927	0.0481457598734395	0.0768873918975194	0.0273740650712201	0.302599311285381	0.131080442196977	0.0372471222864394	0.553139506066235	0.0455731524587444	0.0275887286454916	0.183730846321881	0.0388331959570175	0.026434771544789	0.218577721102847	0.170834839694641	0.459813295397703	0.0451558808133231	0.0590051877891609	0.0677121268718056	0.0628477194119546	0.246990205625688
0.172080272489807	0.238475954365758	0.179887334506593	0.151280734349279	0.174243457411785	0.170293739693503	0.0821708817114603	0.178458102409496	0.177012435770991	0.147222013836812	0.0725022335186244	0.142665680925802	0.232827531320539	0.121494116328287	0.193588777196227	0.171445315919134	0.195270665188798	0.220104001981388	0.186821051649876	0.114543556056772	0.210665774302913	0.135376636731838	0.179230746548946	0.217656665321834	0.234488151423783	0.211131782010826	0.193598291526757	0.252978358351449	0.23273191376358	0.20191181770818	0.17852943574531	0.16552925706855	0.189707603933266	0.181607156295968	0.175301799284817	0.287758071599114	0.14156277523372	0.197220859404859	0.113501310480521	0.180725316306939	0.172876440739171	0.135233365012643	0.197762060706766	0.187455582637673	0.283578935510722	0.255952671374946	0.203066157204953	0.254438178018845	0.204130073781926	0.207345381097227
0.23284401476248	0.163309137957714	0.232157520850466	0.228458864629722	0.244786445409555	0.179201643529094	0.108492928853464	0.242376648764589	0.203675145854303	0.210507747768103	0.162720172320571	0.183546705501091	0.311283227276515	0.108040396055541	0.23950706599813	0.214187297784605	0.187993175231237	0.343280240946238	0.188167414453684	0.104993028362851	0.311468837910217	0.141754740369925	0.201674417933047	0.282384549278697	0.307541201495574	0.245701880762904	0.252311853200899	0.172035822589603	0.250121621705917	0.272997873647305	0.295060109316314	0.20139584050461	0.14932088882214	0.206894513274968	0.212413538551176	0.271803126479824	0.136988995315742	0.279186239983489	0.176502607017209	0.254297889736798	0.216363537143138	0.210395467221249	0.282104483371171	0.176297983916658	0.188148893309211	0.278482193975901	0.207790695448102	0.306060339724432	0.294476266494559	0.282841188501064
0.160693789552784	0.182502755660298	0.311129310775371	0.273809702062342	0.288375232566016	0.201736872946588	0.156068063183325	0.216644688043448	0.196875631102072	0.292670215798083	0.0776789842677284	0.232050046142325	0.294371324736947	0.134656250047903	0.2380512523901	0.266881582650316	0.344087788499194	0.312121347875125	0.247229836937721	0.147890770798684	0.355273396991763	0.184835932160195	0.221805138104919	0.262025067765083	0.282793784214521	0.336631289887434	0.235827030874879	0.199968150194547	0.247700338548503	0.248286414767047	0.283850896922294	0.194604656323926	0.154259735791391	0.29650224153096	0.207457303426397	0.389254608161805	0.139220898606264	0.284094677982352	0.183385680876477	0.124202192136077	0.136840520598579	0.254543004178392	0.273864809323718	0.262931922638295	0.19668550735437	0.271237364278756	0.269415320911683	0.309440116408792	0.295112124218161	0.257043206697964
0.476151876736337	0.0804313247982059	0.16894139194878	0.111631833517389	0.0907926043655667	0.563547376485386	0.0443543781967482	0.478349043112181	0.0593854970843716	0.1014468982609	0.0749713571206708	0.064087684757023	0.494132209971777	0.080132795327499	0.112198253308481	0.0792280093168059	0.0572850810136417	0.108415770206003	0.113780270356769	0.0605239518484199	0.328042021910535	0.131670500539306	0.355811649910209	0.13443449144249	0.28259958647422	0.068482883538323	0.175848909963469	0.53488692808941	0.288576947600852	0.213688934307808	0.131096497723542	0.0709001228847274	0.44273350287721	0.289849073179741	0.103662301197366	0.247154356358628	0.435648755720333	0.163471199067203	0.0609091797254295	0.100279618634315	0.125065274573395	0.0625436512296938	0.112555742278219	0.0829429102913688	0.0795415271337888	0.0649984110673473	0.0881260940718651	0.110814159244968	0.379554309176833	0.216053503942551
0.0420193077253404	0.0397496826981673	0.0642216025187296	0.0659686880982989	0.0525107531722538	0.0394741478023629	0.0484997272733536	0.109662177254033	0.0441116641150802	0.0446980157455486	0.250576109873244	0.0558363917142008	0.31631570398028	0.29659026021042	0.0291802469334457	0.0667929095164674	0.227121540227609	0.0615642376369969	0.0822309328325019	0.0356652252925242	0.119006373380412	0.0399787733426567	0.0382680832365651	0.0448338267849869	0.185399280390286	0.404917287833064	0.176946080437403	0.462474735216711	0.0576889765093741	0.172584030138892	0.0609798120728021	0.0392923360253071	0.0426325678090449	0.225265294298351	0.0344654280062709	0.223955340161427	0.044780864440821	0.0588585800661775	0.120151445810892	0.0668573804578284	0.0487154281313214	0.437251534944264	0.145524946805479	0.0379492625963699	0.145797098080923	0.099874588853001	0.441645349768479	0.366326325261989	0.21779224373945	0.217898469844238
0.119995264405892	0.142847280344965	0.19797421028279	0.163083753728418	0.165305153423563	0.0802181745571185	0.078884242444454	0.273959400330917	0.172481366850006	0.192259538554164	0.379867745203273	0.158939615326857	0.171931935272007	0.217888705918481	0.264018693896126	0.159250838403666	0.310223838626089	0.265000024339443	0.209195533738794	0.0836700132978743	0.12527651849365	0.0962341372607966	0.28134438754975	0.217698640226854	0.17788068242491	0.194156698477658	0.192661592078975	0.102352576401471	0.186258860066912	0.200442252546325	0.261329991365474	0.24481244893799	0.192963356241734	0.105721428094414	0.224356995857057	0.236167971289202	0.187925574975676	0.221774822232568	0.125726333889024	0.20289951395534	0.181117174134208	0.134811986802277	0.221018749169995	0.158833815766293	0.525312869062581	0.112938224127184	0.178685227349209	0.242627615042518	0.172066042051869	0.162552917819789
0.153864355707016	0.559944399368078	0.194624945690639	0.217912200742736	0.216534698889812	0.224444324622648	0.15050616470019	0.134094957143112	0.170403291507203	0.230827456078437	0.121444711411148	0.157063130584774	0.15315858077636	0.168663954428482	0.200205232530993	0.179217673073157	0.168199600394206	0.168090383328904	0.186779559297212	0.224286736806213	0.172690820545749	0.203025507372496	0.176416491016561	0.165716603092589	0.179449098594752	0.158080718074908	0.223312728239314	0.190180535598558	0.502743526997246	0.20057076176726	0.200647418466249	0.222507871252166	0.236099419217389	0.261881537400592	0.155088490088165	0.255453452042417	0.209760963421753	0.174097433255386	0.158040259800881	0.189792541161453	0.181227371094877	0.153959851765921	0.207120878080312	0.198105549563092	0.13169454986465	0.168638333741803	0.216776569046718	0.171624054687366	0.209611406129287	0.205658509967701
0.173409442037457	0.245497782147188	0.197783811680029	0.200600451765216	0.196586423148522	0.218039793705418	0.173962867290193	0.244245838377933	0.222986879518425	0.234041118054525	0.219132709135089	0.16389088517796	0.303374986974897	0.133525763040266	0.219904329961476	0.251126834357403	0.282021691673628	0.267752433127598	0.20225546507354	0.182575934734858	0.297483578240584	0.151927320096462	0.2619329591172	0.262338753378115	0.296134703654732	0.305129633135579	0.231875733498028	0.20653885661143	0.273580217843964	0.247181432136404	0.266580967504908	0.270617722612939	0.157414807644884	0.253808168232401	0.185553479537867	0.264066135592438	0.226520066082876	0.262848788108976	0.177950560160344	0.15526822885072	0.202857446990585	0.197247674344617	0.244725804158402	0.208455470934321	0.240409605308187	0.304605953743702	0.211507370477698	0.319700631698274	0.286756354618944	0.271847131818993
0.192077891465808	0.621516146637869	0.308442412204448	0.314738874307596	0.416541467360443	0.263840133529036	0.0628522840762661	0.117960292667194	0.21451796416476	0.364881173465205	0.0315340587170365	0.306530217946583	0.292528748626742	0.124374339112383	0.295235333280195	0.251665808926261	0.0924388042688888	0.277767744977598	0.305567625953463	0.0902600757420404	0.266490006356172	0.148344369093295	0.254058074069476	0.261754256371954	0.457819482634312	0.238529224171386	0.270629554525608	0.103139849252681	0.331715508142543	0.261629640329103	0.34874474986733	0.281795573041803	0.119154371323509	0.18477712738207	0.206100163647902	0.276391966483915	0.13331320639955	0.367865862851557	0.09047223042787	0.157592327298507	0.132925095833214	0.156369175508361	0.353451799067353	0.212526218584781	0.481422778767043	0.335294808524141	0.411107717645095	0.464252667955449	0.340876672026863	0.223868104821127
0.150307069608153	0.160032504883741	0.654034851982396	0.48207929831345	0.412758419290507	0.175528613001534	0.235025463390148	0.459806107417767	0.199478567176145	0.371264202604159	0.320408637717029	0.222093249749563	0.310782018981551	0.182261612739239	0.324358471929181	0.192471665703074	0.428352810676076	0.42104699427757	0.355653528984961	0.145352007924846	0.254704593097182	0.150032677584022	0.164536197017417	0.370170812139001	0.451262960373787	0.27722616766059	0.29797302206629	0.272180876580775	0.280364019740661	0.23732062805666	0.346069048477877	0.201623384798704	0.112708732460897	0.27865037335722	0.151040659509469	0.419523183472216	0.216908410600504	0.36943169587584	0.255645251974085	0.168529661197323	0.149759441382521	0.141441233823864	0.305872131460779	0.124385625061026	0.48676388042566	0.256338959275769	0.245069901171065	0.537276797414122	0.286100514189929	0.245083613280099
0.0974960326407557	0.411373728411659	0.265724180575855	0.195198648714677	0.09331156244881	0.326401592651151	0.0715842939714528	0.121477281395671	0.340727569753626	0.161709249195431	0.0673452629413078	0.159065987994004	0.545168710305675	0.0931542736264089	0.144841256006691	0.196367600150113	0.242107900324405	0.196822854561356	0.159365756445139	0.0702324723699858	0.3724217928559	0.511895385495222	0.10233890267333	0.163850114573344	0.226560009327135	0.327615657108613	0.272511364463497	0.325731665018447	0.187299277155615	0.25694946545326	0.191371582241721	0.0782364120709772	0.087373124062018	0.732799514655431	0.108807723436315	0.218741170977378	0.114377711367945	0.156360252322226	0.0899626603223493	0.166262448858547	0.360166813572717	0.0884580824088675	0.126318575907959	0.19457660421946	0.175003917818132	0.250807824176211	0.160386417505656	0.195628542117643	0.385228360984322	0.217547797549811
0.0485091132586154	0.0176222033708274	0.151205831585119	0.0648293993291656	0.0193508443910967	0.015472004095008	0.0146399128238609	0.0199929303042668	0.0170735813451738	0.0263918614908979	0.0234845281859384	0.412198155841511	0.483454453155163	0.630880464531943	0.0291470305123374	0.497925262387858	0.0228262017096558	0.292311603463982	0.027803633846623	0.0136555088072496	0.0177200821621663	0.0150314992541513	0.0208972996609711	0.0166115001053758	0.303581518389043	0.0196111043331624	0.0285793289173338	0.0163171552058149	0.0204368044902511	0.27211485451834	0.0189440470941522	0.0151785918922329	0.0570974484544279	0.0154228959364026	0.0139664293325864	0.213582953598471	0.0170328475852331	0.033638569430911	0.0186870617002413	0.476766542900794	0.0125888870579483	0.520826988131304	0.0371232380634139	0.0149957764746524	0.47831594623846	0.529518388431958	0.126335625208995	0.325307817046943	0.427050623983044	0.435975963400329
0.0264017889621974	0.0333721183994021	0.0341586412666209	0.0363134396844356	0.0305306794157556	0.045731351782394	0.0355107317407338	0.0497713139958015	0.0424454499152809	0.0420092030880454	0.420383707793773	0.128188715376422	0.0358413370348971	0.0659731727688313	0.0480848800126464	0.0402548131811965	0.700404747384094	0.0473923194806546	0.0477956001309705	0.0439184587174751	0.252780418765724	0.546918631020668	0.0416773901881339	0.0733355950505829	0.0887638265695615	0.0795369985747976	0.474818038448712	0.0564973459664736	0.0401666952089319	0.306108810615162	0.048214027283905	0.0362105854149816	0.0310560054735657	0.682697331245339	0.422854445212654	0.0391570785438707	0.0463484959798301	0.0868426057837034	0.0380366035695668	0.44044682230784	0.219693606646794	0.0305974879683942	0.16250104991804	0.0392421185518237	0.541092769199064	0.0475148486737013	0.0529494346212186	0.053286428559718	0.207464905595159	0.494669578159414
0.280826370720494	0.0421022091841643	0.150911660931727	0.171081486356886	0.171702548285484	0.0875358937738279	0.402597454837091	0.193185976323836	0.199008437337794	0.13048231427046	0.169214944341063	0.165353800927425	0.124717180798854	0.489371173597877	0.159941186125067	0.185913801738118	0.0926712102528581	0.19766084518151	0.139606977186366	0.055075939484373	0.143789363027884	0.166941965218673	0.162352410746805	0.229919647173851	0.301044326972937	0.149131976600572	0.157913199901933	0.0740100864746837	0.0898620897937737	0.252401737630563	0.179226186630477	0.153319895204124	0.310850890278048	0.506704826796601	0.145458122818524	0.150129420778654	0.106378552467436	0.257683758810936	0.472432314056877	0.2976814278572	0.157891530338319	0.0998785621371544	0.171469053300917	0.137821355608497	0.236724708413156	0.491377772216655	0.141567122456242	0.157255339907868	0.34909445742879	0.25500776923378
0.300320270214517	0.067991513930553	0.0689946182216637	0.106950830515849	0.0556010504464193	0.0996092566330772	0.0855869151896255	0.0817334394731109	0.140281839765064	0.107822325201158	0.0529190286530786	0.0779317338839176	0.14487908697008	0.0487108426962844	0.0990786542028217	0.0533148919962043	0.115552450312098	0.0583599061179002	0.0884760623660886	0.0445634680473376	0.219486180244543	0.268706654650764	0.42024247104529	0.0915852981304715	0.216094346702422	0.0961643012043656	0.0664852224550921	0.394650814297964	0.0486081542111187	0.163759818156171	0.0576958965628917	0.112434380226175	0.0578386288611507	0.220990892223336	0.0798393437013533	0.0870690288161723	0.0624919908203501	0.0842988770532247	0.0604128407838711	0.241884047446641	0.0539386885192407	0.453881532281623	0.134012768820729	0.108842507754155	0.462031870169661	0.535314084421199	0.46421479189766	0.10430486723718	0.35359763020688	0.393996997372916
0.131590402551633	0.152403041383472	0.303641255963481	0.26014593140501	0.129461510232207	0.388925238353151	0.0927587420694286	0.173402605825918	0.395350812182323	0.207496631929747	0.102720577772166	0.237714380982082	0.544189790822481	0.159777715766434	0.164233698946219	0.272649101539948	0.189941031857424	0.220927038317774	0.203188837777195	0.0823573295834481	0.424807750433816	0.396570033619759	0.139457729964257	0.182642094818777	0.257563999245454	0.404744012110745	0.352522351548595	0.359126962119651	0.241809093410944	0.311020102333073	0.236810436823836	0.106352863698068	0.0927201117627973	0.711078430128425	0.156793367037836	0.230234922523981	0.143681370136384	0.155184685878908	0.12173384110636	0.185443737705093	0.378436265264701	0.126015345502816	0.138929518527677	0.240630244713551	0.223858547139158	0.330408836458104	0.200259659753098	0.251295789666807	0.404555458142707	0.277209094572759
0.225419915197007	0.923982268392802	0.27676604775646	0.320487617687931	0.297877828703924	0.249662780754263	0.119365298510896	0.355332206380509	0.199181398966807	0.263154999438326	0.0551074837402284	0.169403567597695	0.316283416615712	0.0416070197150573	0.305208378687483	0.269777287389779	0.15143719836058	0.444907478440307	0.259791246531157	0.0830578946578591	0.40673867036433	0.0888526835626001	0.222902924553317	0.356301497216102	0.382700027055472	0.318326661576299	0.312194721057292	0.102353799366852	0.737445196361354	0.331017878157564	0.386153362327095	0.171072653832582	0.151458090266162	0.349537802261067	0.256614636643538	0.402215976904193	0.139908023174393	0.417030220673421	0.120599418635374	0.119884914577939	0.195431962754823	0.212396202333388	0.297935369870909	0.195620572773694	0.195387000198975	0.275494628256016	0.14379903663084	0.464393320428146	0.317408110649577	0.296845317713533
0.291538405066093	0.241332013817646	0.346989835615646	0.336456344003089	0.364629039123692	0.270165378787055	0.158332410487676	0.348601797382205	0.249513988297107	0.340638328930783	0.127820052224256	0.234710730090847	0.350737053363457	0.0576006825975591	0.289345032516961	0.393146536844138	0.275718641477262	0.43829619396616	0.252700745212738	0.105087085558826	0.575316950164593	0.153364464206762	0.229801103186268	0.447976460000871	0.460851609168156	0.463402257943633	0.307710767310165	0.217724761423043	0.35255000082117	0.292156540588125	0.407065743474828	0.248066950461595	0.171594881698024	0.431821672082595	0.271370958678606	0.464046014285853	0.111472807379553	0.36756234673298	0.194207442454461	0.212889487209261	0.205431586422329	0.341177951773954	0.339762910139873	0.306035453338181	0.252388077037197	0.368515261553006	0.260390040120773	0.45993277476973	0.328517595437861	0.334794096397288
0.250784801282625	0.0629612688856924	0.261558946116505	0.228543540082196	0.25134318291269	0.234926171181184	0.070991343895039	0.372362745862276	0.130701231697348	0.247073453338588	0.0555691772319531	0.217458963967814	0.309635365880995	0.074859143947491	0.292028838935907	0.339345985643171	0.0781900840054932	0.348658991953584	0.18450424846141	0.104410160923499	0.146577990393986	0.081495846363062	0.243856250805677	0.337655594192716	0.46667763487068	0.0739498847931227	0.261132551360004	0.194892524224235	0.217520538382597	0.341870978679803	0.404710856781028	0.230348723657807	0.12435937444107	0.0808120062093181	0.260402440088703	0.250023242521453	0.166122574938997	0.415732522312769	0.180787979957155	0.296382490200843	0.243830262688131	0.0576305290724593	0.408816693302782	0.117130124035954	0.407283115030335	0.270892781080662	0.149941922035606	0.393287468334593	0.288304328651411	0.266869379316086
0.070483942720406	0.0323699103239141	0.108666432266968	0.0815934788248077	0.0271879308757519	0.0214289061885009	0.0219032547481023	0.0292821543980687	0.031358468826416	0.0368915184069781	0.129702188460474	0.42966443276802	0.531121126213808	0.683575451399087	0.0331612567321145	0.543236286042595	0.0339373058263022	0.318846201619723	0.0513575064165481	0.0242276094320114	0.0276463144891204	0.0257420623426937	0.0298327264211158	0.0308161922452947	0.337946583288969	0.025960638305738	0.0377882491612437	0.0269316798273657	0.0269234851742654	0.258470272160236	0.0237847238725245	0.0254096330542207	0.0383459921879856	0.0255319112066067	0.0212126191938696	0.27613093628733	0.0247201823461341	0.0274021569225503	0.0280591602284817	0.543678364677519	0.022654690657515	0.581620165572219	0.0547676776307033	0.0267251493451888	0.605225677083797	0.581003281017359	0.149505455096746	0.363757278537462	0.468351396836473	0.454392580083298
0.133718191414913	0.187315653634646	0.177288471902169	0.118647011164496	0.0782457406690261	0.0659085760569823	0.108815505454009	0.190572039964957	0.105696258573326	0.108673173227586	0.374868545647785	0.108871062858383	0.423290716081282	0.468820156231874	0.100957100149065	0.22292341948361	0.209827446947762	0.0760618054217433	0.183193734852409	0.0723070718711213	0.256339787919578	0.0683646961597123	0.0636077605550084	0.0782340432297198	0.258815633064773	0.428235123463502	0.26028122952794	0.491313277868755	0.110441209767487	0.253712207442897	0.138395266679244	0.0751663760221967	0.0730527224410337	0.410299791470647	0.0579308635053854	0.300042965126405	0.262524186718631	0.106194943968025	0.243859567402212	0.20741583676462	0.0842142577976351	0.441011654151963	0.25355544461654	0.072112307692439	0.24111007321692	0.236829700946962	0.462691600934498	0.379192838425114	0.303134306113812	0.351406296598384
0.124568945652986	0.0726311621289728	0.161335905420587	0.131165354370787	0.175919548525126	0.0866033194724059	0.394786303398929	0.19517535412992	0.132535285967796	0.188078658189882	0.459702486154157	0.210045709657681	0.19584836668097	0.240741260789186	0.23877706446258	0.155606138555331	0.255379706999006	0.212365763604539	0.247168194104585	0.194636618860175	0.13495690650474	0.206075668608253	0.215856037894664	0.234751950356174	0.192159341964369	0.139711253016855	0.216056703268898	0.164684277104425	0.171217645674632	0.228984286191038	0.193998111746128	0.253138226236908	0.20671806375434	0.216011254790999	0.249484533535504	0.159645923094848	0.280740699937216	0.224156491301606	0.133852376454178	0.217362718789295	0.218938907205899	0.304013679654284	0.31858309916514	0.181710357733739	0.412782450853445	0.361388385047284	0.258240681931193	0.215250291566627	0.152104845312491	0.276629390620217
0.0912342906639665	0.0420225171278927	0.192561555861706	0.152940864037464	0.076086091711104	0.0696322430746016	0.0612192569619831	0.0622040126351791	0.0651745422579737	0.11396321327678	0.369102876663326	0.394455220594738	0.479527280934924	0.646155870091297	0.0871330249331484	0.476793598156407	0.0656005052464052	0.294063153286155	0.106011465599436	0.0580895688635986	0.0695350775051165	0.0593374722498446	0.0722641238635101	0.0732863282583677	0.339576236606357	0.109464714405311	0.117922278190864	0.0441121378334896	0.0545960283247921	0.276021280868189	0.0838789770277359	0.0656225878845799	0.130035739681043	0.0573413821629416	0.0649325933846952	0.2503816829595	0.0825965558703466	0.114990897142723	0.0665293841171682	0.492478761987944	0.0461443851555995	0.53539162444749	0.132425156978672	0.066361622593966	0.523964196501867	0.506276769927264	0.186745334296331	0.310963758063249	0.358573021428591	0.453128702900401
0.216184032598836	0.100692441810198	0.47072761253027	0.473669335921274	0.392876440402227	0.533101468041109	0.184147479172481	0.259970711597679	0.112527548135409	0.423426907216398	0.104491145165022	0.329086642840288	0.282353796813005	0.799459725250229	0.334090851086447	0.33957565013734	0.148224820643957	0.23328709179169	0.330135160274513	0.17607751213775	0.386217419914324	0.17969109612291	0.212764880946567	0.282650924364924	0.409591198812894	0.243167430112568	0.286376138703403	0.670637896884984	0.202953253862363	0.359786971689164	0.388151688058175	0.254384370363172	0.182225531015834	0.0855681396972973	0.228832539271466	0.397727229858213	0.219574001824574	0.296162043736512	0.122759367990703	0.118917092604225	0.129232581856246	0.102119663457623	0.325151963065498	0.244550648130476	0.340025718981783	0.561444663810882	0.251720792144969	0.401615458003385	0.355766037878125	0.301516064577348
0.059695942916869	0.0519783175325193	0.0687228528060724	0.055776439569023	0.0530047621296413	0.052672765109815	0.0596135689495132	0.0629672701425205	0.0537261152089541	0.0539953983509497	0.0560602474023741	0.430848127354958	0.475625438588933	0.861108099964354	0.0511038230018664	0.641925360982983	0.0812343419617687	0.269600608392639	0.0492796942953066	0.0486950137970117	0.065789303724583	0.0522004251996101	0.0567630400197249	0.0526219094653724	0.274194733765921	0.0495758246880811	0.0490442635827904	0.0698009142054209	0.057750269561852	0.140244011559663	0.0585459847191252	0.0506754268333114	0.062218938975588	0.0742592713036222	0.0644380386898196	0.261789780016303	0.0420725656803064	0.0603139326405075	0.0662514484613008	0.602403137121956	0.0509680880881605	0.579369510759958	0.066758353930567	0.0438639705259792	0.722664697719076	0.702219658783655	0.0761145972696184	0.399971663369468	0.166362579748121	0.40926077615967
0.273258381320265	0.171825787531399	0.608952044671629	0.61582986527026	0.340793848249703	0.341486877371996	0.16094260732509	0.405212674247615	0.255182085682899	0.461714914869076	0.0306007442810167	0.23734656436528	0.42523578947052	0.177605842089984	0.330248494658991	0.301093789738486	0.189632415975179	0.399072671993863	0.410144124587173	0.167245895458005	0.386963326653505	0.189532281099095	0.261883090407451	0.351803410659418	0.457820390657782	0.381553098209058	0.405656427796247	0.261413053001237	0.364800461324213	0.350780200506128	0.41723962122691	0.276054200677491	0.203803893802565	0.254297371269397	0.234105133976849	0.50100337349977	0.179814721833778	0.401156663625798	0.20570873361476	0.16579477685367	0.263300986503604	0.222752775832427	0.349284177335892	0.239927597878769	0.619386795076287	0.349556355876234	0.389630824322651	0.544673349048551	0.391659691922567	0.379075598763579
0.117746426449961	0.0776143253295323	0.184390360266499	0.119308477520337	0.193767394705676	0.111251816476692	0.139291548451387	0.237102728900317	0.0918859165879963	0.140553739597206	0.0425311123750684	0.168626192059515	0.362230647891692	0.528263017550969	0.207200188295742	0.147994332363401	0.0416232358320437	0.33489378027216	0.256135303987106	0.119855539805127	0.118097567524987	0.175956651395766	0.121017766331458	0.201629218891747	0.187824040751731	0.353273092705614	0.17548016065246	0.0995703338522526	0.145680996984977	0.235618612031752	0.274934820479143	0.159043741089139	0.113233393146425	0.0921650894930304	0.166648681261856	0.277300402839558	0.537987994063948	0.252175661504124	0.110170670775413	0.366418267808877	0.420548439012665	0.0722944517205928	0.383593660032769	0.134232959608112	0.409166685381482	0.493727171465665	0.400846086515444	0.217840034354909	0.30790669279071	0.367290839806058
0.369542246507182	0.155256630346881	0.282994813364614	0.290925101723907	0.224611537442117	0.522556247928611	0.435684942905942	0.183693015015969	0.113181784767332	0.300153993230245	0.025802943136618	0.311963319948003	0.121957728898835	0.716069158388846	0.256961269344111	0.162285749351484	0.111407608334012	0.14300567470131	0.363431877141787	0.153130299487595	0.244459879716759	0.164836166089232	0.303595357314747	0.206416382313241	0.239326539346209	0.371557893113347	0.249625464854065	0.616749120600713	0.399310380300764	0.273362249796071	0.314066073613144	0.155954762259522	0.203375447920785	0.0860896686874949	0.200607306287691	0.242570640420916	0.583230644480863	0.22513528483398	0.476643343665606	0.103451523692083	0.113501163701355	0.0686466589551275	0.211422008806823	0.145739998986689	0.124969627037811	0.416942647296836	0.326866646155356	0.355530462356439	0.331186615526656	0.374370724244093
0.483734120437508	0.368746937586803	0.322757000419372	0.374417385637325	0.382281674026605	0.239713059430006	0.249093716341759	0.313674474097611	0.257241547767996	0.342732711609053	0.144836825398688	0.25023705307552	0.320687902782122	0.152069549591219	0.371320494979278	0.28677933455853	0.303254807787459	0.378436758700469	0.325381547514409	0.22240676557792	0.40262377754954	0.237313267068532	0.288971178226259	0.375081827693317	0.480076659298685	0.351590304313332	0.372241868731463	0.316049977618812	0.353824740768334	0.359340963080431	0.427388795021902	0.339347828848604	0.216196495211642	0.339274262410062	0.317646115904133	0.398541999643209	0.373416519657094	0.445904239316812	0.245224080020951	0.223095793002341	0.265870362410876	0.294396335987161	0.361884715390428	0.289345760058371	0.385968634490229	0.385002509564426	0.380108642575697	0.434167875906131	0.395181674295197	0.346158708935412
0.679739706344809	0.592840137377892	0.118452689884618	0.11682329696238	0.121558463479056	0.43802146180977	0.0398728070250976	0.100760139907525	0.26656150725874	0.184153187179678	0.0932073874817274	0.153814042920512	0.421118094708847	0.634844224477159	0.115714120625638	0.050035507950806	0.383511342359669	0.174327465497189	0.0640788301520551	0.0609964044961603	0.196251407365538	0.054293437917859	0.47297386697966	0.127108847665826	0.281987663857551	0.120914104764844	0.135403993972167	0.0599825919358417	0.534566411107478	0.141157853721128	0.141057010925108	0.100929981875191	0.360934242723444	0.605048754549462	0.083269866403695	0.19111451200932	0.0658280768792077	0.151225507086538	0.0602788886257962	0.115150961392951	0.116088336902534	0.211091264243506	0.334652822385606	0.0598051709218724	0.374140324577502	0.20877240766476	0.322864092785636	0.144206939433071	0.233069262065074	0.135957724934739
0.238438783128347	0.473642064212031	0.324382710883762	0.276934365893114	0.253153493634525	0.270338425240997	0.259549236665666	0.360255810109388	0.242532549109338	0.325868004870499	0.171544182086025	0.258985459495805	0.300935478885238	0.131496719542667	0.323637699985479	0.288259008231666	0.324383835337964	0.361074606517826	0.22533499398885	0.153656422663225	0.321858897436397	0.168489269779247	0.409372796540805	0.400218706979541	0.374203798282691	0.295908710657668	0.27940117067968	0.245150571990486	0.373279324582493	0.332301317500088	0.380721616647777	0.599464050666522	0.216074383459072	0.266577570179059	0.360675117626422	0.435457584566884	0.300128416497655	0.328618966999645	0.222230021238952	0.224094891834586	0.294794120634614	0.268557180454367	0.385473700485314	0.215306283662624	0.502736486806179	0.359211175882257	0.380217066508703	0.441202213040321	0.324008088788964	0.364430646506058
0.352417637827368	0.355309760513576	0.182064143422566	0.154753902345228	0.144849942727912	0.304150790357343	0.27674100565833	0.256579594782207	0.380753990340653	0.204030563912938	0.27657538604908	0.277147040706888	0.29441765175794	0.396395925534233	0.157333113315036	0.318845439042819	0.36256901067749	0.176842760913784	0.184810847057282	0.367094702362301	0.124023929596064	0.444661292474888	0.340131227284016	0.154889078363301	0.157018928643768	0.274981153046534	0.25866095921912	0.266031676027505	0.303628862036107	0.159722988000068	0.184797717926876	0.397738496252212	0.370247664788305	0.357408973936728	0.295699114982678	0.165812606944746	0.425736229053762	0.232606376237	0.291778924274862	0.437074159094455	0.340896595242167	0.327219010253382	0.189789998277185	0.257391859439095	0.316963380059709	0.221302843992652	0.281479574361361	0.192992810170626	0.231019329674046	0.263291334564321
0.54188713909854	0.139997716350809	0.329993726051656	0.179753702491444	0.238646202624001	0.603686737922309	0.138485651612044	0.553313651618815	0.1819217067783	0.217966903869112	0.170169417622456	0.178912733105802	0.577690266104197	0.161153694182936	0.25069020344668	0.14932324637082	0.25787278973499	0.236171430552723	0.246621282906571	0.173183888666438	0.462000798389011	0.175318814808701	0.49060243335792	0.291146338590339	0.456129467043468	0.129165763141609	0.352372469692444	0.588774936523815	0.468752782456295	0.430714736573642	0.266659458048305	0.183784938791132	0.534384005074109	0.373977218436341	0.254437347325666	0.419047523287898	0.511707444076392	0.381452123432926	0.112274345484579	0.218921027276144	0.257663890567188	0.114057288214402	0.195172995333993	0.162207332247658	0.144403450693222	0.156642467475284	0.186923221457877	0.27321854024126	0.521654883772034	0.391394829873792
0.033312925008866	0.591225854928217	0.0553743927087871	0.171552366607434	0.0322401809643439	0.0247067874423516	0.343558320775771	0.0612794015092433	0.342039813828536	0.0327163324639048	0.315528402662729	0.426264084994806	0.417811508490269	0.670699929121889	0.0392561704188058	0.0307172861233048	0.313129468431794	0.0531008180297734	0.0334652075169681	0.432774906377379	0.300742894410333	0.0399332995718453	0.390134524601931	0.0430305739144046	0.230799948402939	0.473727843917031	0.0965117664431083	0.0405752772800451	0.362602753357366	0.215260818641046	0.0890901175330559	0.438890572275204	0.0274512477476384	0.518797780229634	0.018276220692063	0.167231355856925	0.0249605105632284	0.151187980988615	0.0237757659893539	0.149271167128001	0.41173752399404	0.359375760390758	0.11751315796098	0.0767598591954426	0.484224779265652	0.473576716280826	0.476017076656325	0.0612596387699791	0.312392879570328	0.350204825967453
0.63818428265342	0.650376504270463	0.13227246420687	0.107558310396707	0.0707314531131593	0.411704619918135	0.0378277405952524	0.0665559406903378	0.386188123803284	0.135713860599778	0.0392781777105012	0.205637500475511	0.482814386481948	0.749443065222178	0.0760574538511695	0.0422501473949691	0.332683828145498	0.127724462524976	0.0515016578509743	0.0596467270472821	0.23596513721163	0.0371920367917603	0.459127348033952	0.114143953321294	0.240509053744511	0.232169871382556	0.124251006124794	0.146840202259773	0.457608374102177	0.166955474693374	0.133358911460796	0.201044884812461	0.369786723597043	0.610249041810606	0.0649940074173963	0.156212994463892	0.0643986958248643	0.127191660063783	0.035850328741843	0.0939530868922583	0.128356213034227	0.459203356927507	0.268123997033613	0.0478623719977642	0.352734518430608	0.231739318981358	0.431882213909157	0.183491707376709	0.195246929909522	0.105742222334857
0.299644708096368	0.326711287840472	0.196857110512062	0.191093323403551	0.300775455708161	0.131216036575608	0.110210315103579	0.211216629725579	0.424609303777162	0.319354610746577	0.381753189242042	0.347632198693938	0.301218528230456	0.218860384812545	0.300992514919674	0.345858742344202	0.389063775850409	0.210734089562672	0.301652712977195	0.170073643176084	0.268726058456824	0.209265603820672	0.406936173853604	0.304087232001502	0.154568648626938	0.275176979611144	0.330864289299886	0.323715785664433	0.327843848226639	0.287763418427405	0.29797510600874	0.363072093069424	0.374626914632804	0.563515234965376	0.356891413163303	0.331925915886919	0.2420648391	0.298785238157761	0.149311956465309	0.349254896557704	0.120499367535708	0.390736184603543	0.277238213343467	0.220089691372225	0.414886345299555	0.166365324226859	0.365350811963694	0.290447519376362	0.245983922181084	0.269880851647348
0.308074686607623	0.266511618701543	0.374988720828326	0.373691003190137	0.393563140971914	0.323583858899437	0.218869172474458	0.419056839450977	0.308482703345868	0.450058663018823	0.125381258617729	0.375356462321145	0.324612782582507	0.315999384187824	0.403835361690334	0.36421360039739	0.332895927496778	0.377345572202086	0.350260263973864	0.283491272204082	0.344137635413683	0.338209944057465	0.411155575548876	0.439445280984269	0.398342552323853	0.31021704311163	0.391614019631989	0.247073545142614	0.328542600404743	0.399487342872064	0.455690348797691	0.365961996149684	0.330091677583287	0.267532474497927	0.37381995864596	0.328060574091043	0.319215125960266	0.377546460630805	0.266691428348696	0.307708417208766	0.364619782593307	0.333526848181399	0.410808340315361	0.329033029694847	0.439826602503761	0.393167774864971	0.41061601032614	0.499071047257474	0.41406315728007	0.354449055372214
0.40045563275123	0.49176360742336	0.138323722799637	0.0749144952449395	0.0319763969261651	0.370634953349469	0.55087447289482	0.282685535873384	0.415370136032925	0.0339177547907213	0.21307268525611	0.239737931611113	0.250102131480019	0.530955377231714	0.0408436414576917	0.042628488684427	0.149103270139212	0.0783762774475413	0.140781889643872	0.532115157160544	0.0401535305676921	0.438090529404431	0.430674329424894	0.0384330672828401	0.0980308253735746	0.350270938721779	0.0363287355017533	0.392681881414181	0.0340963369711847	0.0497751580490342	0.0393346783723275	0.487359624556238	0.575438601920882	0.490161188018947	0.0291017051544082	0.0848239585682854	0.432688547704754	0.0457783129855797	0.327958864561839	0.516589999418715	0.42120580883127	0.437105731715557	0.16562701700842	0.382220612027722	0.228121612708692	0.333668554368994	0.262826291601803	0.137840698772624	0.108589568362651	0.129627397591717
0.434387383956978	0.061736028863394	0.25344112884177	0.260466610802824	0.262004967411993	0.183369287142787	0.0716709039908402	0.0985837748369134	0.117621850411721	0.290870421732251	0.178817590799287	0.239620732180439	0.182202378789299	0.573474076869256	0.292770603849933	0.391482552413863	0.089644821887836	0.135211096966581	0.24582330063296	0.478297202287117	0.268750480454824	0.245118149888772	0.165438803810614	0.260542959513951	0.221440845619926	0.415658531358093	0.403793761557684	0.491850966821926	0.137034192139256	0.40881008501143	0.28344879916409	0.15051797563263	0.213023526506856	0.139416469498253	0.241080478858019	0.225954166220352	0.126518885985336	0.225204080474403	0.0892589253599376	0.449227148065619	0.160013854230506	0.0913315040266919	0.291361279753286	0.437555070088087	0.331179170582304	0.47477937666421	0.382763971775544	0.306760000991106	0.35703464272696	0.315284961175908
0.206154869352096	0.0923163915745657	0.362648740304306	0.280102751902943	0.287156085945606	0.291866821085382	0.316601428756691	0.30030810658827	0.230319839437106	0.271327261476076	0.179553941850546	0.271353292612552	0.272087361124358	0.0870614212505529	0.307706848829685	0.269359734306807	0.322804859431125	0.300951052314002	0.292065772696644	0.292794186683401	0.337167363125811	0.255536683560166	0.342991469143596	0.285940186743811	0.338674717121986	0.24335286844566	0.3230162811006	0.340908572564285	0.307754750415862	0.342430292030938	0.312747599839762	0.274839657177054	0.368389935504359	0.152601215268641	0.275296503494763	0.290191831775545	0.205243093243129	0.326238784825382	0.588494333133476	0.258752125584403	0.27662368468921	0.113202172088244	0.266767800691544	0.278504425802244	0.299139311995082	0.428005884405807	0.26397255935154	0.397976159414588	0.299732660712117	0.383431969541494
0.151010532107136	0.128295842692847	0.245683853586187	0.174653080419198	0.231009966491778	0.147436769361677	0.187689420427925	0.256033690449293	0.150937333105477	0.180448262644646	0.143537151549136	0.214899372512479	0.428874072097926	0.552073292681676	0.227454234358148	0.181064078534316	0.082306069166623	0.367190467232512	0.312237317447338	0.159416859030306	0.147077457638391	0.239175151215618	0.171595889885091	0.229568178439731	0.235116109068632	0.37942418925317	0.21811058966554	0.135995234957936	0.192021647798429	0.254409902373737	0.301106663113484	0.220508085579571	0.153440855522722	0.13341347627546	0.202336612839631	0.321906316895988	0.559268648287518	0.291862779164978	0.147050318035432	0.417385049019543	0.486054052991266	0.110303522755364	0.428842727375303	0.165500797033911	0.495312126751913	0.51426963766863	0.450406719470863	0.26001526064701	0.360060458691929	0.403338149476087
0.378320270179867	0.357729603479674	0.358397450623529	0.262557952753085	0.215879026850109	0.298710961222283	0.345203677934584	0.297078195167675	0.23285565994363	0.235290220897106	0.402404868498067	0.241105149799807	0.239413858337575	0.406425563411998	0.213844064358447	0.256431178818176	0.357143932997753	0.252175161399234	0.223359753596176	0.281028497304517	0.292763820534223	0.406711907071262	0.238024764504302	0.206333016685259	0.323162404271168	0.398884193669521	0.193989402324082	0.401609712451443	0.441463740188426	0.285069823848308	0.24516652471632	0.377296691848805	0.46522570585661	0.152334943939259	0.404254303429675	0.295262445249349	0.447360100520195	0.19113758419941	0.425905524143903	0.308771449116253	0.449558267838738	0.189594232044746	0.202013356135314	0.255394006245031	0.426943088181279	0.431006338625374	0.401483216529815	0.368223654497107	0.327894991639945	0.279926178522698
0.473466146766918	0.167657324023446	0.142711737548714	0.198763521787682	0.0312504806371401	0.400945204873348	0.318821295773297	0.302884040268749	0.142945136789124	0.0288940834839391	0.315034198214007	0.18443108273114	0.350960539672421	0.482489519713593	0.0513525613484758	0.0402473564577561	0.388372977104892	0.130482323265272	0.174099493524157	0.219142694980256	0.0303306236395535	0.158764516409656	0.314837946293917	0.0722917760354736	0.272723630667803	0.406883599051189	0.0416115640674597	0.238487798670718	0.0384671714589337	0.238816158066114	0.0909729699749473	0.472654673603332	0.260894202949222	0.352735093773548	0.035027115807332	0.230868747516393	0.506961677648732	0.134484270045906	0.361062079898414	0.425732513046434	0.515072095436389	0.512594488015186	0.0642157073304194	0.277813711911129	0.383684571516601	0.447991567737648	0.366062731426803	0.200005997169691	0.306132646073435	0.265906293198285
0.526425165238565	0.336113851653976	0.160137698200119	0.13417949176249	0.105892967082223	0.487007303861837	0.687485056222993	0.196873023226057	0.562765146152186	0.0939145074733224	0.233541574992088	0.35567473581152	0.369952439437861	0.590022176943303	0.137375394048836	0.463672789885794	0.420730903654092	0.112344559065257	0.220543586840205	0.0332661813426369	0.190382433575253	0.0469231410792446	0.0742039440462161	0.113524634727758	0.292626623138383	0.427235933887206	0.159884912319381	0.33282131511275	0.499454200355686	0.203614325451491	0.12899909113227	0.0773852169248058	0.0431960810035166	0.499467893650215	0.0984946714079299	0.104541478643226	0.447420324270893	0.127933259284326	0.0573432167724617	0.547928656835357	0.583457837711037	0.548890590830884	0.310810918689886	0.524801844536993	0.489795432225175	0.402652865758927	0.397499247270656	0.31204645681055	0.270232635428093	0.328783103554333
0.267108349562052	0.307472862395803	0.428152780806149	0.490518374850076	0.41646916772466	0.306573479931604	0.248091845666586	0.308675979925881	0.346762347088047	0.433435727002101	0.235585530134436	0.318896129096532	0.402274467749563	0.660895829129789	0.429851647846781	0.293479379131224	0.309869837713001	0.41804836685847	0.447467847722999	0.39810213476039	0.462756639402316	0.280711426941285	0.410925843610534	0.492149005980793	0.428174697947825	0.381092500512242	0.40268968418123	0.353420693820899	0.387711771318548	0.411308135182601	0.470093445364131	0.292430610407888	0.247426430597116	0.268197673347873	0.393678274240868	0.527654545684772	0.251021230600277	0.455442605622304	0.25891710378907	0.248527399059207	0.287160657898489	0.296791894831398	0.371452982988117	0.373169886916472	0.430803479823096	0.351999478119181	0.44103355259125	0.462342757463788	0.462032610590881	0.390006012894458
0.259264661808944	0.284497202637698	0.372632453891165	0.389899959615404	0.423981323409913	0.28190917113735	0.195721028300802	0.341862638254568	0.311521912063801	0.440181944571989	0.232114321921729	0.338789146062002	0.4398110011851	0.15940986087676	0.370344387828469	0.634369063313052	0.393545407129704	0.402448868872011	0.380427271721977	0.182150569821982	0.526031105504715	0.236882450071108	0.381114203661301	0.404696879323949	0.44402518268728	0.430398151114225	0.344300296862183	0.305893509007064	0.425239917184376	0.343711384894774	0.430057338816584	0.322216263431699	0.226513102641337	0.328006249336826	0.32383206901272	0.53379854420457	0.24754576050662	0.356716618577741	0.260220320058323	0.226893234787997	0.206394700951911	0.317842956722621	0.330990321242583	0.359424797804416	0.54468406796433	0.392767621147035	0.409335545547651	0.478136156070714	0.378377514588823	0.379701664400072
0.28338135800862	0.440551147567634	0.205268916660207	0.220491456535691	0.342550806931979	0.110374640019212	0.105718741840345	0.170119915784511	0.461803948248396	0.337004161486402	0.436616794448518	0.375985866239656	0.296446815234778	0.159792070734327	0.33878162314573	0.432646157515078	0.432211874661127	0.238345936019984	0.330672931495091	0.124519374945008	0.312505415834579	0.198900246258052	0.413045400444629	0.340465728822581	0.154977128436729	0.29785213676969	0.344540621649663	0.291047230330524	0.313831848019415	0.306643135570918	0.314403224857458	0.334179878704061	0.426106460580239	0.613481089731971	0.337555687003218	0.347045168188514	0.200907798386381	0.314595840081158	0.144643821595838	0.337591733974635	0.100052658081655	0.364133981581425	0.284420057537544	0.252521648964303	0.441755452428507	0.147990796318518	0.422880998316662	0.261245209089809	0.266817804687117	0.283355290062642
0.328540775585301	0.356109307167396	0.166179821825746	0.177705257094017	0.154595164273033	0.437478673882028	0.44107704594562	0.247156299971146	0.37083028671342	0.173577063033677	0.416251691613645	0.369594722719857	0.134820755874074	0.664085296702224	0.251731811981044	0.203108906836301	0.104081077834319	0.32541313472919	0.306458943624529	0.0659460017564991	0.277985245953512	0.620278687686202	0.193886531731233	0.234893586778183	0.275398216697296	0.0887831192543396	0.349276800711035	0.272676984594474	0.39542039182312	0.353887737651523	0.243516168990576	0.417162795280839	0.616731295473833	0.241463577131761	0.163559331900923	0.124731633595307	0.102655048072881	0.212085522264126	0.304498977974694	0.11228271143071	0.424938405157172	0.565734932094565	0.200442122647081	0.324919307921063	0.370773465824042	0.48270907928604	0.424738339488849	0.321971113884946	0.377375674825954	0.436605775884376
0.393755951461056	0.383112307023749	0.246880191174414	0.225835183076185	0.225511326094024	0.407161311276812	0.426580784504601	0.28156115421725	0.306646300867996	0.219914228385584	0.365086696325598	0.360059297872387	0.141465186210972	0.646565956391291	0.292826959711035	0.23276301613223	0.116508243641383	0.412154510219173	0.361259027316556	0.101265432166137	0.34634832415517	0.557433676653422	0.169482889610229	0.260217213764189	0.322096157485625	0.103977698482057	0.379627421033938	0.29213242998759	0.426138002513856	0.385588476859328	0.258758982051615	0.385427023826912	0.481132522118394	0.168635745535779	0.185246552111174	0.158131821975249	0.133137118706952	0.284362128034431	0.387149924890225	0.164713776749805	0.421991655030125	0.510279052775555	0.257740943765158	0.394336765328993	0.264861027037836	0.425905596874941	0.452529266627882	0.362078314566718	0.427060570499091	0.429603490589284
0.337342116251257	0.336573704952678	0.138623040456919	0.219928745897585	0.129815714868862	0.46129990764571	0.575049010470553	0.310789303817772	0.314866915488676	0.162407502051963	0.380668936723526	0.390769096691236	0.117492383989036	0.39141285066484	0.274790894886112	0.216510666541874	0.0956724482702846	0.389382011266519	0.336327353235685	0.0467594367629321	0.357111300126517	0.647125520795016	0.123974092607032	0.19889120522023	0.271389618292177	0.0614668390216863	0.38221552686476	0.203392314777796	0.193735148058656	0.422471782303523	0.228402943605286	0.394975031347831	0.411922228403847	0.341129995871815	0.121888273829619	0.0739879555533033	0.0804554320957116	0.245840941900859	0.347551728826842	0.0886172405344489	0.46491996296433	0.603494759998907	0.216320328590018	0.422127007318261	0.415512137295931	0.578442062353123	0.420976196957421	0.341712736498007	0.419955493533272	0.449497318117691
0.211284526224385	0.433368074242225	0.158354594129951	0.128843668722324	0.113234709119331	0.0769797244625528	0.276833842875929	0.271976454150515	0.327224976958364	0.126391245113806	0.315904197418285	0.201975727317225	0.463446584634788	0.578799122993838	0.197019812259217	0.328257936142065	0.231796655773625	0.205524075590038	0.238023088673505	0.139395370845949	0.269453593469524	0.266087661494203	0.12823313644965	0.141001279094888	0.256816009816156	0.470556811243845	0.304527313161191	0.522710038017415	0.145672761297813	0.306107247957171	0.15757545579929	0.132098192948004	0.288890474819599	0.441831211190863	0.156687663151387	0.316069683775537	0.373639645837723	0.140432527426561	0.268619049600866	0.320701047291104	0.204579042653281	0.514448401478338	0.340824550496965	0.128662403780695	0.261045218560248	0.343363966972289	0.463314321179059	0.343708907899056	0.303853979995715	0.347967754675315
0.385861040645695	0.507892998734741	0.267207788201145	0.22868740980426	0.28585126688202	0.427024359402293	0.559244741244251	0.295819448679081	0.414844226176055	0.239864046137091	0.322470467850603	0.161530333430963	0.310905156662457	0.101424531389994	0.329182711891561	0.0461766601849036	0.228520139212945	0.260276425815842	0.302878196669863	0.545411329122667	0.168084402004205	0.514029490566097	0.373417089237108	0.308287260623416	0.0945589453493567	0.28757396926137	0.353318377934374	0.0294623143368536	0.289764154196429	0.334192892480515	0.160156451430829	0.468642630473505	0.503319922712969	0.310469573654034	0.292959439104558	0.258432248508394	0.488628649037502	0.312017421275914	0.309634516698472	0.467200879940707	0.347782451606852	0.0357652765771595	0.264335358931982	0.410829081448136	0.406882917342036	0.355425114219579	0.424968993592806	0.241897380429471	0.33864264060345	0.219487682307019
0.29965374011587	0.237995506692205	0.344138862932537	0.417438854274345	0.349980106678957	0.305373888555773	0.269432751024344	0.309004083260191	0.287595840716925	0.342004519784707	0.111128305586374	0.286168541015026	0.403561596023085	0.59761781585235	0.323670193088699	0.317380271460247	0.333384333864946	0.362246727671394	0.29737237833571	0.315625139113208	0.362557174370147	0.336452076388827	0.398843982499164	0.378229948846711	0.372471973342749	0.376312156515656	0.363464855190993	0.309852390204974	0.393232213937442	0.416901166952654	0.401597854555668	0.311552718001226	0.24990888454225	0.286401731290748	0.327229940945313	0.466205842159935	0.268745537835924	0.390899436501169	0.432314628910074	0.294197272418389	0.384432703365608	0.350096618882388	0.350440323967905	0.288478212804445	0.374073607850275	0.582631498987959	0.402545905515906	0.408596214333302	0.427147969025221	0.345226859174455
0.253195073166707	0.145015087521033	0.488749454615721	0.416278246725788	0.401539189123182	0.20754718428611	0.0893508334542095	0.353962716832772	0.612730005876777	0.356999084599455	0.383006108352696	0.282054951702477	0.581308105098311	0.218184770496402	0.440314297390605	0.363385562491028	0.533878417105576	0.443908582457532	0.225301253797469	0.200538622134621	0.457175784224694	0.227754537058429	0.560809342926128	0.304486578500127	0.249490785372097	0.500451345407136	0.333656226111743	0.161224530501604	0.182131469084939	0.386710949466719	0.355157991279727	0.174039444230054	0.187104335748301	0.609295758109006	0.176580333022979	0.467642045282448	0.144968629575745	0.420542591385517	0.23717166565428	0.327146245752448	0.184656076337789	0.168767372894611	0.486601954301723	0.23709257693465	0.564256525206131	0.310587546667699	0.408261914448332	0.447836206629046	0.368453958480845	0.363415522071529
0.338443481353789	0.30167029694	0.32861809662549	0.402767814931708	0.408610418574818	0.465890012978828	0.229289865679023	0.353769985783585	0.300571587708468	0.392167402760802	0.0263851053079297	0.29884918089578	0.410816787744602	0.196223119224789	0.356607857464702	0.328688392286755	0.287110317775857	0.497118561134955	0.343411438626442	0.20542237983344	0.571603198604838	0.349192587773483	0.297821676511474	0.48041871850472	0.590485855736848	0.430778085109452	0.411348784920648	0.452517266658159	0.379506360599966	0.429308760433982	0.487925701767591	0.34139890617445	0.323416099273885	0.383280331481659	0.37152962347551	0.55301641681287	0.265768587912478	0.504487082557162	0.355246027786017	0.275574571112702	0.327792514364919	0.329573135356336	0.399735941959115	0.282480398968466	0.265688362339846	0.600141138009613	0.400551340514369	0.526122338706925	0.509270859350034	0.409176114649918
0.616396127029543	0.675736535663506	0.0623188228837801	0.10863825961756	0.0597420187357737	0.509609139784984	0.0563083993866848	0.0654526692064535	0.324030413305377	0.318706152882983	0.0317962201495177	0.226692013183155	0.529448783406629	0.665674663634423	0.126415516423338	0.0521748284738998	0.517760218491362	0.0799178388484076	0.0901601541315363	0.0717730236097411	0.220044353136123	0.0613901000628542	0.578017963218783	0.0714411031855168	0.422295280980373	0.0965569138264767	0.0986879266153277	0.0794161083689082	0.503017298618854	0.140588321842578	0.140557171557576	0.103808024357131	0.509764182275946	0.682096856523554	0.0877201777777596	0.280802200977527	0.0856870876133418	0.201256726128038	0.0643178056349324	0.137640377376875	0.0965506851938245	0.205136386261735	0.409693342530649	0.0537600947797758	0.56113290571529	0.120007350549635	0.440578141249209	0.11399904462702	0.287804738407258	0.0830351669735261
0.381410736784489	0.886578804012787	0.462184871956319	0.480104764927	0.411392123502945	0.403619045899454	0.165871188110157	0.476940334546739	0.35356557558968	0.398483266976464	0.151623228549216	0.305608966303808	0.450840768560455	0.130005020020449	0.388136390219139	0.408279768389365	0.2785100272223	0.525809718229647	0.323734614335276	0.182148135718066	0.644450822362254	0.169909098920421	0.276211221010411	0.49308404460879	0.590188933681124	0.419681249385197	0.380229677125463	0.183542232215308	0.756804981682177	0.415009608094432	0.537856589796051	0.310507218067282	0.22493675431893	0.478602423557606	0.361480708333772	0.597641679828571	0.220875932194007	0.450648095306176	0.200861459250786	0.219250948492444	0.298282743370335	0.318297261835841	0.397654202262643	0.342700976383128	0.307571652867263	0.366646708852965	0.357028520657556	0.594320951577689	0.408352935189984	0.383093575555586
0.469099256223304	0.370818810184493	0.209972732419402	0.168320540376991	0.0332648138188595	0.417906807332458	0.578415736455753	0.334506653546151	0.349008875942447	0.0268475073327105	0.378906124700341	0.27741955015961	0.335666554499328	0.567743829194286	0.0428040886131537	0.0539321301879994	0.297625935568169	0.143871567572736	0.197460993251526	0.489419869613749	0.0430586870228407	0.362754368126197	0.413511430979265	0.0565569413413435	0.176980141388668	0.393223446266091	0.0306547273733871	0.386149921870548	0.043294701092617	0.140134479945751	0.0669313628707555	0.494951928568875	0.493874534223606	0.448912003721909	0.037355091173394	0.168435019981558	0.484001510583682	0.0947917191816402	0.291887798684357	0.467196936006473	0.523561131218441	0.476524765926327	0.203344782496143	0.38607197450611	0.295686485167489	0.398970660082577	0.326101090112252	0.182391328915474	0.212261161146752	0.203243876541899
0.244883042917334	0.248076129468944	0.372957005264103	0.431285989187286	0.373587701722851	0.287189785087556	0.239827934676321	0.345951858724919	0.294650741935909	0.360907016500873	0.106016153535039	0.277255355279494	0.402284231629393	0.717087629797306	0.350841323859609	0.281018392433421	0.287561257537024	0.408347835581467	0.344956036186982	0.274795790555042	0.443895787249554	0.289120167362872	0.457534844259765	0.441007512861428	0.403150085490014	0.373783839427173	0.411451958676357	0.287025498075139	0.351338524316195	0.465554265127651	0.451691248681335	0.283961633539796	0.232882588243966	0.271245041324654	0.338942003062739	0.500402254078757	0.240057715111747	0.457219575147827	0.267267601228648	0.276358890496097	0.351075301529571	0.310988685129948	0.324652296800596	0.294782557113921	0.427704546617688	0.638266271792642	0.427336340288278	0.464039642135395	0.454457525000151	0.375572655182362
0.135343187433464	0.049422274079781	0.182960814788322	0.12453676385517	0.165630059055715	0.121871496306801	0.409833975624755	0.196249396593055	0.105249592847408	0.195532161534067	0.40268765770879	0.347833878144289	0.133484494027705	0.623635867509303	0.210619539148044	0.13174484897634	0.358768502330733	0.293266057458248	0.240814061642707	0.436292854285423	0.107721329101107	0.139066325935831	0.145458990368588	0.222026095536294	0.284980452912594	0.402960775772853	0.194557674915181	0.119061173763381	0.165082720280507	0.313169195977923	0.243475672402932	0.525223094153736	0.131791098282872	0.37811324775932	0.155986200785439	0.2704798014647	0.129627048069039	0.287961796285577	0.154207645145689	0.473425720788739	0.181146855757587	0.482709572920709	0.390382047428137	0.141206706295463	0.416166818782823	0.432030381451661	0.194874125928366	0.327592877356244	0.371348280280675	0.223675239028509
0.518440599395082	0.556338771161802	0.268602696261814	0.187126202822661	0.100432248124324	0.489311732573882	0.591010131486497	0.331121981857077	0.0756131948583101	0.115169996743823	0.425608197082575	0.416094631147173	0.178026697011866	0.572508107550059	0.1314920001592	0.138844771358959	0.392576671215861	0.236002935738228	0.134516054764238	0.439858025124662	0.315154807843748	0.54374448480909	0.218442919158773	0.130223383716287	0.302664332972646	0.476239056089791	0.116697991408023	0.437872226122476	0.491664261748979	0.297065427982866	0.17346185886341	0.417520181728675	0.525549462851698	0.336393814219567	0.462320853213957	0.259572440554768	0.534974880105201	0.186856424480418	0.484792080811909	0.399720580522576	0.597774476954062	0.0992578252705454	0.119207813617881	0.145984489987251	0.47918650202147	0.478964644509566	0.442378301894489	0.374287366811162	0.371240452919187	0.295981208999915
0.128129822796511	0.544059878514314	0.162314682749282	0.237498428518147	0.136403458478329	0.112097083111202	0.326225330708242	0.135396656955593	0.435086408513163	0.122608070570365	0.384119774745558	0.423989868085351	0.412087704438544	0.64143875691953	0.174735398117889	0.112104966728682	0.385661012462797	0.126318123483959	0.116590341160013	0.498662899473137	0.36656927391689	0.125854968203982	0.434955444729599	0.115203447742827	0.288081334565164	0.475509409088919	0.219202467024764	0.12042287312389	0.418672427111212	0.333529646657127	0.201493250089089	0.451403225034026	0.128829148206582	0.525230003838923	0.123445283613212	0.263762828514165	0.107098739716261	0.190936936628539	0.118336175858217	0.204689301655059	0.463265433796275	0.413876656950691	0.229471768772863	0.17491365608779	0.419220259569039	0.467739956891714	0.46635380407153	0.171510302971535	0.381170269650738	0.399071159208516
0.366873566611545	0.256203676333133	0.449898211178818	0.387262147144517	0.39907050819061	0.412294816868515	0.194446633506143	0.601547463101129	0.335972877127113	0.49280748618506	0.14682200597099	0.378751620442164	0.493246744464174	0.324988142414711	0.377230587165913	0.400334289694508	0.340490930492082	0.366299310507758	0.365611443778349	0.293357892624393	0.225726173435019	0.395379850924837	0.402168750780835	0.502331725360506	0.51549856867678	0.473094893957347	0.401913739834838	0.276340119716352	0.395564533589216	0.471475330990433	0.424672749923775	0.38059447407644	0.339935674865486	0.369533046688387	0.465420491631028	0.434500083322822	0.404001146630153	0.491377794809101	0.204692292966221	0.33234220591304	0.422024278728763	0.374069595556692	0.606904696550487	0.413652411364689	0.378381826497708	0.456713010544999	0.538498746085773	0.520855797730566	0.506088012821989	0.450961171588148
0.50064315036365	0.447118680273984	0.0297653575873279	0.481044487788066	0.022033742682646	0.756481865058397	0.0248356831682369	0.46004514753265	0.0331475865064042	0.0768186514026437	0.64776588304085	0.424680567470093	0.438624333827583	0.425653632015299	0.0469487147502535	0.472811102362532	0.595389498773289	0.465378230445078	0.484983305033006	0.535867149266075	0.0260075479709265	0.810932864898547	0.0271984845312477	0.0239820520975059	0.488963879620199	0.0288899679225971	0.497182232763739	0.79860800495509	0.529004561883669	0.0310298160670403	0.501035722796983	0.0287316494149274	0.0307939839138753	0.0371713488815966	0.0246077397317231	0.711011668165664	0.0259910416240996	0.689099962609346	0.0288904974037753	0.58631547447092	0.0199463009600118	0.0265198214461403	0.534292570496223	0.81709249395867	0.490053989808911	0.682855543634499	0.0271826401164859	0.0300868490533865	0.540417328864299	0.498969991327241
0.209550992705683	0.169080905257163	0.403313364942895	0.370563850610902	0.376139212912083	0.243087538327245	0.151570333915502	0.347733785162397	0.306805546373155	0.43588532166689	0.830615012024693	0.321880022852035	0.287094500607159	0.299382087116073	0.365192072095486	0.434585559149423	0.460034191529066	0.344056283773449	0.351513980118068	0.200889009889398	0.325956994713943	0.202602820359838	0.293980703938191	0.384874249368492	0.369622112381683	0.316374409798679	0.317812749455597	0.309402246947555	0.244420942540131	0.306133927121389	0.375392300187637	0.256479719950274	0.170766691508695	0.46400629401902	0.334816901881192	0.486529985341233	0.349047590941986	0.334478640871611	0.328889342798533	0.232229512382366	0.182512408919521	0.383547876793627	0.433019100336336	0.328619653033478	0.395184407797214	0.347357386843225	0.321110154668511	0.450417009737506	0.374645069563714	0.326118420272673
0.302775696391785	0.06871037876074	0.561049485790422	0.546395289780017	0.493127797534533	0.573552124229906	0.801910653036944	0.347902607606169	0.125169699268217	0.49900560466752	0.035365902409166	0.37149690561952	0.328416945722786	0.862022359821748	0.415215393586406	0.263202329057043	0.177170244651694	0.304799118341032	0.384743775664648	0.216964291292023	0.273815700462179	0.368546928940876	0.311307416228206	0.415852327647738	0.393636209099281	0.204488922668575	0.38471459109927	0.802385837890218	0.227110481935664	0.517444376099223	0.482600161241215	0.290508038138912	0.284841270273679	0.0351112370568476	0.264944476852471	0.478298552847279	0.289009091111605	0.407888752240626	0.358404433243283	0.258287533132122	0.30173061926632	0.0912211131899965	0.373128735534666	0.197749555392087	0.270749670311986	0.613249371445531	0.34976912804327	0.522678780730097	0.566066393917326	0.433790185569063
0.314592950713443	0.352062877790623	0.383265261253956	0.431865580084534	0.404876224595583	0.322260232571165	0.325286721070316	0.433787575897124	0.342987047050408	0.42162853384079	0.325292796654306	0.360812664277735	0.415252720826248	0.321879022807093	0.401797038366911	0.406832792587849	0.35385614868441	0.477102731520822	0.360089923319187	0.306858165572059	0.499405289437275	0.292084576831846	0.336370671271332	0.479721591857678	0.555846645106203	0.432544267689132	0.439482657827787	0.328765987948346	0.429182672803157	0.465676400090959	0.471916006262087	0.378753752334038	0.306872600750093	0.338474623492243	0.394929998244798	0.513553028017846	0.319013330408347	0.436386519196454	0.352597462493616	0.315561652884659	0.443351228775393	0.460193814890512	0.406265330683685	0.436917667071488	0.321652598710722	0.463074823973903	0.438456999230196	0.508410089491062	0.488609001528445	0.420813551282019
0.247373752804311	0.34524745359627	0.228552240530998	0.235350422605911	0.274281652901535	0.334161584168858	0.352559903171758	0.319493269068346	0.335773828738679	0.198462991461095	0.512030418880923	0.323798430638528	0.274061235539035	0.395168918504204	0.294210296562568	0.263879565949472	0.32813689036802	0.27530939852222	0.325727237303006	0.431690475070471	0.225620530315487	0.480060479842176	0.39621915578032	0.293073355936477	0.220902501661593	0.288056031985469	0.333573872041036	0.383097696540662	0.353342894237336	0.293051713917302	0.293953549585008	0.375361666911294	0.395062408335905	0.264662490176073	0.390151958311933	0.210347004579901	0.424928815198192	0.314798368920492	0.3935222692897	0.412031247452501	0.407655347470213	0.170789595967361	0.338649235395285	0.374340508466446	0.302697631336331	0.397481251558278	0.339841298380239	0.272879280343087	0.243415857742452	0.356119786429145
0.218288080250271	0.312059254568076	0.499334578794355	0.417311325418057	0.306862107581285	0.205040407546576	0.101452232299241	0.280632978369687	0.685627490865907	0.277852693866464	0.634681361539154	0.397930128876046	0.649707515103127	0.0872922624818736	0.385253577811369	0.419572591733521	0.474489227327002	0.358177061452584	0.206946587795864	0.170475052127913	0.474487210322167	0.158787614018307	0.589984489404328	0.347656597285653	0.299365509174044	0.662035873631457	0.281986534629845	0.359810231781428	0.217133769028522	0.393313837378918	0.360549612526409	0.186392029837654	0.147168328756982	0.691272175943059	0.168507427902843	0.536246427327478	0.196295763646911	0.331739603208842	0.137379400982372	0.247931250542156	0.174613679908958	0.122345486511663	0.555454337694359	0.177970157099929	0.608891169725112	0.257287320047456	0.338014501133109	0.431204335095331	0.355399080158062	0.349311118184812
0.374160552657917	0.305445306400858	0.33864183051597	0.389449357791506	0.352804215231203	0.337340609144284	0.283058381897382	0.395920422047557	0.329934046601794	0.38118859810096	0.238861178218001	0.344774622258395	0.534174987068612	0.273302280636471	0.385677731909111	0.360350565005498	0.415599776767098	0.430537065501479	0.367940594989693	0.228866293851384	0.484358628270827	0.277382725899625	0.395067258994039	0.442213064701982	0.523988232015891	0.41368502544887	0.379599530673891	0.32628219681725	0.37985980448972	0.41584912732787	0.41577692629579	0.361173973454664	0.274704929103105	0.394647019954136	0.416905234573635	0.495932858571656	0.291528516895905	0.447640196620244	0.291869653318016	0.507079591653878	0.36030183343094	0.340120309490091	0.486120547676205	0.33786401019947	0.435231755890968	0.411740147112284	0.41444861077504	0.510019879319488	0.422575717562104	0.38224247159663
0.433743170866395	0.431723243598018	0.071031297808894	0.419725077139894	0.0732254694389491	0.827842583885051	0.0646005326160578	0.426487896544122	0.0812193552084919	0.0819538009991958	0.742942740872784	0.433874118297143	0.460675390277443	0.39427218248809	0.156766300878364	0.432480881129311	0.580168498191644	0.407159644988608	0.412117166755937	0.461300742809896	0.0573168979624148	0.868368529589318	0.0791180455292327	0.0751446095311504	0.410257855588078	0.0862432547580619	0.461872447141941	0.820135421349142	0.459370671267968	0.0803986667360368	0.466443445596597	0.0721318043155903	0.0816568121419631	0.0775256501976885	0.0678712258067217	0.726965429800233	0.0778666737157907	0.856430282796102	0.0731748933326622	0.843740193632751	0.0720962823815357	0.0602214556713032	0.480573185044048	0.819780469412764	0.463841204870914	0.815766588862671	0.0768176283288861	0.0815949254515967	0.446914970452697	0.468208102286388
0.308998267426956	0.240522286943343	0.412433664614573	0.429605795233425	0.358015707668584	0.553933670390337	0.288291321930304	0.371498913127521	0.375869216353275	0.400575624146637	0.221807941405725	0.314703135549942	0.392170067060281	0.398041215796251	0.369588322149525	0.384852963439544	0.284467294036608	0.414970539970572	0.333678407565942	0.21785231070057	0.430285211735119	0.276729671028191	0.405631742490907	0.402096904369562	0.460760658121077	0.448624897013326	0.344606457645499	0.503536311380867	0.362852874796862	0.420804963054782	0.394420694748636	0.346367509675282	0.31585324082112	0.41913347934693	0.302300077551631	0.469734687309873	0.254012489064587	0.381784224847319	0.28982717953049	0.229852178526453	0.293998891914378	0.353563492625874	0.396464515549713	0.360558876844355	0.433535662491472	0.517743902132883	0.390704602449437	0.461442331229363	0.470793385674077	0.381274878362487
0.345338569544736	0.263598104888332	0.458266734822535	0.510379528499546	0.434206742958833	0.420619630283486	0.270365812131456	0.417516073024755	0.354517546620125	0.449681270191779	0.21620948064032	0.395249213577199	0.459828395640783	0.256240267208994	0.427123010412832	0.430344939430342	0.379240500954621	0.486973992753583	0.36363593294743	0.266422525530199	0.529673609522627	0.277109301749227	0.361111808488147	0.477583067666468	0.616159454686167	0.4805271288645	0.446209546920505	0.369195273649943	0.428834024583519	0.448696921224802	0.511247809288772	0.368106413425499	0.302043821948427	0.36327937255448	0.396022392768069	0.577002495764979	0.29750776933352	0.470184349382192	0.289345235839717	0.292566269027791	0.371633087239061	0.363952134242928	0.417963709239347	0.389854230922129	0.331332702628256	0.443480479345574	0.438067587966235	0.643559498633832	0.48861932627221	0.430710369019957
0.675587249034647	0.109585012260428	0.259385592383187	0.161174210923496	0.157429409395716	0.532435448973845	0.80287615665927	0.427826724837689	0.641760680761366	0.201082978077538	0.179781209023371	0.386234009406799	0.19369543214809	0.68933478511176	0.146145535611078	0.417803769237575	0.12420004318646	0.277987019051931	0.254930440545242	0.514162643944959	0.323941360062587	0.121152505940169	0.123388694379127	0.144190108544503	0.495472717858633	0.495133490705523	0.241912389970462	0.590840963342369	0.473155071439354	0.296196981661367	0.212980313608328	0.088602043213276	0.0735676507450707	0.103082886733379	0.0957309688143394	0.351361149599936	0.445080629577376	0.361819820896571	0.63076628839025	0.409014300881574	0.137549500172246	0.618673672635666	0.489218431650873	0.283141716225968	0.431275195758304	0.56071813995206	0.14387419919224	0.293659717834262	0.436178963883032	0.297788382323835
0.119774866658439	0.294738563189918	0.494221995070754	0.370943757522391	0.258149084253524	0.270614377583184	0.472587033730486	0.244809822936213	0.129088695416543	0.452873626994246	0.53844299034036	0.409127164037968	0.275693918270374	0.411569283401282	0.151077433648286	0.378888734455399	0.285259883570968	0.286540128690576	0.261306783686217	0.3514578193941	0.187248883591562	0.105723845302084	0.493198488520204	0.178394541939712	0.294828699370998	0.242175120596963	0.3194354745697	0.319091921006696	0.264206123260292	0.273115043568927	0.269539815589133	0.387347174236123	0.098258813716467	0.408391127676673	0.13206353959013	0.426692412247687	0.382266955514218	0.208837249202173	0.147278765244367	0.329085036940463	0.449438186922794	0.531137409210552	0.427969178203273	0.358168961870053	0.476420586064293	0.403662556777265	0.342778790719722	0.394946746407188	0.241460980906846	0.265526805214416
0.488968192057445	0.201452527825175	0.0656873314692704	0.41500687251925	0.0796314617585897	0.754418135147454	0.0652665805824591	0.55815366393653	0.0503826608725207	0.072157801704628	0.302166291465974	0.444619411957391	0.445408908069491	0.444578998746619	0.106438554402775	0.443725735941762	0.65044607506643	0.485773525649181	0.458814933238147	0.523088363126945	0.0441585277383479	0.818170723037142	0.0793480753302251	0.111130730598425	0.449623312955944	0.0428306009302684	0.476166560117527	0.717519698360529	0.489911820555469	0.0898318275987135	0.46808297109855	0.0685590051267343	0.0570042103831683	0.0501902631438053	0.0802636263783401	0.623631336984382	0.0537007267216302	0.77638734176108	0.0511846076135407	0.734707715815424	0.0855159030848752	0.0545966855026644	0.590791955402491	0.692121253943188	0.587941526304917	0.768060740836789	0.071970964467665	0.132807871548194	0.539806174631311	0.523185268132335
0.515173118336353	0.354758250069278	0.454754799247001	0.414188697743157	0.374009570455707	0.492823988229169	0.0616166091059858	0.388692670257161	0.575103452640807	0.425011408483091	0.0971341601346131	0.431458981657787	0.203850243108291	0.0718646680498866	0.384922145433466	0.260930459738352	0.430675813578133	0.349395689828143	0.362065324938849	0.651168387680144	0.244470143325537	0.613037273092623	0.176000908119343	0.281306010577239	0.376294896323597	0.483520196086901	0.165051956283613	0.309605647017628	0.170224542255058	0.176772257477768	0.37706597889785	0.573460636512528	0.582889946894161	0.546338799529773	0.53679677985216	0.368037820313932	0.403729178464508	0.340320767795839	0.450966874751857	0.62625046948518	0.512206769063474	0.360248345856084	0.183077846845766	0.494397899333756	0.477691514463519	0.318190516566596	0.328126239623639	0.21335879991452	0.241509067785258	0.304398495777418
0.549476539932416	0.53500518174899	0.131218717737562	0.225015133220827	0.134073456784773	0.467029993612059	0.161608322698102	0.140987592041865	0.458913217621864	0.241741437459994	0.0532781577636384	0.301961347242341	0.410885428466886	0.623094143550133	0.140793904329784	0.0939372720322399	0.411861925533619	0.203044656896045	0.127489234018203	0.219377528596242	0.354584422004008	0.177837889314705	0.523696640767974	0.180032993284232	0.361509528565889	0.277818167519001	0.156529045344185	0.206494292116775	0.53345976043695	0.204546376399046	0.193329202178008	0.55514246770616	0.570191638318737	0.594034699746039	0.127325322661122	0.272301995933358	0.339855816085356	0.206975924574116	0.0684029327835848	0.238625545157173	0.232882775390189	0.511436478650405	0.361146692929575	0.106428134340847	0.422405124110739	0.46361282486192	0.471887237205004	0.245982138544261	0.355890449474444	0.148587596039998
0.504441632386661	0.534334129266978	0.373207686869878	0.28657379284497	0.196991237867779	0.504818828391476	0.587935703033371	0.404683304240565	0.155794305929993	0.178099191883571	0.494618153214344	0.453482798799867	0.251645929308389	0.534338136114001	0.252303226270823	0.227580024606511	0.396804104984791	0.312364372857593	0.203358545857167	0.457373155581102	0.394462135503866	0.515411786361259	0.250206314769234	0.209019575149459	0.374255094623469	0.474054556530874	0.201559626488252	0.449202542717483	0.498229958105117	0.334968460553513	0.269347480312455	0.457445296470514	0.528430522528085	0.354405298725007	0.478366462120709	0.3784851845135	0.533798356368534	0.266756374790728	0.499796585215299	0.451319245224871	0.526712864107979	0.177057621307175	0.187851499059492	0.246362052928387	0.477490111497658	0.477750739205782	0.469755719014599	0.407438382393333	0.441261611024862	0.381062636869187
0.121707086014427	0.537972373668491	0.124611742772582	0.302571084194286	0.0782626974829166	0.0714762715064278	0.151505731291547	0.082424977095175	0.486329860874437	0.0893735126807731	0.272247861367	0.490566517119583	0.476269566302446	0.726126596626358	0.1189364794449	0.0970110819891368	0.489304901180738	0.0719396656362298	0.100122088407497	0.555325534437322	0.432839448957902	0.175946059376438	0.478219301330268	0.0783329980815443	0.333812847052904	0.586759441597072	0.205371645109266	0.0834343122637067	0.4805083716715	0.356884651925745	0.178697484482361	0.554065637539031	0.0827011168474853	0.615550807735837	0.0875637753738732	0.284149904964586	0.072851340604279	0.190032413719359	0.0559079248421005	0.249423278319474	0.515558923078693	0.502600992133419	0.101339531986738	0.0828130882889425	0.563026029436769	0.553650285170501	0.545755612211218	0.0881255039076394	0.40794471288821	0.435585379778004
0.386037980568641	0.367459089573759	0.477822144782209	0.447406305530903	0.491562720474874	0.420684853451315	0.312283070442731	0.558910229383587	0.395867379584048	0.473641942438765	0.189059188399787	0.402471249177138	0.449858817314002	0.351571937021647	0.438380774933654	0.421170959200685	0.430859778916427	0.434834069636507	0.423986227477307	0.308415063393493	0.356831259372646	0.380872266272475	0.397383031104328	0.476625911004665	0.571678693455512	0.446440273117183	0.412419669857162	0.363439687836188	0.425370092182893	0.441421615720926	0.48628952196	0.393123892081718	0.359573351685623	0.409671950705105	0.438380545296855	0.449480741754006	0.358737916408566	0.499758724548107	0.313226594862503	0.320075430017639	0.397539065990763	0.357302914417994	0.461884435701316	0.386605075178674	0.359003532117894	0.467998032357648	0.488032065385211	0.551897876532302	0.490646714703029	0.445623067107005
0.338930990323396	0.218558761377137	0.37442897650795	0.443978682453684	0.490437452434119	0.366111535400849	0.271531703579384	0.496534332075305	0.356447650574814	0.41627054134304	0.0485003473276794	0.404778854773199	0.484266575250718	0.23263485803382	0.458014924122787	0.440303562000884	0.393054350509395	0.575501814218163	0.400383868858951	0.252699287456595	0.514274978189792	0.250460750951081	0.348158710312793	0.52543297255061	0.528501690935343	0.44704442309117	0.466744305807754	0.294488552637234	0.353478521007743	0.558394526770559	0.491945324605845	0.409495060250874	0.247402766620681	0.517386660142787	0.400644157453919	0.583303182733217	0.303085161418342	0.562978602271397	0.302979109047504	0.365077134705668	0.416580386278129	0.389370872743532	0.461703549672876	0.302628141132117	0.388606086960782	0.577488841443841	0.49563546960423	0.555411206250566	0.512700328757501	0.454751282728811
0.315791929846815	0.279152392295591	0.31672487463458	0.37955438878884	0.429970479373031	0.308087116801464	0.890666779860067	0.472016207052999	0.29453264903336	0.387049933767488	0.278251335806616	0.344594514370287	0.449877115730685	0.148723556579124	0.377765029615101	0.393901314869522	0.409752738794806	0.536538503545332	0.312518140994163	0.199226720537244	0.550201306955431	0.199226806139186	0.31162097149	0.49348436093702	0.557931515463059	0.452898869232261	0.401358122284576	0.280779070204703	0.412788815191346	0.524652441206089	0.449803448108358	0.344537853087679	0.232964232426891	0.473632036199488	0.342890005487561	0.523447996504294	0.243959413229182	0.50751099048324	0.498581061847376	0.336434420597173	0.342492497640763	0.324658185934115	0.398926364531552	0.306186332866082	0.382712837057494	0.719705231532908	0.421910580020406	0.514193432544324	0.610743852784794	0.463405534674141
0.574333733129219	0.39556046313416	0.182551780371804	0.181246052879685	0.157324054867661	0.553429368581431	0.638675373421132	0.207333669394505	0.594593509443495	0.146610528875362	0.374512878026305	0.41618391339	0.500719145401171	0.666879300066945	0.13489021883949	0.498077419931179	0.396328755743024	0.152954714341168	0.256548485754111	0.0639939857373263	0.226144309632416	0.087569825311401	0.11286504794245	0.162028901174145	0.30216481631588	0.499244157287619	0.231622983264624	0.372695475719032	0.558020302582805	0.271424652078246	0.158484266018466	0.108512576308967	0.0859568347239773	0.529945793766165	0.115869684070497	0.176333497790621	0.537523349861931	0.189279355075666	0.0894099037506181	0.646200071282279	0.637472912696031	0.584631761625245	0.369095961521401	0.56074837020149	0.512959896375013	0.465913741328958	0.431514721053243	0.358955807714704	0.308081565919863	0.369506630400352
0.186361000918246	0.534199878277625	0.139775352855788	0.268021526921782	0.131761828964723	0.106888237159139	0.0924959202085808	0.199281228609729	0.514615671507268	0.103860413572122	0.616142197130534	0.510542904953092	0.477428124429494	0.748460380455962	0.169344528030195	0.0719361539535091	0.455997989704653	0.139419351385476	0.130345788263487	0.517510285243466	0.363239260161917	0.187395710889957	0.491031153283654	0.0972065910398253	0.336170556410119	0.562345484465248	0.251367954361035	0.0816410211279178	0.452026913586852	0.377496789203174	0.219684697298143	0.505690396828826	0.0887637284342447	0.606751582277294	0.144801195764909	0.290600548832686	0.0948859903539343	0.289018783377866	0.0711824286580185	0.292092844047928	0.499909823574407	0.499038504622785	0.130728984615678	0.0995505221027522	0.534812881820118	0.556919969406731	0.531331976969615	0.136684336177994	0.433528753772855	0.445081501890792
0.307510589643032	0.307061135765088	0.46899353479863	0.452504421709783	0.445111248634685	0.378449676123855	0.291500148728896	0.386383407668632	0.422273463000143	0.4571205309786	0.306390923670804	0.426477551471767	0.426182833784574	0.257223263087106	0.402965797278824	0.527685288433487	0.440019380244741	0.402274650154919	0.400057850802559	0.272959861772708	0.462575100272271	0.312907472095607	0.393550785338125	0.399329315035707	0.475614498255523	0.419341740263229	0.376217596878708	0.376185141332682	0.413877906889988	0.415508847190961	0.418681575532566	0.380809306915977	0.330390169320339	0.396756953924216	0.381456561014767	0.539316182960759	0.33111621562021	0.426920748929085	0.329276645350326	0.331853078110305	0.292401856745279	0.358420625351877	0.439113225989181	0.46749048421315	0.582460636933845	0.425903898841744	0.445970550459086	0.508577360965385	0.441037195133304	0.405187340609417
0.273147941934843	0.309840655532935	0.318967304732594	0.352682903553128	0.392781087256519	0.446650533915631	0.364156961076137	0.384089697488137	0.380529183287942	0.387558453141279	0.608915011937735	0.339014055256874	0.392430170946509	0.28373589372771	0.400465439051629	0.406858245326839	0.420440916282985	0.428883183677624	0.404777045439885	0.22526773669466	0.406270715557658	0.295144118935795	0.30578422796008	0.425968737040399	0.4203433101948	0.396319217447883	0.439946911984904	0.313172690307671	0.354959267974897	0.417512071781577	0.432593566795491	0.319963138517386	0.403343721277548	0.335226170595809	0.385061313980269	0.427908970294632	0.316965496793117	0.440513174923252	0.436216645083439	0.322120925895032	0.362816233954088	0.484068450824602	0.38613081096046	0.407721212440991	0.422751916525685	0.442565336311359	0.424309106674972	0.422307244871322	0.419233041419993	0.397993636024495
0.520800142831079	0.365892230435885	0.188570045372724	0.275495752078426	0.172996418536499	0.483787843012348	0.677542971632453	0.349142451638481	0.339950560089649	0.21945529781394	0.26162775543631	0.340042192981913	0.126369617473434	0.128219270248222	0.222125074953609	0.331444564658333	0.294815291321526	0.310013539746437	0.248213400372844	0.720191031745975	0.246637322936705	0.286433668705713	0.182855743101373	0.177450190560377	0.315955929870066	0.42826691550297	0.35012782263341	0.502650621538601	0.330897612629814	0.338656443911612	0.225027493930582	0.51982822368225	0.56088402422672	0.454963049707818	0.15795546189605	0.275833905651846	0.47115950361927	0.240639435644806	0.40679402109999	0.131619890936184	0.198698240535711	0.0861244754622291	0.319268247688528	0.125406446174932	0.143404473686796	0.411832024810037	0.259909179712362	0.197124677191318	0.343256518880026	0.368962211175583
0.400421308971668	0.406472839682465	0.405945211326715	0.40611289371926	0.50356741570826	0.27964120793612	0.39472820513879	0.37787186997434	0.305797433780914	0.429345811064241	0.385287712759636	0.361843338907421	0.308892470162605	0.809663513331612	0.502806243134938	0.353663792206429	0.366137524317635	0.46729868056217	0.443747846157682	0.192157528985043	0.436841267548409	0.256149390324693	0.369157888396111	0.516331836289892	0.455527106704797	0.373726239604406	0.60982956395762	0.322491558415146	0.321191450254539	0.564790520685435	0.524374437109977	0.276873865634246	0.525872482896798	0.41159028441447	0.363509868040946	0.363201133212042	0.404333157068348	0.569178739436554	0.293458507183505	0.360746792739795	0.325010807334376	0.268840221341052	0.428804029000777	0.237800344792516	0.533742354117778	0.640173012339947	0.383456490870788	0.473261172271816	0.437131921047422	0.510146044164623
0.385206853057483	0.373933724584332	0.585629427322245	0.575922483886503	0.523387050141502	0.442688584494425	0.276955008349357	0.458313618511869	0.487680516083156	0.526846991418922	0.122515590254596	0.40372027739557	0.600941232209083	0.293652468495099	0.479024603648939	0.406499081710253	0.330701227126001	0.543616747298802	0.429784959803526	0.296719483838668	0.557511145361361	0.345661969259111	0.469268390529534	0.514360667659455	0.602745580733773	0.488428073704069	0.488547876021472	0.434644624448457	0.433833856467961	0.49446393409166	0.545929282847727	0.416157977922944	0.343567771917918	0.394770530942377	0.445021915344382	0.660497413400248	0.34879564483783	0.55478439841657	0.43030032250909	0.382393184617895	0.41138629340157	0.436010351148366	0.529050356754118	0.408231868240923	0.398012031616292	0.496045530822649	0.446977242318805	0.655512883369385	0.526677053578722	0.529096222442564
0.297364882782329	0.316090332014486	0.509226149087956	0.520234880229122	0.42619762707163	0.351196112422601	0.242715868578353	0.312169571767562	0.622958738940499	0.479512155889927	0.222671344523873	0.540721845107741	0.458076429384877	0.32181701279921	0.36943454804116	0.597835971404091	0.509085575075894	0.412224490814681	0.398977062553095	0.232554992639603	0.502199341550859	0.295772272760972	0.524971198872798	0.398965265901895	0.497689137063214	0.45175338775258	0.384727905211979	0.374769295370214	0.464014018112474	0.397406235242511	0.426518376019197	0.411732356896531	0.308571632296832	0.363990891855462	0.413608892477789	0.586439426623448	0.265833032792397	0.397771699555947	0.362638308570796	0.263618344440442	0.276643659431567	0.336422389888145	0.429503110839953	0.554759619473836	0.517450695660606	0.381206563136082	0.514396462705217	0.494431980624599	0.411188810420451	0.405550457608137
0.528037762335297	0.443703674911447	0.275600894175031	0.330555827418515	0.261398497185751	0.465397223325761	0.602211737515835	0.452170689817189	0.494081789766836	0.414478305501003	0.156667061861306	0.422602674171578	0.408427972245253	0.192395302676035	0.292181086665033	0.262864795424498	0.361365523732713	0.186346263347578	0.311708038024808	0.183170171210874	0.316631061330774	0.531848976125851	0.487215197231375	0.322271751976128	0.409238488149048	0.397738026854142	0.284565060745665	0.475029497981625	0.219499711050143	0.331307711711037	0.304103515417655	0.449387958999326	0.232040948689197	0.568856259493975	0.426972749990427	0.330882982184708	0.409977972435118	0.399755532908225	0.526615892918157	0.535620933394235	0.511611854557359	0.467415721837608	0.362953685295787	0.382457695165667	0.499044779937869	0.44771952579933	0.433634039259303	0.446448298305677	0.349847868209819	0.399930667024738
0.374147328084449	0.341818083915916	0.411424050958727	0.442783989733077	0.414528930978503	0.392384147733589	0.776311115731575	0.418057187213998	0.400851335337781	0.417539374511737	0.225219951153573	0.389561250262629	0.43947002627523	0.340863820458343	0.388659854141874	0.401629126220364	0.400046859984705	0.451628744100368	0.408135524575366	0.356639065237502	0.49246362303233	0.346176970916127	0.400305963534867	0.451028916458635	0.494037900691449	0.453265704961787	0.450209633105546	0.370036987399449	0.538227609430202	0.485207728557698	0.465054378760795	0.421298787211996	0.349299012768896	0.471159683109232	0.42645215266018	0.501803055294357	0.340462091623125	0.455776846663651	0.47132495073482	0.395489067274066	0.4192855534833	0.415727172270062	0.430247528302192	0.398748166329861	0.370092649544374	0.508450471643448	0.440731829137025	0.522898628930826	0.544975882665002	0.461315698680039
0.33304759771245	0.292522471869393	0.329787204375585	0.38703411772983	0.42330237549624	0.378278734635016	0.181380613605034	0.404911110946821	0.36132245040663	0.390435270784871	0.0921943016275436	0.293303911847308	0.50798835309319	0.213819025926314	0.412671139781677	0.370559446561422	0.335296058471512	0.448171164842209	0.347245109600329	0.205890049879895	0.673527989376868	0.309040331147766	0.557328483665641	0.45949579088176	0.417606458609449	0.430992686710589	0.404692152031133	0.205567116187394	0.629414879984567	0.398473169043314	0.532515455581027	0.313437517245392	0.242667612427222	0.481375756408462	0.270725499616634	0.38930657593643	0.320983834287894	0.488356532776287	0.329736946486871	0.480265803288902	0.590848299955146	0.370496709668429	0.57641960000488	0.185323387122952	0.744947300662176	0.364848602505594	0.39646776247009	0.482815441319026	0.423931051468585	0.400078856735773
0.216598458848979	0.234784682288929	0.253760229709909	0.283771304191945	0.359292323422491	0.225852153926996	0.212641002254352	0.418313752100587	0.316916846260595	0.341963387198226	0.602125187133648	0.358564431598171	0.347024281468142	0.277486887059058	0.52810269838216	0.376644245785442	0.474650681995238	0.37821686638057	0.349602256974358	0.449985560636709	0.202731477630922	0.276474938589665	0.374743487802806	0.493202555724825	0.391203966974373	0.260092242798135	0.493649065406203	0.308362857025781	0.423794071077909	0.568233349735786	0.460013748735786	0.421582019780292	0.289830749243282	0.354306843728489	0.422461074052042	0.410645698118797	0.477137551577369	0.450812194745319	0.262867800033487	0.365959892601636	0.439232443936328	0.373804707249612	0.386056443885177	0.420235075046707	0.673659389119399	0.326555153553676	0.410974440830636	0.422156111321495	0.444757594215195	0.408331001132042
0.127069206521633	0.683213627862893	0.0512905742321602	0.289293397587468	0.0719491051404813	0.038095168280026	0.0382052516310406	0.0892070311842936	0.568445547563752	0.0568821398245594	0.662923967394907	0.578029962122672	0.590121173073065	0.773358328256414	0.0947864989100935	0.0256206662823179	0.596018101514304	0.115908416626683	0.111773405122159	0.6084878361208	0.442637342345563	0.104174941563793	0.485057326657459	0.0407992709000987	0.361396838221913	0.62814383482183	0.283263445034388	0.0335184039110444	0.527517212243962	0.422305393913448	0.234812986664304	0.575371778746964	0.0268061117834581	0.673755382022473	0.0646903265972293	0.362478975918248	0.0385557692419895	0.28170529358224	0.0387660398501896	0.31324156509436	0.518193424937234	0.565611780660949	0.0568862618150437	0.0594937624387456	0.673989513175252	0.629675562933683	0.588137795677629	0.0374952943226183	0.535977628396751	0.511845524488611
0.346519392932203	0.271186634560274	0.600702582609585	0.585988922662309	0.514979669543844	0.507773711147487	0.26757288602253	0.460144500315983	0.439555631578868	0.522646385514731	0.284564058636123	0.458609522004658	0.45888467136055	0.323581365180009	0.476228335326365	0.580858930100038	0.419276608107239	0.561653729681907	0.445755904346889	0.272622420351223	0.513184001943811	0.299792073472188	0.367651585797631	0.526576629723408	0.649858504565966	0.464963815790802	0.456707664684768	0.362809047150617	0.445622943795174	0.498708718356731	0.539383733202763	0.375572921711595	0.337897123480562	0.41489554745231	0.437932071919745	0.669442236252605	0.281859761922009	0.565924464245224	0.432190930579439	0.34944929820589	0.378801582687103	0.519184098561309	0.452540010208469	0.409228671758265	0.44579770679769	0.507428295608353	0.447366098011098	0.563372864144187	0.546257326999573	0.460283047965772
0.419492463147862	0.302611618814065	0.586188532939177	0.568552695660096	0.429492716886825	0.393897663488034	0.325806828568514	0.606374024013911	0.501700083995269	0.526697957039215	0.396553543746836	0.441225372104296	0.545501901015439	0.27983657353765	0.484755650637001	0.495530451080804	0.384201776132558	0.619795699268738	0.415373382526607	0.302486563820685	0.604870917738194	0.321689111747708	0.434305529265859	0.57183651460767	0.676229534530396	0.5267708475503	0.465452817351638	0.404039126432609	0.447134621424416	0.511015960240181	0.526338296733376	0.395015546504461	0.345527977940499	0.494852852089361	0.420445647470519	0.681862531200945	0.40132058125269	0.578791872449993	0.351680673691818	0.331863667664143	0.418618423861467	0.477305114531189	0.509881645385475	0.43978229387573	0.404405951107331	0.512728933893991	0.502995663705798	0.661638101014646	0.580216375309523	0.488378750151308
0.453441522590934	0.88650638949503	0.59613395572492	0.541010961112786	0.5020505268429	0.48075354883744	0.289686120969957	0.566905578291372	0.426326448998872	0.53025218310732	0.296635826462608	0.389430608063025	0.511440331489224	0.193333846917342	0.517153857516146	0.48183232106477	0.397134943752058	0.557614016224354	0.460529558616701	0.300946222910231	0.61358688821585	0.267862007132301	0.377033481626865	0.548394018421833	0.605093277222178	0.505786765626596	0.464946155978947	0.268417656261754	0.786891109833537	0.489320096756678	0.561470273195238	0.390502229481431	0.309806962474373	0.57681487303376	0.426050285523346	0.644032407532804	0.31733409021202	0.522844186158314	0.331575331538118	0.271837649519721	0.363067066404673	0.388533651875274	0.493498340799282	0.423656741483719	0.399098048029956	0.476201529393223	0.44494491770484	0.653488631784236	0.538300832213715	0.472075254669505
0.295441830551428	0.392735703142266	0.340672447614463	0.404755754087367	0.382489287375004	0.320967479080267	0.289283304683826	0.369523580070824	0.29719818094287	0.411533859708531	0.551643387065729	0.39707429200599	0.418926982807959	0.271924644267954	0.322935048491378	0.422278225781105	0.562246834648987	0.506509249491104	0.297828634207154	0.253566358790088	0.406342780408383	0.261713055870067	0.513056114263918	0.411546011055641	0.441834637549061	0.548669911804845	0.373032443484381	0.286229592968388	0.353934548949649	0.371293715712551	0.437323138625403	0.405021277201306	0.270141942125075	0.307249808074565	0.363308978333787	0.50293689962657	0.404674007034471	0.407089292557671	0.251985254369667	0.325380402222444	0.726692851389973	0.535869861323804	0.492290999156669	0.41247101263798	0.51903413314604	0.363257346011969	0.357383976387536	0.46029722313063	0.39243072581643	0.391508705455844
0.369800251982138	0.275515573672376	0.520088317363895	0.513448927294389	0.43030168763696	0.463180213088945	0.353737407527805	0.521453658928637	0.394864724165643	0.498285233053751	0.447770483299924	0.470045714251713	0.455141867627747	0.428160303990314	0.433500104073665	0.476137872528147	0.38999802631377	0.547302541392161	0.432821149634032	0.297564796601925	0.535456562762508	0.3527832869275	0.397160870689501	0.469652445285699	0.610022700241923	0.553517350950503	0.429822117778733	0.381829079447716	0.408915479163596	0.45794234235804	0.497793090350602	0.366833430223723	0.377086722313609	0.434713883863077	0.435731525296119	0.613929355435835	0.366712486697932	0.50043752077763	0.37530626620068	0.320724824210416	0.34283447660183	0.393153926610291	0.486283368998122	0.451107022853459	0.585571626502936	0.486317138870416	0.479248893186807	0.569234162325065	0.488157656659853	0.481878184600502
0.652883737330821	0.626067760158244	0.138396127046697	0.250668770605285	0.142985978648025	0.507088905069567	0.391473433108814	0.139869866484719	0.598738789291174	0.291252122398425	0.187837411847516	0.520724243445423	0.388388287510046	0.698642921676948	0.162738916795762	0.0529110458791505	0.471302867451034	0.237733046925779	0.156133808516794	0.195422002449013	0.342992782602357	0.10747177697256	0.567641909672949	0.155050255885546	0.389238905648291	0.300380206659958	0.168230796696131	0.278097739950092	0.574242433965594	0.28805681408806	0.238589620032772	0.54761729684297	0.649603859788153	0.560456233080267	0.156084777798535	0.371677515253306	0.353087659918065	0.301910471231948	0.0542525307935065	0.285903705523426	0.283648529030756	0.556443434128711	0.428142329762939	0.085023845724041	0.475058145258275	0.449493871533048	0.528891772798553	0.307773801876624	0.290766412542529	0.128099783465174
0.56104810611089	0.58207109059459	0.384405464845261	0.293658483397315	0.303028321226904	0.53914071348225	0.609586881390239	0.500957184706137	0.249991730935646	0.275400823805585	0.557917490121408	0.487509834449382	0.26243211612826	0.567723579071642	0.315396152974125	0.276782528000879	0.487778182531758	0.371953260744015	0.31032849016713	0.489030116901225	0.445062261555848	0.574163678424173	0.325334776840132	0.312923385622138	0.387600581055872	0.531810357328367	0.270688695157385	0.52026462137495	0.525491737532864	0.44329187025023	0.381107300446236	0.495948877491978	0.545717543076146	0.161851875695667	0.524006057305745	0.406225330771073	0.560459830611204	0.377699418220941	0.522415426305433	0.480359136313143	0.561292114722443	0.145404840589276	0.295688115730886	0.231522903725147	0.517569857741748	0.513442394921243	0.494567619470627	0.464629924451081	0.489610077856342	0.431097431921102
0.614051353030795	0.447097722492083	0.221319461200464	0.232880224768146	0.104265292167182	0.56015927541238	0.0347316135685438	0.462998583257073	0.0805715161439919	0.272523701421343	0.314838058861461	0.424944280025373	0.430896448803721	0.0692587634105458	0.165172156241386	0.0944999605943228	0.419021666181728	0.189033245301464	0.294114634837011	0.318869575969147	0.254506356819562	0.52233662969978	0.388407333757493	0.11776595010343	0.239779275605097	0.312889057315411	0.29390168287954	0.601854806525714	0.37712582380977	0.226523483627534	0.167695293047166	0.0782388585541939	0.0834190637425306	0.661316610478221	0.45553566440152	0.219429988033278	0.642224262792898	0.233681094728923	0.0437744498300572	0.565312786972801	0.635897685321356	0.0375848157160034	0.431231034908787	0.5039195550205	0.594824745093539	0.0632697553657271	0.462978222652718	0.0638145627253818	0.236868815088875	0.314171710988082
0.422945065143614	0.722040612063615	0.428584856166999	0.447883230200028	0.428002442625893	0.406596293005105	0.330249173089122	0.440704281427471	0.487234494575768	0.483276538551583	0.613095102077195	0.391623164739728	0.388403643450825	0.267428696507697	0.407721950698959	0.45396506522215	0.367018855591448	0.480963615132158	0.428983999583691	0.293414122107919	0.653557992577183	0.429020798397134	0.424059887343567	0.476328772393546	0.604404580520068	0.544043270179981	0.449181547044088	0.470429780191292	0.475909757009734	0.469368244161827	0.497932452232566	0.473789594049167	0.403696916399579	0.457556421817264	0.450289113875847	0.560611240398871	0.293878821632756	0.496815791053269	0.339997825591199	0.337450076809762	0.365292194896034	0.482734757211632	0.47092266281205	0.490223845923206	0.578364767736901	0.444664753335558	0.468365748066598	0.641119808571522	0.498693250700573	0.407585007169285
0.523867702479086	0.491908308480492	0.523517396273108	0.555927358166498	0.424720068500964	0.438926988255405	0.803430327903512	0.431719990255111	0.335378851303336	0.47074536149761	0.361798237909039	0.3737791079288	0.514652300902098	0.181614182773076	0.443225476330353	0.415850066182622	0.379296304235581	0.543255324409751	0.454257451513096	0.376591342822668	0.517244585377825	0.316991991341192	0.371183235615716	0.532904446182944	0.602813655941262	0.41637690399381	0.46225595116574	0.475335152723076	0.425082076692071	0.511425246666352	0.504344158941507	0.49150848263027	0.304492521420386	0.307268900584728	0.387350593488934	0.588709546933556	0.54848138382438	0.486498483831065	0.338279234088495	0.404361519204879	0.450281402794565	0.42893522134963	0.523166603181787	0.466028857604259	0.326007991790514	0.439072477593778	0.451173886508024	0.666836157273444	0.59384256918321	0.458157570499441
0.658175156198705	0.616026395443112	0.264916053531446	0.344528347033254	0.326149186115278	0.582670440246491	0.677142742593393	0.648579551432218	0.288092548603201	0.277939919562965	0.0970358244118216	0.448168507128674	0.545544812441837	0.502145384999044	0.283925008192696	0.281665065470696	0.264312981569631	0.4102713489206	0.233339468159142	0.199115196924728	0.431632374449084	0.259532214731284	0.253623969992715	0.38524631293144	0.489016678701686	0.465976249070202	0.332232099638165	0.541596622722196	0.623933671784062	0.404062551675636	0.381357926568762	0.549428954765226	0.397186118454591	0.507496625557038	0.283211028314023	0.418793499147007	0.628351721435753	0.374890576018605	0.386132445526163	0.406972050687276	0.268815567967295	0.540155198256374	0.31361150891531	0.265464795838743	0.216925923392521	0.518713288571243	0.40270326570929	0.506557565688441	0.468763885679533	0.433775285526157
0.433537130934207	0.376137556959149	0.445985721254384	0.545315666318514	0.58179317325258	0.474672853465792	0.279817239180005	0.478705787096379	0.412926113560677	0.555645201267849	0.140948573415244	0.455290681582896	0.541621854507847	0.278347662861667	0.492501591185757	0.467757693622398	0.438699674929595	0.614027095800879	0.527915902320296	0.303032153582433	0.654024294231964	0.322948178884199	0.413263960530049	0.600783898746684	0.804582738898768	0.560681684105604	0.540449104121243	0.514266608126026	0.52257011107119	0.570276426857749	0.647618062538826	0.452228466342453	0.468387532950046	0.50060092553861	0.464219283726863	0.633470551674353	0.36599875745676	0.614627537960003	0.446491060302647	0.401103491967697	0.445230352355013	0.407956335431356	0.551186729501923	0.42351485428189	0.449333064674335	0.552584333213695	0.536863913492052	0.656500472861024	0.589701260421456	0.491381186527096
0.366962585325129	0.26563527727447	0.415796757900956	0.474220834198404	0.467922269690417	0.294676578272218	0.288808956788385	0.393729021395836	0.3411905045221	0.467549437595737	0.11193554369918	0.445462259837229	0.408738018921079	0.307798549751064	0.535578317710178	0.331161083376254	0.397962523004258	0.447803307489714	0.441579497677815	0.54258889810318	0.461648809014927	0.39215860660713	0.42996339007974	0.500869088957317	0.418100780546832	0.464194148617908	0.461034227682225	0.395651347468328	0.411441641396358	0.47410767604685	0.516566565486109	0.435498568854547	0.403373245256247	0.361618641629819	0.532584930965915	0.513447271135474	0.364467503618091	0.510505143849838	0.308732936548234	0.37750499884415	0.38582933464805	0.410887698249026	0.490658316696933	0.351344098576875	0.284965312742521	0.44413583576022	0.502131835477346	0.440104060762271	0.524169159792549	0.487092751051214
0.443627581658839	0.317865528257415	0.397429784492699	0.411446576821655	0.391991487001463	0.34514225670147	0.28593127156408	0.393044881721127	0.335968223368	0.442760726356229	0.345033703054684	0.380497432928105	0.732963613779226	0.309135675858897	0.471471562482658	0.384134099419754	0.487291871717165	0.479944208389609	0.387368921963975	0.256256735291482	0.477287022529213	0.32481439787151	0.537095281465236	0.459530845607502	0.555022768802122	0.403535909692208	0.407220932619662	0.309924659685497	0.394202998376572	0.439978175828857	0.455934412887168	0.360921871615504	0.30795263424165	0.39353705194538	0.552689757499684	0.489834707452739	0.293043585654645	0.52331986459331	0.288700413248375	0.756929985713188	0.511169980376853	0.336228682342089	0.599741875812611	0.395626563232791	0.592989064666008	0.427774238275245	0.505900354824558	0.53039501214639	0.451893367344089	0.388325792060536
0.491169644898345	0.523786607286495	0.316949079276834	0.287629665857127	0.302447991644597	0.47974842396271	0.553420340325586	0.416562194898946	0.390262287767338	0.365050753713161	0.333697928343312	0.420836860760346	0.440996915574377	0.539261276624701	0.358255407736133	0.139054008322425	0.411841167730313	0.372114978023121	0.395390739045822	0.582220253730235	0.361830420087449	0.51776943889637	0.409979402372031	0.230650883466923	0.366344996955897	0.411974166354281	0.411289201736246	0.442450572345635	0.395469755332304	0.407809803082306	0.353380921943551	0.487792575718438	0.45879080147652	0.481338913206224	0.457016787024236	0.343281932112919	0.545663279663654	0.376899308897843	0.412667800173273	0.586818499727527	0.534731340332622	0.458723935234428	0.362733687060055	0.417994816714824	0.412303748703166	0.442804282335663	0.434457165463222	0.369192776409812	0.426730546900186	0.410087847997686
0.326286406103532	0.193400968408761	0.321980295759796	0.359992560246299	0.329773994444232	0.263494449016816	0.246091934573117	0.352477967435466	0.346354537777549	0.410348539191933	0.883368762479635	0.433071814774444	0.299528546769575	0.394053763389964	0.361502473934907	0.491266368667356	0.559616367205554	0.282992109998688	0.392909446966777	0.239789956758481	0.25672269724642	0.281912775320744	0.432335931511454	0.358802294160464	0.422730766617529	0.312742829909824	0.328675053339157	0.570804788033966	0.255185918344076	0.347595212988923	0.355166012223933	0.413319506106874	0.319641029032417	0.518443172247219	0.515798220360721	0.351694353748626	0.586186620473455	0.385401698636613	0.514634292062908	0.35425906991509	0.211633494158133	0.311282126701371	0.443797246150141	0.381696819933588	0.559103049776529	0.521593419274084	0.367193220288002	0.394874056243241	0.306138567149354	0.396081800201023
0.558249263618603	0.591599460466805	0.320704587834893	0.307872993285539	0.212944767553638	0.508495715517765	0.109414093677	0.445987245735838	0.424036438316157	0.31249116659287	0.244917030894322	0.401245927680116	0.438133569612755	0.362106869739073	0.257942146098728	0.245124692433472	0.285714359692104	0.310832136104238	0.342944311652907	0.467817752843265	0.328270078744775	0.581772217187249	0.416754035922932	0.228517714219995	0.313541075626095	0.310366289629423	0.390425997347839	0.542348725249404	0.521047470900256	0.31081271511638	0.292888301374856	0.224828987944126	0.201942486901784	0.557341064078	0.481317206661132	0.331627547774596	0.612523263837804	0.330196665704475	0.151202850643839	0.433612547625003	0.582620068910249	0.122991310362395	0.35921179446545	0.495407436555461	0.493605681531556	0.237174250488623	0.440031667507334	0.236222480557365	0.356223862094228	0.356032177335857
0.572064097212647	0.476941855536167	0.214178433426703	0.245141905790963	0.154354168033669	0.578300777224491	0.706634269902617	0.268478716072494	0.618170806817527	0.183836187958564	0.42046369314465	0.527495550206932	0.547689213588894	0.684253430883477	0.179650322193322	0.565913157622228	0.592250759905066	0.20567184781352	0.376313145342104	0.113513544756446	0.320766947563263	0.135690920835793	0.169418088790905	0.292034892483763	0.391546507964225	0.566002716214268	0.31960201775777	0.447463708206144	0.582728476829151	0.351386263638331	0.267500194447943	0.15971853530805	0.118878492619072	0.571100603325226	0.162392788152339	0.268234809817977	0.587108148924791	0.286744219414753	0.1255622309237	0.654633485192975	0.669656247970375	0.605354766920541	0.446064398200974	0.585687007308261	0.559675045774345	0.518031885084663	0.525569382191229	0.409142960785351	0.456888987951378	0.455189708251636
0.286254923823175	0.551193595840175	0.26770985924215	0.39676390308506	0.370841051420431	0.225878374941833	0.274498394916965	0.267337299582138	0.537906087707642	0.310362823878907	0.642164533857112	0.54177914025692	0.536776761188308	0.656952613788933	0.411115244967838	0.217886768582846	0.51746101807147	0.365649525515099	0.410866320448693	0.510403068933396	0.465687857090293	0.271883619974704	0.510997124071168	0.372454643406031	0.4248162019116	0.544290071071075	0.415653571760487	0.258185371549309	0.495746695014485	0.459092399180818	0.409373607457884	0.531951651357122	0.204448177766298	0.55357365584824	0.304243042764089	0.400994307947446	0.22426225233831	0.457806344825542	0.221720541456835	0.34067760303918	0.515833931378847	0.498449379562994	0.289454951613109	0.263275509437791	0.55042369984922	0.556505961276313	0.525061957577199	0.327564709810498	0.487616842523013	0.487259280136368
0.488082407846622	0.28448024158021	0.529743320370276	0.508351714492737	0.48527020366881	0.447522109050411	0.42184989866783	0.443144819494411	0.3702180268486	0.540824696236927	0.13301011122368	0.511104105079136	0.386197796829429	0.481759637544165	0.479610742200429	0.475608424934138	0.340092349083609	0.45038709111665	0.489923293729893	0.443706183581794	0.418141660675312	0.471596462283168	0.545263057806266	0.51305708589059	0.474468038011862	0.414708852628565	0.522895960270652	0.373727990432608	0.469915010384873	0.521046090554212	0.558217659014702	0.520059924409026	0.517058465721579	0.335508284993593	0.490370305399004	0.521056541407647	0.461798849295103	0.509697082322682	0.401869266028381	0.404799750889231	0.456025254921686	0.467136851211487	0.530175135355551	0.494917667258037	0.445409290528758	0.453695056468191	0.507792366745802	0.586889617290176	0.536305322015664	0.521075749607913
0.0497515316844229	0.76472653887745	0.0372975720941519	0.315456035541471	0.0248597419481215	0.0204938282111109	0.110651279644553	0.0371230862991227	0.543618406593954	0.0288280620094802	0.503237622208999	0.617209510588886	0.616191268505625	0.84784166879183	0.0460723192353943	0.0217551496893022	0.57780821128259	0.0228861597219074	0.0326427467615254	0.640021065483703	0.543615451444652	0.071462141037139	0.593406698651277	0.024381902425078	0.418023561110903	0.703417240478788	0.171612739550951	0.0296254799735795	0.55714619130937	0.474577869031049	0.155131520534127	0.63916543913329	0.0222879496199693	0.727398134870573	0.0253663681379805	0.311388313003657	0.0252291020551816	0.221558812433284	0.0218056239974256	0.253247353603811	0.61847091117236	0.607945914394019	0.0342953525830318	0.0244310240390926	0.680763852774447	0.684359413538492	0.629273313406048	0.0265163062646866	0.547516252377148	0.558466957076085
0.556280334911281	0.438716435916329	0.346510987822134	0.441319643696904	0.351628194110207	0.397320698644627	0.526042210814826	0.421251200565003	0.445326677665578	0.383131832818688	0.34249286750533	0.396715070813427	0.369365666212479	0.504051852435526	0.304199916015927	0.363059411095396	0.333747384891567	0.426258831576896	0.375917768150135	0.484178364257227	0.449403020212201	0.427898097703712	0.438966852427599	0.37787959535981	0.417748160771278	0.459762145401572	0.450685293787755	0.389046686218271	0.400959763852357	0.373340731032236	0.446026274483221	0.50279155027794	0.55262938677298	0.391066194825255	0.479846671873131	0.430860419831112	0.439113882517698	0.421997669100115	0.429443083460551	0.441295179518222	0.444436315522945	0.557759851276828	0.407025688251574	0.456712104010976	0.36482350008911	0.451418792237958	0.395528492584999	0.416371143337501	0.473101268876513	0.40339432303467
0.487952455410774	0.438760758636393	0.343993972766713	0.337686334656377	0.328202495542237	0.440280694994757	0.549507011105097	0.451883196151948	0.473040536687296	0.373572341104078	0.499819045608723	0.445327661057764	0.439599326322357	0.551071700105793	0.332027500093589	0.437512999062745	0.425043636566497	0.400878500940768	0.375791168603786	0.561651022041911	0.339396321887007	0.497995432644576	0.428133465385766	0.323662199308036	0.351454971125895	0.435278266378322	0.432228586275638	0.433025088645772	0.450059219613471	0.418131854138466	0.391091165731641	0.485468678570025	0.511176817008629	0.452302505157961	0.43979145615494	0.360338579356741	0.490514047400004	0.406844193058931	0.458322926421474	0.582784040798456	0.566731422984961	0.475731251548477	0.416482052857842	0.444470192448861	0.409604526290322	0.426829880651471	0.440229584389527	0.369689373262748	0.403311611913647	0.433558416701014
0.371190964570694	0.332381950088341	0.59868074535404	0.552628451430655	0.477349311567378	0.446469041959249	0.341566440411534	0.439109519501528	0.375419857689	0.608053748987472	0.368230033406083	0.405304211825474	0.520106222169161	0.342803048530606	0.452144655424844	0.476994676877482	0.532201087402549	0.498629659938406	0.437464571592053	0.341473267741269	0.556953100197324	0.342291339702168	0.587961500164886	0.490380741194196	0.714518605474649	0.520560809246213	0.455899490119998	0.374813545651271	0.496280383887043	0.506415133469875	0.540606599574475	0.408761067889997	0.35134428614702	0.415351089684867	0.417235964943839	0.70480959287433	0.361011658068723	0.520567486101931	0.33112529849834	0.347287325059097	0.389885500267629	0.511010119402709	0.53723790659792	0.539978201550852	0.556661675456421	0.442446674270585	0.477147924882646	0.644433689171348	0.513223992897394	0.453270739668779
0.241653373563483	0.206601562713186	0.316329287981712	0.351237832520118	0.313781724388189	0.608478262989025	0.0638797608379503	0.637584496877832	0.673768411055034	0.345996958439122	0.0991092071728717	0.437123604419693	0.259778536308969	0.0327904577286377	0.560158844973364	0.496291108407035	0.678075273614288	0.545474873557861	0.40019002032501	0.303743069090593	0.512612061554216	0.493711325870281	0.120143399982348	0.199676907157873	0.474120045778488	0.28724662841598	0.216647711468809	0.670362293751917	0.163481438357889	0.225446980227451	0.367377897745977	0.501477251834335	0.453392600995055	0.519587313455387	0.236029887319397	0.349080747210948	0.0897142625898116	0.407748839465635	0.697712040771752	0.683912582172024	0.71968602396817	0.139267404426245	0.327786369437059	0.678281722006033	0.709607663768503	0.317208606084803	0.277696219309393	0.281420307876137	0.375767029350893	0.308629286329893
0.716899308384349	0.328184162863174	0.641999524546653	0.737332234789806	0.549578668337651	0.463161058060526	0.282041765686746	0.574063979469025	0.493128619818637	0.633962364599412	0.186269066067369	0.439648699717605	0.495575061505852	0.84547824256747	0.49739353546427	0.500832106126583	0.486656824124782	0.650939874308648	0.499007182720044	0.238112803251919	0.639357817203341	0.302154529331614	0.474895614633788	0.633704940759634	0.526951708206231	0.601920144174371	0.530058903291545	0.433245794986841	0.442382508628534	0.57767065581275	0.649427037772436	0.462884385562798	0.336669540955919	0.399866396042564	0.437021669173046	0.768171880711239	0.32911787472633	0.624353004988176	0.301231105685478	0.380773387701785	0.370505903057317	0.900978285789636	0.564763209365733	0.441775003103782	0.405024878100283	0.671649759457254	0.580353059590485	0.818334228072194	0.536236630626526	0.680232745154304
0.290836139792114	0.275818693322145	0.547016172344028	0.521882774192581	0.49168672360484	0.368915458733327	0.335376087741596	0.42081932839337	0.336573203427435	0.548926114798834	0.540907991386355	0.553138045614959	0.530826825900352	0.295642070178783	0.488074941862505	0.415344250179648	0.408384353941229	0.444335922374335	0.388531267186331	0.27331794767245	0.461295144618397	0.317464141818633	0.499356694609266	0.487163042024943	0.83583755815718	0.395209871346776	0.399745930028715	0.351371977337464	0.393644118453998	0.406305429977582	0.512119819608428	0.341423338745715	0.501597024794359	0.342505402701439	0.498365221193287	0.847046011723548	0.290537280214233	0.464445590270303	0.276635264756822	0.362210503996226	0.327270803550601	0.872931555590677	0.538216233247574	0.442244310402337	0.631452096566005	0.527825080201219	0.495003656112642	0.597407227847267	0.463771733450619	0.469320351358856
0.682106309685254	0.517658903838981	0.0698693894119266	0.122308310886807	0.0901266605706906	0.597225194754606	0.741384616494654	0.432495687011955	0.473586704820092	0.200952219001787	0.0827245858956591	0.519558616322646	0.392001658182574	0.692186311317075	0.186527443788522	0.0740146787893024	0.45983387388394	0.364568980739285	0.30333309889883	0.149795304563475	0.362452987176248	0.144052885565276	0.572902296104837	0.167147422046865	0.295087384190276	0.449464050009966	0.299324884738685	0.684898987505175	0.514794784936578	0.310280561629585	0.11068542381531	0.533446932553656	0.703162074757212	0.594018813003244	0.110518384730072	0.224836736211163	0.507405919707244	0.166510512854879	0.553852658263589	0.197638263299658	0.11759726186963	0.687542496457165	0.480167010185277	0.117541364668861	0.442047894672258	0.52533113914486	0.45545534118273	0.382413034163645	0.390154979071893	0.330855377591769
0.444883967623366	0.218389475337559	0.410942515258923	0.484356959360674	0.489851355623275	0.309902154275838	0.245679318763302	0.375673417378846	0.291053764163971	0.447551014501667	0.210222027035865	0.42385213406248	0.396084831606228	0.28081671486833	0.49273056648759	0.311355530043343	0.387498391243498	0.4450445392713	0.421528494475167	0.465916907969277	0.503965127958108	0.398357109231439	0.501949158968218	0.48999670795067	0.417698227986873	0.429098647754061	0.456312524948703	0.326252042097783	0.400523216827384	0.440383344958562	0.539718681844426	0.429947926263388	0.398321680534957	0.363068796366863	0.544457107775112	0.467927149485353	0.43230113411	0.572238016566691	0.291861265168319	0.404834270416723	0.350395848375281	0.398471324729476	0.514121683524605	0.328523740066853	0.312615605575719	0.407250559690624	0.449990599513071	0.434628689269834	0.539304595349405	0.479838944574194
0.584877632931193	0.638240913737995	0.0274980584406576	0.603438077954656	0.0256726805178678	0.953352820109587	0.0273582996956596	0.637639726014632	0.0282856579481819	0.0395753550907168	0.96636873812334	0.630561066154197	0.640629943679728	0.562084063389792	0.0712282522052607	0.651138959253666	0.709748825035753	0.618031208926556	0.602568672482652	0.615465960271186	0.0243403216383228	0.954138641671483	0.0241743760558792	0.0251118021547333	0.592624277292313	0.0242433422285391	0.60917250488355	0.970124412445578	0.612753038500323	0.0346105588183688	0.584210943712918	0.0251762231012507	0.025944504316831	0.0321176402628913	0.0235566816708754	0.95068772266939	0.0237367349017849	0.962551408976851	0.0288122061105538	0.962288137112401	0.019181890687941	0.0212701299265183	0.66723917854561	0.961771691877622	0.750406264484413	0.958189499722961	0.0276756415252357	0.029521665589615	0.601313524602268	0.651500482448777
0.684857708513626	0.642577369641734	0.380167257992989	0.391817592501789	0.230276907278672	0.533104714299425	0.679091237723089	0.291640037475543	0.504892029211933	0.259785606441508	0.291742962201754	0.195851099229001	0.530044922485938	0.453758029605923	0.26183904403629	0.338287196773134	0.361657437897172	0.382657591419915	0.290176342199829	0.347117049985638	0.286523214882531	0.412204711344301	0.551734332453661	0.216484905056423	0.38456942234151	0.550816252236491	0.264464436557857	0.589883440905486	0.499283781064872	0.351003133488184	0.285729906580825	0.5630219363595	0.609338755194908	0.640402587250981	0.398090256517629	0.388571803031196	0.537508039865517	0.236563832762978	0.525558119355609	0.477516323944178	0.678926495974056	0.617809869411722	0.481804482736385	0.567653933209492	0.623065869514386	0.529407591723216	0.426370882804823	0.409636350482805	0.421235275610375	0.331980607562151
0.421800471747162	0.780312729800466	0.4742843183433	0.486612150849226	0.434261167858175	0.394731850872561	0.272038220853856	0.412599213860788	0.490729284572214	0.549689209997694	0.539878020068445	0.431607552290434	0.367400837717064	0.253532873144512	0.409829071893302	0.509260890561503	0.412264859785604	0.504955659580283	0.441836303455488	0.299566975286447	0.628752053093525	0.491037968959891	0.416666720826264	0.464942437021297	0.614631312308501	0.541232158690124	0.440792404852379	0.488361119411126	0.535977564013209	0.491986222130073	0.525656483454397	0.515028001401987	0.355905271012733	0.468363643639423	0.421629065618849	0.639676935779947	0.288861668775679	0.482475393036916	0.295328199859633	0.450012516845142	0.371511853383714	0.468775796208282	0.469470123671611	0.501030368775175	0.76207461138953	0.435233765007184	0.477208945714078	0.631371172022729	0.538258326749293	0.460214875334586
0.200042817175495	0.594289973874358	0.333930187397085	0.360239172528135	0.575825682932074	0.596247311427334	0.431949267682826	0.620084787233666	0.746361621843432	0.318306335589958	0.819426390064605	0.32623254432598	0.582353746687806	0.248151911409447	0.377538399271213	0.47862268966581	0.51557686356235	0.262306134577889	0.304224632335032	0.221969919144528	0.458835218838361	0.138492693978475	0.477194066045933	0.393361447889857	0.565029463657405	0.357629777112416	0.330968581475035	0.397588192857678	0.242113614131814	0.376427253062346	0.505945074797883	0.355988033418565	0.496015962831348	0.354515251481979	0.199711767180965	0.591447411585398	0.170956042939198	0.45575768339285	0.544168417096087	0.434714084000507	0.092844496062952	0.165378265910164	0.396651557372466	0.217141655589074	0.56758168019119	0.42541863494416	0.607864589511393	0.52426570900695	0.415404879787303	0.361780742448651
0.440924811003648	0.395730535970321	0.796260622422195	0.85244018572223	0.706745576387739	0.525525703619116	0.269934259756633	0.638926305653713	0.444104428301324	0.751208340281546	0.168319277820678	0.577695620784982	0.57221472147831	0.283040196735193	0.681259847310633	0.570594482226814	0.663240317448071	0.744805359973127	0.566664572232787	0.290700212598178	0.766318518154734	0.3036866906311	0.452893162416645	0.667147159395677	0.91843634315279	0.581606680113222	0.600984538543818	0.410746458732754	0.508181846207562	0.62165417638952	0.717586522527005	0.440828896631509	0.347647826771286	0.444915287880824	0.461785409109897	0.876940350535981	0.297969945771959	0.754572330406487	0.444462602592119	0.331265844411387	0.408987246534988	0.4209765303629	0.546927963265776	0.54692305780302	0.459483025222511	0.608957508931682	0.56977445920146	0.799565954717534	0.6363506389917	0.476135131987721
0.396526954990204	0.352215860018322	0.614809178571563	0.593131810240501	0.514413175628974	0.44302257861168	0.319224020067189	0.442564867078452	0.401792258369375	0.602263583651499	0.315710187195239	0.428442454878529	0.494803082943205	0.342475737528051	0.460344299681753	0.480757394831665	0.545851489619889	0.52138561250641	0.460747812999659	0.340444938908921	0.545088679069948	0.362683803291124	0.600490008024176	0.499823657211855	0.71330673990721	0.53176726690953	0.477190286998004	0.397609788289969	0.50473652251604	0.512232190441818	0.573427310423619	0.434534281864774	0.383916090449797	0.438043532336476	0.439951564827572	0.721616400502826	0.380035009899849	0.504395162442594	0.363549432913916	0.352937916793205	0.412809535321635	0.501330399272298	0.540191619959477	0.597950455154926	0.561528430178115	0.454679594885803	0.478145519448631	0.661152870115623	0.524152640468628	0.462497095693075
0.344371313146273	0.414285347913975	0.366618973558994	0.439085054582436	0.381459144568116	0.516317284600007	0.304525395430457	0.391649182898804	0.35933039290527	0.410284585844227	0.254714811794852	0.389943577481578	0.553231626342072	0.28923511893218	0.363395256181599	0.434904299199291	0.503293187477772	0.4500802614514	0.391720068871063	0.27241198232453	0.550208009600898	0.24878599371544	0.38143718785687	0.475288847371828	0.497808957901231	0.506567502406693	0.456183689842372	0.313152245802786	0.438878146726328	0.460965736390105	0.458919743507026	0.370259492136296	0.557406204394708	0.439279039966795	0.368791043136176	0.529703434558997	0.349483945541472	0.494586113405267	0.48914112124601	0.353016832163904	0.337691382713742	0.532663865208521	0.489005777963423	0.446956516144383	0.436416288713785	0.473776363761816	0.451411893533567	0.524324446782962	0.537932666934333	0.528719206660372
0.600974312206346	0.652468413531944	0.397703289147422	0.297241159304483	0.240573500794506	0.57369445429209	0.712570600273115	0.415868291807371	0.198799831874943	0.223273268374986	0.534290444225903	0.483526932433733	0.271143592041988	0.670847458061595	0.25673437222108	0.241832271886061	0.43533842739269	0.337415897746584	0.237831419843823	0.521645875337737	0.392677110344225	0.643721426160201	0.352494706082615	0.231568349789041	0.402421508912619	0.574389843724361	0.217377511622851	0.514644356461094	0.588551900587761	0.399425332395667	0.28401357124683	0.502359135333764	0.62722766139647	0.439179510767752	0.567353296431751	0.38701947853096	0.634171982525697	0.306006145748447	0.532873306139607	0.485794157517278	0.658178733125902	0.171022488679383	0.191890505324736	0.242039121990735	0.51345856660066	0.528221507793712	0.52013248698022	0.466413229644626	0.499052084727354	0.400493687595923
0.249446558873519	0.570058450051474	0.450482575139761	0.468570386078445	0.38755230678976	0.301359112420717	0.449178204575809	0.326246200960406	0.375207687019994	0.436195752953238	0.299326558087131	0.492234733594615	0.411113330959008	0.591628346250973	0.429044795270559	0.472833448982994	0.279659449728906	0.367188008119982	0.476398814097862	0.421305384955946	0.317592303480824	0.423013252833425	0.47754155210556	0.390904042838603	0.412049204285784	0.388433964038406	0.461650436782205	0.364596523824412	0.447507574933835	0.441365351497856	0.449337418729247	0.499095786765486	0.412406497381345	0.420778393271199	0.457703204179077	0.336752531667259	0.483612936116626	0.395716373441306	0.363533934941662	0.421081883697962	0.459386676813943	0.466053482695342	0.429022310994686	0.505297563176055	0.44187171889832	0.340299868387732	0.437157942303111	0.346366607217407	0.369631192717333	0.33342399060108
0.436100031133888	0.259481046519179	0.325761630857192	0.351011024421846	0.368290453762134	0.706133100043536	0.288332471054538	0.497598792445421	0.295849217959453	0.386749564726196	0.0972374617675126	0.393770894100299	0.439475774946698	0.697236248621533	0.386924267785843	0.433115176436297	0.308546417947121	0.472251286423246	0.318845400006451	0.45808338215016	0.761403757864808	0.307099990722817	0.296403146681567	0.499397362118389	0.586425979314568	0.453284520533109	0.413376731373836	0.683406893009545	0.526726409766074	0.501115008844425	0.442755671238615	0.364307055763808	0.791366814919706	0.56512950029167	0.342947167984397	0.565652730281656	0.335205316122043	0.492298049404838	0.569257954423005	0.215832706997775	0.348247107140811	0.712136966514201	0.484444150265683	0.282172819212193	0.400572430867453	0.579264325269901	0.501460486079375	0.592330554077011	0.518258037556296	0.462346000834086
0.476829897509729	0.39234786507965	0.331223692648232	0.311394560048906	0.335470207789167	0.527967835120361	0.555398590119001	0.38745698506781	0.461105531930986	0.318392816583879	0.76362493824741	0.391099621705814	0.400851657785166	0.434317902099686	0.375008935036665	0.368391649856061	0.385085409766145	0.303074228158494	0.385411474175771	0.67407288901154	0.230535582427033	0.383380006791441	0.408166614215931	0.377148336520363	0.345750638659095	0.361700789754258	0.422482764527288	0.447854467868403	0.473885049715405	0.42114547338763	0.418610933884551	0.269407243853483	0.481114641834229	0.206239223007591	0.440708990254273	0.248718428199063	0.413133784687147	0.366314750285649	0.430012066449225	0.421465430816848	0.606738920906173	0.288732443518805	0.493916728718668	0.427725978296859	0.466336020869613	0.33652790109138	0.41146732096771	0.36305143117052	0.435477347767026	0.468117803832809
0.330423541077939	0.260320115368382	0.383693320853656	0.402137085641128	0.361924878860035	0.450352026370956	0.581610350149634	0.531302262004923	0.517458759435186	0.367035167126968	0.266020214386887	0.464534926617408	0.463872373091755	0.428346342615089	0.41721103791881	0.413974832986674	0.447279438181442	0.469295220955271	0.418367602532081	0.379293054892429	0.442703782767707	0.490121619014664	0.391896435572918	0.411133197304233	0.439919707620013	0.454549333199814	0.420033742654077	0.427331787071779	0.432770517337826	0.443650506894196	0.436422401009722	0.472521715190689	0.545166225867277	0.410607882698574	0.342446992712373	0.478803723843816	0.456968885739097	0.463247154801908	0.490922701570902	0.558306570193364	0.503549357962872	0.343610532713054	0.475294696144611	0.320998112726638	0.484365340349209	0.509280342214478	0.496179571372717	0.41436691437539	0.458099150013489	0.479905909930505
0.273306849003626	0.211858009406487	0.38256109433047	0.408464096817152	0.303034110946768	0.445590897379921	0.497615340532139	0.559697747810698	0.3222425689551	0.316101058433231	0.314879198778814	0.539181847477265	0.496116495827845	0.641651973733781	0.336678174074462	0.288999300328499	0.212980543391222	0.47695933596079	0.40521843613974	0.216585092773708	0.338425781375582	0.509439329022407	0.519102569239355	0.376431248722337	0.402299289448331	0.520946616586707	0.346249943513368	0.418562115826803	0.324715313839018	0.399779360581506	0.40427924439282	0.597319299076928	0.593861973878979	0.364549947185976	0.296933220388058	0.422022425615102	0.346057740369905	0.391015704407222	0.434391075244746	0.670180466867609	0.540778698130154	0.620116634136149	0.491805977846424	0.255176230504333	0.537446023703909	0.536446606987475	0.50515290577651	0.472153791589054	0.431347587752694	0.488954809390925
0.50096757414738	0.49669787418322	0.31344111700826	0.297709876765743	0.25500993178976	0.476833625216655	0.506560972850233	0.389170177513982	0.481528856025453	0.304388529340063	0.40992260236837	0.389231235369895	0.415900567201703	0.595073840129902	0.306910192994665	0.423916077321163	0.357168435981487	0.305228086738246	0.335065506243513	0.610070440030046	0.291809341390823	0.580261769927257	0.483257966316211	0.249300935316067	0.311435142509145	0.425485234194136	0.39542949722279	0.467645889306486	0.476259782376493	0.300618274741369	0.354468987448559	0.529304746807055	0.557590802580457	0.489057104362964	0.455694713967535	0.254464092631816	0.589409290801651	0.344871419975126	0.442109666185219	0.581131981768923	0.565294283879211	0.47505335176091	0.307115154987671	0.442337644154896	0.385675315498184	0.414782334560178	0.445095522817316	0.356304945445404	0.380240503695272	0.384311861585947
0.356635965234314	0.419176428162934	0.402544567730041	0.429151437728881	0.397927257688352	0.473585985247689	0.491648838556295	0.398968379749858	0.38257095007379	0.421881988212669	0.447778600048626	0.37416169809072	0.500662933846582	0.49658241020106	0.437496308029652	0.473876038330388	0.476248444838376	0.474341152598169	0.414780360641615	0.313592801024244	0.436137917672341	0.32706129454423	0.434158505809269	0.505226934821157	0.50803437655255	0.426601079735226	0.426957838753408	0.342163887066155	0.43243219193425	0.45406163667089	0.462118762899368	0.453777166613801	0.430667793580466	0.519728912412414	0.377308411442641	0.50624882062384	0.50229855206588	0.409166302174003	0.48026706371497	0.413759510218676	0.46553917161254	0.544663927613201	0.524090483973793	0.369121340555568	0.476416065556384	0.444577233354874	0.426852947225685	0.619857041668929	0.493065544452696	0.472705538727391
0.394267298910414	0.365825536076995	0.665496002785699	0.702335262420445	0.501740875157079	0.591838651146764	0.372593633276623	0.467490724993342	0.412687471067894	0.568160433341255	0.282725325844049	0.474585542831033	0.564441156646387	0.347968548098882	0.495351128252944	0.536809636286992	0.3770881010989	0.565649613765616	0.469070051850042	0.370013947066422	0.690937093177231	0.364088168487728	0.479875245709152	0.527904418912387	0.812840182251012	0.516025075497653	0.505153231922577	0.490591304534308	0.496056644365906	0.530242142967122	0.6089969827867	0.47533370916518	0.363363976987775	0.453820643177701	0.447181678650027	0.700735119120925	0.357181166290559	0.546865658146661	0.383777662326373	0.351921548796156	0.414409510598194	0.410516010487675	0.497901198124005	0.461569263895072	0.424385830053913	0.578061492621397	0.519249660619695	0.829514279555476	0.606251236410425	0.510423432652768
0.394044804799725	0.360356203457816	0.607958182936194	0.681896934965052	0.518742579658152	0.686389709173048	0.309033837912461	0.461753482610675	0.387480863943757	0.532501319769562	0.300165872404406	0.461331310863906	0.608053276986078	0.403378108934495	0.516291137321122	0.521223942609958	0.276618218728653	0.559528029944951	0.474859356742139	0.308738772765802	0.711191737712263	0.311719853659752	0.469115028838034	0.527679338571872	0.967998268481425	0.53042841303535	0.496045614351153	0.415777395770959	0.459546767399078	0.462664911658249	0.561991142249648	0.407825160590456	0.331622442816944	0.473593736263762	0.431528421366257	0.702120537523792	0.302503292856218	0.556536419545536	0.335695346180374	0.32673057224388	0.396791399317515	0.399885112855873	0.503956593311123	0.423875580436813	0.446196409227003	0.69982390311907	0.481818309276263	0.844885974233889	0.622211893752489	0.52230796581311
0.380911230347497	0.541035583201569	0.51692676488743	0.443553439355458	0.478689633861766	0.538713646015802	0.343830915661807	0.575409284934934	0.704287289237361	0.445229173513844	0.519754454629189	0.417918256663127	0.633140766446901	0.617563957539839	0.481307456329382	0.526553900350103	0.149851074312955	0.407882496993566	0.34359173991101	0.497115973399768	0.453512646355944	0.315401188418683	0.55647455687999	0.493533872292916	0.534674329178881	0.392491757829975	0.483557370349951	0.302578533650613	0.379457391726013	0.510537827889284	0.487469913336988	0.351813058274349	0.404894741641349	0.304114810039897	0.393946294299304	0.410204226434114	0.32674039269317	0.538502024881661	0.438147020629333	0.650772178693934	0.357659148415304	0.279893301922082	0.487635429915612	0.28974564171806	0.624225268318589	0.636112605053679	0.57331212470701	0.53339910608451	0.499133817700282	0.44033153942183
0.503362135452411	0.491136595930013	0.353904472040417	0.359165330196546	0.322657111833614	0.493983620664186	0.523134989417408	0.400575509518438	0.481933035572035	0.361712737776038	0.480315403089055	0.42462794064209	0.433697975083104	0.578832659100073	0.349240005977357	0.456097960706956	0.388053549685779	0.356722704725855	0.375763014529548	0.580047979872043	0.345438006995754	0.58008186827408	0.481156542524716	0.319256103040194	0.356182771821163	0.451114733000647	0.444359610625716	0.487401572628068	0.492013573394565	0.367671293614436	0.390577417094728	0.541404005857948	0.555353698744171	0.448236467751909	0.490048788730855	0.340279975173687	0.559159119586253	0.380581860556174	0.449574913297839	0.570804255972361	0.546638811137685	0.501766045138659	0.367069167812062	0.468932691782337	0.402475822575106	0.446452957344552	0.455706547317713	0.395319383934827	0.415073374384263	0.422624520078813
0.251548379160178	0.189923142851201	0.365417898877804	0.24166043121529	0.217458536254236	0.0493959839431111	0.0882281529774218	0.263417508628182	0.0983279349527142	0.221256385177974	0.371951672306196	0.441068485154751	0.411501393747419	0.537459338308777	0.347898080057711	0.421989439821007	0.474672283963169	0.361250462514004	0.422713465537892	0.491987645806869	0.128804356225549	0.568099375281307	0.408576430731556	0.253708124151528	0.275670931897274	0.393056642470102	0.37645494908166	0.0973101261427399	0.18734086020536	0.386951672145155	0.38594313147465	0.596664380091355	0.444657338528536	0.0631082223770023	0.503105626796151	0.330219668493601	0.571920543251052	0.371124864522721	0.532406656523593	0.577130305695718	0.55260681126366	0.235136219695587	0.425611661592043	0.377484652907097	0.46920551907115	0.454975396104135	0.447490450952328	0.272578746253704	0.41156219462563	0.473227940689049
0.490804295376695	0.596528157028599	0.332445644265016	0.316747284814278	0.246232326927712	0.501493635377206	0.655079231420463	0.452948715714171	0.523590951843506	0.326508064612145	0.141588088081275	0.40837690675212	0.452173604872485	0.571794789939749	0.373326829311959	0.397605557561217	0.457515604849661	0.328818795553444	0.30270939527518	0.658185114947533	0.312305035617699	0.651539297807188	0.410001790313121	0.203240112496789	0.295714791819514	0.466565123309662	0.347122364077721	0.511593703008881	0.505279315065721	0.345202821147593	0.327757522007868	0.543503527896993	0.571909293482059	0.476391110204982	0.450514068893519	0.325725594169299	0.601075236931004	0.313160635403192	0.528913269359009	0.566120148051456	0.597795083335407	0.530870310325756	0.373345994960408	0.466096928253464	0.369483012022464	0.466727686780968	0.451879753308586	0.328938877701861	0.395335183580193	0.381565387406859
0.487677613122835	0.444172318116224	0.369452016753209	0.292668407642537	0.254771173299803	0.538826612179576	0.448668454477938	0.416630033426477	0.521187023653782	0.358710672843443	0.406365726652799	0.31479773691946	0.474590618718909	0.603496399760594	0.283224128620234	0.381513379770662	0.453505321397702	0.316855862970078	0.385076834117695	0.66928301356977	0.288443827395872	0.567695406103952	0.390156756556121	0.278515569431621	0.291986809856225	0.474108793896992	0.452328585296606	0.557957444421829	0.517087920368488	0.437863218826858	0.368212354074964	0.467716275844335	0.617775505901544	0.553968547762441	0.507726500062227	0.309577243148444	0.583064632629296	0.352716824995452	0.560554946857377	0.412060716655628	0.583674552633594	0.595086774072599	0.434204380998132	0.46621935645763	0.443968405088336	0.458761990706785	0.494793189130421	0.366864482275206	0.394435208552943	0.420875834002143
0.37557608747672	0.494710964274927	0.28988137259432	0.33913220517089	0.185784040890498	0.534262289071051	0.367707668357355	0.354059451050344	0.386065183178688	0.275113005202274	0.397196824740212	0.398221512261568	0.361015979721183	0.427014948504418	0.21367688470176	0.388945873319563	0.480249416914262	0.360520472335001	0.321569133892571	0.458607311472805	0.381172448567511	0.419344144045188	0.298232381902436	0.222529859956505	0.419717987144936	0.415582021788451	0.274881892609737	0.53413637290156	0.405348735451093	0.298771764521452	0.211165300059796	0.503277343084277	0.454555159866426	0.300871184880067	0.403406098317801	0.334523069982566	0.454120998283026	0.39364390987242	0.546299621477446	0.377931026499057	0.518275725382323	0.557437788189657	0.438951503897138	0.498300621198338	0.450597305878028	0.537391273232765	0.389315987547727	0.338050037127271	0.369311229775246	0.36371569020313
0.559424153571021	0.701022493361527	0.318054352511581	0.288086435212466	0.361092327699262	0.527461725763258	0.743128874280979	0.393612447003506	0.544489333430539	0.285631167699072	0.694715599148527	0.19242712281055	0.378315534995112	0.183633894079772	0.366909601845968	0.0772016469358306	0.145642546165555	0.354979530528757	0.40841530043669	0.739052351510932	0.244309992151459	0.698457085441395	0.511517932279976	0.409202988176582	0.203984778963207	0.351624553922708	0.470972358751546	0.058374346885825	0.424069513475475	0.416027980222212	0.249897860142814	0.629613478704195	0.670540927913096	0.473933076913261	0.385154338286809	0.235863161296769	0.669435353065295	0.382622307734306	0.364326612363803	0.690700253866712	0.463189278068925	0.0559252864195821	0.326812733738337	0.532770878025526	0.469697292396781	0.526004842230162	0.54629443644307	0.354738077052759	0.473593253022627	0.290680146248867
0.420192585437053	0.32709653932652	0.599999800444966	0.598978255384508	0.505488934869183	0.532968815146893	0.376360449156793	0.408799172589535	0.418602214902301	0.53337538540239	0.567344281386792	0.483411450161592	0.475821047975532	0.365063628812385	0.493522592821359	0.527806635538828	0.490880409537634	0.574082191987592	0.495422979014999	0.32967406869586	0.650748616493427	0.353706126947946	0.414958967320399	0.564349413335186	0.666871388681273	0.511736936573274	0.490962650005812	0.366119580431587	0.43930827194204	0.513553763322649	0.588905185753621	0.471579213220924	0.378088970929738	0.48156715337224	0.492094499461746	0.693764874300847	0.419096138115551	0.563000086993396	0.376057659329148	0.463431833942788	0.416687082337289	0.603443459305908	0.597322353468881	0.499740679065042	0.551548583326163	0.544780306674879	0.543511543370879	0.664468803496982	0.535754970690374	0.555977737482399
0.329688062913554	0.273429093214459	0.517317875306168	0.514195595521723	0.488529339255258	0.364196486809398	0.314253380066507	0.388226935880329	0.335280440340176	0.531375283979178	0.508235768230232	0.469719174713365	0.411371290598041	0.413800403437792	0.47032098371408	0.502994000804409	0.432466377648951	0.501262907860217	0.493925633543609	0.326219312963455	0.498610915878884	0.345259848923201	0.506532188735752	0.52330103612938	0.538706822878141	0.460101166884163	0.492746975593523	0.365409152780676	0.391382021821866	0.506359153907509	0.55949098610369	0.418468938514583	0.519499537397411	0.375820331031997	0.515240086012145	0.601593688028576	0.325865116841775	0.548836932476331	0.462908123883909	0.367644719267193	0.397885396688868	0.587013242866351	0.479970240395525	0.509504846070677	0.513200883549564	0.497534317983379	0.467052438148286	0.598090369737028	0.474724792574812	0.489801318699392
0.56099288462152	0.301666823949629	0.410194799820533	0.404300627763587	0.352699042230006	0.525577722130477	0.651142338336364	0.497316575348973	0.538623039189018	0.366057468539098	0.26011656410917	0.464100235144888	0.532184847434457	0.522669989551375	0.351307612052399	0.415374849665359	0.375774324012552	0.474082142463173	0.392313360718057	0.419906148998562	0.418435745173808	0.512643489950586	0.364639787502355	0.359080835184002	0.429653995950262	0.460437331738757	0.405814584105385	0.572230880790746	0.442007922834768	0.409900196934081	0.440525022599725	0.469799107690434	0.587634037847676	0.427245712810686	0.349715228179362	0.419582051159721	0.495413026650087	0.431270807481826	0.533602834977219	0.692591380978674	0.488638764679673	0.616000976887923	0.402168611485466	0.288947138613848	0.485723386473744	0.521992535714144	0.542957073725192	0.452065374430706	0.444958546065744	0.443430901148883
0.45314349518165	0.507002171312291	0.335150627523415	0.306525325477924	0.362009512921388	0.303479520013846	0.444640607486735	0.420658873833358	0.44576474552978	0.357810514178709	0.278590389601444	0.401472829573489	0.451635260189401	0.560506581161516	0.390620208089831	0.401975357664511	0.397248921377612	0.41120978324202	0.376001232993709	0.564658205239908	0.399761102427785	0.401407057952996	0.482955139925554	0.437586545650235	0.390328306258392	0.464210999461347	0.421749798259059	0.309436537709384	0.448777467932435	0.444190984014512	0.414630327252063	0.54148152377484	0.464622440401669	0.484919762789476	0.452183732943309	0.387439465642598	0.51030381052144	0.432151947805678	0.483901084312955	0.584954559575357	0.471325212623971	0.509509047250486	0.448779545543494	0.42733571735477	0.431253083227209	0.521158138032998	0.406110298860265	0.428421481176534	0.429755931157706	0.47722502425719
0.480562345464361	0.587386591265269	0.272788076402534	0.273699216904215	0.378960172382657	0.411589584438957	0.663024913437602	0.3969314669119	0.542528388469075	0.340333970013874	0.436255241785353	0.449986054938574	0.319059906534823	0.704724356834252	0.372998423585987	0.407637036086711	0.448998883169414	0.309038949614943	0.416679257263632	0.671305085620297	0.329917609024218	0.660218429873275	0.482985819176142	0.35630699171258	0.199331365851726	0.419544056882199	0.451219753898862	0.529221089569273	0.505715505978019	0.395764952359761	0.381418890061072	0.196668887399907	0.550159138895583	0.489322705789048	0.561470986812005	0.220046648284134	0.554965633351263	0.315351390401477	0.53643970405819	0.520466055927593	0.576177082823381	0.442408497335818	0.431164972108704	0.495513017690514	0.393575310370533	0.345851482569356	0.450073766141644	0.310971404190399	0.377503340101054	0.425272321755925
0.554813085049619	0.421340975065305	0.501376562912672	0.556109043785813	0.545285865329501	0.465902908006615	0.44334035472258	0.535535227330094	0.486010867936616	0.558725396253919	0.222696407359214	0.50670723359504	0.581104349415656	0.443012574308537	0.549427737232018	0.518766184797557	0.51272142984902	0.626543394061258	0.544284916733493	0.419810802415295	0.657529953649296	0.418606781105637	0.479378231704737	0.617370122957124	0.666745711957115	0.565580283453141	0.540809592904894	0.453775057108593	0.552015608520343	0.577824628998682	0.593707687158951	0.52872141260106	0.519664140557662	0.578606483707969	0.509727039849726	0.639581892755921	0.428103839686629	0.631015745270639	0.519528701842847	0.494626189454294	0.513264896439145	0.507001101415098	0.530010188294398	0.482567114845198	0.495395313630061	0.519693583993421	0.570013486998602	0.633651253162562	0.565815017112637	0.55122975301463
0.398261087149423	0.388737564939579	0.506801839697434	0.524044372484696	0.608363803540407	0.450175476472376	0.257660097880522	0.529137140399711	0.4083270625928	0.534215418098102	0.473352572378733	0.417771582196684	0.579833840356317	0.239601291438607	0.545042733145035	0.472368447924955	0.517913298584352	0.596803729875216	0.499068799210663	0.304066854079446	0.643309994268171	0.287321890069447	0.373611570237351	0.590566361901985	0.657684542786755	0.499828079552183	0.498250735659122	0.416024051285956	0.464695210528569	0.566254795242521	0.596510645306576	0.4269041153323	0.335303705892931	0.377085799135565	0.46529373508488	0.651362719096259	0.380227066339142	0.589406284386947	0.396908213880196	0.370915788164029	0.406912086332758	0.415249195947486	0.625250571166252	0.48018371722611	0.812227915279712	0.69494615018434	0.45775095380445	0.642111340926064	0.558605633265991	0.540042267538288
0.380681983709022	0.293168949127833	0.492991398570183	0.508575542352794	0.462505605550838	0.526342586687552	0.319278810794579	0.442315541383255	0.411287715684767	0.515864372388517	0.456887243995024	0.482040515219293	0.495962343430768	0.371346161899976	0.444090515104892	0.518891411783731	0.433501879509401	0.586762039246	0.475963109067609	0.322800430596129	0.604358198907356	0.362981724007099	0.488743149392444	0.527133471622466	0.587439830380778	0.487980202787651	0.505458854672913	0.426180308278668	0.442947902364466	0.516445885734658	0.554267059279032	0.453570336506253	0.49651496378439	0.47219672479064	0.525563820106859	0.640537289634508	0.427993638060314	0.54289210386868	0.465199255640702	0.427397991282094	0.427194024059733	0.677863581994519	0.540566505290289	0.509417357775149	0.45456261856406	0.551662990353241	0.507985814852053	0.582829103937808	0.477431089070747	0.529508631796151
0.207434484007672	0.521202970494863	0.400922927579715	0.453219863424551	0.375477876868892	0.221785267816536	0.0213591431606798	0.485936158966718	0.128165087217016	0.283846613748594	0.765736773143483	0.588797020419257	0.387938896711951	0.14189928056088	0.419326707643973	0.209078116945683	0.533882538330665	0.41174261744812	0.564810763072323	0.0414898818614148	0.381237782426602	0.173377948787295	0.523044785816097	0.335186277750676	0.42032441368574	0.0458831155281182	0.375301400030307	0.191762511003736	0.525879513274699	0.421083461169018	0.464814005228293	0.111933009898841	0.371721642362263	0.490942142041483	0.196682161187729	0.445902176152225	0.0932126777567621	0.431385597099169	0.128743486945539	0.605492034926784	0.670172332714856	0.0995282383484588	0.578997737668673	0.410456619267323	0.607877681171669	0.562039455098522	0.259701854332016	0.249939756557943	0.528470225263913	0.52729105730713
0.567315022881627	0.621059532786508	0.292953642938225	0.29370979419257	0.340108711640407	0.493798198509741	0.637553356185016	0.436088722165784	0.403424702525239	0.243351942003679	0.299813223222397	0.483005225834816	0.258125011279789	0.608911625659798	0.365387969367868	0.397768142838079	0.340619818570691	0.271297902467768	0.427162023778609	0.637382501906222	0.303655262205314	0.620632578496139	0.366424777638705	0.336004391693661	0.230197122513658	0.388451839000671	0.457218603462182	0.521640746964636	0.460639355104073	0.423219023394523	0.375709540217438	0.569592650626956	0.608256372546995	0.535337570461506	0.44730726280947	0.237319117417634	0.668343714328191	0.367134614205434	0.547406258130341	0.590908697910768	0.555828557833247	0.467698372993193	0.389728591050953	0.483248475812061	0.314810782394424	0.411484653280466	0.355540669645217	0.25851489480912	0.307392841175641	0.393489913139772
0.542948715617526	0.515257277979736	0.372381169019706	0.38074224028331	0.275979310740615	0.52886137389652	0.647123618466722	0.460438183703802	0.503440330710418	0.356202514239247	0.407915536038676	0.433104979209774	0.335943587421908	0.623342706747679	0.341977823020253	0.433118406257278	0.441284205204831	0.368617097827588	0.362248545904913	0.652077676800393	0.370710594041029	0.557875976771553	0.44984313878636	0.293662999670584	0.365608684879213	0.432483860597594	0.453091123718712	0.485705585513643	0.497324211431703	0.409267677549649	0.346623161614157	0.6110179214793	0.551478609840329	0.559423293864515	0.447730061844764	0.358418098376472	0.628973595005137	0.376276752434848	0.531145617219613	0.361753400736876	0.539577619662282	0.513550089767487	0.409624864621172	0.467618412300433	0.422987945736081	0.472095259548828	0.440857796987864	0.375446320931331	0.450481380117268	0.436312039943423
0.627591839136228	0.084786086207003	0.312829331666976	0.287493221861121	0.413105905480877	0.405055562684105	0.496250989036791	0.366704556784155	0.0703242778576383	0.716381596108461	0.725366849047144	0.413011410848122	0.483210221694215	0.657984853243998	0.226102378203507	0.415120413538797	0.534265499249006	0.271960206577771	0.297967762101937	0.488629854453267	0.0836654831683114	0.109195089918372	0.536488780963153	0.219113840524077	0.366964706305594	0.0605544917898693	0.489892965979167	0.503936444173058	0.561564903853691	0.323770376867496	0.181873969136982	0.559819280352777	0.084207110724872	0.614761844069189	0.111722029798904	0.372986796350156	0.640249118557305	0.280376395491854	0.172686244871091	0.465578282404045	0.642711412172295	0.663277982027153	0.481212892026731	0.660764936061755	0.409597826276605	0.570887660834766	0.488582745699309	0.391442028400643	0.428913547310733	0.388500520480667
0.290487377251778	0.28802545950072	0.458739175933996	0.430684163316696	0.491518592900545	0.349291527203159	0.279303768889992	0.300661264633954	0.358922928629581	0.44026932224474	0.855197894801111	0.513404976879428	0.477313707262398	0.32968684181296	0.507502319208012	0.41767423973113	0.435695267950668	0.405579650723411	0.47054202439061	0.341827535308363	0.363676148493378	0.396754224433128	0.538002623482307	0.47553515445827	0.461573534173492	0.436501535094176	0.506200796262263	0.32183823252369	0.55406178074394	0.539333103578133	0.498946775713875	0.461573032298684	0.377680355372863	0.310470529816898	0.486847242330248	0.459560641870334	0.524150279916289	0.404913947076271	0.557741780697527	0.443845406121398	0.418560711740371	0.663037725086641	0.452569241681663	0.471436096159301	0.513918614874046	0.464249493425183	0.436049373687254	0.436968995674304	0.456771238404914	0.482448324485647
0.692850408764503	0.706346860617406	0.429781422954749	0.343676290226538	0.277469483767896	0.66139694547682	0.786976772872907	0.464406594783852	0.25775885129185	0.259652602028094	0.572808731541689	0.489337665601384	0.260595702663777	0.740870706315101	0.302402772275267	0.266117716322198	0.562783514153037	0.345223599595406	0.265402465948689	0.535072693381499	0.435633564970049	0.689983939264514	0.333700323209841	0.323844411578613	0.409396960315247	0.610959043263267	0.276655708883786	0.622940527601526	0.671822866543649	0.39918105630955	0.359110641148077	0.542281207507744	0.707573473742819	0.382242944054574	0.623583741250243	0.425400085369997	0.718306122365572	0.341701384731038	0.661589201278536	0.517891898137394	0.744304836256598	0.175828658852777	0.26695682683988	0.279034124549933	0.586574113677011	0.58028044495524	0.569199978082418	0.504797555440917	0.537722875182227	0.410012224179192
0.452651275365386	0.571002042541186	0.377219748804511	0.336930419991051	0.385347617651124	0.442108485944451	0.631528859054845	0.449278146769183	0.527892491625186	0.354650468575642	0.423441910069425	0.484317220920261	0.396054663415558	0.50648461065179	0.376774393846947	0.403598113906853	0.468097598334002	0.364174313602662	0.437351254295111	0.641069766170443	0.357321608741541	0.63690120314939	0.505532129578868	0.397171972963577	0.333471822179143	0.440882938591388	0.473847867626438	0.509008739923673	0.529882982289941	0.422309908858717	0.406546675264281	0.567659750536435	0.56870456338763	0.423389015214679	0.545397974714831	0.297599789150882	0.561348578123171	0.370445021937995	0.503389630101843	0.532499222121996	0.570798056687364	0.488468438650886	0.433532258656527	0.490887081639488	0.438832466164441	0.42765314851406	0.497695188153239	0.368247827392665	0.448461505676537	0.448771274964173
0.68949447380635	0.58813382612413	0.21286708375139	0.296225898685237	0.190893104387204	0.658975075403743	0.788904247710044	0.236737584878093	0.723461635435837	0.196453823845472	0.61053309311029	0.639275674783013	0.632624507219898	0.753790941721372	0.223467285527781	0.638252019122034	0.633478169266355	0.173033905417821	0.463111046798515	0.110339445371389	0.378515949531857	0.09900130626662	0.173293629772326	0.251103567385236	0.451497099184627	0.604480936067983	0.351165882218033	0.504876936899205	0.657149364531295	0.431368335954625	0.282984499696071	0.12988539182244	0.156061958455561	0.662982279039067	0.15019814480384	0.184126392986778	0.612869480658679	0.373369370145896	0.157169219789227	0.751054486002473	0.72936308443879	0.691122535953631	0.561019164972451	0.65972012079014	0.687087739512134	0.61151170792615	0.584195805109547	0.488416104136976	0.512418756678301	0.534865384120623
0.525887052784339	0.445750500660782	0.510920282832926	0.503284705704178	0.524842749875916	0.546515648141313	0.633192932879386	0.592421548780549	0.552785493996228	0.544564548814337	0.672361228096889	0.475756726967771	0.518192834741103	0.323548647670835	0.571883369645065	0.474016052876287	0.655677130736861	0.543648538605766	0.503600603124823	0.235608313793847	0.594773005059773	0.544879378014372	0.402222627174058	0.587912907349759	0.552374135765768	0.539839442411256	0.519267432719971	0.644403015250943	0.4011190977397	0.519818637131374	0.481931661904549	0.450475154717073	0.491647761888643	0.310969349479926	0.442849689643874	0.614214601068796	0.451254539811463	0.560122856715053	0.338557760245811	0.319588113868406	0.328828596121344	0.613635494323026	0.49303366884575	0.708043922933422	0.454011577243316	0.447943022965764	0.522647936523417	0.628883203868359	0.533187532065421	0.442668619976995
0.532503327721689	0.64039130694067	0.421991530960232	0.429059917881092	0.4014479676369	0.476764117471307	0.683013743336859	0.422908813324953	0.333308316319255	0.486303012679866	0.376861716802028	0.436902848138164	0.594990229749633	0.309943305892572	0.418974818584953	0.432258104302676	0.462058713548613	0.417287648787456	0.407969302963859	0.376295317758647	0.62069998881323	0.346262333947436	0.493710772591563	0.454071040394457	0.557568959594017	0.586370943902827	0.430326734339501	0.452862987867992	0.531912452136433	0.445414953573597	0.49301491471484	0.566652345012067	0.410001446940152	0.602060262228907	0.478245295452192	0.523509380205496	0.556281919133261	0.483702956584561	0.331926281890908	0.318762923837982	0.384780356650882	0.481435777498644	0.54218924428	0.525701614838481	0.49930339025201	0.543625800716226	0.517421156864035	0.531947940628175	0.503756880177874	0.464335890249877
0.416785090386698	0.409083356419527	0.516580822496129	0.518256465464192	0.611703703337048	0.468041530074075	0.328003262928135	0.54454651812412	0.402580673766698	0.548088166813714	0.411283380547827	0.443316876740629	0.578076336773102	0.263891239965713	0.556457781009288	0.498229114391777	0.450894808357235	0.593677051190547	0.481294314441388	0.335612880527302	0.634681663745296	0.344546273009864	0.399523070192871	0.58647078544433	0.653082949048114	0.499970521075958	0.537012407910275	0.394965025362183	0.47987431956188	0.556081337358706	0.617156165900623	0.421761312161232	0.376324259337617	0.414448885909565	0.488339719475825	0.704685498517899	0.348078472203117	0.569136880792336	0.435018458585159	0.403305393812238	0.473023017214518	0.399928543132589	0.645957872964532	0.474581907922221	0.866175649313732	0.699307122083113	0.486556255742991	0.613777325252058	0.540278816333543	0.557630206451216
0.60365106189754	0.516619971126359	0.347068745168409	0.351310911967757	0.453590291731553	0.49103291283981	0.641750131021064	0.464067118023474	0.506669745084925	0.433919148016745	0.564694661455913	0.507037272155075	0.482855552365317	0.632165056329299	0.459008321865588	0.431780428868707	0.539640423327826	0.387996402557086	0.442281168247696	0.628996293583392	0.361943339285165	0.632599236505793	0.591569266324315	0.419325595412896	0.415399683096051	0.449550682214891	0.473769486941319	0.515973137754357	0.515699801144925	0.460174957295851	0.474586696275434	0.542444101651661	0.599092231302239	0.533029425787045	0.521217775454797	0.268553485397459	0.633211827202135	0.436562924143666	0.511129469656486	0.567517923519632	0.55310693349948	0.472980236972214	0.434001026158825	0.47549270686179	0.489998023992329	0.469051116218205	0.53914183042457	0.383384995789059	0.44262011676339	0.4630927431217
0.513768198957418	0.421692445831973	0.496955521092491	0.604125850118808	0.641605918836566	0.535922793366473	0.418536159400533	0.577572365500136	0.486972341326027	0.622034431311181	0.152463193327143	0.528451333183567	0.639215851693632	0.35962440301989	0.601751222447787	0.567158605568986	0.587064054251622	0.655589863044745	0.580681194611146	0.369500159118508	0.746217821408874	0.382280492292708	0.474284197887414	0.66583849293554	0.846937063578369	0.626252050573568	0.620367934513905	0.532496197450136	0.54932576535607	0.648651497538302	0.662146748629636	0.504146370570597	0.512554085630738	0.609098022632513	0.548780943104791	0.688160145398459	0.41291367244281	0.69325392574414	0.555760103239456	0.463560665963719	0.490293385815351	0.537853386420666	0.59970084898414	0.486293377705817	0.521618978739339	0.798237869944392	0.588774609441905	0.706964389767478	0.656021325426439	0.614179706614457
0.357939547663861	0.329222352511912	0.682027078481876	0.587988174306869	0.613042971227208	0.622056731528282	0.304878218231217	0.626711298883896	0.387028915233339	0.596120011094668	0.457137528899761	0.437145891867167	0.529984189763029	0.353640037148508	0.585748894492261	0.666574324599288	0.389082357361825	0.605643500704326	0.532233736607562	0.56739833064621	0.605456578648443	0.534590586819767	0.41068663679391	0.52237004891658	0.634431887314961	0.7026806070396	0.43684500145439	0.546504857624608	0.448674877678245	0.478340945530292	0.660123548583625	0.572455945695822	0.48938487774188	0.420502606119071	0.482978375511179	0.624688921226569	0.376716232212409	0.620975007842782	0.383658935470271	0.43602707749698	0.362572796808836	0.484216799111068	0.503556924387102	0.685493271840148	0.352025365493913	0.478673278918992	0.580028505262938	0.612988845208772	0.548938016027442	0.471730581750614
0.340656786054168	0.675168452149182	0.507988757790481	0.532761349910049	0.549075288781327	0.398435640175877	0.280603645577563	0.398572370026607	0.664997779058307	0.523041514611743	0.212081579764058	0.444764629529155	0.37860837485639	0.302237277750705	0.537319990934579	0.523506464324052	0.610153036584562	0.54715649116872	0.548036435037347	0.279127035894351	0.517724945598593	0.37215060094618	0.450542385708352	0.591685078896258	0.479097597572957	0.398170354012996	0.525877630267676	0.273616430877829	0.470798316337601	0.496449748858851	0.557328016012088	0.385079371919865	0.330378888110431	0.629413640904138	0.480879832709825	0.563385618480259	0.377708063875933	0.589363241755494	0.339051623932079	0.353331798945034	0.378768071603474	0.299159359024416	0.589257568971896	0.572519600540845	0.586369922587859	0.416613642095705	0.459783050872919	0.536473315518223	0.534206943848539	0.472184119803359
0.434569587130033	0.413301291285407	0.615230238454754	0.570261949111732	0.473345145454105	0.568085819926321	0.435392888834175	0.471479837905281	0.418523916786679	0.589465906935248	0.387830710387554	0.457951872848113	0.610571982773002	0.396997704331071	0.467256308719823	0.499346339612191	0.534034508764054	0.521959505291353	0.466976521155227	0.389574236308361	0.549511615153795	0.402417514878354	0.59987090735617	0.501107820384959	0.727635509041125	0.522345564230171	0.497547504320425	0.427977368603303	0.541932692808904	0.535654142494063	0.535702056360173	0.4882413365525	0.433996738291427	0.443883084327259	0.46710188361149	0.685020247317132	0.413701284264761	0.517249901457533	0.425095390828855	0.391487975720322	0.450154398644123	0.571753718233545	0.549377650041783	0.641459847723169	0.631528849993348	0.45464821687014	0.496182081025871	0.697815277601791	0.519694245378204	0.462831340685452
0.445893120927428	0.356033139937854	0.690330305498182	0.732393433898521	0.583725186678669	0.467996865892495	0.333744509240373	0.485878183719616	0.466779475345765	0.614599276656495	0.473612283918984	0.455479262586805	0.557234249317293	0.536283315182195	0.503251657795071	0.503690329237623	0.599624904529827	0.564733756628606	0.489152505930795	0.357644202752599	0.627087547405776	0.419726108198213	0.468400423243534	0.542298220877664	0.819987707149102	0.513750456544337	0.481702502139546	0.464311741217664	0.50820758292256	0.535396574626322	0.612084685824581	0.468110006742906	0.42286318435479	0.562957688602109	0.649163489984716	0.805847774395354	0.359344839013794	0.549774235459605	0.374120425671498	0.436945477541106	0.459143270000776	0.426503230363346	0.725993407568051	0.704195793888271	0.633779512282624	0.573611560019623	0.642089097679263	0.77119908562435	0.550947722066031	0.498219364024965
0.257799790030764	0.347702397110676	0.751477176770311	0.790444895733505	0.741758095295191	0.413328034320772	0.237688410591176	0.583888083469026	0.301509201779059	0.593811352930109	0.609911946532323	0.479207705861494	0.519380658524212	0.483973481044083	0.750088008178345	0.391184128486113	0.383864569853818	0.647856249794266	0.655003374214297	0.269452425825919	0.703887141312748	0.466789343532849	0.433395775198047	0.658334790086322	0.667850412579614	0.405752795515296	0.678557483352968	0.541118195736834	0.435256750011289	0.677735059569208	0.69088371882122	0.305128700359734	0.298083292224719	0.65435321095699	0.509069958477393	0.633293673799362	0.352101683195788	0.715289600363862	0.342727930528094	0.308334424074751	0.328335332900315	0.494360260576701	0.658978636006524	0.434125209672209	0.433273481973874	0.604622603459489	0.518849009374568	0.600716584725137	0.624395218239693	0.510414245780733
0.340859353903011	0.32419719704996	0.588992408092593	0.568569907690713	0.488746438078539	0.401487476650029	0.263427955359692	0.346969665184553	0.721056268857659	0.572342215747276	0.439506236572159	0.588837074867318	0.571276870222759	0.38514891345561	0.443455907250456	0.661162055845215	0.604835027033037	0.531292283915965	0.532033198299386	0.28785166511689	0.564449869507718	0.351808336303671	0.606363623338862	0.478116325085401	0.575993275066281	0.498589011262398	0.503472946456912	0.380713827877749	0.513925228442818	0.480445698710633	0.483559570875405	0.491919081387744	0.38481505630612	0.395844819674266	0.520773754896578	0.696392451174773	0.346977171321264	0.482794840108787	0.37866082602543	0.381678211144063	0.37096990201324	0.380822919662052	0.55827841577482	0.717815672877081	0.584605840693146	0.416000752958669	0.614406859411958	0.581079210281033	0.468772237541643	0.480955985228009
0.321116438840238	0.285800834712044	0.690723572259724	0.681345538612851	0.648999178074967	0.611754711784404	0.212984385200688	0.499552371276169	0.488882392971178	0.688116858765551	0.36665555956548	0.61892400905983	0.59825949307283	0.564008728377971	0.695773449522591	0.689716334362113	0.398547571310396	0.614145624876123	0.59902605182374	0.206049024382636	0.544540761153036	0.422887650347978	0.671530322715898	0.705573347577419	0.78115372128195	0.520101070946651	0.574719809523553	0.460916275055758	0.491342624353471	0.701744137407653	0.696248510799154	0.379300124025829	0.33315970450721	0.383260899318014	0.49276438214683	0.610589146770943	0.343781784555918	0.610161062315084	0.277523901267277	0.580791716759556	0.566899460219424	0.603306261356834	0.624441550701789	0.503524097492811	0.644466949809089	0.665723477386881	0.457106473412619	0.678768807834162	0.627308325686719	0.642572382723326
0.707345894893413	0.494608761138707	0.573792185255331	0.567651382246828	0.510938395651408	0.623354463538177	0.720367705202329	0.511816311107167	0.465510281195736	0.464720437603763	0.469563087977972	0.397639273439512	0.648079370761785	0.249422176315816	0.479670894574477	0.53767056978064	0.424000579208102	0.511615187195517	0.539371936171264	0.491856645534232	0.602988852814474	0.478756863500559	0.443779741014828	0.617828460326654	0.623771044652712	0.446279716906547	0.464858821427355	0.685625448978933	0.540010583163202	0.539422582753934	0.53022106142763	0.491007763360972	0.362148020580252	0.347879307420361	0.492815549314335	0.633568388526773	0.678828594112737	0.578192761946237	0.463501797086173	0.491207890789437	0.402023458547266	0.437306117685685	0.5876749024605	0.567880807351487	0.358394358134941	0.478529981305209	0.458995708608448	0.683852920043228	0.63739050983106	0.48812121980997
0.493324157239529	0.617307898839988	0.465633777495411	0.390353255017518	0.348415275193922	0.39362527934887	0.477800097827212	0.456338658128078	0.403421306761644	0.341780925557594	0.420330375397651	0.383346890121726	0.53726867002641	0.702110754892976	0.424027126772593	0.433918618961803	0.320226614740552	0.418880536808359	0.394090803378361	0.234819351325483	0.495763328417583	0.40776747881603	0.330296392886212	0.460879538746163	0.424914111061302	0.591928115905353	0.579870887260359	0.577610677502556	0.535789626467419	0.536754801901408	0.463916249927264	0.361158159204234	0.381558491150438	0.48167549475777	0.412593024273707	0.461325421297602	0.516287818650026	0.409576308230502	0.617502912572879	0.483871471047493	0.511846881228312	0.578512599165403	0.504468041020387	0.309400932422959	0.350632666567037	0.518191474835869	0.576754646328398	0.518796663877157	0.510165125701151	0.578927232609884
0.461904505337617	0.446194635595286	0.621495127021862	0.665278260169576	0.625860885348253	0.467399324597714	0.230502370685841	0.417756080181584	0.417987576693428	0.564936714570323	0.581700816695448	0.570199657615961	0.433960855448664	0.792141502019406	0.563692639019028	0.471061873384326	0.505901053497578	0.466476258540935	0.591968241269856	0.414136967725316	0.639832900468242	0.368212509964392	0.49922407154592	0.563684564683329	0.571397017666043	0.453813105898353	0.608798357011419	0.583540654512126	0.367699451726111	0.506480340492329	0.597768953636764	0.37928480548983	0.509460817503259	0.810478747962998	0.70467955502369	0.650010500535195	0.404415616235973	0.536019913624751	0.596699521095543	0.531833014381711	0.43140763605195	0.383751560657992	0.453664005587808	0.615079587150261	0.442928941367272	0.482507711563019	0.568196323868309	0.5757812774739	0.581072271579897	0.544653135314131
0.305255659692108	0.413509563368274	0.542779572785739	0.520156904836824	0.46534787464242	0.530616607279537	0.470519239593353	0.453828987631764	0.385251548579431	0.47064525550199	0.436381774581461	0.534920503940434	0.448105497448576	0.401874674258837	0.537130719181261	0.570691399546254	0.438002407551787	0.449999297783123	0.468788300887062	0.450669760048028	0.439859309685341	0.472897957905994	0.527601588790265	0.538027151485363	0.56063091332604	0.367847157859776	0.488193633208813	0.441422155142007	0.520833881765837	0.537375042879615	0.56550687657604	0.51579404850522	0.496908638725291	0.367864903235089	0.484379087034229	0.454558692444583	0.521661829685815	0.522007598946181	0.436627121155333	0.462575888565903	0.453989408371363	0.461062967487829	0.513459068986092	0.48512284482196	0.529016958945067	0.538577669521069	0.467647786313721	0.584075653934058	0.507175934782321	0.563306813021907
0.429831341234262	0.335524764225941	0.542569419435368	0.543268592213511	0.464604252191532	0.472996522892144	0.384532159709683	0.559747630871203	0.455745147582001	0.527131824285063	0.493206796877918	0.455281777252324	0.555596018945374	0.40816537487745	0.474216197882363	0.504594692249226	0.594833895683286	0.60996571798068	0.46669842418047	0.377510581343761	0.549362593832271	0.391763839595949	0.535979939449557	0.534824945659242	0.650042513294097	0.519564357804432	0.512288319069961	0.470280469421886	0.49717445017956	0.534884317610564	0.555422581566072	0.455309901607977	0.420544128575246	0.473792015970786	0.473277959274677	0.61667001419707	0.440704488702393	0.547797324347521	0.36884019682734	0.383397191964635	0.453575165066206	0.758393094655749	0.557647659272284	0.599123573096702	0.587768949155889	0.50129508961163	0.599166629371508	0.626629117926604	0.534290458008675	0.51823858369946
0.565699216523474	0.560933024442674	0.334613003606444	0.308696778967619	0.366881486793099	0.502906336943341	0.580814036218215	0.409465035070419	0.510078617405668	0.329156208149687	0.611368775696738	0.458086848787637	0.431211986735798	0.659025995151768	0.370403240360946	0.465419172183678	0.37573330513764	0.34209864708879	0.420444823463359	0.630583943960142	0.310701133556834	0.617805013357773	0.500631498458384	0.358559934800426	0.357008845395303	0.448337717319057	0.48354762468408	0.490212556303606	0.525705652086102	0.368396773591052	0.37025378495975	0.548957587351487	0.605138952900438	0.505120015131171	0.523738631069346	0.28174283072854	0.634256677699117	0.399816773386249	0.489546367707548	0.616239208031908	0.575958945144904	0.508520769490498	0.365453121704143	0.479632878217767	0.470349908056649	0.435181461323714	0.480062191018629	0.391384970238181	0.438609535332791	0.442616133657754
0.443636706318079	0.279416053983417	0.404890620054054	0.451346551664553	0.387709568216289	0.327542019506563	0.642778840657185	0.437265928673914	0.530937543672456	0.410930078536439	0.315291627317518	0.460338238425782	0.454411190219215	0.344588185182907	0.432378390677442	0.470370524825264	0.393909027765816	0.519347802529554	0.489216543291369	0.519792093665222	0.440606547161735	0.621098642892986	0.46365397651575	0.394719093175755	0.474248471677769	0.596928741398059	0.474099192320665	0.451310785100029	0.572321570305132	0.451782182595068	0.508358308754609	0.477777006715853	0.671569655329446	0.340158828127509	0.357912360187225	0.511682998596267	0.503555954943598	0.521457122151882	0.479130997024698	0.625569967827816	0.522312494432214	0.53741279770928	0.566347037460826	0.317619897964333	0.567338148944679	0.394427809994639	0.519463125155328	0.448484112663804	0.52785362170644	0.519519422281315
0.363959777611843	0.380758501860047	0.650895468961303	0.594776962442221	0.629973896975496	0.666228683968758	0.357050863886733	0.646131661153169	0.366345049132823	0.569759532011911	0.305895711367132	0.455967257411289	0.46131537555386	0.358320032670492	0.594059466268221	0.593957551254364	0.451559877278189	0.637000433131487	0.568599774354038	0.602082880566455	0.667720898976587	0.631911066462839	0.506005217648573	0.559456332705432	0.577209276457786	0.637413991360785	0.494503451866028	0.627724086731264	0.465351046931207	0.513738006399326	0.612207937364961	0.465324091531498	0.438920902128922	0.424236006389494	0.46879241919579	0.634556761839512	0.45099342456112	0.626082242794706	0.416303764597959	0.479693588677194	0.342564416150547	0.432430773139634	0.474005397003189	0.662139762740444	0.365728063658527	0.545366994095612	0.556559506542426	0.606180926633538	0.636902922513683	0.638086888669636
0.554311841266465	0.692974343686373	0.351413197629722	0.409497903563302	0.464055505951629	0.590277137718577	0.0609507757322083	0.188514129945286	0.48640283480896	0.389330760435697	0.505408396704557	0.354104022806164	0.45476034362158	0.281305252940989	0.467643993720647	0.218503525019888	0.433958530102967	0.457449258988403	0.452675897138397	0.232738981955883	0.431670311056452	0.333284253999504	0.635758501700869	0.47555940990398	0.307028557998066	0.566178741827968	0.574933311474337	0.476626366590526	0.421331001210048	0.471883581682487	0.473565810014699	0.548315073116056	0.47231804341351	0.609636840110985	0.647548922544279	0.351156883657289	0.619345996480037	0.436756365722021	0.506993896877476	0.494458140774517	0.145010778121872	0.0762569051012458	0.46577741979824	0.348377589758073	0.516265400088736	0.532133949249373	0.560066912727124	0.394049185199099	0.476543872845465	0.46627471499189
0.38653481744321	0.417665456949454	0.485656737306589	0.444931818045967	0.373143929772595	0.628226818530231	0.249528232476002	0.559269820704368	0.642120061695561	0.443561829624788	0.261882381105926	0.446352294417309	0.36866308641562	0.18934300327946	0.476351690494577	0.548244937647611	0.43930336085065	0.569378776327777	0.478895482688768	0.648774577013654	0.459519807270043	0.637245949032102	0.301096700004031	0.345698260112763	0.480578168551394	0.637819037292382	0.350002860117767	0.723785537948791	0.341450108948352	0.363793023182994	0.452299461299645	0.635399059942761	0.678157309004705	0.652946668835356	0.46742578055648	0.494838973076017	0.26168326636588	0.442224394650404	0.559354519196967	0.668774283709567	0.726523309009609	0.712229427008407	0.383046756589815	0.572156355378816	0.516630370197855	0.394851998306759	0.403341764304102	0.385497261419825	0.504627933935823	0.394327845200213
0.593985414111686	0.0450621142652919	0.385719719941996	0.374842936093725	0.0966510482343034	0.489121774288594	0.0362650586617665	0.237747479298008	0.635446822714802	0.415932600424006	0.589573972850897	0.486578894691928	0.51322106473563	0.630339206168705	0.128903494830417	0.556837953001563	0.5418687714179	0.458826958071326	0.429166905842039	0.500041367914998	0.439801950072324	0.62489032250391	0.553729053500567	0.0966158099885597	0.414600019466456	0.551174683236721	0.161476099715312	0.380082795072211	0.518216387351396	0.388492819911736	0.206010803857588	0.536920182803243	0.103040805033604	0.575104519373523	0.564311735750712	0.43759719158072	0.62240471228082	0.311456964369394	0.534378941186317	0.52444212741825	0.0587325657725472	0.603839190936321	0.527455671980025	0.568669120403395	0.574986050142343	0.49191686444649	0.531379486132249	0.436620787709851	0.493984375423805	0.481588459228808
0.857144002686143	0.59604457799413	0.813627410928157	0.911677352772552	0.805025538486571	0.5878545471593	0.752428608447243	0.504389022857266	0.412284042913632	0.754453035833823	0.069329549491875	0.619095231370455	0.555589110972147	0.854508162009046	0.887456195037509	0.587526891257118	0.571592955381064	0.632754120333102	0.686487259209607	0.34686612715606	0.915160040871809	0.410747747347088	0.536656565591968	0.798067408528851	0.817383698679579	0.529339521338982	0.760513490378767	0.8587125509124	0.541943468256641	0.691519790020619	0.847788165547108	0.451444076417363	0.433081382279672	0.375434070514218	0.621065562308449	0.818791702353343	0.320196165573831	0.83380874398274	0.48163328872094	0.302583528200362	0.378632808170094	0.414219045768252	0.57877693880471	0.486188274740546	0.431107950035522	0.48571978468609	0.599808793743128	0.71815687555462	0.706545427560672	0.633738244880963
0.416879089088638	0.154970397057355	0.323082902553782	0.514683343667587	0.576957892046006	0.488302189369164	0.156829135456002	0.638102024108953	0.478764629609244	0.460357554713085	0.61021108053362	0.538876937644626	0.490485536878259	0.155924573758009	0.557705770658857	0.561998774787216	0.78085934443187	0.528066144298621	0.523408498472641	0.510552550604198	0.620307711407863	0.15869554262371	0.643288931526689	0.544276810802501	0.770598460802154	0.522696961706686	0.517376572636389	0.368909159811728	0.449698146600078	0.655403535369695	0.579926776687949	0.524883347617863	0.366026222519708	0.753952755371825	0.524844589366737	0.69663757108523	0.468385689148097	0.596437423172629	0.350521442153264	0.437087919985166	0.541382484756866	0.853680756404686	0.604643817256509	0.505145358707809	0.587415057877669	0.454938335471046	0.680605897376342	0.695591676755123	0.580544756071436	0.566653678475535
0.553846552057588	0.54801517173226	0.427940542708862	0.462919904384346	0.494862299825883	0.51105297012551	0.558626921422543	0.503991374482323	0.537867022352804	0.462818151162834	0.556152011806344	0.487453417520877	0.496401455038572	0.546808031579951	0.448857919345972	0.491857355111766	0.510449734500408	0.474040668327558	0.4840148108043	0.577876594577813	0.449965260692813	0.567320195768105	0.533924347822025	0.487040713323897	0.434482574477076	0.502744669043524	0.524706551118339	0.509373051084944	0.513836196617643	0.51051016467735	0.502483247219602	0.525928928473361	0.553523194442498	0.502511569588109	0.524780917031091	0.414424566618262	0.565454395517714	0.483267642240388	0.525388299717511	0.605101619155089	0.607412320740083	0.520643991586945	0.481913139212825	0.453315505625919	0.490645486906802	0.502293831453727	0.499682594041034	0.497678307236237	0.517406575835797	0.50531676698726
0.517784261626337	0.595949870931404	0.477801573144377	0.449098370882846	0.616044564997645	0.494627216411945	0.61287574341967	0.545081631988737	0.589727680242315	0.424345969302191	0.267783936042193	0.499246716290451	0.451046376563525	0.625662593933015	0.445667533960724	0.502140074307667	0.467764197622815	0.403022250645831	0.505178770763266	0.524109854135361	0.589596422119383	0.481189679415913	0.556742605730182	0.542866589969902	0.48699259370149	0.563294914791036	0.591788088078906	0.424811785586708	0.467929652540078	0.567277230734772	0.46368453072614	0.56714924512614	0.606059805934299	0.529673910811154	0.53888292339381	0.506832535576307	0.444126003404415	0.468098896233554	0.459254676125535	0.444444654111331	0.613451749327107	0.560612932635424	0.487040628993695	0.456346662663919	0.552339726030291	0.469416305669409	0.442677931508924	0.574709251980672	0.571323862976371	0.548409743816226
0.23340605159215	0.424768194932512	0.387579419235973	0.432838003113652	0.408851480792464	0.431890923402255	0.343959874954824	0.38195593806071	0.24540143413824	0.371611676943819	0.548191611239749	0.5012342825126	0.394167074522514	0.261107643617134	0.419884320815497	0.258325200022276	0.502783278572544	0.364081906780522	0.505126150309959	0.440195372105754	0.366928362550884	0.460737997165345	0.547619802409003	0.389074532910539	0.394865994652978	0.240642939191814	0.438386420509022	0.554285882810751	0.501482529702343	0.448326434245573	0.427561504766034	0.455444474323769	0.39753028951689	0.409732612689579	0.374997950771643	0.378118399635245	0.311066405675302	0.432087818779206	0.399677957836027	0.517142126546427	0.587455457594375	0.225455031376362	0.527563452031679	0.483851535509671	0.530528104007162	0.525603385506181	0.416642695298409	0.324619257161152	0.486488294879682	0.499534713455543
0.593565084444207	0.456628239201348	0.467789170155661	0.5344854187219	0.518037170989206	0.599451775365016	0.416092199358807	0.51215208118071	0.503007199187034	0.552298932929658	0.322177024639462	0.486413579916655	0.557812757046857	0.44252071982695	0.495061810558121	0.500117417729036	0.559791610139144	0.579288149705887	0.517209829444819	0.448114528911227	0.582316354784127	0.552417617537125	0.518981283657219	0.567959861379536	0.683071192781991	0.528339682774994	0.5288192885263	0.768701408716134	0.499056075537015	0.593685285295524	0.577269822989625	0.505186754032507	0.55027958849147	0.521224638673903	0.511103148704167	0.571931060807529	0.48137820147072	0.586211670938758	0.488704873727137	0.497151353595375	0.490387939105808	0.563489121878952	0.50470872016204	0.474029850628199	0.519464153784216	0.807738336629034	0.549172883725295	0.590230347994642	0.604299155104563	0.577041358539932
0.571943369584528	0.453680674370429	0.457247387532581	0.536928449212696	0.506910505477421	0.456899416781594	0.469006555736076	0.422367276838239	0.39400528741336	0.512539923838905	0.361619061861597	0.410978329894718	0.524676583450527	0.57501810648547	0.500092417481781	0.495002028654433	0.409048606379168	0.494968018653871	0.47951000269669	0.386912995512319	0.552737965870607	0.366406044472333	0.481279675616463	0.491490972502073	0.654008415739175	0.534792552907611	0.442542108671032	0.380035770149813	0.540034594778782	0.466031053280151	0.627916750168721	0.432555795117508	0.350053686177111	0.676310003744164	0.399352118025994	0.644247953179065	0.640034906169814	0.546475817815466	0.476740620685598	0.597672405759545	0.383417802047672	0.414116326594831	0.554034799547822	0.414749290836126	0.612834305674375	0.5346539254502	0.473306219266771	0.784025917413171	0.500842579519484	0.490756741598284
0.335802764283882	0.389226166490335	0.549274923324507	0.58641932172807	0.620157070153488	0.399130443774996	0.562866788410293	0.508698068101611	0.419464746438171	0.56285481775756	0.450782365689675	0.410103855031708	0.514227472783415	0.38563614445903	0.623377298774822	0.473410107303767	0.469070242916258	0.55115753263426	0.631748923924339	0.358653835143884	0.606980995832826	0.414499426620846	0.49571284345095	0.637653918201474	0.602820632107089	0.489867136437443	0.474089757374883	0.515796833889023	0.489502699867167	0.552986733844971	0.649151396226562	0.542695366645236	0.400711652086572	0.588401919299767	0.496338620967223	0.616019595989906	0.404095360827622	0.562665053895357	0.386482073134806	0.469407968879804	0.401882976982885	0.532107300446693	0.552860188938414	0.572516994991289	0.609901873955595	0.682789116797975	0.588705523869014	0.606819306119919	0.604748776797569	0.545081301207799
0.320457009433531	0.101406987005542	0.346340000436493	0.361428868420479	0.434513455382885	0.361012157588367	0.514959200658336	0.248604201997753	0.365375520104997	0.39103258367289	0.655195080375295	0.527762984154706	0.412005832713161	0.482612925087207	0.474415539628673	0.482236238320072	0.475556925908897	0.38329680688786	0.515250332205608	0.205693468401783	0.38552871208496	0.553774261013658	0.523835902770485	0.472748823329631	0.430461876232371	0.410488928973299	0.54963904778564	0.303823183224309	0.311073512463082	0.496157984336069	0.468080415576316	0.616617096090001	0.522011653885382	0.57105019999219	0.602850678533558	0.478468270115255	0.643785367347664	0.466933420325256	0.521987516733188	0.568655667025103	0.635920725315568	0.593510681872483	0.52180479980907	0.498700226543261	0.519252154488694	0.520295114060111	0.465135011421316	0.344331888451993	0.441677141286333	0.496070026807139
0.414481541274193	0.565126536333378	0.562060046852343	0.429009157801056	0.433588634586951	0.479506756631508	0.528400126429611	0.418097699440589	0.429184640583703	0.483124935023062	0.581386894852545	0.502381982321795	0.42826590968151	0.662526259395625	0.502477631034729	0.467119830283984	0.39194627303606	0.378606206686947	0.540128586623147	0.522611717965581	0.245594675657406	0.590171445635443	0.525974491746756	0.432409336355362	0.445473722490944	0.373314041955045	0.507741873827326	0.261601222181447	0.432912079482347	0.465780989515359	0.473498010966968	0.600897018993784	0.538145087386762	0.357300670150162	0.539693866193071	0.370449297983726	0.617761647516119	0.40082066437666	0.498044730545024	0.606971659271653	0.564209140596971	0.510052776674048	0.455278560887661	0.454175492946497	0.510335676766878	0.482938344123974	0.507578696455113	0.447694346062966	0.47068768757485	0.445161446284896
0.37343010711334	0.349501464136307	0.563597523810308	0.531439473105497	0.510620505525786	0.415047009714865	0.396349454937819	0.507518065274359	0.41168919536097	0.535829983706469	0.892892981797116	0.458360499665331	0.701190271463307	0.625570630954362	0.506046497717398	0.635963365686811	0.533078699191904	0.60796745149044	0.441665517049151	0.304991333417602	0.543735521949519	0.297694572536381	0.470089342855152	0.548589666328196	0.66084165987529	0.544242417460017	0.473610009327774	0.363060138820746	0.4479175898216	0.477946231228395	0.603978047301252	0.405779800556144	0.434825243867593	0.393792489156667	0.506510329539844	0.634807189932196	0.522689086573666	0.55716015838353	0.35882149961555	0.610801585234427	0.399766305009885	0.767209376139195	0.60461318478644	0.410027188810526	0.708182256729737	0.532143144753612	0.526230223024657	0.606059506319459	0.536595576622228	0.562899487680782
0.389647018282418	0.302062221892443	0.763018887514546	0.764547724798204	0.676447157459116	0.613764683254067	0.262751252144687	0.57276717392108	0.521393765038069	0.645591085590735	0.499771748362473	0.581433513922947	0.570765744995733	0.438077499513379	0.5789727907156	0.70899083648979	0.446594890685943	0.665621880623067	0.49346640773168	0.267345876082927	0.68617548317054	0.317856926346459	0.414773195459491	0.585530068613902	0.866640608369153	0.531330463439261	0.537026768415074	0.366888257358046	0.472256186135177	0.581317719110303	0.689717376515446	0.379052367034062	0.365443178761549	0.433525585441244	0.492239535569739	0.880273085798649	0.254406869591352	0.643520070606776	0.458171625913808	0.427016313387196	0.392980439590604	0.644585594716833	0.513865980830863	0.477354230935399	0.554356303776053	0.552955860209929	0.511198057879911	0.717786622847317	0.573419471862679	0.489401446377985
0.363098621893796	0.299382295131734	0.406520358799723	0.330405814437933	0.301114708245693	0.188228872487639	0.221252988348453	0.305168390221177	0.174695805182524	0.324304790948621	0.53470598287209	0.468130261445575	0.435854052176983	0.595267502912664	0.39065081941411	0.455509509525801	0.532685494675598	0.413440878133358	0.466981676422118	0.598738094781194	0.214122286367059	0.605317233410218	0.460809773105894	0.361046426093215	0.333904064233058	0.410955173717446	0.428112042041704	0.22998788297991	0.287909360798348	0.443706452698563	0.421489333406372	0.535609227254161	0.459242787816543	0.461793816635275	0.519243362993212	0.353383649410887	0.583822908217393	0.444503003723976	0.557319764258515	0.601159847333053	0.569674601909199	0.450492822938483	0.466255150753399	0.465983833061222	0.479714861226231	0.515780962191094	0.46900059032307	0.343829947109971	0.484688873900077	0.527316844040185
0.311860659454928	0.265164118360928	0.402961049047459	0.44580612735771	0.429819294123232	0.374984233801479	0.238707262194063	0.631066880240614	0.486668294650476	0.462984493147585	0.505363296789763	0.551270763469666	0.690130637084083	0.37579253849532	0.431463380011899	0.615892160027574	0.649600763989847	0.589919032388553	0.428887369687836	0.255925297203897	0.578749819133431	0.317688823365185	0.605977389642001	0.532375527062136	0.614648580131304	0.634239367749193	0.474348615578876	0.463928568575403	0.396711472602367	0.488437741371711	0.471575806477479	0.430694642420877	0.335075432263884	0.555871610170136	0.460631773488825	0.607794766429497	0.375326440432284	0.521463904165914	0.444955123840368	0.440057387420535	0.430402703465846	0.747394008871296	0.581170022127797	0.547443678307203	0.683599742886781	0.425476033827495	0.573876549031955	0.713913475699527	0.439527268486639	0.51472291682929
0.427473334423543	0.801226804460898	0.649164302510842	0.61811669914212	0.52673948541678	0.492046680630905	0.771343883227592	0.542552134880069	0.418394939609129	0.550218712230648	0.177379329250168	0.461429538090713	0.521939315883106	0.360829982017176	0.501565347434719	0.716448139098091	0.411421810205934	0.570836461967694	0.482923976871943	0.400638258702224	0.612471021204377	0.406884314642459	0.431252512535149	0.556942437243292	0.646056391668903	0.487823956162502	0.542556435938473	0.72556350061003	0.76256329486441	0.601850113605252	0.599734752590029	0.657626205403447	0.4088573484071	0.583825425619204	0.481304525027076	0.687580788253167	0.787557884115661	0.556644363822295	0.403392353518534	0.508731962571258	0.454440696251418	0.420049704156143	0.539505268519507	0.50575540057085	0.443797762331901	0.763274326042854	0.508708492549358	0.832711239153529	0.63089306512072	0.525921558764749
0.480820188832318	0.261528972671541	0.651894196425769	0.622158455981516	0.50624408086134	0.701871149671114	0.858537272898665	0.501155902368308	0.333669311948561	0.534260533052722	0.0803342059168571	0.493787105502392	0.505990434889614	0.82437749333818	0.508432182334251	0.469974270393099	0.367325560459317	0.449118548386033	0.537291237410368	0.34661804143505	0.434653241625587	0.547763889593037	0.424206725772405	0.500626089749579	0.555911224240509	0.406458853071976	0.526855365237361	0.816697429496953	0.546150827272183	0.580995742458916	0.556044184559411	0.430729457999097	0.490914899809347	0.263811544565557	0.452769515983509	0.556097908475565	0.463025076094741	0.559608434007841	0.702906948847307	0.368214991077546	0.446239002440955	0.323174772433075	0.579952209649695	0.351714847733655	0.356766999467147	0.634937181834894	0.531172753878191	0.598617480994327	0.587272980106316	0.583870202524828
0.577387216999379	0.418590485203794	0.627302966994788	0.666324203772603	0.580619368271596	0.522895263413495	0.325635141549842	0.511957961851812	0.460401661034327	0.628110310538743	0.0639707704146048	0.502645577400749	0.753369145520691	0.351538822459208	0.597096448789948	0.530777768590894	0.643063256141692	0.661959733033785	0.554635586363997	0.349597885766522	0.877925057987935	0.37603907036583	0.553446696511606	0.649024020129354	0.874660389831897	0.596488447882455	0.571553011869375	0.755278635473981	0.539027010012259	0.625983405212514	0.662236734299485	0.478299971708103	0.501942652136487	0.526118910162219	0.521745871612497	0.784108796554619	0.442761967985743	0.673371728981695	0.51376825146523	0.428618919879918	0.453584076596449	0.581845615427391	0.589411505247733	0.514610076947728	0.471630539053751	0.892922748314629	0.582479769760554	0.700347160675756	0.680892098838975	0.556485464832535
0.592818047522476	0.587887613437404	0.360185212837738	0.307686064551439	0.303995209396206	0.526875429043143	0.673302294521238	0.527334730501012	0.497862397831507	0.376273807295589	0.564853619088204	0.402182223758789	0.521942652597341	0.638186901124525	0.387465388510283	0.508494929307655	0.424467423591353	0.472772642532444	0.384742738788652	0.686980711125249	0.428720343329311	0.627878976747726	0.470126092976241	0.3664551512202	0.379107533689969	0.498939141247034	0.498134345081919	0.526085805241627	0.564060619190541	0.451753518572893	0.46106729022881	0.581481977871927	0.586996638732655	0.527755638272805	0.455564374717519	0.332951385405261	0.566476214239457	0.439744010007196	0.556236318000721	0.663012322133077	0.71924418146785	0.602819253316051	0.450159263134131	0.486472238313001	0.504472073159073	0.52688177195452	0.472870888008608	0.44995819507385	0.46755566062427	0.48197535428608
0.554662842674797	0.516600137410106	0.348618318429443	0.363344867893489	0.242315713109684	0.375085744248653	0.602257910289956	0.544519366135283	0.538219336459778	0.435295605605627	0.580828218373664	0.502185814828725	0.50133025955632	0.668807409076988	0.389384369062299	0.496561684079986	0.479552934318278	0.418507422608395	0.481470832181501	0.593088616439145	0.394463980558738	0.613733035136269	0.506632099781561	0.458892178171871	0.361788784311449	0.490009264413314	0.492886100671282	0.485954037768536	0.492522663458212	0.480510141727809	0.402680079689149	0.586307637570213	0.609671779935083	0.48034660330666	0.364660646260381	0.357708321719587	0.589626406030763	0.441617713514573	0.570108012015067	0.648959039407859	0.553738195439065	0.561043160243006	0.529621033879435	0.48471062662281	0.520310246139601	0.500334344628825	0.480847435522428	0.412815919252585	0.462424348168598	0.513378605663594
0.742924019131687	0.705238613998529	0.367354992095831	0.412700296265893	0.428853261684933	0.609253633637636	0.830346347628577	0.75699282672217	0.334537702214603	0.439876578012819	0.01576634594707	0.520421873116761	0.668123522319268	0.67655857174289	0.418560276274325	0.421422390413061	0.500698517527206	0.484271306182266	0.382347373361413	0.245339383446004	0.505609855494372	0.449292441620311	0.364699814032516	0.452484814940589	0.529464023124741	0.683080931076233	0.422710830183067	0.567505152250596	0.60304654685947	0.469987746274925	0.462080655197707	0.708784506562438	0.409848692006425	0.735258577469244	0.474075273261372	0.500752900782602	0.647375625396843	0.491037302144543	0.579064639626887	0.537483454649336	0.361358476264293	0.730079177209462	0.388000029115031	0.354487864453746	0.438100110823852	0.580222992131599	0.516565294954882	0.571486889027775	0.474559874958296	0.464900204578608
0.533600135173578	0.694080442321596	0.248679903433816	0.243532373973611	0.427289803162695	0.454493834571092	0.699366437014589	0.425091110979955	0.533731223396283	0.303371596192699	0.385880009141407	0.495271130045382	0.35428390325308	0.751798883065126	0.41450132185713	0.384164995247551	0.517666958110975	0.243274344071719	0.420589483689911	0.753258960944245	0.269686830344391	0.714446535836643	0.485920755617693	0.35168222640837	0.194186679683807	0.318367636228638	0.499793603841126	0.544773103944955	0.595467224832371	0.445101890269802	0.381424878774776	0.616279566604381	0.636276350162244	0.467222190904301	0.521381022774595	0.126712801922667	0.644256696338772	0.361033047815046	0.49611404240512	0.566116032908302	0.566065577151261	0.47098678098158	0.407938733793581	0.44613848952312	0.519570050595627	0.483988335911351	0.374507571107589	0.26962061610005	0.433773791162887	0.419083735478177
0.618485840778394	0.527833379008873	0.381937573434795	0.370621261750294	0.491132848778971	0.62136935527902	0.281772243218323	0.557233903524179	0.400758719347677	0.422419533711897	0.463998221791873	0.465467769765508	0.536140389894185	0.376946624712282	0.493865173160933	0.376283039041488	0.423798225624983	0.430911927449851	0.520405586682805	0.286853132332841	0.449601711196295	0.490501650364207	0.476314056019698	0.486567276591362	0.439002456290979	0.470389360404196	0.463311199394952	0.577566652477468	0.40899139184352	0.524113378050018	0.505626113224683	0.39994467678649	0.494669928971681	0.498172952830207	0.569246518637003	0.373701094028678	0.404865694842999	0.472240290780119	0.539177282175332	0.442982359990935	0.403326798067462	0.537025202446363	0.46343854529509	0.528214831698661	0.407564298964325	0.627275324452986	0.48363112017311	0.478523861455052	0.634972332999314	0.555799235533171
0.72074190401748	0.73654420500032	0.356219958092289	0.410535144717661	0.38140005436651	0.602040224723375	0.793161653307098	0.64018955573394	0.442026594530354	0.396035298188114	0.342463045892511	0.477537657902034	0.662290934821967	0.672336949737607	0.352839374692491	0.551808200740897	0.497118532204437	0.44924873075821	0.356265252418674	0.268295814593586	0.474236507767968	0.404603079280326	0.332017998763009	0.433718277413238	0.490210586826622	0.627373601075566	0.39494055818521	0.597258565540158	0.661233839181768	0.468856150075289	0.426232362115661	0.707383515263349	0.449728415852838	0.680640996372501	0.445359241106503	0.503533138202815	0.658270335365682	0.452508457799566	0.417173104831244	0.568704360548079	0.379049227338636	0.685562564467694	0.441488330122918	0.347407460117127	0.383639876689672	0.542466215386362	0.460350042097631	0.575841733123617	0.489303694414359	0.457693515490617
0.327374080872349	0.31174458673176	0.463905414741303	0.489636826594279	0.458736520410099	0.413963035430371	0.522055713255355	0.479234554427243	0.373199896366438	0.449315843232045	0.536620165333799	0.495209166030618	0.610948611453269	0.389472681341181	0.466360698262717	0.552526515367535	0.467724034055707	0.546491936454822	0.473841819181676	0.362040756623884	0.499944792963138	0.419993205516879	0.540473058327039	0.512318809937275	0.628608401081301	0.53033506976817	0.518416624175478	0.520482909972815	0.462586017759081	0.549211527036055	0.561701105134743	0.485705961091215	0.371064731143785	0.532796926516324	0.51476827066319	0.627660309036883	0.54250462603412	0.567667429130673	0.464533541212634	0.519094023867107	0.582499596221743	0.524942613372952	0.570279079256461	0.405525679707003	0.527833700950573	0.611702972447455	0.521541843978751	0.662229363638571	0.503144985282963	0.556150742985484
0.459072744027894	0.936174637403618	0.659783853741451	0.621143666542328	0.569471968165575	0.563053449787095	0.933459186282493	0.538357464922171	0.481259153720816	0.577227257685671	0.378930039784501	0.520353512792951	0.58133045105264	0.404855114608232	0.543346442707681	0.521273644691365	0.490442784735865	0.628215006178592	0.529487276246334	0.427080473347645	0.617167466290169	0.467055448122017	0.500994980673591	0.592577495972781	0.687762406805431	0.519138939943543	0.555228087165365	0.63423027007859	0.81105959587957	0.606536665587672	0.598299351688118	0.525481776384179	0.429988036435919	0.45962843290753	0.521116779403464	0.705643941780309	0.685993819443411	0.59450323864471	0.502857979697614	0.476789414033024	0.489102931192472	0.491277446136653	0.580403767095619	0.502645039773456	0.505440160506882	0.911797399957033	0.580666436105323	0.936098920112879	0.602255101770553	0.52732796701713
0.449650352652178	0.407896463603585	0.442821122609354	0.500640971749996	0.548825694921856	0.769106432345023	0.423192532572723	0.646212732135349	0.498707511864679	0.572599888956344	0.141755589586374	0.499927886016185	0.575639843677194	0.334848872067966	0.508088307963273	0.655838181741474	0.595251588047123	0.68485183819151	0.495708042855478	0.327349137983782	0.721201933985344	0.299518589886359	0.455243978730185	0.651124705400876	0.693470385744546	0.582595465480758	0.573229328499467	0.750656677462346	0.582628214816536	0.65689937476992	0.614436988449069	0.57102011292544	0.820976152176196	0.460930951562837	0.454698515006422	0.72838394895154	0.34087369895383	0.666627316789656	0.43342631292363	0.385692986746888	0.501574809105056	0.664363090649995	0.591842525153506	0.483822987819315	0.522277398509695	0.752005399362947	0.612806949264953	0.707393773750454	0.748950620917168	0.632878202508193
0.35773182122516	0.310165654490567	0.589156992145997	0.590076844163184	0.55039296517776	0.515662722322212	0.254595028314961	0.460318852049685	0.460170774708691	0.549304049813484	0.355601289841855	0.574332671172893	0.515596771445115	0.438068765587207	0.569128936974234	0.517608026717571	0.603020740037418	0.55231146057987	0.547442938946553	0.458123578104722	0.601429335544386	0.454228371385009	0.566213416125652	0.576425296754887	0.588493673669756	0.452844043477782	0.612110144762062	0.426845278590451	0.467304672315892	0.578271045283167	0.627765264499195	0.49715499565841	0.727749961256154	0.44629023160815	0.57413721516552	0.655765864113424	0.431640887001998	0.605769120162681	0.481199864958296	0.427276230351583	0.441567686646369	0.603744395704579	0.59892064486821	0.551320015010822	0.631010697610319	0.602435541879037	0.601383001899861	0.613787954274626	0.536672905897976	0.588885667779652
0.349023147067481	0.332948657395892	0.493709828112151	0.515864819311153	0.5517066168881	0.587813400098201	0.348936317494066	0.524388906084264	0.402070162880129	0.530918976405538	0.518554079678528	0.472838023586856	0.528915468341502	0.380723211077576	0.528574303944667	0.490852092922161	0.478296187580959	0.536677377510406	0.493299361481441	0.442119212933571	0.631921371868503	0.424326081475164	0.506240763057835	0.575873003464126	0.578334368335859	0.471863291225497	0.563490420333069	0.554228099714744	0.460499789724522	0.562886369026005	0.584503207015967	0.565158431914596	0.42926186110037	0.541765505970193	0.526605201809818	0.646593618718218	0.436250817335427	0.573390756180709	0.433790233242117	0.393065426053593	0.415133121889468	0.59643322377633	0.551688301074479	0.526910632590348	0.56569645301214	0.592148131017887	0.548511773143243	0.588982818654333	0.540228516551299	0.570384645818853
0.364450759408121	0.418811674976375	0.424278516991046	0.52029199924664	0.477397512281749	0.397731916865127	0.355730881576809	0.450824149039175	0.363594419100592	0.533110491254139	0.818662910270795	0.549925406564154	0.517142589110998	0.31450771024845	0.442475152136849	0.573864741021344	0.607451860634493	0.648460095045144	0.393331526974045	0.304489897651889	0.554862551983412	0.272596329558405	0.668633551835908	0.516676103648283	0.568283747391093	0.714529896772747	0.455339699680715	0.337816971053183	0.422910599163546	0.485179441245827	0.546391212467079	0.4598880493207	0.295091646215027	0.347016634720704	0.462312294173952	0.634777951608423	0.52925183215455	0.496593705065447	0.318747208301432	0.397421405065633	0.829202373947198	0.694539235075487	0.577375526799991	0.553679803935336	0.733194174416929	0.45963231411674	0.445817700481859	0.599521554818815	0.466960765716687	0.481255828896547
0.572488231645378	0.61909279068905	0.3961863314113	0.355405160118535	0.347609075035183	0.545101916258082	0.710783652796398	0.478796895825798	0.561933578409758	0.358300044153243	0.305203818912836	0.471744021745428	0.488140012354331	0.701834555671084	0.462097752233707	0.428646930039967	0.52188397083546	0.360519698442455	0.382007909031752	0.736832764793771	0.291924263601657	0.685560797630648	0.491483184451777	0.289560807281305	0.308862480492702	0.499269954751694	0.371719274530017	0.507098084532156	0.543321205736483	0.341145654418923	0.362041958173519	0.599749866210349	0.652764421748053	0.486803300903913	0.517441726286622	0.280238978080309	0.654089324067934	0.34819034836422	0.568579927352429	0.627578875710905	0.642826660422762	0.582495747969066	0.388465470429064	0.535641610011724	0.460264941699307	0.467279839553012	0.493197711545438	0.37185853082743	0.425621838925482	0.442380372903002
0.654213876952559	0.562160199604471	0.446242041445405	0.412931100994745	0.313835483816112	0.524030431060916	0.674080166584771	0.513662326600485	0.600799123215267	0.369208955130297	0.608374113683545	0.470005690285959	0.514825791787243	0.644063709103677	0.389263919283294	0.511435921133931	0.436741800099669	0.465371101922867	0.479789775198873	0.424522670282182	0.388612703001859	0.638607062595968	0.519952278916981	0.335724225529634	0.378601578526119	0.514985666615171	0.489530513693117	0.582129112042355	0.520869213083366	0.399526827079955	0.352157480346018	0.576923253210687	0.571128544331345	0.580222640713891	0.432429553970044	0.349295687866748	0.643327162245073	0.388409396890086	0.556607363472842	0.641290562641076	0.629649545865697	0.602647168640724	0.516447209853956	0.546817440517593	0.654810125478491	0.515340272296638	0.514544662760872	0.454598533814768	0.448978914241425	0.509349817982881
0.555456089940846	0.627733233473756	0.397220433648783	0.346706065807015	0.397621857094697	0.48469481994826	0.576176534232608	0.463716091745196	0.581868207762255	0.416783660717597	0.537297941985992	0.471716406684884	0.439215263395888	0.741418917602325	0.448510541610122	0.494804017422629	0.37402070982175	0.29652836367241	0.442124983377175	0.61129024105353	0.401434550573775	0.642195834018023	0.532554208174716	0.499681670195414	0.34473637745467	0.478021075993109	0.477739698829639	0.580878662624029	0.550146236935948	0.40191425209979	0.464168659586941	0.594179171153287	0.654039574976162	0.514325099163293	0.582289592905714	0.418664294445941	0.638862554624009	0.444728785897179	0.571244508402988	0.581772177189915	0.597880676652675	0.512537110217036	0.371677539173862	0.48010176147046	0.453800269071822	0.427641184019133	0.442073387095217	0.359044538749726	0.450811604355365	0.459443632226556
0.630095762870074	0.0968276905694306	0.320974648407538	0.370208013095418	0.399386055895433	0.42671123591525	0.199594796724327	0.393349721817515	0.451427417249336	0.456522640448187	0.693301571447973	0.472392112560959	0.431123808780077	0.160870892834831	0.493800447248529	0.382362776716414	0.558152221966511	0.478083789245661	0.480986882793423	0.510594231151684	0.300448443337957	0.548299701597115	0.574552189134643	0.386800643434151	0.40619609699143	0.527801111935244	0.430362267738606	0.548024101770118	0.444290620627037	0.411494095581671	0.429332112284722	0.444690387958502	0.589902358489446	0.54046867271074	0.596893792903155	0.379601415582372	0.649675942718398	0.469137390900732	0.23615590612175	0.595025871252828	0.596749538652097	0.112159462484876	0.460621596969581	0.5394207278114	0.599501785488722	0.546681068538052	0.46813343709419	0.374087302442396	0.489308874509793	0.508698675413592
0.369421400575315	0.699371342887837	0.408989828607021	0.506897672264322	0.494932648900809	0.312198185248569	0.413012751677258	0.469691265245705	0.47997024791324	0.462564317000268	0.609882023061272	0.594122238888845	0.471870950550771	0.718308837584025	0.493402353069888	0.50172871834511	0.580331722804866	0.381704339935506	0.51740896993101	0.377936896613194	0.41669211289042	0.503353916397724	0.533331873342021	0.471032660955794	0.423479668709838	0.481549261033964	0.53966910275917	0.519626768474426	0.593296558494409	0.524489856276551	0.487168430103854	0.576966955942979	0.529041255003822	0.570748479393312	0.466552673358251	0.434885017353576	0.374225381781675	0.441631176929848	0.509382248735294	0.582821629614097	0.417268111364387	0.14562201742215	0.47868486345122	0.608361783936956	0.587244441493023	0.490781378458692	0.55358260821469	0.4280867011602	0.547406336981419	0.462591100649769
0.581789689040994	0.174978151453918	0.466277694270205	0.422547252362993	0.451717693609353	0.253034601211758	0.348689617907338	0.476025379223272	0.617260087783667	0.40326135010248	0.621143887341255	0.471089633963372	0.345428271533882	0.455724441301747	0.470681476843996	0.524019433624276	0.539990914113537	0.406313559788794	0.503161345918573	0.541047850552701	0.387472042435784	0.614273949706524	0.489615632965704	0.415804640304009	0.342649266261147	0.5682411737452	0.493453983508204	0.56267769614235	0.577940020122377	0.397268146452618	0.409515719145658	0.403549022996761	0.678240998165549	0.483470926848136	0.588304207378201	0.422329446286547	0.4080458156553	0.370720483377872	0.580923804470753	0.405928797731969	0.292331495501982	0.588664528349038	0.471633949002171	0.610213657693313	0.512743329360831	0.528904805080959	0.549484823749593	0.406949763393104	0.343630916588781	0.388588376155196
0.615937001886261	0.616403918152161	0.399099768516174	0.376702695288706	0.109076013831381	0.56387623716693	0.641959809150633	0.532977692295285	0.581982863174969	0.354435757700392	0.562666424589661	0.537012004540649	0.569141469549791	0.627370169420764	0.24550576242541	0.50166576909158	0.533645689646077	0.428568120884853	0.488002058004328	0.642131233969748	0.405972362014027	0.614212909566149	0.58292506939728	0.177620374199416	0.353826520504682	0.421285173382508	0.271205609103117	0.562818987898844	0.483201178748411	0.349910003344597	0.219281494483925	0.555077401724764	0.594974186326579	0.593970077001145	0.566046492450602	0.397945986555016	0.608641921131339	0.325657508067571	0.572725533470448	0.650285165384385	0.606263026770028	0.579691218324145	0.466876359577738	0.566625901635022	0.615766795251004	0.537937570060318	0.535644626804983	0.490386172262858	0.42364288218877	0.512475519951062
0.468324236288466	0.433792521808672	0.646243292331219	0.685029572520112	0.581683250610514	0.478578413838852	0.411360121815423	0.469134085384765	0.474882026451471	0.562124518998876	0.65580656720777	0.477993384676265	0.643886990923717	0.462502617508143	0.539576227745801	0.51626993681257	0.640259067550214	0.589047066691482	0.517313878824858	0.355379703080627	0.668918291986261	0.455823311359501	0.52188699758781	0.591034137767054	0.822904141639483	0.543982734294568	0.528077243560575	0.500556013404599	0.463890631286141	0.610208220421157	0.581854409153218	0.4591300944719	0.399698636692357	0.603882264199774	0.657176492008663	0.829765541943534	0.471289073592306	0.635273180726332	0.413965595295515	0.449213551211629	0.447781646947745	0.447394298603978	0.772526065594043	0.765296639349167	0.76287970382042	0.598668404463141	0.657567570429223	0.717492529840843	0.60110123455055	0.505920964933034
0.594345641263832	0.643049522395917	0.663956345784526	0.527021550089344	0.557945278098279	0.342522732155536	0.165384417451346	0.288185781913495	0.649880946780406	0.592851972594252	0.484548131032624	0.507489308255723	0.552018545338833	0.310815610258218	0.613382113580135	0.547631576420454	0.64703080729163	0.487784491532879	0.557052642339947	0.559739270393341	0.432875272475357	0.647660521168353	0.457513207969703	0.496764219228992	0.498993186763211	0.241520925625993	0.598826900450294	0.375992521895224	0.612407244961778	0.496072128403235	0.554799116237107	0.274992699473663	0.701264925407461	0.647660727343025	0.655253227678006	0.419800274425642	0.595565817795862	0.528456682333211	0.304739205895747	0.570109813820919	0.609928230257442	0.191175897078593	0.540055989667856	0.660571684190164	0.618897678373642	0.381195611503518	0.425582368371491	0.36444785946796	0.472612607362652	0.591868929908098
0.350591988725724	0.492198811966647	0.609619195208645	0.569172906412493	0.552115157127764	0.414311425396408	0.439421817454162	0.572344983574706	0.423580294227103	0.592210660017126	0.501912706159409	0.513375782657324	0.447521044139758	0.457158948590933	0.603746122292554	0.549968063150017	0.442316372336826	0.615313810311124	0.57509306821331	0.504298956268113	0.606158366079043	0.447831119384229	0.551737252830216	0.629512392112174	0.629631163612451	0.466075915233921	0.64758561174383	0.590752805397132	0.581771243123798	0.639338783895901	0.669228184962908	0.497530928572562	0.400489336294585	0.5127265392617	0.55392455550444	0.663546713060123	0.545395220019881	0.629072742182884	0.394363272671235	0.495747206579672	0.493100613690811	0.460279965691204	0.565829234635375	0.501562145066057	0.51458771289274	0.572598942327078	0.517032755557707	0.600144381093299	0.602214304737919	0.614313168542244
0.591129468874918	0.653400312490111	0.413408924771763	0.404760362845263	0.285671763138903	0.581561511405791	0.719905455724995	0.489802673158027	0.628584401000048	0.372030157444017	0.534777783419527	0.445689517143474	0.499121474296638	0.677936123747196	0.296255136399836	0.523007503531101	0.613247885407551	0.393330671015556	0.375353316933434	0.719061860228061	0.384318778169552	0.598916852717584	0.450187969993835	0.332826771344874	0.43067077592817	0.502089368835085	0.414124503865497	0.656143944638513	0.555220386573522	0.363075136958489	0.323780817819002	0.630773073065845	0.651506250863153	0.437486848671276	0.492568006075461	0.31775223058745	0.634977071037901	0.431976470755948	0.580914413597909	0.483438391394377	0.682253082813299	0.575778086204978	0.445809913927923	0.596373916044737	0.517850450382662	0.572434296936145	0.533182556095286	0.334790177712118	0.371596102116503	0.400706766377394
0.699121362446304	0.678473071240236	0.410844461019437	0.461889647842015	0.408016506513366	0.593981445437753	0.767575930294451	0.6191508882843	0.478470053917165	0.425496672517898	0.208931869217318	0.466359363781926	0.645436868885254	0.655893278764611	0.380562690618301	0.524230366038197	0.507021465967653	0.448231440260132	0.389711618819943	0.341571792639415	0.448111320988037	0.473959936980851	0.393078066824017	0.463432696717788	0.52738058356512	0.597088161620696	0.452406573458872	0.590826473948346	0.648265851500797	0.496838889258273	0.469352146086815	0.675185815762549	0.491529785968787	0.686129448918764	0.462541020248201	0.501812172489762	0.676314699967031	0.505333107997621	0.549604850935998	0.538750397109411	0.417314337842556	0.67105235995742	0.480681980446524	0.385370690208619	0.412964855321233	0.568399342326705	0.540926550302281	0.595494114957935	0.548340345669971	0.489522280983886
0.437677040980972	0.44971164603288	0.595853935319855	0.513654680400565	0.443432204335395	0.621656023313456	0.218231918723645	0.607276011756006	0.682955368409084	0.435048165962059	0.439243000786916	0.535241225492479	0.368722987827357	0.280655144514324	0.536273348756751	0.601669727554064	0.508695527199444	0.551170408968158	0.490714444667119	0.624346612745829	0.453290734209098	0.601934952762697	0.304472717371669	0.408135424709359	0.526131237554582	0.580548915667192	0.357659207212846	0.713474453145744	0.45525831084865	0.427354316764818	0.479332372983639	0.66391450558096	0.485929508193766	0.596443652567743	0.446419474135469	0.498650822172414	0.374733225755583	0.4917466274992	0.606953237368897	0.718896812671547	0.701782026561655	0.670951820997555	0.45470109511929	0.550011533936399	0.66258807977204	0.46656750739899	0.446481310631528	0.441458630103199	0.481653840786576	0.474488249364216
0.652527478387688	0.666486924488382	0.318505801520584	0.324646975736342	0.0527455023625744	0.381003799025593	0.690584986149625	0.488393538442046	0.612733004635059	0.350316285717139	0.508518144959065	0.516539915445009	0.569539521381712	0.651801894701216	0.217267816657324	0.515555058571618	0.461009325173657	0.332211587003434	0.432616282396971	0.691965650615375	0.314497967816267	0.649860390406423	0.570623268917223	0.104340811575084	0.321387275149967	0.378536729581029	0.19176519290697	0.598410357795544	0.545429992466452	0.297656444984924	0.153115211518884	0.663509681118241	0.630649707829366	0.584288838928912	0.571034236107711	0.356246910728007	0.633583279242871	0.222191786308503	0.572332512192533	0.697927284716328	0.653461749505143	0.655436439016493	0.489805475689051	0.598006397752577	0.616618007856263	0.506763914780256	0.539119837551254	0.467300172516748	0.331192940907075	0.460016666573582
0.579196283530037	0.625893657106674	0.380264559414687	0.362955265200545	0.406850457680781	0.516605330704921	0.677110434357105	0.449587431890078	0.580967058415466	0.383529107365726	0.378200543805771	0.480336585520281	0.447550930613635	0.709805616398879	0.431179377571616	0.481898486370074	0.41272130203137	0.378276322537953	0.461092180908695	0.6836154888598	0.344596918174969	0.665936911843412	0.573609240912334	0.42237472003801	0.318009785420559	0.542446152485611	0.499968371925815	0.566387785479126	0.574720340802985	0.449995960865804	0.429439561397078	0.627629149974475	0.660340323730901	0.589630731462938	0.559276857500073	0.326969940455117	0.663122515598467	0.387785977171834	0.540651548404152	0.596638868316098	0.63193939256649	0.598597901146822	0.476239461074562	0.549869441663354	0.426369534915712	0.511137268588226	0.490609118421877	0.389536828725207	0.432500265960968	0.459432928881389
0.292194673803308	0.401399187698852	0.378501810369907	0.416357019713462	0.493589925431618	0.392278725428152	0.55944287698645	0.559009958066283	0.331150699824537	0.432365567686435	0.643592895410895	0.472601555696346	0.450070263411453	0.523022151581794	0.446629909520975	0.419079469533582	0.389503200917564	0.497319244042451	0.490305105104686	0.568093510711427	0.576088839027102	0.461538166378	0.482250170936649	0.559651123403452	0.410612287874537	0.463195808993739	0.555471379472969	0.463051697709732	0.54453256332285	0.55226242751912	0.510973520440712	0.593684968874667	0.403129120876669	0.261427241348024	0.41680362599495	0.475448832907909	0.455513996452982	0.523047633031252	0.506863940702306	0.475547590364633	0.58289808858614	0.513545218565402	0.555253150153985	0.483005677610615	0.456179964315299	0.572483598811354	0.529568228590363	0.517588306487641	0.594301752047134	0.574108729701796
0.581287156378371	0.598500368693187	0.4434609259249	0.377698479348781	0.36226177454419	0.538552999321673	0.652469535946756	0.564089657713861	0.546705380201054	0.43396824781836	0.600480395664709	0.477579858404401	0.541345124771371	0.632300070901282	0.425334509760145	0.534518030721425	0.485968758069157	0.485451932978203	0.470008231175244	0.678062147298464	0.45548232955928	0.624516295278621	0.509711390845378	0.415165206907721	0.436643736118197	0.519323712884414	0.534549411135324	0.532894643601899	0.558904704108306	0.482710021407546	0.492650412778868	0.585308756435973	0.595778473287633	0.543748771690786	0.513606135554222	0.394954757676243	0.60562162124155	0.511286522877719	0.595481215909409	0.706639107144824	0.700386677148046	0.601300032367605	0.484257916257876	0.544593631773999	0.514123867926427	0.514323260986401	0.493323910635424	0.458927623654618	0.506068479629781	0.527212239000059
0.403449207851833	0.334342369863608	0.622238378787242	0.624358259617484	0.606404895567524	0.59914057786303	0.24651062991318	0.532920792169409	0.500460156177244	0.62069812339485	0.516873394013708	0.503617684879888	0.457875048777582	0.338699050094073	0.594812318668738	0.60578028101672	0.579635048354593	0.497583411371788	0.57373209593978	0.313722170910779	0.516142996812274	0.444584490676924	0.610273217994732	0.564101096650206	0.566674692941414	0.520188500981717	0.523406559704765	0.601293584046144	0.546518319386246	0.524680918182098	0.565784047160492	0.513674221807656	0.535739860677082	0.723066234830634	0.533904480694913	0.688265388745121	0.413680671600762	0.553570475111409	0.45239053359368	0.380342411894791	0.35438394667746	0.587829062596928	0.553281885742816	0.560912298680561	0.592544200100521	0.535330217256398	0.610435311910657	0.588333270355665	0.542967221893021	0.505437884560313
0.662735683439454	0.78170679998469	0.451154131978765	0.424622295370188	0.397675528585174	0.484184280013454	0.769156486747068	0.47571378298085	0.312860873452221	0.523729495592003	0.397546888802968	0.429060939723344	0.764495514722909	0.289050236905013	0.448055455324246	0.496225000635229	0.518463185306956	0.440563768229966	0.416976080076331	0.351314993771087	0.669526565491623	0.294495147763015	0.548617538671953	0.454360220284859	0.564940753673032	0.677041368172925	0.435210687060672	0.47556699413837	0.557534143959503	0.454100666939331	0.506195241867302	0.652278596121036	0.413228413306569	0.842058074876448	0.511842145591487	0.577283241218406	0.650172324522485	0.517372038619998	0.314032442523551	0.325470323347226	0.369857237414765	0.487557005144194	0.63243568132613	0.576278667337926	0.543788482840439	0.603961085577971	0.575930631835643	0.542415823276292	0.531864979613556	0.524561325951552
0.358955872993072	0.477573875936415	0.643591089867292	0.590507309254597	0.634788418631305	0.694531480910838	0.292253434201803	0.684988528061217	0.391648634491319	0.601195702895101	0.2857100908675	0.469351122622516	0.459956745160316	0.359254326926975	0.643924498725273	0.679301999092392	0.493419302577821	0.642667105894461	0.604138299877175	0.747017308008447	0.712080887300601	0.699722498963702	0.52818012159025	0.630426887676033	0.582662555270405	0.756700656128659	0.513978293616698	0.660046993828535	0.43311483100515	0.539166683563403	0.656636986209849	0.478724873284451	0.428952086419875	0.457311826199335	0.465184496232374	0.666388987638484	0.48925235800277	0.615023638074207	0.442182526025054	0.510916326669348	0.370938376503788	0.510785993194184	0.500434879507487	0.694022097694061	0.341268891366425	0.527490894072854	0.620078090453271	0.658522261568327	0.707968247846936	0.661248273347463
0.551992309004225	0.301886529803339	0.491123540998094	0.470756812006122	0.34161797844952	0.621622169552962	0.748339224130133	0.576833144203792	0.622006386538512	0.427947590636179	0.132106987226391	0.573658142482318	0.468347240072525	0.639645114637914	0.398896692863706	0.455963993154179	0.523579616224068	0.577339756289363	0.471436706385384	0.715422683940478	0.394677606312697	0.622985482551243	0.37472091133468	0.389430745898716	0.425208043707183	0.546133497239722	0.440632704356025	0.667118140931133	0.529822499487915	0.442320572771887	0.427914810947045	0.582710389431896	0.701410758127877	0.504871894879276	0.368297195611678	0.452582017381678	0.569919978323593	0.496435465959367	0.667016900269833	0.749012622032574	0.531215337953236	0.708751662704828	0.429965175397551	0.236827377817846	0.643141995364735	0.627541293671835	0.618783346467158	0.511693930703175	0.545111940633573	0.520487261725399
0.653996693741338	0.46869681619647	0.518708753245757	0.451453538938953	0.496917870490037	0.309635023270534	0.737462931840237	0.540590902549558	0.489246851794755	0.393592586128484	0.538859608865229	0.573165555630425	0.535511163510223	0.791002650526221	0.521016108701259	0.341113893987223	0.434231011531915	0.493242462397352	0.545420758496375	0.751045808946706	0.398699023369809	0.758820994482764	0.596084628208959	0.492357688474127	0.499766814893677	0.56710636766508	0.384703767392107	0.343709443998104	0.629382975217122	0.510938986730357	0.533212812927085	0.666118481728565	0.704800017910513	0.385468166567408	0.676637812692685	0.369876125807088	0.481968301789762	0.457560562106681	0.572293893512445	0.703281343633749	0.525049943194557	0.603622354953852	0.538121146043335	0.51057677959749	0.519212990997571	0.57713467879225	0.602601467417412	0.448082763188318	0.361733100205709	0.283613337821522
0.570720192127639	0.627149281764289	0.418382006874251	0.387584525624103	0.441088684033523	0.541848435468226	0.661640721468962	0.468981204401569	0.519078106420816	0.389546936744631	0.696755313251324	0.529286516116203	0.474948465527234	0.676384342917908	0.447990367150195	0.511456918484571	0.463466780747246	0.403163990904233	0.483392982302696	0.630288292285476	0.280543203032246	0.648787504529561	0.545678050803715	0.435695788693899	0.293108901519429	0.513803115044726	0.504941269691731	0.480728968586863	0.534392568912743	0.478910170751795	0.451040130981646	0.581691971357106	0.348636074025163	0.560563913701805	0.558462262834449	0.315331997909808	0.673459965139401	0.413161060642734	0.535065665297491	0.606202690080617	0.599804046188815	0.612648116886112	0.499647067590232	0.524516841982927	0.473573248568567	0.481351824713822	0.532491461106292	0.447953000533442	0.47476996938159	0.539181294886325
0.425759140950403	0.358436244975116	0.375531647700286	0.43123551506335	0.443935452542862	0.327314928880495	0.495481518025853	0.399851544298255	0.38651793675251	0.455188516464305	0.309117840518786	0.48310099864203	0.431136152430977	0.434168625721423	0.516530075233086	0.465524252232712	0.602736400735868	0.551920955017278	0.469924457233033	0.563278564649653	0.423935691619835	0.480395785548048	0.527643647888139	0.458238302460488	0.502044056374306	0.445951640278845	0.546663519724365	0.43188199506313	0.4902126365959	0.567499148930676	0.519945745650772	0.604082032698398	0.55543872317209	0.361933353167787	0.51243794479433	0.474781394811199	0.575342799174148	0.59148574394675	0.675751942483936	0.444162983582537	0.500495448110838	0.596652135707732	0.476266386660831	0.303773612106585	0.513257618929929	0.511123533868192	0.464344754117788	0.493360340037758	0.545500852211385	0.53762253091787
0.671095433968684	0.592574312367249	0.17250955022894	0.28041571943781	0.230406144281718	0.584631907838245	0.797549220890349	0.63675321223583	0.385661794251918	0.243770052555719	0.315459885528711	0.519986831493539	0.273852449749153	0.155783896464411	0.350753356689636	0.22473288048064	0.284038703553213	0.439714579644903	0.394517147492419	0.784929759165365	0.378735483934331	0.700017658838012	0.212047160072172	0.274496505771442	0.401002841049012	0.513730600370234	0.522313083565933	0.599120598844418	0.593840714667012	0.474907680562706	0.321895067587572	0.708853624292251	0.660550556612702	0.540737811736577	0.382086838913183	0.374493264446897	0.714540654419031	0.474159395916679	0.674099609178504	0.2650224266664	0.298583594817611	0.0477576156424354	0.468631022048469	0.118089678937735	0.393443398478903	0.54286632284208	0.560383723410105	0.173419056669147	0.543958751036979	0.485636064046685
0.576566831385749	0.418129252078036	0.503744866692663	0.522147648343615	0.426735443356188	0.421010193589291	0.202520583550708	0.396726475092874	0.355272433751187	0.466995598274015	0.217478411994681	0.526368213969259	0.602493944670435	0.693993891560149	0.485667495494326	0.557891453700623	0.602259994471872	0.545975313470331	0.483808936252675	0.249721294533772	0.483905825055749	0.565962184504438	0.528088667147294	0.468828645710642	0.529333292980914	0.565127346508345	0.424004539477757	0.542653776392925	0.65919935738823	0.487577564861259	0.448884101592884	0.307474665300598	0.611449299307399	0.482916565772357	0.401980350069377	0.553853057754562	0.516318482750512	0.426614907022984	0.474096891215603	0.591535324355338	0.412368369300001	0.676208787125567	0.455359545392913	0.472016317122995	0.587352099981621	0.577801920152723	0.536699371574061	0.550178964599596	0.563987849768706	0.528571172610179
0.578518538509787	0.514224108753658	0.58017381412818	0.678249546377237	0.697511708518641	0.56382669718882	0.432484407899748	0.626764320877428	0.55380899912619	0.673481464187215	0.116998799096232	0.5548477544823	0.677388257828989	0.384182652461497	0.658743558768207	0.580226648188395	0.607966707862049	0.725126815393611	0.612631860502189	0.476589763501356	0.74602903096946	0.447180103440079	0.510657989790906	0.737298615145635	0.839682007060523	0.705185892409069	0.651021033587156	0.545972393732249	0.623464724322596	0.677777666654065	0.694941832022893	0.557104749275276	0.56974460431203	0.666393319710273	0.591729358091077	0.779291809005874	0.497968652057531	0.736970098013257	0.606564811036358	0.510772200577085	0.546228371163648	0.561956197146023	0.629158289867222	0.527283387088349	0.544335053357989	0.723398970355606	0.644697651620644	0.750253755248715	0.673503745769673	0.596278607882337
0.595323496566872	0.638186663440338	0.420347163067695	0.426357705452547	0.381859455947604	0.538588308821022	0.660548975038746	0.457604561327053	0.610790059907308	0.426791614514521	0.566220788915065	0.530539568537416	0.468952005402602	0.653264561471618	0.428441955849709	0.470786438934252	0.51333685336632	0.414468118053735	0.470522908673426	0.668945933191897	0.383709275882701	0.700056718167675	0.536008036143415	0.436523609850329	0.400987432462598	0.519434680256109	0.481567804770255	0.524539122105633	0.569015058226526	0.452208623495999	0.457843227852175	0.62510358556079	0.655412933387657	0.524593202730165	0.5218390259723	0.393279296840946	0.571132238822216	0.449665892149652	0.493331843018539	0.613025100234678	0.629099878718462	0.604783514344016	0.459626715442024	0.561831383455278	0.517158705022055	0.498692431712373	0.537106686559017	0.44142654129267	0.481933517470275	0.506220885471239
0.429653609283839	0.506087725013742	0.572882339056448	0.556584623498281	0.679779379293279	0.441727927496919	0.53947724180678	0.490726076743058	0.485998711731299	0.620817230655163	0.78077904512605	0.498324264906133	0.486091989097549	0.87981425539493	0.692425695988287	0.426162104066298	0.635689042245594	0.568038538486218	0.548867288461939	0.305551107352593	0.685765390496438	0.485497993539677	0.53102421223702	0.652558709786972	0.577645643239588	0.52448572110669	0.752328605201424	0.587743841485919	0.458305513237219	0.689768687099394	0.650422343365208	0.356050093922731	0.791967683838371	0.680426838924306	0.482810488117315	0.627611387051246	0.656694642618389	0.709903231698763	0.635309176008801	0.491057479399331	0.480718049883878	0.40948776125826	0.537670153542725	0.402856028219761	0.654298854663623	0.734478218406361	0.604039490964366	0.60506806990099	0.625529556857159	0.612424477414858
0.440105383073219	0.957305696850871	0.724443667476965	0.668471922484091	0.613889233478514	0.500098284451039	0.974719015153594	0.588104867820736	0.465560924084308	0.606145889016196	0.213819788583577	0.523480166306127	0.618451381946985	0.324740134057795	0.569574717038014	0.579914123490014	0.532383926427163	0.675083910040072	0.546575008288689	0.34407511234076	0.671683399748194	0.412134844376146	0.506657809005634	0.638903303586851	0.777433587209706	0.523474297929722	0.586581347346667	0.828045951163593	0.88264315835546	0.67425568586574	0.656709466503842	0.633025390225817	0.3880177412898	0.517075012150242	0.522910032101505	0.780002704436127	0.907288077737891	0.644368311475725	0.411889271549092	0.492732723675619	0.450229886054684	0.439886093760622	0.617694712052637	0.510398216239368	0.571620763273731	0.95489007854246	0.576826392754158	0.976474827782522	0.665347295699879	0.583616035875364
0.400695431468149	0.47915845878141	0.512524781708845	0.558860533277224	0.485680888539924	0.440361445382354	0.431949527426645	0.484694962300718	0.592104519686786	0.445257447067458	0.8214632107901	0.548043650665562	0.592060656078158	0.658264204283571	0.520598787341867	0.621418336991226	0.62541232934934	0.548809791462475	0.482067105240236	0.479541080607287	0.534787476141611	0.522321562243681	0.526981683647152	0.56135235638183	0.522920345574656	0.536370506581389	0.518105077635322	0.466741354565479	0.465197332412264	0.50568576721615	0.492733204088611	0.472516428790395	0.58902194696501	0.591009838271436	0.421034451632768	0.618207198359995	0.601028714013374	0.503438711218577	0.548473271763577	0.608151544413039	0.507271615921078	0.754041948251462	0.528453918021079	0.484770408837965	0.522011171542963	0.559799607002036	0.57291617930999	0.55521116251501	0.490969865946874	0.549507251686937
0.556609960231061	0.570278061525937	0.516132183945106	0.468001533953516	0.532983182638565	0.560446621854126	0.635228158701406	0.519873712886524	0.541577303954908	0.517335052750859	0.653083318047484	0.548509858396032	0.536223612931	0.657623717688332	0.515047945294672	0.548655729918177	0.571716133148626	0.517801440472285	0.524570922241341	0.628386761810846	0.473245819345112	0.65133903270283	0.577135495603729	0.529491666615232	0.436531818422627	0.487951677132567	0.568136600627861	0.567375304233317	0.583483742062437	0.56541199660456	0.529243555247879	0.261397580912681	0.585820674607569	0.534426582956328	0.595540447885052	0.479718535508627	0.59525746040395	0.501259066547225	0.565771091222536	0.604175850884768	0.597311034110504	0.567956228770766	0.533760367953514	0.549324734549485	0.538992829889818	0.519386124201911	0.564574287573114	0.497857587352839	0.531619654829995	0.553622435920968
0.539413988032218	0.734626901167149	0.588195030873462	0.646204290373721	0.624219518051505	0.359548911219084	0.497155082874236	0.602612398402062	0.525774200375161	0.662708127914554	0.311859331233941	0.45777098766715	0.615098832097566	0.750182767336546	0.649313145226789	0.739882297904428	0.778585997848647	0.519624034676981	0.577191838760829	0.278270528484849	0.531761155654326	0.3512341763408	0.660658731424187	0.613155058866256	0.577625673982922	0.483995588032629	0.55760544748271	0.629636443585684	0.636430371335141	0.592539041883867	0.661656188946563	0.548532493879296	0.507198873322598	0.440800817227438	0.472381234341122	0.600912482612403	0.680152859127857	0.644273121078779	0.380882874212151	0.447734136131624	0.32532916388732	0.555716971892036	0.681642777910219	0.770010395158471	0.711948149365699	0.602728155072209	0.514662804736173	0.605914606110102	0.615068051906019	0.53448096240447
0.263463309312734	0.0931447887019343	0.601238511846013	0.512162061707968	0.633357879337127	0.219221970263623	0.739361419515998	0.625120471225468	0.230683097522384	0.550392174965865	0.738213774839993	0.513158873840997	0.317582296607538	0.681188031831928	0.598686528311841	0.49501451021702	0.496543228031631	0.475610856848919	0.512159674886129	0.428451567292196	0.492955988958127	0.273237811841998	0.422999636486717	0.583044495085857	0.591772126978993	0.261835119371927	0.4914141448876	0.670517691216929	0.351366213067951	0.55271202292879	0.563332995957783	0.654959891140447	0.342263674744664	0.251902578456284	0.507121666519419	0.468251905448316	0.703684877643065	0.54950318946059	0.28737219127701	0.222145855433998	0.504079217637859	0.652095969402125	0.570772046445202	0.292921970547291	0.689242023776317	0.645210381073664	0.557786868304155	0.540727084312224	0.444007595419317	0.539227496783721
0.570418460004167	0.620287407203033	0.48340059333555	0.496968493184679	0.398332307925934	0.579071441119758	0.651631280848432	0.517514151336243	0.595896998275449	0.45556174384395	0.597962125195934	0.513651704962233	0.541997430571435	0.629481741662017	0.451559904085712	0.569075181567511	0.545280493634506	0.486330153872684	0.46915335958311	0.660787369854676	0.512290876764399	0.588194554230743	0.544832238284939	0.424257248490926	0.506652949639369	0.525958486137551	0.504935399615444	0.649084990265771	0.564501223116165	0.480043604121437	0.422693108901455	0.618127656665719	0.583514672331602	0.535435592809943	0.533226882807411	0.458659724067976	0.63848084823561	0.501169948049542	0.584951589612642	0.526613605726347	0.66564269875852	0.567863967160102	0.523237628736179	0.595745104473252	0.560714627642927	0.554429866573851	0.557158033968664	0.472035228545073	0.495237799406132	0.490155433646304
0.48801045699774	0.324337195088041	0.595941071361868	0.511699934158318	0.505127956591294	0.41241830294277	0.356512973136321	0.500714435302887	0.628793856863521	0.593333950402657	0.511646107413343	0.568888351989553	0.770614084622292	0.762819825675045	0.413292737971013	0.856303288905999	0.638701395108026	0.605284590621002	0.433060520356852	0.200824301494192	0.583718340049249	0.237124131191682	0.462427114051532	0.508086221673717	0.859632704554862	0.666689178253274	0.426422978002955	0.282879894207995	0.366213583738885	0.459545819490687	0.593939789588259	0.29378523183922	0.63801280759945	0.613275443183372	0.601046393094341	0.677667740140671	0.57720338450618	0.524431463481249	0.360177496685477	0.672257388922322	0.288620013014006	0.890142024965364	0.684632342174442	0.448191874544548	0.821486696392597	0.632277180653425	0.548284751266561	0.637313172500671	0.527853957660631	0.53128387598779
0.798439981937865	0.495968036514741	0.423503134371099	0.548288648650352	0.551645969998437	0.394511124337152	0.502408087617324	0.404579803559401	0.36100683790425	0.576822464378824	0.170717745096478	0.37915376655166	0.616529631044001	0.751463967789325	0.531499710931775	0.480944359717257	0.53812375987379	0.613766802849137	0.529776247451993	0.32475214408477	0.567302257498917	0.287623465327073	0.486762447673411	0.516161675003368	0.809537062564159	0.563353621658863	0.437413944787195	0.314483510521409	0.559366211914147	0.42833462247975	0.707821649551167	0.527938178226069	0.239212624372178	0.763614611308285	0.339076287255998	0.695404423745839	0.816790141079341	0.635027269921876	0.464754640725797	0.730478691249904	0.322787576635693	0.314566850676433	0.657681496399645	0.362895954359937	0.821112105107468	0.49715076592191	0.458688069613909	0.907362380162757	0.468043851329612	0.491598930958775
0.4074131522213	0.39382113326853	0.714322070910159	0.648696195264019	0.596420879804896	0.500373824429924	0.374068054171917	0.486233224753515	0.505504339478959	0.646779402038822	0.502575768995826	0.511503557278829	0.534838857891057	0.380932290390885	0.561000640865956	0.553971709207532	0.37548042520253	0.58940701165133	0.552639374881907	0.358119637686757	0.647382762958673	0.401850747978162	0.588960616061824	0.607090842230607	0.777026660154641	0.524592572426344	0.589351417169273	0.463281599998905	0.503790423202322	0.613041509107394	0.634176805515237	0.475048101617126	0.395917460196751	0.453771806014182	0.546798256921715	0.829512913035926	0.386990539549686	0.660044524840641	0.565314000112167	0.453145663192232	0.522557269754552	0.463486188562206	0.648815079836119	0.483995014633536	0.715493243182324	0.584733279722556	0.554794278493195	0.684494090490056	0.629980090528307	0.610217734572666
0.349386990488468	0.473127000372515	0.431240086639672	0.585111306960948	0.68268933854936	0.44255037780736	0.431826128667493	0.71014426951949	0.482628920969991	0.652373239197893	0.615035425929136	0.45128806007513	0.648337938668751	0.382431153177368	0.702577997046926	0.572002226678078	0.63189238923192	0.658758663244592	0.700977583665046	0.519881479471326	0.697557922727366	0.285120458319658	0.539404596290678	0.706486687342943	0.62077109369357	0.550247151396611	0.522923636864642	0.562615485116429	0.508022367900387	0.632933579778913	0.498218749571402	0.470994268941634	0.38660051984475	0.605349507874029	0.488507286250053	0.650724182774611	0.342658173404277	0.623296020870671	0.426229082780371	0.55018091615351	0.373993761318295	0.533971389334722	0.581807847798576	0.696945248158077	0.66126373475599	0.70700761194578	0.661262991722059	0.66880949036011	0.611746938582299	0.62620425310256
0.629068305977553	0.496540573207721	0.591328635618622	0.596874088543727	0.621424674925398	0.643932028554449	0.409806928021937	0.464923675901751	0.420840895291577	0.540988857253543	0.593303018480298	0.554781213447347	0.520400041908523	0.67540424222929	0.629129690893596	0.585478218867563	0.51653310721397	0.517526371127717	0.56105354491073	0.503743306407867	0.545380089392628	0.402218815845841	0.546718179973257	0.636913918954228	0.622403839839136	0.549649523676936	0.652411440871771	0.595147571207393	0.541749498485361	0.633914838064693	0.621299351705059	0.574448014301898	0.566309296515876	0.712784952892186	0.588180407138841	0.633054145717466	0.406764963755226	0.601262575748878	0.698180390627463	0.456659926081982	0.28057009204954	0.604629695082195	0.560965684112589	0.638018197019361	0.393551762263275	0.459520026724735	0.595482450685716	0.542552156214416	0.615724019845795	0.623640998389641
0.692741692464831	0.623446062271527	0.635125506633146	0.615686682821163	0.674741315709059	0.678538565380367	0.457709024782925	0.619962308181618	0.4449602722154	0.619026352453803	0.527549192919986	0.435408838600879	0.535682179133245	0.24309808569524	0.6577861666514	0.509295275277045	0.346131286909729	0.632918243326403	0.719152081692217	0.443209657945286	0.831775742924443	0.38797134261288	0.461110754183961	0.779463969523687	0.625118707612249	0.479335242985522	0.597496982702971	0.775666294907313	0.810683981253674	0.567837641480009	0.752534459485362	0.509845046619078	0.47283361537728	0.375659000121759	0.679336403433441	0.664228342768633	0.470707226020771	0.725505808168108	0.64268678867281	0.466043446717179	0.392406774615851	0.491995852031405	0.674946800833806	0.838776569315458	0.390626733250064	0.418345792616326	0.514547742091513	0.786581373633466	0.711128217853047	0.654540663639016
0.583856526722935	0.610366517168889	0.38629562479693	0.389485474386223	0.443076965146947	0.552379500441156	0.494402922471588	0.515603982595657	0.494123028027206	0.353519996678042	0.595201948719189	0.552017147314375	0.503795642738386	0.695288304423991	0.436610818307688	0.485087702603772	0.453111934689253	0.390716257348346	0.472481843452042	0.687416464320721	0.379677582455913	0.681134734213366	0.557836691146259	0.423422185465054	0.334794641204867	0.473244062961732	0.544733350933045	0.561061666981933	0.561231422223605	0.479539789141806	0.47406084211733	0.654540863002557	0.595149920672817	0.58718127793947	0.511131767226194	0.327346954446925	0.710409402738168	0.444566094186905	0.588334966753002	0.653629475321438	0.612154405938224	0.568099146552797	0.488359877484816	0.545856100232189	0.42451991968714	0.487845127451903	0.420675038045876	0.400733359623338	0.403275879759284	0.504132629574363
0.516310681330884	0.492315888784157	0.538922430094088	0.509232752816192	0.505409561624708	0.44653678885725	0.565625542019994	0.535352604505285	0.530469510251043	0.506252439407941	0.53456779730709	0.449015577656187	0.428189229205343	0.4948217202585	0.496041468534151	0.552691233476942	0.556747263391962	0.519017577301825	0.510999685572008	0.440241122383972	0.459579711163686	0.579771261014786	0.508723671921162	0.555893164207285	0.52508722443992	0.498343490453229	0.53536545265745	0.512942306194241	0.663758084051728	0.553399102806237	0.518874141048247	0.688649366085655	0.567092443397458	0.642062148777418	0.568187091727098	0.563160559055044	0.551290661932905	0.515745746001465	0.624918823935739	0.42057764616106	0.575376166791238	0.566142693213889	0.553354499807195	0.586453638137371	0.538099968985716	0.541249520909207	0.553300242839274	0.575799084144298	0.536800844580874	0.570387339029045
0.60813075001845	0.345086786316183	0.459935279293824	0.469659001833446	0.415518343673159	0.48456208533173	0.683159918301119	0.490458562103639	0.695305264420754	0.420909895943264	0.309531082538675	0.492066229353468	0.513017148764296	0.451091655930708	0.443846623221092	0.425319176193979	0.425634679812832	0.575356079371367	0.455162133956546	0.449646034594054	0.555805119649889	0.590586679637181	0.468162756565527	0.459209342529015	0.505176240063484	0.624513581024716	0.480836335916884	0.611734120518801	0.390700077057161	0.499838849500305	0.498489994040694	0.539015034953179	0.651802314971786	0.463277510883323	0.381371786777954	0.556807952512529	0.50293175923369	0.530120072435946	0.613356326054753	0.722257933232614	0.675975723827256	0.506460671293419	0.553389442477805	0.341316576825103	0.589495596274801	0.585684540275714	0.595593410334297	0.505972305012807	0.553158039758141	0.545739786905867
0.670843510296827	0.644837892381297	0.676105903636436	0.602211545562187	0.641757739918553	0.697450390693468	0.229917225485171	0.341968271748318	0.606346614228896	0.601542205383722	0.725954799024198	0.667840243490533	0.50092994425294	0.332885591400579	0.627529936901326	0.603131120213643	0.526452671464198	0.534623384398377	0.592579973021901	0.512351258941517	0.6236998365786	0.558087961634427	0.430053021681682	0.592426962998517	0.604085748983958	0.628813544326888	0.449737225783588	0.414447520114791	0.469883799526175	0.537112168640537	0.632951042288075	0.354157207523052	0.483417537926897	0.608901076924901	0.671326776105221	0.624926549300658	0.321091909776783	0.610653777668743	0.354101607008	0.74438396784721	0.806812014105292	0.441386386572426	0.543562676078497	0.625639416141681	0.587813992065823	0.426515492592593	0.654944105413752	0.610180109788916	0.451592949508931	0.410783312913002
0.460586595397193	0.91608653382535	0.784478579404242	0.751690916924177	0.625148066293263	0.582122204929626	0.935659123341573	0.521332883938847	0.448861232092345	0.625882228871378	0.243507471025945	0.536263701209674	0.619180822692888	0.325215385226892	0.587938591824701	0.544926256679703	0.331867877471397	0.6745909928403	0.585264640971011	0.418751741648499	0.698327314750733	0.402981498493114	0.508522120111202	0.64392613069404	0.768788613242474	0.534822450723008	0.625122049884824	0.717006158814394	0.906299567543677	0.688002863259587	0.676991993015754	0.614589067857347	0.40575449173	0.452072735004485	0.548418559085028	0.830455537944615	0.778465918203763	0.651431286728095	0.435307173687887	0.452700065287113	0.526609536270498	0.469799763873638	0.572635505880378	0.571002720006635	0.478419553871078	0.917369757933561	0.584982224239434	0.934594855882237	0.706748590904132	0.61903621225715
0.274108092288197	0.338566503802207	0.642867048314147	0.711377124974997	0.611553615104064	0.471259454146709	0.317825052318028	0.44590521493497	0.50735770224919	0.637578525119577	0.866105385308617	0.579005442490961	0.606208745729976	0.384808046712792	0.611603758636666	0.668400239581687	0.70639769684311	0.573881271044178	0.584327605696154	0.325359140232186	0.506284107350782	0.40829770707978	0.570854385667417	0.587901880077575	0.659378918857753	0.575746598061616	0.553513099862967	0.396401163553045	0.439511589919134	0.529056613830763	0.620925608372414	0.518510634058082	0.39203479952555	0.507564229490854	0.570600545495934	0.706832645896022	0.510021315185732	0.597181662195332	0.422289625672195	0.479513380108522	0.405444663560562	0.445437278683528	0.627928963251287	0.646657774100101	0.625559569581793	0.469050564671756	0.645709661787779	0.65476396581699	0.551401221449061	0.556597136739268
0.648023333090776	0.63066587931914	0.418932171964726	0.365376698041975	0.349750068589004	0.595453587929521	0.74472444922802	0.565210450418809	0.536265639009996	0.409610755816507	0.609301778363769	0.480270708800576	0.511163152149638	0.563185371052029	0.410275486729898	0.552275962599419	0.468704405132374	0.469768390293382	0.448551132807628	0.737327772680733	0.432433289410267	0.685390458580562	0.486438998995146	0.397430392875693	0.42864415578925	0.53429564271347	0.523902675657943	0.566537701186896	0.601925942081277	0.488626104998743	0.468758534234803	0.617313782230377	0.68251944025127	0.601560239616394	0.513929146185782	0.40274007194556	0.635638225502909	0.440990993306938	0.618253922593653	0.679185271000009	0.702566936647257	0.637031980039899	0.486195884363085	0.558547488150631	0.50599579416392	0.553953313121202	0.543993657348569	0.440744733517041	0.486600279835542	0.513075060259058
0.619655509431362	0.617800764422595	0.424603459788034	0.385036651172623	0.453550613961746	0.508565519646502	0.682332657646068	0.509926561091822	0.5078890357344	0.412848493759182	0.43039007523541	0.527661257985967	0.502271677622362	0.709116416593556	0.421227028638362	0.462489839874115	0.477360311019334	0.402180256810098	0.449274514894429	0.706483062302015	0.408746987309653	0.680561783278117	0.577908466144906	0.450724294312822	0.33274687345466	0.497527392355121	0.56254479720464	0.57012891525353	0.561653007510615	0.49996478574305	0.467841042584431	0.615969025892763	0.678800012808294	0.621769577528941	0.573829048902882	0.339068486002812	0.724351284050253	0.498875923455235	0.561765671258466	0.632799764015212	0.668533585897345	0.620910030136376	0.506030051194439	0.532295735573324	0.479913700138826	0.495366516090508	0.49514394270996	0.461843393447927	0.473019880910022	0.501535471808126
0.369040016168569	0.712533513312897	0.424918598845722	0.487078038342378	0.462315617424766	0.218377098798856	0.689616533279836	0.413547766078348	0.500065154618431	0.476428290927296	0.682508862602688	0.564680158415139	0.435900580066573	0.812976807340213	0.563048342495028	0.54092002574416	0.608352444141768	0.379435364929224	0.577341382533404	0.587472525751725	0.354621395704636	0.617769319004538	0.628316868384159	0.418621561466539	0.414009144770181	0.439278538507085	0.508475530697366	0.599819605812405	0.596560280831067	0.508544831174415	0.468385283903484	0.61640757859218	0.746402505749744	0.582732986262281	0.523675135697785	0.370244429141691	0.521160093558755	0.421023848708715	0.325117738443176	0.612431523644223	0.322331824119895	0.11363479322814	0.533632015014426	0.634401318966328	0.563268923614188	0.496593997808817	0.579550651284099	0.365654499118783	0.540099178982805	0.347239034050918
0.631579172374082	0.314700718685782	0.4365197062334	0.443210669654321	0.437912025348532	0.603854276912751	0.724843681520357	0.628734287733368	0.645613621378055	0.393213353554747	0.274805792838052	0.469757865960065	0.573118514326289	0.677815889693355	0.459679683264511	0.468705122590656	0.556978209973741	0.585543480225388	0.472804504345466	0.727249219969811	0.535992899573782	0.642811875452818	0.474766470997837	0.448226691261176	0.516188094564906	0.62879164868714	0.483061929801371	0.601817243697089	0.515903882614475	0.490981227020251	0.51454692402354	0.54156847274417	0.678208951938369	0.482671624515384	0.368239126229215	0.502570847616733	0.521151956798375	0.557286943379566	0.54525520868137	0.705985904155211	0.668792108787853	0.607751162195567	0.556940560691779	0.338847916048096	0.546593215554207	0.558925672409072	0.589877103270555	0.451586525219329	0.550270631641631	0.539116856290035
0.593928656396587	0.630935680791546	0.460152027631168	0.457965542367917	0.519844292555704	0.521203205491588	0.662276819213757	0.490804226997644	0.571105908448566	0.496540528521053	0.566820071546321	0.549619912923427	0.51486579493461	0.664008614861322	0.498766148201619	0.532892409482369	0.513160522366001	0.458871164599361	0.505347679424205	0.672030045659	0.488248375483087	0.662265291366483	0.597382387689924	0.518664931425848	0.405619228027864	0.519130129872891	0.554510226553032	0.571164922235455	0.599725300230284	0.545166034503733	0.513622684181751	0.616557223055333	0.617783735136163	0.57692581755923	0.572504567486906	0.38918722113891	0.657824626917116	0.509845089365549	0.591528431716435	0.662347459666374	0.610223778518402	0.526960165623404	0.501932479865641	0.528694414774515	0.547739170488271	0.53772226639666	0.517913671126433	0.470399060463607	0.519338333524365	0.545751947148679
0.349176042867841	0.422180489958498	0.602519618746361	0.529984732764849	0.406257619185838	0.675529396373904	0.127747781814487	0.586741573488946	0.735850321036947	0.410848507955693	0.315768102459136	0.577913795647218	0.354414603351547	0.166554211968584	0.57225205533377	0.647641209236183	0.495011115301371	0.562496224964403	0.492000947084011	0.724479140090372	0.4946733468157	0.696890871189423	0.241629068926142	0.373045593228785	0.548465526625331	0.651575804948654	0.318795895468007	0.71487772468306	0.40557637837607	0.402042825583188	0.430209479256622	0.71920349140268	0.379236360087232	0.634424048615248	0.349252202589546	0.558295012379822	0.28315074342125	0.482342472090035	0.668083745397655	0.806841068103476	0.73472989391536	0.784418028155329	0.455682845005543	0.659385375919535	0.756489333600701	0.444836102621121	0.416810878947196	0.407416969194327	0.493683216826851	0.45135359302986
0.493863022552036	0.598676244487446	0.508321906110885	0.451530412393155	0.534966331429903	0.397492920009098	0.420194998272476	0.628318218484085	0.475644455135042	0.44889992210349	0.49187536686129	0.407423253441034	0.499602002522808	0.476825805131092	0.571388592639177	0.443918434432674	0.551945117426542	0.624563544109251	0.417359077666439	0.494122131454158	0.773855846532378	0.404359938004637	0.727975935551675	0.646196953407429	0.604894760247198	0.483928301871026	0.618285690239339	0.535661026884931	0.46627295075326	0.787085416544399	0.620941276909731	0.683187952766859	0.578180786164492	0.4049152349916	0.497263895190543	0.776753993046919	0.433557608924396	0.599050141246563	0.59939201930188	0.601600661444003	0.505007203048874	0.535033499265367	0.605134669722834	0.629222949657199	0.555322376532701	0.618053350029362	0.573971777937719	0.69654738404253	0.464953220985217	0.528502738963776
0.651866142262575	0.618729092025005	0.38035450889677	0.355993685582951	0.340230416619256	0.535271433159984	0.753499423588904	0.547275162995649	0.492363131176239	0.408584059612415	0.80132151727966	0.389671890462178	0.480063099444971	0.61572496562855	0.372657726049272	0.546254662209249	0.527932693207095	0.479568000902344	0.392615567505618	0.76067447208892	0.384294957975797	0.548022052317474	0.487802330924411	0.370041101173739	0.409917783962547	0.517597776581404	0.525349043907031	0.655867488069134	0.627373098691948	0.501314979403678	0.400686305282322	0.559271039115197	0.691846662613791	0.557834487660036	0.556970045094106	0.360144692522957	0.674268626653479	0.452701753625554	0.610115209562046	0.693171890023609	0.741029131351875	0.666037704225913	0.471306383636229	0.572940156270193	0.485034453910333	0.548501528924428	0.484298002710402	0.395125271321339	0.490453862721778	0.517876631387694
0.553317011677532	0.658734975152653	0.458923544066218	0.415527433998171	0.474645592609047	0.566451166602449	0.677707549172328	0.431385536263397	0.564168901103538	0.438710475946854	0.499437465947697	0.540226438840969	0.497208976065723	0.672001441540534	0.472656867700119	0.505913092342601	0.526328108705189	0.419129312038455	0.499105528611249	0.69770256735147	0.432613853797987	0.668300230908896	0.594638583816382	0.465519334308028	0.386584868542383	0.482091805249062	0.54509886227862	0.576958759661551	0.584217625686133	0.493528764039827	0.492559078910568	0.643587443178734	0.631793823764354	0.526454400114228	0.605661146184908	0.413272682554432	0.654236746181219	0.460395551016157	0.519514250384141	0.624341396090545	0.621654598877553	0.583619504465765	0.498754974371365	0.581857856377567	0.505625802285929	0.508576687657572	0.539842904955677	0.41550551946359	0.520394297030159	0.517864867901924
0.405712703126139	0.49673525777611	0.591293557587764	0.595190984073931	0.649277000473875	0.626233373515472	0.42580074639578	0.535779292509781	0.555471832790148	0.596513716042388	0.355384290377518	0.464887096706266	0.573396885429948	0.466416995607244	0.617917531324164	0.539582744081366	0.65325838078233	0.547174221270164	0.625152359942795	0.608174076947735	0.623033457178813	0.504823106242704	0.686327170596418	0.631817170283169	0.576818921645447	0.555625187423826	0.625768310273858	0.519588073918834	0.503252359874727	0.604482925957147	0.630666686334302	0.452293370982896	0.622054549121372	0.498812289547772	0.575950288801988	0.604758016895494	0.515337145878255	0.635300147138815	0.621832398442458	0.491552282060539	0.487850819372085	0.51325937847654	0.589835994001582	0.554081375593529	0.580639128906651	0.609844612619709	0.60607071880289	0.640050190118896	0.606004567318494	0.606932904429281
0.634749647852492	0.383303520788961	0.394803156079502	0.445914135435501	0.63528592862797	0.673338224128328	0.406066117428172	0.780107006337981	0.253495769472957	0.46366478488945	0.929504701413899	0.58765024620207	0.793720787855987	0.367389456189834	0.58854979781038	0.338708406294148	0.756866206738227	0.744989805978588	0.51280502379743	0.416571011569047	0.493693416885845	0.809281291209211	0.275218558693957	0.594638056243119	0.461143576708807	0.542221086379496	0.490866433839616	0.590655631355178	0.318111988702169	0.569459390605763	0.655557426439019	0.777354557850186	0.310593938965864	0.506414316513983	0.47039725077856	0.58691155544966	0.774670809027093	0.684214195286229	0.510981920249321	0.839764344139684	0.872985447411955	0.291426058492832	0.679500608852798	0.658561179067184	0.741166027516759	0.735856763143166	0.539828268615196	0.490001216553645	0.461671776461349	0.426734138445695
0.682442852147476	0.549049689612203	0.498225232571816	0.518740805220939	0.572411670732059	0.605833972847917	0.523696149998211	0.723223980040091	0.418859828978656	0.521194063017111	0.968917925024224	0.53364969920975	0.694607922559142	0.481894789457005	0.563903053337106	0.472369697422748	0.647329602141773	0.647921233887164	0.562297203486301	0.50254974481036	0.561319809119906	0.768490861444409	0.447759634016979	0.586160250481217	0.507924690104123	0.562393908778309	0.548888355721924	0.592994690156399	0.485526022732468	0.566124337108115	0.584028522918146	0.739030028550712	0.436881700617731	0.552172073462011	0.529786951222082	0.566489027700454	0.708648497046124	0.615787485292546	0.520162813476252	0.827628244865595	0.826382371132808	0.42181344362297	0.638214203688475	0.61644163177532	0.626249582108634	0.627241665330826	0.553117397785496	0.513520408530395	0.5455700183424	0.516298656703978
0.487332662327554	0.567174135870665	0.435776669303524	0.447347023592198	0.46842154600973	0.304532100372097	0.683372183579388	0.478932683232535	0.404768368789906	0.448002939094135	0.671575381487766	0.614227845300019	0.491854081254948	0.69115472986409	0.50188139347916	0.54777703350697	0.59534125733928	0.421414238256023	0.581832659153068	0.659316984660037	0.404680271260756	0.631224954975652	0.641776645643894	0.482110582099591	0.489205411561868	0.426503421131151	0.560590821603797	0.62062354005474	0.571496614467599	0.520663134996918	0.529559137078693	0.661717141805856	0.634458240087461	0.32653900923644	0.514569520788937	0.386723474250127	0.696018391779428	0.463893549388397	0.515826157343261	0.632284654754632	0.620253221968847	0.38584637250171	0.526557641931513	0.440245576054974	0.564973667059054	0.548281480515252	0.426332869172113	0.435987388312405	0.523768773912607	0.535675484008272
0.713150904908953	0.620488823199803	0.498467873051986	0.463616995124163	0.537842954515282	0.541964280928764	0.64422936205839	0.541099163251149	0.632640993223451	0.485572783103184	0.587341633589405	0.523962013647883	0.564440696139701	0.464200912538178	0.571343626953521	0.446538114360249	0.506110618365738	0.409147592863186	0.517468963526834	0.665091429119399	0.506452031424041	0.630911150261949	0.617462236408157	0.616607626127968	0.489613912795679	0.630584363632106	0.601351881706088	0.241465752948279	0.441765035225433	0.556312519461874	0.582525940662159	0.617055147444379	0.617030800119974	0.687381038242173	0.623674632231728	0.505618266495361	0.442849251077382	0.555421390930921	0.557162738019337	0.783749294881316	0.702265099705458	0.640305045967536	0.600719668735493	0.40719008250338	0.511339774041173	0.542354806909291	0.492470860336985	0.452289165653987	0.433381539194044	0.555305085416773
0.51859669440931	0.410874409215144	0.413146465811945	0.407016710919271	0.490760515879915	0.561662243974656	0.728403986250365	0.597427621417482	0.586808724777706	0.478126615309351	0.592222900745761	0.486045001133678	0.537140648455156	0.447765855413597	0.511366680260053	0.522904714779729	0.481756162915174	0.523681722178341	0.551361233739881	0.350758838356299	0.576302571365967	0.538547380857119	0.547612993400749	0.572389216747353	0.535030816487173	0.50141045239513	0.573153511495115	0.548976351088634	0.44756915543062	0.561965315033329	0.536906688977671	0.628499936688314	0.451391553140485	0.56576273293819	0.611193854856369	0.532148757908741	0.633145200667303	0.569247049891918	0.618475735381112	0.527120977963204	0.553555849984608	0.679508354822592	0.592391001275011	0.581211706074949	0.524077732985211	0.598630838761174	0.592853572932142	0.575105911740691	0.515017403477385	0.601969365771258
0.407316149404688	0.486069075749183	0.656246012677185	0.582576961578499	0.452634933825935	0.749468742262507	0.290100323980624	0.586510028673231	0.683568727018589	0.489212796164582	0.340274026731904	0.563146096727341	0.447802126701576	0.285801103876852	0.611428291343145	0.565963016815126	0.415176462200177	0.543468772483003	0.565790053257864	0.656129834017233	0.557019254894925	0.516656371773365	0.368649106734589	0.448887038297081	0.637184498228224	0.614247150119252	0.435757324412735	0.744049811419058	0.508621422088126	0.480472306705867	0.523711824226107	0.649922026727294	0.458190762088081	0.591895013330097	0.45145639032375	0.567467395156968	0.397199050518645	0.518425752232252	0.661109890462109	0.696150624948916	0.717199349500018	0.69754691374773	0.496443155271808	0.713067227073204	0.686131537912048	0.503393598878786	0.505494003204801	0.554884103010247	0.578891595674082	0.521039204206362
0.371700978431316	0.394167937253427	0.505825983952531	0.491258618010202	0.385132604770392	0.740354390069242	0.10848105484072	0.760632123638766	0.797054115091692	0.416738119968747	0.127891378069203	0.61531015675339	0.3476951374391	0.0592412696510257	0.680490218169641	0.745051844923228	0.754710342299286	0.654420373043236	0.485173163540603	0.766671196224021	0.528740622834769	0.727189289162084	0.181125212501358	0.287155971137642	0.56401771401387	0.369414285701103	0.292055354487626	0.90598546898813	0.238319499984961	0.320912741136158	0.484343264368649	0.738900149907418	0.596628474088032	0.763764735805597	0.314483691858245	0.581861695325194	0.144740594754722	0.506362978735705	0.765591296960851	0.8770290093984	0.852980874454202	0.195520765569555	0.414239023928189	0.731815338422363	0.824249841881811	0.423105507464017	0.358466345279069	0.373413202653891	0.504224633319779	0.363620307413728
0.513592395708636	0.521644689872404	0.469653412641538	0.419751417097724	0.459055357192092	0.333146394136307	0.584377980051694	0.465992528188432	0.574569795565394	0.468466817213513	0.886851136759954	0.563725065784516	0.503842557742179	0.71070210469645	0.526880215127839	0.542675393865027	0.489430213155636	0.498223228454925	0.537283897288703	0.568655003550604	0.445387405109894	0.557096225153165	0.590981741590894	0.53548071051582	0.430941354974772	0.493541518238546	0.550185198907076	0.513685170079091	0.537107864442187	0.548369770741353	0.492749471754524	0.610968938945481	0.626484969285588	0.556661438896917	0.611147872503802	0.458605939636873	0.680944267486801	0.481682493760798	0.532354359737428	0.574661497851788	0.583368543663264	0.580826335683451	0.552372673978306	0.551711846513534	0.553864267757184	0.542357799619672	0.58681782323079	0.465130075319566	0.442339711203026	0.528598914174719
0.510370076670866	0.807468737053758	0.668896604209406	0.679936724860884	0.667401145872276	0.580549765728858	0.855331719733311	0.580464893577426	0.521008648538986	0.642850950010162	0.401421130897285	0.558891379634481	0.628608589291693	0.455288451988654	0.598863663185623	0.576337691091598	0.57920965060838	0.667719791011726	0.57758054297674	0.503553235812255	0.682605686794439	0.509048991827921	0.548811154577703	0.642017565483126	0.738287575147908	0.570416639421537	0.585658887295327	0.667470030432548	0.850338666800137	0.681392979204013	0.673746180337815	0.551649340509784	0.454378780962259	0.482964849624926	0.574448336754914	0.73021739294643	0.687733246429454	0.668318338515695	0.514749971019706	0.542373416396628	0.506009576359607	0.507384509421138	0.60378220673899	0.569309351110537	0.598379136694652	0.902543845750056	0.594652596983522	0.957548337946717	0.671383921555309	0.615746712681304
0.274437518888912	0.513505634605913	0.56217710196859	0.553902830675748	0.449281030829913	0.73297856350331	0.174704309002252	0.658894035032434	0.741442566541215	0.523360354474025	0.349248385181251	0.578768484192854	0.390746853424635	0.116576204209614	0.615768964569033	0.711261797045124	0.413626556596183	0.624318176179626	0.529940613979003	0.763272498748409	0.588056892718499	0.726406357525278	0.269758601293943	0.374176274402363	0.572570051999084	0.426134313615589	0.340877642756929	0.865260930507322	0.331273296030399	0.380974496753302	0.503042243898183	0.724036048569389	0.706297799814682	0.71696689745049	0.4086079030073	0.58148728588516	0.215386623720794	0.513431105688445	0.672184890440146	0.801944106119999	0.816100566946818	0.307312110757789	0.426052369954568	0.707454656144321	0.637008895074782	0.455811770784945	0.451865551137564	0.426721581088618	0.554599256613398	0.448436439165231
0.578672069106666	0.337315059146118	0.461218145123951	0.474132418633563	0.549192127387966	0.431765826899611	0.523354733566321	0.635092136998042	0.527732541708014	0.546427146917886	0.638412982445752	0.542929291982938	0.553598071506834	0.587053803044027	0.55432845328376	0.589921023818175	0.580962285749322	0.58724798925917	0.564909227205349	0.439588365899712	0.522536161474539	0.490432642477581	0.567244361001624	0.59283987123035	0.562437590239374	0.534974185820418	0.553560743247548	0.547130068600698	0.465931204924659	0.590353999358788	0.573974502756248	0.516727228099329	0.457961452065674	0.690674458091697	0.599164780739623	0.541394531013282	0.643564776858752	0.582803942289032	0.586141674656889	0.536396943276915	0.517617294596431	0.668006825687124	0.587744389567244	0.595222973640274	0.630646575128234	0.587653875812217	0.582724415740525	0.572778063343667	0.570447055659633	0.593701882566198
0.566757081750785	0.627213673861898	0.499719518340738	0.495339870903111	0.513790481919589	0.575731044747687	0.630572413934534	0.514351431533525	0.602323626601527	0.463932033201118	0.32627229185501	0.560655125599513	0.529334598479093	0.702834202373841	0.535135190702918	0.512941544959203	0.576374637033688	0.487149200635515	0.558435273928698	0.696978090287354	0.506776595278883	0.697807153040506	0.597351854516177	0.533020291617246	0.430187315633693	0.578372975282093	0.587080001354218	0.615126939865375	0.634335901163312	0.549322491106117	0.540437175908216	0.659321476353488	0.656442196570247	0.579156791268227	0.561459820549712	0.467249641497428	0.637075697629883	0.502454480551074	0.589287965015905	0.624567635976477	0.648377871024083	0.589347210058795	0.533288695595568	0.521606425539976	0.56024152658808	0.548903841888862	0.581409157215812	0.496055438294816	0.568144494478053	0.561634292898
0.489726626932393	0.410258737182998	0.661988115289538	0.608025346487662	0.660985422378581	0.554662893065546	0.551984203038105	0.539174460044488	0.480600135297638	0.648634365159894	0.49104326721166	0.503619369108632	0.45158315810537	0.414582609730022	0.662620693085712	0.559117559720529	0.65466118670904	0.599524118778469	0.558078330267953	0.543140518996981	0.674663069378458	0.456655325039444	0.504114455835402	0.662008414200975	0.653305651923957	0.530640803403907	0.619885969299946	0.546973227974604	0.523468696940982	0.653775864238206	0.682287356713376	0.509116874279684	0.463005712342013	0.481314237537029	0.622670229576888	0.756038512276873	0.526716647347774	0.65708057864135	0.463094703375841	0.439536937450784	0.52298345457876	0.580507716227152	0.533270061078998	0.622243228391879	0.493890884992457	0.665791129994532	0.583599343922576	0.708855002778307	0.64069033168452	0.616354374678456
0.37180100039623	0.457806651549384	0.517798784733015	0.576376344846226	0.461398250088126	0.491522301977625	0.514679683142292	0.545200132670542	0.552143081775654	0.431905091376297	0.546208710037764	0.542499391482872	0.58952692237784	0.663681189715293	0.521117008863819	0.627868234689726	0.540602509068453	0.536213275883543	0.487075415116992	0.499201866300456	0.576199853794034	0.577626380938168	0.575549501147553	0.568325751053806	0.556121139461454	0.50094101324981	0.545254228553096	0.518400999402418	0.422415928865341	0.548462631906038	0.535777111668106	0.499062368551039	0.54538332602148	0.543316909209707	0.427181746142004	0.663874072228098	0.62074554454314	0.505604556447811	0.47805853123625	0.661437580099544	0.62787381975488	0.733219480520846	0.544451523491849	0.51975809483611	0.48194926592357	0.602394810187561	0.576182325193085	0.57530593487942	0.554978237554886	0.559442176137476
0.427716797862608	0.404715944429036	0.7619622136302	0.72858229237529	0.696772755336499	0.531753496369479	0.348679346060675	0.577510484701508	0.488569837330217	0.75629461571221	0.562738930172239	0.540606930574779	0.666423217503107	0.301318767266776	0.692901666139123	0.578980159090806	0.752375593815226	0.705190022684288	0.643370657692247	0.359283324264568	0.808710787501379	0.382115476310083	0.565560163455433	0.712558590174999	0.835835293297512	0.558499059020244	0.577882878451251	0.513179929029637	0.537407513073392	0.636686898594486	0.74876736566529	0.518209527390231	0.456366671130069	0.473933774877107	0.568217463021037	0.830652569794844	0.409514880960325	0.728099138623089	0.518162922627056	0.371776732835226	0.470991902237799	0.537480130174213	0.693596385894933	0.627456871258959	0.706200744281216	0.626870648509079	0.620030841480492	0.837516405307986	0.648114768348854	0.65761461107387
0.535004192988177	0.578669499211979	0.520596101121644	0.514422603761213	0.507274579940493	0.56642657903879	0.639926323997237	0.469568412220348	0.557358190714123	0.502345511629998	0.432316514459685	0.57740511266453	0.526237113298331	0.662513032123979	0.509061091856793	0.507701842065264	0.479088991879612	0.449185772019114	0.556865600221744	0.610379878810693	0.449618406945505	0.64483179089987	0.605702793068709	0.471330666486077	0.485304589972484	0.500138217740008	0.567537574133368	0.621002388558546	0.597887843905562	0.527528560501181	0.524115492542723	0.656824770996693	0.679756207180411	0.534050211547008	0.60917933396397	0.46514044516396	0.667715269226002	0.46956952223826	0.601451836458397	0.595864914469917	0.62226302157789	0.559037619286059	0.508151310118819	0.611352042212242	0.523858452656638	0.550747655717365	0.564840222186304	0.524960286397677	0.541256764448969	0.536694029791806
0.488270412658259	0.594735948975413	0.495046016039832	0.546169308640362	0.540157982840719	0.50647036262107	0.514965290568868	0.504315354163393	0.584308317530171	0.563994316970117	0.672993791957341	0.600631097114621	0.574648097208061	0.566910757237853	0.520235496628647	0.657377486111361	0.733603458471585	0.639564699465342	0.500197787915399	0.408904879138545	0.619775499894133	0.421331918008327	0.633464264385838	0.550749010094556	0.625845293944851	0.672215834225135	0.512150272658526	0.450221190368731	0.498745097252991	0.545932213458114	0.560723902873276	0.536221569195238	0.423762362426368	0.464752843200594	0.580550097667287	0.640306930754654	0.542917847428994	0.548185256277182	0.572574872738525	0.475877362986571	0.759693965537226	0.782257045479387	0.603837171503689	0.634474680577131	0.66626528222952	0.510600462040435	0.55633738675226	0.586358730932523	0.563361299940216	0.563443560894441
0.56687719153106	0.436109562628398	0.504126960058328	0.516493469925586	0.488373656570968	0.52097260853486	0.479537373712386	0.502646947210136	0.450993438382991	0.518268739015007	0.512918164829933	0.479621416133192	0.534038486227024	0.597203805096418	0.607370678012426	0.531473152134333	0.615912303162304	0.474281144071844	0.537776764798238	0.489552146069476	0.512743781158706	0.624342717933551	0.627345304977315	0.61774253113144	0.566271765874409	0.547107833241908	0.602436483124112	0.509394794520723	0.703922833574592	0.575093674818559	0.625281629885646	0.569259078525522	0.475130368539686	0.51332676204574	0.553268972692295	0.556821364928994	0.565441567319881	0.650673332369103	0.568254278673174	0.526684407489627	0.452694087857336	0.672907901981898	0.577904784988625	0.604776706504004	0.492731304673287	0.526622347703347	0.579823995101137	0.688781741476839	0.628388178478645	0.587291611312426
0.381535759570294	0.673833803569451	0.410460348673953	0.40643746131557	0.3991266061159	0.574424659576293	0.799545292220421	0.705147232552231	0.715054592432416	0.425593728388145	0.217538376952239	0.489930285760029	0.365690797850413	0.774581640827964	0.447192329832705	0.483996070685928	0.637377849647264	0.517932481279325	0.475201519978622	0.758905872346722	0.430871379273632	0.496017135247133	0.397045649526408	0.363004734008526	0.471860823759185	0.567111175669469	0.536319779762474	0.621106887868999	0.58697995860809	0.544001903631771	0.490631277973458	0.474035595843563	0.715782198898785	0.522815538021343	0.590853084306588	0.364418641425945	0.307499700448728	0.430144711465654	0.584001353869261	0.789078401974928	0.779961490090372	0.48428950495933	0.466166481154765	0.337015673523351	0.57593589731969	0.578375637749155	0.465968045517971	0.572987807460499	0.577434015493686	0.562367990422767
0.586956901358586	0.657979086747258	0.461184360196532	0.423727003484591	0.531518804061453	0.529049992789017	0.705623859923006	0.51702697317562	0.591642026962206	0.482103199592272	0.63713183883669	0.589527691601243	0.525204635921301	0.731532423806048	0.538612676046281	0.542337558760061	0.591745267116905	0.476605883173577	0.546459500119291	0.696141698581739	0.469191006663769	0.688937366192042	0.598659845309828	0.487106512167765	0.414087231957455	0.55955009812045	0.563219057098744	0.578316853924265	0.592640923317893	0.559745920883008	0.501093688762278	0.616642111845363	0.624938603289431	0.540479416391657	0.616573940341328	0.416869441859658	0.62449865008689	0.475010695343419	0.59549165022371	0.647542906465947	0.633799653234425	0.564027025332772	0.503293431122008	0.555847649596007	0.548977783023241	0.513269947793412	0.555614772513308	0.459998541318884	0.537006799012521	0.507376411066293
0.507392171788585	0.562715033548894	0.501901328803839	0.64996333448327	0.55944229244593	0.379292388146899	0.56839563825712	0.479907171338695	0.497236401022449	0.63098869642149	0.559729258907337	0.561490602832011	0.56931587390836	0.569946291767619	0.585698732264032	0.585046982031398	0.566584690430156	0.641886098244808	0.63931348638471	0.510709146689582	0.572087536852495	0.501851021260524	0.545373112823443	0.636125845415594	0.739719484200613	0.601214441763956	0.628096127541693	0.583769226541567	0.655289734304173	0.681530728912472	0.664664537636623	0.568702188822066	0.506807279190497	0.370225735164317	0.651113300291812	0.670656364704495	0.581081468416783	0.653115792471749	0.431064181532234	0.539763212889123	0.687934745003841	0.67498518210023	0.622530803218418	0.641966886611324	0.550900023608087	0.607705969913263	0.596493604632079	0.588910475143	0.625937808522365	0.564184403287663
0.355420233531397	0.40849973497151	0.459604003527481	0.512075694354576	0.505089322173726	0.470706006107808	0.688309704568168	0.476330533119844	0.426219172080277	0.496682843284613	0.769169735346207	0.538168362583189	0.463360549894244	0.463677972928689	0.52557087427715	0.507336641948558	0.417725827739462	0.479583670479081	0.551103134803643	0.636127188136622	0.455966835919516	0.617713079349344	0.592410828363886	0.559503080615799	0.462460135497864	0.47974642653816	0.573110412771095	0.516574157647033	0.471903463668359	0.543204103829406	0.585127246398998	0.553847449530006	0.55814356628437	0.5657323659661	0.615094839763061	0.428377576188359	0.656438044469232	0.525348177544158	0.671639899077166	0.629171521337086	0.563219894385198	0.563822062783729	0.615737456557411	0.546359810251762	0.493471674362533	0.584159782902444	0.487795715453659	0.524961504562578	0.545034465703376	0.601589925881814
0.385196266051921	0.476600734104286	0.704742306460011	0.620981663757171	0.457622468628374	0.749245339940718	0.255777176634736	0.620517371899773	0.737905885500047	0.49237543259061	0.259628330536355	0.550744691893781	0.437501229713574	0.224572511452491	0.654977558304892	0.607280707978846	0.403049387119612	0.534977790591676	0.53640144998875	0.697851510614833	0.59073303304404	0.493474956488397	0.341279831438066	0.423630028247751	0.657534672314606	0.577448511545663	0.410469624984712	0.741208330961227	0.482633833351255	0.439444726318079	0.53723788405599	0.653571651739041	0.450227509905907	0.599735963524798	0.431273215636187	0.641942934181854	0.308851581495931	0.553820379244606	0.669237861511591	0.751948891187829	0.787204745510244	0.648226571963739	0.482026569215892	0.727603417543083	0.703121213687958	0.481498861687325	0.481200973991217	0.506517349158266	0.588968831082597	0.495426997529341
0.39182350705072	0.358698370066106	0.793541899020366	0.727676686532265	0.754034116704657	0.698694959410941	0.330648033029058	0.696544581058074	0.42747282634075	0.730487819038053	0.440695925207665	0.52217706628654	0.70185259220094	0.383602489096214	0.674679861390512	0.80466526092055	0.520641981625613	0.742943418231665	0.66189232031882	0.658435923881435	0.718279387448882	0.663518489501568	0.450549923697681	0.576504011534728	0.784280069081596	0.819469899926321	0.507789580653445	0.671115559701405	0.480432446921102	0.540907810984087	0.780710360760223	0.541414007037178	0.52178838188008	0.44016444364332	0.513107071747018	0.705592302172951	0.441906968485135	0.72089948573636	0.448940311600715	0.514768229093999	0.40402670798777	0.624868779313891	0.612229800816156	0.813744589725122	0.408554622073342	0.534372320390372	0.655762376675996	0.687641538975422	0.654220142549622	0.563956136829206
0.417667119797524	0.555623230140186	0.680624201224635	0.686974046656078	0.630645922924396	0.439275104362806	0.455657767460154	0.549761578555226	0.640527579890231	0.606897748552586	0.5231605241883	0.675595222403527	0.667430830798689	0.553603874547909	0.54806687724698	0.560141017530275	0.541714397189138	0.633226348301171	0.620283118192428	0.393443728603107	0.576121878632472	0.465431491520713	0.620231449476587	0.589884198594826	0.69870592645283	0.629044772446859	0.603921128908809	0.548734029477893	0.56108971954203	0.608086285243185	0.650797774440641	0.544795051610689	0.58875007318241	0.553960396328663	0.634620755645089	0.750769737877268	0.569624325701191	0.595208099421598	0.462543845025611	0.509022217173934	0.509593561518577	0.569954363671298	0.701808468092354	0.6874554937135	0.659954012327975	0.626482106507534	0.675819442153333	0.737217458754888	0.600205626359206	0.610173315434807
0.608386269912473	0.643191664604119	0.469447894676935	0.468144616478832	0.537395863141137	0.551907389456878	0.70442202107357	0.574436650104491	0.478477413370789	0.495751371474925	0.732365409969624	0.556725493566898	0.39229061844954	0.708653824973698	0.535470223831466	0.512594094915699	0.536739787128707	0.491085456245957	0.56029332214751	0.704854916417109	0.466220309930746	0.700295844978767	0.579782335216729	0.521215624130085	0.494676061935704	0.51465015498123	0.558236391347674	0.597039011649387	0.608268407518053	0.531812219929515	0.485395307146308	0.619482610581447	0.666833142350708	0.620016834305034	0.585066204937049	0.449046991745764	0.638033259599076	0.506433115970482	0.620584356836768	0.65509091355651	0.64398897523685	0.587621930602355	0.530459402764215	0.561085492012845	0.54798503953292	0.533490487036211	0.598589790801991	0.395597291259326	0.525663105319385	0.550036477378596
0.585631984894725	0.416431150029701	0.43370787807116	0.475014229040696	0.385976939745261	0.628130045722118	0.711351070756197	0.590436116591151	0.67136841793256	0.460894521704075	0.502092292858278	0.460931852415037	0.589477626112576	0.702373504128797	0.393723530550718	0.509365323383701	0.543270063669515	0.520526002916899	0.413861771178518	0.708988204148713	0.56113254498379	0.64833013209835	0.421538802293645	0.448921338021674	0.54694235114654	0.579350745210979	0.514685426027086	0.639920367528551	0.666108554665266	0.510605563647173	0.471225497208177	0.667134109940974	0.629053268466786	0.636712891200881	0.506948081656974	0.564221854713422	0.670339536782972	0.506427310828799	0.590443708834445	0.537921959773223	0.612749555939273	0.708993540626836	0.54508291649945	0.473691697031288	0.55670660610227	0.620958123738904	0.592308053092093	0.620632018196591	0.568422520103716	0.53191840240027
0.693401433597974	0.726352495507407	0.387122409551022	0.364683750443725	0.0285742696893609	0.595026981338414	0.765840787239929	0.57626737021045	0.641780135027886	0.398107990993657	0.540200144265638	0.550160835194318	0.62130252314907	0.740642884026213	0.24172163120069	0.543891143837261	0.609083472054177	0.448709398235783	0.468137673230189	0.743252172703779	0.454322757635235	0.680688241739662	0.582817401204143	0.101822676592742	0.352500032243718	0.43695778903321	0.203450073991693	0.641281298297009	0.560659094709882	0.380539556806953	0.111567723761666	0.611483301028437	0.64998596375853	0.601705024033288	0.596392948315543	0.444361359269188	0.6281400127784	0.281105235825175	0.619558270431051	0.728949769189268	0.677826172564954	0.684884254701314	0.521647064604351	0.619755762833875	0.660515015259145	0.579874188289457	0.571043019924163	0.549097359304793	0.473883727608899	0.507843936988184
0.422090391483221	0.429643042705916	0.725731286417701	0.600335952983519	0.418575446340514	0.733743432865561	0.148169771960174	0.641865452751063	0.714732966880856	0.464321182142594	0.347655585057957	0.556694664751963	0.388601982862547	0.238046058387661	0.633443413449742	0.680290552343953	0.580249102240968	0.553205783823063	0.524421375673864	0.720126154088039	0.415800187679348	0.686657233891209	0.259732663834677	0.411257464509066	0.565037706991031	0.643791604623215	0.351799985619373	0.751674666260598	0.476891222302181	0.45656674987016	0.525565216417158	0.702915063355733	0.610525987443117	0.695457284684014	0.47435442895572	0.535154258973317	0.470296960672626	0.50386481103815	0.666146217115477	0.776260977577374	0.748075811024511	0.718239075290166	0.461587573982362	0.654070957242759	0.742868449202027	0.492712959756317	0.456336893556037	0.464550671424271	0.515239646279584	0.451654305064215
0.639059595780163	0.619817506377252	0.473583319437653	0.500325825305429	0.399143360220041	0.604220438745894	0.710383148148745	0.520455756914478	0.613877193227494	0.448819742327442	0.671703439353244	0.528355988728999	0.566237259339756	0.58031791475064	0.419780709339646	0.563295668631376	0.518137308316368	0.479054431685691	0.520622651445303	0.523683736783163	0.444125325231935	0.661359514933628	0.58231756673752	0.382645132075794	0.464475373606519	0.580988963127498	0.561085797097818	0.634439446485732	0.601343538796615	0.522736596293347	0.443135806662826	0.620152325575234	0.646164747560315	0.632830743444144	0.524602933190473	0.486672670154132	0.684632782498797	0.457312763284401	0.570974337670131	0.6153732117726	0.665647924847606	0.642241414138186	0.537917150419253	0.60225892318476	0.54694226310983	0.548807785308371	0.569289711816899	0.518068133125813	0.558226263745552	0.567739994645668
0.656187837852318	0.67243445109315	0.375310688076526	0.362176972814923	0.334815722295331	0.588891918887942	0.730443412417182	0.604126604653298	0.523596519577249	0.401598328955772	0.687661943001504	0.470315792456233	0.581551414936019	0.715943415340834	0.393729955796392	0.536720407578001	0.504759966886071	0.50936199821786	0.422883640211055	0.74505272320545	0.440558393539465	0.708345143372345	0.540862123583813	0.389078883484987	0.442692888873421	0.537600910728497	0.54403637902476	0.614203923452703	0.644201221113997	0.466602692340755	0.530128221055282	0.59575188767791	0.6759097436588	0.615667669165414	0.525859571566154	0.391020517473323	0.673752909996953	0.481101724210868	0.600761766509356	0.729838214860296	0.765005896065316	0.665657114521267	0.495215083320766	0.559680153425266	0.498667898140661	0.583201538690397	0.52318495130732	0.506443786169859	0.491329956254677	0.54451638386249
0.493253879968254	0.195978409698789	0.4606654899431	0.499501478917716	0.440314659015742	0.62201715688328	0.83539538958334	0.716461944446942	0.744493226607187	0.495761164577119	0.305467233381783	0.619400768333988	0.696686021884714	0.509723652864252	0.452163029156063	0.523421840227555	0.584792779774301	0.634057625500721	0.497578534441028	0.503886153515789	0.546409290022565	0.520671416430639	0.448739175034651	0.45482365668074	0.527956653484101	0.579270085978369	0.413795015284965	0.694486831999218	0.588261863033523	0.519284178255861	0.498176804904905	0.538586181394786	0.734844509260914	0.523383219968701	0.291814100333561	0.541947924761722	0.618569980687673	0.537112519615244	0.722599308687077	0.820046332212085	0.613079882618023	0.780829363088787	0.509756079162436	0.265221750901863	0.717696491680298	0.622991373437896	0.651386777213036	0.500885564941637	0.572959167383995	0.589727987382299
0.699925093301817	0.752407949044956	0.336368556130343	0.373015059931238	0.036335426486904	0.608795993235111	0.771885516346915	0.528328987967101	0.64807336868169	0.365723054005391	0.620089545281017	0.568235757673913	0.60709507894687	0.727781920944782	0.252166494521776	0.552662924804068	0.623702862009897	0.422476796766838	0.49340565727511	0.778083014251061	0.388174601980312	0.680010171893156	0.598299203287999	0.104490445128542	0.322351879664216	0.495301352388716	0.19572564970928	0.631405078890351	0.602392940609867	0.324317130045557	0.139973776229258	0.640418942084513	0.662274311161151	0.696749146154152	0.581659666673842	0.418826422861134	0.719729395256625	0.27429057943755	0.617455434245424	0.74230566186597	0.985040628390306	0.682814125045387	0.477018690839806	0.620116610824684	0.674262767110067	0.538472044708181	0.570675478295814	0.524096802040222	0.432292363934629	0.535108274872196
0.412343100505352	0.46635237424778	0.649521418965497	0.64365281980875	0.669546855639766	0.722272903669304	0.371787697576023	0.56134706608899	0.421811097977146	0.566074397025064	0.531368104508372	0.554552695440311	0.59648181995556	0.498875858692614	0.628566527760068	0.561048204091743	0.418906000150381	0.600019724378777	0.668164107065231	0.52039917738536	0.696543657190129	0.654068793614634	0.572786924068012	0.682982061308372	0.666076039683624	0.474848823263169	0.651677375121366	0.599432632235519	0.471066057307131	0.642562177794344	0.656114514237548	0.492123412382668	0.488141724921076	0.428102055479598	0.482888241395138	0.693374498680383	0.562260893047381	0.627929510160985	0.493163871778622	0.554589719669588	0.524594086422036	0.696974934725502	0.689918604124191	0.446764433510663	0.694065032673717	0.651098837787095	0.526880597945676	0.608546701710975	0.599453298668039	0.668105631539147
0.713686336769294	0.897309163279745	0.487427498730671	0.517310172712613	0.486989271224153	0.4975637126483	0.946678751524486	0.466035877905758	0.381030329067144	0.616044275191723	0.456960057778757	0.51302489860055	0.823120314014616	0.302859249964172	0.449513682980759	0.57088978404966	0.659042377547908	0.485526778739967	0.509497244141149	0.340874164014807	0.71817515015353	0.342501336045322	0.56038823731335	0.509700932302493	0.765524865868146	0.802301839160034	0.459026330237841	0.542720554279122	0.657961727139794	0.483258445055718	0.535460750555795	0.744685564503477	0.380172138758788	0.954060698883788	0.513472443080685	0.62424213314538	0.77469991729523	0.514581735846785	0.378377990867175	0.389042107247705	0.374848957345214	0.468009488017938	0.6668500734743	0.590118736905674	0.726361398672182	0.792276235552162	0.610401330272115	0.616386368733914	0.55984765191545	0.557913687584322
0.578180919317646	0.393017045731429	0.649667331095679	0.659410044906923	0.593365477175896	0.510378457997307	0.556702238632289	0.618236209814153	0.497428044274871	0.62292484170002	0.728362086810404	0.589839978176832	0.506611040715308	0.590514157018622	0.541862512500496	0.630901893368786	0.5794482204341	0.575875212755805	0.58923026581864	0.464033053016137	0.567319224774042	0.481146466142534	0.48323979439354	0.5821904815075	0.64545015405016	0.54518002192566	0.521026322596814	0.664453139042458	0.498434746447256	0.585719778058233	0.633141886617967	0.55893635291464	0.393425857515105	0.651256341348765	0.614575921429881	0.649669001087234	0.74179323535687	0.58345113238788	0.574762895732573	0.469746015158986	0.454745798354059	0.694293443477826	0.576246259722098	0.631341740798305	0.592376490601748	0.702798044997554	0.626111554660422	0.674478692396233	0.631887280064234	0.596385802558989
0.566727020736806	0.613823619902003	0.484297463297448	0.440187191367872	0.478550915233425	0.531938376388695	0.710139409732628	0.52488307168934	0.611532626811591	0.441092401020591	0.586056156883634	0.575847844971868	0.471023897662377	0.74419146148557	0.496344988390597	0.518939966384723	0.483117617027068	0.453062816043004	0.519826560616742	0.674039448328405	0.422890540198514	0.725932898465709	0.60951073805802	0.477190060857032	0.365334203076857	0.531852827585906	0.551566081295817	0.611612684444142	0.607329115954029	0.533766085664676	0.524252603926296	0.386416126403084	0.669266440363774	0.588185767220661	0.669305183494966	0.368258442126407	0.665039531880046	0.45601106090613	0.616556026828467	0.620580749580451	0.654681280567812	0.568145467043409	0.505609650222614	0.569473608666328	0.498245731793726	0.513620153922809	0.594688690574289	0.486424646828556	0.542565937578375	0.541548552520858
0.64558906624584	0.730314747770233	0.424007007116982	0.426873934047158	0.298661836408981	0.634361482322525	0.750475030546591	0.537539698239907	0.647343629005533	0.39190466110564	0.586740488680764	0.532452889416796	0.541342011119321	0.669392884439517	0.358620056087275	0.547050331625395	0.531519042202873	0.443983922395953	0.452274478650356	0.703737932771419	0.431900916741183	0.632090726898122	0.514991140319444	0.320239585908616	0.507296957667523	0.516655073705891	0.451411827226218	0.677393154838354	0.594619334563116	0.416458158624726	0.350039650063445	0.654412052485296	0.659295514163969	0.543570096937801	0.539567764758131	0.425505636996138	0.710963039070128	0.444500562423672	0.641186610860668	0.544346230374033	0.722185373287592	0.636754548311716	0.528787820171647	0.690276208387467	0.587805980028962	0.603889037555988	0.557211606423828	0.403834991747231	0.43393520332096	0.452097218469437
0.644664511199931	0.686637284431289	0.43440230265447	0.446485721124117	0.497701645155676	0.599023799645871	0.729373463692997	0.53605335611907	0.454037891576915	0.417301069196879	0.439063070418628	0.553097689604232	0.545761299776548	0.761968562726653	0.55660656626545	0.517365125423522	0.561021205713987	0.415200117201364	0.531408921466143	0.746849748605159	0.424388289360804	0.705957795370188	0.609836677658689	0.506842515085991	0.388687280012559	0.561326870616493	0.577912377018233	0.618795654554165	0.604859965589404	0.539174304102793	0.48899573108316	0.659599619855668	0.702217169095706	0.628981303001752	0.605896847374483	0.378516807706944	0.704019783515515	0.474884411738684	0.637155067668637	0.68180657626369	0.688889538973564	0.566339509818695	0.562566998099668	0.463786400786374	0.384529975499098	0.571019205387006	0.532654704301537	0.500582254633435	0.516299961005316	0.548496127257419
0.321516631034631	0.34872525623174	0.674305728179616	0.572367433348633	0.570984944399714	0.396159823343432	0.553423846579444	0.542354419991589	0.379009939424063	0.768713676737213	0.498735135523489	0.778437749486834	0.77573871427083	0.804814375877058	0.783589753544904	0.56406697225271	0.795707148746733	0.59818403555554	0.669876722833713	0.481827285750266	0.676554956082267	0.538382956700204	0.66506755131229	0.609807504864431	0.762467545858954	0.471575695763497	0.635621124253523	0.408817466242104	0.465670853047021	0.407911619003353	0.677656389924863	0.561050391074663	0.283413319373448	0.437176185810297	0.344996062676162	0.649640614952166	0.515634896462809	0.627679202553808	0.504477386184431	0.741287902290598	0.75384728560511	0.434501730333986	0.608032048782546	0.593916699490575	0.787356186667828	0.502534879621559	0.711811316189543	0.543976682729375	0.641095506544609	0.598644854647713
0.500185833495967	0.292825856590051	0.558533969377979	0.5329648223895	0.432536360088686	0.736627583650965	0.463335289398306	0.419022973961687	0.489577051911535	0.576606373654485	0.840186936667978	0.524201258564949	0.364669970429463	0.518206029758811	0.491255862043674	0.626111345033068	0.575912089230258	0.612532349167692	0.50141283915749	0.316743543496369	0.576557625003302	0.32067946398663	0.490992075581315	0.556231445398863	0.59684517026472	0.582353398968683	0.486532705256884	0.357370004434004	0.363947467257694	0.499029382630502	0.567480968634216	0.473867471652863	0.56695426076641	0.816112918243682	0.592957395655043	0.607430766537009	0.704785191476299	0.595496377685202	0.747489413193027	0.338107411455972	0.325555983930689	0.735477200643926	0.554561671980519	0.39972635226451	0.668723355596084	0.68231665157657	0.603535086743784	0.648298628067435	0.511908484615635	0.542368116817344
0.26514988223305	0.71533339612535	0.471604162608651	0.403456479359854	0.527900688690619	0.634441610291478	0.768802347389427	0.525872059712625	0.480279843429845	0.33762943994142	0.630478034118075	0.494528631943921	0.542538797519686	0.740566407198783	0.486033689484288	0.595219618577937	0.498602076534602	0.550508891512433	0.507240630917251	0.57472380902299	0.42459721883505	0.703365832767715	0.594438543628579	0.492532428943263	0.454399080717416	0.553589676767573	0.487501116171279	0.626621075893743	0.635327457079928	0.455293237717224	0.492627047901594	0.718583682169551	0.639787805562793	0.596253902651101	0.329749027848257	0.429602139465928	0.733731691887629	0.450845539550804	0.660498399079272	0.762659009422805	0.289472724697534	0.657090179852074	0.544373000064241	0.252980122414192	0.620751897754132	0.594641273443383	0.490191550870594	0.482488816130974	0.587170294839052	0.555351238490279
0.424980066377356	0.469007466133945	0.60477363036939	0.679002282600863	0.6160616285014	0.493607978263726	0.493629400489043	0.527242412762659	0.520693722221584	0.668699907572558	0.641687045726343	0.61370735978234	0.589073589595263	0.541522867810445	0.398704650801005	0.608563904651768	0.522386566010664	0.631105014391031	0.601408960133942	0.45179250524203	0.587888342402107	0.497822629286265	0.557193625246002	0.678468236193413	0.679957733474641	0.590700353683585	0.58107916155917	0.517300027495835	0.590078692772803	0.625883686053749	0.646598217066075	0.544227613575532	0.501662437304572	0.478830957364922	0.577421484305733	0.739386222322109	0.594897937773078	0.665051615500962	0.570236049583666	0.552018142250159	0.619804448941631	0.720125867449579	0.641186224049451	0.696680840272025	0.657164975600242	0.616421640587192	0.643314230896497	0.631067546705529	0.592632649096521	0.569914112081737
0.512842892915092	0.629611893399457	0.46449152987303	0.550878018902635	0.544905031964249	0.588900520753994	0.398888245605702	0.462753789881325	0.547433894121638	0.488793219491951	0.668153303704403	0.546051433772992	0.432650740365986	0.191357458478518	0.58135758179482	0.537310523426399	0.832954536309639	0.565890885936683	0.578259686623139	0.6102046505355	0.625515038674447	0.45944147110638	0.626203141212968	0.614856208381198	0.596507041598271	0.551705075466513	0.543392881046669	0.589424000899368	0.611841477232981	0.590369392465583	0.573005470556706	0.478768736864232	0.293821433925693	0.675134645168778	0.514510056743123	0.645610139635131	0.555655130718139	0.643918574885165	0.606508375163279	0.481929951721542	0.4585461604175	0.285002460404665	0.577118191346451	0.649156852298025	0.670492751169483	0.489954884572183	0.549726314874006	0.598632311494363	0.585770791960046	0.658532045695549
0.619204544314526	0.761522645460022	0.477783793454581	0.472935042433938	0.338547798204384	0.634904507156822	0.774914546341291	0.545907039230789	0.639575731658651	0.37362559764933	0.602882537789692	0.51964682728059	0.501454524155623	0.716138699673316	0.470619227995496	0.555522556374477	0.474850847187832	0.49114514697288	0.490987255747122	0.808679657515301	0.415970934198443	0.698053704413399	0.473961131046504	0.339833629644194	0.530175980947104	0.517661174277782	0.519074526177976	0.701753882271242	0.621524173731769	0.405539047678427	0.388415799035945	0.623410765772125	0.691883691562327	0.428899966774232	0.531412619090166	0.303042631305248	0.708286732320051	0.531354737630254	0.616969388783381	0.792097524696566	0.779248512512277	0.608800477284776	0.438262152986935	0.619175023769581	0.562360702165197	0.592440604612708	0.684257315171605	0.432512569192187	0.454290227267595	0.449426716806423
0.430358581967927	0.312197130839172	0.430616721707516	0.460653343227716	0.504259078884143	0.569920051034999	0.421193245232165	0.609684767288404	0.495422951274401	0.493847333704678	0.703226648497064	0.54064174522161	0.500845625075904	0.55159477340689	0.50073513323657	0.563991749516572	0.689064329429718	0.567420094056086	0.539038109428323	0.379179775458422	0.646015213482397	0.521492787910906	0.588755268578119	0.578052347668804	0.54194106306615	0.566929438062826	0.5762245490087	0.483955878873687	0.531859691075839	0.589461228219811	0.571334320159117	0.592171286283477	0.593798669877667	0.586392816266548	0.661030209723935	0.564042425959775	0.578012929222319	0.612672610244287	0.62286290004097	0.591950126722779	0.583059668294991	0.691015004174681	0.593903172614871	0.583826387354989	0.595802173489086	0.576938978569801	0.594737016007581	0.549857699654152	0.557831426091711	0.603162794033759
0.617106033301367	0.584528987726237	0.48861878618324	0.451895393473932	0.478970824578889	0.524984547688476	0.444446230167153	0.655843107464008	0.507819727094773	0.533267144079414	0.54924987661501	0.559177312168611	0.487009055915149	0.608514227880655	0.580720530421087	0.571378387514371	0.507966799628466	0.487928366643255	0.552153138417885	0.71570497406351	0.424902821062666	0.702458397196707	0.563016838029733	0.622197070637253	0.514927560361375	0.507422986291705	0.666794076552614	0.577862267324692	0.669936613793361	0.628444318857489	0.651649990623861	0.669794630454422	0.673216432103218	0.552482935223048	0.673525311060046	0.455303830273401	0.661149611479152	0.549375017888692	0.592000052950317	0.616636650838867	0.583900557151535	0.552153071609865	0.608311172347736	0.581711092177131	0.574437774552143	0.540500345132804	0.585834558864807	0.557633018009433	0.601220974190952	0.629263311521397
0.513924011792793	0.443638446211958	0.452814777246888	0.545681102734021	0.539927964047682	0.624483508565266	0.541321020933435	0.483898538306348	0.632570834906016	0.478384144452748	0.59192156781199	0.549233909318019	0.479643755557242	0.361019948171175	0.644693037180336	0.491212811617552	0.577475931281112	0.511973021832593	0.487376567915805	0.546809208755834	0.543906009536355	0.617018019261374	0.548716850257434	0.558828139795939	0.432920586790477	0.556822952890642	0.585861272570434	0.54127873640606	0.636659860889597	0.51645444218209	0.589184985650447	0.680651081221076	0.748244816244941	0.591209697495961	0.574825993242866	0.453176697912472	0.520270638741688	0.48808137911835	0.647451110376013	0.494134193939811	0.541743362739235	0.34757781217397	0.532342731525717	0.589498936216107	0.569176307669206	0.547995734563612	0.577267717926365	0.4729444913211	0.629412551045241	0.491806080474055
0.396011859193628	0.434029367811378	0.518285162232251	0.560216896206513	0.466613267778926	0.811936439332359	0.11474740004126	0.821037600961138	0.805354270948595	0.489744269300584	0.129960335397394	0.609994932990723	0.38849926426202	0.0571512092319371	0.75632572690371	0.682265716808998	0.795933721032719	0.666426175648656	0.49326225611859	0.869489391939631	0.608946653187297	0.778784283551641	0.178995884252234	0.311986163322268	0.604148572383432	0.450070167628998	0.317367511087917	0.892121878523859	0.23671901929321	0.371924404486245	0.482192662192657	0.79862026406161	0.621892800294899	0.75564472640549	0.456741050413003	0.580221582663708	0.165213683263407	0.597652504845188	0.779117212493545	0.878332116916034	0.890337463794457	0.214169129520949	0.474728485227848	0.740141991880391	0.854946311092581	0.433818682237082	0.390684352019012	0.351271754674833	0.560648691648338	0.406607835967074
0.620854146813239	0.620261071234748	0.502635729648247	0.459921252659736	0.491069777979333	0.553282067639755	0.719826238913913	0.597107723704533	0.485566106381387	0.453417487518866	0.659868732923729	0.503624206273189	0.569273793742637	0.679184018975756	0.491469516945079	0.489086449673558	0.573153938223815	0.534497467275436	0.482524038098619	0.408293398631492	0.578505772958075	0.650197478511969	0.580844203573443	0.546000996245371	0.460581306842633	0.656747047820372	0.577591982968188	0.449443263415114	0.627200234859024	0.542926396667331	0.518596476370855	0.655028594921961	0.469721252237149	0.386538982387296	0.604232065099754	0.502819538435083	0.644428950160118	0.512286653682001	0.644981013225613	0.666516753195165	0.707738595534886	0.666559278265833	0.527088680903641	0.538681280871742	0.475264839608836	0.563265096528552	0.54116088362819	0.519556815137297	0.600354644001564	0.576660235537488
0.544038911050796	0.516858312626537	0.644978102601763	0.612487056611998	0.588148500710784	0.58410719354614	0.459274325431259	0.565825546983945	0.587962340555772	0.645067855043751	0.594742989476638	0.531363988594569	0.500876058273923	0.633906545008459	0.572884026565838	0.53723550110478	0.671759641772188	0.574437284608631	0.62274470813226	0.509457688909581	0.660948746142761	0.510600362272632	0.504413392060394	0.560395894077542	0.555211605312318	0.661702397116026	0.558030379864809	0.587613673303641	0.639759224801306	0.515643587962711	0.566469766755292	0.51616860740181	0.532088576328564	0.688583840835602	0.629974008192939	0.619990635547126	0.723140954174226	0.557723655462652	0.559132100615892	0.477404372645313	0.464829636813162	0.742196801848813	0.62095279313156	0.59567435935036	0.596422338226797	0.641246487489179	0.660210489096205	0.690464101963717	0.616558149384125	0.585474256375595
0.56449875991865	0.576520272496402	0.388540106657971	0.372026070356408	0.450964514283051	0.429401010042119	0.719825336805704	0.589803895284854	0.588288354008853	0.36272623301704	0.726906329844194	0.517772820665499	0.45912850322989	0.728795032343302	0.497676941804471	0.43159427137874	0.469709132267807	0.494150379683732	0.507003916056658	0.739951806199871	0.33173506649927	0.761617326144454	0.619923231949288	0.487735850045857	0.379362276413514	0.470788127081903	0.555902511758448	0.361886872671994	0.630619155190486	0.523871459278094	0.491854674710383	0.705471980833906	0.734361490522669	0.522547671264451	0.599465424971409	0.304735282763233	0.697354572260157	0.507041188108261	0.67049807941493	0.72973811328313	0.738265620271631	0.469767663753706	0.501888011573644	0.539539930478851	0.468929784827527	0.605487735549738	0.528380677890271	0.427721502160712	0.496830345727572	0.562852954097373
0.295583289928212	0.625339673432045	0.52787634426618	0.58513164983965	0.484503910310023	0.354825842485149	0.203551612292728	0.595961980133587	0.321621649462064	0.390397162890892	0.856770835018057	0.71282075828417	0.521041264300782	0.313527923701745	0.531757075371207	0.286558957826867	0.69277981934181	0.506667245785219	0.689961009240075	0.279489388215569	0.530139826355504	0.326018711874213	0.579040854068693	0.515980019291326	0.513050191853208	0.266188904878138	0.506792510375285	0.322278677308279	0.595271427151421	0.579665498671592	0.568556443763036	0.30382364515159	0.668354265428772	0.634648461514723	0.310877560018488	0.580672518920865	0.189281553438197	0.556063913813049	0.343238402401328	0.694571187533561	0.74577477532999	0.324867592676736	0.660167910673229	0.520255957702141	0.719255896969075	0.644806891811197	0.336133142684935	0.432636071555485	0.616044563908866	0.643736400237135
0.541727730245747	0.470849860798909	0.473599102271974	0.509504417003283	0.496305481058908	0.581981840907155	0.727557476677972	0.594617783060818	0.627057354347926	0.507466454277063	0.492896363112216	0.552789644549576	0.56527205861726	0.677735109286735	0.538077086134531	0.546962887311408	0.460205707649118	0.595700163337606	0.513045093879668	0.73704855598852	0.460319790148262	0.637371741705695	0.564914889708943	0.571398774055356	0.538038396322562	0.598547351841585	0.556299621140521	0.651946654161709	0.592512111350834	0.613604930938744	0.557922430807924	0.630264525411447	0.715046998199103	0.518165062107506	0.529884608841499	0.543451904158846	0.696732928621351	0.553956130781791	0.66278315328398	0.466358686426921	0.536695513603235	0.614441495027551	0.562034188227712	0.545206601762161	0.577179678941786	0.53549495494675	0.551765725681868	0.595348049570882	0.621365834577319	0.609921337696415
0.434895859035657	0.352076640045847	0.725914720377258	0.739667196834272	0.771258556046111	0.597409490424493	0.314119323370061	0.735242862440366	0.52884652263224	0.739066370240927	0.398913002467824	0.563556808723293	0.627795556804863	0.503053211532421	0.750387298107875	0.684613825674493	0.685195317081413	0.681671536053957	0.662403648477557	0.313473042485584	0.749042587060701	0.349982531495319	0.494962329686099	0.769915288673033	0.815118198778209	0.605823882668881	0.639657502719004	0.51692198066119	0.52836439644017	0.707963751792148	0.778006083007982	0.547527978254565	0.45296495152543	0.702572890404311	0.599465025323733	0.812056671724963	0.411579657375487	0.7837324816169	0.456236736728096	0.606881296234015	0.35993465516732	0.472858849382434	0.773231944476313	0.564722429478695	0.704931494205743	0.64701017415391	0.654084901793976	0.828214828935686	0.717489740395419	0.741032883895591
0.575268650693202	0.505894289232201	0.757521750126846	0.779513614097371	0.679379992629705	0.620279406854051	0.433958040138712	0.64257626271663	0.575530762275595	0.767226315002823	0.497037385286469	0.576054304003761	0.696672801310883	0.383207308242344	0.648418415199558	0.6206050524659	0.652080439498374	0.721450506099183	0.629626956631881	0.453234785294731	0.760536685359697	0.5034011694624	0.720179910540777	0.714073918502178	0.86493468603934	0.683040466586021	0.63992568244898	0.565006011057307	0.668048783046462	0.696648086189005	0.7069604708145	0.570038283834651	0.497911699542268	0.613664760177225	0.583474908263694	0.848604800675722	0.530580992439415	0.721417760619001	0.539585629274484	0.526362557568068	0.539927525837128	0.638391960032356	0.650531243990449	0.654176633318144	0.761639033132257	0.61747741192663	0.640984562152752	0.798347471313612	0.695808441218011	0.630811180072829
0.525885587015383	0.530288708451546	0.539231195942452	0.425394692404298	0.540457209456963	0.549232335556748	0.717203735820492	0.676820348881006	0.63993013435226	0.396363685596212	0.651251499051095	0.456772092185908	0.612019963631995	0.688003054301778	0.460744176390032	0.542970002665307	0.31302805963623	0.489729362585216	0.519694427863446	0.738924136110038	0.534100888276685	0.478571131495817	0.577147702874824	0.558304977449396	0.540883971370472	0.648269657156171	0.544750409515222	0.639162625771178	0.657691691465661	0.533792791117399	0.560319936115233	0.703616485282557	0.623574787266109	0.667127431812326	0.469470496032489	0.605046907234335	0.705688720715665	0.475660996576289	0.661325143468512	0.701004444501201	0.321001842689016	0.721353221602276	0.512059250325	0.360781109117853	0.511910823284608	0.623813928902889	0.590645087972432	0.562816864385616	0.615660545941161	0.600052248714333
0.435539815115672	0.637948911852511	0.635817104058783	0.675620719784955	0.6259412204911	0.74636084682461	0.229792511703028	0.527450113552243	0.446302934770287	0.661455673778686	0.73897020892625	0.472475476750776	0.548241401499123	0.46299532752463	0.624889720499842	0.596321008030506	0.637470101357367	0.622172682153479	0.616251785036712	0.758926753250789	0.69592318968846	0.436499326561322	0.679659129745654	0.675394105171586	0.699101117505194	0.572769245303577	0.602688806349368	0.536955513156733	0.627955430433513	0.668829191822333	0.654939819911719	0.409699650781699	0.456303483303761	0.557618103765181	0.635408543902863	0.723280217369141	0.460116939085502	0.639450621768286	0.725954341321133	0.447110570537362	0.47010672288653	0.750247791265894	0.648279674233994	0.61609566538872	0.649276719264993	0.58378745776268	0.632042290101807	0.730445685879048	0.632656693076039	0.623837213640642
0.364097897164382	0.473393700402064	0.716208011474126	0.655966003144874	0.476267305888034	0.866875419015723	0.136979911866052	0.605392482242957	0.815648776023275	0.486333959374051	0.207584975696488	0.59375466236554	0.350598078097541	0.182326413606127	0.709170808388027	0.646244761197914	0.575251075639946	0.671836009616917	0.535125654550727	0.477723223239757	0.586536031742672	0.553313643737018	0.2238648962302	0.422288268194871	0.777923548710381	0.618705320865378	0.31851284321092	0.710693613363081	0.472026008223012	0.403477765564098	0.529829825949916	0.724163143748203	0.528331077185887	0.50750930383684	0.46151090821679	0.787099830348517	0.214837483519952	0.597527824811461	0.807617250665514	0.787504614549873	0.851694336879381	0.689568163951536	0.427395947683396	0.806595616109687	0.844770862346473	0.45382121188759	0.47143109142837	0.569240926662345	0.56635317920356	0.493846963990772
0.467489554569605	0.665122697510775	0.556243978021396	0.557702632579745	0.554114487160686	0.439178384134419	0.712224355340027	0.545632272262767	0.473631143560183	0.594400176004579	0.370041479469912	0.557577213158616	0.809081333841278	0.325759519389962	0.527149798289553	0.585052240933481	0.600572683598404	0.57557752390813	0.548989202180373	0.364111176876344	0.830455134829873	0.411005621328427	0.498666389862779	0.585083043711517	0.698212010580405	0.717976220941775	0.517987842892745	0.558236702255194	0.595384071646115	0.582758484505958	0.590765350271174	0.626008618972751	0.352899560204887	0.831914484704565	0.532022418959293	0.729545903345621	0.716872400268622	0.590716452767942	0.453539257605148	0.430389060680703	0.429175751307184	0.502521794077192	0.713153649571729	0.532287274088633	0.73332562927693	0.795919674686613	0.637033115727919	0.702632399985549	0.620342341459583	0.645653827300053
0.856135777526846	0.578037597944785	0.66928429361984	0.603649898879543	0.650825287315135	0.713966034111616	0.929140784518998	0.621759973275629	0.62335941296937	0.524938402759346	0.512704576921268	0.413980732198594	0.879126799675426	0.190990588123918	0.571994778646603	0.760110385408807	0.389598578265806	0.611450891839959	0.629894541451025	0.8214618216385	0.783761397395563	0.365117561092757	0.448986976342757	0.773767296228796	0.656622031819806	0.428558666935472	0.490285012491281	0.770066796242265	0.489415443728129	0.567493952469417	0.609666497647411	0.694724131845768	0.551250434426741	0.330029450366898	0.531873011820807	0.678675662311	0.78694666725892	0.760026526759942	0.538452142170065	0.588103367993783	0.461613589409057	0.64009276641878	0.627836423415687	0.705046853881622	0.489502344547277	0.583247242713916	0.47449572774291	0.750391041425007	0.698122320091799	0.627504273805032
0.517290426647155	0.519194870546421	0.585972721673749	0.601278971731707	0.597952237115969	0.417375970505535	0.577976422966771	0.645328181379813	0.650928485363157	0.609629726497105	0.550782321549642	0.530937174247139	0.597676757599035	0.656162721929615	0.571199439880256	0.647254273290761	0.593471921038958	0.588368595715041	0.579599504223279	0.563293405480323	0.637539006904019	0.506542950801056	0.567051952140821	0.617104910616244	0.639573803626561	0.618001809865207	0.54579492688804	0.628485607850925	0.626438191390208	0.618353308333066	0.60745749138481	0.666973559839318	0.653918644687157	0.579001891956336	0.601934972609279	0.661957547035829	0.619990266379191	0.581331237796373	0.521819935787131	0.565760563409267	0.584117823747754	0.686850400005456	0.611054031783171	0.658556533914375	0.622273280967027	0.640739579810895	0.625669468727943	0.679773555546203	0.605738866986449	0.592804999838712
0.355737782371797	0.282432514519797	0.477209044527243	0.467902682554738	0.472856443339079	0.404704374834507	0.207706303482322	0.666830701270058	0.616260048401665	0.559789993351191	0.540647987723846	0.599946856280263	0.716816623756007	0.524612753510155	0.496874655396403	0.683682240470877	0.707844954521325	0.655143407135045	0.510453543506858	0.322816450576247	0.658830216246817	0.395984027590694	0.65274048088777	0.611891983273972	0.685824685072058	0.723919784776792	0.514499385569761	0.556200758668965	0.463650846762053	0.553211745239656	0.548081054893254	0.505213555511952	0.38885883563625	0.674643107268663	0.567319092870459	0.643616772843585	0.432618692125646	0.631914207731927	0.496777257723853	0.585143111580455	0.493446984925921	0.803551061019823	0.652028887693418	0.579205363673179	0.71937016690656	0.464702879521594	0.652114984587701	0.790198284603182	0.475437761951654	0.606618664510165
0.678954427222865	0.669065529484643	0.46011512448037	0.433312593579241	0.42329271599492	0.626676718034799	0.681621740909686	0.567858865471308	0.643134353890731	0.444777490395862	0.596089172165684	0.579338834511767	0.570992999029659	0.712005298752487	0.479564480592231	0.607144322250043	0.59275733126643	0.490562647814639	0.500018391542271	0.715643102854714	0.422525678941819	0.740157879294679	0.580360879730835	0.403024106979347	0.437874193960728	0.579354956473846	0.537284856517818	0.605924422745171	0.590759983047973	0.444319302981163	0.487260562995741	0.660278940247382	0.672329873246251	0.638783257551542	0.57493596258374	0.398516194598743	0.700109533854644	0.494370222563457	0.621198750074115	0.733035452468184	0.672678964121725	0.60564816976553	0.467647183060048	0.574646310113112	0.6273233618933	0.539284130475278	0.556741661172455	0.482214196848158	0.512205465124229	0.54811225614228
0.649670292721889	0.663083026181882	0.459795384087495	0.479054397289558	0.557756007889438	0.564934618014315	0.720415897843679	0.574576964188207	0.652690586747737	0.498932586530009	0.48236974510675	0.601874541141913	0.552925596442916	0.722938983056102	0.537057673551643	0.583666453226914	0.58961763746299	0.483006715603678	0.564750484476657	0.677611204233342	0.425100585367987	0.69711887013063	0.63114684630414	0.541522702139847	0.405599422863718	0.581717230658943	0.585309740584385	0.587647387375461	0.607045317816861	0.566616678153263	0.523032736210491	0.669160121821863	0.682915882721032	0.634023630343209	0.616293792014366	0.394796806889139	0.695493399477342	0.515987342268756	0.620239353563662	0.691056174788554	0.663165270557884	0.638671706025907	0.591887929537204	0.5604862815663	0.561061196950057	0.554503835589734	0.57244349306163	0.501959669283569	0.520292201542108	0.574648595731122
0.49269112177537	0.501611189475658	0.42135629251977	0.506639806180659	0.534926397532514	0.555974641135125	0.525048188395793	0.53940271130774	0.646146864337587	0.545907155787878	0.816866837249194	0.572719519236599	0.542898399445003	0.263294190958375	0.587244636140871	0.502074196510872	0.581785333490066	0.598798234308791	0.580523012362589	0.659594010380566	0.485945041335515	0.570124052138487	0.623349542495298	0.616896134708608	0.500713407271632	0.510476134953159	0.587244941193115	0.549160396109005	0.616506190421312	0.642362468059837	0.588279460246061	0.624946227747924	0.733866704207126	0.569969344383417	0.680757998234991	0.514875358096089	0.540060292978349	0.542989302856766	0.554288967173132	0.642788228760966	0.591497413324369	0.306999756125333	0.593354607999557	0.451074152241988	0.549391830125779	0.472293582893665	0.591161016589878	0.662824566791947	0.599723613396424	0.620460951113905
0.289988454689475	0.402365407537941	0.604017623341644	0.558967659399635	0.568652139005335	0.603668450862981	0.656671651808422	0.416548583701166	0.356406754526134	0.518233948244041	0.701401072288443	0.63272863544099	0.605118373160801	0.701826843831918	0.625761948772622	0.475865963382265	0.429402685762196	0.562647110050834	0.495873395117525	0.611207422843286	0.424816947215318	0.699163142396313	0.617827029149183	0.448690345877289	0.428471942341198	0.428283166679077	0.584327078213309	0.439238612378437	0.44370350321459	0.595974916797375	0.603929088347216	0.485514134118784	0.448486718211916	0.612030169430843	0.430070876794952	0.51188826380482	0.694747720541306	0.65571855884033	0.632831445715949	0.712386306669274	0.770935415994423	0.325090441338677	0.613792600883222	0.379716171957546	0.63945140277663	0.667382842687567	0.659494213850043	0.406155179182032	0.650834373450897	0.673522826524724
0.484514362630133	0.487390757942166	0.613060768098375	0.558408398224548	0.59241196323623	0.548249360375993	0.458508314763178	0.577202505231255	0.512979913784043	0.604379700471068	0.978533597115195	0.604172619202478	0.91535186495104	0.788983193904264	0.541486456607613	0.845924842837217	0.608884080008506	0.659000231097841	0.527625129557325	0.404662662435602	0.618227529533625	0.429864003100888	0.554208546674431	0.619131541392147	0.795125321894052	0.622798384813043	0.549357694696352	0.45338132226556	0.525694389017265	0.543790198622806	0.629153271777741	0.486782164394773	0.508215802412242	0.50977238891778	0.580418732215798	0.666211680297727	0.58513979404368	0.587086584540208	0.459980262123967	0.678698998381393	0.477123884769579	0.906735062869278	0.639897468165028	0.536700504730287	0.810214035100699	0.605979739739876	0.596113461494858	0.637479201938897	0.556881174490213	0.593340805140105
0.703900561799987	0.699521168040201	0.420949870028554	0.503991567364482	0.41859217301471	0.642127698486894	0.252918467051989	0.558027562363435	0.288948348187706	0.490294613798824	0.621062687198923	0.489457632871204	0.550768298154989	0.759426261054333	0.494761471981313	0.536655299339354	0.571471276341606	0.434140750445809	0.489831401755487	0.49746224995666	0.494395671932738	0.767854838384132	0.591422086755054	0.387650816040998	0.488670913528018	0.496440929536051	0.540198666653724	0.600537628737624	0.654157754875518	0.487682951484641	0.50300200623952	0.686253848685714	0.680144872226432	0.641403804163742	0.550873984289885	0.317985789678546	0.729260856708406	0.452605478104023	0.617394737168438	0.779691291552475	0.677243734993757	0.609232318613449	0.455640204002143	0.643664829122432	0.575215064584092	0.62017804459516	0.58466121050367	0.509428167649539	0.549630869765513	0.604737711421346
0.419798369743692	0.458545364966638	0.633792268455613	0.691117465137962	0.62988067413875	0.39644682921131	0.424784164989939	0.573516625396273	0.640925320193987	0.696164674390618	0.613751048139101	0.616175453179383	0.57534499026621	0.444905059941521	0.644006851100048	0.630158348120399	0.660843953533358	0.66299179587991	0.625611163766096	0.387654079677073	0.617409816572551	0.479720431391893	0.582065299982392	0.65927072906693	0.690598873896037	0.648510401221606	0.649209574105965	0.424371892481169	0.548155734850975	0.617573937597201	0.692450385882215	0.477182977081195	0.564690648475327	0.517336441213944	0.716518193726689	0.740203954527752	0.479618847452445	0.673095655461159	0.515767886201515	0.623688108231874	0.528836951245066	0.406186189636271	0.623085874344731	0.701010346520898	0.597201404760571	0.609391857280505	0.649585782143084	0.741012422643854	0.593107537870229	0.658937800475211
0.436401416214429	0.47099006783625	0.816814476670466	0.779211334111066	0.691229892147577	0.605547116503796	0.371327641229404	0.614678683291955	0.453101243545721	0.705744931136247	0.596483205665645	0.760596761379178	0.643350128082731	0.631615924898406	0.697962003877314	0.552115841299283	0.505393774986608	0.68702618622615	0.69298156557533	0.433567643100469	0.674687858119417	0.472751896404091	0.536167596783506	0.760632872294424	0.824230045414174	0.562827418655108	0.602640434736543	0.499313026686795	0.571663545867068	0.671484771494771	0.72622149452837	0.463764758637258	0.43951682474257	0.457820128898085	0.562020466120583	0.841402425975102	0.452523717656092	0.691314456313412	0.760453188640213	0.498917597880022	0.561065523998797	0.445999942411217	0.735339760166987	0.685268537804158	0.726472082622551	0.814879536240686	0.586157301334502	0.725870213681749	0.665537511538724	0.698288335996494
0.620872444375097	0.681726090569214	0.620406993193297	0.590734629799494	0.588652154651221	0.537998306368107	0.481063749979197	0.54505544963539	0.660499288858747	0.548906357008325	0.586503048322055	0.54121642916306	0.508146031288319	0.648046843918856	0.56631739647484	0.516907835515689	0.609212092594597	0.513357417534501	0.591092148336118	0.663859745622108	0.61650965936819	0.602979302468306	0.632404150891839	0.558813435488641	0.552806241347899	0.628218823184542	0.589576542262734	0.638069747714513	0.509346811219643	0.552500722319693	0.578332594546778	0.561398329408657	0.695649096010395	0.694566023944476	0.653055670231061	0.623174554737389	0.641408518296866	0.50925868892626	0.694015697073393	0.546806743406593	0.557741721912935	0.564351357708573	0.585719209370107	0.656726915465051	0.557198103144128	0.519994328923056	0.549162460694922	0.566567743105406	0.59757353876144	0.537475683899227
0.708387092805302	0.353050638647432	0.473674890374998	0.495799160044284	0.462723859054537	0.629436409153477	0.776285108403109	0.67395384417131	0.69216498188203	0.474306463033437	0.356027175710854	0.531386448035124	0.60159939894414	0.455663067621188	0.477957393944988	0.510703919781659	0.584552468725277	0.646088521239468	0.520436284914068	0.7583661249283	0.585313662310555	0.67633278672491	0.516853911252761	0.492299809635182	0.564317643550193	0.700508039410786	0.541625424094223	0.641193214294728	0.658172525457332	0.547297786302971	0.540553221215684	0.582992434664486	0.731164038906003	0.538298263024497	0.403247793907982	0.591116258656127	0.538007063805547	0.604804895326735	0.683972245905481	0.713791169876694	0.697811245184258	0.577386882401781	0.618528162472922	0.431192904542982	0.584716282849225	0.639989561446598	0.614224800799827	0.560865704335904	0.588834663781733	0.59226278883222
0.485929354379937	0.558323897675226	0.676766095771837	0.555227422135175	0.496881632507225	0.728387072268764	0.226005516375191	0.672038648550139	0.767980748783061	0.546163091705742	0.44623712646311	0.640425079454433	0.411406180349797	0.277266127795833	0.640317802402258	0.672549218599839	0.655755719431142	0.538069584664821	0.598923635477199	0.646962801680888	0.523716950880848	0.615896741484677	0.294944725730996	0.446743889158293	0.642979751451467	0.651533595592396	0.378539992324885	0.789136454704619	0.498318178356765	0.469075785143223	0.552048272475873	0.713979072818332	0.557702254063625	0.712577204075601	0.437029583264593	0.558155078190966	0.374309280111855	0.5534627717402	0.747351830589252	0.782967305860246	0.753538440294863	0.764446289090406	0.540567563704815	0.661935867468738	0.737739307000033	0.567402866048228	0.525122458125162	0.477078775915975	0.569191124352128	0.523947482717598
0.399664088572909	0.482149054527837	0.633559223068561	0.609637562574335	0.600293765775423	0.491979418160899	0.61486672329517	0.581583661063168	0.591335381041848	0.624045867568411	0.729120440109018	0.571981372099557	0.545364611253343	0.618149813917931	0.639672697044359	0.660835758747225	0.505902713826296	0.531459867687969	0.611286662070583	0.445941324053945	0.59019302723271	0.484944246751619	0.54955668890653	0.610788834014359	0.633398222396668	0.5905493822803	0.638470553514302	0.585808289438419	0.562721314826697	0.657651873270141	0.676676501714358	0.480194934724633	0.554933959554441	0.58795304874873	0.651667658099112	0.638728615192387	0.546066185963091	0.646436582687572	0.544636523685196	0.588234091674432	0.626931908459078	0.491277099042101	0.595323173753804	0.653521361175968	0.563297473142308	0.681612934030202	0.61581480118518	0.557751206896331	0.622555585627483	0.647680665780849
0.688489513123655	0.688470428897281	0.430896972420053	0.471206970309877	0.499329371221516	0.599747998988383	0.697440403455578	0.56420542737666	0.632072927120745	0.3001259414543	0.696297640490927	0.581508402168486	0.530005539639561	0.677288919640754	0.528372359452955	0.566210892725888	0.637402644809853	0.432163436101957	0.469287303881959	0.714219653994915	0.495223563479583	0.765650700970335	0.657268460051786	0.526813109905728	0.420546168388566	0.619171003420121	0.55491235891371	0.475400841324632	0.608781074303728	0.454498521235872	0.461468024669517	0.647193815945781	0.711361742294725	0.676932102608309	0.656624147249564	0.493934655717631	0.693853972310452	0.523190613217259	0.615947237884298	0.527124278721721	0.641680749512494	0.656778140461674	0.583268867959657	0.638311155309427	0.568353033010756	0.573911963696791	0.492534537231772	0.277777277080607	0.518821634979727	0.5076869813983
0.397768150162646	0.311680091592068	0.641030472727361	0.649041262334409	0.638092386891981	0.505335919074735	0.316205076203203	0.501607945039494	0.626108009763004	0.713460946619585	0.14744562829205	0.598072221458367	0.665592406453079	0.538768528416218	0.659744788986595	0.640752904410373	0.630773194836351	0.663223571168963	0.706867618082292	0.301143805360949	0.60305188940102	0.463602400561489	0.508643655017973	0.64991865910993	0.682603903512538	0.571752862691221	0.561157973153863	0.436794012926599	0.464492095436411	0.551275761435835	0.689049739681921	0.393217495226902	0.452126756883544	0.588614915123082	0.668006034428055	0.748109288255904	0.484305587807863	0.678990423377433	0.383623333301368	0.382911433212466	0.424235084423184	0.719064366598775	0.682673220282651	0.706984265652098	0.73544153938347	0.707712080280447	0.665532445346356	0.685232363119939	0.5897177397747	0.652330167216297
0.666142649927791	0.74385200609827	0.457169156668903	0.456110066113424	0.29381169745482	0.661242252564338	0.753817379587215	0.583005123877084	0.684439741864779	0.478165455897748	0.378239999105321	0.574324017172737	0.560039833068667	0.74716350762208	0.405288239091702	0.588973768459772	0.613160569690655	0.474936910771754	0.487970152897968	0.747655815460377	0.4824087840535	0.681651338256037	0.537015838057949	0.381343838482163	0.512374511462956	0.59131427809753	0.532942952663713	0.695509376529502	0.603930963881168	0.474339670870233	0.359929246961155	0.676086760289737	0.672616874365737	0.545979701615217	0.559559555020528	0.463465299238463	0.738677607733739	0.534851016369939	0.652958563327142	0.499672065934674	0.746304744514346	0.659719638477915	0.514708954102554	0.624617195062863	0.639535681189365	0.621165073478168	0.58183458037342	0.442979451680624	0.498831851718636	0.484755973258828
0.753666772780464	0.279313501711587	0.428387677383186	0.491140047371057	0.416693532107833	0.627069663800366	0.742004686886074	0.668731435715789	0.635580647145134	0.443876234183749	0.588211536491022	0.434338433270731	0.693339414307604	0.709358676360443	0.417570445667326	0.506871707179752	0.578585304447153	0.604487018882069	0.458061934634351	0.764394274946684	0.532672921018879	0.532321719416934	0.473074927471736	0.454326137968692	0.566182533612695	0.675651597984531	0.609708233391098	0.690194057048213	0.658955062877428	0.508536729072917	0.491904593634631	0.68507687502097	0.691515815421345	0.739794442809024	0.367591673398618	0.584787977769154	0.680235510125557	0.551392879933958	0.601168994884485	0.402102984444628	0.754797723992426	0.58147220758489	0.473260630069141	0.627836803473982	0.526997030841632	0.478359180911297	0.513209935984507	0.645852759290134	0.557388040685355	0.54920198729916
0.654843262778591	0.68815532927118	0.390823606252363	0.368205594456885	0.543620465550559	0.399247143628205	0.528440426487161	0.455032749779469	0.620817512381869	0.420088194189579	0.638109480001709	0.569507427011017	0.503446531093281	0.716243560965293	0.505530163566196	0.51143384707349	0.596852255107789	0.384154394928916	0.524075856285859	0.76719786574048	0.420540378128431	0.744314725232162	0.582033747693332	0.493440942595771	0.339109371894152	0.487136857068179	0.586270535555156	0.63626728210261	0.658557757930816	0.55463663547668	0.488059831412249	0.731612174981843	0.71036328469189	0.593996874402139	0.62626465121348	0.263944564852369	0.729763101949352	0.475093762628993	0.588386115073192	0.670012334010406	0.694529513454746	0.616063366023091	0.587757332339587	0.605397539227318	0.548082505526803	0.573893867284656	0.557247974316971	0.377107053839802	0.566343621676456	0.536079852413442
0.434121033301572	0.518049320504586	0.707391871663658	0.600007008323434	0.506504828652788	0.81197771504441	0.247269149057128	0.685273251968366	0.810874853817433	0.535669244526696	0.386504520474527	0.567252637881714	0.452010576970412	0.274409590307902	0.698132933862433	0.634492976990033	0.484637355062585	0.610754356246143	0.590808897132321	0.544140000782174	0.612118880276465	0.523663255950866	0.308805778096674	0.451607443938113	0.674873206289169	0.655829645377851	0.398685012190657	0.794411487063199	0.546568912888515	0.439958584093112	0.558554885699173	0.624181770911542	0.562639094496068	0.63330618824574	0.414994983988602	0.722892784617491	0.292542500896139	0.584904484528626	0.72230428309333	0.718545930730715	0.792925982594119	0.794259215365983	0.504788251665646	0.757556542930891	0.762858783782686	0.50773302849877	0.517221506979099	0.549256928165282	0.604896476345005	0.546042563317013
0.431438214753444	0.433516956800057	0.63268637249793	0.665848467126804	0.600145920767102	0.726052071118211	0.382324283616404	0.480265432108469	0.514134344782603	0.637771219174211	0.778185303552573	0.551578706870609	0.614319692326868	0.491001148707359	0.636806563629434	0.599190574118978	0.708402655536996	0.646198636388637	0.587293044579905	0.549137849121178	0.737758611596252	0.500053758188222	0.590482797322071	0.650527115191014	0.710723438880433	0.659980360630058	0.593016587099036	0.529685466261064	0.531016452975596	0.675199564084607	0.636705906640459	0.518963033926469	0.487531163682361	0.648655795003338	0.608466782368732	0.761959754113994	0.5287252105043	0.648084937096834	0.561650794546582	0.530925537036758	0.506957766755555	0.605067018907087	0.634748477626572	0.674210872645359	0.54377866486586	0.610667529709374	0.619056923235971	0.638809574360624	0.61328233472706	0.646166331528629
0.652687467098344	0.676169554047912	0.36603000237276	0.435074761238974	0.558368379323163	0.389274937829283	0.717430453409292	0.628337769267555	0.645023396071134	0.444350089714412	0.67157837005966	0.570621178537107	0.521529130499325	0.764575867036013	0.529411862760007	0.583190014781917	0.612939619337981	0.435300672345436	0.589154573865301	0.702568156487528	0.435983270063542	0.636747649302973	0.631760307996707	0.507705791952462	0.344850183074998	0.514803793644904	0.586097348924775	0.656168071923789	0.478302690600062	0.575908231776173	0.520852420584972	0.655416375996493	0.720179818995843	0.639745861404491	0.624812949971878	0.377519079770416	0.683615061925087	0.460300484563709	0.623276959882899	0.70717454646697	0.632387011329864	0.642303318755797	0.564842396845084	0.584881302950464	0.640519717039144	0.615105791052747	0.568399579104814	0.390224285580988	0.485415178656328	0.592992947932741
0.384030689979918	0.54885512099265	0.652558838579529	0.649072154149278	0.628747320362674	0.469184857819697	0.511258607805237	0.5631911223735	0.510571221522959	0.634309860428176	0.706978584121102	0.611003889985436	0.661684300496126	0.639808169917167	0.66573821602693	0.550053169635757	0.548282455950555	0.652737866566674	0.609804995845057	0.442709523477533	0.55856112498484	0.563513876309114	0.630976910258131	0.701717988467139	0.646641577691946	0.507122509592747	0.633444810104261	0.554562506773067	0.57891502989107	0.654029471083822	0.665363291359603	0.591426514510645	0.547198918009914	0.430337690797349	0.579604772310071	0.627764640026458	0.57297498895848	0.681859967833736	0.603847695046687	0.55793870946875	0.600891179912668	0.628012046669764	0.624151480000491	0.611621743140606	0.641848332992274	0.679215075538352	0.636746593565129	0.716127949203411	0.612760303237963	0.639721432053273
0.626568965362801	0.462367317002104	0.551543262398282	0.542266433692013	0.630936982691752	0.55176336836825	0.197425169985794	0.61428556489563	0.553155164565648	0.648240475736045	0.778196784101466	0.645730000066721	0.698571566651865	0.65276606949954	0.557082705937298	0.697923911735372	0.716280977036001	0.671402930222253	0.636539465130093	0.470791175800738	0.656101998725771	0.454668061607948	0.592553140240572	0.657794024597902	0.712584201682415	0.494539450676335	0.513142916389198	0.558969185761223	0.564349419001924	0.624479369065523	0.610070268541391	0.349762010794557	0.235905554894507	0.791674768438564	0.60101668319138	0.686248763144246	0.742268503536884	0.593824340077607	0.591688348500937	0.580303804586211	0.442390264739505	0.781988651675477	0.642054662884517	0.667066939012766	0.679894704137566	0.644119835215071	0.568607744770678	0.739253444172576	0.589241055571112	0.598430697736375
0.654024226268551	0.668685834427738	0.535751454871269	0.525251207276065	0.575152690760411	0.601511241456	0.732742418038134	0.557755901028357	0.638386903652775	0.561333539801994	0.584153664010119	0.613810309447655	0.585319525469688	0.740963293172189	0.57430114619504	0.572823846544958	0.559932836503405	0.546406586179286	0.592080417643694	0.69760531127793	0.559898740237345	0.705309780093355	0.626340086660541	0.576450493133366	0.501630714248759	0.578297877119419	0.607579504949279	0.614211752859443	0.630684110750897	0.598644536131069	0.571257538305436	0.653747552640455	0.686576248912352	0.595890920798005	0.64441170226094	0.455118421280072	0.69996303375162	0.570358328827273	0.630068757442369	0.704281601915655	0.672866667900239	0.623372278536094	0.581093071324468	0.578392926763729	0.585564489855508	0.600685981144743	0.611864702568801	0.553530952497519	0.6009942342479	0.587549973719505
0.615649091219822	0.462613534038765	0.481851361468478	0.50604236243491	0.477626234919486	0.576749719526974	0.536400911151098	0.472939109915692	0.453588426620959	0.510157393965711	0.658271726249048	0.520856436338745	0.522972184449899	0.529311370943804	0.543975933395954	0.555294682201698	0.530859923899046	0.546723813358786	0.559839208208526	0.69682638668662	0.423450674974981	0.735001137921795	0.592555355027377	0.516531475818608	0.471937214685954	0.49183343876915	0.611905843829352	0.630808358940309	0.659897725048876	0.569252382533373	0.520880889328321	0.679360483539776	0.523606854736691	0.582195659123671	0.614834405758013	0.489839785334519	0.648608216425613	0.532475259636614	0.65523691289332	0.557245750878252	0.553353019908837	0.616857800168123	0.648593605605578	0.643046966109918	0.634735807296718	0.58644761601301	0.549665284181489	0.54154730264867	0.591460668829366	0.588903551176683
0.616712858020868	0.689489797244665	0.540364143447622	0.529612225781013	0.524547575826278	0.611880320143255	0.7014606171583	0.522268530994667	0.596523499536338	0.553242527305459	0.584292086217003	0.624563809701256	0.567313655779259	0.731013655892688	0.532329106372337	0.550027594057198	0.592555457467398	0.4998011610452	0.575809368987855	0.735571317302196	0.458129629681493	0.715552525527586	0.652069261054511	0.512921437507773	0.488504337853442	0.574359416955369	0.59247356938956	0.587874076428798	0.654949346370584	0.554439959457836	0.570832352272462	0.662746124601634	0.709704011356294	0.609185197332464	0.650636570881541	0.476949983137927	0.700084280816595	0.49820749360984	0.587950666586727	0.654002407272727	0.66031554936692	0.625832785326854	0.563394631700327	0.647184462876645	0.543737606972909	0.544563413178362	0.608344126868617	0.540348201108678	0.563378536884225	0.569240288250628
0.386249647117362	0.375509930570802	0.493034721036987	0.584135070122109	0.612753556635698	0.392020305477777	0.319345064229065	0.443647437170073	0.560558723633234	0.686506141478045	0.808626185539399	0.640328380564085	0.560957652249816	0.621289136077504	0.613326248609792	0.671458995936912	0.508061208218897	0.614223029265567	0.653774704635679	0.421112317760238	0.591948517838572	0.475043932185683	0.603799864349371	0.653830175088097	0.714993143851266	0.630829488063522	0.634136850523053	0.36149032952569	0.459761646140111	0.639685917565703	0.700245813685549	0.584819099600415	0.57501983873194	0.621395963771502	0.730811184321685	0.630667521821022	0.618358665157835	0.699216833052695	0.611373964568282	0.625704966062495	0.590055333437518	0.755288438159391	0.65592160425653	0.700543502683217	0.706463025603385	0.483706391564025	0.624950422296581	0.636649311833324	0.566394027181255	0.558247403871509
0.563218337273183	0.84246207951527	0.36848808968707	0.339237816923268	0.379481614508094	0.638908961859009	0.794079845790228	0.320237592996913	0.680267593530881	0.34050028338998	0.623661873109484	0.454707059518942	0.273897407139852	0.736242404928601	0.482121381592229	0.364553968236204	0.484908165639505	0.462931137385781	0.46021453952835	0.700446317904857	0.33077440651796	0.671014353948971	0.60556938889705	0.416915326300893	0.42919448694837	0.465594476325382	0.537997872952805	0.645319906775586	0.64240435413536	0.55549753368346	0.470735363659224	0.679533302015079	0.311578142414171	0.616382219145986	0.604566914724504	0.21462240042709	0.52791551943194	0.562295103491617	0.61489620273353	0.404658748208232	0.792469024528777	0.434190220513621	0.684073880181034	0.396538070990677	0.670026894758363	0.431971754222461	0.556875229889669	0.439106591061779	0.561700807997448	0.549830897015999
0.895479923676995	0.8559974109087	0.485586538716957	0.533944038362218	0.499714201893135	0.794156416598517	0.961971740206883	0.811464673564626	0.413898565729218	0.521218649056765	0.0595641019166205	0.635332841808802	0.831996255269982	0.861540338687082	0.405401346175006	0.400637237314055	0.631367340576108	0.57126533696708	0.391119730130888	0.26047364752329	0.718020443305887	0.254290494386739	0.336877660179896	0.581025810028466	0.681588260267426	0.737141450808272	0.496598599496197	0.793130576132633	0.769554418956986	0.532238551053955	0.572389930715873	0.839050621120031	0.533823935512411	0.900223574445588	0.396917643764344	0.581904513954519	0.817869745467216	0.562683431341421	0.534737800078261	0.604595680682243	0.324654351242389	0.873708711635767	0.454128690071933	0.353318955908611	0.317998269782868	0.740934273068807	0.668600249878974	0.771640701893446	0.651458816323479	0.589077717894017
0.665437993618992	0.66072748582389	0.475034917659491	0.444246167821253	0.500925673944487	0.576981558289563	0.703608818311339	0.550102763092034	0.608221130231677	0.462380345367998	0.577416864374063	0.554776675137354	0.537639621800034	0.73309652898473	0.505939390671393	0.513378633717156	0.487189768702498	0.528049483515931	0.531221179854389	0.716646740348487	0.42978127825656	0.715536160771751	0.627523101094662	0.53121347459981	0.450601425358426	0.558097287486766	0.621751664965359	0.593631377708365	0.634846492907166	0.583642112250943	0.527514258469786	0.702812840919318	0.732295333352539	0.451171136955678	0.668128181085056	0.411473388603873	0.725710234255998	0.529962693111839	0.604414196883129	0.724519397515676	0.768845657573124	0.480034338133674	0.533946243994791	0.596010874527153	0.495744249557844	0.559305895213394	0.561654689812245	0.497607200179271	0.555051923299048	0.587553123402742
0.549734065921445	0.701849537633565	0.49151440763182	0.593340738529093	0.623564389915069	0.588498388790216	0.714540642544177	0.482172724782503	0.54849689827565	0.430928936994115	0.781770853208914	0.540692319487438	0.567476903131735	0.731397129283805	0.610453253848409	0.557957348987368	0.541652941810147	0.516523774070589	0.5796017478737	0.590982981882205	0.563367882857225	0.615700598526767	0.610319437641961	0.537561225706951	0.410634737538966	0.577901881117486	0.614137296205231	0.59020966775602	0.650304991381122	0.560483780833328	0.618266950367083	0.611932494291048	0.781601645477241	0.675920637159257	0.619725429050816	0.590309238441254	0.646890021112474	0.508261180165046	0.714763869887209	0.579679508700122	0.586414871524197	0.59080129714989	0.619027176216351	0.587954936810366	0.471537102407344	0.597145997305134	0.612890498948251	0.519940930001406	0.576705796010966	0.579828983667012
0.621634723241638	0.678538978310128	0.556812882873624	0.549277881558551	0.549367301366377	0.659625569261363	0.737886066074697	0.502088135418519	0.629455550349698	0.547234171533482	0.6130986153725	0.629726816582184	0.478279901804206	0.719565093799769	0.549965156657185	0.619875140860607	0.489486319210505	0.493413954485607	0.641626430130376	0.734897951097657	0.422217487385347	0.692524771881491	0.647174779897445	0.510936133471008	0.498720730840466	0.545469293997537	0.514138095399493	0.528965496282519	0.644465127885742	0.497791235839711	0.548813175174507	0.697959977999526	0.734079947214589	0.556971902239175	0.630937456455685	0.455242466761088	0.705459230634976	0.512398323139445	0.635822023957208	0.660528516571772	0.649952601138187	0.465291470955952	0.535201997131437	0.627394020306836	0.602929856936724	0.590665841255893	0.617591678481662	0.511169066649116	0.550755348012926	0.577541753867732
0.779049090633835	0.456383191147992	0.570467159716831	0.571720680721605	0.68824742845977	0.460168551807571	0.394857714865741	0.55121952636598	0.551141744062867	0.669035636470047	0.466725070894337	0.597204176261056	0.795609660540237	0.44489422371398	0.752366348478635	0.512731624120939	0.660383044471806	0.660308585344614	0.623269960181872	0.360585416321494	0.617333400016636	0.47454680948099	0.723705691153983	0.785238065333433	0.636676089113676	0.494968047186003	0.594536849745593	0.430858449175517	0.521068844614908	0.629409307916611	0.713414137770584	0.509584668794165	0.46704820473783	0.524906571643878	0.846457516439813	0.607063752450771	0.458278989202699	0.809471649411429	0.445009277703915	0.897709772717556	0.616389712875201	0.463257035255616	0.75727047011908	0.678273980163556	0.750637675551045	0.537251704220742	0.72327758985436	0.69006256360891	0.64099175523814	0.604931235370044
0.469519395265278	0.680182480911351	0.436350450870921	0.461701709450078	0.525519585673984	0.398928109603157	0.559772142139257	0.533525776719721	0.626143089202036	0.523274746591012	0.413335269771616	0.586632714951643	0.635550885365026	0.674062613417502	0.580589978721471	0.638481077746135	0.627149071034573	0.60013080504901	0.559069966699928	0.592640631593218	0.47472559500525	0.601315857561708	0.669695854921954	0.618538203317437	0.562066143668034	0.529309216438385	0.611356132944652	0.491425145550378	0.644410887705228	0.649761024043713	0.56519959255592	0.678132428589785	0.535512648242686	0.682019111634409	0.716606425785185	0.552556530078792	0.697255200115639	0.575433482889602	0.414437587974437	0.688256504708739	0.648165978243361	0.680740777445614	0.649130344144532	0.696195158927693	0.612776055510934	0.456459703952397	0.643147802718875	0.566084517683948	0.564763759634333	0.522541372009212
0.461277090635347	0.533927474069116	0.582610153226472	0.609571364931501	0.511950524462984	0.773596816642318	0.260060794850915	0.731963507005106	0.79467118822932	0.506489631293237	0.403685662753425	0.605691290908795	0.396638407388318	0.120611610080442	0.741801811550176	0.721404469013221	0.661140106496985	0.662108165037274	0.550958695338039	0.617550930706885	0.651302147551362	0.792659330883209	0.320389739788183	0.430064022278708	0.651790162898962	0.453533455617025	0.38237303700749	0.846560771792364	0.37338437824949	0.45721326655504	0.596696407596219	0.787633676724312	0.611823082905909	0.62750941046849	0.498393538098288	0.675998937662551	0.268468855073934	0.573055626953955	0.782982704501893	0.776354193585088	0.855880723227367	0.332749337310386	0.495253085675438	0.732366678443388	0.69748484435058	0.553290968602154	0.495811527226318	0.514228670235039	0.616370313796631	0.535131276448059
0.475562402644601	0.461341041551103	0.650669798975264	0.694723485804297	0.665675429723471	0.623926132711184	0.540834933733818	0.50631580672589	0.475882161037146	0.666789366690895	0.807161549894792	0.549443637955071	0.51249720939533	0.4178995987774	0.632546114933463	0.573144080687597	0.562175807252031	0.685311785110621	0.614687814332258	0.431685219785309	0.661869612773579	0.494750061771959	0.627830096975734	0.681820091658373	0.696802178995951	0.587356966337903	0.624126327541186	0.623160104360252	0.584427810129472	0.669796337707827	0.710734646390327	0.599759727388431	0.547796160350009	0.548711323681129	0.589558720797825	0.759643406227564	0.582823359783175	0.685321780045016	0.692813779627051	0.534560527057809	0.540722094126633	0.651379643702709	0.621923630849051	0.659354306750298	0.648087933155816	0.665639184473545	0.600168341756854	0.735729031049929	0.694124425433296	0.684119538095734
0.565954342386336	0.580785580824517	0.455910720651146	0.406923652190161	0.480493911437356	0.593031414378375	0.726010675498367	0.55327186338812	0.483342156665872	0.469312579223147	0.443871301270744	0.61547591695765	0.52960616663575	0.474756312574635	0.612737237467902	0.613169438838495	0.486352124170916	0.470621810446342	0.597616761433103	0.787285172114337	0.434507512584268	0.77926180055096	0.693674054961777	0.520100051337737	0.512842858603306	0.487024795838145	0.610877024642362	0.671289810171507	0.56744180016449	0.5863452943182	0.581810738771847	0.673656290235451	0.728969696846473	0.614616495721889	0.656297792497768	0.36771640535502	0.663955971139583	0.573815396373595	0.586737849614466	0.787442621293627	0.694605751958438	0.581845383770285	0.571888757074837	0.550741072462252	0.655567544394785	0.635782963561199	0.559220217799345	0.499463181876509	0.597115740039193	0.589068390005141
0.713471877482151	0.706192963206745	0.328721132962604	0.348281730319627	0.522855519753615	0.555118635020816	0.813562629121671	0.590422302491027	0.537979968727127	0.365616311545343	0.380341234576324	0.603433256265393	0.550594675841367	0.834004707353096	0.513145545458827	0.458676129308328	0.537403100395114	0.523854440244728	0.465981432765073	0.80147612895768	0.36684022385224	0.749597132823281	0.575979015744591	0.481342656970536	0.262670583240283	0.458425023688337	0.629990113609983	0.625718550687662	0.57175851345409	0.52670729251442	0.49525099052227	0.642430702071329	0.750316258952191	0.655249881457016	0.624557444041403	0.288221258036263	0.729155760046619	0.526310099486863	0.696728082890176	0.78427671434977	0.808298271029675	0.704649604724924	0.525309756526816	0.533213501001907	0.533923826279011	0.562256737956199	0.569817591458385	0.443995044174669	0.490658138080774	0.555385835237051
0.426566462315716	0.419704811299322	0.61765859321752	0.625301108785042	0.638915108670627	0.429704613029122	0.481950116755904	0.528456631363729	0.562307643900675	0.602659193221662	0.774629085493456	0.596606355867752	0.627060537993745	0.615267473949077	0.613538438200278	0.588703874858455	0.48625968108238	0.591502453224699	0.637485579165882	0.654204995516913	0.691883040922729	0.579160495744467	0.613786467659806	0.619420531439769	0.644667303684615	0.596942149952807	0.624656693896541	0.601121383414542	0.703032586012568	0.590500825494187	0.642327773116336	0.540296543561928	0.56399560886054	0.70180510740401	0.660022470983522	0.702380192027973	0.635485763415945	0.643046853476444	0.531482425799196	0.612981840016767	0.577735673451412	0.613408033486973	0.628555234512395	0.708222748390057	0.596415575156582	0.692516399862616	0.611926003926343	0.713353123966608	0.619681905935337	0.61675041344444
0.520020461458782	0.660114189717508	0.489194171683265	0.59778015601448	0.616293168150487	0.527934979635462	0.481546556464362	0.59164287726409	0.514744680030933	0.620587728620437	0.819089966505703	0.624583543219203	0.648222177163965	0.446631027048628	0.552664141615257	0.644415681681911	0.748063690309435	0.768623848615004	0.498224733811316	0.421613367890434	0.60405432706578	0.451459332674561	0.737126457484238	0.634624265135157	0.661678968721368	0.794330202502735	0.603231197785546	0.472838556331742	0.552975625981369	0.580232338983438	0.619395580765509	0.601373986794389	0.44689791105772	0.507488281300065	0.534801730501621	0.676176637223756	0.597543181539559	0.619043916832339	0.495249978100612	0.539478805413585	0.955792319316595	0.727558544988452	0.709880325425438	0.619697102324828	0.767796118593321	0.556943508040696	0.553241727842343	0.628090900911879	0.609120360196203	0.589324077808048
0.415018701434715	0.467634390783699	0.736830669629189	0.6173753373243	0.448324839308181	0.798994619263288	0.236343838280825	0.736293460987596	0.789186554681659	0.510341183145025	0.293298607739746	0.576251199972282	0.423044917270332	0.246382652834381	0.654759804593066	0.69760855432989	0.481742045642039	0.610071971661087	0.582462226871693	0.72213529518476	0.631609775085813	0.673064746097906	0.309023795228086	0.421552290869387	0.666215653409029	0.671173924237143	0.379636526312793	0.843737466495008	0.489209168611214	0.424424586935643	0.532493024383301	0.749093267227475	0.509979880559286	0.740761906225243	0.462894891107947	0.671297652624846	0.300272752622267	0.567668315099839	0.694360586165714	0.788831451820689	0.840599846112968	0.738185703430947	0.491967089858512	0.760971425549042	0.750861229705106	0.482780018234305	0.484954625504488	0.51485585383534	0.589748160042214	0.513349965190915
0.612642614831176	0.55316815297132	0.717328376522924	0.716838412978166	0.678111862913665	0.622620240460064	0.665633979122922	0.583819189416969	0.717226224064694	0.669953736124817	0.60045221485504	0.608725622808303	0.637972142002575	0.603722658656097	0.66399178347761	0.677421503898992	0.564668926979302	0.653600570880163	0.693143675780981	0.590762604616809	0.658393250525411	0.67710380142327	0.665632477075892	0.716862370690827	0.641215068947424	0.590393259366934	0.66916446896563	0.732551474537868	0.718649894367791	0.655760044142261	0.69190840865395	0.619432675032069	0.675087412789489	0.617639117864469	0.651264475438837	0.702880894663291	0.586163183376861	0.651749334003804	0.726573554396869	0.516074050750948	0.584348975726279	0.581538071625055	0.652822294275099	0.72647849911066	0.586563333667427	0.589147149259059	0.678679246909807	0.663740564610051	0.679518243516716	0.624108546888326
0.42177175349471	0.442607657684529	0.628153297961652	0.641629608984608	0.614941509874605	0.604751014555741	0.56616129110507	0.636726824149414	0.596382993731047	0.642952285234852	0.704656528652682	0.610083650017222	0.660225329315954	0.670734562157799	0.647076449424198	0.63994893448997	0.724215938869156	0.702378109478084	0.672597176003472	0.495375556594508	0.682937055898044	0.533089951383476	0.642726839044402	0.700092792797373	0.774075164497649	0.613818300388858	0.647517054374751	0.531383075933235	0.579314261578683	0.653802784686121	0.68750479949234	0.590803385670918	0.574737618254094	0.581660825274873	0.635269348295442	0.738360879914313	0.598853457575947	0.689999432721017	0.628057088742896	0.545183091505944	0.590675194829977	0.71361898802991	0.690152368719778	0.582179313329995	0.669554459625116	0.627564975955245	0.625627335641532	0.778857377048688	0.614359974208917	0.662153458184293
0.709839646392753	0.756927432891559	0.454442097535024	0.483038758094011	0.498606155908737	0.578246297718753	0.801674177044543	0.624970093881471	0.377549389073086	0.469317078089898	0.816226183693044	0.586326871359761	0.208950333496274	0.557797215139602	0.533563606703749	0.508221233799391	0.52134836445846	0.447757916562604	0.591422488538769	0.782778119877525	0.435220789123392	0.729601972889649	0.590246700503693	0.519671400906428	0.443245096880192	0.456156028477544	0.63131247618743	0.689658960279504	0.679069517178151	0.566592457809955	0.474278068349791	0.739218140130529	0.575131708622518	0.67948824344683	0.654082327089652	0.399943027146667	0.615999435971847	0.495701691334191	0.701339398601679	0.709659048950373	0.760194616777057	0.663730447986734	0.542201899104645	0.629749748144968	0.347827395174944	0.553916306978274	0.514440405052337	0.301808618533212	0.590337040140903	0.607826372113714
0.602725446874723	0.378881492952109	0.70035227473286	0.723187206702937	0.681419524155279	0.724060860959752	0.804872209003622	0.605074977477316	0.602381944309853	0.654563166729774	0.565027340493332	0.661535876665782	0.620788546420109	0.74365301731343	0.652263968432465	0.53370359743438	0.680398108016731	0.692969271967121	0.669026106855321	0.330766372282141	0.565275300583658	0.452430593570669	0.731559859559423	0.643184767185133	0.754344947346156	0.753152852391708	0.562981062622248	0.693806262776504	0.64807757104258	0.565184013089477	0.708801225840966	0.656936365782445	0.755116623283509	0.580233083930414	0.566053561608528	0.803915045414387	0.535348762497584	0.647232855808563	0.540928738735558	0.466201114724815	0.631563665731234	0.840521319275265	0.660148316406657	0.665252747783283	0.720515502416193	0.56719651365033	0.614872970956763	0.757664321974868	0.676301260954841	0.624963052116183
0.687590575885214	0.611738229922014	0.697414356283876	0.691609883052598	0.697854789564426	0.411439507088217	0.329061620065414	0.459797719843924	0.693153616782713	0.565768817444696	0.575266586282554	0.620300668022486	0.561226646616935	0.445660587469769	0.708814198555906	0.726587422101864	0.640698348259076	0.607331370950786	0.592697755895522	0.33883789088857	0.519986354970517	0.511165040781352	0.742296546274058	0.740687589606832	0.719301670634699	0.517989316939403	0.760800544076581	0.591880552420049	0.556865530886731	0.639723115576763	0.764326438701437	0.419948875773895	0.648146771453986	0.716630922581549	0.697457108661304	0.650477302434327	0.646538437059733	0.746384955601614	0.420629136352249	0.625846605718857	0.619942521225606	0.403979644692472	0.727782302143888	0.603533803702181	0.619195838575771	0.454783984572348	0.498730760455953	0.744486053950924	0.649893556652077	0.545266770902647
0.701271152363183	0.689757286308634	0.569324450294246	0.578684553120693	0.549579327212135	0.439283876137541	0.754817032896531	0.571610990152104	0.650455521238681	0.56496905178994	0.628469533372482	0.628153988188305	0.578199168181835	0.785573216901494	0.574354133882348	0.588320258992978	0.59661447511002	0.53649275810062	0.572737519715774	0.77171353544181	0.472167390133195	0.773516150162763	0.681230179179116	0.552275651028114	0.540707380634667	0.586291838726542	0.583281250239519	0.640466511105612	0.633054095706335	0.59610597265545	0.562132780541813	0.686577323188808	0.706933236876679	0.623230278304839	0.678089783088515	0.489307408963893	0.727354145552473	0.566091357197683	0.660703070475944	0.735920814293929	0.538135266285207	0.288232838634977	0.629223771544717	0.65264955267634	0.665799269597272	0.612863250948029	0.678355294519193	0.535655865578819	0.552177977095548	0.552164517933336
0.390016612093129	0.682096424715574	0.41997759035468	0.481516338995464	0.382462224404508	0.377001058521974	0.766533819268939	0.562043062328921	0.712495441039376	0.508342342496675	0.672215533011738	0.607986165814451	0.699735552962246	0.754964919195279	0.375151162002963	0.752020954266745	0.686878610753968	0.619974433612269	0.510665263300498	0.34139350399595	0.658836915640479	0.259182416832186	0.561128926241428	0.503386612564265	0.677075710552897	0.751435070600563	0.380000386439064	0.435599885938349	0.60547415357107	0.504804094016126	0.455271779118696	0.659897080749922	0.590593987587609	0.831319192946	0.457355676132404	0.633823367915463	0.739944215290823	0.532684981249732	0.620981341575515	0.716102982162913	0.73183062732358	0.818079720514009	0.648992001571074	0.697358445756781	0.74154148187424	0.692590288029402	0.583792688982399	0.711452302160996	0.508123914402976	0.528541390289279
0.457582632014586	0.45754394471873	0.645520946803057	0.630376528239322	0.422767676411793	0.844215195291653	0.154870002957592	0.845647589161501	0.802198910163366	0.564228397765078	0.0694908703242937	0.60599352969866	0.428962453590483	0.0838017444153465	0.717880906273398	0.756155794865095	0.556514293991879	0.793895842106659	0.574598368336572	0.794782628769369	0.611771429544187	0.821925837989448	0.182237408841224	0.336773952281184	0.615080184563169	0.57452532319883	0.35741509184643	0.887254124557693	0.291331385764222	0.392651658585931	0.558713643050694	0.830330634966354	0.806718218668054	0.843154386788175	0.555086443148059	0.679868649466773	0.185541861515047	0.551870678772349	0.753389214618885	0.87449290796588	0.899774684695971	0.322780967807145	0.480490855040679	0.710197638890677	0.786524495296375	0.481887940187847	0.393179091593667	0.421415979158962	0.573714824337793	0.468973460310048
0.738807595425378	0.0208817766860621	0.565814165548497	0.546481604268911	0.139277062039923	0.629229600675574	0.0188948325554111	0.499435409491638	0.693620564330259	0.549374301733325	0.683997846613361	0.635668047059229	0.654158119334958	0.728734141785584	0.247455569579428	0.663602039004235	0.636769324795612	0.61745765337982	0.60746888932495	0.681893270139643	0.613313950880434	0.720593754814054	0.662064540881232	0.199780515168809	0.563480156565701	0.653275013983674	0.196925879507195	0.537953834914632	0.622537012804298	0.56603875373691	0.317349630461236	0.648855977056646	0.0487646516101105	0.69123957353342	0.650801008154825	0.589168610310786	0.740638728166062	0.553566081884987	0.660523260758885	0.715639573189266	0.0214390701319509	0.71505180911811	0.603998386530095	0.705134187015592	0.648226333498737	0.63141009306132	0.667204107006867	0.558641021770902	0.62270521094465	0.618856395346518
0.716783798607271	0.906996251941498	0.474462062207234	0.423729005002493	0.604750219142658	0.416907872121347	0.61336040641021	0.587540481649268	0.837820220546762	0.443023579624883	0.838549236823735	0.490032907508472	0.770477780452766	0.791253886849639	0.438277358453325	0.539148618504137	0.37194975771368	0.539968175618325	0.435323622942195	0.597849076653691	0.532097656868621	0.570188531094284	0.514878221469245	0.504798066162064	0.308920013535974	0.815860541550444	0.556608771934326	0.591587016251052	0.549418140677037	0.464145891378822	0.38464967821591	0.610889309695664	0.781433370568402	0.851746580718413	0.469624900167961	0.529620987145198	0.632698160620519	0.831404837534945	0.6277753310104	0.721667265713068	0.878092541274291	0.808608129093687	0.473477887402628	0.598951570776353	0.57075092434025	0.638336354165255	0.577961166449055	0.509208512067431	0.442622707567708	0.517677598213525
0.401506155720727	0.393248970891569	0.69898086544548	0.706051614212	0.650521462327467	0.4726933826	0.337247739662687	0.5447637165934	0.43832374823024	0.735830460863661	0.713893956502392	0.704016726917942	0.758947863252116	0.408787913542212	0.718065055902469	0.761646542612776	0.684241111114286	0.692746178630333	0.642126132430925	0.340369614131312	0.741475428674072	0.460530876669362	0.637879870913402	0.727688580221487	0.75624214530079	0.460141609475066	0.709190012212432	0.421731279998193	0.505162720628028	0.651490795271652	0.736271736280783	0.48675627539515	0.377804484679083	0.42380406642199	0.687569094594109	0.820735516470162	0.384155114750152	0.718843096634322	0.411346805729564	0.519072673360663	0.47633378074354	0.801766131107576	0.712580010423533	0.699472690130898	0.736741393846101	0.614322276271244	0.668222133441718	0.683045660561224	0.602340997142758	0.725329329489708
0.682699448341539	0.67196030596086	0.434585789932202	0.408397777082407	0.477449268928167	0.622426345238084	0.773124569024883	0.548193162874672	0.571970451472922	0.480265409873616	0.664419466470745	0.582210916493981	0.523615747792532	0.798310545254038	0.560425333888451	0.543026561648875	0.528810255835175	0.448913063294133	0.575050910037082	0.745571760899874	0.421802141756405	0.77187949989665	0.672481944294147	0.495698770722086	0.499801646039778	0.522410269040052	0.569358225222877	0.695176659581863	0.653768965793326	0.541002932432124	0.510941314637182	0.73506002767966	0.754120076881202	0.638899307525017	0.64671640042017	0.321053071757642	0.729920122990507	0.507955678997158	0.644519181872136	0.754246053094733	0.719766227717791	0.544086144523347	0.548198210418823	0.594538773981356	0.617619541578594	0.603160269620434	0.568666032793958	0.493128072460445	0.616074443568575	0.580733907523549
0.657204941462195	0.507694033369798	0.499771185477453	0.560072585099545	0.499911752222454	0.648803801437016	0.281233270099406	0.58483691893375	0.481814257088078	0.517969394684057	0.53877923232247	0.521061440325037	0.568074099062142	0.764977149482028	0.565377327742362	0.568231084246425	0.495844520846235	0.5231531564372	0.563844282382471	0.813358989742264	0.499380032492441	0.772614777858073	0.655468721240968	0.511729796407267	0.486032981342924	0.583729476735861	0.591108577079747	0.651735184159825	0.687647974660668	0.559075002431359	0.548694875516967	0.516067747259292	0.665830236570999	0.669708802582669	0.599248629617924	0.553255618482325	0.736179669935781	0.563429247505663	0.63617354774825	0.747786416782914	0.724785465951893	0.636230851245339	0.517432343946539	0.689030441546925	0.546792962854908	0.614166776161785	0.589131636404583	0.572511160064344	0.612467763200662	0.613921246372914
0.570710217349816	0.716507682970051	0.552804740755857	0.5514328846604	0.5679719763507	0.416888484906114	0.73590369833136	0.530560046455741	0.571670805312283	0.50730451502979	0.602843344820798	0.594145102644116	0.546776724351959	0.701778501776085	0.628749816851469	0.538477899618016	0.666932191731058	0.583691775849917	0.606113513600373	0.724278508844018	0.636117350302798	0.66737440381719	0.617896547522799	0.619062283650689	0.490302731568551	0.662883046171867	0.640326495755578	0.549619055727657	0.694641724025327	0.6340132710091	0.581425058323017	0.681326107279238	0.604731932113127	0.717036926049138	0.626010720126206	0.617889642528798	0.684308899303773	0.578481750662558	0.638145817030465	0.628659853847805	0.667040829739021	0.412739685320319	0.593568204662712	0.568860817410682	0.558818779467246	0.597156345936792	0.635610241186939	0.617469961238265	0.636032783202165	0.625902604800856
0.672383987109837	0.68714036302324	0.541283640666112	0.49669483691249	0.563554640387728	0.583751860126124	0.61186401595497	0.526842884457683	0.65641652884734	0.592686666943578	0.542573403717063	0.629210546439472	0.512098772535927	0.787314788277799	0.547201117449598	0.527100043951351	0.620537940374102	0.471314516785696	0.589325193757995	0.755699760710257	0.455252663954784	0.784996447006925	0.638815428951799	0.514633989136378	0.501845899601461	0.534337308609399	0.612305100830704	0.611038164197328	0.648222117326589	0.592946359773352	0.569764045702311	0.67115754264238	0.72575635857132	0.621477788439323	0.606571412528211	0.441942193516155	0.744290999426563	0.561968983080632	0.604489650008437	0.663574796088438	0.668271737163999	0.632070501006818	0.609092432794337	0.610811728408803	0.49035570002389	0.601699720681739	0.651999323419915	0.50823682724213	0.586627097808049	0.589042979287416
0.694125323191243	0.717722417369755	0.506671343154734	0.570549423942794	0.563357763316078	0.628670846031172	0.724383654353314	0.637454138974128	0.67216351469629	0.513779336476884	0.90371620708214	0.593646143113078	0.595662355517318	0.704914044024322	0.552142436075605	0.58438231486062	0.54689613454465	0.554820717049107	0.521765650554919	0.650479525904883	0.553009688379743	0.640593201082431	0.593244798507534	0.587938834952831	0.553598858771021	0.610903394796854	0.60413321481638	0.665565400194978	0.618831788005515	0.602534737251165	0.571434530897038	0.622583004333288	0.662490419516814	0.580848049141274	0.626625103590992	0.482362077056924	0.672671874794787	0.570073042442506	0.653894904780533	0.750345595863229	0.729634616449863	0.695780295220846	0.643152530576686	0.619724020605649	0.969482638383651	0.653721475723525	0.753081749312622	0.571798717265706	0.530524766363572	0.606947897608586
0.564699742222752	0.60321206006898	0.505738210152724	0.54014588204918	0.572470267811297	0.534655152320683	0.430205317042233	0.631542650029133	0.630387532706741	0.570687086698469	0.670227408879114	0.572723180596178	0.583673851508902	0.684804785076672	0.57672408126575	0.599652927939952	0.605973886043062	0.577948908342219	0.588844091242612	0.503943333079333	0.616222646338668	0.555840694823134	0.583718044919171	0.589867941923571	0.548280819074213	0.639536463729275	0.596728325563565	0.577335005310386	0.467675550161056	0.611797545021853	0.610278283267123	0.613442172460326	0.691651217637847	0.560675878990874	0.663827887066473	0.542579879890368	0.715646307903285	0.635657288847567	0.642050772484547	0.678657968284128	0.646913547299643	0.622434801634698	0.637380086255098	0.58597375410469	0.600078729750953	0.610647003121815	0.564217299806574	0.618215371523497	0.622653339277543	0.64538405555954
0.704750196285873	0.783303894211694	0.42561910994101	0.428056526820251	0.399784669791152	0.610779252574529	0.779555753910154	0.683032325418098	0.675768151150243	0.433223795677425	0.730958908410047	0.485352950909708	0.614888603666197	0.692039678748572	0.400459787250029	0.575858651103505	0.51869566593976	0.608769784778213	0.422919359686763	0.780722361154246	0.572688801265947	0.621245338412595	0.546656010801586	0.474097704088637	0.481558034963516	0.691365460553975	0.46738963036808	0.448646587929034	0.641181554641909	0.47990025351353	0.45535592976485	0.683047402942661	0.666659132679346	0.708099078991308	0.58454660110729	0.495011631019792	0.662125787621896	0.534036430121172	0.604479280323804	0.756302745423738	0.819594573948976	0.682047000827275	0.527219982405871	0.593635380909536	0.541512484476011	0.602000714640228	0.521264379136615	0.594738663576606	0.612498304612513	0.582601879500565
0.474181247905848	0.25393458822109	0.513395677072256	0.587355350995267	0.467638339262507	0.677520763269495	0.541231833782675	0.621735110200865	0.719303904794062	0.604395210050282	0.581406510673626	0.564111939684027	0.602692373348713	0.764176020031475	0.583457216861018	0.362679255251351	0.606473954510288	0.566294427743477	0.490743273828209	0.773971889104463	0.475004962103004	0.738668046045591	0.601817235438413	0.431146731633676	0.519531252163387	0.630350227080559	0.471110267260343	0.48926163533361	0.410010955296836	0.519558463510375	0.594318306925409	0.71549780166079	0.500281818952041	0.426657282836786	0.635694566376392	0.507195319360809	0.750695613235501	0.520091735668379	0.661572902305215	0.791388590042605	0.756356491621621	0.711007526369726	0.663763128776539	0.63483703367045	0.613414716169371	0.656731127716195	0.646941447784164	0.569742576669398	0.620744486647241	0.532009311335836
0.409934602889326	0.402058593399673	0.647781369094453	0.663160274238679	0.611652136969633	0.429069684771112	0.584802436830069	0.60423089848573	0.492964337510324	0.597724381494959	0.35629068705351	0.633315069565915	0.607054641859755	0.525872069499544	0.599526351801114	0.625855208799163	0.579298537895929	0.625835877405418	0.624839826153734	0.626383704425504	0.702437687972836	0.615684388331077	0.648470324162542	0.652398414309316	0.669190795158301	0.595657439899871	0.643271039841293	0.683763987589238	0.555374664458503	0.647006597366907	0.629350703319835	0.59829259824882	0.480951427322509	0.579146853446016	0.640049923268852	0.703373068051122	0.654699282401325	0.706350366582031	0.640009480464754	0.623358584424397	0.614429233825076	0.744481621693468	0.658485079330137	0.636051437877608	0.623712275082539	0.685255587412625	0.662796850045475	0.714961842144373	0.594233822062968	0.672077985937583
0.611690691956152	0.416638336541849	0.573728976821706	0.60534416057782	0.621069584504861	0.603859479423639	0.44784691888847	0.69534487604866	0.547681876153493	0.630916068318439	0.535694359031218	0.572737653964958	0.571997209031483	0.588203859534758	0.601933457165741	0.638098106825533	0.604718103175077	0.601867766455762	0.627777770146563	0.617553754581175	0.672557596952698	0.445392990266658	0.5504095145855	0.649172978660882	0.6325220237036	0.584304228719821	0.572790585282952	0.641597178214922	0.517925703197124	0.593979461341052	0.612360951100992	0.514494319917103	0.527852638825668	0.801525147238911	0.644112339845428	0.677652255038903	0.65374774993658	0.673347803618259	0.707625334101691	0.554991567785338	0.474498005720569	0.705158256059026	0.678115568859909	0.593493051913468	0.66502369421465	0.623828817245602	0.610437434325914	0.682401464771746	0.62306807344053	0.661237831895896
0.695177892587727	0.780223393729508	0.410817682365665	0.440857007182447	0.428605510193668	0.622571116125236	0.791543042265156	0.752541483318914	0.738726619144355	0.505321827430521	0.821790854308559	0.489708151181839	0.722135628293803	0.725037949890268	0.400253385563442	0.618936654192379	0.640343349548916	0.626316241625307	0.428670165381941	0.782897360509081	0.535102690485533	0.621860343513994	0.600703976127848	0.483013430505483	0.455301240787754	0.682072979121183	0.454574561007921	0.461808017744035	0.633479176020578	0.536345955857197	0.452218021830612	0.710002392662018	0.63091783652155	0.663711381798533	0.565375832705125	0.491283386735977	0.700377304964722	0.536135271346376	0.609093950029689	0.801054220435708	0.786761183628138	0.708205161326955	0.536594460582411	0.59667867997175	0.593598563279103	0.602315157054679	0.483732251652581	0.56198706706673	0.580761533843356	0.593415593199224
0.579334248578063	0.61251254278896	0.485167125256069	0.473978776207369	0.568300241399918	0.597146760599407	0.715956058677787	0.598619833085143	0.602343805317854	0.474951024296614	0.672466547447378	0.606155113105527	0.492867713449133	0.723980950194075	0.554081201998201	0.484169981336271	0.546364133425578	0.617807736156209	0.592721238737255	0.679749120799986	0.475323006450514	0.723084907917414	0.632746211969066	0.5905704517025	0.458644538729561	0.556014459749171	0.611996223680506	0.606356242341339	0.601546077259919	0.581863692312515	0.544195052288812	0.692837377457416	0.758472066612727	0.485043630986626	0.645307452460972	0.429017548920334	0.739712733798067	0.585705162488313	0.607031170796562	0.751781419497174	0.709361196046999	0.521459707044875	0.570302738771635	0.581649774987448	0.586333654378383	0.594315213704849	0.594821331241286	0.528775902720648	0.540629041189458	0.586674023007293
0.743808451370078	0.706367630442292	0.512006406739044	0.560315600253938	0.591894711933655	0.680549390128146	0.598891018159991	0.638769444557224	0.663186250638785	0.565136613648851	0.755601939649409	0.524115302405721	0.512112073520211	0.7934125247603	0.614401115881146	0.529328555358977	0.662672848838232	0.553775325584236	0.623297180482297	0.757184732841356	0.531638777592823	0.735882105848764	0.570127646379563	0.562284794901217	0.515004906124583	0.561370716678332	0.657427698420701	0.654742809635101	0.668516316632767	0.644483384774572	0.603102897045587	0.67568622091211	0.578664183369608	0.642120608334282	0.695420056700521	0.516643723407268	0.676750630772484	0.55479242165068	0.660353458900448	0.524851642657069	0.732745043598218	0.670785472183535	0.572853321317893	0.581484710452427	0.427419515880448	0.497362786696204	0.725209971738715	0.582015047424842	0.665491667698313	0.605046266050087
0.46034389678977	0.592689669278074	0.498614691156098	0.562699856900915	0.569937253004824	0.65266845910927	0.63006402212836	0.560667474606552	0.494890514354282	0.645779845681508	0.503330541664956	0.601313731978551	0.647617691737308	0.540806109313765	0.589468672817369	0.61755393043265	0.574821687008075	0.617233562932099	0.615451322895318	0.535518966355093	0.725653232826469	0.50726247415726	0.590850229827491	0.636333026628572	0.692429289819938	0.642045097233294	0.609636747917114	0.701238817499167	0.661102715454204	0.64844668807515	0.643345851743932	0.525718217874598	0.523016484488414	0.569510757647191	0.610004048498399	0.579908180920622	0.594012938278282	0.653943305547799	0.701886110891673	0.617080024593836	0.610113763088438	0.725758350568248	0.660653800574559	0.702987338807652	0.647538100578835	0.719512958342701	0.652379819053161	0.728031158258625	0.643839906244004	0.651977747722529
0.734703221690845	0.783736639339868	0.432594732106345	0.47900574656756	0.525131473346929	0.631753152046511	0.822544940139442	0.57411640770897	0.428203192517721	0.428682166525585	0.644027032544759	0.543030989341746	0.359588086638253	0.78032808860739	0.545003826498905	0.492387755008773	0.557632346742927	0.429684948281923	0.607096711718828	0.807781579364928	0.368120162554545	0.821829485469013	0.554797253171191	0.515145762793451	0.471199627781006	0.511424091268163	0.586138188435274	0.672665075621434	0.626562128018186	0.580559635832031	0.456971792210799	0.721602806736872	0.732738091547195	0.668063100352546	0.631196271901049	0.387376801201332	0.742941444041457	0.477508501067035	0.708457439555715	0.735936535128793	0.735771164826299	0.619715261856101	0.537970691848143	0.62250522355059	0.501413099253747	0.566292402167455	0.597005731312356	0.336115604759706	0.565323449857561	0.575575623736056
0.663381271010403	0.370092708337934	0.612917757860876	0.584078909419336	0.603729448042369	0.346804006092403	0.458368206781091	0.524436547728642	0.700703062036821	0.665462971741466	0.526039094328123	0.517371456635696	0.489317123011936	0.368099526521616	0.611611906239486	0.630014362856955	0.709422086562589	0.55277289965432	0.672480586889148	0.752674782257684	0.68782980404611	0.677786743897853	0.51834706893378	0.625412364142564	0.600452492965966	0.551068152170866	0.661604697275765	0.721417090879784	0.694548195026713	0.623941979715221	0.602743896568212	0.544545748644627	0.691866025244201	0.77111589497775	0.681246750356952	0.655235730591171	0.427132209085389	0.554840239470532	0.519111500006771	0.493245780471745	0.589602887025454	0.748820774735314	0.681804090089328	0.751103332235044	0.557119389531676	0.545824622134247	0.662685210763461	0.596693238687808	0.578533955390464	0.494320647812196
0.683146502847521	0.72802702521206	0.466575379975528	0.495029426890008	0.336656752081387	0.684422725016472	0.779285247411208	0.594319702049883	0.709758760301022	0.464975864300829	0.787230491446867	0.607052893647675	0.608929770022697	0.743240713420472	0.432646696679374	0.619150739928539	0.555951035546234	0.486085424261725	0.523056893512499	0.785106834090403	0.483400875513651	0.712793385380745	0.589601533071611	0.393650715117967	0.531901273382673	0.613373081907235	0.527709764385265	0.760076071795413	0.624021038568222	0.485959851495645	0.396459599332012	0.705787185872467	0.698691473490919	0.53445868892588	0.595113653962396	0.451762330823381	0.748676123854818	0.502340758306954	0.685985650600293	0.660780471348796	0.801861856579927	0.669617734366116	0.52586042672554	0.628679526351569	0.63005116594908	0.649047670790531	0.63118086345797	0.461922556408814	0.496051786872908	0.529772598004153
0.554485938122538	0.652186207752724	0.468685144807411	0.475531097511029	0.526443511318322	0.453452367304937	0.737150654171332	0.619617228079113	0.590916652588485	0.61570948581416	0.584913349647211	0.584710218484812	0.639174869463214	0.70319108156601	0.530129470183763	0.627095992749562	0.568222286944666	0.638785577822587	0.570687610520968	0.70283201707685	0.520382466608124	0.612591230982415	0.587346715775474	0.637735286111058	0.569696446136198	0.605639457872709	0.600331999710944	0.620839294949505	0.640806290019664	0.587790254070143	0.651611884471803	0.538393241681962	0.403679834518638	0.484611580665452	0.62601047063982	0.56587392770113	0.66256791502305	0.607833655157276	0.642584896083764	0.668266896174763	0.688926674158491	0.638021751109773	0.636421808092123	0.631137842889195	0.58319794340258	0.614964579956965	0.626319815534732	0.643918780233789	0.680334239466777	0.665333114579403
0.773881799117674	0.622969838001014	0.6278225480658	0.654086737454081	0.738185637274199	0.64076747612774	0.767356798892185	0.541053908664146	0.53339540066076	0.671828212480425	0.389492669477787	0.509585995730739	0.46234721054994	0.662519970763043	0.731666119680512	0.594438005528708	0.759096873488554	0.708418704960207	0.605780945359024	0.621685240250694	0.738265337374195	0.401554732630951	0.557348883745253	0.73664525923532	0.631204098873867	0.577846274674775	0.780529939968125	0.698867556734621	0.655353604965709	0.78731945709338	0.707802171733491	0.528885089818454	0.499750356985916	0.831399286853136	0.64142344145352	0.742894775836516	0.460301117607236	0.755845741407133	0.722158761933793	0.437042123135921	0.666664789964151	0.682715478824182	0.645519601554224	0.640094194544287	0.447676674416958	0.481931190741634	0.616382170037969	0.780925128034753	0.769873881975873	0.669055996025434
0.767671698904194	0.600850165951027	0.564068659414988	0.584025511454678	0.655936037230077	0.686862525827659	0.582967579421266	0.77411574768128	0.467169084611112	0.585688714189719	0.958269417238837	0.613773067559333	0.780019818502794	0.519467930102748	0.677549979510236	0.554906908997992	0.794884552930819	0.740123536672204	0.619108594946616	0.575752338665973	0.585997924701598	0.845579096739239	0.493913406267634	0.66159630853279	0.572861768931872	0.624178789281576	0.599085924066905	0.68416651270436	0.513853908020292	0.649767246203857	0.692157243947333	0.798243024058474	0.467020757185874	0.600425611706321	0.584855951486555	0.642187646148762	0.807228379141071	0.724548259665047	0.557798821211337	0.903272175876393	0.892623955407078	0.46193526717934	0.713099149344921	0.720982268627366	0.709374793635816	0.713149818345713	0.620594269686564	0.598040760567142	0.601539662733836	0.548052698533373
0.57655314558298	0.611721436215368	0.691716185577501	0.650641908590423	0.581817750831768	0.609074919359968	0.697134667307375	0.565008926406623	0.533243975270379	0.581371916579185	0.642009868821125	0.649523206651164	0.577937460935017	0.668528088319537	0.621357331694905	0.622200648828958	0.628362410289109	0.562543098599865	0.644843409574768	0.520504915070118	0.535631238561206	0.710316998230506	0.6669648747383	0.628110246301195	0.582014708227797	0.623175269092799	0.60930435854968	0.685717066225829	0.668414205081309	0.592610230653824	0.655975203866588	0.609132912819278	0.634901298660026	0.577237164426617	0.684034649573566	0.605831731362499	0.71226920273318	0.542059209045099	0.665882842866323	0.63109723554841	0.639564238728675	0.644575209427247	0.655531724570555	0.690625387692362	0.615664044753772	0.63697266072973	0.576643449572288	0.598713536104777	0.560357746550313	0.653363242098706
[truncated: 1,779 more rows]
[truncated: 166 more columns]
