# Supplementary material for: De novo DNA methyltransferase activity in colorectal cancer is directed towards H3K36me3 marked CpG islands
Source: Nat Commun. 2021 Jan 29;12:694. doi: 10.1038/s41467-020-20716-w (PMC7846778; doi:10.1038/s41467-020-20716-w)
Supplement: Supplementary file 4 — Source Data [file 41467_2020_20716_MOESM4_ESM.zip › source_data_for_figures/figure_s5/panel_a/source_data_boxplot_norm_h3k4me3.txt]

0.0184005471622302
0.0470926270933971
0.54446948555443
0.0229975588418533
0.0422101617802524
0.0279397361604988
0.0441856090949126
0.0143411401245443
0.0250036743435475
0.0227641587482272
0.0674389285223819
0.0872586694666064
0.0386694719908538
0.059095693315466
0.0696431514208155
0.0549732121018015
0.193771434252005
0.0266819129978963
0.197380824460364
0.0424568095489072
0.0443486749687054
0.0299725492397774
0.0240777748743238
0.0644746155288536
0.0322989865448217
0.0242314218703918
0.0207662593086999
0.0197439724041696
0.0746050345921484
0.265549302654363
0.0577796145041247
0.0205936833207566
0.0576928358905418
0.0145672038594947
0.0302720687561409
0.0220914758764479
0.0230760576373113
0.0360424257755157
0.0738974360914371
0.0296757691070125
0.15632780687669
0.0401403378166707
0.371668488876499
0.0960079632267247
0.347207509948428
0.0529626128297897
0.0164712336764608
0.0341840324652077
0.0328633173338042
0.24039077039024
0.051107516325968
0.0621118153335283
0.0248612958746134
0.149420466296439
0.0316055940558623
0.0404863153992935
0.0339812324165917
0.0243891334833447
0.0234949775573449
0.0756389843043073
0.10714166577226
0.0164792531365014
0.030059665284065
0.0208371513021435
0.0716135463208189
0.341250489816876
0.0403795351004303
0.0368392826833598
0.0127808245090528
0.0204344405389651
0.384220224654675
0.0566891016917107
0.0342478410330957
0.0780837892309711
0.0798358054320867
0.0146179890310661
0.195665655449149
0.016250650959659
0.0464253981915686
0.0684656051960891
0.0486582402495477
0.189897737560922
0.0290036629830767
0.0426409971403694
0.0448784451871225
0.0195886995867083
0.611370991729311
0.033707046538444
0.0387100234939176
0.180144323203336
0.116575669409138
0.0669204323669088
0.0311343631019186
0.015717193285622
0.094829683539257
0.0245470544372916
0.0671013092348174
0.0324480601556959
0.0225095820740281
0.0172729141744602
0.0271857377622902
0.0188991822008148
0.0375721081499996
0.0677267497160313
0.329331772034947
0.044680690726821
0.0327290787636908
0.0448090313138242
0.0177437431512018
0.25770059457834
0.0220738560921632
0.636590635370643
0.0720613681222933
0.0265514631148958
0.0676537446245154
0.0449154696076033
0.0430067921625836
0.0588609254725517
0.0289570884706873
0.067667698721818
0.2815211494606
0.0898897543139822
0.0188317832669231
0.0224493355798811
0.208731181637893
0.0570046060124249
0.0636443360911872
0.0143624321120566
0.0473087555550046
0.0160913939127618
0.0572231367754088
0.0190269705155262
0.0140391913987619
0.0149677447442722
0.0420336255951664
0.0314401038307951
0.0328737485695675
0.0372879207360861
0.032152409352262
0.0707659734919458
0.0639092226244923
0.0248697050367394
0.05654429121392
0.0192195157363207
0.016483749740001
0.288475075339952
0.0283050941371107
0.039531873181895
0.022418969996898
0.0208974198748594
0.0153851526420123
0.0345996123614734
0.040657352323182
0.071956154890049
0.176536679169201
0.0670618073060716
0.104269121212001
0.0143166850601681
0.0688552610068911
0.543595187234999
0.0760679679176434
0.0391343143724204
0.0134080643995982
0.0205278075125992
0.0546150330877616
0.0439614599179663
0.376873087610292
0.0321049269183851
0.0177069588651137
0.0401851616786369
0.0215657740492023
0.0352380304654326
0.0154093662130387
0.0255944617291406
0.210641402152896
0.149758614692629
0.0168214732394406
0.0398277121549303
0.0166024452483302
0.11200048115665
0.0908655350645139
0.0183079684524906
0.155983712877877
0.115913363039355
0.0512919944706274
0.0214999185607114
0.0229897964772539
0.0875776935696193
0.0472406485502135
0.0856438180127588
0.0392288697157415
0.0385206677508447
0.0753394411777092
0.0206203152482178
0.113825113911926
0.0617329192879709
0.0409740248951203
0.0292298368384752
0.0768710222026597
0.0262077020719675
0.423257344162536
0.0165774160674438
0.0333185881110824
0.0248406719371324
0.0212939804621762
0.0324570411861927
0.0544056567428824
0.0250121254966568
0.0403553084661715
0.0547073818281135
0.106030440251377
0.0628456331925096
0.0275957924940607
0.0479430380792554
0.17804963567833
0.0358881670975182
0.0245899287405736
0.118570236365902
0.0276709152430187
0.14703481389584
0.182927377369367
0.223764013085869
0.333850038476371
0.0255795383931499
0.0758586848014187
0.0429169282595597
0.0429243435203795
0.0668880153214067
0.0417299985901238
0.0412939920785656
0.0941960233622028
0.0460441183878585
0.0321423007198568
0.0218216298734629
0.0283950473278146
0.104048833562149
0.166361313247397
0.0243955103598367
0.0342365106973972
0.0325219553941868
0.0311442005862771
0.0419410362896927
0.0656033355458106
0.0205714387145801
0.0772230248377055
0.0248897240315911
0.0176085504535377
0.0314751981291832
0.0829770967427814
0.040224936400609
0.0154602443781529
0.0164951466913814
0.0351017124153057
0.189060366535148
0.0294907717228269
0.0288556404547016
0.0538516861608545
0.0418315663020648
0.202662711660585
0.0240059225296206
0.0192154688782315
0.0455982636022485
0.024396373901693
0.01901595827232
0.0244099686034084
0.0188898336677113
0.0338377472840258
0.0176762650531481
0.324716578851827
0.0446642672969172
0.206427655774383
0.118489218630553
0.0174468859966407
0.0434009721342268
0.0283773778567657
0.103262017107835
0.0344307321598302
0.150875685077788
0.269071537337207
0.0197736772034484
0.0258118165464119
0.0101601569861049
0.0158398856582422
0.0128884971736379
0.0159486838568393
0.361728643057336
0.0244003927359898
0.0566796720570445
0.107479671756791
0.0277924881269183
0.0587584319130895
0.0210761553827253
0.0265490486565361
0.23043560041687
0.0534404693297454
0.0411767884678084
0.620079749051661
0.028858520833915
0.013998040953765
0.0407098333480991
0.564067165227675
0.025805790976915
0.0242022230106764
0.0295345582047334
0.0201599145888946
0.0255636216933313
0.0234061096105553
0.0208719077554812
0.120431499971628
0.0395463772623867
0.735026490557677
0.102443261509508
0.0267154569456011
0.0429391470432748
0.0337289212644125
0.0316377857848754
0.0295889670058831
0.0663574967827794
0.122417461606242
0.352491393639207
0.0307835311993711
0.0409089303649475
0.121802109930992
0.489883584422717
0.0258042960907345
0.0175745136975581
0.264460694055447
0.572391726503568
0.0177308654040651
0.583886083065022
0.0388552955166165
0.0255076671468413
0.0690270431389407
0.106989538408715
0.0222067440370478
0.0446015730326886
0.0154379153263394
0.0172315648991081
0.0228622980645365
0.0279942821399565
0.0178325989366395
0.0136048796636812
0.0506243639238196
0.0269819456987519
0.0243701538227105
0.0313001735345741
0.0299584601320574
0.067464058627235
0.402408183379752
0.0309553259001222
0.0177584084954031
0.0403768493739122
0.459351061325841
0.039330333212854
0.233738686339305
0.0826123690788269
0.0336220782396019
0.0454532250248727
0.676426726685703
0.0416910321279835
0.0580128055384256
0.0206975324577635
0.0462773589893317
0.0413750073023392
0.0316550790501709
0.0260755573762221
0.143313450853072
0.0647864152133554
0.0375417005394553
0.0137949499008685
0.0248927142862122
0.0538872338970169
0.172746929154026
0.0319019518662509
0.100611235097085
0.0509978435472283
0.139135003341393
0.0167329417711312
0.0247464757800845
0.0516408948836942
0.0381149880754269
0.0132666107501393
0.0254660453057872
0.0160614808133609
0.0199967154719299
0.0636596833470864
0.0552418620330472
0.0326873130837009
0.0284527335618614
0.0302068282609641
0.0687132143036994
0.245906411957935
0.0417382268128652
0.316755095313693
0.291427107352922
0.116450665361148
0.0238903503663099
0.278201030510053
0.0147095892566119
0.0337288902737051
0.0384760665072643
0.0204263168007878
0.0282481191204988
0.0779556892554807
0.0378398709382866
0.0140458769900379
0.019219476741121
0.0218100381141829
0.0312357336030069
0.027646505993992
0.0644801481772897
0.0160149644939942
0.0174859450116802
0.0171342835970498
0.0168568951532273
0.048126753601201
0.0252564086144038
0.0235283274895689
0.072763345300542
0.0603342871371122
0.24980498127484
0.0212215436873677
0.0357469634105525
0.0203454714516849
0.0399688155270131
0.0475940840032731
0.260186647656302
0.0267912876327359
0.0616826220640923
0.0168833697862315
0.0201758379531306
0.0421729890028658
0.0452612144887847
0.0852102236519813
0.37270703724223
0.0221067962921541
0.0412356737125983
0.0606109204235145
0.0457942235984689
0.384760629750462
0.051345853766884
0.0392612460626363
0.0546547409390156
0.385199506997042
0.0249929794416875
0.0419900536891208
0.0375577442891204
0.165135241237226
0.0288685044423996
0.315690800665716
0.216599317324914
0.0629446784300256
0.576788611818287
0.0171852959014686
0.0337604883126048
0.0498125434334677
0.0250568436682092
0.0318217178609234
0.0344158267879919
0.0713185003748933
0.0352838082700992
0.0444636217347295
0.0156412020103421
0.0177670058418194
0.724591988763445
0.0144059703783405
0.0344279517873104
0.0511188380840585
0.0776605234138532
0.112036993785748
0.207664384094792
0.0181689458527707
0.0536408808602683
0.0271557404232871
0.0989429473264515
0.0382519692623165
0.0489419631544456
0.015943550421114
0.378782521494667
0.0446696932332001
0.510075347125551
0.240590327935968
0.0161562220137195
0.0183560873870773
0.0195572364930394
0.089297567637129
0.0329335045399635
0.035664019033959
0.061039926766537
0.0517734709221136
0.0443790686075743
0.0746878807418728
0.0222493491730572
0.0194922625661154
0.052982024416193
0.0441278593657903
0.0335634034330328
0.256123415153013
0.0351835404419648
0.0355221330130332
0.0448141906749345
0.106041619964164
0.0183861855454012
0.0735478665091419
0.489850800483146
0.0276396604706996
0.0497038673311425
0.0441648435412641
0.0279004402326055
0.0230031257274542
0.0270750437680085
0.0652062016676113
0.0839323484406223
0.0248919653073054
0.0325307447581694
0.0762092236916659
0.0382096107008214
0.0297391901087674
0.0247567413492189
0.0757678915754482
0.0878621905878316
0.0279198295790281
0.0407123473757947
0.0289804329792542
0.0190752358756303
0.341491750952536
0.0140958095191777
0.0947999561732956
0.0687771539457312
0.016252187821731
0.0341862861627329
0.0576095548464401
0.314963241324508
0.0329363775325579
0.025894939704536
0.0597413810094065
0.0549949614630779
0.0341267444676395
0.0337809495432899
0.0706723502877782
0.20258947900148
0.280541407334953
0.0207418801884246
0.364110877211179
0.395621740365248
0.0280197732180305
0.0254098230749525
0.101059890535763
0.0308931585650839
0.013894232827901
0.0315038031672621
0.112158113094995
0.0281839287681085
0.11868393160243
0.0210682418832817
0.165516361653578
0.0207627158050521
0.297674342435569
0.0126218153684649
0.0480229728960394
0.0547530195158764
0.0139698804781988
0.0420092371138324
0.0198459214366688
0.0517158940421937
0.0305453256787348
0.165481460339625
0.0216363459195626
0.123301797248627
0.0343027418281371
0.0513958874585551
0.134177430372512
0.0412914481936521
0.0175906838031954
0.211704359671102
0.0409336060449905
0.0581662200235097
0.0169417308256315
0.0170798770869021
0.0591284304358546
0.101180077150757
0.0306588322908284
0.132104919487597
0.0258769621162224
0.0302496379492309
0.0773759281399834
0.102328944749464
0.0458385648424043
0.0485046273556493
0.0568178531336057
0.0221830807516925
0.0289930110923822
0.0166473221170306
0.0246841889159326
0.052410892508632
0.0405782541033524
0.0167724447341645
0.0180926171805367
0.0407943978209944
0.0187154375518268
0.0361777100349478
0.0352108188589875
0.236952749670898
0.459133892188887
0.101522625331959
0.0155386758557733
0.0302111370946667
0.0490235263175028
0.0939356350892273
0.0125618856415024
0.0644212440250047
0.155298395179924
0.0404541745823723
0.101328275619844
0.133751135496909
0.05497188489118
0.0381266226358722
0.0347857026090895
0.0229522047890233
0.0601628757542289
0.139870907908923
0.0303764424473586
0.0278035781474442
0.0189073247247274
0.0279791883367482
0.0603052410984358
0.019433765804011
0.0210411993907901
0.0259900304328002
0.0207004426589487
0.0263266639152459
0.0603599775750054
0.0657916493835733
0.024618285005033
0.0580456482352193
0.0241648784654159
0.212202689309113
0.0333277460376611
0.0361566428551724
0.0197900556841621
0.0191657707761872
0.0957743585518725
0.158469823311279
0.0287992094173686
0.0299108300475713
0.0471108318213868
0.352746935901517
0.0343980545380692
0.0463892033282067
0.0399037591042496
0.0156974179907812
0.0309341649683432
0.0228674407908779
0.0163224162117366
0.123851123437769
0.0598952121970553
0.0479614370475026
0.0324901005515668
0.0376610858397866
0.0328394192900376
0.0213695625515776
0.0573771616849986
0.0483171785467201
0.0293369953333853
0.0442878463969774
0.0523606518387751
0.0410860256759383
0.0533801822643562
0.132889606116947
0.0466010148403539
0.037317782797651
0.0191991335263988
0.036037791764317
0.0140647033088226
0.0140789599280931
0.243131179757441
0.0131965438019667
0.0555276813807316
0.0209824985154398
0.02331927361008
0.014396915137018
0.0267067395724713
0.0618298585365232
0.0223047828743959
0.0645967491708976
0.226543257835623
0.0262353433412557
0.0211757592150056
0.0425175579803606
0.362186395934523
0.179155012548699
0.0406508766778131
0.44184092712915
0.116259187765974
0.0191394485505129
0.0582158399801619
0.0303093604494081
0.0418234892222768
0.102985611880472
0.0206641543246813
0.038639083855939
0.0250708157281108
0.127904772818599
0.0153722814763344
0.0728570512617595
0.0318749035890696
0.111967704270218
0.195205710453188
0.0184854767078554
0.0402648369819535
0.0401217655723514
0.0215202658804399
0.0291655882401991
0.0191264484281158
0.0109357548934017
0.0170037323174384
0.0412135292887855
0.0225659451290917
0.0125327514908565
0.0932843253594736
0.0916838503538526
0.147186200366854
0.390267161144118
0.143653066262823
0.068922290529677
0.0922390078650839
0.0579715377930042
0.0816795012298341
0.122196478429504
0.0874153157124739
0.0316375877182304
0.0277888220602965
0.0284952509621216
0.038762664088519
0.329642059414954
0.0406787274032644
0.234063311297941
0.0244063232493548
0.19831854871704
0.0775757720794422
0.091258430673636
0.0119211026699557
0.0136100990744808
0.326823688592775
0.102223721142123
0.147883283426894
0.0768850098871295
0.0626620093505169
0.0464688606586108
0.14370269382609
0.0238239162956153
0.0254353149784619
0.0263782658397904
0.0216096716921515
0.275785988645453
0.066088031565567
0.0157689779512746
0.138500108393114
0.0614002068877094
0.0529426565449208
0.0225614927615406
0.0406770382103888
0.0272192984434318
0.0990673165418598
0.0225130147161108
0.0305902039550159
0.238672357096749
0.0429463897501488
0.022231176680109
0.1679956931569
0.0265855899471616
0.0307517950356459
0.0198283946551082
0.0448702664315002
0.0291303656060447
0.0222679506208468
0.14585282891328
0.0308247625021022
0.404070205493998
0.0241396743554017
0.0961505493326581
0.224911950694315
0.0261272320345848
0.348202232188103
0.0278664128703514
0.0492000226298708
0.0140637592131649
0.0392085431187404
0.0598369983143104
0.0762405570387559
0.0435672811529434
0.324100785531325
0.0315801026660141
0.409298296090423
0.0327976930665292
0.0176050311878689
0.0366638904468622
0.0121402265441914
0.0255595340759128
0.127150626994185
0.0205757634153202
0.141796125166546
0.041583510870721
0.0390339666311927
0.0252759757034609
0.0222431259169582
0.0241332856734389
0.024103677781977
0.247987216241339
0.0232835003436095
0.385408209443079
0.0350640439659093
0.0447202571339389
0.0192860624124164
0.0209107551316111
0.0272409255366875
0.0353039126925271
0.0211024017191554
0.0253933384829818
0.0647092033061261
0.0573738169132671
0.0440099419912691
0.353541286139678
0.0342601046094768
0.0162055899502086
0.0306988177665392
0.0288676593048502
0.0172637013964479
0.0537905871643024
0.0928336571829359
0.434662165469127
0.0366966833708498
0.010801976688645
0.343772772122039
0.0800200779247851
0.0254904706132007
0.0446470624917708
0.0673141430932721
0.0207072628024434
0.0709413327468087
0.584619404632852
0.0173489200498032
0.116109265026946
0.0438809559068182
0.295896031845959
0.0880951013551885
0.167288658637596
0.0999456719085548
0.0284481304233026
0.0370003676715842
0.0469561320259156
0.0236715513472216
0.0129700311255075
0.0532931994217875
0.0321941906233863
0.378899468710573
0.0282879704004279
0.024708156927878
0.103479326273511
0.0248503106347418
0.0263026796665815
0.0296273287323866
0.0310865085001466
0.0347008566375646
0.0433487374325617
0.0579004557167181
0.0388144214610956
0.0143907249919519
0.0490060513669445
0.153010515298792
0.077824769368568
0.17341146375354
0.0198217049145406
0.192467693311825
0.0142438168649687
0.327192855530543
0.0199924143360205
0.0378035130126915
0.0454334810601847
0.164077794102768
0.0513692278673088
0.0195615741567766
0.044065277169366
0.0798067159603149
0.0221330242302707
0.046383582177406
0.0572676695172075
0.0384363872667058
0.0363121804995185
0.461785589136801
0.143865966378856
0.0209870492305487
0.0445425064939643
0.114442799624006
0.0237718117039312
0.0583999295454617
0.161451752550715
0.0204475177009324
0.0168993682015708
0.0288275439257002
0.0534671517916802
0.323084790245499
0.025911997470223
0.021544574640433
0.0208528819647263
0.0363870284278735
0.0233407036927916
0.0389020111007393
0.0218310102308089
0.0791859188589621
0.0193070696909574
0.0211113934786395
0.0427184031295351
0.0143221107316314
0.0270288066125595
0.160817328057619
0.0426945825044827
0.0553875030284192
0.0222126192246508
0.0431422510656438
0.0543682039664704
0.0247356015651366
0.0380917060447047
0.056018525926622
0.0251026474903436
0.050866705911965
0.0265930968152419
0.0322427394518447
0.25000916485356
0.034073369304346
0.0182772602401462
0.0269989658848611
0.036082997406776
0.0400621971906079
0.0270536801721625
0.0546565869627068
0.0247072385684794
0.330092811615995
0.0607605659805294
0.0350790226040979
0.0369110069584854
0.0375710963294851
0.0126889261179208
0.028459239843377
0.0454755172892735
0.0230051866179537
0.0751234392499221
0.0205411935903712
0.0365305771351846
0.0177367910278403
0.0305073603932881
0.0407924993949882
0.0425268122433423
0.258530230741718
0.0501044867825332
0.0255109855356059
0.110447655262928
0.0414592345289371
0.0182926424304354
0.0279866897075164
0.0307063239612712
0.0237011681242205
0.145873711984158
0.0229827805158855
0.0657348268311338
0.124576498800136
0.414877614875874
0.0209419536616949
0.233022042009884
0.0755837644223652
0.0141064809485317
0.0659230927267482
0.0237818542733042
0.0977707343031526
0.205854040367028
0.0255782136124516
0.394196990791949
0.0414843557397855
0.106660287825585
0.689991591604878
0.0202887547401652
0.0422594387660204
0.0365480991535399
0.38579089690848
0.339205831940866
0.0383702420805215
0.115763307910184
0.0801097016511518
0.0144040736917134
0.0341573936662545
0.0615206979617519
0.0448871058494191
0.0206718424791102
0.0628014532805725
0.307541597734337
0.0179135878258441
0.0237691443119989
0.179245631556999
0.0207629483573223
0.134135419822834
0.0594387178444417
0.0175971578805212
0.148280058199204
0.0158622484938602
0.0858524308264372
0.0516816234814099
0.0342485643251314
0.020570409719921
0.436065217089585
0.0611617549919368
0.0561328149926052
0.250957368867331
0.0164852697135828
0.176410522539964
0.063445141449908
0.0258682020619107
0.0759537981450793
0.200505416398864
0.0758611709556102
0.0270674298674383
0.0319584948268972
0.0253303707010309
0.0428229544742507
0.0345195096017674
0.116333870864681
0.0202921737188118
0.0292113703664839
0.108503645312439
0.0383933937705014
0.0466763191507532
0.0347130961416698
0.0275186894314849
0.0311038820802855
0.0596466506760921
0.112586540054246
0.153693871171031
0.258920069116925
0.0177423040053205
0.329387686959372
0.0390179750649609
0.028765226716482
0.0420072562036836
0.034087075003296
0.344671107642163
0.0199046012607242
0.0274043062722343
0.0213815990591624
0.0513766134940696
0.0254757214004425
0.0436669190537928
0.0378947040898609
0.0259840704656475
0.0125597497312588
0.017759315763568
0.0898189712223568
0.220553908997574
0.0255870355283641
0.0216302231799355
0.0717120711823653
0.0231544780603436
0.136449912118766
0.0618482871559754
0.207533399545359
0.021180233171841
0.0498900330635015
0.0842314664283485
0.226258292336577
0.0204510764251648
0.0348377464599378
0.0938181794303061
0.0366088562250888
0.0835818549506432
0.0340639686412438
0.0187241679268408
0.0420025870974898
0.0679357366420569
0.0769106748461183
0.0197212380175801
0.040467120764269
0.0367970327808692
0.0418129884339055
0.0375196506720358
0.0571300986458473
0.0373413172650808
0.0244793533165398
0.0741580571290259
0.212660701056643
0.0613539116144717
0.0815822249882233
0.0613620096269584
0.153364164215224
0.0322351942399289
0.0456603133770389
0.037800006159992
0.0198712885102058
0.0209728329500731
0.269336741906169
0.0813128289122266
0.0632976567246984
0.0720358204970683
0.0337765600819895
0.0342557171404775
0.0193280425036986
0.0330283586384841
0.0590286588530319
0.156168130674346
0.0310232516148415
0.0230225017572883
0.118409742351108
0.0769076607354784
0.0155441806994311
0.0289347431260482
0.0700223172682597
0.0725780555068504
0.0268277016300699
0.289370099847346
0.0280242930062737
0.0124014878114989
0.109253309406886
0.0618882712955342
0.0155069910836563
0.0186884294093531
0.0463320199910709
0.0296380239839353
0.0168911478018974
0.0293192706510798
0.112804088449194
0.0451830916882247
0.0178200647866302
0.0242605305537922
0.0237725574739878
0.0164904258132051
0.0192140813311631
0.120468763935708
0.024439999877762
0.0263146704658456
0.0160586109701367
0.159260960050706
0.0345971539079579
0.254981707937515
0.264099835669282
0.0525329269772044
0.0581992725724422
0.155135489558144
0.0198060071446875
0.0390606621838296
0.040871658142878
0.0982031667586783
0.0897798827711949
0.0327154283999765
0.0396701711503432
0.043143041457359
0.0334277834772233
0.016283626853181
0.14120524973032
0.223217005727989
0.0148644115923015
0.0708138569593494
0.0176276659100719
0.0198646452432656
0.0554519542617133
0.0251654324339426
0.229604651105929
0.0172650295359941
0.16940423026674
0.0301014427196593
0.444655830630344
0.0246295204057696
0.172845050338653
0.0517754529463791
0.0244459441667863
0.0529707455932847
0.130290133440969
0.0247921265653131
0.039049971662912
0.017401004911378
0.05054007277648
0.0129572367484824
0.0719721280254979
0.0640457044787143
0.0217261863669058
0.0985631754243891
0.0316633691290692
0.0315837898160845
0.183846585166146
0.0755285195195503
0.418523593134624
0.024663103432107
0.0272763328264125
0.0815915774684053
0.0282258385230962
0.0364604991212986
0.0708413061234599
0.0244086290190138
0.0191924741115511
0.0377893073807515
0.0275040147326526
0.0573838964013098
0.0196057979847661
0.401743030243252
0.036087826451995
0.126324465728153
0.396702053510675
0.0336234132935296
0.0651928967511357
0.0483298560602803
0.0177270150924053
0.0313380607149728
0.0345869728162273
0.0386350040415396
0.0467546546755567
0.0199689334428833
0.0438541326285781
0.023108701596023
0.039858510384356
0.0897176738777459
0.0788782208394531
0.0237039086336654
0.0210359649522427
0.152879965984231
0.0500582301528315
0.0778937069126032
0.030728281378252
0.0278039675028099
0.0961966520461938
0.432421092784729
0.0845533788643959
0.0729548364755885
0.0292160652777591
0.019930007636973
0.0135338935479521
0.0252909601032889
0.0925962064124853
0.089306358834518
0.0143616791327793
0.0787461322565738
0.0214128978740576
0.0675335362978609
0.236384893502199
0.0586412694828829
0.089337283430763
0.0154315905482244
0.0699914321806506
0.14693715478018
0.0387724159287913
0.019661910547579
0.0551933859224486
0.178270528755429
0.118929526891995
0.0586159298996226
0.0585708421409742
0.0758941704843284
0.0406328580944143
0.0572305659475058
0.0386726431984761
0.0337978842923808
0.0334364471047955
0.496112509567444
0.0443914468974347
0.0760664591393052
0.0154451620800867
0.127065771340671
0.0581199488937803
0.0636393357343166
0.104066154235752
0.0819927023866872
0.0360496837636625
0.366292942181255
0.022138009334814
0.0239534851535378
0.0476624620714506
0.057681152030103
0.0394046193256626
0.064500819301805
0.0347443163678287
0.1658601251891
0.247082326255754
0.0384251583307981
0.0292852180333098
0.099348156428121
0.0502965895005229
0.0777883194850323
0.0629897739982883
0.0303628351607078
0.0244047177490157
0.197814843930643
0.0182646624058856
0.0765056214462728
0.0758470341678215
0.0781088940317504
0.0283662052578176
0.0203572270326805
0.0608222795854441
0.0563128474219763
0.0467262725224442
0.466317068268345
0.0355402021264532
0.0195442054608274
0.0483826297069689
0.323275905213717
0.0393837795989911
0.0430638362068166
0.018529398843905
0.0277345031498298
0.0297699002836149
0.0144102902862731
0.0745310712184549
0.0248589287355384
0.0519849982859253
0.0407592947672488
0.135439674596928
0.07866728027073
0.0804294115692508
0.0286967188123129
0.0140768903657904
0.156193868304125
0.0369392674561078
0.400641615832721
0.0434214773611903
0.335915981358095
0.0568792430833556
0.0292057453778268
0.148689187560659
0.29214517121284
0.0411852773318226
0.0279794551104652
0.0795015740436725
0.0489094062005584
0.173054971249858
0.0606889082677696
0.0396058295016955
0.032062813703519
0.0534091319698954
0.0260614498032839
0.079438781508321
0.0378824953151155
0.0303017497546255
0.028720303780016
0.0288063893349123
0.027234023856887
0.0236888858640724
0.0201823019706643
0.0261945770139797
0.0374578309753422
0.0259952753623421
0.0683336239196999
0.0289645208032899
0.0257412261119405
0.0857875531381096
0.0187003115288649
0.0805487208330179
0.0625726133123163
0.134999768246331
0.125412068254001
0.0273078066968262
0.17545123544458
0.0539185569829364
0.0618501008518532
0.0249398171245043
0.0494186744870159
0.0255173064984174
0.0259583997461248
0.0164582460409137
0.039166903844809
0.024152191914914
0.0279624304769256
0.0834542450798657
0.0291078221781699
0.0360204064718747
0.0504277556903767
0.0200675208433964
0.0957596351049462
0.0264787006251259
0.0864511437449192
0.146329801374602
0.0936934470593838
0.0143030744512519
0.0215356764271701
0.0246182348368305
0.252776258210279
0.0901240533263866
0.193011502093416
0.069052027280228
0.0232280004500534
0.0289875014201825
0.0539520737061498
0.0243255431659315
0.0142811566509086
0.0215753892153821
0.0361451938287301
0.0380104133558405
0.029147614163866
0.0361835353268683
0.147126235284906
0.020159274912224
0.296985671162702
0.0311510521405194
0.0465905847015032
0.0747249886265304
0.0329031944255168
0.0485834543538595
0.0625079522040796
0.39209663582275
0.0222534646954455
0.0266782060908924
0.0330225062307167
0.0182602253263049
0.0423201647489347
0.0866201631050541
0.934349167348055
0.0335692588911538
0.0193888795574487
0.0278200624373221
0.0685918463558699
0.020987942831577
0.352101857961018
0.027690706115162
0.322848013993234
0.0213029109174974
0.104585440117697
0.347281978014459
0.0358031786165883
0.030634480862598
0.0401816965888483
0.0180107013950377
0.0342027597669647
0.0136629940582221
0.0242136978059339
0.0381738340211147
0.0741799408214416
0.0335900962801072
0.0181314974391818
0.160317956234795
0.371278985679227
0.0609742889474213
0.348704328324126
0.13684914651329
0.0855913928235416
0.0218031307501639
0.0304234903277532
0.0298354079458351
0.0385031257651705
0.058222373643403
0.0923988391204897
0.10914987099349
0.367420844410113
0.0165615553967348
0.0450775802854442
0.0241556112111927
0.0716338655616677
0.0805228479028189
0.0995139374219713
0.0176247502943582
0.0414595490017008
0.0290509349307837
0.0646384527970022
0.0574542438192316
0.268808226829851
0.0361698305702311
0.0659975154934842
0.154515477390829
0.188833375236893
0.0155152053347014
0.408117286769297
0.021325399948112
0.0228090100558034
0.0288630123446785
0.0389688093476695
0.0348761276236317
0.0261103327483862
0.0289817139317139
0.0147953464605593
0.82087263979105
0.056670009946953
0.0228111455654058
0.0220080747510727
0.0534518451442696
0.292021346859314
0.0461123568852411
0.0269832177111603
0.0300499700007008
0.103030556494034
0.323881204043759
0.0212171705493836
0.0240991513146688
0.101593542417543
0.0441838968109882
0.024086333213621
0.132591262440554
0.033995978345544
0.356529860312761
0.0782657006142215
0.0195572391919315
0.0410281213263105
0.0311564815428578
0.0183289459483859
0.021403616721173
0.0694254599181741
0.0251428681181241
0.0213347599769508
0.0659612781757233
0.369561651872938
0.055996457289955
0.0795753704642129
0.067012261715374
0.0976180538348465
0.164290106139731
0.0843860964661946
0.0203478970376468
0.0461308704415372
0.239562729831755
0.129331885539597
0.0735040338544714
0.0215841964248798
0.0887822322301518
0.0357420836568585
0.0328498541903225
0.0254559435202213
0.0593036793281732
0.0257096747795195
0.035275408810686
0.0301550043367261
0.0575269554356372
0.0352355587052445
0.0199905288645132
0.164720165277066
0.0354876623672887
0.0454765779780654
0.0507282123459037
0.0706323643434099
0.187493990398158
0.0599692813001955
0.0247044461954193
0.134764266061245
0.0463355415859957
0.0425110583983537
0.0187131873005393
0.0685219461854033
0.0331575526463518
0.0217667386308965
0.0205478796522766
0.178192336049647
0.0427224873920694
0.0442218090980219
0.0504477550194757
0.0168742322348339
0.0369761266305046
0.042879902922647
0.0184984121833739
0.0352433927952437
0.10473089564945
0.0276589291768732
0.0585779523502012
0.138741441669349
0.0562229753532201
0.0354291794233204
0.0508601209359065
0.0277872811501084
0.206294971721589
0.014398044021995
0.120653022492924
0.0841954856633988
0.0515331436234217
0.0266278087224391
0.0209635032269634
0.044605753204314
0.04939207475719
0.0487982580621297
0.0306054691935261
0.0231522753545243
0.0298664375441001
0.0788084917088998
0.142359037079389
0.0360248492056214
0.0921768580972086
0.230507350849044
0.0734512579129913
0.637873807115178
0.0789014268509011
0.0247731727272471
0.0242796808547285
0.37662146112881
0.0425150029636543
0.0174700599471411
0.0470180016675597
0.0231220785902415
0.0797189989440086
0.0194280749692514
0.0587189551672033
0.0495674798630853
0.0296563113321756
0.0131428158263196
0.0756947085623542
0.374546856204431
0.207234894455505
0.0403904156534184
0.049452621213942
0.0137798702942366
0.028468540531943
0.0737444129704996
0.0647827687911812
0.214299687052522
0.0206850220277064
0.0286256754878695
0.0570098675915822
0.0179510221757838
0.017597192042383
0.0239361304125523
0.0398904330372524
0.0731623648258668
0.0320798685327393
0.0856207473043736
0.0474772617998219
0.0382554062972296
0.0481418059203027
0.0288612882861866
0.141621941274341
0.0787316097564422
0.0271366909819214
0.151116705717196
0.0148478237441878
0.0167729536697526
0.0302269020866344
0.116985508613132
0.0626218737582636
0.0272585120950219
0.0279968361737542
0.0272233284465063
0.0420325987163614
0.0297237763372484
0.0170474297524518
0.0761320117412849
0.39553941192234
0.0279320907745101
0.0376108746889503
0.0158600401203501
0.230081789555655
0.0858519232348268
0.0363319697841725
0.031463730852926
0.0506794756656901
0.0635160782169438
0.026116375629336
0.0255934603051444
0.0130564473391297
0.0233032890017149
0.0595624897395781
0.0702833708862092
0.308022645946198
0.234961158625537
0.0171784626047575
0.0875614213277972
0.0402280364986489
0.0280406805184319
0.224351254311422
0.0249194473504313
0.0375724448199251
0.0154298453895383
0.0213928583377094
0.0260999597545566
0.135704451998853
0.198047168726479
0.151998576152655
0.323543916626896
0.186360669821473
0.0618035340455946
0.019234210485486
0.0206385926674667
0.0144626067615118
0.309064373292473
0.028568283679861
0.117367006577288
0.0245223201199842
0.0773830278137364
0.0723467648810622
0.0292209285073889
0.0431416306636772
0.0413799736729836
0.371330106045998
0.0465112846524071
0.124832024726702
0.020368437190649
0.0216485421860026
0.0998897409065539
0.0288696943153698
0.0214210074056341
0.0266850222524486
0.0432383078413849
0.0432069272644666
0.113505971678932
0.0158028201952447
0.112173678909845
0.021549776880334
0.0526530747238456
0.10006429778225
0.036002090120912
0.0216575561843358
0.0283902676263902
0.0440169805840792
0.0599262432095258
0.0272138613656194
0.0261146632840729
0.0324327538479755
0.0148278838052618
0.0508471453975267
0.196104465814137
0.0213020720984687
0.0202002677570918
0.0426867192792478
0.0192310090735135
0.039713772103452
0.0329339286829849
0.0426009860551029
0.0912525486613757
0.0265087077835195
0.0402357475862291
0.0239538823547329
0.0208770130290756
0.123452630971446
0.0558105797407387
0.354153064137638
0.687027723795284
0.210293281796544
0.0984791041064842
0.090457091437148
0.0321784018596512
0.0409320540513172
0.0766518597444424
0.0224881141623684
0.113397592978267
0.0697950595124833
0.0938203845238543
0.0314628214843224
0.0558863798714096
0.0568268427340752
0.174279134710749
0.0264850493703084
0.0323233164527707
0.0942261767164767
0.0225407411258782
0.077016009332308
0.0771679103918505
0.0490667203665237
0.0219696430585857
0.0158818784027882
0.0221730461417583
0.0455224310348809
0.0583264924324598
0.104405486401475
0.018762493930914
0.0214951913867745
0.15879796516646
0.0474077189597841
0.0768344146893455
0.0994488875486454
0.0246778385847601
0.0783740827380142
0.975019343249884
0.0192309991037683
0.0313077156230868
0.334939965697771
0.0325107431535678
0.0577269137037867
0.0333941857067757
0.0731831634729625
0.0141348946830774
0.0176047686735638
0.035011142611444
0.0189864058418002
0.284726392979736
0.161435052182542
0.177566650527585
0.280706277721617
0.0434945024885654
0.0492021790918794
0.0171811289147675
0.168788596139094
0.020863675551308
0.0313919059604095
0.0946541438594311
0.0398143145789099
0.0277171052672225
0.0431237004661981
0.0639830359209942
0.0257413716815573
0.0793110309901917
0.0766278003097331
0.0592566343931234
0.040174945431135
0.0399013154119873
0.0184617069520821
0.035113596700614
0.0225126694699293
0.0425112285351315
0.0722297693683585
0.0501642170914287
0.0197085858390407
0.0156287118888845
0.0821251587542434
0.194113778660698
0.0449347652426399
0.338918622330997
0.426779290317213
0.0477990934675491
0.0261439748634027
0.027407211440329
0.0252119563846224
0.0428148045908169
0.0204674976534608
0.17393047902053
0.0418294253817083
0.0300687866089301
0.0969258382639051
0.131019388441242
0.0197102718697827
0.0452675752544121
0.0612995488938364
0.13309504897151
0.119410802366358
0.065579948161474
0.0260478779411584
0.0221117163534307
0.0294790829656971
0.0163197986491813
0.0584882014201048
0.0179482456328601
0.02378212658715
0.0649686793434987
0.267937448535137
0.0368414770679052
0.0352744447930432
0.0162495693408867
0.0216868650721379
0.0163579017135521
0.0312203896581499
0.0226871519417998
0.0441529188892845
0.0598768009991165
0.0449006504431391
0.0330566515638575
0.0898440931450924
0.0218701225638899
0.0206794321710192
0.0533080541939356
0.0210334588126047
0.0815500253352536
0.0367911404572973
0.141473262242216
0.0452374169618074
0.0265799340484113
0.0410486652969348
0.0494597095203913
0.0566159712323905
0.0359670047253355
0.0413793087482366
0.0187973791782272
0.0232701367112388
0.0197894094720775
0.0947192206085214
0.314661715461016
0.0465278984853201
0.0400535346127407
0.0318402723673171
0.0129334722945361
0.0187464457231379
0.0154659632935839
0.0274508699399611
0.0507443180602618
0.0351769932407335
0.0255398734826175
0.0770561108562574
0.0672374458721214
0.0416889667553443
0.0501402897158159
0.0549553625311592
0.0415519961895639
0.0470627585588587
0.108082185512502
0.0126833018205632
0.0354429618679519
0.0407732685254748
0.0163941990014439
0.0149569135954482
0.0777034441180655
0.0345037964016451
0.157886816385086
0.0363448515800055
0.0268373813976054
0.0562320478692236
0.028348492636603
0.134051056278766
0.569402124625303
0.249259720182101
0.0375659438892954
0.0146085355243676
0.0416695005356362
0.0557536591000508
0.153688153276428
0.173836678160491
0.0298346684463057
0.016671977465213
0.257361020121778
0.0281662886331534
0.059497219871033
0.0632684375639898
0.135159643450248
0.0188912418276391
0.076633618799743
0.019698814057779
0.0139415914529624
0.0205870523702584
0.0248098765186547
0.0691647017426242
0.0164113613797153
0.0330373503944518
0.0179545425133765
0.013823514284039
0.0521197958587318
0.0869744685979764
0.380062585625786
0.0147413488058449
0.0437151350234326
0.043527048548124
0.0651192841487999
0.101562418515989
0.0260332549759505
0.301472025217695
0.0985527470198122
0.03056470177142
0.0534254866845867
0.0273053829094187
0.0299025793895788
0.033715416087943
0.0400803847741275
0.0432546011948879
0.0445209977198231
0.113449055092253
0.0254165739086459
0.0792745369774159
0.0369314477462653
0.0319431437729946
0.0152746762597593
0.0452099908106918
0.0298113765670927
0.0251704924217905
0.0480005102420504
0.0139477721388459
0.167222870565017
0.0496601364243711
0.0263979066848123
0.027329939361782
0.0197628207953875
0.0213901403933836
0.0687460648491461
0.0376370118429296
0.0157865917969873
0.142579507084308
0.0718602209110357
0.0192532792337606
0.0245198139630589
0.0258880720439213
0.275164349886335
0.029323825306797
0.1871932034332
0.0199895063772158
0.0386145818147785
0.0330679486522595
0.0192343689236689
0.0847075058892675
0.0348144808392254
0.0357884177362087
0.0269517879316189
0.0136226013781681
0.0372306672848832
0.0448034127877091
0.0394285245072254
0.088886227471978
0.0292473144578159
0.0480762291096476
0.0396184187291957
0.0170718869719359
0.04412049213444
0.0184021662933379
0.0231785401807506
0.0471141736750291
0.0198981854928385
0.0762252480765984
0.016998260914588
0.0354248087225759
0.645336013412623
0.0122031346349147
0.263763906249601
0.0376240549235781
0.321540049381737
0.016894036556234
0.0617437621367263
0.0526865595991665
0.0119528157055555
0.056996721548122
0.0114266532516758
0.029515065036151
0.116548765651326
0.0200575585003811
0.0355416943872442
0.0253132037945901
0.0345806228005685
0.0573156825454725
0.0375588582922331
0.030918768539501
0.0287184612225538
0.179261491381014
0.0459208206130531
0.135295946022599
0.0192821184812953
0.0531749454316237
0.212278426570134
0.0334491248270524
0.0203000919264079
0.0363378584145744
0.170156758203658
0.0329695176629386
0.0415065882352715
0.0366258772737994
0.0891392988474955
0.0892456831792404
0.0855460517707599
0.467052217717776
0.0298554981834356
0.0254193002559542
0.0225722250709374
0.0500720368017097
0.0222310891336652
0.0351462661442584
0.0357179784632546
0.0316995572152658
0.0397148523284558
0.0600320186604219
0.17397043393744
0.0581259365522517
0.0440108079400911
0.0262782881458153
0.121867123449286
0.0787068219851745
0.0186941097706529
0.0341381846196257
0.0360272558708245
0.022054958774609
0.117730458052074
0.0201688810753245
0.0184469888941108
0.0421369372195033
0.071426690213162
0.126291667818999
0.0492539118409686
0.0385672650841795
0.0444211288525571
0.0311219874840395
0.0231791354494536
0.0405067058860049
0.0266687860385616
0.0231825863916851
0.0435156669159905
0.0208710879434133
0.031212783312229
0.0398722539406573
0.20630238792407
0.0192999924076341
0.059062194146844
0.0340002318826414
0.110199157755792
0.0117843183719201
0.109142713452932
0.0236815542316644
0.0373945612057068
0.0196237604969361
0.0616403350170719
0.0462293948382443
0.203013895177712
0.0358820954375284
0.0221633758319592
0.0681761128492289
0.0442237201528112
0.161931761295633
0.0325508996397408
0.0292957701592396
0.0756587438516022
0.0161491560362392
0.089384308440258
0.050736817985942
0.059953743035519
0.0379474153236153
0.0318697057536765
0.0929950215318111
0.0192709340080596
0.0381160625389948
0.0364383205061963
0.124563365805109
0.123439645025119
0.0127438641235481
0.0321053056843045
0.0620716727003024
0.117994011088739
0.0605649704984783
0.121809117769493
0.0130398372839699
0.0511145670961022
0.0348770160264028
0.0558148512096657
0.0629179507372153
0.044666480250987
0.020476707605164
0.0226823057878583
0.0727908426107379
0.0484335412683281
0.314901998073398
0.0175921611816885
0.0177450809969305
0.031192596842803
0.0170328975693757
0.0253258720623942
0.0216843466729844
0.0472555394322705
0.0724677540212819
0.117720402787638
0.0444213778151523
0.0168016976091826
0.0563520102486653
0.0304504783248696
0.0334223152995303
0.0294260904004983
0.0252479574917712
0.0151257658997798
0.0164135268976785
0.018981645856832
0.0246657138186007
0.0417621374372509
0.198700095842686
0.140480861354714
0.299710256700137
0.0726947286030637
0.0254499947409594
0.0319786465867446
0.0558560962096647
0.0395402430936438
0.122809173688675
0.185052888853822
0.0273279326680834
0.104328253261541
0.0790340919047735
0.0235618219467655
0.0247522998381371
0.0186597836282
0.0302990886249453
0.0543955930213633
0.0132701642398974
0.0163020836053554
0.0154962030713237
0.015244492174017
0.251096924705351
0.0474661941619894
0.0772277451904182
0.314028491651866
0.0735542377886828
0.030952341395623
0.0410536593243895
0.0264841320049827
0.0375851481015292
0.0372981144981484
0.0217851009237435
0.0212986893112376
0.0191629787003984
0.0274480943505014
0.0434382917819056
0.286668445588888
0.0433020260534289
0.306152880685465
0.0574834746664021
0.0289838948210052
0.0127541022537812
0.0310559323035901
0.103376040367073
0.37247212221996
0.0988192292519145
0.0221273703565724
0.0763735973091046
0.0171891074578363
0.0722278862992977
0.0672617509719253
0.0185081287471205
0.0331849345684758
0.015917316854563
0.0154142157433242
0.0125048229270229
0.232006413920813
0.0471961261585142
0.0159962196120106
0.0421751300774755
0.0508284156785452
0.0247426822012099
0.441080581198739
0.0683634163591984
0.0292295228536544
0.0376562030903299
0.0299153062053308
0.0136735763639929
0.0335812918442151
0.0321208312720285
0.0515968031630378
0.0350406851049297
0.0169851907315233
0.0405199431036452
0.513114011370341
0.259206674208892
0.0238491162624429
0.0653907532206957
0.170501213826657
0.0553655669035913
0.0442241884702796
0.0429339144151382
0.307140703765678
0.0214173642530885
0.032527663603382
0.0422226331543459
0.788791261759049
0.0897897613320243
0.0332207372341072
0.0235046447172657
0.065116284640568
0.0866214250116402
0.0243218827624981
0.070090733616717
0.252812458696182
0.326793151554672
0.0198473127678872
0.0316274474450957
0.0289744207115901
0.0268997035723996
0.0774048551591612
0.345982736002776
0.0522015211021426
0.0140282412320666
0.0856835840455347
0.0666399643809081
0.0201224260386037
0.058791551192298
0.0196957582168268
0.0330196703046882
0.088203243770611
0.0478899428741987
0.0577292060862255
0.0241941888814616
0.0363598166039087
0.023292451977101
0.318221875676699
0.394303945816868
0.0387966533360924
0.475787651842456
0.0322939266750158
0.143062197004076
0.0132061645644452
0.0603821716104983
0.0583921007521684
0.0225254979760749
0.0323256805244539
0.0183453682508335
0.0155262716230576
0.0475876840484289
0.0267162593707418
0.0139028906421274
0.0738189243789601
0.0865642159983767
0.0302990724933172
0.0452149716737693
0.0696170723065059
0.0167525989675429
0.0232279079644767
0.0262182691382824
0.029625965792021
0.0518178455138292
0.109543712606184
0.208464474420106
0.0294500014393602
0.0372159787226052
0.0532128633393138
0.0736181012511359
0.0811218162930986
0.126895829709249
0.127432293747441
0.0175867625401311
0.0745188391064401
0.0330044524533629
0.0277501782012111
0.03937534488292
0.0240185211976738
0.029846917537818
0.0141581388507419
0.0286850370626467
0.0703325818819921
0.0206799129813641
0.0567406050650374
0.0242686350164871
0.017001129537493
0.0339558924225342
0.0260767678501568
0.0288300416113863
0.0340155748392445
0.0368131297503435
0.0241325548114208
0.0138152321046358
0.0340977594671125
0.0514133570350852
0.0323006694136462
0.0304316207665888
0.0207198460258944
0.0580105670949545
0.2946377611548
0.125953641351433
0.0475231406054106
0.0311800460066414
0.0318187337082213
0.0412985767581988
0.0481620434136643
0.0564227111120474
0.0310751728732436
0.0428243128157493
0.153401731260667
0.0637883993325757
0.051959498356435
0.0426671007419406
0.0132674881486416
0.116417885846528
0.451558019806235
0.0503596233980893
0.0389125709971848
0.0206171763679552
0.0200146760951529
0.496663490713232
0.0258080631562701
0.0276146905989295
0.232170765257315
0.0129866329884188
0.0481568565535417
0.022514256007635
0.0139236601383332
0.03475605314532
0.0321184277369689
0.0681035532827849
0.0392502959687719
0.0247141487381859
0.0263290499213466
0.0158548245542114
0.0223651653933662
0.231664782280886
0.231753814175218
0.0606262530174596
0.0268512497518197
0.0284731655168613
0.0381937920558876
0.0349981751762287
0.027023207063644
0.0532294994062379
0.0358230427810541
0.0313904449275693
0.0413434221361098
0.0416171666701597
0.0307700478674124
0.033901215556834
0.024598142315823
0.0352021504175746
0.0310583421657054
0.0311229082685679
0.0279853180153655
0.087086914236
0.0134569427384807
0.0493882525149091
0.0310001831183436
0.319083014824152
0.0498834779495221
0.0265882191369853
0.0189533445316207
0.0165077495919781
0.0318521846167841
0.0660034601948909
0.0363694678564415
0.0499533394735505
0.047814582800585
0.116823528923166
0.0192223986781781
0.058675993588291
0.0253533724149523
0.491036423629463
0.35179752541588
0.0223739166814575
0.0602517990999544
0.0278648269354909
0.222151724802033
0.0117047637903661
0.0328458020751315
0.0340255933763425
0.043811955737416
0.17237174383284
0.0418652601131327
0.0290458245740004
0.36900217596182
0.499302985976378
0.0318042703034157
0.0571361551085149
0.0486638591275581
0.0148010973903152
0.0444627618948238
0.0178841165798928
0.0376658670789772
0.0327788122871238
0.0311511882540147
0.0519519081139519
0.0498196884574074
0.0434258147667208
0.0390078527548535
0.0480186638927989
0.0585795538292412
0.0502479060132769
0.0178533237572997
0.0263523662054304
0.0520261446694319
0.0523297047602276
0.0200028446997776
0.0187771631568143
0.334001584490983
0.0171465366864761
0.0163336012765168
0.0291005894242173
0.0340046189079552
0.0179434025526931
0.0317236695189625
0.0973236169039958
0.028815422854379
0.0283892926173988
0.0287767820709775
0.0334986283874041
0.0726797835121743
0.13638970516181
0.269442835197538
0.0156505116303001
0.154921023605387
0.012417131813729
0.606042737580223
0.0154628595487949
0.0403314467400644
0.0531164451104508
0.0185236708408403
0.0613377899064158
0.0672457377632206
0.197353018688311
0.0182549893412195
0.051605229777535
0.0373117831308866
0.0224730757365708
0.0347665720964881
0.104082260724055
0.0729942981065004
0.0333382619264492
0.28469807410397
0.0251977098649463
0.0171019176386012
0.023360181282848
0.0249704543153387
0.0338872216401591
0.0263889933726424
0.0372310618135187
0.0222277944876244
0.0474166062042239
0.0439185055013814
0.0345622132830398
0.0280903816913807
0.0118490263159877
0.0328271648725254
0.0720617387402649
0.057101465720086
0.0175906605882369
0.0311031719395973
0.0379847712759241
0.0277306342367484
0.0241283213169383
0.0205281442933882
0.0685684749979609
0.216622751370832
0.0745267427020389
0.028568078727386
0.085935398306015
0.0113632815960157
0.0367516562687886
0.0834730572043547
0.0236100448059379
0.0126483407105038
0.0267455664489972
0.168119104813826
0.063962951528138
0.111293542601464
0.0117386378234145
0.0242196267416994
0.120065035467153
0.0230746944983538
0.0402480207635014
0.0401643343714091
0.0594886353940569
0.0389356941185096
0.0597487285204504
0.0215032987438328
0.0305282908667145
0.0598350739414588
0.0251803781474439
0.0882620824529725
0.0172436989105158
0.0546896218536275
0.288621609509008
0.0487873550262187
0.0899815264093704
0.0200423128658913
0.0326405519669393
0.023276412943819
0.490633620431307
0.0216198138222601
0.0256012064680437
0.030068587468651
0.0223426057878541
0.0897562020968211
0.0661204209603807
0.0344604834444163
0.263585649262615
0.0141321434957497
0.0412963768187975
0.0605899792747775
0.316495519901592
0.226416935360445
0.031536218866224
0.415349504694034
0.0221471994271609
0.0172712646068197
0.0169699535803407
0.10270332236188
0.0284723699592648
0.0264769316275008
0.141981397014338
0.0300806862559673
0.0291566978713652
0.23290199662142
0.0244688669849165
0.0479053515970637
0.0294306432635064
0.0194031195700133
0.423888328610935
0.0315130554795993
0.0146114341375741
0.018076149768209
0.0237199857612245
0.0131456455802582
0.0482810946815719
0.0150814689337585
0.0252481843035326
0.335135922045965
0.0443217431489284
0.0311301476191701
0.0263005974989926
0.129205876341522
0.025506413705848
0.0430483821409737
0.0302360728728481
0.0528204600178231
0.355605617335927
0.402743942123888
0.181758963249517
0.513405012553661
0.0355662477375569
0.336761754834835
0.0213375867038742
0.0489303724621777
0.0205919500468395
0.0127904034720469
0.0409321984501071
0.100245877286977
0.268677085441635
0.117993345109697
0.389589965593987
0.0291417300026901
0.0194073052576341
0.10241509408073
0.0189696804695162
0.068969179071862
0.0184285862226283
0.072915223223159
0.0225712653623437
0.0167053589503168
0.0465518990727437
0.058421545701443
0.0230850210807798
0.0222251893432785
0.0216568071063581
0.0861388460727828
0.082843568316546
0.106730976136283
0.013111940392726
0.0189371182759388
0.0407127222966655
0.0618559561479276
0.180122733648911
0.130659221500786
0.0332567304700801
0.0230930645132744
0.0272517123149836
0.0377328640166279
0.232883363203457
0.0279547821511298
0.0339512915422272
0.0217208322016713
0.0590751777960946
0.0204513917765842
0.015353924247243
0.0990199875416607
0.0298879231654245
0.0512147353733222
0.0154175718813651
0.0398395758150252
0.0285551303243675
0.131651691796362
0.098330225398503
0.0512958569536272
0.029665845395184
0.171289067879745
0.0434455182987525
0.0176544675313703
0.0334412971525461
0.131516307869321
0.0464466885362982
0.166530107390142
0.0458626819614081
0.0618476061314068
0.0340315409226252
0.0180862929453267
0.0405337412962144
0.0802446238557875
0.0670178853133698
0.0148563833378838
0.0248861438494115
0.0273264126963607
0.0304564275074857
0.0251553471892061
0.017995271795707
0.0521662327768615
0.0209613107065277
0.147826547232471
0.0184933437914768
0.0347908235679909
0.0678207903449005
0.03924471240166
0.0183959898418432
0.0244709866736671
0.0368649768576956
0.0123935608164941
0.0413424095438722
0.0468901529790481
0.0468111164599
0.0682782064320186
0.0457917225960922
0.0379518713347642
0.137133343747122
0.0679306511408209
0.199294296461881
0.251676898345402
0.0366766637601972
0.029458675971635
0.0401941074737359
0.0325247556630662
0.0410449985143051
0.339988847912512
0.0308222264500685
0.0174509762995484
0.023646276191207
0.0226352468129265
0.0137276191868463
0.0871992358736369
0.0340086201616969
0.0157716205528997
0.15429080725273
0.018310534779656
0.0149912843582722
0.150648652312496
0.0414144528277721
0.0838419574809139
0.0160378930473883
0.0145770908890865
0.0384785293851273
0.189872334915608
0.0150135826321361
0.0211402908271689
0.0825958742916525
0.0307863447543109
0.0260793017833405
0.0255370541896732
0.0217236534872881
0.245577917849486
0.0509921702165931
0.0426738909252497
0.0240071015621193
0.042142639564173
0.017203816872954
0.0294885485422965
0.0282359701508249
0.4777021855767
0.0155362933516495
0.0272104396603269
0.201678817491855
0.0212647494525181
0.16573631082208
0.0220177109521126
0.0612794911862877
0.0365733723344137
0.0644058111213804
0.0493644020345065
0.0181901243662017
0.0439505577881232
0.0141775170534077
0.0274386656610507
0.0217240696372096
0.0530636424948936
0.226933952823709
0.212105812059085
0.069451474792051
0.0127883077242238
0.044013752825715
0.0185074194350357
0.0408085738670875
0.0347728694568236
0.0273683363749161
0.0557229378948953
0.0571669697432112
0.312303792634396
0.0153114043655758
0.293889038868491
0.159525231027206
0.0140186328817284
0.0536124889424344
0.0144183389220069
0.0532325416935329
0.0482598417833094
0.0872459648304153
0.0267328160762791
0.612559790090003
0.190944735772524
0.0311437363774448
0.0169316478404985
0.0197271497446887
0.029385829455777
0.0323816472169099
0.474047887881875
0.0191191292037972
0.0297100339021524
0.0183430798989033
0.0621147508925958
0.107095241190918
0.0868610939065655
0.0586879255078506
0.0642592120328689
0.0437051463041912
0.0336414254989396
0.0487083024347397
0.0158653302020998
0.0232460057403854
0.0314219715855692
0.0218639395524517
0.0333058111436993
0.0200005844633003
0.0257265615859072
0.0220569834430546
0.281740812749043
0.0323138688409145
0.059098330162338
0.0837692940936612
0.0542223839542038
0.341335254506636
0.0267076375020137
0.055122083452193
0.0211610722563363
0.0172063090791608
0.068155111761036
0.0813739048446023
0.0357014102016926
0.0239997227257778
0.0927866785794695
0.248938624975964
0.0312804884410562
0.0546243252546441
0.0161302970503362
0.0145280328485066
0.244834573386343
0.0618527510185066
0.323651045355127
0.0306358996949493
0.332518562339274
0.0496623158531517
0.278319872110258
0.0462879832264025
0.0339381584751763
0.0197279012789586
0.0178585196603472
0.0522458332150201
0.0572429106008195
0.627438678688533
0.0845635626467507
0.0336545895349239
0.0659892367068508
0.0674010196494269
0.037358488817813
0.0317345560540291
0.381967371033512
0.0350611517079505
0.0505454898947209
0.25405853398515
0.0687811434050273
0.0197038786108585
0.030245310830491
0.155676910371517
0.0325524968104366
0.0172023528490884
0.192928334996859
0.431473926933343
0.0502980385261095
0.136834493661924
0.0175452262432257
0.057816250867258
0.11517050343222
0.0721265307378373
0.109542568303807
0.0557652288187914
0.0371039005281723
0.0220432713319521
0.0103574729752677
0.0468500628836276
0.0508099285555743
0.0275316120805692
0.0652257559785829
0.0188156936740888
0.216129910984818
0.173805532471475
0.0388239029581224
0.0133409638045416
0.0196967819936206
0.0733234168304723
0.050483787390112
0.0401911268508464
0.0183431682317625
0.0237614282243046
0.55146859824898
0.015414664532058
0.0539174242386404
0.0799949225026921
0.0503928800116828
0.0432886126179232
0.0146363023003386
0.0269369647835636
0.0382713332983738
0.0227923294099747
0.0177997377126792
0.108975283840005
0.0299510108167091
0.160197144711309
0.0529707860422658
0.335296569107055
0.0215401587758442
0.0265438644888923
0.078140204413254
0.0417867875539888
0.0524599294834475
0.064803669080865
0.0790786495569696
0.0787524259988896
0.0258840720507944
0.0360928531082794
0.0559488420980694
0.0530080125868651
0.0382317396978073
0.0196141943029288
0.0216890108635573
0.0151698041402999
0.242339651669682
0.0260220429875465
0.129605788542673
0.0506710212345807
0.0629349695412905
0.081939180645791
0.0219256995389196
0.0329685049718805
0.0473559683331747
0.0575482278599608
0.0612539470094425
0.0235508261348318
0.0918478711302182
0.0297119915405627
0.0462513805267125
0.0251528413786293
0.0526256929893134
0.0447544233860248
0.539420995940175
0.0396535515083144
0.0382877226679102
0.0528565850891787
0.036873601348759
0.0382037650492845
0.0158387439309829
0.0624884423408337
0.0291938737050814
0.021507216055106
0.0320193479693918
0.0205998055931032
0.0158994397829796
0.0386521326040425
0.0640412841107413
0.13137541128173
0.0279097802748774
0.0235046602140898
0.0228529275648365
0.0380728037292541
0.0500382157245865
0.0218694112304853
0.0182535195409454
0.0303334928450349
0.0684230609554649
0.0368249094136978
0.0582739352439294
0.0159914707798771
0.0235628817389732
0.0162449538510384
0.0183867637827032
0.0760083969119919
0.0332602062487702
0.0323139568176818
0.052177153460852
0.0226611366564606
0.0313622560345741
0.0144861600390797
0.11887654896059
0.0213347321698144
0.116550191892816
0.0189650619006009
0.225519462330043
0.0395343383151035
0.033137093072803
0.0309369560556684
0.112942037474022
0.182695847405841
0.0676501316703494
0.0173542904401253
0.0930420740143631
0.0158045476995312
0.155083502087795
0.281216076817031
0.0241709434473937
0.0160826979239216
0.309557066444183
0.0730010608667874
0.126572806997302
0.229369440633766
0.0334482224930473
0.0221210702306143
0.0705652808055457
0.0311180804025788
0.0331180733844774
0.119488857512695
0.0419726827108093
0.0185592351222062
0.0461808398319693
0.0534079626107403
0.0381044471141902
0.0327919265169172
0.0260836959566542
0.0275684372822226
0.0810302781648489
0.0217243433343676
0.150898397028952
0.0419750079199957
0.0234013783056606
0.0232247767632865
0.0233323877367096
0.0324041813829597
0.0753550208373228
0.0785537862594235
0.085545461184503
0.0352314225800077
0.0498676416422323
0.0314057714233396
0.0648826887741004
0.019736285671795
0.0160242334897978
0.0532297233766264
0.103159468327412
0.0366976372737909
0.0338383515677958
0.0205673607194173
0.0304609925944389
0.0264581028218617
0.188677962596765
0.0172672018554276
0.0223496011612826
0.159698423203574
0.0992022304097135
0.0377740806271138
0.0368816329230834
0.0626279576655416
0.052542990316956
0.0291441663634219
0.0224967157345285
0.0304773352733112
0.0157791453088223
0.324843679192393
0.0259233958155496
0.063437894502425
0.020664731590498
0.131440166090901
0.0137298928084019
0.0586385148689225
0.120965913488311
0.0243816334612192
0.0623873248831974
0.0548889629568772
0.0126385533875984
0.0242219264285909
0.0424536216213326
0.0501089990409959
0.0436748847092027
0.0127276928631841
0.0653687387004619
0.103759584339593
0.0499740847022929
0.0212885839884636
0.0709108794235212
0.0406001982764086
0.042473629093512
0.132765385521871
0.0313214594500933
0.0310534739280197
0.0446448611765107
0.0380421342347218
0.0400966103069501
0.120056322380677
0.0347713978394328
0.0194120300426654
0.0161931840067707
0.0244428881216663
0.378033410918005
0.0193513848383408
0.0885593397052516
0.0434182067830265
0.0203503300169749
0.0286667023770239
0.066910459475373
0.0314037630715802
0.0669160358730974
0.0462504629841924
0.016802816151259
0.0723088379926611
0.0250870863035246
0.080591925945835
0.0221396233819269
0.0651873099221028
0.0448423769441927
0.0950976441368504
0.0212493459411352
0.0287008900858024
0.156237614886159
0.0781119039354927
0.0413419373972207
0.0203163358671777
0.0155851506992005
0.0216852025866119
0.0182234837293308
0.0522606255196946
0.0799033486435444
0.186203117722462
0.0569515198348079
0.0835211565358877
0.0338897970116144
0.039053490046224
0.0340449926211879
0.0202341956637509
0.0318515617822043
0.0390010719543712
0.120921012236457
0.0350441604791555
0.0199838534780583
0.0347839810464007
0.0832436041719239
0.0750418146115224
0.148684959946247
0.104451298623866
0.0358954931153599
0.016633486516377
0.0324574820139545
0.0205239164365534
0.0276415380967856
0.723551944065041
0.0567002923939663
0.0273268335793589
0.0219393616535061
0.13346269586466
0.0283503061746958
0.0290595508549194
0.0442363051143436
0.221775382974772
0.0578337054238737
0.017271616901279
0.0450234924032027
0.0510193706606487
0.0631425708546399
0.0899671082085532
0.0590620453145761
0.0203679470598352
0.0341853099527647
0.430262954266315
0.0474065773642836
0.0226588535865896
0.0421595662232404
0.170399245518822
0.0227246755947463
0.0761917825542429
0.0362207471937174
0.0466715236024767
0.0359605812436106
0.0237425460156163
0.289523875311845
0.398431496411186
0.0305821441690302
0.0192544810489869
0.0480739227804161
0.0882826380268366
0.0159332070857633
0.026172322988138
0.0133761610823394
0.0128622571842883
0.0698032724895159
0.0197795539139846
0.0179872785626735
0.0390012247675244
0.35525202558754
0.0314972280281936
0.0185861522688369
0.0283439661888147
0.0157127465758628
0.0165870905061571
0.0331552902604923
0.0435494496913773
0.0343862662298098
0.0481074664842472
0.028512008587016
0.0197023260760648
0.457655913798514
0.0394928903884311
0.0240377937143122
0.0276059860107483
0.1936684246097
0.0249851221600723
0.0314090432920846
0.0603754663269576
0.0955610594843699
0.0677120146570276
0.105386088181872
0.016767690460805
0.0248151800020105
0.207198066112101
0.0509454367111313
0.018802435900334
0.135329947681183
0.165535703390443
0.0121972013293706
0.0165487622887729
0.0352024320242984
0.0284238013714684
0.0311364964311289
0.0342863192778905
0.0298307158279243
0.0198723351743098
0.134568948465494
0.0210044883073003
0.0211430367004495
0.0378559323725755
0.256346290710833
0.12114722041283
0.231368313755638
0.347985478381261
0.398404851973563
0.021533551463996
0.0568411247430182
0.0443446887577505
0.114391059400635
0.0339890691556969
0.0309723163560908
0.251262544606069
0.123063305117622
0.0328431997017369
0.0197019111086177
0.0535574709272365
0.0712562212623476
0.0249008143491853
0.0666450105934046
0.64658092819628
0.0533028240715047
0.0310610028513949
0.024959472691086
0.0179648758065207
0.273143207006312
0.601781085235828
0.0113542750137938
0.0243191735149736
0.025163140070411
0.0592829148239714
0.0378374459563634
0.0576398889877375
0.0205614425984799
0.0168857243753088
0.0149072211256194
0.0269022394955579
0.027392159811161
0.0164469321627455
0.0312458268101635
0.0881920531781419
0.0257641897207383
0.0203054428908147
0.0955286252771107
0.0189043393889738
0.113742046510974
0.0571958814385006
0.065573747246546
0.142577892587165
0.219445072251863
0.17332496809515
0.0358792628041794
0.0965974047177567
0.0313764248215303
0.0449201665044541
0.0533758498006026
0.496253420900894
0.0483255479661862
0.0243180911867896
0.0518347958507023
0.0447077893641157
0.0241586917344379
0.0800788291967732
0.0176142174823114
0.0155389775223846
0.0306707031969111
0.112507045552961
0.0873182675991095
0.0192593530788767
0.0512528875610091
0.0175266840389036
0.0321664071869472
0.232570542884388
0.0945604977489589
0.0270745491619344
0.0466539043600117
0.139105116906304
0.0329924660187145
0.0187669943853047
0.0291504913387698
0.0292956337481546
0.0520889753730424
0.0404632348132277
0.0193402710109189
0.258891960282474
0.286013719375744
0.0311538627603138
0.0589636763383604
0.307405163279875
0.0271349776448128
0.0653049320289913
0.0179056954454462
0.0284917475540392
0.0280537687616951
0.04470435664614
0.0236350866753283
0.0275646497911678
0.0161376570484055
0.0179969222171582
0.01763669356246
0.0309580834983613
0.0161233633514511
0.0167202734233911
0.0466248557002412
0.357039131754813
0.440694547099297
0.27849168871815
0.0157250031198724
0.0165662141254146
0.0529211911572309
0.0989387823308236
0.030841753369431
0.0215095793162715
0.0655912698084779
0.0306554935259134
0.0299472666547234
0.0103346391879974
0.0414470869410901
0.0259874922433058
0.0209837898332934
0.193749062393727
0.0363577160566869
0.820808983352668
0.19542392127476
0.0550735754199748
0.0251602606368297
0.0187078604826581
0.0821375057184655
0.556317160749043
0.0258941815198581
0.0160213353152523
0.0175632834187936
0.0388014309898804
0.0253905411526382
0.0446724124334822
0.026928501171996
0.0485870830393365
0.0448669213966926
0.698775648277647
0.121352796844294
0.0309727642246323
0.121339362310535
0.0370412392260173
0.0355959193913751
0.0430516130213925
0.0313876907222614
0.0583420545968067
0.295965720256525
0.0285609260296829
0.0338143416731815
0.0213712710590123
0.0180870412776072
0.119821666058954
0.200633165742096
0.0235828132557188
0.0276262001852134
0.0188166105870684
0.0220633166122136
0.056306783026053
0.0392605518163893
0.0284531711082378
0.0744890860425455
0.0547780875137663
0.0508493644098973
0.287049415178522
0.0145813306428428
0.353642682822797
0.0373877803349593
0.020556961559354
0.0510832960471865
0.0185197127037692
0.142363028457571
0.0472569338976566
0.0399256651328796
0.0445336115646493
0.0529823166391168
0.0190981805040477
0.216645092888527
0.0345031937234767
0.01791636274449
0.0322142347447653
0.0368545221150175
0.0177775522961189
0.414630983574596
0.012948329193858
0.0913261635724765
0.0480953677342374
0.0427579462715372
0.0276042129076929
0.0586970962340708
0.018210977381055
0.0340007393641262
0.0150924612296536
0.0855287231225954
0.0171508274776676
0.258545936860072
0.0327390156850029
0.0255109769616281
0.129207052202429
0.0900450335255915
0.0496657187745098
0.0186820225097709
0.124931725828033
0.103603126200268
0.0792091991509713
0.0206822408008097
0.0649024113760568
0.0277781380615973
0.0664091788429178
0.0194347366372959
0.030802282951472
0.0253264017033948
0.339050026280609
0.0315426845671439
0.0238352379488738
0.0183344541316822
0.0308432358712962
0.044200206215912
0.0525836093512428
0.0770810324530454
0.104701956353983
0.0464492910771168
0.0784528594802632
0.0339283562362614
0.0459961324907705
0.0219252516861717
0.0271694923721044
0.0341411690420314
0.0248629466819924
0.0283263143126379
0.0196276277481618
0.404145721647629
0.138292597566012
0.0252247377649811
0.0236210328515998
0.051481335883519
0.0391137695062749
0.0476786836650891
0.0217770754013412
0.556442191225985
0.0333701305289706
0.0376581844527322
0.0295396168088222
0.024538063896593
0.024570898625866
0.0628806995478259
0.0226075177144723
0.0703370915515145
0.0295346038708009
0.0268317378896866
0.0920637181192838
0.0941717459943628
0.0208764183832108
0.0355902507454242
0.0406716832919221
0.0415934891036285
0.188139946724409
0.0411106482129797
0.0415905271346186
0.0366968715979454
0.0258994251937537
0.0225132200992128
0.152321451129483
0.0448239429375754
0.0180422106935001
0.0762443182130645
0.0519544020582066
0.0397599207491502
0.0168810384533391
0.285412099601689
0.0801175557055094
0.0188287394459606
0.0918477062869597
0.0133642101006609
0.0614104145474627
0.0386553360934943
0.558532939271
0.0551593302209819
0.0316267762914722
0.312821250358319
0.0282106750803958
0.0425864396903784
0.262203093041481
0.0911854445252376
0.0306531036911608
0.0168186219400646
0.226123624810904
0.0571577345498909
0.0144578243108156
0.0272099304825402
0.228655830278078
0.336639191072529
0.126450744118953
0.0853206105886117
0.0212816680449036
0.0236806629143432
0.0461686024371121
0.0616617134532154
0.0159597939701412
0.0820985066078457
0.0373272919953675
0.0137065931067545
0.374502708218199
0.117715758947761
0.0255056787240913
0.0414695086925038
0.210912508980127
0.023356012357157
0.0610341155026828
0.385104588322248
0.018968576437645
0.0819770672470257
0.0189705167635991
0.0574837766416272
0.382770246886572
0.0364154464605623
0.0657087637379425
0.1388660803079
0.0133656151476955
0.0613341905352277
0.357240001735081
0.0133195030883139
0.0335207362737758
0.101580167666017
0.542242109020526
0.0134556226909122
0.0268974058492387
0.0303132219251871
0.109758504597642
0.165213680081062
0.0203209863757894
0.0302896625457621
0.115200428687615
0.0248928448445858
0.0157042675733184
0.0912315500507042
0.060188307204305
0.0557923658993815
0.0434188945782462
0.0443788587931074
0.010896339285971
0.089734651198364
0.0673222683452044
0.0637573079090565
0.0784705920033597
0.0278109630618488
0.111766120914721
0.053640900701422
0.0287181498129238
0.0251098603981573
0.110431185571084
0.027851478291052
0.0162813517557705
0.0407343640258922
0.032728406249263
0.0288379909064667
0.0308962711057348
0.11641394957567
0.0858952253729646
0.0566487881690143
0.0310501696353079
0.252112530320089
0.0296759619252232
0.0276701938040029
0.0239436906496245
0.0359557286386528
0.0233617713186429
0.100532378060385
0.0368412948261368
0.0403276191545466
0.0373145653139189
0.0269202126140696
0.0274208237739725
0.0164188866059631
0.0168889100241429
0.0260480887074834
0.268841296020923
0.0134687911068236
0.0173990868131681
0.723377302024009
0.0325094374698991
0.446147028336041
0.0235567295797761
0.0220438059808803
0.0230747413799253
0.107920638068005
0.0168352484710251
0.0231545104277659
0.0381439194906425
0.0362879553883876
0.0205928913896923
0.0547793401875239
0.0212284897071157
0.0337144943046836
0.0232753301576482
0.0772628515088355
0.0765823940414883
0.031460221206721
0.0673492500976225
0.0133191829790458
0.172332883105548
0.0397841673462556
0.199777701338193
0.0332701805707382
0.0281338098685486
0.0209990032083867
0.403578474900777
0.0418289064238142
0.0509146505345338
0.0336718799943191
0.0392130100179056
0.0266977229900087
0.0166845822460338
0.0338068536967449
0.114499327378044
0.58388985179245
0.0444621869678314
0.029574473232617
0.025786731929484
0.100504515642323
0.0291282462597583
0.0880309392029928
0.0211817863106721
0.0218199916427326
0.0657668253224589
0.0342193755270949
0.0333839297150005
0.0199822053390139
0.0442453533976103
0.0323918948378359
0.0209893302445163
0.0322723451624508
0.0387791913454065
0.0135037088069891
0.0455443916368767
0.258994338595743
0.0422148342841163
0.0213116932049288
0.0213830394415797
0.122134639258204
0.0327464694118179
0.0844237519371886
0.0238736805843929
0.0327405316544201
0.0384533522486361
0.0835389822606555
0.0201277992177931
0.0219869298774534
0.032272644679062
0.0432535261006641
0.0166404996158303
0.0258328254970213
0.0580557739535135
0.0238925339964774
0.0993118126189969
0.0800184449505426
0.0379072527035585
0.0349872410265111
0.386516444160729
0.0311641821316346
0.0266825865495954
0.0451710163117152
0.0165030267817868
0.0460210030775262
0.0166486725001698
0.293368293673224
0.075033835430952
0.032814117751894
0.328305317882929
0.0114430654145596
0.079234861545695
0.0267825794846158
0.0340926051399257
0.0172055813143829
0.071851607911796
0.0437689499304394
0.0776926710278219
0.0241871396566925
0.0837931858143893
0.0387731571897171
0.0184455376829072
0.0199355634011744
0.173329534348234
0.0173871375692308
0.0531748130099572
0.0155316998447782
0.0328180648031004
0.0176900098737433
0.0359023736754599
0.027958465527298
0.0314887942056509
0.767500235011438
0.0292186152347321
0.0488844365805001
0.0196102250907943
0.0237688211818423
0.0138870160690517
0.371655472061832
0.0274095916802021
0.0165841622115818
0.334828416524011
0.394579215826963
0.0148588146803551
0.0496597835978957
0.0527947410714556
0.0397832159192652
0.0449320881697284
0.162780006054574
0.0274472920028665
0.0511314653869852
0.0377658366665899
0.0170504112454303
0.0568823667940713
0.023435590669103
0.0195904101536485
0.0718971210175922
0.316028134626654
0.0748848820477977
0.0633505962072295
0.0184556370841128
0.0420783895426134
0.0211292626220066
0.0366017059658908
0.140898355886559
0.0184188786929909
0.125093919139871
0.0382366147608879
0.0161064791125556
0.017237708743682
0.0570515996097438
0.017727660094431
0.0190484183809917
0.0620199317517418
0.0134764534538139
0.0399127842474318
0.0348793286733625
0.0931479622678225
0.0539797229090474
0.032972006713523
0.0131006227262898
0.0361757090754035
0.201109627241684
0.0737035541325046
0.0341746958442498
0.018011758380798
0.0355024300641925
0.0358173237464306
0.0161618999909531
0.0250775510888002
0.0343303261293165
0.0332917362695954
0.0703975212072559
0.0234724686182316
0.640266643167565
0.0185998280041266
0.150395364431324
0.0216551229522116
0.0172666358176026
0.0279613640661263
0.0200064622354986
0.125548760515955
0.0471646721813862
0.0182299520945829
0.0341239591348866
0.0238383466396184
0.0711476636442435
0.0140290622907626
0.0142267730231181
0.0144683357312747
0.0189408122442594
0.0403908573596874
0.0963822670512288
0.0366707756575078
0.0279620541768492
0.0341156264050994
0.015294632457999
0.157843758664553
0.0536413508462657
0.245738050060554
0.0404302182338271
0.0463376957791574
0.0180216711697301
0.0513632532780775
0.0334137162432335
0.629214113225782
0.471786665895595
0.0182183937970851
0.0133252853023205
0.083470416793078
0.400142073562065
0.0698776195030594
0.0276133870722628
0.0164536927532275
0.177098195936421
0.0345577656122173
0.0393979827093396
0.289822320623995
0.0332810801321488
0.0426762908400676
0.0276938572652787
0.0253113957774194
0.0366396295147075
0.0194313861516532
0.0947398192029019
0.0285006313695106
0.0438312203201266
0.0280012634837686
0.0815459905305228
0.0352800793397053
0.0484000047087393
0.0555143698484523
0.0431628651084057
0.0662611218569678
0.0110011264943872
0.115373588942245
0.0531602115393084
0.0259585342675871
0.0335253002925709
0.0182227715301371
0.0190536529080222
0.0285719016479362
0.0369972981089503
0.0786242787791254
0.0403485923887011
0.055301961757507
0.0178004244032
0.184551776640585
0.0230960622488258
0.476274583381347
0.0177557966960266
0.0324638080336937
0.0292087457515604
0.0192137517078713
0.0238304575602231
0.0257592798367046
0.0148622590886096
0.350017586998343
0.0340938126209032
0.0340721021173518
0.0624289743670061
0.0412128808504833
0.0279610754972218
0.0450992546972146
0.307209920122725
0.0603229730656203
0.0192376272180175
0.0295723108609165
0.013193490699184
0.108346181867904
0.174436081857486
0.0296575573495825
0.0225861789157338
0.0975020946577045
0.0243752753204813
0.0218585439184855
0.0586960048463062
0.0245696110405659
0.0396854913013087
0.0861996696863973
0.03825175265674
0.0269694053757893
0.0310567784857973
0.0807597368068442
0.0324067574028755
0.0563032375124251
0.031415572794306
0.043581811018879
0.0163284323466168
0.132409585800358
0.0183252894288575
0.0198232188506808
0.0426495090469703
0.33068799040052
0.0301578770891303
0.0642663853278477
0.0263841595122161
0.0196650713204361
0.028041005910884
0.0354366294019149
0.034596134881002
0.063695549215786
0.0211063675263295
0.0496755733285517
0.0551497938224567
0.150925501497943
0.0109939342945967
0.0416081053304023
0.0192444469115766
0.0903376225911386
0.0146238423990114
0.0320613387857437
0.0377421132213733
0.0169587233221489
0.0408664910708279
0.0221865614529599
0.063488453496936
0.0323726124854083
0.0375462626500425
0.0574129712557237
0.0261518506159634
0.111052344048949
0.033610213408659
0.0252352278774283
0.0664053872431198
0.040465805952271
0.11808571038618
0.154821784086254
0.0263068149581213
0.0310426161216976
0.0157825222822863
0.0234032631656535
0.054884495995301
0.0123064364849449
0.0206764520991831
0.340818500844008
0.0228606176005393
0.0174163373308359
0.0160719732716838
0.152955445789629
0.335180419337354
0.196172488285394
0.0400331295156272
0.0157387070567825
0.015715163550336
0.0136573901889646
0.525362457987179
0.0190661059006857
0.0315355202926712
0.0196372216600259
0.0379885747316926
0.207477386878151
0.135857779827417
0.026712350179938
0.0220948260690067
0.262995038022675
0.124891440980871
0.022931292654755
0.0257604943167142
0.0242989739663792
0.048235547502817
0.037389039919122
0.0995826607302963
0.0282610134241334
0.0967367284911465
0.168174270789103
0.0626941630171611
0.0381564160939308
0.0251921503566999
0.0198219901059578
0.0266257967338223
0.0616309642875665
0.0166923632638693
0.0252035824930332
0.121714701466888
0.0211261181878097
0.0693341181300372
0.0265825648089779
0.0336837612239935
0.0531061899289354
0.0342893733530306
0.0722196385259794
0.0204505068574432
0.0486270730151419
0.0190698233396776
0.0279856930113659
0.0235128332794239
0.0371488871953014
0.0144130755760825
0.0598897488955118
0.0223707505136359
0.0233808280828291
0.0706992983625907
0.362014160315461
0.0221758528781504
0.0592889564801724
0.0457926123932646
0.0351237430514499
0.0290049805926903
0.0207451951095675
0.339822268747433
0.145724952407602
0.0237210353306189
0.0281590367722278
0.145146456603939
0.0309830769217426
0.0187551892113475
0.0455262949251703
0.0198267299757597
0.0300192994298633
0.055188954663737
0.012698546436343
0.0428481724712286
0.0641809121147004
0.0089478789257892
0.291494767082691
0.0350255342261962
0.0226820299336053
0.0281599454895706
0.0157513998587407
0.0158656965538447
0.0316915934024042
0.0231990416467839
0.0477144350466826
0.038626816670579
0.0268227551815766
0.0232251387589464
0.0486719053197965
0.401576689907379
0.0151999970050261
0.0163147295658563
0.0531745474061522
0.0486935434126526
0.259383473975904
0.0600083495053953
0.0197875107654866
0.0718923339466533
0.0816677056158816
0.0647369584008236
0.0360335656404757
0.0555816689025182
0.0198656673860785
0.0332376521578583
0.0375247328595009
0.163422794536411
0.0189034870252718
0.0975557672762178
0.076697967432296
0.0210418326048282
0.0342937156800523
0.0224249508044246
0.0244018592743609
0.0180540924607268
0.0428840270707179
0.0167943246013437
0.102885402991419
0.0705245791565699
0.0257634203150829
0.0774529915357731
0.0946434832295216
0.0576306052119624
0.0757255948583328
0.0295959690413924
0.0170145513674439
0.329700593385229
0.0478821261239257
0.0150646590301457
0.0429786218457871
0.0195682702485158
0.0529451002590032
0.0177478172307296
0.298800123695773
0.0269858037004356
0.0216699319261683
0.0450289694513039
0.0365580934956104
0.0244593058442041
0.0490781930342365
0.0296508658616528
0.131950115213876
0.0905466671287864
0.0556327716767974
0.0269741373926054
0.347664731132615
0.0980069701764509
0.032577835975518
0.0229164702184609
0.0442642686117654
0.025659525518945
0.0141393785300012
0.0317140273122579
0.015331678435848
0.283549202014819
0.0268698757884971
0.0225415750865965
0.0194454476870482
0.049634313703706
0.0316974681946357
0.342141270564112
0.0368532081511135
0.0251675640434952
0.0557521668297673
0.0411364532484416
0.0243547945170004
0.0240746511644369
0.0235277703121672
0.0390715150805983
0.0376660175092234
0.0311086233897969
0.116061362852999
0.0206255903129614
0.102117470951176
0.137632113204091
0.0376953147074831
0.58938406996151
0.0288323935011167
0.0632475622599172
0.0208735418592496
0.0274484123601654
0.0761534232352686
0.172519860903509
0.01609404269523
0.0220746350904954
0.053224754030066
0.140072355568383
0.0727885515325949
0.0740767455206799
0.266546522062084
0.040237891031181
0.0208216443388439
0.0322355123618101
0.0259338652024239
0.0601013475651356
0.0169241778726173
0.0156321283373641
0.0275886858373449
0.0283774402074623
0.0205403563787575
0.0310242469416148
0.0422600482372876
0.0285005848055553
0.0492906291002852
0.0916750272485271
0.0309061999862009
0.0327493105747157
0.0257083901418972
0.0196912102038316
0.0422102058156226
0.655870797703427
0.0219576889971724
0.0294619353897747
0.287654496184686
0.0163295728023897
0.276897240419286
0.0414167084876495
0.0222349168749633
0.0298496940731913
0.112140162682726
0.0406068322866453
0.114768505651297
0.0240211340151582
0.103785426838133
0.051059353599979
0.0523974874124165
0.0298095571147541
0.0253409624670869
0.876811122402429
0.0389031672254533
0.0329871858699844
0.101923803159819
0.0242426990634579
0.04286462555316
0.0416102110068075
0.0625503255556264
0.0346426280563134
0.0187819087090135
0.0233957756122691
0.0468604961004108
0.0386402483838427
0.0198948992572311
0.0982609688555333
0.0919478252332664
0.0354659336624184
0.017038381469752
0.0500923809197107
0.0400200850533222
0.0507987291091877
0.0704912909106007
0.0931170487184238
0.0134049513099279
0.0243018155911049
0.0502368262427036
0.0214323116553258
0.0295260512344352
0.206439641847071
0.189690408922382
0.0131977605224156
0.201237228780263
0.107150388119076
0.0684094114612559
0.0315496849145079
0.0778017192520148
0.201921019144677
0.0714966542477469
0.796031326298831
0.0378803959871876
0.240516602352772
0.0216974768756931
0.160574441431358
0.0647510622101484
0.228908091422188
0.0487544187109228
0.0217981917666997
0.1726040029432
0.119015488609642
0.0426999321302546
0.0240658271810789
0.0231451322597888
0.184534938144361
0.0297781478300787
0.0275587593007618
0.0371034690036509
0.0413073205910467
0.0228312213764234
0.020350470696441
0.0435079135423703
0.0560652982696586
0.0204620039425884
0.018323614555722
0.0264152559435187
0.0214649572366867
0.0174712320525779
0.0249899894490452
0.0393397212412877
0.0232927412728569
0.345171115708795
0.259211370217888
0.0453810567076423
0.0305870387996805
0.0278425227827402
0.0181105864572159
0.0318303649455594
0.0448232759158537
0.373068874378688
0.102912042873982
0.0117026621481052
0.0395409082522979
0.0285545367061322
0.0326449231700968
0.0873187955230569
0.0325268078918373
0.0144826993453942
0.0635306530851492
0.0511601361991617
0.080212051722765
0.365219451690404
0.0346334104075529
0.0755753531443388
0.0202673104427807
0.039536942059523
0.0372401802725166
0.0470590015332423
0.0255970036356648
0.0500680651874015
0.100212892014727
0.0645515799763969
0.0176751838619372
0.0179062746725456
0.0347227032893511
0.0472028940549561
0.0216809268514873
0.0743627682328546
0.0343424188568399
0.0176597249691219
0.0232640129647647
0.0225413734647365
0.0453217002244769
0.0190816139315685
0.0299747350093529
0.0451823342873552
0.0397193107953625
0.0228989215431569
0.0227319916390115
0.227978725310172
0.0360287830758409
0.0324574139404355
0.435625895704786
0.0264110419950365
0.0127670010044597
0.0615189086390309
0.0306635645180836
0.0990585154458689
0.0223749586339469
0.0220253336995194
0.0268990369391706
0.0224944494670718
0.0631358818036252
0.0318170449696486
0.0625284920956385
0.263260207045878
0.0261472947361194
0.0228794297046497
0.11496963247564
0.0244057706035586
0.0358426625687992
0.0896918845421936
0.0426853093612842
0.0328063758235916
0.0380582364133865
0.0448111807411437
0.0308482532382284
0.0264939403753476
0.75171758143143
0.0239254851059851
0.0364610384789411
0.121954325674836
0.0567292825668479
0.472258895625857
0.0924947583066845
0.0426559679571504
0.0198193877817792
0.0553319109708083
0.0859498480032057
0.391586623005461
0.0166476006413434
0.0166562118310063
0.0247864905866874
0.0259241399785614
0.0884136265229836
0.050505725823454
0.0501198649885399
0.0289441869902519
0.0124306216535773
0.0160697107354826
0.0221793463561709
0.0193590287491955
0.100895910191148
0.0265414203795923
0.0174103988779805
0.123065046957973
0.0186823025957201
0.0662742835388262
0.0516498437898949
0.0315925910183718
0.327698298447397
0.311112305378569
0.01840973033228
0.0260471221510414
0.0284040173726046
0.0932933617936259
0.0219421318893416
0.0445301569523663
0.275226979043747
0.049280174409094
0.0155800216618259
0.0748564582324375
0.0375808038692722
0.0316229866911956
0.0252747028030303
0.0391077506363318
0.0317316854436791
0.0328814611858504
0.0338148337740829
0.0875922588166948
0.0490711337608145
0.0398118353193128
0.0312339615682756
0.0750949516336864
0.0339895218959007
0.0325924089009493
0.0219663946978026
0.0339247739029341
0.0778278198029289
0.0254642796551647
0.0680725667358947
0.318676412674041
0.013741317571986
0.0216784468174917
0.0563741330734023
0.0249148989828252
0.0164233613839797
0.130417226765468
0.0219736854888779
0.039870639740754
0.107381062729536
0.040358373047907
0.0417328508187783
0.0160035181230508
0.151375053574815
0.0760717698979141
0.0223079070496403
0.240978118256171
0.103542326486359
0.0246334535742793
0.0911169535148049
0.0197755150512373
0.0882378770554451
0.0380272297529558
0.0839339743987908
0.0217394814508143
0.0363122989324463
0.0400334698834185
0.194407330149886
0.0305389905633865
0.0215591440301644
0.0795857470270845
0.0245287962573648
0.0510169758100541
0.021422501290717
0.0896654695596304
0.553652136450465
0.314400976097001
0.0474588470546173
0.115502088130538
0.0320193719424618
0.0188551838629379
0.0398220480269385
0.0170505556346932
0.570401382513809
0.028016252713037
0.028301696992441
0.028245774515335
0.233121062647885
0.126094391638477
0.0790155901015921
0.0491745202500276
0.0408700567555094
0.0341129382275039
0.3299296452623
0.0459916297276028
0.131352499470292
0.011081735687114
0.0271092458959061
0.036061248885514
0.283341268639303
0.0409507884116022
0.0230664296184462
0.103842850951863
0.0137270536807108
0.0443650231806961
0.227341803977314
0.0232422907807816
0.0852855341587412
0.035434238028449
0.0449808499410357
0.0381915944705724
0.0280962398880358
0.0341851379663963
0.0264731975512453
0.201243600647337
0.0202686758930751
0.0693725360527764
0.181276493341228
0.0257895443184544
0.0687131321343079
0.0397606232165401
0.107838167634297
0.0253726221020128
0.0400173360652192
0.0185452304613627
0.381182612581106
0.215341000758136
0.0225034205555748
0.0502061797594469
0.114416771223103
0.0264480817216747
0.0203906375135368
0.0258029547843173
0.290277090392665
0.0852397517587247
0.0367407470339433
0.212733793942546
0.32683428022305
0.0209910175597846
0.0180013252459872
0.0496348596224557
0.0327854771426568
0.0163288503671121
0.0294445079031908
0.0158455672898871
0.0749262815432484
0.0718410215686497
0.0611151081354987
0.0772022530779983
0.0647475900351927
0.0194742599985274
0.0381104095102779
0.221275138608558
0.226263751457634
0.0306100601286189
0.01945635668423
0.0579225192866296
0.0230251202664172
0.0259274256493376
0.0359687284496099
0.0672655217925941
0.0161040115089376
0.0753163766161073
0.0530821479859804
0.245062419082381
0.0469738306506445
0.019605051743606
0.0236696663016027
0.041255482349107
0.0305866031235105
0.0151511401654422
0.0840496525932605
0.0214966293461714
0.0258148969903699
0.0521651190571351
0.181241584669527
0.0600431256138347
0.0195083011745136
0.0120831793457363
0.0408329811231807
0.0195605920722496
0.306051598451788
0.0976225117204207
0.0329246147765448
0.0319612540671627
0.0279533038352193
0.0286916402212863
0.0180240217931202
0.022369670553311
0.0151970641136993
0.0396337159876216
0.0536764945813486
0.0209669508150421
0.0166803900244255
0.131445327976292
0.0141844319173055
0.0216840768243245
0.0499424295182978
0.0697253218962007
0.099480244713155
0.0220594959586473
0.019161505870711
0.0144252516880449
0.139220057726892
0.286117182687837
0.188131380929531
0.0463968368626894
0.0524975303431884
0.0249864994367062
0.0341106851002653
0.0985271002026768
0.0643384611938323
0.0229464911564926
0.124659855209541
0.067526494966039
0.532763622102114
0.098018531382184
0.0497124283823212
0.04337083804395
0.0568587745975644
0.0523193916960575
0.0397407813170537
0.171704728244438
0.0191493619166686
0.0517507883087038
0.0273556611143634
0.150236090532109
0.0187420230413582
0.0548526694079669
0.0285811886536114
0.100807018308062
0.0519662580198307
0.0293249880482184
0.0881927531845777
0.026858028506257
0.037306312265584
0.0328973718597464
0.0370598456085263
0.0429636745072727
0.286932246542784
0.0183496088874563
0.0233770408772397
0.101625657619184
0.29583170657883
0.0240967596638336
0.0360620802736454
0.0239859964875658
0.201288416293568
0.0834535696959015
0.0258949852558595
0.0583719991188233
0.452729468950593
0.0357579690995074
0.0212642708803081
0.0251149026359473
0.0285185409738213
0.0261351333039403
0.0638385450750912
0.0392227471841046
0.0207592964424661
0.0387617269778517
0.0329817806197876
0.0257132036620947
0.0498443868345247
0.0251377927826107
0.0332437662653294
0.0222249987908127
0.0377857061293271
0.22659465012511
0.035790705455192
0.0567733645908824
0.0127894108229406
0.0525072243107466
0.022661245244711
0.0205510092351493
0.0607418791236923
0.0653861547388701
0.0355099291257246
0.0301939857807957
0.0745431817456568
0.0192775855042201
0.0332570456068677
0.252425239003019
0.0371482429413917
0.0578834438148487
0.0324015477485832
0.029057874168696
0.152924193282165
0.0235991034517035
0.0414768752029472
0.0109009162115976
0.025384675196569
0.0378144573156215
0.0188583265374049
0.0614446161753796
0.0302615293077222
0.277260600262824
0.116834802785834
0.0745138605475632
0.09443770423443
0.0241303257476965
0.0361251873616929
0.0211316544956659
0.040421588550987
0.042756153124266
0.0247058811835051
0.0399210143206285
0.0273845695599539
0.304554672150453
0.0169202724913414
0.0442611083128492
0.0401622120936813
0.37479991376894
0.0491567620175798
0.322649724645435
0.0515654466471018
0.078878191055095
0.0215339978996704
0.0461888659860951
0.0237022278081914
0.325363084811596
0.043377925717724
0.0269006561067537
0.0405188220518343
0.0294056460904597
0.0441965908132943
0.104110108975578
0.0199115205437064
0.0599247164771131
0.0171465709060257
0.0668566725806754
0.0488031028435388
0.0191863095019609
0.0562822323919303
0.0123738843803357
0.0695902344006635
0.0118736166546483
0.0743295103536889
0.0549539711941399
0.0558793102750552
0.0191142962671787
0.0199133211179576
0.0241629499200785
0.018996693281145
0.0294909069885566
0.0251466669750102
0.0181811647878576
0.0515043050191494
0.0166329367021993
0.0191016838632932
0.0440356096101596
0.319073598397329
0.180364733718133
0.016930694172845
0.318015143028235
0.0194851569858211
0.0163703360852087
0.0327736132635936
0.0642993700738214
0.102170761449036
0.0337004735024579
0.0801059906538008
0.0217193950488399
0.123532763012534
0.0163905631436614
0.0230016262971936
0.0751224471146452
0.0185854707282181
0.0342899328125048
0.0449668304343004
0.0419133050449707
0.0590376337926542
0.0499711737468965
0.497279136122627
0.033049242055216
0.0267708935157332
0.0759024355787517
0.0342315381079108
0.0163919979350319
0.0347527266922186
0.0216556087401043
0.4291554047751
0.0741256385739985
0.0409892283130885
0.0319992993296087
0.402117496254162
0.124304881399534
0.0302428385254229
0.185161528133703
0.0225567981198908
0.0304391113555358
0.0488389960077076
0.0135235980679991
0.0283549204945061
0.0616050792135723
0.0189949126161808
0.0208334751919378
0.0314491009268204
0.0393808209644413
0.0398989962359093
0.0380353783058555
0.0242518662286367
0.0342788953850247
0.360142750148415
0.106111256366589
0.0254567625506407
0.0945316416136559
0.0543636950813799
0.0503966511472095
0.0240160280169152
0.052240605823492
0.0407035819663849
0.0243779948127665
0.255468902842143
0.244221949202428
0.0537707341665669
0.046702798443138
0.0311306821950104
0.0731673025462148
0.0205033483464875
0.0227970035120783
0.134588405541745
0.0385957466396118
0.157713553531241
0.325916721525539
0.0325860798464374
0.102051149340422
0.023358790352404
0.175028077983033
0.0542574043633388
0.0305103894220399
0.0280665559353483
0.0327983957756992
0.0333869948644495
0.0342423214990288
0.0478998783842921
0.0174058281999529
0.0848938167224999
0.0925795317357203
0.0584674740844713
0.0695036318908239
0.0218133429707687
0.0396987033414731
0.0362064489616441
0.020835543700395
0.0146857939769642
0.0505062987764595
0.259947995341861
0.192122235389731
0.0152625904617845
0.0277303768985851
0.0235206291929475
0.0201430572506197
0.0221414845415317
0.0454360758141218
0.331959188816214
0.0176968978168847
0.0123186924073869
0.0273132840836194
0.0207311406330095
0.175917450210041
0.0486997199065688
0.0742797066957038
0.0286455306815498
0.249092226138023
0.0357136989979832
0.0370734294380348
0.0295223542833897
0.114186507247478
0.0339492870778054
0.0136621796777552
0.0208933626449133
0.0823400299505203
0.0214443454035536
0.0100651105760288
0.0601613033346622
0.0261428353422963
0.0992153763455136
0.087984249259508
0.0319641191017026
0.0505068222541534
0.021382232375553
0.0304984820527127
0.0265151819309791
0.0333883881164651
0.109300721276407
0.0299664769294638
0.0215129373673852
0.0265379505365632
0.0342764821781602
0.0659767069444698
0.0374450734466483
0.0359923662809045
0.119728818874395
0.0392520795721491
0.0287437442984101
0.0250905563495305
0.0147994725286703
0.0205582543492423
0.0436266503059926
0.051044487692381
0.0227951835917177
0.0197814444234112
0.0397232162508217
0.411757167037179
0.0372388140033861
0.0171177022631761
0.0482847699128339
0.030094034250991
0.0605796575694862
0.019635854905975
0.0155372443451734
0.0278013562590036
0.0879888556668093
0.074772460248469
0.0449236483022035
0.0925282460584047
0.0543699057860674
0.021680667252604
0.0240238823201898
0.0729519808488637
0.0303671218025885
0.0531015284250476
0.14087605370843
0.319081336626149
0.0510106719128761
0.277628457390041
0.0343372944841314
0.675167478490794
0.0222384705296709
0.0305364709784432
0.0157393636011973
0.0153927723789014
0.0289962877876113
0.0339515147566074
0.0371329131654172
0.0292306319013373
0.0365961130994938
0.0449929435283802
0.0492903328956174
0.0221968026479544
0.0166932656682263
0.0166378821175782
0.258752918403266
0.111360687027413
0.0220391650107837
0.022089757063643
0.0261214730528537
0.020637576205824
0.0188607770632826
0.0462684562908008
0.051178228308751
0.0491194881238496
0.106488244359894
0.0223420393602074
0.0656877703698453
0.0341080904304577
0.0208757815102093
0.425113894760589
0.189026138291923
0.017807306754977
0.0255300403420857
0.0577962205705171
0.0739430841671298
0.0151495432124134
0.0298434438398909
0.0592338487426396
0.263897860521977
0.012871886351401
0.0249287706526659
0.0201933661001167
0.103329168171519
0.0541238105630612
0.0243406784310984
0.0215254733903627
0.0508608864869206
0.0287974576596489
0.0215465701788817
0.614568453978064
0.0368311861500754
0.0498357402189055
0.0328664067250759
0.0302562299397304
0.0414244343930328
0.516381251205049
0.0434496512896424
0.0204784715713999
0.064038811917362
0.0493846514578032
0.306060978619031
0.0289334061047992
0.0296789093238999
0.0200468633769603
0.0357301799958186
0.0253146498718483
0.468483617814618
0.0528909961270422
0.0156094898165122
0.0191159707337287
0.0377681386809535
0.0458317405033936
0.241384533622979
0.0349203330434028
0.020840453831573
0.301485435765345
0.0254960101434695
0.0372858635012038
0.022208998004625
0.0438324150564347
0.050942183760509
0.0247444120330212
0.020330935598168
0.914875191541689
0.0277837498442963
0.0526941379698531
0.0274530337715556
0.326772526322529
0.0284808242384397
0.105352017594339
0.0377718000272564
0.047044336253367
0.0258385774679214
0.345058635912426
0.559650710365025
0.0337330160523872
0.0198543665250865
0.055866156908311
0.0396113682445436
0.0811314704978802
0.138292482686309
0.0663040784235033
0.0355069023682047
0.0326440681091917
0.0239255473074273
0.0383071566631953
0.102749570937009
0.0237773059180645
0.0237763747922803
0.0343156806346048
0.039866498963193
0.046957196593972
0.564639086897812
0.379873668529728
0.0212419385824525
0.0846343297691464
0.143004420223966
0.148190841514016
0.0179136459584544
0.0500950283344181
0.0265283584960525
0.153166476893363
0.127179196074669
0.0522066527693838
0.0278118126068056
0.0430368855514516
0.260520724483774
0.0407703469037703
0.0339358931564422
0.113263338952759
0.0161041503658201
0.0180337514669932
0.0209847053581139
0.0261837844607068
0.220218561550462
0.0470031010020201
0.0605464129989469
0.140193780263121
0.683549351083647
0.0252764644091019
0.300742794572597
0.0278833158622338
0.0287653529874286
0.0285898823587953
0.0138353854929821
0.017733465958436
0.19123865271251
0.0169425944309487
0.024791442844171
0.0653738895393587
0.0564284720866196
0.0733514492661495
0.0307497427208525
0.0317949709342431
0.0525236482918573
0.0300463479412225
0.0197616942559294
0.0426220764798231
0.0292416673236383
0.0184187465932145
0.0425170947858053
0.0455657918193763
0.196652388823287
0.08797215958217
0.279125874272459
0.0412151825470246
0.0463067799418136
0.0309534627092364
0.0250434435756874
0.0749186042008445
0.0663859688413321
0.05138064083691
0.0538414883011335
0.0200750264693997
0.05274038704443
0.0291924415412308
0.0261360771685027
0.0247849315003586
0.022831318995769
0.0520873458885347
0.305485817465543
0.0151578107520246
0.0632649246532887
0.0453641277517594
0.0484284529205898
0.016702544537423
0.0621090354391126
0.0443423037368361
0.0377508189842383
0.0170130975567319
0.0515651250039221
0.0131339540018469
0.0189945852369404
0.0146998748906031
0.013333159752423
0.0485934108712798
0.0372661173735927
0.0547030201854964
0.0524697391645461
0.0408846715487389
0.0145204976505376
0.0239961501537669
0.0325128445525046
0.157580021737785
0.0223461911097387
0.035772264625275
0.0317585620503275
0.0863106696701817
0.0404630756659046
0.0507110230733738
0.0609927528218071
0.11158663449544
0.0362665198931221
0.0245516286608389
0.0796931549339108
0.0322916067585478
0.131122057135959
0.0827777125358975
0.0406228230354816
0.0288154999961622
0.20647750213385
0.0209759619367484
0.19495461117427
0.367114331859977
0.0583371440936173
0.0136672711176864
0.35322821143317
0.0840089847655171
0.0359050598073899
0.0556534725251742
0.0204953673335986
0.0190320161294771
0.0354209084094102
0.0176567447709004
0.0525330844739395
0.0361289958599659
0.0296423936142487
0.03324349797851
0.0403280503976919
0.0718274260993434
0.310966894861774
0.0646067436899373
0.0355169238178905
0.0516856339116273
0.0197714978846843
0.0910881468727082
0.020288359433354
0.102590291795363
0.0288373206118443
0.130837208472012
0.0294843122619671
0.208224903673316
0.0533545674888368
0.0526375765637088
0.0309201799898674
0.226369951031025
0.0578190625212047
0.122356187296341
0.0237884935601946
0.0795211835039567
0.0628311758973181
0.0911309607904717
0.32662623063423
0.204143670381881
0.154392353863402
0.0134414676574518
0.0298601083532858
0.030477371333503
0.0663033217472486
0.0402849205753814
0.0263690878353484
0.0181650124683358
0.0307727806304236
0.04706611582421
0.0311972993889408
0.0630434433654639
0.121752753890303
0.253880274395339
0.0501269630180018
0.0187005951442257
0.0488744236765745
0.057941059972848
0.331493587315626
0.0245203649771131
0.0314829745625394
0.154362351040253
0.516722213299599
0.0502634664762045
0.0490828400465724
0.0598240257602517
0.192573001454876
0.0366758332231773
0.409359747023282
0.0156345724281307
0.0323635887718696
0.017279873275112
0.0166061886505639
0.0196780951250474
0.0368575852628039
0.0139884259613434
0.0423815067316828
0.0390346674657785
0.31862793469533
0.0191603664952766
0.0283956795087161
0.298400444782131
0.0130087788179567
0.0202849766489353
0.055191488488772
0.0782260128133476
0.0987199528695636
0.0864435337435426
0.0333245700777352
0.0654205996572809
0.0146963768989638
0.0184549909332064
0.0444122149427003
0.0365933778235321
0.0189253848609947
0.0150803390866214
0.0264884819584577
0.0230812899276304
0.252232864553493
0.0823927540794224
0.112499281066373
0.0223592583627309
0.0761224360224244
0.180259549404986
0.0419807346163333
0.0219738880932559
0.0507000699258956
0.085552724918617
0.0236174366503017
0.0176383084452817
0.0290191240728288
0.0159868523098157
0.0390884096432399
0.0517238441859903
0.0447798097373812
0.0346420089415844
0.0417613517099584
0.0504361412791949
0.36066210346222
0.14188848823631
0.175900572213682
0.0611884867153085
0.0179693563517055
0.021958365477584
0.0316675595006506
0.0343460255473531
0.0151935147421559
0.0247067672700698
0.0278423422020743
0.0454265019989492
0.0204352256050831
0.0476251441286615
0.0140367743739308
0.0167573421659137
0.0274147353109145
0.383303107646369
0.0130326659130654
0.044384142100982
0.201348296216316
0.355784949208006
0.0496241484392889
0.032398873859307
0.0204980450812977
0.0431163978744751
0.0761162329226005
0.0554922266816008
0.0249178655908979
0.12085774575318
0.0211783686443396
0.104849990772822
0.0280739020754927
0.0808690712588366
0.0516161027917999
0.0554983560771321
0.204158399705452
0.0245409964483887
0.0306131142332805
0.0371106100674238
0.0302886740484537
0.0230529515149679
0.0388963026491103
0.0841408686078823
0.0288877169049253
0.0584843824569866
0.0205745132844242
0.0155892367272499
0.0596988278732356
0.0200884901182644
0.0260947934447406
0.0384113023869998
0.0470624705147031
0.0179528172451823
0.0484935904361048
0.0463693960744671
0.0454022270178473
0.0381187786649728
0.0415359299744333
0.0244676001924309
0.0181850330628283
0.091856146998567
0.0131317881461697
0.0604731047651911
0.483768823213534
0.034084000099068
0.0347004728829871
0.0254191470318051
0.027427309983838
0.0163022871496825
0.0199313944111453
0.0842512377554081
0.0388907007007346
0.115009231970551
0.319389326940194
0.150553805524135
0.0183380580136007
0.0175653966536588
0.0495830832164369
0.0467102113079107
0.0522619605461371
0.0403390445189632
0.116197654026613
0.0195869192107747
0.0196583885995921
0.037237604052271
0.0232150644788082
0.0184222150430546
0.0422677300478375
0.0401177659237097
0.0330686561856123
0.037113948938723
0.0198565962019549
0.0224870661940829
0.0122791281000318
0.342375091662567
0.114200889573843
0.0493431740729461
0.024308203265225
0.22710698149189
0.0363824546939223
0.105067186321371
0.22172308061793
0.0713618023321821
0.0210581868132932
0.0486831735516533
0.0435347777241651
0.038705299481119
0.0256739060326885
0.394713496450744
0.0239441856777554
0.0210299671979291
0.077487479451497
0.0321945604946531
0.0333453570554375
0.0190652136769805
0.0127948181509097
0.0364154175135454
0.0411817577114067
0.0159726887541844
0.284450545639371
0.379328239100948
0.0520897190983965
0.0679043934302945
0.0266243642197381
0.0481316735608405
0.0160980188194163
0.0289291790833369
0.060553476937599
0.0933589387063297
0.0766638621653698
0.0427622331279673
0.0222246178714017
0.0448240627835878
0.0251670513063982
0.0526479768650104
0.0191654651874742
0.0401906634800204
0.0203282646478834
0.217128276532512
0.363782608707162
0.0213157600034755
0.023669070435668
0.0255455047015642
0.0196805038847646
0.026301021000594
0.0285269167983874
0.0504396537727456
0.247879427802711
0.0221076518845202
0.0528604888484668
0.0739478138502657
0.0366031722372764
0.0225963409764701
0.0434571738284746
0.0383504295436366
0.0425085145587919
0.0246386909810264
0.0240038668140988
0.0274804800109411
0.341733983493854
0.040960578400588
0.0212357722283491
0.0169218331683186
0.0155061688691829
0.164783982540686
0.0268456697058532
0.0697592654430156
0.0191924316784415
0.0642497401345067
0.0227019732187655
0.0293803906690692
0.0209430399964835
0.0477051993030643
0.126295079387147
0.0510888900953172
0.0274780555648792
0.0190552638518199
0.02242755157993
0.0190705358807934
0.018789796406125
0.0480391621355086
0.0417859087667345
0.0232389462203716
0.027446729725902
0.0239727873624742
0.082120402618176
0.0132504987082016
0.0160055631557674
0.0477909445161237
0.0527896255761881
0.0272489580166687
0.35673050794362
0.0212599880770975
0.0372664938103897
0.0250390561461499
0.035884909125585
0.0144039016600755
0.0835326091596461
0.118157006136176
0.0238114338266868
0.342669817020473
0.0788432107504926
0.0309350719320921
0.173367176918792
0.0561341262147207
0.0294889163073205
0.0505047858825797
0.023447321318049
0.0254834762730857
0.0676028093897824
0.0258285966512401
0.0323113141132214
0.238659801788595
0.0388332269726055
0.0619876367128096
0.505910147937035
0.0286237078887375
0.226394876395623
0.0356236265873198
0.217477519195615
0.248449502661057
0.0250830145439996
0.0202472355267436
0.0568101061211893
0.191052940480475
0.0219550701934258
0.590182787284606
0.183748242493201
0.0398134828065195
0.0694233642931082
0.0349022322653691
0.0253785970191426
0.0529020098984086
0.0104197663371846
0.0782101593042009
0.157737528708791
0.0235321800212329
0.0820488587822224
0.0347418955946864
0.0326966806610426
0.403137302012664
0.0195120062293948
0.0158462118375175
0.041050959052135
0.0168394060319122
0.597659497671439
0.21109520122924
0.0246548783681512
0.060715532141341
0.026289855789118
0.0268471843522212
0.0348162711302763
0.102253511046172
0.0415077774208986
0.039314650228102
0.06257418197993
0.420528708230327
0.031856922115319
0.0659738591185201
0.049425623078335
0.0152943801647256
0.107921031707022
0.509808013700219
0.0967969199077014
0.040676699682809
0.319156007015119
0.0939910867893546
0.0293135660375572
0.0163680670608669
0.0173477788468583
0.114609528367715
0.0156645059129662
0.0588076593408062
0.0240697515590913
0.0816254855409668
0.0387757136155219
0.358004432106779
0.221074478426323
0.0206589408517726
0.0782870426897323
0.0241060768404089
0.0356918506523399
0.0582897889057852
0.048928462941818
0.0277252514278406
0.0595917092601276
0.100220724724933
0.0305485790444352
0.0212237457111892
0.0463204623590035
0.0238557435447239
0.0380331969888976
0.0645061403634031
0.172391283850025
0.0631264976212723
0.0242317980392473
0.069789457388501
0.0323950407842204
0.237327705731231
0.0190441333368132
0.141146816433638
0.0208512993203785
0.14188970331925
0.0959101975735874
0.0420616471851461
0.0309080971173405
0.0224884487494005
0.288244562471582
0.0412606482632067
0.0401129995543833
0.0269445858372396
0.02304843799764
0.19487264141476
0.0218497255531079
0.388214687821859
0.303840569770036
0.041476576339021
0.0215808567353879
0.0388385194662862
0.0228658464155983
0.0300502815499538
0.0552155271533203
0.0264301134532959
0.038963133009851
0.232940571118032
0.0416525286423809
0.0442204576616522
0.0641875203273351
0.0787732341111133
0.0305024369180383
0.129554348413342
0.0334535065916348
0.0520486368615648
0.0346341704609134
0.0366235817682841
0.228023847224249
0.056111313632139
0.354712371839567
0.0164601040668607
0.0413467071342344
0.0167058870152118
0.015062364506539
0.104691978567032
0.023232295418924
0.434997826792675
0.0320884248389617
0.0486014250226326
0.0226731855147389
0.266999148642411
0.0514383933356694
0.306083572252249
0.0229055940836272
0.026325843689889
0.0230319585549654
0.0311455357688934
0.0228502678463158
0.0266922039426755
0.0210259092577458
0.0275104419026336
0.036728426176552
0.0611909148567555
0.0562020612529709
0.0566800803651408
0.0521913873631611
0.0562160293164522
0.0644541665488891
0.0158747465508863
0.0174918741825519
0.148862563939986
0.0524718170618474
0.0159213685132987
0.0704218771214704
0.111988756406581
0.0250524824230893
0.0199072283257969
0.0259592637356901
0.0242194456699594
0.0262267388937671
0.160771882712619
0.0321463974373801
0.018076248489901
0.0730949678375628
0.413241818469766
0.151325457341095
0.118776075153541
0.0414686962433887
0.0474814047528938
0.0534534000381469
0.0254149710130298
0.0254869923006802
0.0766128872609576
0.0413488411079656
0.142586262691581
0.123766848930857
0.0136828165391194
0.0188703895897188
0.0434849297922037
0.0186202734683024
0.0251196727952177
0.0287032481114693
0.136518369113088
0.0213726235999263
0.10513638838332
0.413983909596113
0.0172811402295459
0.0168964401070355
0.0862689094132955
0.0297181616754413
0.0190630912814819
0.0118562494323442
0.0317256165853313
0.0372300250822784
0.0302406614238122
0.128368140748563
0.049789324550413
0.0261214220799133
0.0158893085564325
0.0139855057579051
0.0497890767733761
0.0624096142616498
0.0197052981794593
0.0632966064376976
0.0421697046753303
0.0339659802307883
0.0570546267979213
0.0208650527590658
0.0649711063342647
0.077750088603442
0.0284423060295527
0.0939658303447334
0.086583400790898
0.0342672619613716
0.0306480146259204
0.103334972382938
0.0235198732189199
0.0313485501998394
0.0822035326559599
0.0807403982817256
0.562062835195762
0.0162784919738169
0.0233722759069624
0.0193292673066404
0.0238829662521876
0.074178556098784
0.0298204484830105
0.0307100698995586
0.0741373102640083
0.0577743315059961
0.0413219975871692
0.123498640799221
0.0149244355052848
0.054674480275521
0.0301569449176634
0.0266809834739414
0.0610086612105427
0.0481053082083041
0.060527529916657
0.0499389756943689
0.309782131864008
0.159391213454035
0.0642763404828706
0.219876621770769
0.022802716669865
0.0281949978906028
0.0800853017363486
0.0366320787023524
0.072630426655251
0.0248167612214643
0.116986564400722
0.0207606479445455
0.0293806772037285
0.26026636644431
0.028768339588017
0.0335945189705866
0.0293760886320821
0.020575554237617
0.400227296810214
0.0322032313028318
0.0131206921793221
0.0305088076670274
0.0294079676806682
0.0377698171661588
0.0165677139016952
0.0373688385501511
0.0384133790706764
0.942500160594131
0.0161591649774757
0.0290032561585391
0.0361710853391653
0.15496723065194
0.0182984023828909
0.14919451274727
0.025508173360257
0.0411448546036818
0.0229541335755697
0.0350912142927016
0.0394465899457493
0.392621070244199
0.080676236107447
0.01610633219139
0.0371022960476999
0.0159321030197294
0.0315230352096592
0.0154127955008853
0.0499092410832654
0.0401392800593304
0.0762860948406328
0.0293983977653361
0.045705515034961
0.0879981346033376
0.0569037628646782
0.0351756493763611
0.0281053249602273
0.0737096628994397
0.0294022968118612
0.0279862300482505
0.0377516373271237
0.100199128286075
0.121720089828424
0.0342569405791274
0.0697032079358762
0.0738329983117426
0.119537330535056
0.0292726818361841
0.0234080225965004
0.159857455987069
0.0183585520046759
0.0294525237992821
0.0593235950832523
0.289138124022656
0.0141905278110805
0.0176380537476906
0.0204545467829268
0.0340023689136709
0.0346641116784403
0.0249785442653846
0.4681885080164
0.0333552224461526
0.286310590019482
0.0345849144664775
0.0317863731733964
0.0323987838761165
0.0746900967601841
0.0258023871195862
0.0341813201397258
0.0227004166891234
0.0516860961059296
0.34718637834012
0.0318518000239784
0.106529094228296
0.037644621543118
0.380806070977604
0.0205202217295645
0.0312145429573007
0.298907117417297
0.0561662638558089
0.037708431436162
0.039585561788432
0.0320125656380022
0.0625042354332704
0.301229724099645
0.05136300347294
0.0173879247863283
0.0190927566765299
0.0321146005942579
0.0341275662500926
0.202745451046914
0.0206478437294195
0.0148275602440734
0.0188632853652548
0.048072021067724
0.0169210657264218
0.0349518504346281
0.0490846239230629
0.11170156489649
0.0166633936291394
0.0575246912755577
0.0308967145334215
0.0247593332630391
0.0567967794015482
0.0521005307010492
0.025993714499467
0.024241499618168
0.0288413428375453
0.023439257914869
0.0407510326123209
0.0371537341197988
0.215777505511521
0.195081500495562
0.0200459411815677
0.0167874807955877
0.0286426580185053
0.0295381226865034
0.015124287908551
0.0268831420044328
0.123980056234404
0.0165197630218597
0.0352607710142398
0.0213754698635116
0.166002802301794
0.0239066163073726
0.0185785597280458
0.0214157821388332
0.0272073230369893
0.0184173831463655
0.0255500893623584
0.0388681208293919
0.129854989395637
0.0303261765976842
0.0775307639050991
0.0187466426547284
0.0138752259764385
0.0232430456600689
0.0255708468989435
0.0446664103499544
0.0407479445625316
0.0641051737031321
0.262604485015535
0.0267763695373433
0.0204929573051569
0.0145312865552786
0.0448224279340279
0.0165043998297466
0.0219181024027781
0.0493828674435088
0.0717313316094865
0.02673298173351
0.189556766938177
0.0257769196488687
0.0174525692650886
0.0545807360459934
0.0247677559439201
0.409857438154004
0.022461857010314
0.0202076430550506
0.190820054532911
0.053135361939909
0.0170595153102947
0.0327718345121729
0.0694182876462309
0.0312889602371819
0.0461997272821872
0.0315448530900875
0.0187253895642801
0.0358102138824762
0.0705429581108258
0.0441887750853527
0.0188357236663448
0.153935301433796
0.0213878948871462
0.108701173005405
0.0264074568367636
0.0662674689747654
0.0355770876251353
0.0361432211124436
0.0156148039596001
0.0194962840201888
0.0671501163773393
0.0134888217863767
0.061578674368219
0.0326399020769086
0.0222057594207644
0.0219719274926691
0.032218640748519
0.0475992527427266
0.0382154659727099
0.0214115149286698
0.328423490246962
0.0179245264109728
0.0398784901440739
0.0887860159297899
0.0900636729103638
0.159793738953095
0.0687052273730394
0.0346980797430996
0.0237845703465141
0.026479946656259
0.0470925648067624
0.0251542481730524
0.032288571041646
0.0294670052013161
0.0833880432438441
0.12480021762386
0.0313629443883239
0.0161195525886973
0.0165318706682833
0.408910615636406
0.0346219426864922
0.0134872853721953
0.341901701638092
0.042633963276795
0.0344872092390549
0.0193215898317944
0.0246563151923383
0.0173625734208208
0.0387027833142574
0.342909230298328
0.0194337398384705
0.0173834983827304
0.316134234766644
0.0305356332694157
0.0298260100961886
0.0590852542460494
0.0192362607677592
0.0752519051287521
0.0476118441903273
0.0185901456264998
0.0407697550584789
0.0112610365449816
0.127939130809086
0.0823898381049948
0.0368926292847174
0.224102938116098
0.0271992450339889
0.0464496805006748
0.040902682550818
0.0665101478813388
0.103586098725234
0.0238581376531327
0.0179786584393585
0.0188547438076428
0.0170557930341559
0.057958130875938
0.0244616810710639
0.0379254726689415
0.0271803149985144
0.0362915919181758
0.0170999892784561
0.102849556225324
0.0205297246398498
0.0181918037008727
0.0307355534630446
0.0171055206227149
0.0285580047013338
0.0699735388323853
0.0711501250507714
0.0415011404025133
0.0362699399463725
0.333073949545543
0.136400201630752
0.0193416453762526
0.0152789833969187
0.0619643126135007
0.0373865009147463
0.0638798345434612
0.0172036369403149
0.01391151015354
0.019393481359909
0.653004127742291
0.0440482271785113
0.0739680992518425
0.229781134755497
0.0894867688850223
0.0213300771288823
0.0353279859054577
0.422941865073371
0.452918124436383
0.0507399416412756
0.0203298078352031
0.0588845477957167
0.0283227052469209
0.0186850034460844
0.0705002043334231
0.0465623930989305
0.217430415436147
0.0180905264982166
0.411472058178734
0.0742706081869898
0.1405406894527
0.310623745159021
0.317305134584872
0.0274330433743924
0.0229048313855676
0.203967267095771
0.0491178163324439
0.0283155288238885
0.0630571006533704
0.154046277589684
0.0227743556283043
0.0203236771616943
0.0389638790398855
0.0228448226677073
0.074722903978121
0.0281130681290475
0.0499195225706654
0.0386656966202707
0.215790629690833
0.0420003865283781
0.455134725603652
0.0159614594207177
0.028750880615726
0.0360822231626328
0.0204470533054928
0.0428897325148117
0.0232389222260966
0.0162513597301109
0.0165606823477473
0.116472862378347
0.0503415227155986
0.170886021209438
0.0181828381294979
0.0179607148353331
0.0594272156140791
0.0500774866543657
0.0334857335095283
0.05111580226525
0.0520725574800986
0.0491694510600375
0.0260732944138029
0.0329714914122148
0.14523635419133
0.0421801071667184
0.0809205351705086
0.0422519865801365
0.0631546562042764
0.0199249541238107
0.0253284542839733
0.0400434914791516
0.336256235020664
0.0854461217856352
0.289493922127169
0.0458059288433365
0.106529157627756
0.0495080027247945
0.0451383093095297
0.271292272108066
0.0230254112362072
0.0544647863978324
0.0331600047308553
0.0358910620410416
0.0781788875386986
0.0230347788320578
0.0661629050603688
0.0554997018593166
0.0197110201474122
0.148538747539738
0.0396506223022538
0.0544880577981532
0.335680406373089
0.0341693702255764
0.0713673709249614
0.0207696534722699
0.0320088561703407
0.0255006579385983
0.0205377386653203
0.0418449665931343
0.329039483199224
0.0231435949863671
0.0201518886766819
0.0600563228683936
0.118175315776648
0.199318646000579
0.0410113664957293
0.0153126350153199
0.0867323807377955
0.0513762596175997
0.045721166802349
0.0449171151607103
0.0270735422669762
0.128895737930933
0.0154374136958523
0.0258985242890588
0.226111294224236
0.0406387836208257
0.213018501351579
0.0256782823000557
0.121153417307109
0.0272174039169749
0.02059165675915
0.0357450133028563
0.109422104355413
0.0644232665848224
0.0320835302174878
0.0465865612818061
0.020487933883148
0.0395134766678667
0.0243864466710522
0.0649985206358938
0.0668974337592598
0.0416200269589287
0.0317025331870146
0.0955423736680245
0.162364497758707
0.37095784799646
0.0622626974268939
0.0194981799523471
0.0539700365754307
0.0165311683090466
0.0249590842218258
0.128069553435753
0.0208682021429453
0.271099193738261
0.0499271343084425
0.0732919013293288
0.0279350959066739
0.0177932860891809
0.046833327963457
0.0381013622969221
0.0198722004241724
0.104351309334437
0.0340476794041101
0.0265491729983111
0.057672224059763
0.0326973028389774
0.0205919778865137
0.0466547459931235
0.256125434466158
0.0222990530997035
0.0569281122620674
0.0286872225877087
0.0291122945854729
0.0194259547930811
0.0623186761591794
0.0293331429910596
0.0151164670842741
0.0144102692841379
0.0327320507194756
0.31865659712668
0.180885131359043
0.0378154798415225
0.0342102561946035
0.340189405477317
0.0366539757539388
0.0166481223830873
0.0337952225537267
0.0145261531604206
0.106940454249657
0.0292357580803256
0.101488454253672
0.0568817567194125
0.0445361046761627
0.0244190821812249
0.0399001648846758
0.0295974664089104
0.428978534583974
0.0192333835589414
0.0381817080684652
0.0230091117031083
0.0607772413629697
0.0266951207021445
0.0202628988377081
0.0364464044125798
0.115494905806205
0.0186172672268441
0.020935841337979
0.0489636823884327
0.0163968408398262
0.0519586066250374
0.108251382686779
0.0450198620444552
0.0625886896682641
0.0231423229174721
0.0859326461790865
0.0821386378925953
0.0272751240918449
0.0241811957733614
0.0374200805709033
0.0238893574772842
0.155923863833874
0.0416400584331718
0.0874440488402
0.0134292661691843
0.0429934744847327
0.0413748962982902
0.0492176188775552
0.454148780282462
0.13580302724663
0.147913473470007
0.369853451345795
0.016422194950367
0.156245194312138
0.0248834564173871
0.0310363478151435
0.0231807226931832
0.0285590563129765
0.0544264768418901
0.0762620071869116
0.0177306540444438
0.31199327095505
0.0264679857866766
0.0192315104060213
0.0157589162740632
0.283050120054066
0.177906649348147
0.0255500552235625
0.0274829952671637
0.0655334980891929
0.0571749175421858
0.177480080117586
0.0246498394439099
0.0193091659889617
0.0801126545441558
0.0698737309095221
0.0422526791221497
0.0403211883435294
0.0323879607072999
0.266946234167744
0.0288199778179759
0.178962113770253
0.0480035459280812
0.032704491100689
0.0317422127836192
0.0733158402190956
0.0266243326791884
0.0218110246644169
0.0365771683900413
0.0593137599413745
0.02036121759126
0.132631131658877
0.0944831378976373
0.0519993768122221
0.0354499848451862
0.0322341691861982
0.15204841552042
0.0347671171006092
0.372845240628605
0.0261729572667811
0.0769912775303932
0.0280953549102147
0.0218799377979342
0.0829315511875278
0.0215851925471483
0.0259292207911864
0.095518067378581
0.112508305232677
0.0141698378012725
0.235988382946643
0.225834406536088
0.026922268651956
0.30635875396974
0.0838144988963597
0.0855259658596207
0.0290159783893806
0.0647709549043645
0.248327455991947
0.035534937821913
0.0298403320861756
0.0257469575484243
0.290191878102957
0.0283164055686431
0.0470779831539219
0.0452940674368797
0.0775132328077993
0.0230410635736465
0.0274684951510624
0.0449910312947261
0.0250163089849591
0.207956152668597
0.362768414411464
0.039703214005179
0.0692192815381957
0.0238745144466923
0.0205141084543606
0.0235388650190108
0.0251912802305765
0.0379248435687703
0.0894441934361409
0.0278404000963157
0.0442527268328023
0.0195714818929942
0.381137566292184
0.0439115233917176
0.140494260346578
0.0324545860568068
0.0149933697501206
0.0721250402403057
0.032200903660292
0.0926228711984124
0.0134277849272339
0.0164677630330645
0.0343517275101952
0.0247847608402463
0.0177021599185511
0.0413641375355429
0.0132413395234108
0.053621751472212
0.0520380070499543
0.190622467290023
0.0330385244930121
0.296511257842832
0.0402011776490639
0.0211642217656031
0.0202304433723485
0.0493288979695103
0.0191097448745731
0.0262001198654799
0.0477205020750295
0.0627044413922059
0.0526158308570017
0.10219558274404
0.0228134087373297
0.148844283710337
0.0185436737002584
0.0727044978487604
0.0260809850669742
0.044260700039396
0.0189266308059959
0.196752365815271
0.028067575947922
0.0931477781452286
0.0138651539196441
0.0196627674107837
0.0493491257241994
0.154530062699938
0.0480633603031738
0.0589762645529297
0.0267196722708476
0.0298258123933832
0.0495043382359313
0.0439392461016943
0.040633392218098
0.0830868639676107
0.14157118614035
0.324835149343677
0.0987573765786032
0.226857439703016
0.0556064592442168
0.0304654673231213
0.031158517796265
0.339922466391446
0.0520374339809279
0.0697276695006123
0.148037074910628
0.0291421068385915
0.452612584807088
0.0460149509263945
0.033812355811313
0.0210592263177178
0.0295200470077011
0.0368001428602778
0.0201615323367452
0.0208969771041451
0.0407230633698964
0.0175749480635923
0.143091303082664
0.136691314221099
0.0224701673908619
0.0370859795872378
0.0660553293933768
0.0346878833745232
0.0340322345570382
0.0182358252066607
0.0195575351135994
0.15046470861414
0.0596849995359801
0.0161013501132302
0.0374375509452392
0.0301760933411236
0.575236359041942
0.042548614207071
0.0217212220878255
0.036155663790077
0.3429471558587
0.0453699566020551
0.0197394848319779
0.0724510068825918
0.0228721867023627
0.0221634870896146
0.0565332748322646
0.127409539981376
0.0798575548460054
0.0493577514235521
0.0527433495326402
0.0255717164459958
0.0856729786548257
0.0331771868851013
0.0256838954700756
0.0281648002368426
0.0157337580548542
0.0937551268728997
0.0338558245726549
0.113766057627834
0.0192510400497867
0.174935509590843
0.0433163343158061
0.0202335132231109
0.0425849501356224
0.036019843691496
0.11993023070252
0.0492002178275323
0.0651507743118152
0.0199392484825648
0.169862745838313
0.0605821144081498
0.0280694034330701
0.0268787903571435
0.112653687284443
0.022250553500815
0.324954519437833
0.0292173975759352
0.0234155372901444
0.0700173815695674
0.0353430947941989
0.0139210533526976
0.106315388812679
0.388272188257137
0.024992125756518
0.0201226897365806
0.0254018201212671
0.0632822705196783
0.204380636518416
0.0184486254178705
0.0207586640999657
0.0240007181891601
0.189190200809223
0.101904685781636
0.0864404378771924
0.0169360844998111
0.0147179497484356
0.0786374603328166
0.0448677463268996
0.301913303541004
0.0318889598696154
0.0416462388552115
0.052539490760958
0.0159002018915172
0.0306858508455254
0.0194465026784232
0.110958698844382
0.0575390197171509
0.120823247762937
0.0241965338398523
0.0214197850930512
0.014645932572276
0.0242114723320502
0.0164381492438116
0.0912554349150325
0.0288042059168225
0.150481400935532
0.0713700161216279
0.0426146332772217
0.0330652506359628
0.0797207467645067
0.0364851522169749
0.0186446230937511
0.028446342019883
0.0269445496008326
0.0449153732317949
0.0147781922484468
0.0345502618208659
0.0229567779891325
0.0646892237253911
0.0571486706698562
0.022114199445805
0.0174748724955351
0.0846458871761347
0.0363059764464696
0.489980747790705
0.149088495924766
0.032005869942399
0.039383817425126
0.0256808730542269
0.0737041570424126
0.332941419113481
0.679567227396927
0.0181793517083292
0.0262070075522337
0.0287419288567811
0.0418921679817986
0.0547789120455584
0.0595119377414702
0.0218733899584091
0.0325804582933579
0.06788140661979
0.238906819090265
0.0595540148181227
0.0209437132633845
0.16516787743773
0.147424578310196
0.0287712081424144
0.0411922932699072
0.0559240183143046
0.0147748660880498
0.113443623708918
0.0345071063383875
0.189819681400009
0.0250815409603869
0.120941520523514
0.368735196601875
0.0954184645009441
0.0314092455044027
0.064201938078388
0.0151732838603719
0.258808369429972
0.136342827236465
0.0505655598023045
0.0263175000826475
0.0771934057552939
0.0343947264325118
0.155535950239984
0.394878389048234
0.0279650437904473
0.0310432954283931
0.295374708157085
0.178766658195067
0.133179129896798
0.248430963455296
0.0305788685113519
0.0174573709355379
0.0601584795619755
0.04363479288053
0.074434014383089
0.0815553894597239
0.146106681554313
0.0261581308666153
0.0178448114008586
0.0964397792340862
0.0401400856379578
0.269326836084333
0.055757635848974
0.0571739326111915
0.0159929688717704
0.064763418882006
0.0267386005558115
0.0457755242508655
0.0281818200412765
0.0148254806249148
0.0752648619428449
0.0117192621567677
0.0153394041818285
0.0346181472699121
0.0343188983825673
0.0160336416845493
0.0393211219772998
0.0345273423034727
0.020068762713167
0.121550987343021
0.0356362125163534
0.152299424058334
0.0517297113936191
0.0430678608856026
0.0474823030410213
0.0369303075878153
0.0856301246439637
0.0146683330768202
0.0164806118011948
0.227161243590714
0.226742713947829
0.0537591956799818
0.0257667113570799
0.053349796399621
0.0383026899830056
0.0268689039952166
0.0158926904601937
0.0338067504816625
0.0294985810260895
0.0271412857988685
0.0591188943937481
0.0213532592720255
0.0240910625295522
0.0795978684637432
0.0199776068092109
0.0293754563328952
0.0312248793961595
0.0144507074398231
0.0121652213859952
0.0189268129734473
0.0255338809678646
0.0144314547206032
0.0187822687878107
0.0996160957883122
0.299246035589488
0.0171165310763456
0.302964878016284
0.0208576543198581
0.0567203911290414
0.0388575968216595
0.0365061130863911
0.0340960331248228
0.0163285306678544
0.0217058656732119
0.0300625289100951
0.0364224865286707
0.0265985031574204
0.0824529544396098
0.0209432174383465
0.0982084408087858
0.0534735667134026
0.0650903730859855
0.311141756753224
0.15906135273765
0.0158690724183317
0.0149832784450581
0.0254479051260332
0.0667061412327152
0.118821378115822
0.0287158634573415
0.0533207792742456
0.160501131301919
0.0199800536015036
0.0184417899987679
0.021577598994263
0.0278086203643164
0.0621356711251978
0.0334118442190402
0.0210688499579717
0.0302863195396197
0.0257893395217462
0.142481628555081
0.178507219018715
0.0536847273680236
0.0367438091351464
0.0963941102949557
0.870530866274928
0.0394468096573741
0.0751978839921133
0.166480586287244
0.0625372612944808
0.113603087616976
0.0302496761170482
0.040013411558371
0.0249721537442335
0.0313739738752322
0.0174018532653023
0.11760452471627
0.043509511040148
0.0163144564527463
0.0170502647184875
0.153850373728504
0.108734565156573
0.0166562401104745
0.0633914858780863
0.0265583793051317
0.36696795696111
0.0526356290155946
0.026489964470119
0.0390259767947419
0.0376309663967649
0.0289655606348621
0.0237195789449935
0.269223841903811
0.066354458530463
0.0305852153247174
0.0428892862818374
0.0305782773038915
0.031326529346627
0.0567121827229391
0.020540522418907
0.0174494881809509
0.150889143381716
0.0376104473871149
0.138924390326258
0.0769478263444739
0.027580007439193
0.0203631631955136
0.246364605401023
0.0482770833170458
0.0209697982658157
0.14168126626985
0.0247457359452043
0.0737334253349685
0.123263055678277
0.0635858313226824
0.192156882039627
0.043098855294105
0.0304910267406799
0.121381042904163
0.0205128812830742
0.0259148094399422
0.0192962156537674
0.144267766496018
0.0175878964394902
0.0455865976999999
0.260472555511232
0.13019568495306
0.0255589890133566
0.155002882022323
0.0314660950317419
0.0306980470125485
0.167070246425084
0.160903602374589
0.0193095215309438
0.0828339713316752
0.0443055619698263
0.0210863273313815
0.388345341195007
0.0604256557367284
0.0667620235839031
0.244529849073438
0.0392525632531584
0.160399918347763
0.021211833987412
0.209597232547243
0.0646015338265791
0.0632211744682986
0.0457496598962187
0.17886390799252
0.127769805789931
0.0216929404303152
0.463532606895675
0.0608172558392229
0.0182325565314896
0.0221003192701817
0.0598941042296858
0.0368398358983838
0.061825641245913
0.0389611738597178
0.0230252842007316
0.0758947536616757
0.0377396532126639
0.0230669865765465
0.117952225762364
0.0450056577468361
0.110033107032953
0.034852944947625
0.0720987387240026
0.0446966051448032
0.0366841519787624
0.0473031864527796
0.0186809484247881
0.0332604407249773
0.0330941858878166
0.194343053549062
0.0211522952072098
0.165992963056425
0.0284940807350684
0.0291167472781119
0.0741214889323523
0.0427865205695061
0.0279184661768185
0.0427196269820896
0.184357086136016
0.0352846079118726
0.0372558419450142
0.0491881119302831
0.0390448567518735
0.0957431133402068
0.0364296464668518
0.0729553632749697
0.0732735713035812
0.039961865259573
0.0412058184232353
0.058088762583306
0.0278605903337139
0.0564671466279043
0.0392853957041937
0.0384495821832569
0.0258538668426289
0.0136374683259352
0.0491226746484064
0.0196168912800372
0.0820716013609446
0.0472885499927878
0.0253148397961803
0.137451123244523
0.163353305968313
0.044727774640987
0.0492823927423666
0.164025660360706
0.228737399269997
0.0534679418100905
0.0191089587895103
0.034949963340937
0.0134754902591064
0.0267490662478253
0.0346401651405891
0.0239759937879851
0.0740878171763237
0.114117166812115
0.0241836920576585
0.0498774514587133
0.0333960337119402
0.0249203103798431
0.0384797911160646
0.0226232506633846
0.0203163556704892
0.0473725322215876
0.0719983243381706
0.0155948150757557
0.0307935603296593
0.0139848858552417
0.0761561588681922
0.0286401110153214
0.0243670089512436
0.0241653728762818
0.0143205126327868
0.019388337745965
0.0461961341651411
0.0390114230015885
0.409935142426542
0.0268142952361267
0.0127953754741138
0.0623205217368189
0.0669885410170933
0.0173888883343856
0.0285451308837246
0.0204711129101692
0.0668699346624838
0.0264659941582012
0.0935684843290841
0.0488575359423045
0.0267058978913024
0.0483246668204655
0.018426406953455
0.0501257634805903
0.0241690444618518
0.0231144201445295
0.0199881101110439
0.0337988019444784
0.0596598885132519
0.0204828001177166
0.0237753774614888
0.0206707877963332
0.028600071202111
0.0868590281018681
0.0603173877946961
0.0439119950184079
0.224998707089289
0.0590884232380752
0.0182279319967486
0.0174698418348373
0.095214776009362
0.0233041818141246
0.0350867294047681
0.217818043101085
0.0187828114322894
0.0242630737316201
0.0335738062194403
0.0199480736646677
0.0661756039913097
0.133404871380562
0.0414280143190857
0.0448196739103436
0.108927845815918
0.0726051550069311
0.0567832947840939
0.0330352100211202
0.0328782029423156
0.0407163326379864
0.0387661795526297
0.0298553630434943
0.219010211980247
0.0685913790873706
0.0320434300305024
0.336787345383766
0.0225989171048145
0.0156913451082255
0.0344825392982428
0.0256042098028842
0.0299152376492498
0.0199754509067471
0.0545175946527919
0.0245595040330849
0.0200362437527104
0.287589165929935
0.0186505407419444
0.0337738336864945
0.0710717451937083
0.0784349223020793
0.0306048235677923
0.033518893225655
0.0513609006448243
0.0280926005256051
0.408582392554298
0.0190333201836938
0.0218137589068597
0.0305502445375841
0.0222410780807388
0.0294076995770301
0.0253235534840011
0.0359673674624226
0.0214319920636148
0.0281996996312069
0.0220596618269932
0.0760743864654054
0.0253628107159039
0.0434674890845216
0.0689782699333617
0.0109097402549131
0.0653162881500852
0.0353190859445783
0.0181712048033473
0.176254782088972
0.0204612880577309
0.041963026107496
0.0222014614599462
0.080199846822422
0.33262719446033
0.0490044023227597
0.0614173379219763
0.0272831956213588
0.235440504400373
0.349703787124844
0.0672934723646892
0.0165515763890348
0.0765496840187645
0.0437386788162075
0.321415890352824
0.0507956760600609
0.0288902016763542
0.098363111091053
0.0173697647656753
0.0234293551918191
0.0771758547451367
0.039105363849573
0.126492930309463
0.0593499142498644
0.0456388483046209
0.0673147318733194
0.0746692252402159
0.0276577822701354
0.0436465176887794
0.0206138164553463
0.0216945474067565
0.0181821562759052
0.0705129337579153
0.206691423775901
0.0195065826717306
0.117306645488004
0.106701803042683
0.0175956770229588
0.029311049870676
0.0297446950209383
0.0602763266544373
0.0117045454262294
0.0729995382236537
0.0217983916172981
0.0145033398948066
0.0262192891877166
0.0388016576259455
0.0286759271677076
0.021788206053279
0.0290560120108416
0.0144756673335543
0.0583999385131358
0.306792532843525
0.401940057815905
0.111308995221312
0.0197674983899202
0.024902522551727
0.201834149346316
0.253787371811208
0.217914812192418
0.0393280337789345
0.112577441936392
0.207718891383058
0.185270010983136
0.0232999975854871
0.0926010361345024
0.0522145138159322
0.0128096674821444
0.124966708503308
0.108621455814492
0.0533798210607844
0.0352984531121156
0.105977739664065
0.058420868553515
0.0307214008041712
0.0461632696600455
0.300724180615122
0.20324429394705
0.0417090938913361
0.0313690546353445
0.0404101078008207
0.146703306842177
0.171080336038978
0.0384536608245848
0.0145616885428932
0.336861176894598
0.0213883357235923
0.0157617255318208
0.0895756197129408
0.423636953360881
0.146343123847188
0.0925362067953121
0.191572181094243
0.0360972715182066
0.265209860017529
0.0482674721859641
0.0398624461014365
0.0368787430145954
0.0268432306739841
0.0440474107067229
0.0226960669440618
0.0272825384894915
0.0369298997500288
0.0467218316521278
0.269204539217673
0.491350321461087
0.321930483486152
0.0697801600569685
0.0300455224239245
0.0318892948495508
0.0334457894503691
0.0442282441799757
0.0246716171423832
0.0500830877844795
0.0230092178226645
0.189097533688828
0.0545093234896463
0.0619553141539138
0.147259778793647
0.0288768749798165
0.0852504083651835
0.0455469375890478
0.0214033849620132
0.0173144577482996
0.0336574184231639
0.0190554905182464
0.475719569985514
0.0911040218772178
0.0572347001149558
0.0454342574347851
0.0168804260735757
0.0241115224019668
0.0229329000213512
0.0384511724172275
0.09285558718992
0.106586347554284
0.0296674931189975
0.0750392657518139
0.0504483043980606
0.0725672588609164
0.0190604249883468
0.0142967566942336
0.0636043034113426
0.0342181194717996
0.0150562657894121
0.0185081837604706
0.03854729193555
0.0597865358156263
0.0210497859060905
0.0193338900207768
0.213606662444175
0.0195982971724112
0.0418983179962193
0.375086784750519
0.0184680997038755
0.0374368355899341
0.0140854477200899
0.0461738158095613
0.221050129327316
0.0674851624898058
0.134938461340677
0.0231583185333033
0.0131768193915508
0.0507015495501596
0.120434126338505
0.352258045962279
0.0471605307064266
0.0308840392125897
0.108868051288375
0.0160541133222725
0.0258719394983071
0.0324688503236995
0.0426534084825501
0.0421348668434665
0.0187776951490925
0.0469418833576706
0.144899785721851
0.0860910363052161
0.093035454460132
0.0419495004836173
0.02441919154969
0.0276042298754906
0.0232779185228471
0.0356807197756921
0.0552881338151586
0.0220484237413628
0.0318863856357132
0.551735309447038
0.0141630753621751
0.0225896318861155
0.0434221290678631
0.0271357193088355
0.0178811976522175
0.0475753382156096
0.0447517698071244
0.0285188529831908
0.0226498960197111
0.0437619509914128
0.0499122601792511
0.39468967543882
0.0247369274669416
0.415857808561753
0.0378269052372592
0.0280806575637907
0.0266522092640284
0.0557918261727032
0.027486005544562
0.0228245010900308
0.0113601657877043
0.0227148519840414
0.149366428219044
0.0420371898978705
0.375472883763783
0.021848645758746
0.101941095706162
0.0606344670302792
0.0302332611284221
0.0318021918626859
0.0347128891087451
0.044188256879191
0.0207944410689332
0.0541294770015396
0.0397785303949095
0.0425560823366379
0.0240729760595625
0.186484046432882
0.100189465231589
0.0281891781933836
0.0326894456661883
0.0172204887034688
0.0469965084076987
0.0251291188148564
0.0223604480762024
0.0175592962818382
0.0196857579128102
0.0265497462317995
0.0236519301865881
0.0253295702920117
0.0601801800538261
0.219838762824685
0.0827340249339631
0.366503862664853
0.01453551843304
0.0222901847422296
0.0307442033535976
0.116476872796056
0.0478628526024254
0.0406237866986333
0.294990908912272
0.0719084357249372
0.0300477392734359
0.0119754650044858
0.0224764087021678
0.372293497286526
0.114248745598011
0.0208243734742557
0.0158811470090726
0.0208831175037032
0.0204967788052523
0.0348185901584604
0.0159057224918538
0.0405259940182518
0.0548409668208597
0.0631438391747272
0.0183878484943942
0.0316070229147838
0.0351606368115631
0.130202418262132
0.0140474583720273
0.0233847304570481
0.0412301347294759
0.107155176219008
0.0342300571821918
0.0210700305204298
0.0911024630389336
0.0997345925672496
0.0703235021186052
0.0290935758591307
0.147269096282694
0.0572809906975283
0.0902748086563982
0.0198031251500137
0.0408285739466103
0.0538573946940342
0.0656014385120549
0.0277362450163924
0.0440218147348521
0.0282472329319633
0.0291828405499082
0.178538235381716
0.0195333130641158
0.0557198121508259
0.0713115245927464
0.0230515567132102
0.0159022669407319
0.0199278211486779
0.0341827426369657
0.102475709178314
0.0257609689007053
0.0227083810237563
0.0195402710715537
0.024515637948493
0.0585839687711034
0.0239288989824785
0.0388482078704197
0.0135562696694033
0.0479015110920915
0.0150927819178481
0.0210762292207357
0.0744063044790546
0.0222178796045983
0.0284412543871619
0.0164554392027867
0.0629077590754716
0.0257485639703631
0.0614167084393336
0.0175363608624319
0.125288991777956
0.0475946280759051
0.0250137006784168
0.0239685737737312
0.0285074588125219
0.0228081114904007
0.0439039028912935
0.075047013303048
0.0249650251144751
0.0479053310310941
0.0553448780354102
0.0208976678610916
0.0222114440309824
0.0236110819489764
0.0153690849411895
0.0945839408108506
0.0467724734436402
0.0129395775728549
0.0214178954424136
0.0186741942537604
0.0147794301198118
0.0285458079065966
0.0171373456835233
0.0224107964147568
0.0180327787670739
0.0477335426683307
0.27052133363238
0.0239251288603875
0.0257767428314639
0.0183117646984457
0.0372390754800213
0.0348228312695372
0.117464469521907
0.0609631675578865
0.023788961996484
0.25493647334994
0.225269258305778
0.202704718304446
0.454732970045146
0.0255408040154212
0.0246367190212202
0.0596805928480807
0.418680561176013
0.0522161049967661
0.0194756183081568
0.356021458579563
0.0423749672286408
0.0115226606415875
0.032569844174192
0.0530682061520235
0.039853780044195
0.0458923094488797
0.0169641188361553
0.0277843396176996
0.0343263336226576
0.0141411798808623
0.0225742515623557
0.19212875883216
0.100183299171413
0.0338315817538988
0.127855558381118
0.030754215292806
0.276675758112207
0.0988321184710762
0.141324254988828
0.0638011544491435
0.0424603814644935
0.0299226527103096
0.0332165162665523
0.0334394795465682
0.019753627106487
0.15618841497241
0.492915253824573
0.0223986238595194
0.049088069019291
0.0420431652831897
0.185916758375156
0.0349224553852508
0.0219268262408716
0.133745354051447
0.073076241474745
0.0550264232261309
0.0226742411611765
0.299689464175273
0.0626426864130231
0.0239481722627353
0.309283273327089
0.347710098526269
0.0599545099219457
0.0139606870232626
0.0297202230170977
0.0279858404663673
0.117220120720915
0.0442138063069
0.120018847129686
0.0280057985761375
0.144799041363175
0.0342008564544636
0.0785105428963329
0.0431670212104614
0.0224950400031694
0.0233825556279937
0.791325098268658
0.153525006345812
0.0373230221387465
0.0544046651967773
0.0780832860091808
0.021354057093262
0.0390332371932353
0.0377385468094384
0.529964144320898
0.0169768704685866
0.0249121092249997
0.0328885105802399
0.0214175788622921
0.054407956480616
0.0332240008934306
0.0412928513213447
0.0194329812000872
0.301273816497127
0.246306939920634
0.0225739472575705
0.0190635989814135
0.0251090267678933
0.0442845933786699
0.0493254203339112
0.026647916637254
0.274185200085599
0.168282340233016
0.0155935729381151
0.039670673255933
0.184315563304199
0.0318546158186934
0.165802187046643
0.033814547615135
0.0962230132569217
0.0388275136984478
0.0397724538248869
0.0389881957121996
0.0184511319741911
0.270748634537823
0.0231361589518694
0.0495362425042215
0.0998237166981358
0.0365680592123682
0.049612629565048
0.0312785832171676
0.6643630393133
0.0280936704954499
0.0138365730725702
0.0286105874496703
0.119220606048529
0.0523102463693672
0.0416998244999488
0.0333027157498084
0.0240987734696167
0.128945050279751
0.0258378210134944
0.0321679389847295
0.0307273865025163
0.0297804012519975
0.116044382469561
0.214362199663406
0.020677654894612
0.174288779975326
0.0273577780573884
0.0612228681940317
0.0503806112061364
0.0154594491389675
0.0275255271276618
0.0115837873648498
0.0371292955426124
0.0293961180680002
0.0344041185045867
0.0439833648012133
0.0250629166612088
0.0514854753171185
0.0557377327978038
0.464836308381276
0.0530684127705135
0.0276860541128475
0.170270065235969
0.0345023729663441
0.206229526157546
0.0332535804342336
0.0240417230421875
0.0173889129688873
0.0503973266044061
0.0441301333500146
0.131394538725633
0.0290495492106844
0.0560932302464611
0.0732457508196924
0.110993506139642
0.0157231461076418
0.0492285059868131
0.149093434268468
0.0254347858399965
0.022097116808684
0.0482933546719808
0.0297627837918104
0.0313251532943393
0.0362622260816991
0.0824399936583989
0.463311929866245
0.0197201756503122
0.0221081037916695
0.0785011788939368
0.236113949156964
0.0256959360984053
0.0307410381661676
0.178325818568461
0.124513150540395
0.0269432157929176
0.02652849471518
0.028519458307137
0.0301471990651743
0.0927618453564658
0.185823340160156
0.0201449672278358
0.0310772205838828
0.0481899086332047
0.024860184200065
0.194823267961721
0.0190647877833324
0.131777221979361
0.181374626870212
0.0399045946956341
0.0312173868854605
0.0421954919881484
0.024079598202209
0.0189183342131323
0.0255978365826662
0.0249288380659691
0.0462203497012932
0.301193112668518
0.014280834683034
0.0415432431210634
0.0279027706818857
0.0360319967854198
0.0206062064614413
0.0407516426875679
0.0403105474447268
0.0322359353114422
0.324942849357049
0.0162389240142435
0.0431784384539063
0.0267296623576048
0.0899881248365847
0.0223597163490878
0.0174207668058524
0.0386044348736833
0.199622710593602
0.362266096980631
0.036988687212956
0.0422682399650816
0.0382695524339244
0.377842119870843
0.0239226570842135
0.0235029317141117
0.0180321840224191
0.0535404158004217
0.0213614226589593
0.0654809679561296
0.113381906796363
0.0458171564088781
0.0826023918652074
0.0309256376138369
0.299724514388867
0.0427617913706496
0.0122569224981648
0.0458895510449693
0.0582916536744438
0.0372455932302566
0.0278305758207311
0.0288126795840038
0.116489565072906
0.0187543239661667
0.0153008856226142
0.0211031478070641
0.104686996550464
0.0300880855867688
0.061861247613956
0.0302560387112125
0.0343037816677648
0.033629778309806
0.272810483013645
0.0300756483645598
0.0739454677298339
0.0171438347095554
0.0355795196352759
0.0175928151615471
0.0540091259360367
0.0268417265426793
0.0739665054936195
0.123131417774488
0.0215787766850567
0.0656650522399071
0.0934815753990545
0.0444923870857157
0.0200185129869873
0.0455132140001044
0.0361895573193899
0.281865003971725
0.0601636814207639
0.0768611199958222
0.0188970284289523
0.178542677251294
0.379374490894318
0.0460396288086114
0.0132613127131506
0.0418781759808049
0.0265412836634647
0.048118467089042
0.0818405383144461
0.0492907969472003
0.0450720285150984
0.0867980760176103
0.0265991269333831
0.0190428760613768
0.135708015452728
0.0497099070709899
0.033729647549955
0.125108433818273
0.0221225991298736
0.0108095348662724
0.01835098187995
0.162104107350998
0.0404981212815334
0.0220681484920669
0.0337664023386741
0.028462534355341
0.0201306255324339
0.0337040830028159
0.019830565717198
0.146060921811246
0.161751564849482
0.0818694102171316
0.0270572025023417
0.0310031509208648
0.0259613685388693
0.0131248499975011
0.25115654430046
0.0218845428785919
0.0117646571385996
0.127639613795521
0.0245511615704026
0.187689142209506
0.0539108170084472
0.0679211296247219
0.0410808142711629
0.535554797581256
0.391513914182873
0.0423874267994228
0.0348006444417857
0.0411919362059191
0.0184799003338477
0.0191833018397025
0.0254739174429717
0.036134819023595
0.0310352140241927
0.0142241448098264
0.0251971323970848
0.0725416610036038
0.0622126503593487
0.0583291412814039
0.0176006408891506
0.0266648723152308
0.0718802696523471
0.0437856174499585
0.0921794339558405
0.092709294552701
0.0485020688508805
0.0432312268611769
0.0293004126436046
0.0343779805116085
0.0516749095467591
0.0199643367489383
0.0157308157126114
0.0999473091450513
0.175345352764459
0.0186526242958165
0.0392692859953864
0.193987544831593
0.355185956995853
0.0492088863233917
0.0228900115432994
0.0311767800100776
0.0183981074179113
0.0415851809066343
0.0296235777072088
0.0449969292614644
0.0175267359646258
0.0197362658221202
0.0555100632902882
0.0383544358021315
0.0169684102337359
0.0158804773537628
0.0412388463017816
0.0435356410631577
0.0336597345163069
0.936481123236081
0.262598475114593
0.0592287921310143
0.0233866797438518
0.0211132343906409
0.295476263808184
0.0334342746900482
0.04202066361781
0.0170881229544584
0.0318353353279293
0.0403979457248418
0.0802187015580261
0.0176484592331831
0.184123374206155
0.0211564966694087
0.0173665880671799
0.0324086133495115
0.354323848107039
0.101617946717908
0.0370353032507438
0.816142710025921
0.0383966230448698
0.546544606108874
0.023841676220362
0.0186312519762409
0.0452525382707643
0.0188134745463428
0.0276676069538773
0.0257903822310365
0.0624382212880447
0.0203476446123043
0.0444199691006489
0.0214602437495023
0.0342487259433279
0.0354925523093467
0.0370615778570734
0.35252645034492
0.0456788943525323
0.012949395497886
0.0187744349606589
0.0546932376157177
0.0268828082421126
0.0268708270836872
0.222886217015157
0.619639114876175
0.0493122901695724
0.165006765873007
0.0377293773131932
0.189291663979021
0.118620239170167
0.0287970914863433
0.0111442516955249
0.0408940115450438
0.0140991992720939
0.238555501339142
0.016684963772252
0.0633903951945864
0.0785562530618024
0.12393031748371
0.0282809793954085
0.0132725859821228
0.0436994052593354
0.0366433592721209
0.105126657608625
0.0592379647289401
0.018259020449793
0.065756056003482
0.0326131526274832
0.0126228588769018
0.0342097448686711
0.0287754894921061
0.035432730792815
0.0147419451692177
0.385914546107186
0.0245091815860476
0.020824091658284
0.0208855931725457
0.060888655768625
0.0443710424708203
0.0284674937463356
0.0338711614918002
0.795464854089803
0.0377442192127759
0.0123550122393251
0.0294761956797201
0.0338671965778558
0.01788061321185
0.0305525734790567
0.0512719326712743
0.013495036786755
0.0554779127177479
0.0367931066128846
0.0241723299762076
0.01930041565872
0.242833379588614
0.0609858595735222
0.0327031018415355
0.0288441562590988
0.0712796076024063
0.0480663336877317
0.0534010659427442
0.0886353255718919
0.0398069783524536
0.167279859351975
0.0441253826454885
0.0200858579200491
0.0669215359478902
0.0185556614416643
0.0338328708855406
0.0916464352717645
0.0673538073955606
0.273392186078746
0.0617943745311261
0.12705720009046
0.0290021073149355
0.213401840326081
0.118034807939961
0.0169383522111667
0.249045266512259
0.0274753313694304
0.0265956981947939
0.0662631009155786
0.046226576996905
0.509489259440848
0.016919279472492
0.0599170803938708
0.0288402510230983
0.031056099750564
0.0582354510617332
0.0269763397460901
0.0288381112613348
0.0193363681137116
0.288013746668798
0.082891215610374
0.0255400887011206
0.0235873353456206
0.0371019577344905
0.0357661230353348
0.215377344522549
0.222859855279479
0.0424329335359292
0.164992061302412
0.0188936483125359
0.0686163609631521
0.0864976322967624
0.12787991865392
0.0285521998196575
0.0277720318263209
0.038586699130414
0.0231388576818135
0.0942304036868029
0.0461472031533357
0.048281091690356
0.0221622021934324
0.0329910547087767
0.153385738041544
0.0806233645023077
0.0231359417843046
0.498140008685725
0.0222219743178872
0.123370657183739
0.0230708524938391
0.0191058360351339
0.0290165707734464
0.0165326644186917
0.0465953689403937
0.0281270838725514
0.0633334851872116
0.1469613381382
0.0361197016383713
0.0149720144032632
0.0284433096828691
0.112297855633278
0.0193623347799312
0.0497004657028705
0.0338792296413947
0.0937658387744663
0.0366233109017187
0.0376803240997561
0.255760115173466
0.0121623759101914
0.156194143150512
0.0260516790296079
0.322996885529764
0.357922310594724
0.194612481340214
0.0777308566580108
0.0454192473742229
0.27056760045111
0.0295878325442427
0.0821593706246674
0.0300515522255019
0.116183824191898
0.0228780060723222
0.0133286886395333
0.249378974064798
0.256571712859032
0.18366360534091
0.0474721807990318
0.0221581696249157
0.0211146123442327
0.0939714155686884
0.035219350418534
0.0591462161535469
0.0471297217355064
0.016938102357669
0.110504488754923
0.275942070047178
0.0177634096536567
0.0126235759621108
0.0198824703955263
0.0160214009064139
0.0210717417856479
0.0221947497661573
0.0421275293830232
0.0593688008723493
0.0296442149504272
0.0288577622293466
0.058140011581129
0.0294162993812004
0.107880120749755
0.0427035934818809
0.0251919402841142
0.041111277047156
0.026312212190067
0.0237771088674096
0.0177361132262048
0.0505088983771972
0.0194435884960182
0.0285808116112244
0.0785857492567237
0.0284615374241939
0.0284377604328275
0.0227996288740158
0.33675194461927
0.130137803637653
0.0290009359448536
0.129289899213516
0.0222383307157757
0.0182606605940994
0.0202886185003381
0.157184238616852
0.0150121366883021
0.0149110903378891
0.0530940705072418
0.103617908045204
0.0928987561323106
0.0330638290891155
0.035761776262839
0.030177419942912
0.0192995740106202
0.0417956816157197
0.0363332557447253
0.117106540529059
0.262947844591398
0.025049042363915
0.0391826235410916
0.015641072240009
0.0394387599209499
0.0276787921768101
0.0348717335762354
0.0175041970285384
0.0241642361102252
0.0271628863686761
0.0178345331355508
0.0243414492025759
0.0434769704332562
0.0202705186674634
0.112068567589356
0.359188138403338
0.29743882620541
0.0334641070389443
0.0421812587252913
0.0181621143873536
0.0227006860676419
0.02742946693683
0.0520269525125423
0.141065885238622
0.0286186257298137
0.0298225817871526
0.024595133050946
0.0293862847547704
0.0227043467442141
0.0189343312040826
0.0627584613303881
0.283383008300721
0.0503874272307028
0.0208005664106562
0.395422280343821
0.299469781747179
0.0834534678683397
0.188812620530552
0.0225548081733982
0.0568993058690846
0.0404597001812822
0.0546575471725656
0.0398371979825964
0.042521120833493
0.0197342087216486
0.0166316940994019
0.0447007955088109
0.0136931210729092
0.182489640627612
0.214180009657744
0.0363094221991669
0.0187631311576353
0.18462947918686
0.0167569480624988
0.0227574954149688
0.0558718902362007
0.0154447189119532
0.0301255105776718
0.165446147763553
0.0961566005297016
0.0199274847205789
0.0250965012183588
0.0319169487597446
0.0240381898800864
0.0856752985057953
0.0162038603049693
0.0235125380146954
0.0948027867630972
0.025106306563369
0.0242158754091767
0.0533118059740042
0.0684821230191046
0.21790399455805
0.0318977991354155
0.0270478825627443
0.0581259681803951
0.011721055867728
0.0540576553777852
0.0470726972103742
0.037420614092722
0.0699686924831058
0.253463630455396
0.0487360707974142
0.221095778094
0.194739164442502
0.0540159297867179
0.286280859292545
0.0465259111820706
0.0364523470820007
0.0413924567337362
0.12934048562958
0.0238892341845586
0.013982674708311
0.0301337124933131
0.0316183250517005
0.0671663325150529
0.0201846405159171
0.0115302109987293
0.0224835665217544
0.0913227243157192
0.0149077130300721
0.0175051769553306
0.0620351743840296
0.140306304205567
0.0991854068631859
0.0232724867962633
0.034461718295224
0.0816682528649584
0.0576297131325899
0.0246336386290778
0.0708389695498158
0.0392471756971567
0.0358968381134562
0.0553902976300356
0.049968427012821
0.0459919693763869
0.0669824047779715
0.0222935962828061
0.0466771976524486
0.0193584349201885
0.0225283936999345
0.114831127393554
0.0372514738602133
0.0441346618216725
0.23824595774789
0.036663124913184
0.0288115634728041
0.0149939780216436
0.280741920588853
0.240985495728237
0.0156946971164657
0.0243255447808664
0.0488820349008974
0.169903605189098
0.253577582330175
0.426829428229326
0.0752933975048954
0.0365282240421176
0.048915183408736
0.017483758308734
0.0471659378151977
0.0307057553060339
0.0304433387985411
0.41209904103372
0.029463773242322
0.0478684674332125
0.0646415134183002
0.155478203070081
0.0176482173211424
0.114767203325852
0.0466822673873269
0.0245481310009705
0.0347129005255541
0.0570825434501104
0.440944323288665
0.0808698407344061
0.0349464820283597
0.419162609540589
0.16831493482315
0.0240685785864094
0.0342251192003657
0.0322215627735572
0.022940292251264
0.022344248971373
0.568054371040759
0.414642367912059
0.0500277379130838
0.089388786999235
0.0486796554910833
0.359334888735963
0.0167944502401273
0.0710155433233896
0.0566470886980167
0.0135342617649273
0.0935483158612523
0.0153607768216391
0.359202310552388
0.0312454671169579
0.0669693644943445
0.0234024949278785
0.0224199703059018
0.0672175660450842
0.0310532315284413
0.0528251327521027
0.0340122533687598
0.0289494930320655
0.0397214426721226
0.0439971056365275
0.026724641794179
0.0832939115139127
0.0201825838700738
0.0226986376278321
0.0272021627529953
0.0389678423620233
0.187035866543898
0.433817060617384
0.132253341441741
0.0718217069721105
0.0253775679234252
0.0181546977259071
0.0123040866150185
0.0514850466080379
0.0167918704965645
0.0433225921879384
0.0419639896470218
0.0207676437598042
0.276465166393774
0.022685071207784
0.048242705899773
0.0412143392233279
0.0420832144953863
0.102848078878402
0.0298460324126215
0.0184659635960981
0.0246342674248408
0.305664448767321
0.0598676015794286
0.0428431369699415
0.0283543077478588
0.0537911682127861
0.016291115294114
0.163859170443856
0.0183400058558647
0.0517972230894859
0.0703168715814214
0.0176542318911622
0.0129372587641852
0.133703027683644
0.0386318610372654
0.0224949831890204
0.0343577461446161
0.0277745389573025
0.0630073425746586
0.105046418403563
0.0223444689136132
0.0207162663066619
0.0822232852011031
0.422760645411583
0.662196409734842
0.0482104910540557
0.18561101831141
0.0264119630254489
0.03196325877316
0.0257312797655732
0.0225222522412136
0.468486558719197
0.0282513880454106
0.0348629693080165
0.0399839806234305
0.0252252451067318
0.0217832665884356
0.0207705568001239
0.038474061028379
0.0349901941303938
0.0565312737382473
0.195824489952732
0.0161761762639775
0.0406775735963137
0.381829708821145
0.199311874654881
0.0386886286739187
0.0905677373870986
0.0424083428236347
0.0390435410084068
0.0174468117894888
0.0244843637904535
0.053318322423221
0.038082822420481
0.0300885454287098
0.0202942381182644
0.179811725484402
0.0156909036503365
0.179645920841866
0.509589428787209
0.0350876499256467
0.0195178983346536
0.0261350877494843
0.0242506629748482
0.0361873290785687
0.0407016896830409
0.0671479438925231
0.0461724824249199
0.0566879065503244
0.0532167726449453
0.0244381255844953
0.196485961112669
0.0377120519857736
0.0400334888245653
0.0249658038450857
0.0157466467058055
0.030960756988154
0.0330881900016998
0.0503019840105416
0.0244748904864379
0.0920092281237246
0.0267106566517822
0.068754908984405
0.0810019810293279
0.0722730645165603
0.0341213382594155
0.0748392683599169
0.0656524542441011
0.0701145225193837
0.0190334621233428
0.0240588191388098
0.0581563845342879
0.454632417717472
0.0551472497474549
0.0353970245785256
0.0304532503979005
0.0306705659811554
0.104580761688418
0.0519179750751981
0.0348987055174109
0.0353153848211878
0.0714237814280548
0.0275954934850806
0.0316726536028774
0.0343357118063473
0.0580843249850788
0.493052859524919
0.0185329693931175
0.0445382673381412
0.0269967339696308
0.398413105167935
0.0588841410905234
0.0610648379543978
0.0860780741749812
0.0388352152411172
0.0531379284263284
0.0378676852733426
0.0226806646294345
0.0186777792026127
0.0280628098498129
0.0661353790899447
0.0324090764526825
0.032633005845095
0.0172811297745274
0.064778022276952
0.0128546999964747
0.228122333666839
0.198324011672383
0.056371509944511
0.0174773276178904
0.015254227035815
0.0314623808833516
0.0231960557926275
0.0281776560106898
0.0291128834265044
0.0362257044343338
0.0888960807877699
0.0913893638280338
0.0511716321633805
0.0448267731985689
0.032302769909018
0.0455402364104477
0.195096661017183
0.089551615764505
0.0320055916079841
0.015549089264567
0.0659515883283539
0.0740221806355786
0.0554786771971544
0.0231876491032151
0.123059518877903
0.0208016819516126
0.0481752854440861
0.018340032033077
0.0185805744558996
0.0400096247786575
0.0622045331301443
0.0665366767358587
0.0371966758916113
0.0322805551679583
0.105932817642755
0.0585845557083996
0.116711077651191
0.0334448708817941
0.0259085613187859
0.192665319329977
0.0297919369592159
0.0436133392466669
0.0179230329774543
0.0532155362306132
0.0444789687697704
0.0405806833159329
0.0373778563668202
0.0606975912335895
0.0438667963745557
0.150827288015149
0.0299869438368127
0.0337657930680447
0.0247124588638576
0.103376028066381
0.0478388503836548
0.0400113948585474
0.0176419943835144
0.0227073506490202
0.0196142625421302
0.0356040828873638
0.0446001745920823
0.0463412135461261
0.0195328624485805
0.433775898301736
0.0516031784217303
0.0569184638363686
0.213987769155153
0.0543598230205312
0.0539776794802293
0.0236833311362875
0.0699357846781195
0.111131363461703
0.0197564204999504
0.0256964996302626
0.0943527345787734
0.0337492911326849
0.0483809747487313
0.889167460147082
0.0257482891179007
0.0415591168939309
0.0410631679933914
0.146997480381512
0.0328486251993662
0.0803373773984302
0.0260651241857494
0.173260250856679
0.0350434363535765
0.026886013103343
0.0395316010685794
0.0709742291189756
0.0329081319148075
0.0438026116648923
0.156342671396684
0.0537128370658252
0.0220053241219569
0.0911034272883307
0.0675480336429468
0.118068415786601
0.0232247270138034
0.0231431708588445
0.0210840749330129
0.0189374896205409
0.019408050688625
0.0422185023952371
0.0297981962954065
0.0856104579043151
0.0195938868567728
0.026280340045175
0.112115982338599
0.0528567596424096
0.0251154081617074
0.0209430453847999
0.0191407155288421
0.0488379425169592
0.0654044665894084
0.0709645773428685
0.015849109522848
0.0184651526536919
0.12304078088756
0.0257356842219148
0.0288346685123467
0.0245899692540759
0.0420410120234533
0.0273574958432365
0.0437076169894464
0.160504760948861
0.0614282175518781
0.0278161785330986
0.0236289968302783
0.046489474475719
0.0297509481352075
0.0276646418953282
0.033547965704485
0.346871368623481
0.0131045604836647
0.217229097711191
0.0668755896648468
0.0481409142229882
0.0859899633916535
0.0360938313839066
0.0311334678667483
0.03916031465624
0.0279756110545408
0.207455701508996
0.0238496716174092
0.0463906949234328
0.0294081355029569
0.0224549999212805
0.0347118747278959
0.038627515927932
0.0705894674138714
0.0597310827691486
0.0147299583545038
0.0240081981510048
0.131955375406939
0.0402887758549102
0.0307319815234039
0.0160890555922506
0.0184351586416102
0.196462856358781
0.142652820474941
0.0749393306285232
0.0249851823305081
0.0450442012012934
0.18778825407919
0.0298430326434326
0.0176209453920346
0.0264630985517712
0.0203719380531495
0.0264805753016743
0.0776668954893511
0.0250770723074153
0.0302940817763481
0.0120594664005
0.0189940532035503
0.0250648965591684
0.0291551470261938
0.0211451057528395
0.0195195269918309
0.0376646206628454
0.0519585570728687
0.0255663159735035
0.0360207345585416
0.0206135014445161
0.0844209103323717
0.159843392069362
0.0433898357293005
0.0280333232912883
0.0357280683556109
0.0360824885648087
0.0907210834658967
0.0403739342662365
0.0189990261725309
0.0200760251000256
0.0308463180233797
0.0456329327355106
0.0155892194789245
0.163358953027451
0.0134009582582052
0.0919868181849192
0.0882557395742531
0.0339476496964204
0.0264113429560831
0.0518829083778739
0.113307801565142
0.0271430996059923
0.0182833102399849
0.0239514642416355
0.0211745820699222
0.0455965551811095
0.0114978577749716
0.0289076160373289
0.0428586350544443
0.0253056576819766
0.0429005794137754
0.191788206350179
0.084547266593
0.0188385071334052
0.0796946574465301
0.0157415682434701
0.0166734793841692
0.324723027300543
0.0210247792765191
0.0242939982041025
0.0374865622783894
0.159596818485082
0.0301775272786758
0.0368865963083411
0.0678905832502994
0.0707123731248931
0.0773062365150425
0.0242255737422918
0.154254098094387
0.457605898404473
0.0256879247660727
0.0155299307877526
0.0209716663049042
0.0283727126794296
0.412708065993217
0.0130548451338496
0.0414195608385615
0.0306059278115419
0.0364100588712995
0.0359511617965653
0.061704716994467
0.015526614152783
0.0877820374110903
0.0601412611408452
0.0398123965478397
0.119760880698966
0.0606379556570818
0.0194407064947561
0.0358721305697271
0.0499481007137086
0.0178360447208695
0.0220836263942966
0.0189441453336221
0.0263094169975826
0.0175101553965898
0.065791692421894
0.204359341649936
0.0403136485879931
0.0205527115861387
0.0158120703220103
0.0299517326799344
0.0717180625374439
0.0363365105338936
0.0954770272960531
0.0257556859278829
0.114648179977509
0.0467731585548924
0.0156322618733489
0.0113966650988929
0.0588561528212463
0.0557099896485066
0.0117608842403626
0.0944876718089863
0.0297514300110857
0.067423707191914
0.0219715962924082
0.0330843062060208
0.0923783420066967
0.0173317216228962
0.565478747431023
0.0270297529056676
0.0671553943415641
0.0643512610157046
0.027965036539201
0.016802306042424
0.123653547596184
0.270843001948697
0.0200049086895082
0.381678982435902
0.0760352049100595
0.0641455207834667
0.0305747686578256
0.0998982282749171
0.0636697155511804
0.0455367588680879
0.0647813758893085
0.0202713377259249
0.0157977361163399
0.0376823281060978
0.0237114451298322
0.0565860306224626
0.0367817612342996
0.721786951456411
0.0215793756907417
0.544762763073631
0.0148576945319372
0.0816786612117008
0.101584825889989
0.0170530004392379
0.0124761121244398
0.0180800744484917
0.0204692125150333
0.0192061936379704
0.0250954427401045
0.0316606371648393
0.345437793017338
0.031313638705666
0.0171022952819873
0.0291150251282715
0.0307620671692991
0.046954111428934
0.235801974031931
0.0284151609386259
0.0550126582870409
0.0325363780029962
0.0472974875424601
0.0277477586751932
0.0248882748304721
0.0293536644447449
0.0435878478206891
0.0536893317915449
0.0505610311121363
0.0292451774085881
0.0735872292558387
0.0390516559697951
0.0442081554648784
0.0651689282520134
0.0327851412806757
0.58521303459112
0.0423768190867836
0.0400477707847113
0.017271521815802
0.0224820561971829
0.0480599044737748
0.0347448607906597
0.0284571466494865
0.134145295315411
0.0284200073008696
0.0166270332422254
0.0798625437090159
0.0179231494287768
0.111770561646111
0.0268056996886493
0.0403624580407871
0.0477224000861772
0.0125876509995672
0.0471080115898382
0.0834815898519436
0.0435529486003804
0.135119847562868
0.0229039167916376
0.0605253176741473
0.395315629470276
0.0467687520579736
0.0254692197585152
0.271487469038924
0.0567600068562434
0.0202296334997767
0.0766004788856711
0.0813916576304212
0.121659929741393
0.110891899242499
0.0220945554576603
0.0172654531246007
0.0288804558298312
0.383134712380396
0.0246260131125083
0.018450635084632
0.0220981006681719
0.0249355619759502
0.0521562459330289
0.115053696939526
0.0160026363529409
0.0332869412464083
0.0154300335249749
0.0334611430841863
0.0474877034900638
0.170312148001145
0.101983752803792
0.18740107342057
0.274943776507578
0.0128627529663096
0.0392211057212166
0.115990812820618
0.0313987401742075
0.0172853615769965
0.0174907443310083
0.0329670272920866
0.0221343213479803
0.0121255244464767
0.0692613906303617
0.238014351947116
0.0292224996347621
0.0238276050887559
0.419886429889321
0.0346121281536527
0.0599022584418739
0.0842244649501613
0.0373647909701632
0.0425424489738171
0.0512098091374694
0.0227538272482831
0.0142846905588638
0.0157879698905658
0.0255162016608833
0.243200508876214
0.0345379843449032
0.0290836492070149
0.190145254832925
0.0276267257962762
0.0253253612559027
0.0444454756459952
0.0253628591173408
0.0347417145144815
0.0558274311882078
0.0237691883719772
0.0541346967055551
0.015728962229299
0.0192593788434899
0.0921101014074763
0.0185554088913959
0.201908867808381
0.165541772366792
0.035003578730376
0.0341106371683927
0.0246629118482555
0.0376066365417204
0.100827235718671
0.0140459065357174
0.0240345993528214
0.0197841641602344
0.0240746000187562
0.0135317120520895
0.0423139304579948
0.0287215891690576
0.031697438560445
0.0212105535347809
0.146822030263047
0.0362552801751904
0.0396335941692137
0.0665315056800198
0.0744623001253703
0.0523004473054309
0.105665529694902
0.0315783627010297
0.0326230918361456
0.0411447648300114
0.025818359450064
0.0515607887314422
0.0437210331893775
0.0310426748901694
0.0710592831602194
0.0412434634735398
0.310150533026922
0.057495627642792
0.0171381961952242
0.184936405648699
0.072896306357006
0.0371974495656874
0.0370595700282132
0.024379262257544
0.111323726484599
0.0980602784022467
0.0266240968761642
0.0237780552346438
0.0140586600709044
0.0588748719798746
0.0344013525639332
0.0855669441668748
0.0433342387190748
0.0477285338641641
0.0216103056859947
0.13381014068836
0.0199327289331254
0.0467967124473291
0.119125169627047
0.0290888101815957
0.280283833195784
0.0997581728219661
0.0209963662430679
0.0398609161281012
0.0230822262514995
0.101135827656843
0.304221068447829
0.0309013318024226
0.0599973148095875
0.0342334142330541
0.0463497643679015
0.0119704212571459
0.0321820250825346
0.0360692847107534
0.0253310741064913
0.0305582669914389
0.0222701603589544
0.0648692215805411
0.0175079241898485
0.0588377365361132
0.0389814474772516
0.0217487865964159
0.0234092541591343
0.0329608512121828
0.023389883981491
0.165808638663893
0.0299348503850369
0.0400849028790058
0.311950679025243
0.0305648356276869
0.0514316981748714
0.0288731042727626
0.0333950384346204
0.0641609596163294
0.0513307261377414
0.405435385830841
0.0382023464146688
0.108401106301643
0.0263628001826275
0.0220050872729876
0.0522984796192782
0.0243035431864481
0.0183822478704739
0.0339359273701384
0.0217310285454817
0.0260126339333796
0.0708436047272976
0.41439022824874
0.0289112739674782
0.0370264063262167
0.0325585730308239
0.0441022790144518
0.0801527155441947
0.171305148099835
0.0897025454267489
0.0502602581690213
0.0303250821284729
0.0120424419530771
0.0234922179088142
0.0399880633758926
0.0505445814821466
0.0502916812585478
0.0181567933401402
0.0749355222277572
0.0526968123893943
0.0787895007375584
0.0308306757197484
0.0205375588380609
0.065025194582164
0.0345159302060276
0.0292157875629044
0.214790710222991
0.0438130292170887
0.0224630375379576
0.0367532611926889
0.0166934316498897
0.0267019906793391
0.0213490311563674
0.0342425125255914
0.0643331743943213
0.0661693195834959
0.0233334768620754
0.133902794191542
0.0320227922212208
0.0253847096314329
0.0748801765401192
0.0103657720829108
0.0248689536408521
0.0158744966626869
0.0415106337846945
0.0129500787514009
0.0181637593679285
0.0539396128763681
0.036456436002672
0.0190519662204994
0.026735280858507
0.0183782854200699
0.0159172756131413
0.0419177212350283
0.0257239031610106
0.022078209914603
0.0735983451806599
0.0509829244618336
0.0420142391028452
0.0663764250841368
0.0935741716464595
0.0456370082066657
0.0134747171311037
0.0259056663148049
0.0199291043002478
0.296439394663753
0.0254332238314208
0.0278535821306709
0.0349009540913775
0.0414609404679625
0.0282711474358859
0.0167919077475245
0.0209823006416268
0.0166653435160965
0.073885856375031
0.0444152647686577
0.0289219018974152
0.0206933938846119
0.0416537088441492
0.0470889603481678
0.121753821911006
0.061485258583192
0.0282286265849066
0.0206682270348392
0.075880684676965
0.343250745825331
0.0261171430360257
0.0152652652279631
0.0213685343479008
0.0274564495842222
0.0223426249193912
0.0176655361619606
0.551702120187532
0.0291863473536041
0.301409680904953
0.0285179617514718
0.0325198801396873
0.109955468559619
0.0158460683592112
0.0171381565864028
0.0153766283098491
0.0190640161051598
0.250999634966477
0.0266375850345399
0.0308380731776217
0.0210211603976875
0.0262491949627601
0.105125096412224
0.0328960988973242
0.0169151397150082
0.0217422873217706
0.0703232665107819
0.513405167392449
0.0480251215580568
0.0687671046260216
0.0220436009283257
0.105129802733369
0.0202374700276676
0.034261828089093
0.0381147045661366
0.0742511821686417
0.0244358979954699
0.040279100298473
0.0458214850626204
0.0119740393464797
0.0190176025231392
0.0256517655213265
0.0693927176709448
0.0267824143302299
0.034773569917879
0.112650895963031
0.0361833290694183
0.108687683346043
0.0289268204047272
0.134194717189744
0.184023755437705
0.0529921662831234
0.0245188637539988
0.191638594009014
0.0237506700139109
0.0310798746553735
0.0268155562882267
0.0673295902645082
0.0478938174355807
0.0542735619014689
0.047595082602884
0.017081935856137
0.0681103622983253
0.013536905258673
0.410597682188449
0.340199133455793
0.0686112507238294
0.0333686083051804
0.030005645175645
0.0564415676933926
0.0245854680906184
0.360402537995736
0.0239989484165045
0.183557878478812
0.063170482438481
0.021569735965534
0.0256109543060174
0.067277076251138
0.0168100311823272
0.017258713922601
0.0147476086547077
0.01928843370956
0.0297431993306793
0.0477283037117124
0.0623312555176423
0.0316729727496319
0.0357072084842483
0.0217110425376115
0.0298523689191028
0.0335051286407842
0.0180739094376708
0.110491187336774
0.019509084674541
0.107735744645933
0.0587704366285121
0.0241007368840141
0.0204715283721313
0.0216055028043061
0.0254176666653499
0.0536045061569083
0.118764429595896
0.107785674301537
0.0293982217222603
0.0211241526499283
0.0333733290080025
0.0200057070428296
0.0880212962890055
0.224902556089132
0.0127629582514941
0.0396682361748458
0.0169913473398791
0.0259797510568844
0.024027581797928
0.104456321158373
0.0353499293835302
0.0337986514107215
0.0549407768530303
0.0237497664883552
0.0622181074927604
0.127007146035316
0.0455275523516817
0.0179519445902115
0.0530096646172738
0.0346224951814542
0.0156338048047256
0.0751718092323126
0.0183830803732432
0.0911960834581565
0.0159131054010837
0.149749440449107
0.0237731042932956
0.0569587062641884
0.0218124189400116
0.0734111422638021
0.0288652410552279
0.278540787945627
0.0512325643032889
0.0612994639895229
0.0280802022998106
0.189955401020253
0.154002372753029
0.0848941827786806
0.611412620350349
0.0168396171934542
0.0302865203149149
0.0180988515609957
0.158371714727287
0.0659175531840954
0.0725307970775078
0.0234670470806973
0.0394925233635281
0.0183379992554493
0.391952149080793
0.0925999866365389
0.20430100344298
0.0304262196791977
0.0354490269192849
0.0196316486750385
0.0168852311633363
0.0122794145276637
0.0131680606141387
0.022496635507739
0.0520550152691142
0.026281316584667
0.0362636438310365
0.028796585335001
0.0145415533197328
0.029661828952786
0.0160196230604418
0.347088702210373
0.0427689971406187
0.0932650767977172
0.0238917740526504
0.0316388386448211
0.0392844733769738
0.0339986072868154
0.0798609229680457
0.14779778701588
0.0601748597272402
0.0223401492087853
0.109447821985301
0.0182855240399428
0.126533268928483
0.302948251325085
0.24286962438297
0.0227273971720696
0.290464854383188
0.0248865511457505
0.0581547627417158
0.149506359250831
0.142504462495961
0.0469109555527358
0.0115094860080135
0.0433762230460346
0.0407378615222649
0.0856625869792117
0.0389566707640364
0.0658198521836135
0.0271216128364729
0.0194496705143195
0.0298407329421424
0.0906226960799733
0.0271036191521406
0.0387862136191366
0.0209213608499424
0.061578430793985
0.0169840475070179
0.0134357424776055
0.116220678198621
0.159977889486
0.0847528868986287
0.0254278262251298
0.0694038222347899
0.0933505180369503
0.0457680811864974
0.0346391789386394
0.202846444510968
0.035542227951218
0.050050765066409
0.0220340787880498
0.042228692719663
0.11810456996604
0.028926202969397
0.0362849278793735
0.118313378667008
0.0304807812953933
0.0703267660120072
0.0337339656567766
0.0288704035835788
0.0309330613600739
0.0284442374121011
0.0238794272021354
0.0732514297868581
0.364390871849944
0.0306657025699025
0.0387975846881935
0.01871226743938
0.290433223077454
0.0724056303954751
0.0390691761586205
0.0647581023006881
0.159884955748039
0.0268229510085169
0.128240762337755
0.0265493545645338
0.0426238161396008
0.0332295730377815
0.0185690796449708
0.0348731189268908
0.0334740266787825
0.0119264757703493
0.022445796477297
0.0230360918306383
0.0171435915159925
0.0149909451621819
0.0784016849854476
0.0300146466254873
0.0211348684233001
0.0262112497272313
0.0302368887187834
0.139605534082262
0.018923890560269
0.0873636218273292
0.27073302792927
0.182314966092775
0.0250367219343008
0.117160548689772
0.0217067823306448
0.41058264760136
0.0349267936689259
0.0345382473076174
0.0237103672726502
0.0184691697739568
0.0769559031577438
0.0442300638813292
0.0738749527151682
0.0134124479385006
0.21517169442838
0.0235618657328369
0.0247419570234848
0.147058324914217
0.0318641265914914
0.200798731750682
0.34576543861013
0.0222258768902563
0.293207650189768
0.0338487326571942
0.100061843940681
0.0542474838859923
0.0157168576345889
0.0569104642145879
0.0647904935384761
0.0237028462972977
0.0414286524887187
0.0716984152459655
0.311711039280348
0.0524571800189146
0.0257885466646637
0.029547329231062
0.299073052834683
0.0292336609297084
0.0383866114488441
0.0166827993413791
0.0169437935611647
0.297023276604916
0.0257348694922089
0.0433869532812436
0.0293580064650893
0.307370286740624
0.0350089640163392
0.031802045540553
0.0161280635740351
0.0249947447302798
0.040576266625266
0.059688959935629
0.048743430865329
0.0973301277359141
0.0146781177473666
0.11788657443584
0.0268709336094841
0.0409407584530611
0.15270960685193
0.0186235939780769
0.265188244613764
0.0613046426966238
0.0149267680999214
0.017778778664041
0.0393643371408665
0.093072016746672
0.0174670336914166
0.0219194776563573
0.0228569919656717
0.0622878501287441
0.0288039806211621
0.0198518130812835
0.0232052242600686
0.0191894065981395
0.073917263483517
0.0414681241803048
0.0959779228778
0.0493847152360418
0.0582907163273645
0.0883849406636259
0.0214397254889527
0.0366294439384427
0.0308352767603036
0.0147070956762913
0.0299234896807528
0.0230466742423746
0.0179056158994282
0.049964578963763
0.29179893802654
0.0171640561864436
0.0199936769029882
0.024206859994787
0.0393507077897963
0.0323684316111799
0.0786144380068159
0.0196868538338842
0.0304626908914079
0.0197318411330366
0.026374486664777
0.0596184384940067
0.0439189448485099
0.0372022363989521
0.0504178958017001
0.0203745323225468
0.0651854587459009
0.0283472940274517
0.0301023830256945
0.198793176707978
0.0495058635417191
0.0435171329527523
0.0311507603422001
0.0388118690962987
0.101973710118953
0.0836131765919184
0.0540360310197534
0.126310126292385
0.0253972205189479
0.0265692957233173
0.0169613996868278
0.0275848680090894
0.079112499669831
0.0194533269367942
0.0176437315015399
0.0390094910703816
0.0243174563431557
0.0431977375222292
0.0265010327488858
0.0537586994041199
0.0250476158567412
0.0797721501363885
0.0380805003702575
0.0524499649041011
0.234601177784297
0.026346818578811
0.0201079482939572
0.0310559970919896
0.0168993514712155
0.0248851488077586
0.0615320819055842
0.347864692181696
0.0532213017176946
0.0150585198797409
0.0429494442130261
0.0259646813380621
0.0822162005688781
0.157109201879722
0.0182041677011032
0.0231005388263343
0.0742379743115602
0.0541613286614117
0.0336891025749548
0.0865198419828651
0.036502371257646
0.132743710641891
0.0270422323249696
0.0369208887719222
0.0285710511733489
0.0140891976177199
0.0407293382901814
0.0169547845529471
0.0404112066301321
0.02905802047467
0.0217855004288531
0.122752156195205
0.0312531784711781
0.286647267839286
0.371133834228017
0.137455788897239
0.0490253184300415
0.0276682423761663
0.175260731461765
0.0390962118034837
0.0223871182723344
0.0951720677306692
0.033743680269037
0.0264452393908082
0.0254351308836603
0.509633876991296
0.0389939593258316
0.195084023883262
0.0218634077801488
0.0428391379800185
0.023037598776692
0.0276279781285519
0.0341702337282294
0.0305890779259595
0.015296258376495
0.192300052964403
0.024694537268756
0.0252811902757761
0.0590823875668904
0.1299929841538
0.0368668099569364
0.015184108398502
0.0250076269744676
0.0201125036400598
0.0908292623947212
0.0209730317730208
0.0519127988531696
0.0187148693917477
0.0456115929478207
0.0465537877507635
0.0141835704907232
0.027027603411423
0.0357883359279478
0.0281155374205803
0.0246629997212682
0.0275721670132371
0.0350696515087385
0.14984710078252
0.127483334043738
0.0122819672128675
0.0523774280438463
0.079662119023819
0.0457632999977717
0.0959673680208535
0.013565733848331
0.048762453039465
0.0610075362965304
0.0183216178027944
0.0405417483860033
0.0140363970446684
0.0237598731377736
0.0177239250968856
0.0297771927299977
0.0363604704072621
0.0243123336986545
0.0397743761677317
0.053845807957308
0.137497174012846
0.0323338404019754
0.0322472941885697
0.0329392278304484
0.0310760421434432
0.0396155159774957
0.0171540795887916
0.0396061166097952
0.131137655543332
0.226731802970241
0.0631123981017232
0.796957862076584
0.0308899520026248
0.360547845413301
0.019966574324148
0.0460660225883008
0.0489539905784722
0.285103070901538
0.0324753324251985
0.383701199960957
0.0363087441027572
0.0183646027214488
0.0316625420508684
0.0174416816415574
0.0134913572196054
0.0240348364553963
0.0193782291594453
0.0220672904054188
0.0461177236349689
0.0236048808015067
0.0495989422974322
0.0155219070582482
0.0343165602343145
0.0334728065542714
0.127750417076214
0.0689872630111453
0.0161287553277269
0.0424032599173064
0.0190063023849471
0.023383572354201
0.0623438271867255
0.0347315358279894
0.0299411178442669
0.0193615544670851
0.0386415418782369
0.0176664966191045
0.0188297996892233
0.104383850405067
0.0178268440280686
0.151120637442606
0.0268448023764196
0.0177541191334074
0.0195104328655579
0.0149708951348129
0.222252971856354
0.0563012722041852
0.0484338574769253
0.0242600590315076
0.147814691740554
0.0268962273899597
0.0358401944653277
0.0321331229184693
0.288716754986354
0.0284618079141737
0.0275028437598349
0.087415620001976
0.0343894698721877
0.0168880858220853
0.0317706203897767
0.019797805925132
0.0402741166537096
0.183298068437717
0.0299079831962963
0.216356651547178
0.0242357064659995
0.269501657038938
0.0624260263720935
0.0230749152305073
0.0304273177377939
0.0364718805590694
0.0182447074280049
0.0789089271394746
0.0550737630839714
0.0351332843646908
0.113848040915018
0.0176741484961524
0.0330318784933447
0.0537615966970342
0.0283195770333196
0.0235941716059187
0.0582749262246924
0.030979424621807
0.0163288406016787
0.0247899608324353
0.0259585381842895
0.0362523121725196
0.25387559081015
0.179787022609416
0.10742233806577
0.0220176574200326
0.0181074835332948
0.0183277554455197
0.0157872652301672
0.0186860652419253
0.0228828857242054
0.0297519974355568
0.0466790906997301
0.0146707636801384
0.0262296997956861
0.0448928076022234
0.0902406212325201
0.0210466845066473
0.0650296161623647
0.0411450936704366
0.0465822646488831
0.0622572915405283
0.0122661584203313
0.0265085840119684
0.0799661125449718
0.0281656431712509
0.0260089607589215
0.311430578473066
0.0229999753385069
0.376483658778505
0.169288478745497
0.0400751191164419
0.0227826954490624
0.0181833809213184
0.0315377359322313
0.0331757179383058
0.0353593031881671
0.0861409271408416
0.0488479229398958
0.0797470005888047
0.0279206542495802
0.035658234327165
0.0176237185573052
0.0379655949184263
0.02528730864446
0.0165544315970822
0.0917179676518292
0.0690615424510974
0.0243417190927467
0.0610382707271687
0.0255461639132575
0.0181578074329298
0.0502742450667931
0.0490419475607922
0.0144298509339016
0.0540619602872952
0.403282371404248
0.0110673015739084
0.0190207485661861
0.0189093039255326
0.0376316689830504
0.111468630702291
0.0178480714533657
0.296734061261626
0.0390001493618431
0.174923743086636
0.0334066409968201
0.0155125231341525
0.0204986956551883
0.233426824322204
0.0166229243235505
0.0419539679018148
0.17547942663373
0.022252640461774
0.0642686338865986
0.13325069695096
0.0281163353474265
0.0316967445740845
0.0304054635746434
0.0545404019147175
0.0502302470103389
0.0221763332872752
0.088029425102369
0.0344705935309561
0.032995654766776
0.0652525941024494
0.0800289347685549
0.0428947245518567
0.0387082600678427
0.0138367876167847
0.0211573775764289
0.303479000300831
0.0420841169856083
0.204934166993707
0.0241412963348971
0.0157437778791983
0.0583761231735577
0.170802038237934
0.0769588728949404
0.0144305253184252
0.159988862763215
0.0372538683990489
0.335199456304628
0.187774514983538
0.0268178281503225
0.0228900699411275
0.0261077470345228
0.0241728579496767
0.0247121560312705
0.044870004626118
0.0258339727354101
0.0168675316760598
0.0216813733981481
0.027859493800024
0.0380431198806397
0.0268884871208479
0.0373030208143073
0.0369553383959001
0.0332423203932764
0.015265317335825
0.0683626253951955
0.0314737715497135
0.19135430368784
0.163082576858698
0.353755727955412
0.120428359997685
0.0281357166329229
0.0665847461864794
0.0549105095815444
0.0570885592878292
0.0301633835052913
0.0301439559328415
0.0922076866789689
0.173953124404512
0.0470861047384647
0.0476316646639611
0.046177641826248
0.0249787483882837
0.0876316747865311
0.0672454308221298
0.273537203463447
0.0507738961197841
0.0935827427989133
0.0228929187101728
0.0271191708513815
0.0200201138763429
0.0318834075724473
0.0660942274153229
0.0136825666707862
0.392816900709148
0.0427557101102486
0.0409816671327865
0.0272152512054511
0.0590822562898899
0.083294790464846
0.220641655454555
0.132368540066887
0.0220869946076025
0.0584703707624013
0.0336843498222697
0.299477958011832
0.0906301055590255
0.0413882679668195
0.0397817686271648
0.0415179232787747
0.208233778871793
0.143411348925125
0.0585316464909995
0.0176670474260983
0.0325018381926693
0.0709170159282297
0.0290236754322843
0.0159701518809287
0.0434740558368476
0.0384885962265746
0.0237862778820555
0.110323186944386
0.198884993152644
0.0988012829098604
0.0478744904031319
0.0259777850915974
0.0921799599707267
0.126952192382758
0.0704626644838513
0.0456958023394994
0.0310813625719435
0.0208551668070323
0.0201419993480822
0.0257874544268396
0.0147625176269835
0.156514660768097
0.0159834029047072
0.0176737894849939
0.127662869159261
0.0188223269682277
0.279958431195966
0.0301267892961021
0.365329164657918
0.0263753994027382
0.0287623822649018
0.10527615958576
0.065444913511438
0.0167208782286064
0.0167868749381837
0.0349317780642098
0.021719100359818
0.0486149898232806
0.042580064075139
0.181203532403634
0.0208421709866928
0.0251623079953106
0.024084852618563
0.0180959918583763
0.0252404960183077
0.0196869651326079
0.0711465110510601
0.021137229982282
0.0173459828566847
0.333075860745038
0.0616527097851967
0.202346394373237
0.051347776553761
0.0327493916481606
0.0316343360857529
0.0492053133767042
0.0223051682282499
0.0387217096929244
0.0230038237257169
0.0214746130741638
0.0252259274453676
0.0375865365436343
0.022449998189354
0.0264159170729504
0.0140893530559666
0.018269899608441
0.0541962687069752
0.0480679907732919
0.215239713637975
0.061787439750199
0.0254673924587699
0.0226317613159446
0.0350838625551289
0.077954325062007
0.30246339870563
0.0260863614980778
0.0127162530564407
0.0129473003461624
0.0195664056660163
0.0179484776478079
0.0605095337821736
0.0359731685997472
0.0410990175324176
0.156785626481276
0.0244449311716691
0.0137549745338113
0.0148872741800825
0.0547517481809737
0.0368953401041727
0.158057903679453
0.0595374146909216
0.0882132602854878
0.0376477411786462
0.229205194291321
0.0229553983881654
0.0250874993130141
0.0232186094217886
0.0312370608359346
0.0204155678545528
0.0320151161521646
0.0507748689757943
0.0139968132589312
0.266722777959692
0.20717517085753
0.036127807162439
0.0332497096774046
0.0341396876287765
0.0648505106716039
0.0267269591233011
0.0281263861803535
0.0185811381475109
0.193746399382522
0.036229473471531
0.0217916817266652
0.0648917801455915
0.256476543576133
0.0364785312372637
0.163383640125384
0.0186564197963933
0.0201196114408661
0.0440985396378676
0.0184452386018942
0.0221189167558663
0.0865773094974214
0.0974753759164308
0.0313217737442801
0.0432922459633463
0.0232652191264916
0.121630874276808
0.0212071560809455
0.0370665955051394
0.0220665048953887
0.0226847755272276
0.030224329637331
0.0356437259904842
0.0235961155422856
0.0241042546965606
0.110328901884495
0.112681089673923
0.0191354428426351
0.0305787837026628
0.0927976430062099
0.0169389061394214
0.691006970921215
0.0874692943188596
0.0170106705845558
0.0548147794559906
0.0493140942132083
0.0178779070712267
0.0799091228387947
0.115232764759928
0.017708100607773
0.171621043045495
0.0369252142094177
0.0644095345719679
0.0146578802095526
0.0725654487701215
0.176277615469878
0.0485431861803753
0.448908509974471
0.071410933663557
0.0542917133763177
0.0241991177934913
0.0234354374780612
0.0151481851038542
0.108885829335387
0.020579862669162
0.028361806516273
0.156896694132754
0.0194666411478558
0.0252567312542332
0.0255307830885307
0.0207699427246172
0.027347453702547
0.0428662881422221
0.0263219236510555
0.0492512851309404
0.0674273243443873
0.0210657173499271
0.0341387597079266
0.13276273166265
0.0393558600592532
0.032182468577239
0.0310468747625498
0.0232045419619608
0.017010742923132
0.0704532133473003
0.0589158678448258
0.0889151846922176
0.0300287124567541
0.0270065757762639
0.0206861045910482
0.0242996979026424
0.0151410291141516
0.016836849512207
0.0119627674180429
0.022847833092382
0.0551474005210768
0.0123892277682857
0.0290960025544974
0.0138595790268002
0.0245797390217051
0.471780876325162
0.0169733643982009
0.0375348342487048
0.0140627373621037
0.0326789576419449
0.136426603888731
0.0177760841406327
0.222517123046861
0.0152351874448001
0.0156204883259646
0.0862028151267907
0.0847344642167196
0.0327006230881907
0.0224053032158455
0.0247901074513458
0.0665658742772186
0.0603160740103213
0.157314305301851
0.0259640762538585
0.298976683511419
0.0549038460589014
0.124925554092611
0.0140516368564105
0.0256708817009687
0.0523678472514861
0.020976656497838
0.028838391024319
0.0259225152610306
0.020621756496012
0.0316158170505338
0.326607621854693
0.302559878679271
0.0609363419349847
0.242673518927558
0.273348277502068
0.0954437750845167
0.064885909693801
0.0705263793124532
0.0464744576810859
0.0277166187969941
0.0525526402332417
0.0701431760664944
0.390762492903338
0.263534340779543
0.025534090650952
0.012751019989915
0.0743735876330152
0.0434642639160272
0.0172490836766238
0.137386648406008
0.115321257626224
0.0226285769573611
0.117155049493324
0.0296539112696892
0.0708029434612977
0.0244136858639623
0.0576683436516859
0.353898146205002
0.129970540606465
0.409930638570547
0.0225111159405935
0.0381259676205544
0.181468458523853
0.0148951088481967
0.0196904264278545
0.0203138322987162
0.0531014658359783
0.0166912914784905
0.019016478847274
0.13486088186675
0.104739278429674
0.0349798591577391
0.0380776811515024
0.0434851864271873
0.0121565534718978
0.0260526222033057
0.0745126628506255
0.0491745376271931
0.100205589820394
0.249685391743947
0.0755104848975815
0.15512889736661
0.0574185093645757
0.0757494297581153
0.0211025437923044
0.0413997705677431
0.504134205357761
0.015556589671054
0.0267904224355248
0.0319615154870412
0.0632113893683184
0.057196622099966
0.0425426765612141
0.0194128372304747
0.0497006434849785
0.325140253797895
0.0397215683831458
0.016965350565238
0.0306531393357684
0.331707760842434
0.032447804744443
0.047177555824756
0.0351417128843821
0.0493605094385192
0.034858618707688
0.299380631084255
0.0331206673493171
0.0258714617213385
0.0422651572653794
0.0531630613890596
0.0427767582402007
0.149929426716262
0.283718017048792
0.0200812277338117
0.0750524708807633
0.028483781970434
0.0548898728988475
0.0180777890044407
0.0646238206721688
0.0667350810880822
0.0169375903701863
0.097261909695225
0.110389538239468
0.012159052134702
0.0199068069460247
0.0416591455933294
0.0253818157638531
0.036831892106637
0.403244699491529
0.64846288856161
0.0319562099927894
0.0298680603539206
0.0268816668541504
0.0282555722644991
0.0483116405526493
0.0215724172726779
0.0412689244611892
0.34358393565298
0.0662989382605848
0.0219015058616839
0.11100577537027
0.0156458395188659
0.0195012193151805
0.352133607910922
0.0244343648231624
0.0233715271284408
0.0208300760611641
0.0675471427704899
0.291955157973116
0.0312644155739334
0.0803157051198366
0.0929735009451642
0.106448558443546
0.279665111154046
0.0890363177120544
0.0242354128160246
0.0117155607955218
0.0357507958152458
0.0236477091437649
0.0316646156891033
0.0540910507509745
0.050100115321207
0.0220155291475943
0.310355228560662
0.032257911900323
0.0491914920366442
0.296270164216602
0.0311659091356978
0.18175534727148
0.0370923191658025
0.0217396627372966
0.253252805285982
0.0227008355853575
0.034066011924291
0.0341657824278751
0.0211950694545888
0.18890896573435
0.075117809720379
0.0146361730004237
0.0414623105416786
0.0462337427442999
0.0322400435741919
0.0590385218960826
0.0251678985507918
0.0264463271303798
0.0974757666700018
0.0458176889909865
0.21233442335482
0.0787400442301486
0.038969861272562
0.0862434448418338
0.0391558719080554
0.0422871443403672
0.076355848138911
0.0198770002948633
0.0282150045017913
0.0140453144434653
0.0701667102996409
0.589016358709323
0.046012796719753
0.0436592763727955
0.0174600743142048
0.0382529572709701
0.0269671630218186
0.0743582473325245
0.09939666386432
0.142205927726202
0.0300429537604468
0.152231967158906
0.0730430437731252
0.0155368846553483
0.0334981067744565
0.0385136889086549
0.0400134386701619
0.0179843802985208
0.0435582759272617
0.0227550041732
0.0456418517630986
0.0388187414549424
0.149281294373167
0.0270092652644769
0.0727449400627532
0.0703448358286914
0.116531209820876
0.0326856139489145
0.0189477268556057
0.0159810243550786
0.0273478652409293
0.347181047289808
0.0251332450447275
0.0360855210380832
0.0509744630649962
0.03716783965764
0.0231788638343984
0.012005135392763
0.0336565611835189
0.0402376419178013
0.0124235537131598
0.0418838650586483
0.260375714167799
0.0457385474977771
0.159938735226514
0.0328773727359061
0.0235758373723831
0.101779690496922
0.0779111302073107
0.0478140454567285
0.120953577839665
0.0257676239684856
0.0174692654672032
0.293016077446103
0.0475102305174075
0.117172711065777
0.0513737746817535
0.0207661798223499
0.0212931566308077
0.0249464532533463
0.0311519380628892
0.014454688306248
0.0350891143858549
0.130987940532078
0.195014259549483
0.023979247272668
0.0334032032446233
0.338697201881567
0.0142827301873405
0.03656854509069
0.0196685293323337
0.0252590151892865
0.0174640663867859
0.0205994897924738
0.0502516792963383
0.0273725979289236
0.213581606146292
0.124471890148434
0.0164938038872329
0.0293402085293569
0.057990743283242
0.941545652143978
0.255943052131563
0.0435786492151091
0.0581540888527817
0.0495976493894679
0.355454533615006
0.0186933052955882
0.420992921192036
0.0511825580393197
0.0401314113122698
0.159548298520376
0.0601573110025402
0.112810654297252
0.0210677087307349
0.0137565373569632
0.222831587525742
0.0169791168229436
0.282180756678673
0.0317567161840533
0.03644504924259
0.0603825298929446
0.133173933022825
0.0873630443176131
0.0217055790781756
0.0175735796901834
0.0369931065404158
0.0341081558740413
0.0239140540356878
0.0185052759353294
0.0311342035757311
0.0278985408463223
0.0306947828614276
0.252515979692837
0.0751407403297819
0.0345431473587449
0.0245458391101616
0.0409880463074735
0.0195953452405907
0.302066196605415
0.0280752666815101
0.0189055331772122
0.0404284699855452
0.309357241610136
0.454057805817768
0.0142253552290386
0.0218397049317516
0.029482755138221
0.0245154946177981
0.0395187705348087
0.0198348696489379
0.0278041399581468
0.0460542138298755
0.0505671722132011
0.106763740779332
0.124920935076767
0.0646203889407401
0.0330305195999192
0.0424418207088226
0.045703164799666
0.0213676726587448
0.0344645946696329
0.0220391211083776
0.0191125752212696
0.0200647194073553
0.0508367952693407
0.0778637899504289
0.0194571865076836
0.0209230102906699
0.112536086623553
0.0195644338202093
0.106558109556487
0.0276978641036887
0.0715028027411656
0.0197395621510289
0.0131157726616178
0.0152484056417783
0.0457150794477943
0.0258665196019325
0.0359920623582931
0.0216797945091782
0.20369324115749
0.0591980921248052
0.0188239783285306
0.0277583848245146
0.0316216756461159
0.0774866476231247
0.0159403458769717
0.0534292401377343
0.0439043147434353
0.534103936849553
0.0283822944333675
0.0929872982835953
0.0808660746798246
0.0271273723274513
0.0161965753269824
0.0404122172527981
0.0410842702796267
0.0245383154147528
0.178986849305414
0.0245705935192449
0.0145881904485241
0.0249310263954789
0.10284388168993
0.0295241333109018
0.0328027845255774
0.0196083187467266
0.0118176215612798
0.478873620744602
0.0473744685874504
0.0359850198118484
0.0631074364993591
0.0216492443604321
0.0877282749319799
0.0300635371713457
0.0227845271413643
0.0559646808765472
0.0168406619063655
0.0236470753161911
0.55151483040162
0.0210387972687159
0.0166718655533828
0.0301390960981883
0.063085733256844
0.23106586714171
0.0152383550825826
0.0318804970295855
0.0174106969687934
0.0273983413911115
0.0134309804631769
0.0113596309316422
0.0469897394091316
0.0623666410983205
0.0255092920071566
0.0233927419971514
0.0482667327997718
0.0240987701075163
0.097204073989144
0.0206168518267228
0.033893268847291
0.0369681632022991
0.317015806525784
0.0792732646204603
0.018280781809901
0.180509314566316
0.0335075928894633
0.0703050831168384
0.0532654682677227
0.0257801184188209
0.26968039449052
0.024891045580353
0.056847857326963
0.0509528968393972
0.16193418810853
0.13472842325171
0.0201303250860757
0.0487825009845415
0.053032051246021
0.0495043667041058
0.0281287241918824
0.0137175868135156
0.044198537963809
0.0267740629980914
0.0468361396952025
0.0311326740248993
0.0371590666082515
0.0429633747445125
0.0110674126261151
0.0529417103645149
0.0314812312249664
0.0151389033916552
0.512188104872849
0.0361856994901406
0.0195729642914319
0.130358175930636
0.123826144409558
0.0672870933879646
0.0256082069282694
0.0353926469374327
0.0435483437172562
0.042725823763786
0.317354727828398
0.0250555319229395
0.0311794730423626
0.0634074095824016
0.140286433936826
0.0291401194059987
0.136774083817829
0.028547589962994
0.0142986836499419
0.0311018695601618
0.0271025145340425
0.0266081730916722
0.070828299237758
0.0447282315591766
0.0463020548498687
0.0268247149709848
0.0319186400990722
0.0188599363467
0.0496732774091204
0.0718726761517923
0.0451614722096451
0.0339412627662067
0.0221112645628303
0.238028301269672
0.0506067704219627
0.0235586437979851
0.0162939425476008
0.0343594058008431
0.0202426415865704
0.029429114447521
0.320580204386629
0.0246052686580164
0.0241155466453903
0.0174431497750483
0.0266545704032164
0.0177724258550126
0.0656183607597386
0.0228579921397162
0.0671651917428826
0.111442484316853
0.156322080632301
0.0506494705160898
0.0986735915473089
0.0304600167479381
0.371034265234162
0.105529331284793
0.0353939316387324
0.0256337015605354
0.101273123854157
0.0156191179297579
0.249870021493871
0.437932328917382
0.136030272789623
0.0480863552207752
0.0462953912163566
0.0784210771866777
0.233489010915326
0.177856241805651
0.0194480164239188
0.284747240861218
0.108266719492549
0.0326394634804333
0.0172593223417606
0.0320437388396696
0.0825310556463138
0.0401451260010721
0.131187438459692
0.0230706241145961
0.730429928343563
0.0281449504800166
0.0242279895408291
0.0185918341334071
0.0218796136167345
0.0377499340842954
0.0169508675907509
0.0124575214645641
0.312229608361066
0.0148091656328221
0.0491757599428931
0.025365380161568
0.0154351288586942
0.0307294267301188
0.0425913760624807
0.0334680160646152
0.0637245499365293
0.155300585630032
0.176461339751095
0.0344676794043857
0.0189897670266986
0.0476558789681433
0.0189952078174757
0.0297090158207985
0.127197172075214
0.0391539049722235
0.058127266808089
0.0940236142566116
0.257824508496921
0.0297347070991928
0.0368452581500299
0.0144697678074868
0.031228891350084
0.0669300822895312
0.0155329805309249
0.0179295405587227
0.0466058448975658
0.0511064980333028
0.113363057361958
0.0326237982970499
0.0160532390840302
0.019968662021258
0.29974204572965
0.281345745208437
0.0421578428644583
0.0394360618903115
0.0941410355601471
0.0826251864203551
0.0318832466712483
0.0440551581326654
0.0296266565215819
0.315351619416412
0.0301976131472914
0.0343088247949032
0.0314070444372004
0.414321556882733
0.0606120197312739
0.0247176605227523
0.0391476716038211
0.0604898852304645
0.0326778774919243
0.0271418822695518
0.0423310351405966
0.0434139798567674
0.0989666821078492
0.211842782023722
0.208444181642936
0.0313163397857054
0.0494897377942422
0.0387693395240562
0.0233756245917127
0.0156029388606802
0.016944146416399
0.0687811099380195
0.305799786884691
0.0359545891141775
0.0636187862096148
0.0500343187552957
0.0497359769503377
0.0403038040359993
0.0241190642850743
0.0434622703307207
0.0168871150480874
0.0804749849212466
0.0578723930458701
0.0244535569691148
0.0421170328519193
0.294324916867869
0.288242749042026
0.0203127925437345
0.0186355586045179
0.022713095423548
0.0365115388374925
0.147500373851823
0.06552180202217
0.0256277620889941
0.132976519797609
0.0689475429339244
0.0369456567270622
0.0295129888591494
0.021048858318904
0.0300370262607485
0.0410872782517912
0.0385773694008701
0.0619740497267691
0.0399537452859993
0.184755675508294
0.0126522337619523
0.0350268488681616
0.0902531956848415
0.0861202602842272
0.385982225373475
0.0200458953891271
0.0422292432589819
0.0431856438658253
0.0312559294961008
0.174967355434834
0.0306555233692308
0.090193807563298
0.0449286248524549
0.0206264010720955
0.014277649731119
0.018714524435872
0.0169593094786408
0.055748653451221
0.104283788078852
0.0545453969301896
0.0547116856898529
0.0715268483775716
0.0163217648164992
0.0350151211188255
0.0369793439529311
0.0309347083163434
0.032010774005297
0.0359357231287367
0.370739083515157
0.126923567320879
0.0698361040791445
0.301327269698501
0.0191833484616469
0.219066018296594
0.0193645116066573
0.0212829952289968
0.0228432626830675
0.0235327803501909
0.0384532048925007
0.0263310235178924
0.013634372617113
0.0328488492915639
0.0309547646358918
0.0677248634726396
0.0171772848616163
0.0637213973902148
0.0214316130026948
0.0213389823740523
0.0352880176600586
0.0433633511349568
0.0165286159951134
0.032177634948557
0.0455467906162162
0.0308088225562897
0.0449188373870184
0.144023595662282
0.0536744458954185
0.0380701017411848
0.0530064556799927
0.015052360787627
0.0308961870468144
0.0151642220347559
0.109560285879038
0.0791893209749318
0.0276444903923235
0.103614502626165
0.182000750015637
0.0391718403489835
0.0925845875679992
0.013144412891711
0.0385872785527733
0.0412071377339041
0.0703884399168707
0.0258196653948858
0.0584736882459211
0.0185413974802856
0.040948289215631
0.0956997480926978
0.364677934160605
0.0112196908776962
0.0208551240737399
0.0343521916191241
0.0183233104071308
0.0187657912022453
0.0180419237176394
0.220503064313865
0.0448040843058155
0.0340837835235365
0.0182328960711499
0.0163285044081777
0.0255840429347964
0.0347467796625088
0.257606117915788
0.0369979196194221
0.0172466630303597
0.0312119950120583
0.0379832256981784
0.0199004743784504
0.0289158250460313
0.0418339919906762
0.0307736256740616
0.028179461951634
0.0233541146006549
0.033485141752576
0.308372220923973
0.0307635841913626
0.0200189336808757
0.0263919982821682
0.332666293684295
0.277645274574387
0.0278481906058502
0.13612886890166
0.270398567966062
0.0198083447775199
0.16286386828591
0.0169971288225497
0.0619474451691154
0.0237136844001691
0.0294312572374494
0.0334020382582145
0.273431586280939
0.169132960398395
0.0244580309638334
0.0459041614539686
0.0285227851349467
0.0352296535478141
0.0351817330207644
0.0391270469871149
0.0117402635175979
0.037108762687777
0.156154624013696
0.182596117828586
0.0589494126351623
0.0195225872439472
0.0704141037739306
0.282542621268498
0.0371919624410139
0.0242774997425772
0.049037285842427
0.0247948600946997
0.0341688412567166
0.0134626951814905
0.0369386742079344
0.173905516515116
0.119141310490169
0.0234656976133292
0.0251447803295266
0.0282642066737695
0.0268989039452939
0.0186718018044533
0.0239978488248103
0.0193747520598553
0.070673961691366
0.0383518719415496
0.0203596335005395
0.019389279074402
0.0954177844231515
0.200880281724361
0.0246596438964185
0.077375654373966
0.220008326457558
0.0444659545773704
0.0653439005479288
0.0226886601851393
0.0346034120497513
0.021042386956626
0.0263690769345863
0.0214662792707516
0.086098293650145
0.0229791374970341
0.0463240979148936
0.0256519588332015
0.0320621031732603
0.0404820626300199
0.0569310715570487
0.0246992623590105
0.0175398044535252
0.056274346097377
0.189594051373252
0.0238277409444622
0.28950334890793
0.0323399046654573
0.0254493009823942
0.0667913300047195
0.0143200015381182
0.0403341989605629
0.0298040748348501
0.050433851000216
0.196928877699898
0.208362191577098
0.0144849007886331
0.0209415477963066
0.10767059614659
0.329440444592117
0.0202962675057562
0.423588304877373
0.0166913268810601
0.0429568512396495
0.0578695270128768
0.0210720789246344
0.0272919939677791
0.0407326760434891
0.0176050270850706
0.0607221412869687
0.0216171569263061
0.0264212497608737
0.0454995554067953
0.0645676004679298
0.0725667363869132
0.0202865907774832
0.0573246511191685
0.158189626635278
0.0188097365842545
0.0661159498508111
0.0287396121210192
0.295978411457758
0.0321111219092084
0.252339981721214
0.296615195366159
0.0160822368648357
0.0355672733508206
0.0715862417826061
0.0181804634532163
0.11348995569564
0.0226255914322118
0.0378263332964556
0.0255513671021943
0.0838722956874745
0.0383913499571057
0.0304572550401106
0.0514739863349548
0.0255666058123247
0.155434296506739
0.0158752829214163
0.219668811677847
0.0575229093553679
0.0354782737452826
0.028431861650607
0.0299645454604539
0.0291382612422956
0.0178153114384429
0.0248550144583632
0.0398818161299615
0.0282584727574536
0.0272719186142403
0.144147084443176
0.040935975107728
0.024341732979704
0.0645418258057771
0.220856667150185
0.0397347050166727
0.0263807215816687
0.0254156431717575
0.0206604060282558
0.0652916750408539
0.0444214387082772
0.0333715403844705
0.0422078763204595
0.478116377313304
0.162969618543277
0.0269179357521104
0.0375593370620602
0.363400322074477
0.0828831864633296
0.0167773238831997
0.149146789429954
0.0423365168507163
0.0298188040652284
0.0357052450979571
0.059159363729799
0.0200730352937446
0.153932253150761
0.0192783151303715
0.0915901140120127
0.0339559693576096
0.0772781667208601
0.0408213221282243
0.0151066231207286
0.0324010719748773
0.0140939963005087
0.0743666656586807
0.023696189886933
0.0474141470645346
0.1119782794536
0.0148341351343335
0.22405533793195
0.016972075813266
0.0619422995479977
0.0523040557451164
0.0516513690378993
0.0140416246645007
0.0169247400489599
0.0280471321829895
0.0424003050378172
0.133160362909111
0.0185707047036924
0.0361301970205218
0.0470405291691791
0.0224224043941736
0.0176637566901687
0.0366942450144905
0.0205046309711056
0.0624857877197551
0.0764317489942412
0.0365221519999593
0.0329703549283974
0.0299116755541855
0.0262563664478085
0.0213660819140824
0.0317457475787532
0.121294067473863
0.0331584459677554
0.25658310044767
0.0170092944692931
0.0305412351784851
0.0158691500397699
0.0190319735407794
0.028382084743327
0.0577515849844281
0.0422132197720312
0.0361490085827215
0.0160861027064237
0.013804578085992
0.0291373614302177
0.165569672413691
0.0354819718380529
0.316017523850151
0.320507660450929
0.0807750033972171
0.0285688232867482
0.0373966125602347
0.049992345519003
0.014233982925598
0.0170518926270419
0.02805152102001
0.425877960403509
0.287907549307147
0.0170608765847306
0.0179015481923383
0.0227746597187443
0.0221132261784232
0.0356702135565537
0.0170454826613616
0.0785106467999723
0.0234602269480029
0.03123486121832
0.0599288983759048
0.271356110359644
0.0231936049622384
0.0332043976609387
0.0334346297773297
0.0628905144634617
0.382494348719314
0.0250929283585749
0.123389833036314
0.0315792402793823
0.0449104782802597
0.0153540173945247
0.0248259725522069
0.0545603048477666
0.0258389499476339
0.0242864148685187
0.0123545936937122
0.194128564994249
0.0245415896399013
0.0317944082939713
0.025616390783525
0.0451396534291377
0.085832075210838
0.0235870943109976
0.11754145675631
0.0556929162692392
0.0185488224297825
0.367626793270135
0.0312052077080811
0.0271289950283405
0.035276863595441
0.0228804227370949
0.0182384495940397
0.133037084831614
0.0337316573746884
0.0312337014073595
0.0176534726478692
0.0207746769045201
0.298788198394371
0.106096437211194
0.0167390210159568
0.0471345186772273
0.0243954147256554
0.0328816889060532
0.158917263120901
0.23476980334866
0.0308337922331649
0.198154849472588
0.0923903033632852
0.0796363099683691
0.09274003954495
0.0348481809752099
0.0317922729233546
0.0165766210208209
0.0294724069535
0.0353890043104067
0.0963813035309371
0.144410183946113
0.138682969347581
0.0163156749616416
0.0746056067934722
0.0237266763251332
0.015246487999852
0.0287548922569045
0.0390578817779213
0.0299990813083122
0.169614340250515
0.0315343469215781
0.0150490259898378
0.013192204672829
0.0489791499282182
0.027211175312616
0.0696783304261519
0.0152241752874578
0.0232174484363449
0.0918923319471243
0.0152315183227458
0.31065618432146
0.0708980128061841
0.0332148096044032
0.56599624806164
0.101102664042481
0.0204578014743339
0.020760426364628
0.173338934229059
0.0441994903683689
0.0236545968192296
0.102480777842284
0.0200075915685091
0.0295608500549711
0.029944231450696
0.080843283919272
0.0667420319462791
0.0202292628754806
0.038790382391927
0.0583287529222108
0.0227816483922539
0.0210666840583878
0.0222011757666197
0.0113889562313022
0.672962898436449
0.0259876139464385
0.183533559193283
0.0398518743191632
0.0227602875841645
0.0380664295844997
0.0432856354049098
0.0283375804125398
0.231140225410175
0.095858172766258
0.0394311964282609
0.375704114923347
0.200810919874406
0.109142494831298
0.0319312716085825
0.0546693492721168
0.0376660135124737
0.0207758207507597
0.0297935598521922
0.0252515319280071
0.0520740796076996
0.0258324361787136
0.0355589462290346
0.0864717231182596
0.0238414227336904
0.0541663301123993
0.0708204703538419
0.137786193030658
0.0454154290319527
0.0610265785797264
0.0896252939015172
0.0315823298502305
0.0449885038949103
0.135288040578387
0.324009356908902
0.0549991894489762
0.0714912217146637
0.0219324282918744
0.167195500308343
0.426635353941613
0.0334554225321906
0.0320750454793918
0.0268799550094188
0.0605649528115573
0.128444684283275
0.0146125210209822
0.0247468845667345
0.0301369520116343
0.116149358638357
0.0252017886392166
0.415975681321446
0.0492853599686418
0.0398488323083935
0.0455665347111376
0.254325482739256
0.0255374350395675
0.143264877399202
0.0224064969927316
0.0220138745994971
0.143374970617952
0.0844969366646365
0.0693421280652403
0.0244316768488329
0.0223595601573164
0.0793737512184912
0.199168433364136
0.0219490799882647
0.0744321444327088
0.0182791043782091
0.189374854537646
0.039373447820498
0.0302552953817569
0.0707533581013755
0.312871058872644
0.175390240863214
0.0145392919611662
0.0243218590589827
0.0256781977308791
0.360397266712632
0.0192195642773955
0.0287759158081557
0.0282285638088266
0.315709642999196
0.248088894856063
0.391408839032823
0.0146269884661388
0.0291429487137157
0.466115369972985
0.043397041722393
0.0269431266655511
0.0453814552339116
0.0364644598307331
0.0380524303322901
0.0607682662212771
0.0129120103439181
0.0149153871325954
0.0493664380081315
0.0455714321930194
0.0779700344499502
0.13924356226465
0.0151905733589643
0.105257418667689
0.0555565985303605
0.0862176626004856
0.0707362471215673
0.0235511244457643
0.0344834262662961
0.0338706563346292
0.0276995389716449
0.17055896269924
0.0482747955814884
0.518486171950333
0.358936684022451
0.0310725661052847
0.020814150551321
0.18034588236457
0.0742170068780032
0.10560487912806
0.0560035902974496
0.0172439209277581
0.0253110782603171
0.0180410415813839
0.0295624308364365
0.0204813337138899
0.0421990549482543
0.0364618309325675
0.0213520584137593
0.0331781401187379
0.0279360819227995
0.0295623114739974
0.0642372902822386
0.0288413810507671
0.0124380893925237
0.207700019554393
0.0222678275440264
0.108910240410227
0.0573468860938677
0.0635686028109198
0.0172238578476678
0.0627267900852813
0.0174540527653788
0.313432557562486
0.0732231055067634
0.0211709979815543
0.423461307871602
0.0914534025378507
0.0301385931136124
0.031409278638574
0.017805161652632
0.311267406128459
0.0166848782119896
0.0210996803480472
0.034753081670953
0.191449350705515
0.0297494047721029
0.025211829457471
0.0305495555865185
0.0260393447393555
0.0564286857524316
0.0488820024179778
0.0589522440160741
0.0525516287141917
0.023430808376432
0.137097168852902
0.0165336322786247
0.0300356005064732
0.0205176093133294
0.0181629211161035
0.278722053993163
0.0146509409583816
0.0327055337671835
0.0292501008245815
0.0512082777078498
0.020348509607876
0.0961394049693019
0.0267660721416347
0.0225217238491045
0.117843278698851
0.0178053573313583
0.0377996818848912
0.141479382046767
0.0298833148612214
0.0206002352112196
0.0180032879840208
0.0611701485213471
0.0290957972353611
0.0666289264978466
0.195380854687047
0.0311606688457551
0.0270067952847453
0.149182822373285
0.178718149194859
0.0362007354662501
0.0532708268244508
0.0247469448917117
0.0917959116999352
0.0223049787368857
0.0488773923818167
0.12030342443748
0.0620368145037905
0.340098564963389
0.0411869276207912
0.0609108811310497
0.0356749690376349
0.500362513139674
0.0178823250361884
0.0110906770232756
0.0238366655490935
0.24099714046686
0.0335883897034685
0.0150253368205283
0.0236664380011176
0.028727182562509
0.0247849436736978
0.0165218476193431
0.0675030851946593
0.237996032749256
0.0219564609157179
0.0382181474029526
0.237016805517604
0.0778256608019009
0.0338308420671466
0.211149313139471
0.0205818090852101
0.130008536043852
0.132660354976475
0.272459573879514
0.061855732679264
0.114628083691988
0.0459748009399284
0.0221165989865269
0.273706704867967
0.04267412094809
0.0243750870201776
0.0328686727138923
0.0142440505111779
0.0267472438690833
0.058459873669962
0.291373070111773
0.245487674095301
0.0307162877775752
0.204461536330321
0.0651447894224372
0.0146262487819671
0.0207469376643178
0.0187027630149441
0.0201225111935728
0.0136035273007764
0.0627966905961778
0.114315051493082
0.239003738679574
0.297669303991918
0.0235122820095463
0.045369704094585
0.240558064791583
0.0460321564868248
0.0476040215821407
0.0258441548557068
0.0319474600497142
0.222562436033641
0.383601074976049
0.0351475126069838
0.178513240162162
0.164130954287679
0.0280498114808893
0.0468846973503928
0.0265117956535572
0.0199844873556782
0.0376554600037045
0.102548706208925
0.0383605458747855
0.0621673188345387
0.0270799760754659
0.0226474731006543
0.0241142741140201
0.0736312218035143
0.121238796962905
0.0562167598218994
0.0455388472677565
0.0192463066596245
0.0938298542640748
0.0186470259672688
0.0441407412473336
0.045498134187896
0.0156630728202636
0.048400276158889
0.0202170670642324
0.021739533675657
0.0251523166039386
0.338568848736383
0.0135860559170961
0.163778070819795
0.0397516193115709
0.030797480100644
0.094653608194515
0.0615355069171512
0.0258428223698466
0.296471580311988
0.0524657958732107
0.0189709253925428
0.0662509403096412
0.0684754752066599
0.0116487197365654
0.0210345815068067
0.0203314166624357
0.0175126921810877
0.205962172881751
0.0329228606722035
0.0403247207120507
0.0536729821672377
0.0151121112863187
0.0241209833656988
0.0216465440626297
0.105886359010758
0.0532512042777455
0.0459272158935878
0.49336675830227
0.0461754200284871
0.0337787606236358
0.0316861497370047
0.0202240873463447
0.023026103528633
0.0243945455813897
0.0777656512959947
0.0438996340165231
0.341666657602547
0.0706911081984253
0.0219132122744417
0.0171832722646624
0.0592407102038283
0.052345927638923
0.0427995275901801
0.301180976060586
0.033455143771844
0.165283565680307
0.0396709396414233
0.0329258223355641
0.0577999242119507
0.138460413888016
0.0222534912704172
0.330794423986578
0.389286743575052
0.108540078546247
0.0179679476867477
0.0273063395921928
0.0598299617539507
0.165219159208405
0.0195970875770049
0.0328222754282668
0.0750091561103566
0.179888261526166
0.0270854667545267
0.0137514430076996
0.158129683722578
0.0176444505196431
0.0143477344155122
0.0856773811211524
0.0170766771252136
0.0667375586124598
0.101192600932247
0.021238690212444
0.200581719539705
0.0358491131150544
0.0322355104653486
0.0379084746547011
0.0280412981599432
0.0189886692830866
0.0516456157104689
0.0211941243552144
0.0908096809483515
0.0194116256637256
0.0462515482405883
0.0260633937169835
0.059946837030952
0.0199550953663714
0.36807352729593
0.199288929378765
0.0492941609833531
0.0306757229230243
0.109246713311949
0.0667078326287392
0.0233874301835815
0.476371385028456
0.597511808862253
0.0206192246043564
0.225404472249059
0.0264548574031306
0.0460826992468252
0.016480006564933
0.0708339869807722
0.0195145396204124
0.0179610046342088
0.0166250424268574
0.0486536781053333
0.030593743764317
0.0444626084127615
0.034901085902785
0.059311106784446
0.0302918016659868
0.0352938426128593
0.0667643729847281
0.18535827140513
0.110398266507427
0.0803751724544691
0.0236525281395618
0.048931351477837
0.0155350857372137
0.0530431710649403
0.0336495621240172
0.0157090179395903
0.0295104238452878
0.087237513830367
0.111538894115588
0.052090042248323
0.16000347014289
0.0249671646983718
0.0209866527688281
0.104396108680352
0.0149727817172556
0.0651721717078217
0.0443393915433012
0.0123187311533094
0.029199560731508
0.029683245517529
0.0237161000315839
0.0358844231997238
0.0231335928767279
0.049428741064188
0.0476003594535741
0.0218963123939846
0.198908868687957
0.0312152287451905
0.0262038318287933
0.0469725019771651
0.289661463327601
0.0997523482628181
0.0241599682549044
0.0340472256220745
0.0244693299598155
0.0349879450611924
0.01281419075037
0.0394193719145677
0.0310080128850846
0.0492760539864106
0.0235372241874727
0.0224962088122293
0.0437510665351007
0.101840752832926
0.0260481298598303
0.0117902812302645
0.0574496298551403
0.060128977111363
0.0298027359437811
0.0260451819900876
0.0283720981187665
0.126409645448022
0.040226711331718
0.0406143932720108
0.0228277861839972
0.0344835085742216
0.189503374729397
0.419372810281709
0.02868693933037
0.0272249762901871
0.0281389771309172
0.0112040578613471
0.0217642561530187
0.0864253452099615
0.020573747249109
0.0193779146076089
0.0716741765991955
0.0552049019367152
0.0401161217669173
0.0477281468694492
0.0192295477822117
0.0393228476805848
0.040822271658368
0.036572991960441
0.0413527045450092
0.035322299951438
0.0215107510066737
0.0354667756479538
0.0367399914373269
0.0414334844077258
0.097289471326406
0.0356814616979566
0.0752559425217516
0.0253610510966489
0.0624054295159422
0.047955449720393
0.162559055590478
0.0203941668499626
0.238879258253302
0.0218460311076484
0.0263592163448734
0.0183816034873591
0.017783857489417
0.029724328187134
0.01630572337747
0.0412960717049981
0.0285603468469524
0.0336897912328651
0.0470644349493497
0.0168469122764858
0.0434912380643525
0.0536203624086381
0.0197589343723927
0.0218415723307632
0.0316314006706371
0.0117253726917863
0.0484159093025445
0.0516551018326429
0.0189521355379828
0.0205447721534599
0.0524713670582133
0.157022641870408
0.0245013414715924
0.0635438918118913
0.052125966815323
0.292701870502453
0.0325947315333744
0.0297403824096575
0.0260460541954983
0.0851945002343996
0.0422501514527449
0.0266728862775193
0.0398553566305816
0.182683591911206
0.0150049901444159
0.0396132467976858
0.0682994643814446
0.176242132336871
0.0200692529812301
0.0858637977899736
0.0213944673534428
0.0523773118273285
0.0685052041160656
0.0250943500242732
0.0368423744228093
0.20527086130782
0.0343239062756307
0.0344880836916182
0.418706500508511
0.0241058466475461
0.0177948345120905
0.0209175005036965
0.0166921389570182
0.123023763644252
0.0595550438941439
0.0193875757174648
0.0285651426261022
0.0224973327503902
0.0180362976399829
0.0281387366787941
0.0783132809643283
0.0520149160738115
0.0265176939929492
0.0257309877309982
0.33766905467148
0.0579501669342549
0.162058285350699
0.0649453125891563
0.0193010052291964
0.0244303603352706
0.0280678981817249
0.014164587283515
0.310460821012359
0.0117245663428767
0.0238991415047244
0.0278091901582518
0.0207290330471785
0.0182219865313705
0.0205376009691431
0.0946443834794738
0.0166589530241653
0.0137842546027131
0.0162934058342075
0.0683936735791657
0.0818144147709474
0.0208874752807068
0.0437969871079639
0.0309577602624099
0.279517215272633
0.103767248854218
0.0361870352802692
0.0802119606593139
0.303939705741004
0.0378355394803566
0.0344228204730006
0.0299545033122331
0.0277661608126307
0.0303566380818342
0.0850789591561166
0.0321375148569253
0.0514741946731003
0.0291295895650692
0.0668951315828417
0.044918241768037
0.11143213532649
0.0443989696161157
0.0746599831939408
0.0561510283893269
0.0283861978490349
0.0426144245015437
0.0889251064919362
0.169403890448177
0.15068989504989
0.0274324934131308
0.0250467902890121
0.0943089517463312
0.0193487043068587
0.0160480107033175
0.034148041922552
0.0436581270634243
0.258294784476171
0.0260851948936561
0.0387015095318408
0.0922922980505202
0.0445094999882153
0.0245525909188198
0.0607097812452582
0.0339176085451375
0.0223190199662403
0.290176106962471
0.0746165277162377
0.0164686831047378
0.466724152429155
0.139527966532592
0.0506977674702909
0.0225573701784255
0.0333376446498044
0.0225266658107509
0.182999467612579
0.015293343507095
0.0940945766019502
0.102643582265595
0.0418387804100662
0.0662648460872642
0.0158931062919357
0.0777828639264855
0.0455028406889537
0.0263581566663699
0.0187411037411548
0.0431481261973259
0.275598396764476
0.0107518451750907
0.112947325613379
0.302195033466991
0.0190156710667973
0.0366755440316898
0.0114097367302279
0.024709352141905
0.0494432536987806
0.0396217771744073
0.201090085377343
0.0397935949430874
0.0499020632205119
0.0307747997794657
0.0207582002751123
0.0135815241729079
0.0159895922702616
0.0412428160149161
0.027335524045249
0.116673784090367
0.0583182542280331
0.0249600687153662
0.371781938378415
0.0664799305063778
0.160631164643832
0.0761593819401651
0.0388210826505987
0.0238368016210461
0.0198040662855999
0.0595348044943141
0.0824118227877612
0.0304733384488069
0.0159831834582293
0.367497575784785
0.0357153902511912
0.162806641491141
0.027506279650148
0.0276506140518059
0.0257631960397886
0.0315838259253939
0.0566211322075396
0.0864243858569201
0.120008425410197
0.100260361508379
0.035708693633711
0.0237452753350715
0.0298281367758071
0.0225440043565846
0.0425147881319057
0.0441690786768042
0.15896753124362
0.0277212787427059
0.196669164945794
0.0773343633653509
0.0199395399577807
0.0239030012503618
0.0625454219187521
0.0236921358559441
0.0276137877294041
0.0280148063170432
0.0142207365715081
0.037753133430566
0.0150277627371203
0.0790403841627568
0.0309020014790302
0.0334904302962183
0.244954817808581
0.0662726923120857
0.0128331712874024
0.0948223447082181
0.0870203766629184
0.53155514382168
0.0376352726955946
0.108539861326974
0.0498959902996294
0.0328567599768694
0.0154038986866593
0.0520088792964256
0.0435131702286293
0.167200090752968
0.0151797013265148
0.0387334832422718
0.0216354338771849
0.0716491953951627
0.0456721334130033
0.0142938578267585
0.0352975580397782
0.017856984505759
0.0227260455274312
0.156028574472083
0.676980991629585
0.0484686233798426
0.0392383829400328
0.0804229417895242
0.0521014620360309
0.0739598829951179
0.0551163839953248
0.0177129751973566
0.013114758935839
0.0184254193033521
0.0320461597488544
0.0195630446960737
0.0164874074032554
0.0256207601132454
0.034036814976116
0.112270685394814
0.018861122675616
0.0600275141689033
0.0203764471121405
0.0370301615524594
0.236451898198371
0.0337788476498542
0.0398564983561543
0.0277970840789081
0.0155926053909617
0.0227908044317462
0.0355369005409504
0.0533023660387488
0.434821871723489
0.0249790795582175
0.156169593613432
0.139565549130791
0.0271485312738271
0.0240367733989888
0.288356539646417
0.0136351649359477
0.0139009494221998
0.5630178250906
0.223251338711385
0.0197886302875318
0.0356749926826843
0.0354474944338364
0.0138889307410307
0.0171777089403193
0.0179499570540537
0.0299659736400192
0.0308669369848369
0.0175648608813122
0.0156842538247023
0.171811579495411
0.117331410065269
0.0710509095086176
0.0691736178237603
0.0635846144190877
0.0410056733652349
0.0423889696185505
0.32968948057481
0.0392035352446916
0.0252057757816096
0.01282169944668
0.0394221274788035
0.112264061464842
0.0266026063475058
0.0273379631117255
0.0882502930491812
0.0358010365913106
0.0179165330255031
0.0327935137097084
0.0246616362805958
0.0185503499813825
0.0185024931308087
0.107556037533918
0.0543536013253786
0.0400643546568121
0.0511046013368014
0.0243173879696992
0.0386811946642029
0.169051988251006
0.0756966342362888
0.0617862295465231
0.215110374909973
0.194464771511117
0.026839816657071
0.0240918650432565
0.0602193665517137
0.0304025139188098
0.0236863946752431
0.209287103358028
0.0180442646699838
0.028260584116008
0.0371763814222831
0.0582473886717693
0.0167806308787648
0.0198706599340817
0.0756026345201595
0.0142326648503429
0.0316784700067623
0.0247622000162871
0.0248104025224244
0.0267157023283572
0.0882591863539986
0.426992423250494
0.0684840115637564
0.0271879310539275
0.0158862665138495
0.0480707303342238
0.0221910238973553
0.0272568340407771
0.262999811584011
0.408010944808162
0.0596506844429483
0.0846262987691574
0.331864682070448
0.407637268821339
0.0313486509927288
0.0171777635131679
0.181937837913666
0.0336387948808781
0.32754384065846
0.0841037998333277
0.0638868266255838
0.034776042557332
0.0180839192608946
0.0175523688111913
0.0200578087268599
0.0392192400998672
0.0313083103806168
0.118730937158111
0.0346380677528189
0.035584418342703
0.0451121437043412
0.0216205397841747
0.0404092244328116
0.0225656106643192
0.0126771544547576
0.111858389426021
0.0394008303648172
0.0262999251606295
0.0168979775349814
0.0349688547960241
0.0328854196300082
0.0644003753826517
0.0261351722648514
0.0204382598135257
0.037827564539188
0.0200190341877049
0.0220764930194628
0.0181382877723941
0.0222619711049094
0.0257267962213168
0.025072144004166
0.0597119611205265
0.0310156146814633
0.0140649368015494
0.0523325162376664
0.151652881764095
0.0517839532998867
0.019057615551698
0.144934873165958
0.0221631379704608
0.148783532239105
0.0243445800099283
0.0295053101976243
0.233184515410628
0.0347667094593884
0.0704048843005234
0.0552990927700904
0.0130510486253672
0.0208873340656507
0.0179354960246024
0.0442901995478699
0.0403169788152757
0.0324069112829954
0.0270978017323275
0.13048908694836
0.0513338316567085
0.0818184414314564
0.0718771013822515
0.157890091591581
0.0240756364917099
0.0349247934173974
0.0310638788310285
0.0244562977227391
0.0516937647218122
0.0322566049490289
0.0395590498623564
0.0362988856630695
0.0427754169539268
0.0167618600961944
0.0690779095416335
0.504256051490067
0.0817121864487942
0.0197174420086468
0.0449036262193375
0.0273597211808094
0.0240296934751442
0.0250830346541917
0.0209086377761922
0.019920038842907
0.0454506243499013
0.0473317298849879
0.0570329636167682
0.0742726986292983
0.0422136721896678
0.0153984428942643
0.27651723467652
0.0181934841714235
0.0606420135342161
0.0763978727581629
0.111032837162397
0.0176392295909543
0.0600412033637603
0.0304909821286872
0.224982878361402
0.126014771568793
0.0150210327194272
0.0117121624373126
0.423469743152082
0.0383300655739381
0.0204731287626672
0.0366453660307036
0.0978527022653987
0.0288284770438516
0.0238077042014462
0.0616905432520268
0.0450644176255108
0.0702427916016305
0.0240056021613705
0.0423167327687296
0.0992747806890617
0.0224709783442372
0.405039663471169
0.10915857756864
0.383852492062611
0.0572885932804775
0.0513576919386387
0.0875104527856513
0.0232086059804032
0.0274306519547198
0.0508504702813667
0.0267109833414382
0.0573418990865034
0.124811085483271
0.171410329040093
0.278017139114523
0.334564054364332
0.020831701812807
0.031022439297065
0.164015541011399
0.0934460207588225
0.0479249679049331
0.293995038712802
0.0685919667235985
0.0572137363278265
0.116735286167978
0.132680260642301
0.0366119743419865
0.0255456388428908
0.0130082209048276
0.06420895682339
0.226744911952846
0.0698198412823316
0.458614668306648
0.0666760915329784
0.0213188222473966
0.0337246892404624
0.0186011844820723
0.0720509589428354
0.0208306135662795
0.22688206437358
0.185758684103976
0.0167403909989837
0.0190931766997042
0.0875497243315649
0.0667222356247998
0.100079322113607
0.0163771131294216
0.0212655297330759
0.0404767979251859
0.179180534999924
0.0989236578635759
0.0218434447219543
0.18342680791866
0.0174874802344798
0.0248104881515878
0.763166719343431
0.176840578117214
0.0203298909893874
0.0904735458613161
0.0759938703630349
0.0349332863798836
0.0624119093682586
0.0202941351053848
0.0216590772015079
0.173490438393751
0.0521013900890597
0.0745327887905086
0.0343273940577155
0.159240263807799
0.0601087956475548
0.349100543313627
0.0295746479909731
0.160315439556344
0.105454706727525
0.0371471762452625
0.0180633210819647
0.437294052119846
0.0201151524563284
0.0280325602118644
0.0242403206777855
0.0206023443925415
0.0385182320969
0.0131404492885647
0.0962863803727215
0.0359955083335172
0.19215997270186
0.450074129846069
0.0810868138799515
0.0242246862375932
0.0585721086731006
0.0605758041909211
0.0558249478379647
0.555276280480957
0.697584323496785
0.0248196891953076
0.177699033586765
0.337399885185147
0.0304590845732915
0.0194533372165883
0.0266596737578571
0.027231375364015
0.0390551312077867
0.0317333321109918
0.0568492095621579
0.168184612861885
0.0186748238543492
0.0224095843621132
0.0807357175154097
0.0898932422332597
0.141333261644646
0.0850400651009104
0.0450424180785071
0.0667199068921897
0.0741941181549572
0.022724726847243
0.0291204230482107
0.0403733450660916
0.0373396404886699
0.015570297069486
0.129958712005726
0.0200923124797933
0.0727632870855507
0.0300469594453655
0.0111383924581891
0.0309850979933982
0.036046385915222
0.0668457170981313
0.0167078545077481
0.0891892956874547
0.0373521754337401
0.0311698334768965
0.0337295365710757
0.0175900985746728
0.469008417411613
0.0242759967672676
0.0740855666970585
0.0468336682538986
0.0451577666390754
0.051129491168798
0.422413913484484
0.0293505676824683
0.0185602246366347
0.0560316461918506
0.0239947026919257
0.0266765775918588
0.0766697505463906
0.0488179028632758
0.0389076288913619
0.0425812247415787
0.0760478571192668
0.106605336143753
0.0630162680362724
0.0225538195801226
0.0385650159815073
0.176127865397229
0.0318267493468248
0.0153089573126089
0.0207774238697148
0.0381106998854603
0.0370835631298951
0.0781903037556029
0.0354611794776194
0.344560348354864
0.0222790834187183
0.18207184799825
0.0492436939639518
0.0256013036286219
0.0898930219007088
0.0302484302826414
0.017484066194546
0.210592806107195
0.0225700425867315
0.389150336959978
0.212824247956374
0.182318437884245
0.076907053288338
0.0384482230417115
0.0303438790259659
0.0650600356334943
0.0268161445520777
0.0595633920030185
0.0194431976653649
0.019017922039334
0.0329908162765308
0.0234360648759939
0.0243808082404785
0.0135661099810624
0.0828806719855275
0.124053631945887
0.0418460751760916
0.0451833002141446
0.0262285398021416
0.0218535932704209
0.32314881830674
0.0904535984625634
0.0334203531898785
0.0205154524358493
0.018968498787628
0.0455162271243378
0.0415597464043943
0.23265922317552
0.0221442920798137
0.0229459395005719
0.0503427453901892
0.0305677470375886
0.0275736013291303
0.0833261204937969
0.0405578633512956
0.0374124857158911
0.0404446920484098
0.0384861165775448
0.035952712778007
0.0470661857448355
0.118338354640645
0.031890285734806
0.03434250520973
0.0497856001683075
0.021452740580501
0.21008485311145
0.0337292519476119
0.087473446356475
0.0294755105990999
0.045680243029502
0.0456987173066952
0.16124369999742
0.01674850921554
0.0570474759252559
0.0639666302898298
0.0479955701244646
0.0495154432692442
0.042900895081614
0.0512499486240403
0.0571441577358141
0.0146386747885297
0.0150241358745525
0.0281919178829254
0.0157996260716331
0.0489210410524137
0.0244625797819273
0.173431390219471
0.0428548459353488
0.511809803521127
0.0514946363917147
0.0171674193951957
0.0345377418181226
0.0287976257130763
0.0219840802232981
0.0425186259168546
0.0244618110142452
0.0152761830877286
0.0715973822999321
0.0811681216845984
0.0176715218817138
0.321994355443125
0.0328183716109834
0.0597493342378103
0.0204584921301539
0.0527912711420316
0.03344968755182
0.0404830090054238
0.128792198408328
0.0443384956953266
0.0283070516639581
0.0531316409928281
0.0237538732086236
0.0294646505011443
0.215054847916156
0.0429659739262408
0.0276266920813808
0.0148982860128895
0.0365524418224783
0.209176157379857
0.0565527657749696
0.44238058244459
0.0282083608089843
0.029624522057521
0.0286135258834214
0.0528136893842696
0.146772085845344
0.0276720184807153
0.0407040004143941
0.024525308645353
0.256940071751076
0.0234544136740934
0.0656415323533057
0.0189909759678995
0.0427511469348975
0.0346624425395698
0.0379768461218561
0.0599761816830645
0.0219421158219729
0.0153627484501671
0.0185835795930196
0.0278757351913625
0.0753403960372537
0.0621912767739918
0.0857407058125009
0.0418721549076668
0.0156356802354552
0.0608005004331381
0.0347709659317154
0.0246636438713104
0.0803731533730599
0.021639349296888
0.112290916408571
0.0230299437906157
0.0409342175579117
0.032317409763147
0.0375483771717213
0.0279224054329408
0.0294256740172758
0.0277244388264644
0.0244345511705298
0.243766884302713
0.0279298709070928
0.0257306026991555
0.0567453206706952
0.167678561042829
0.016736784638111
0.0204433951768514
0.355032034464477
0.0148537293338252
0.0264570847320235
0.0254371836013529
0.0146878221091021
0.0124253455128774
0.0273329475787253
0.0419028669523686
0.0226826298641353
0.0713877962181822
0.0214807748355602
0.0232056614512541
0.0182874449543406
0.0440401042807902
0.119421589687384
0.054050234652078
0.0165747492799058
0.0295068866776499
0.154121808580734
0.0156027301691731
0.0862474509500575
0.338759270441621
0.0133562624988985
0.0596185616194414
0.272651669434105
0.0597068913701547
0.587327873409348
0.0379268273950062
0.0210487623031697
0.0306749986358655
0.0862515671008696
0.0215007935413795
0.0408411901717013
0.11040257965598
0.018350187199719
0.0178298707597177
0.211070149078963
0.173121289825655
0.0137183517972744
0.032681404120194
0.0696593976674587
0.0292810579997044
0.274251544815353
0.140490357873575
0.0270400003162795
0.134638371396267
0.0357427554517735
0.0489045805878378
0.0846577597797807
0.0231971361191705
0.17424975609606
0.0224625074477701
0.0334950371312127
0.0745443248094759
0.0330248188411908
0.0341707751002818
0.0362376730012975
0.0365547511043551
0.0220171529887036
0.0269249391555787
0.140842758221949
0.0595637939353991
0.0341944733011007
0.4022263208328
0.327171343031056
0.0159642735975661
0.0206902923341275
0.0790896656352049
0.0231399293824577
0.0387888732586192
0.0289019702071415
0.0720643766115676
0.0175028912394189
0.0738029718880115
0.0123041026610628
0.0895437659647776
0.0201521432428677
0.0209714441347227
0.0318608397914268
0.0211436370397583
0.0164524518250313
0.0538758585686747
0.111449705152772
0.0257365944627225
0.0207148586907609
0.0332759698642354
0.0226557346307498
0.0276933818498341
0.1047454057908
0.130295603668148
0.12087058195973
0.0286530222848497
0.255342130757686
0.1906209532248
0.0145184731087428
0.0121625065798497
0.0297753703905446
0.0668449772797107
0.0282450095859967
0.100705872874028
0.0241819836913509
0.0232950231962422
0.0262723800902496
0.061440944767796
0.123236058529665
0.0835793274634652
0.0212667468347605
0.0232142657034085
0.0965539751006755
0.0263738667358645
0.100614185274027
0.0380851257940206
0.0613529790055303
0.0185511103546878
0.0446554816875911
0.0193254512871608
0.0413589353539597
0.049321369290252
0.0234194884098059
0.113691634953973
0.0883511962678597
0.0474491248190063
0.0298739686688074
0.387949190835745
0.0758433441448038
0.0694688830660465
0.0296964518287969
0.0810673838989315
0.0613805721306959
0.0258353106505957
0.0263275959028742
0.340034708585367
0.0289039984598589
0.0332334141070002
0.157495604712904
0.0430574217782483
0.0381299903829668
0.0246051570405659
0.0583011986646696
0.0289419717697682
0.0241103128828922
0.284388107786501
0.0567956821534028
0.13594606229277
0.0152311728706247
0.066572155901351
0.0785191023359244
0.033068221280993
0.0260106435108209
0.0544457148680315
0.0222152314215506
0.0798789989413894
0.0188496498369488
0.0180191773609169
0.0232047730233202
0.0441863069127185
0.0370644231334732
0.0256643067157749
0.0254972113771574
0.0366783676117502
0.229562854516969
0.0694313078570362
0.020577389675856
0.0208684307696464
0.0916714477465271
0.101217634396277
0.0202486324440773
0.03151307702148
0.343059095064789
0.0422140689248459
0.0297805553638593
0.0517993663571376
0.0168342050548186
0.0899573200829888
0.0623749619512191
0.284544639152088
0.0208107037351137
0.027971307800726
0.0831191426226722
0.0190416725154183
0.18163616104578
0.104594417688867
0.0734138176212545
0.0276617635972303
0.0193239306478092
0.0474501180630475
0.0270571079990748
0.0645295321244584
0.0612344967096406
0.0245932870765479
0.0183889148242632
0.536665311946838
0.0598823827573425
0.123031500100762
0.0142316926548869
0.17841925062761
0.0541204422624216
0.020211060121637
0.0192382890897802
0.143818572381636
0.0506288046333574
0.16061501916582
0.057322998435885
0.0532489806673481
0.0920526105039477
0.0645212065224772
0.0399059032914019
0.355276720077731
0.424106483767395
0.0501515039544352
0.0932095030921765
0.0193721423876784
0.0327670029195619
0.254740300582817
0.0270604042630879
0.109917294494767
0.0213532336084813
0.015064206568551
0.058619471581893
0.0146666250686403
0.0302495068538444
0.0413520373597103
0.0546087573380213
0.022631514084853
0.0159003515646756
0.0313542275225704
0.019021213127877
0.0189657126358585
0.0633216270856109
0.0351282465141975
0.0314494316415863
0.102320258439278
0.0486260569828375
0.0471230373688628
0.0610264956033108
0.0405327391027903
0.0297083483727222
0.201664517198473
0.0399919014708052
0.0443555390393852
0.0319477879082298
0.0484046421323684
0.0552809899610043
0.0227074144478889
0.0416663429420242
0.131561452930756
0.0599488455494045
0.179032265925899
0.0228308758771793
0.0673285845180151
0.0155104806290327
0.0269601135586692
0.0176357126023369
0.0576779528134944
0.206135642784203
0.0347348940790181
0.0275968350641493
0.0332444804801256
0.0216227215560209
0.0466050990133795
0.0132707126267838
0.0124030648568386
0.039035566267127
0.0235722534368363
0.112604921426844
0.028508208429156
0.0465137599172894
0.0733419049171895
0.0297744840279901
0.0278702945128503
0.0479277364720487
0.0262581716439723
0.0236606104636364
0.0420714338612453
0.0740398907872511
0.0278015572765226
0.222416449928333
0.0220440550548258
0.045089220670009
0.0346563427635332
0.277691799554708
0.0836124695283247
0.0208334345760537
0.0311326378620053
0.0251974295731673
0.0267417906729675
0.0311094066314159
0.0233444055527589
0.0301197768087651
0.0290672364097625
0.0163458404410675
0.0247670184913375
0.0343630027882734
0.0307710739172452
0.0825815258880441
0.0237747322419001
0.0717817234978019
0.0241899150091671
0.0423047023004379
0.0234651195282045
0.0356782346080584
0.0601455177273578
0.0236170244666257
0.0294168692763358
0.481061394498685
0.0358225863964548
0.0233943511925811
0.181702049873975
0.0706202163129055
0.104004343436579
0.0316414107330973
0.0527015510939985
0.0507063988464105
0.0241100687701327
0.114335194165146
0.0566356364596192
0.0140961716817884
0.0166353262594627
0.0145285549229655
0.0476991993250933
0.0163368219837501
0.0654974323253371
0.0197871713830098
0.0151551633750132
0.0464111251371045
0.0352913456370838
0.0454583461234663
0.0312073940562988
0.0717582075856645
0.0245311722697088
0.0252316571856937
0.0338235528028862
0.0326227010222554
0.0564040908218196
0.0756280444327497
0.0315566703874848
0.0833628131341134
0.14089005428517
0.237463578136994
0.0261484281052142
0.0826721240366072
0.264578714909046
0.0316985051972548
0.174400753909292
0.0118636591118168
0.0238139910808448
0.218827105359194
0.011880857409999
0.0544886413505289
0.0292022889045534
0.0390954953020177
0.182733310571702
0.179854295660784
0.331789843073285
0.0590741921657656
0.014838986065451
0.0588108267330664
0.122252100210455
0.0333485382274092
0.0378624694522605
0.0489488147409702
0.144578490241304
0.0827922967654286
0.0327200506703763
0.0157195250518402
0.0423962890799593
0.0146701199781078
0.120418704725437
0.503569750125693
0.124689566099029
0.0298923559950453
0.0303304187982541
0.0332422916378061
0.0208955393663833
0.031805845199973
0.346089713058662
0.0235826294621386
0.015942147539394
0.101365915152683
0.0214520225823164
0.0948491735260175
0.0632481231194464
0.0803183879934578
0.0594362254431972
0.377010929336766
0.029755408984469
0.0535326247063906
0.193590557928913
0.0946383117354812
0.0271086884627098
0.0242266990911127
0.0167783161312543
0.0199513777327042
0.0213719358366139
0.0361425352172945
0.121738353154284
0.0679549281006374
0.0316490944764582
0.0277240031595412
0.0496846350056103
0.0509376661631113
0.382552916766626
0.196282401143279
0.0441908070850932
0.0189958828153791
0.0491305017354431
0.0144409005832556
0.0158681384590538
0.0294086397266067
0.023990463279971
0.047995713755029
0.039973220789839
0.0194167956726444
0.229169096595888
0.0371692225096945
0.325519452267948
0.0260799712894502
0.0245871525964119
0.0338759282905438
0.355919438708631
0.0512602663505209
0.0595628667881237
0.382292906824398
0.195667484568078
0.021592835519806
0.358615968265858
0.0908717776281145
0.110790495127387
0.133879662251317
0.0442728212716185
0.0222768746260955
0.174702551758364
0.0306870772346258
0.0281381378214781
0.265023133584618
0.066981246097054
0.0843112388510058
0.0496017202714971
0.0591716331051522
0.0231815095562502
0.852462012447078
0.0190029914795768
0.0137646550191251
0.334971103536136
0.0226722466298609
0.308082644238262
0.278623489431396
0.0139449409462105
0.0133696997870533
0.0133479905427797
0.110022362224381
0.132608166593636
0.0212289241602689
0.021069470632575
0.0230588085144634
0.046848068163745
0.0300161580190162
0.0448667300659927
0.0367880505918681
0.111317918309688
0.210869574770956
0.0644105937509613
0.014864841783531
0.056822994397119
0.0296344399126392
0.032098528704918
0.0730933981205235
0.136769033512423
0.0287970088231654
0.102120401396299
0.0162538738319719
0.295876772742464
0.040310852477331
0.134185777086151
0.0196772152892801
0.21944017261603
0.0285119684082893
0.0417967502188945
0.131416096155447
0.0532556226821522
0.0828414024288426
0.0191294654083234
0.0251201562857246
0.0325736412075915
0.0570677727564857
0.0989735659781069
0.0214299560248896
0.241325994298112
0.130856387054833
0.154338440232635
0.122941188581119
0.0414234444543541
0.177924084517847
0.0197366418275286
0.27939086879676
0.0666508723957052
0.0427040415430196
0.0471654232788264
0.014925947958857
0.0134763333385292
0.125127795104291
0.016165050298009
0.0373152107041193
0.186076530087084
0.0681431624634842
0.0597937013019124
0.255057619974576
0.0468099586240407
0.051460165293489
0.0436053902901689
0.026126562184602
0.0239441807562809
0.0246092998212924
0.139391420911271
0.0345174895259754
0.0790581989613483
0.0354622079225797
0.0128693941209117
0.315474039204595
0.0181943016283336
0.0499583727210396
0.0257526575133378
0.0270111985659078
0.0195778864981696
0.0163331123357365
0.0406326711325005
0.0428018622106046
0.0368824539312125
0.0907511972118696
0.336826707142783
0.0273729836607804
0.0893809305118268
0.0555544438011935
0.0445857665575859
0.0205018282962189
0.0216351646706479
0.0669029030084753
0.284254352802747
0.163117366242862
0.0224571087416515
0.0199926655290511
0.0311949914559541
0.0355090492974613
0.057290687910244
0.27235600781269
0.38080679535642
0.0349688724589815
0.0338016615266533
0.0467372986214952
0.31026903681927
0.298881564307246
0.0601640086059315
0.0669037404064114
0.0349343530574196
0.0174322535753442
0.0304067172003987
0.120077190287789
0.55695531033962
0.024993299940777
0.0121583883509695
0.0452953000535567
0.0318007797812118
0.183959556217214
0.0484351209436645
0.0579834234343979
0.394469314895126
0.0172983035605796
0.118485444374496
0.251439782576509
0.0209867510283667
0.0548474593146361
0.176821868558386
0.019450463133163
0.0426454857600865
0.0707848342762214
0.0412534155060604
0.0515592294773152
0.0703431415255394
0.0597213440550797
0.0152141905616605
0.350322412617007
0.0344823925639795
0.11715560585415
0.365186362122412
0.161676572094845
0.301666244430752
0.100995536467237
0.0187606609714586
0.0179175921630809
0.0910437442130502
0.0620898382557873
0.234118040857359
0.0654764284665255
0.0157721878518486
0.0205080804742384
0.0237614876984911
0.14747519644906
0.0887891830842631
0.0291492146964693
0.29328592081175
0.0177552845980743
0.0421935471892112
0.0719314326058802
0.0293471945012771
0.0162833804847103
0.446149611359073
0.0594051264757597
0.0309079116509154
0.0282040840123837
0.117816011374644
0.0181618992417531
0.0510146015573423
0.0738126576452213
0.0378833861455489
0.0380008889386503
0.203447361486245
0.0225553840471898
0.140372768468227
0.0750960917479202
0.0691660176267481
0.0755543835499757
0.111959106962667
0.503971525708512
0.0555418606827247
0.0398892763909857
0.0237212856010892
0.0472838305864627
0.0187160845438357
0.0391337957076504
0.0575336080976453
0.0208707327718025
0.365747866738853
0.0300707608948624
0.0385286204851386
0.0482294204307821
0.067639182625546
0.0683936417566989
0.0267938379098428
0.22705613429845
0.0152497123696531
0.0665144386992447
0.0224431425870381
0.0793105125510171
0.0303116565688221
0.0321008051365604
0.0272922955657325
0.0457109206092289
0.0662093896916802
0.229882156170563
0.0202964922474713
0.0421538769824722
0.069300764244152
0.224134945116797
0.038597466840752
0.0236207563492866
0.02243021537967
0.0210375053619495
0.0289916144469667
0.0560093367038984
0.62053001237408
0.0172988971954341
0.0479213285806016
0.0223894617950289
0.192831622733917
0.0326594680745834
0.0391967036207463
0.0251207712584955
0.324050285242094
0.0159045846120856
0.0710353857633584
0.0374624642654575
0.051479716526639
0.0305922127160072
0.0185099772880682
0.0243786107461752
0.0993421877997891
0.0214731074693745
0.0522822569590818
0.0234766499752613
0.0383957662525063
0.0181097363308862
0.0251893670069817
0.312599208633826
0.166758629286198
0.112248948119397
0.0897176271924308
0.0317536684817611
0.063772922148351
0.017745342523008
0.0111661958495433
0.0338808474878958
0.0314512620119137
0.0484636988988317
0.0346819459129764
0.398980168299478
0.0282061327200352
0.0596058811579644
0.0352013053975959
0.0318130694189901
0.0361560613320751
0.0660150883446318
0.0316276516740021
0.178724327351309
0.0254079138436512
0.0259567168362942
0.0172035212354195
0.0336904763942646
0.014263739519868
0.0783385006124064
0.0473576636465984
0.0339439555183281
0.235439795060633
0.0208854772363294
0.026092004176895
0.0125554469531463
0.0443178116220775
0.0224873925755278
0.0432386014406296
0.017191084689856
0.038536998485479
0.0440270810761208
0.0638627059709388
0.0277622756988293
0.0230552949465503
0.0281770392985417
0.414076345257544
0.0783554403880989
0.0355298760251113
0.0410195138780999
0.042819676500968
0.045439698594668
0.175572747979702
0.0326085634487701
0.0310599576813045
0.0163243361937457
0.0325363609795139
0.17124736363102
0.0303770018463966
0.0225179287859933
0.285667508680386
0.262321898156525
0.031738077978778
0.0129229372044831
0.0251868392831899
0.0152025191986667
0.137962834807874
0.0834024430460471
0.024421937309327
0.147871162326461
0.0490459436890779
0.0768455465025716
0.0270674790801673
0.0615934557324668
0.0112308917514871
0.0945337354248083
0.0328434831729113
0.0381762854509986
0.0464582649748169
0.0803702295790332
0.12205396278011
0.281639476081114
0.0214652181273105
0.0238069693348417
0.0272282515977563
0.0304741741212029
0.0720749908816548
0.0216945881220849
0.0195972311822788
0.0880423780231506
0.0565589974006649
0.0382739570573593
0.0405249274358838
0.111049392245281
0.0372745395180994
0.0479827689878831
0.0281066407447874
0.0900839604468306
0.0935681582190253
0.0545438073151145
0.0595903165926951
0.0483186562907113
0.0388243731775711
0.345728998615434
0.023933913930069
0.033801424417654
0.0720916814162621
0.0305821156975401
0.0251687960378314
0.195909245045026
0.147438863022603
0.0343146941803443
0.0492943864667672
0.0882996130362552
0.0159156032140635
0.0140414574653142
0.627333422294415
0.141788003005627
0.0347895115236066
0.055127498492427
0.0293491520523624
0.0625903729452048
0.0491605018692366
0.0144868582995276
0.0564020031368044
0.0551903393497297
0.0362827403992151
0.0514744429560252
0.0502275525202156
0.045520127124311
0.117637919079566
0.0187903017827009
0.0206891926781304
0.0759577017082162
0.0363841808202809
0.0424423923767869
0.153155639305261
0.365269662714968
0.0560010405212968
0.586690849374659
0.0712292194587056
0.0293079940996948
0.024145269617312
0.0443142358892724
0.0169853419703426
0.0434146100477999
0.0333584942445897
0.09913580792736
0.0236774919490323
0.455707090766744
0.0283121893129251
0.0238574547982818
0.019152677306873
0.0850116265320694
0.0252553114574721
0.0170387699507403
0.0957162468850546
0.316116716607425
0.0168141269446606
0.0470899628132355
0.127213420398821
0.13594950230195
0.0201684611431719
0.0387168855495261
0.0476084613781644
0.061846237647615
0.187717774197882
0.019486843143387
0.0350638319536093
0.17277894583915
0.0191517605079553
0.04303969313327
0.0243191741696891
0.067770784369231
0.0455838173909683
0.0234302612259834
0.0243703845682951
0.0445095464989485
0.0380054077313679
0.0554179271932125
0.0524552530109716
0.0288569596097725
0.26854134302379
0.0210872942351351
0.0174457642773817
0.0294844876731789
0.0708927610326018
0.0643366498760808
0.0269986930996817
0.0775446654897105
0.0210002619953387
0.0399168219630357
0.0174381256586689
0.0370783585973943
0.180302025382285
0.032091671960006
0.0193443079719378
0.056958622700899
0.049176353120852
0.045174879674049
0.0208381178300424
0.0256043962856339
0.350775957517206
0.0525193938024199
0.0575784754208438
0.0187503665872149
0.0160796441113882
0.0636314851949268
0.0257834746122877
0.0440970661154247
0.386502666516405
0.0192083149586876
0.0500471735578241
0.0501790760478392
0.0253974089590106
0.0136843712002005
0.018725450333731
0.0295363496307229
0.069056387155942
0.0190420024110839
0.0413569145434428
0.0248887862940965
0.034950068495888
0.0382454304291854
0.127332978856964
0.26967973162947
0.0399689265328156
0.0246691943084605
0.028793493816349
0.105407515156121
0.0295885606795804
0.0653043660189161
0.054719915436923
0.0424842308524909
0.0219194187994831
0.0913088187455931
0.0413918551936018
0.0380205344635694
0.0223561057481695
0.0356151381188282
0.0497795552241973
0.0291186605709001
0.134942638821626
0.0254657323400456
0.0423424299206745
0.106750764207771
0.0217231935169613
0.0310873558307231
0.0262826473540041
0.0205959966636962
0.0174853419526247
0.0288462330897282
0.0752994320015224
0.0332701386157296
0.334084341764597
0.119044589154782
0.0128432225710381
0.119194483163656
0.0230400660482906
0.200120091429607
0.0556839805875533
0.0245567850444651
0.660495649336074
0.0268304151233111
0.0296917637775537
0.018800013854865
0.0516056113194084
0.0282339399990104
0.121526192149679
0.531278010682991
0.0426944442580924
0.0490116682653063
0.0235131010568644
0.118002934596282
0.0180047754457451
0.0221796437391572
0.0128710672586563
0.0394054628701133
0.0203028293487637
0.0585432759632775
0.113548263004597
0.0355407282940361
0.071526261543354
0.331405086138856
0.0338668357047242
0.0444669737646077
0.0404830085281427
0.0277299377649567
0.0890700884970751
0.0290109230305855
0.0303424643268064
0.0130892640478369
0.0165252440839207
0.0557513731024296
0.0427625195017914
0.457875546387503
0.0745789408741586
0.0286137217655217
0.0225911502477835
0.0540316224894277
0.044287762290095
0.0406493855274293
0.0295801838684206
0.0511960934637486
0.299052945955927
0.101140957982495
0.0202429993237537
0.0576972655746253
0.038654567073185
0.0168291462131283
0.0190497909071226
0.0275850345946829
0.0151781271264882
0.0325505571513066
0.0178479702907643
0.0524479985832912
0.0444745938484402
0.092993002677902
0.0210970647425184
0.0136583571496498
0.0142297724386507
0.0378019280627548
0.0431810635054548
0.028078631720261
0.0361093688396335
0.200095750744694
0.0367029666597615
0.293956640189314
0.146190242066005
0.0555593583673462
0.0302127886917531
0.0177088973469536
0.173329397414252
0.0950357399405899
0.0151222556881323
0.025923842883913
0.0286193187994416
0.0154573890978332
0.0133103404697382
0.0146959827111139
0.0384341402894461
0.0276777666659149
0.0309039073219152
0.0561329721953451
0.0446695759552122
0.0382315138212529
0.0284399179079116
0.013873963663611
0.0551311781561374
0.0290182516968085
0.0305975173863085
0.0377304700969298
0.0733233559209081
0.0414934255040575
0.0215246570489989
0.0803307792994117
0.0355886639354766
0.032272369022762
0.034631163082314
0.022687249312927
0.0169327800120242
0.0491800126598716
0.0232631240887904
0.234499367489728
0.0749353001660899
0.0250532939120712
0.0286843505586157
0.0843375927148238
0.0591827343012759
0.0203200042287751
0.0355979938629218
0.0145980915458269
0.181287546197538
0.0288538430576593
0.0716374001740449
0.033924145426574
0.0955146352201854
0.0468481501878159
0.0225481502368036
0.0339243330530355
0.0247676202251026
0.0168387961629109
0.0292642285249709
0.028557649036431
0.0364075003570161
0.0355525998837775
0.0238359100367901
0.0359179638744668
0.085054153458781
0.0217346549780685
0.362981958449827
0.233266709796421
0.0144328974316934
0.0271790982092648
0.380060835820501
0.0225023242510463
0.0315034522236543
0.0806262844664394
0.0355016881585515
0.0443502882746086
0.0152718141732306
0.0225333916129294
0.0612940661697382
0.0501297650696326
0.231367670017116
0.0157655312276085
0.0462420016605409
0.328371334474146
0.0191817970764497
0.0293023478166923
0.0225968534855348
0.088990830654034
0.0399242760810594
0.0225428613385881
0.0568668345958433
0.0889702285621603
0.051457758569441
0.354198840303118
0.0375005354882102
0.0179537774216033
0.0188754684031896
0.0522085430060595
0.0188452244348366
0.0328467806945996
0.379692374359236
0.0136053923448152
0.505590316533495
0.492229519442261
0.0393214575932735
0.0377757229691252
0.0902389015882762
0.0194418524439718
0.568069804916817
0.0381415526461147
0.0213455569192806
0.0190350628103014
0.895277475056737
0.0234077808797035
0.0491896293962349
0.0385697346978499
0.0299118447586798
0.0370402938252467
0.0212585858669254
0.0345533801118527
0.0326740119397974
0.0468584018922675
0.0240833886094211
0.023047321757661
0.0267723666361876
0.315741475766199
0.0778264476235982
0.0359356736173493
0.0141752525829058
0.0304443085298153
0.0749972378642022
0.0172022039642135
0.333390315700271
0.0988040865667499
0.0192404179502897
0.0186850481663256
0.0265820545381212
0.0344530160780873
0.0881750357566082
0.0206701659969433
0.196133999567357
0.0236425473847535
0.0194305143417255
0.0278080245181398
0.107660951030575
0.041092931248614
0.0232095223520784
0.0476752726443565
0.0199388612387223
0.0152741946008462
0.0189719068347859
0.0578907458366632
0.0142058044968639
0.341344860651137
0.0216867378068329
0.035923638605121
0.0454717815017775
0.0284954343876213
0.0141401543430366
0.0211613183455156
0.0475267073439249
0.0490513693123565
0.0193264217334527
0.0553410512995051
0.0516189661888886
0.113707211285773
0.0474282172686973
0.0167965920302069
0.0267786008291333
0.0372923597038061
0.118612631571489
0.0326105747293924
0.0230964486302656
0.0223192229924541
0.0196225415287775
0.0492135855251328
0.0720442083421588
0.0308609034955647
0.101138099776959
0.018332149898648
0.0327478461453465
0.376220592547773
0.0418850992021787
0.0285613102729653
0.0430523408286785
0.0839714381935342
0.200954241557867
0.0183436173007394
0.0199718657687711
0.039429992527816
0.0226038241607382
0.277965068179039
0.439061869400862
0.0554658712376303
0.0533575622405258
0.0358944607607911
0.0235231554703826
0.0838710696515934
0.0786947160908201
0.161081830889644
0.0231644777872265
0.0208745216687186
0.143925365026822
0.0522642395402086
0.0254492501635228
0.0680234943799073
0.0362256004520218
0.059204918363797
0.0453001568258029
0.411299445823392
0.110754788589463
0.0869396462796951
0.0449383903875411
0.0637400583636801
0.0627228602730731
0.208095994723263
0.0324931556944854
0.0335437364356859
0.0536721012041827
0.031965059172411
0.0516124895477622
0.0800683571747989
0.0390038931064664
0.0439175022203521
0.0385700590553417
0.026945932199138
0.025025961201127
0.0203077193725154
0.0610421921331207
0.304498735083387
0.017665569980019
0.0484154821590633
0.0526386696107678
0.0607369129946934
0.0136130843769017
0.0432197601913969
0.0209741147212787
0.0212011577420019
0.0552573169064657
0.0298035702385386
0.0184711139933854
0.0683638831465399
0.0574121339653703
0.0247442674270011
0.0794589954230713
0.0556152275080791
0.0200948718877261
0.0706465023741462
0.394723820009025
0.0173313435888062
0.113117964510237
0.214043934553368
0.0268053446828695
0.227601042956924
0.29774348325732
0.203250776699944
0.0598365750561085
0.0229034295025385
0.036052421793608
0.103667160934429
0.0264411470582462
0.0201941852125499
0.0171646745013892
0.123411873257148
0.013600493261241
0.0341524727409526
0.0526612286765491
0.0247611788294694
0.0311885865150047
0.0212723093798702
0.0712692035435693
0.0272723088413385
0.0513142993800551
0.0153474509974545
0.0419623194849564
0.0266504085222584
0.367197597864215
0.0916001949087227
0.185594120450162
0.0256767572535822
0.0219214636405042
0.0200598747486087
0.0550267262068805
0.0283009703950422
0.139220121826122
0.0443185065923421
0.0204272011214212
0.0295496298413067
0.0176426822920353
0.103902906471199
0.0328418447190693
0.03264911361655
0.0140517540721507
0.011107327575365
0.0391908420862021
0.272823663267994
0.0137665986323226
0.023458669501309
0.18286897619391
0.0831269181377488
0.0177769760597428
0.0430041914493325
0.0214676410035164
0.0178387975955667
0.0358582238671863
0.105193445963791
0.0280357397454987
0.119983771015085
0.0820454777723194
0.0189903289390294
0.230416318008193
0.0451248792636533
0.0526592322064145
0.0173524495813424
0.0170800176239992
0.0382137921495983
0.0623925790781382
0.0396194804795429
0.0185283339531917
0.0344057624835625
0.0222459903173634
0.354375676944404
0.0523964948245654
0.468080740800854
0.0619762027107929
0.0129558546846688
0.0204279638828432
0.0682493634728104
0.0328598870229869
0.104589152466605
0.0226820132122019
0.0230836015264112
0.0228190664116965
0.019061617486325
0.0422873423625885
0.0182244029463573
0.0270587402623
0.0351775819924782
0.01748417668413
0.0261789311545664
0.194244932436599
0.316535570453817
0.172272406069572
0.0193899602364383
0.0129821630643464
0.0244951137213345
0.0404058412424695
0.0144256362030826
0.517248930824864
0.142601847091451
0.0221205968855931
0.333843817978273
0.0305170710060699
0.0243442794879027
0.0141472330971399
0.0278114632564829
0.0170303587855581
0.304918635711404
0.0298098830112856
0.0583040282653346
0.225172287692555
0.0243919391482867
0.0381313590924702
0.0473698714255018
0.105400137630328
0.0343024274330844
0.0215414399102211
0.0194604009939656
0.04178038768414
0.332347716450152
0.0444479041087728
0.02140833262059
0.0102550484576663
0.578682236015578
0.0559885730810776
0.033497676850466
0.0317777441799774
0.0206085207387819
0.0159270379474317
0.0289734022324236
0.0547383133974256
0.0232410591252351
0.0253005930720711
0.0253673178110477
0.0259127776228405
0.123758556937069
0.0349289643707777
0.142821223504846
0.0179606916325328
0.0610937015053546
0.0772399276856918
0.0271932583348744
0.0332244145969937
0.0332118969911778
0.0234829643942497
0.0498224885415524
0.0479440066751418
0.0552141106820557
0.0773931777185353
0.0230293530181887
0.02525775492484
0.0203409811657214
0.026107947600567
0.0187454395622994
0.0183029616006558
0.047629442004828
0.0179203256618216
0.29449303387335
0.0413005178066905
0.344715939917796
0.0613939970060773
0.0680898587599574
0.0433086901362659
0.0509774744611106
0.0134488380731895
0.0726507901701793
0.0479838704134676
0.0281643045945087
0.0390791188097274
0.0188617386969476
0.0450394518661026
0.136475187168535
0.0370332384300784
0.203440708481098
0.0224496499599588
0.0425390178774214
0.335972356434921
0.0189150629723362
0.0147559345325463
0.106991074624741
0.0388645456330283
0.0384196081652886
0.399940141853894
0.0584657560011568
0.100309158072001
0.0301733529278561
0.012994750837482
0.075513029779347
0.13688446188322
0.026361198711575
0.0207661389253197
0.0256790453277493
0.123775987605126
0.033886832294889
0.267201330234351
0.017257247008644
0.343520366100623
0.063771765063167
0.0391922900446072
0.111613715113185
0.0895594077693199
0.0306986666306452
0.0680794920525484
0.126659603255127
0.0364253364806949
0.5003583100605
0.046998795592516
0.0474553681270879
0.0362152563333782
0.139878732903007
0.356224892759556
0.0135131530014993
0.0193451506668142
0.0364814271873411
0.0671383984579246
0.023955669637293
0.0146798049074087
0.0996587924984146
0.330161627907006
0.0962498750493791
0.319991280738366
0.0209628669585739
0.0724865463464043
0.0528054515802951
0.0376817052866716
0.154816955714782
0.0375214614521434
0.0521554171319056
0.0174988972949364
0.0287024218970299
0.0819466554720327
0.0237129654629948
0.107077528434096
0.0320535120624645
0.045849819905492
0.0215688884852278
0.0351401671564537
0.159707324383
0.0484647463532308
0.338579947433619
0.0297253332255825
0.0493039823226968
0.142041933650123
0.0650034427452192
0.132878658411485
0.220134933328953
0.0235643780476887
0.100576397189364
0.0391685686077625
0.0231593841042014
0.0280581433399594
0.0926193721096163
0.0951025287483756
0.0204037230596819
0.0567900393137909
0.0167975875452979
0.0438206809498556
0.024145473733391
0.0319326118806396
0.391407915835112
0.0850114579071422
0.0191023241072551
0.0221329074044925
0.12731066662997
0.181248247184775
0.0763849720840888
0.118375902506084
0.135783807436857
0.0224087452381319
0.027266907920706
0.10101804499875
0.0198399627654899
0.0560762336521548
0.0952033692472392
0.0212478941395295
0.0444576725267238
0.126104195981903
0.0817732969438161
0.0186117933041165
0.0156597983070559
0.506351766024807
0.01635553959982
0.141259317683888
0.031481752345504
0.0352667435003806
0.255299849313908
0.0115966302582584
0.0224589047843583
0.0626354325522087
0.0711399567220713
0.188780558107287
0.115431428684732
0.0245781115864727
0.0774200048677377
0.0262773906514222
0.397570318000252
0.0135249223410611
0.0481083739513768
0.143926664625883
0.369927289139474
0.0418170225564009
0.330933386573231
0.0256257784226878
0.0842158995566059
0.129952569564094
0.0173092755850556
0.0101876873089922
0.0234169186381989
0.0247040143916879
0.0300435275592876
0.155298042054877
0.0783222515728444
0.353997226623788
0.0213664483289898
0.546204692934589
0.042423126100307
0.0126709211795831
0.298873930068454
0.0363552256487965
0.0552813158895727
0.0165928576662179
0.0229314405729703
0.0166891682046184
0.0245952271006076
0.0426215601928941
0.344397049601063
0.208105589757362
0.0275650246711414
0.0202921076607716
0.0213616382562391
0.142540685312685
0.0418840298954418
0.215823595149504
0.560123610061955
0.0374391334921806
0.0461526738420826
0.138501364006999
0.106400990547478
0.0227296418312901
0.196262208348425
0.059152905437976
0.0224455024287083
0.0292684370106958
0.02287276265994
0.0302792612296065
0.0496221528286724
0.0432443611296331
0.0314004992174133
0.120479038435158
0.028407497793975
0.0288924833762442
0.0443337403382839
0.0476092443068376
0.0256717803615696
0.0232424876758803
0.0804619906775317
0.018630208654678
0.0836486996540287
0.0269387102603698
0.0218106873635385
0.02541953782616
0.164267895643867
0.235282555818575
0.0500089570221292
0.167556245128691
0.130533926517362
0.0613425931999689
0.067401333754693
0.0226690409092117
0.0335050147146679
0.0576695877675236
0.158078115404531
0.0539418064695784
0.0678119603442085
0.0232014621682701
0.0572110112273498
0.414091277907481
0.0169992828321402
0.0341015148839627
0.0407587097706516
0.0519921683733046
0.0174838557442552
0.0282231667898655
0.0404690633841722
0.0259578457662967
0.0310862199773683
0.0237566664221344
0.0367828688418074
0.0261107488909413
0.326704653782241
0.0472466594861318
0.0346101598462411
0.0245273205662146
0.018668199052554
0.0174226858396029
0.0370553946884299
0.0697427592034562
0.0146141475468673
0.0297377588449426
0.0709155331916565
0.0457172976367054
0.0268313859306096
0.0237442860903117
0.0187860815587841
0.0403562572918286
0.724405570410788
0.271580877526893
0.0576630477825448
0.290840815467556
0.0282096493068628
0.0160861544455313
0.0437595523903216
0.132843852747893
0.14000868431454
0.233020313685456
0.134378913962166
0.0251971047250468
0.0163965672253679
0.311507298252004
0.311566613954337
0.0468098649362512
0.0891779045837714
0.0264636466921561
0.0432040245631923
0.0512189063030659
0.412587157972493
0.137677846442211
0.0276131263102287
0.0204465395477676
0.0342652367539517
0.0616062757333581
0.0141284449315493
0.109430592866803
0.591649463510336
0.0203585066532501
0.0413359720941197
0.0922937002840108
0.293140017110966
0.0329270790432908
0.0179550770892088
0.0352680992061567
0.033372263160795
0.0326462097817133
0.0830384025471233
0.0356705317751709
0.0297698984480705
0.0257801402777168
0.0209584104867427
0.0525540138005853
0.0339326072215898
0.0955954034657498
0.0317736668099095
0.0166415476996162
0.356870005775955
0.0675222528084277
0.0147542655698218
0.0349754137760327
0.294841600121163
0.018438792655876
0.11603154817477
0.0369372661117331
0.0258762608467649
0.0270221564835753
0.0154289291487508
0.118831795849428
0.0245952162777726
0.0386213263159133
0.0406721783217448
0.0343172355667982
0.229982584548567
0.0493656308841778
0.0404127315987888
0.013374649580585
0.202343618465606
0.0144996677484842
0.101282452971505
0.0506094904490706
0.0311684607762394
0.0241066624162102
0.601017496730321
0.128228976499138
0.0166260525060721
0.0308086751275007
0.0482821380878292
0.0290854989660771
0.0719307322085585
0.0812778868211754
0.0159992889808859
0.0540782002981283
0.0277988102431215
0.0247155703181605
0.0398092438447205
0.0293254106977296
0.0315549483072961
0.0628496084178107
0.0315652096987808
0.0305700708697139
0.119316941608979
0.0178178945510372
0.0565040725342913
0.0360033527389205
0.37956310139471
0.0339516248204441
0.0334114532983656
0.0278609402743855
0.117678730458805
0.0126518228746159
0.364227896001597
0.0881487376747857
0.0324923824863039
0.0411634096892945
0.269596433956583
0.0735953408585309
0.0597719162947217
0.0283165880964565
0.0175526502266028
0.0228865565650839
0.024664051244278
0.0313599560802865
0.0316149896661519
0.0438865001276757
0.112538778848967
0.0218609500542089
0.0233454516344841
0.186782320533439
0.178735697636602
0.0462516532807153
0.0978494493168795
0.0235969543423403
0.032094958599125
0.0541575304187187
0.136470013943242
0.237696138350886
0.0271406697826458
0.220508672607478
0.136724712947194
0.029875382158946
0.402734739500234
0.0381921653252401
0.0247971718677928
0.0852302507128592
0.121640300541676
0.043342474526101
0.173000793284349
0.104293594614131
0.05533932773583
0.0206248573999361
0.0264430088074826
0.0374442807165663
0.0727719425698648
0.0595964664068872
0.0783204702251003
0.0287496914627576
0.0389234714490533
0.103039313437577
0.0339220961494318
0.118997847516067
0.0382545330271299
0.0728742275363543
0.0244311141990142
0.0154415616591045
0.0236099679781962
0.0278584565472016
0.0227563302133725
0.097228993659826
0.0621961419975068
0.0358036716740095
0.22480030704751
0.046924070187927
0.0164921748953245
0.418844898046286
0.0765326168934501
0.0453482648662421
0.0757940470562224
0.0320384472748067
0.157799991134977
0.016913809691978
0.0288171867495279
0.0221820972586181
0.0445125145783248
0.0446640210195874
0.0624281912825267
0.0484387668354517
0.0467346311260396
0.123172567066307
0.0950364703737001
0.0610959023368402
0.0202147408976695
0.169265992814829
0.184600580361372
0.0514617047876079
0.0583956810773617
0.243669116506967
0.0166152210762947
0.0324302223161043
0.0322017577118017
0.164428753125301
0.0379690756157049
0.0355146430565257
0.0176054345727084
0.084543973981894
0.0194147090331455
0.0461607750386566
0.615479058400462
0.0247685261900625
0.0483964650371533
0.068955946964577
0.0446303820622859
0.0261063441355249
0.484321517524396
0.044370353796092
0.0174589625721239
0.0187246727489848
0.0253673871272033
0.0186286762679062
0.256179696281697
0.0282815415380381
0.0780132902191893
0.0219569547463292
0.123121469439927
0.028315288100339
0.0578486700449251
0.281511996365757
0.0388752473482909
0.0141876147081712
0.0697870359519646
0.0680771726750412
0.0382226318844428
0.0394890264219895
0.0707067817337126
0.0614967429698053
0.0224791632768317
0.124956537877359
0.019854805869434
0.0150488150312368
0.032999836391956
0.0222618679361926
0.0294066120874501
0.0178675122721823
0.0360771944361698
0.0254710603542303
0.0275180400721688
0.0222800203631016
0.0889423447032366
0.114718456747548
0.189642787582288
0.0428586914033961
0.0669675147127524
0.032024542165746
0.128154158808295
0.0179906075860789
0.0308214149977352
0.0439640193513342
0.0300383527618961
0.0160217332069396
0.203096113418278
0.0152020438556618
0.0475837765690479
0.0226918709947797
0.0578384842176251
0.234800142696446
0.0447882126503076
0.067346444869027
0.0832753181584435
0.03354878068036
0.0176093257726162
0.0521601738834245
0.0246193070561969
0.0181632282725811
0.0219361772144377
0.0141062811431702
0.0163942548440881
0.095163532275015
0.066368357872459
0.0186723869020168
0.0945700704412969
0.0972332569329092
0.0164775416310534
0.0323957028859454
0.0119832409907506
0.132542906590943
0.0456647953135758
0.050345560975673
0.0593247389806081
0.0293060113237976
0.028152093445205
0.339505254778446
0.0148383913178085
0.0590318176473142
0.0244831576514964
0.0203106727225271
0.0252724126838579
0.0446181517874379
0.017003931466573
0.0163588643140317
0.0290671099907594
0.0683603110058831
0.0516277900892125
0.0362401351948414
0.0424390487635827
0.0332159599935633
0.0168448789869965
0.0196776262705051
0.0192382592005674
0.024782757997526
0.0204048212819948
0.0362528157063931
0.107530369980736
0.0118083741651087
0.0639115177085886
0.0343012201212752
0.362674920652896
0.0654445337735976
0.0315340653164429
0.0228757120710484
0.0521430151830093
0.0267910386898529
0.0341526830755641
0.0204378260507679
0.012326493259495
0.0308746169563862
0.0441570374634492
0.0664360966866484
0.0650583481340924
0.0148015281376858
0.0358039577586333
0.0466191613015593
0.249098127571956
0.0253605587846718
0.0497769014912399
0.0465930775452585
0.0562458318397576
0.034225387631819
0.0637752402077381
0.0535441292688004
0.136286484187505
0.0233883526073861
0.0243262615378119
0.0191707712459093
0.254995081262152
0.414851334804392
0.0565619704176246
0.0169608344681094
0.0658121751110083
0.154393644296454
0.0280704815575686
0.0190886254167565
0.0132634742653339
0.0459756195621611
0.097216930417325
0.0188360950448257
0.0211030798668672
0.0338419392300395
0.015346938916722
0.0631368349106781
0.0636101320104311
0.0242348237844536
0.0225947525638833
0.0863600136832953
0.137241704693626
0.0317317589720802
0.0253766004970401
0.327512545528227
0.0216241456482107
0.0424677994575984
0.0203017927238189
0.16272515545207
0.157120339957582
0.155653030837316
0.0698827047847337
0.267387563171395
0.0851783456709991
0.0256768076748736
0.012101702971996
0.0417730161192533
0.257206686925112
0.111188407232265
0.0292830177551365
0.197388052164687
0.0154457438394282
0.274742851372748
0.0274035167817873
0.0242398013199179
0.0849240313467586
0.0137589221523739
0.237534395388404
0.0585916710345064
0.0179104503889562
0.0196719349326137
0.0527015929804592
0.0379576910077041
0.0521752263504394
0.0209469371747209
0.0519223190841713
0.0430704118831649
0.325715201607696
0.0232730543160565
0.0448550485823326
0.29448335267554
0.0618351959363496
0.231933906160831
0.0927739886535028
0.0212999475558726
0.0186187609371474
0.0141914940197604
0.0160892970749683
0.0205865720179229
0.0246483481786208
0.0634097601262002
0.0192370103237992
0.246184974911849
0.0372089190953505
0.0532526624775322
0.0899255459538148
0.0367461444653432
0.073890163340518
0.0336216104344205
0.0531775440961168
0.0186365778859685
0.037838198665557
0.106188654051564
0.0795399625086194
0.0633870406827584
0.0551821872210657
0.104127333071625
0.107731621934749
0.267619992939938
0.044679486902434
0.0992005423893707
0.0442003820565713
0.0255601385449996
0.0608342440547841
0.0185778710241286
0.0284136498109553
0.0335137599951945
0.0181587977920958
0.0195608792209213
0.0203377101163109
0.0585192828318616
0.227771774447799
0.101593620233275
0.0318585424127881
0.153675951776841
0.0524658733912951
0.067246335711823
0.0212962405700095
0.0399847383465594
0.0383992986189274
0.0256675973049486
0.296173453266455
0.0116554832203385
0.0364230226625135
0.0215378858846694
0.189286958206939
0.288491237133293
0.0273624422673551
0.127764434929369
0.0364032077812272
0.0648926283775949
0.0186208445400306
0.0231507136620146
0.0350371525138084
0.0166991004855421
0.101538485939786
0.0277515575089031
0.0726385600417102
0.0245136933884699
0.0188457586898529
0.0420350222463171
0.0237341845295404
0.0398285774280299
0.0653259524675446
0.029137501352638
0.0352288231802208
0.0177164049659591
0.137871082878029
0.039584363852735
0.018123962732071
0.0244150853340729
0.0894278402612458
0.0630075160008102
0.04548961193485
0.0742272814263301
0.0259232894923066
0.024792984063793
0.033725662667696
0.0164320556343824
0.0544014681854945
0.0323059362545992
0.0298329577337995
0.0553188382075987
0.0462114417374846
0.0123680060353096
0.024315540645498
0.106144949324098
0.13657181135056
0.287554669818056
0.0286613090705534
0.0135985523687369
0.048801548051514
0.0674906512278688
0.0147633371901276
0.0204895812294696
0.0182474352858042
0.0212974625577457
0.029776030521924
0.0540796817915118
0.0226285581858583
0.0188240116255827
0.288143070990197
0.0632241398202062
0.0283965428417689
0.0301514615223921
0.0230662276218715
0.0347943238911094
0.0118846806055539
0.0675123556220961
0.0416911553333273
0.0292147717908978
0.0237825860763655
0.0441294243057582
0.0545866810100174
0.0247338381502056
0.0341744179316821
0.0235150611216999
0.248424699638355
0.0302969954828862
0.0315266214915673
0.037561394923339
0.0788811512090402
0.0628201812073358
0.0137462899650062
0.0247072960107038
0.0281680389715831
0.4521241548305
0.0406412962008258
0.0421229782112166
0.0232705872744041
0.013695972176957
0.0299908040960722
0.0187698627281157
0.103552515958429
0.23148930882638
0.0378861242734472
0.0406491617912015
0.047045422358219
0.0245193930527159
0.0181592609964146
0.0250380476414641
0.143024105564903
0.072095905202521
0.0203199729704035
0.233835250847252
0.100320171214681
0.0299579610595755
0.0171207797656316
0.0210048820290653
0.026034627330829
0.0155873097716032
0.0428795793728375
0.428454442696731
0.0237409222484697
0.0383613078571474
0.0287952606265902
0.0396386930393876
0.137676886343114
0.0280237396379007
0.0961601159695428
0.296958132741318
0.0199970018780687
0.0467377374335503
0.114126621103557
0.085157108188862
0.0353590774059962
0.101767020795412
0.0278605346177954
0.0333769028952215
0.0219693840915435
0.0152934973373426
0.0263235271997171
0.116507562659761
0.0134010496358925
0.229990699687287
0.0183809037410713
0.0270100971262876
0.0215594025162729
0.0834606019036474
0.0333867650587238
0.0507355683479991
0.0546436012087292
0.0229555689495676
0.0287103840769553
0.0401678725971626
0.25556347659396
0.0931664719368829
0.0284191762904202
0.0248504516310687
0.061083578026389
0.0209252212794762
0.0724006490004923
0.0760925036263973
0.0401493285039859
0.0228714966856362
0.0892525089703808
0.057456936038698
0.106864123122533
0.0173347864511703
0.0232249942612977
0.0195088169016555
0.0236343221893902
0.0304664283990973
0.408360952200756
0.135105877790031
0.0234780685400917
0.166718932210255
0.0343540948566972
0.0320843396156847
0.044991043689236
0.0893912062725966
0.0264568871627683
0.0313741814799291
0.110552259931605
0.0699295470888042
0.0193807857043501
0.192555704982254
0.0255269742743074
0.044154752300245
0.107764461730958
0.0310167844516336
0.0243313967424309
0.133163348967103
0.0253988654783143
0.0302045596090748
0.271409930760254
0.016439434281035
0.0960610167941382
0.114999973229313
0.0200254973664048
0.0837184247488998
0.0201483766300364
0.0186002193698283
0.0131860611713436
0.0357311751645673
0.0171347773848527
0.0448977053164192
0.0683293044847863
0.243178704523172
0.0362483524880863
0.0907836270647917
0.0384573152128576
0.109714029837227
0.0413472823233788
0.284811986208157
0.020027965979218
0.0479386379830514
0.0151395257606502
0.0352808134129495
0.0417135213609099
0.0299844026867848
0.0206425767325463
0.0193317615363919
0.178264757105937
0.0727604938650406
0.0181725251256374
0.0282593264763114
0.0281848102082793
0.105337012189437
0.085131758904274
0.054706787840905
0.126073255303879
0.0151897150395962
0.0480093712098106
0.442375457401182
0.13431802930409
0.012404300677295
0.0599554950193767
0.0254405410928242
0.0359985167962115
0.0923257744830567
0.130424070077632
0.0274759518498553
0.0262940338667453
0.0225381681260856
0.163947884773533
0.351208392741409
0.0221904000495412
0.0855508397125632
0.0139019077013469
0.0170928568521342
0.0413144737106727
0.241519882070916
0.0605508697133988
0.0227556170799998
0.0184108714503282
0.0724228728101444
0.0848125527079147
0.170747860259235
0.0383410245084366
0.0945832014530936
0.0467594631835471
0.0322974636390556
0.0928601443148025
0.0435120770823894
0.0290723356293004
0.0568550454251782
0.0219996999773599
0.0995989505771438
0.457369160049999
0.0621155466601522
0.0643875025875039
0.0238667396460539
0.0420126650506528
0.059553564988115
0.0240215073077205
0.0519069802270114
0.0507437405093706
0.118259808921848
0.021280853686665
0.0284015760872311
0.0314702658302695
0.0273733669304602
0.0360950924877083
0.0210927253076052
0.0411809566077131
0.0837137527186377
0.0945588962059851
0.181624382483078
0.100481013505043
0.0407579620557041
0.0446437503846881
0.0467828963836799
0.0408383279018863
0.020699283753958
0.124259853598328
0.434186036544586
0.196203451867868
0.032758593927919
0.42406028322676
0.501862177727654
0.0179118792108575
0.0300610546919201
0.160750801901448
0.0274499127153872
0.0132139031951713
0.0196802323418453
0.0243751650734307
0.262187266696715
0.0549024753110671
0.299724732441719
0.104567553171428
0.0319464169033461
0.0863965152878191
0.0803085206085498
0.0592229658525099
0.0662113581054488
0.122517716887941
0.0520630226482716
0.0143022731551375
0.60330221534355
0.0749446414279691
0.0346513837575996
0.2344309525118
0.0183122680146005
0.227161167622008
0.0324184601654611
0.03119033818799
0.0273387375045978
0.0136031605537243
0.0815035187072089
0.138933822863355
0.29000090229955
0.0558596775906407
0.0576236481288651
0.0336621240404374
0.0196269626127711
0.0200510097552156
0.0438192359541459
0.0180320464619704
0.0603113794608821
0.0874890353979012
0.0153764438079388
0.0313929481275146
0.0144799849816582
0.029260841225756
0.0256635048005805
0.0319939673366265
0.044462682436031
0.0206156772627955
0.137753230746711
0.0537664707845288
0.0184161564124165
0.0128423171176645
0.0157737731710275
0.0511576094200921
0.350757872243983
0.179876014756045
0.0530809404269112
0.049639233915111
0.0289032236697847
0.0608860628587807
0.016824927147111
0.0178428906492492
0.0156843362672696
0.0393144186572099
0.041045581894497
0.21783834778579
0.126215585468645
0.038750254552263
0.0183872220056125
0.0206507270069118
0.0550367337767116
0.0335144050614368
0.0450540942616607
0.0210223219012654
0.0720742672420172
0.167200323266848
0.0476896022831668
0.0340163283406481
0.0218885435741463
0.0234380331838173
0.0259302208690885
0.0133249713092731
0.0274330259771703
0.0340629255603005
0.0323267285825496
0.0576101438810448
0.029562535931624
0.0141681901951762
0.0611526482705059
0.0415181720197969
0.037906405242974
0.0409293259975508
0.0494980454394664
0.0405527802302771
0.0260298514978349
0.0195039900822082
0.0724436331465311
0.0160199811178266
0.0351691634166717
0.0360021823649105
0.0161249937153624
0.0546806428126738
0.013734256763745
0.0278602388299584
0.171432973758464
0.145183514579731
0.0367713819947645
0.0320369192478182
0.0233444723457921
0.0198834968691262
0.0329429048293536
0.0271359529507012
0.023957209996304
0.09556370065137
0.0412652333241434
0.0550161037725089
0.0147832378320366
0.215415924586761
0.0165162685122195
0.0338080097559903
0.502289885106768
0.0334533836800958
0.0329420637296436
0.0207402088772572
0.0189014602765532
0.0724471427588012
0.048965811955922
0.0634629436948263
0.254710101990518
0.0533760582795971
0.0233629562987767
0.0611276185818988
0.0130649803279586
0.0472861938771326
0.134786624545632
0.0467133513179126
0.0220723351671001
0.033192881124584
0.21436455268475
0.269037210063925
0.0171511501092491
0.019502663454705
0.015949094733508
0.022579369419683
0.0326080977314784
0.0205617333059234
0.0242980631308702
0.0256778387061154
0.0558159141205827
0.022271762433337
0.232267666951056
0.0538422042202027
0.0266759086652146
0.112919964235561
0.191021961585963
0.0259371103579621
0.267847564078484
0.0128316070293049
0.167469056597264
0.116800890034745
0.0321358738285499
0.040128164318856
0.0530281884129418
0.0253648028481349
0.363979520371233
0.0243229135794766
0.0129448630498264
0.22176846104288
0.19536997515642
0.0261660395869612
0.0267953328833833
0.0155950232405394
0.336001056629701
0.0227084299482578
0.0275629384126715
0.079958684291813
0.0339216328354975
0.171817962048616
0.032459475337547
0.0319250699780078
0.073630650319332
0.123070927885616
0.134067805929051
0.0324233807110644
0.0522277731200498
0.0237050914959988
0.203523129687859
0.0161577194239931
0.0190833850655729
0.388640584418889
0.0596669776917695
0.0537824299084186
0.097124830248456
0.012904585394984
0.0364183520543739
0.0289836792614523
0.0490224280692725
0.0612992647583912
0.0151832240066501
0.130549451550748
0.068143432196355
0.023046860238395
0.0325233151174904
0.0336429527555902
0.0175958692146324
0.0296270893183133
0.0263869386547597
0.0263358728762127
0.0453274195467807
0.120402650582398
0.0792996006895389
0.0417198799050015
0.0521426741816018
0.0680943877102289
0.285118746460695
0.0427922572115441
0.0134179845557526
0.0337611522135892
0.0161347808909608
0.019389554455804
0.0407301615549925
0.0618430342224948
0.048223437250709
0.0480306192515591
0.0345121006590723
0.159356817349965
0.135430895987855
0.0237738871645553
0.126770111478302
0.0276429516116751
0.0436493124815522
0.013437407009219
0.0285764919331482
0.0162993155628979
0.0342007053820352
0.0220570979627675
0.0187241674700486
0.0401110131080371
0.020038053446661
0.064042775201532
0.0316693915692569
0.021250515783944
0.0173746615462954
0.0553902481685245
0.0403568981941276
0.0400962169477798
0.0114904920803697
0.0328972885492362
0.0466775958010976
0.012383657169548
0.0230998596568256
0.0583140642171158
0.132871008836904
0.0608863233074414
0.0193350490405929
0.0244144928499308
0.0320336002157523
0.0734802427997438
0.0802539499256163
0.162794873032797
0.0348628435296353
0.0294830840327188
0.0340939124826514
0.0967813272514432
0.0183414824942839
0.0202864985036392
0.0890600668037022
0.0367585082035661
0.0142473847786756
0.0226579240581393
0.0146480452707981
0.0538075931661883
0.0687269931922131
0.0212077141994667
0.0413980640126607
0.0311456052394638
0.0146447096551599
0.195443676704833
0.0561062714801959
0.0335598394273982
0.0186118278155333
0.0901165786049661
0.0644237953813774
0.108379160483652
0.0216579306971438
0.026912431338726
0.154460996069182
0.0407502098177156
0.0292397761739689
0.0290298515961558
0.0676032126448293
0.0442408099355164
0.0284978331005711
0.028740508144213
0.0439348447182101
0.0229300479499379
0.143787625488083
0.0361422235795437
0.0221903120354276
0.0213533734255918
0.0191091599893275
0.0271707531979817
0.0280915919308443
0.0169072836737971
0.189218682879028
0.0249114610333658
0.0536835916607667
0.0212834151410246
0.0811722264476575
0.0201014334509657
0.0555716041168578
0.0250989563388494
0.0152182375233788
0.0213862211179569
0.0209014624682746
0.0142413856620703
0.0320100561792937
0.0935528423619556
0.210491471202054
0.0185972578729288
0.0837861450496849
0.288063165704467
0.0475134268399449
0.167516873030462
0.0518830094310895
0.04743662765317
0.0683766810648778
0.0245903297355461
0.0569027603019797
0.0306000651951918
0.0565838623458571
0.045808837247095
0.0206668506006511
0.0169400137966123
0.0185033376914459
0.0352113155364026
0.0250046606686322
0.0366912434838528
0.015628065254595
0.0484077689172049
0.0246146144871339
0.0238386661269091
0.0277775973324731
0.0184356605649865
0.0454459219248843
0.080826814996915
0.746067008918762
0.121576218071878
0.0370597809175923
0.0298389320088826
0.0239890453854113
0.280422561439332
0.0239839956083478
0.33099796402277
0.457947245974586
0.343470526262469
0.16409651516618
0.0173906186078392
0.0209912963223745
0.0242739666079649
0.0482887805973816
0.0260634606553213
0.0349749218983782
0.171556178130315
0.0428439245193435
0.0151379469549296
0.0569737897834211
0.0386865727737775
0.022642740617129
0.115292703558772
0.0211995558701287
0.0257993286588654
0.0417706442842659
0.165447488135258
0.0418697579464903
0.0227887929016706
0.199140748830636
0.0279612816875127
0.108579275075561
0.035068702862572
0.0687870980201269
0.0199708618847225
0.0213903928529517
0.018653806264929
0.0539855663632361
0.0282009024505703
0.0481973810428995
0.0392703018936015
0.0527087410707208
0.048530069784473
0.0161558921278486
0.38308421753994
0.145655501740779
0.0478235107250042
0.0180312842319369
0.213063263310413
0.0577115665733724
0.0165164133298456
0.176549305168844
0.0364583209982677
0.0228956748343831
0.0224749123553724
0.0454790599732866
0.0425571988755737
0.0407356994027177
0.0354935401664441
0.0142118720739534
0.0328600590802868
0.359953319145886
0.0223741212039265
0.0452458815191777
0.0433048755654623
0.0410165739323809
0.0168985814374402
0.0156733441615048
0.0292814663426806
0.108512481084214
0.0891873193868043
0.0216921391233934
0.016952813640725
0.016132828864508
0.0348287891874493
0.0281576373986983
0.0426119546820568
0.142963859896696
0.0387188606184773
0.0202005021471824
0.147861588150852
0.0333383699248406
0.0544006606928153
0.0854694391363113
0.0181928010227114
0.259255326829672
0.0273994360420406
0.047979075673535
0.0503697677963332
0.0351344745462514
0.0509603703549769
0.0655668209953401
0.0382373908761541
0.0397051462233802
0.070738439360423
0.0904087365368778
0.0184552522361476
0.289904775355291
0.123180300966115
0.0645517542909614
0.0861495498250543
0.0168349630462104
0.0333391809150605
0.023237775909798
0.289758554630067
0.0141675731391669
0.285340207167687
0.0169066271106616
0.24324023265887
0.028507977889374
0.0282036172368032
0.0208792928848959
0.0464837803716071
0.0309934973398303
0.0187150327169833
0.024693965828743
0.0115505030819484
0.0195551359120605
0.0168231955308173
0.0432755925460947
0.0428034767550013
0.0875924753315583
0.045148833094732
0.0262851588205321
0.0341377830591018
0.045375901945792
0.0155649513260645
0.0511687837678475
0.0348344867791545
0.015732093245217
0.0358264900496937
0.0304081492832785
0.0307175846952173
0.029618806960974
0.0271326922635439
0.0173222859552047
0.0784525166936774
0.0465075495165791
0.0650903096261849
0.0320385781053385
0.394116356718145
0.0247050633288345
0.0517271068134434
0.116236646089546
0.152810516842337
0.0366497505143133
0.0378828113062614
0.0526038646024053
0.025536841898719
0.0321303223017468
0.020377912608977
0.0322134562226481
0.0181984000115257
0.107616805536079
0.0741977625168011
0.0117580630849638
0.0276915555608144
0.0265190238945731
0.0500339393449994
0.0365482617924762
0.0598895554264143
0.134307289214491
0.210182788885391
0.116074477691408
0.0442779394294963
0.026830517011071
0.0296764691032376
0.132048313168145
0.0213388349788601
0.0229250448999647
0.0559696362046207
0.018177039692174
0.0206236513244435
0.0593089797983361
0.0145381736832023
0.0786416561610302
0.0492153401898309
0.0355830487342904
0.0185827961704233
0.0353408094273875
0.0417310496391986
0.0441446708449485
0.098292555574107
0.0370732001486405
0.0193967306739515
0.0210101120114932
0.0281956377780696
0.022327495717973
0.151350489676582
0.0701120394191235
0.112226532087498
0.0923061885771136
0.312743569362795
0.125736009685763
0.0234848522793358
0.169765112687276
0.0122208418319404
0.0808354705746941
0.0596170572797642
0.0296240767901161
0.0147998519078901
0.0558954118004246
0.0383054720170311
0.0367679772921208
0.0591023481399926
0.0324093437382779
0.0308997780770225
0.0534882044950127
0.0997441835797624
0.0224730266567859
0.0253780750742257
0.11225538665391
0.0211326632061551
0.0416613728679336
0.0265647577580643
0.0169221812153433
0.0191458357764216
0.0845683686846104
0.0148859047494484
0.0219298956215282
0.0240592645344595
0.0914267523823082
0.0353638865705131
0.043123641409455
0.0334852520332965
0.0196537930258685
0.0261608365428774
0.140754240573584
0.0293810063661999
0.0265600867017037
0.0733678601627069
0.0401632560191343
0.0236693255586994
0.0127281458319134
0.0141551014435428
0.0276264295091666
0.0159568505390592
0.117960354559797
0.0304208265988724
0.0454166453387992
0.0489051927577853
0.0428837928846297
0.025052037214886
0.0598217617637119
0.0441516197029696
0.0330087733641397
0.0219363818464788
0.0405769147949811
0.157755684463966
0.0249333698339852
0.0297662569175047
0.0204053732559077
0.0752592062566371
0.308604663157381
0.730936148554681
0.0610588744817341
0.0218450577918888
0.0514642229422315
0.0381408438692201
0.0466321779992958
0.0183600986740381
0.0811007645638026
0.04176032143566
0.160989734502523
0.0206346825936396
0.0445119594606992
0.0122612245519772
0.0686799035758819
0.463425746229419
0.0778019341310082
0.0286889542745118
0.107769679428348
0.0249692080004864
0.0242859742430341
0.015026843842346
0.0239356257318822
0.0341802079929352
0.0345133725358023
0.0253737602010221
0.0229687710868535
0.024771659917832
0.0669748539252544
0.0426882120685985
0.0372317506020938
0.278098277153662
0.0703574186991236
0.0266855052790942
0.0279431361957373
0.096996833647625
0.0310513146991899
0.0403579744063074
0.191181165935349
0.0281571196712633
0.0321364122749034
0.0331725219473112
0.0234933513724752
0.0413789844791567
0.0220655850994157
0.0430995845594118
0.117523084337547
0.0564585643773684
0.0233050393215625
0.084164485657997
0.0806209366262736
0.169258341067905
0.0847446645976517
0.0848722859565924
0.125420535963843
0.0137482813778136
0.178117481192669
0.0424038518200457
0.0220577497723751
0.0147969768215765
0.0200219782848508
0.0268081036195671
0.0309287357227703
0.304986523009974
0.0196440711852329
0.0277287122555367
0.0240117478660762
0.0168278929598426
0.0249336705395016
0.0307510065622569
0.0198228477861966
0.0320702181729268
0.214733974881428
0.142512184101212
0.0183716811893115
0.0362579954029407
0.0347345268822749
0.0188379744189507
0.0182248464788514
0.0129902457300498
0.0533608878613289
0.0446486308946002
0.0153125802226095
0.299888694962794
0.045119363709173
0.0316966986719595
0.0444389004301757
0.0413598620685622
0.025346820668572
0.0275013548973991
0.0689967447580829
0.1779441586341
0.299457045263143
0.0666573688681759
0.0180576868973735
0.324316880420969
0.0421018830193377
0.0193935163484746
0.0428415236714387
0.0356053223728576
0.0190088102263469
0.183280419979299
0.0289142786543356
0.0292117551486506
0.0494804141815235
0.537400287291565
0.0818308038331533
0.0223558624188793
0.0150074401936555
0.0332793369656548
0.0182738223294464
0.0575640097956789
0.0448469862746399
0.0162202197939869
0.0307533770684552
0.0620542643226004
0.0434339351202316
0.0422036953994161
0.0911260916124906
0.0165966833012509
0.0335812540123142
0.0538835318964851
0.0952103435752161
0.0312300894449925
0.0554166616346423
0.0359457689264423
0.0221613500946469
0.0173942119487765
0.0218307392778514
0.050344243274995
0.0287778932970005
0.0250912937386608
0.0155718917527816
0.235068933244861
0.0337711580935844
0.0224211251643542
0.637222009389347
0.0547133021687118
0.0271746679650253
0.106198882157121
0.0204788014533571
0.0333844115857959
0.0291778197172877
0.0269950977973594
0.0271683292846038
0.0738679267775068
0.0668511757271704
0.0241776460110546
0.0380189192105806
0.0545353051060648
0.0204999128576752
0.0228465111945261
0.0947773116595077
0.0239346286522317
0.0216819824120036
0.0235734670559515
0.0874607944015173
0.162789719876444
0.0298739073304165
0.243177520434605
0.0160675538560618
0.0436034998423714
0.243822300263292
0.056427158813149
0.0342469253733235
0.0421038206476091
0.0339406437319024
0.0920914754087059
0.0174437294513051
0.0229669723434605
0.0301090876006798
0.0264760403551852
0.10584661590075
0.0588310295645838
0.0211703435762978
0.0301125393319912
0.310554453052758
0.549104768176557
0.0412301519616578
0.265907400100532
0.018406159232807
0.0653426349349822
0.106609690483488
0.0283033923606812
0.0752858377011427
0.225686477259752
0.0382061293068574
0.0302432554024646
0.0234954658640236
0.0319111008660619
0.0511687711368435
0.352877994718758
0.201517942240775
0.0225671128463185
0.0239586014985241
0.0263344683681403
0.543658449399513
0.0209008534973553
0.0195976952238938
0.0324930907854793
0.0153088394507882
0.0318978820208354
0.200812054373278
0.0168747319564348
0.120532206804863
0.0183412406498038
0.0429798031273692
0.234885651055654
0.116594403843477
0.0822650057238892
0.0490124377309438
0.0466953304637094
0.209138262706825
0.0138379144887354
0.0501526751575043
0.039970552576123
0.0169771908857563
0.0364930032993221
0.158953267472962
0.0195603166036582
0.0196039064185326
0.0419178753515586
0.0223395361049442
0.0176116442304759
0.016910937572791
0.0269079960064581
0.109888390524943
0.193384479921362
0.0295003971355648
0.0327104948200095
0.0247672535792226
0.0269642883102706
0.0336407282767751
0.0236810755816259
0.0177980004520254
0.0565072814079823
0.0311125093031067
0.0983194151316164
0.060964417499575
0.0573412579393965
0.232623142569398
0.0424821598705021
0.0223566376583987
0.045597590478603
0.0428355283848364
0.0107250632516395
0.0559452593615398
0.111641880376907
0.0463516533649229
0.0459882906688693
0.0278542629127095
0.0183941150987035
0.205878484234957
0.030056063430271
0.0171778166214663
0.0199631589668578
0.083568877579414
0.370070030673114
0.0110205438978081
0.0259291620827747
0.0516430485562869
0.0547603865946228
0.0640351799937545
0.38002207426554
0.0248231638012814
0.0193238226244625
0.469458067226012
0.0381393594136572
0.0296842088455628
0.0322233628955098
0.0236446167306201
0.0159815476659384
0.177846624313001
0.0902173804603235
0.0371862740286076
0.0236768165120494
0.0447008684289101
0.142593016633345
0.0380693012130826
0.0209247273565385
0.0161811453264563
0.0419141512331143
0.356109062671273
0.0516766281720319
0.0277499952755322
0.188746234803325
0.0479823144339681
0.0355694990867044
0.0404114206145467
0.0232765221420499
0.0351036346036933
0.340633955788229
0.0292733403649144
0.0127422090617975
0.0298294009010448
0.0248121661808816
0.0278390168019322
0.027995023640798
0.101070253471248
0.0270405728774727
0.0342369259423468
0.0612356318405449
0.0199738749280419
0.266861671981617
0.105612760847352
0.0242813393830354
0.099566309992482
0.0187173364070353
0.105481362320163
0.0539185166201719
0.16796149682785
0.0566010049578845
0.0218070488230152
0.229388696075107
0.0246417390338958
0.0336448649142313
0.0421927401463988
0.0322080341433022
0.0237635959944489
0.0987110409255857
0.0166211682535961
0.0176268793407105
0.0837191333683589
0.0221283279815913
0.0204535148191137
0.0650922331602629
0.0150196255760427
0.0602004962357616
0.0123522486107263
0.0279316312339514
0.0689131187538838
0.167845059003386
0.0133055525887426
0.0905919977088958
0.024751216997142
0.106360640549723
0.0403231754922767
0.0418215321205165
0.021245250981081
0.0163283852406669
0.021744898501501
0.0293979313241058
0.016609614204758
0.0301059941160566
0.0431898515910226
0.0225015708224076
0.0413799686957671
0.152166611480951
0.0400674429204599
0.0511330714114249
0.0356725261804705
0.0201236023262896
0.093522508387509
0.118293996348624
0.0204430552721845
0.0775357131652439
0.0247707633959049
0.0272617615225345
0.0120802266896203
0.15346992083199
0.0341436376781082
0.0583676803202675
0.0174802460122585
0.0146494829928445
0.171562790695253
0.0158969268736027
0.0391220296417729
0.0265389013601748
0.0317028895947109
0.056637194019391
0.0780994294170307
0.034521163686287
0.0265391966817766
0.193603341490399
0.0316050950551884
0.0148139662329375
0.150314939675206
0.0218074013697411
0.0157302517971934
0.0477172139047802
0.0289630110570051
0.409572717484782
0.032343700305116
0.0895492254215089
0.0691748917569473
0.0321243685383579
0.019192914442236
0.0159538712548094
0.0452964188137444
0.0246120795216893
0.0204565997913155
0.032615972756659
0.0507790578411389
0.0472808734392651
0.0229030463352299
0.0381337360655003
0.032223079220654
0.320051372143147
0.0704696898121739
0.0312509413301425
0.0148750074929888
0.0174026730039503
0.0275057169183266
0.0613080813823328
0.0156594299322251
0.0241795170664944
0.0224027984176519
0.0152690352737146
0.0325284067816298
0.0142804508237419
0.0179724576680723
0.0669743077615709
0.0275068724736137
0.0152268423490119
0.0459744166999555
0.0180943563928123
0.0260000019124984
0.336608102521034
0.426085273302711
0.0292696162733766
0.0372067075611912
0.0215098279146171
0.0152543537688155
0.020731382966132
0.0505449786652073
0.209360818592609
0.0474773455794245
0.0311147583747439
0.0521180995763692
0.0267093787513987
0.0180131744240005
0.057081732383254
0.0213921687140979
0.0639940611957576
0.0261032099154897
0.022017156047784
0.150902385735633
0.0340568443528266
0.0612248107631028
0.253443731127203
0.0616765425737033
0.0130234705656886
0.0227185461546763
0.224545502960552
0.0385334454195028
0.169533804416638
0.0157002041855865
0.0546340801891498
0.0157079148597252
0.0143084276115784
0.310518815427195
0.0231149805784011
0.115231674387465
0.0238809881697651
0.0212034533139216
0.545517666981858
0.0530123234878624
0.069126114687591
0.0261023542579997
0.0373844497836845
0.0368165600933356
0.031966528298317
0.0236289466087382
0.0376003514125526
0.13438784746461
0.022886888177481
0.0159352699582831
0.0600556349681143
0.0152858073293879
0.0273022497292003
0.0560664381838696
0.0299739313741371
0.029965098608541
0.401517414978279
0.132473950189246
0.130750674017087
0.0192492839941288
0.015930915239467
0.0292934827518084
0.102671520370183
0.0673188130007174
0.283898646569556
0.0659534487110367
0.0602498464842162
0.0255318550191967
0.114645300314007
0.404288494306353
0.065793409077336
0.283745017605939
0.0902762793357568
0.0342300718418598
0.0592986103783917
0.0414940329555684
0.140744001605571
0.0213478045235569
0.274224643473099
0.0214128547082912
0.0366799481454516
0.148698436554936
0.0486844349783432
0.0284974171211318
0.0144219069311407
0.0460112073703686
0.123070022303603
0.0244185748099878
0.0353448777124046
0.0225739450759039
0.374689469458469
0.0135499424939963
0.0184104834294405
0.0417023250361354
0.0460421532500473
0.026866481458565
0.0147068573984411
0.0296150842092493
0.0175687219228293
0.0207148006646191
0.109896757731009
0.0450934042731248
0.0928577307987651
0.0233240075234542
0.0495875365348484
0.0119358990926368
0.0202439495518523
0.0534755649261477
0.0419048794140899
0.0337570083276034
0.0411434091995503
0.0384932985541564
0.0655833257729708
0.240234773098879
0.0637291439860136
0.0165548193926548
0.153113880645179
0.0192999993908943
0.0301099061661237
0.0244090107989314
0.0743044111116637
0.174432349071072
0.0192114396725342
0.297785521207985
0.0298676262775496
0.304270468409324
0.347399417104298
0.0788275657343308
0.0674216629808179
0.0436025722191041
0.0599593761834389
0.0185909133311435
0.0862556444570704
0.0182110955526931
0.0423434005014887
0.0502963826376594
0.0153564890575428
0.0370942402238756
0.0191037276516321
0.0256009194240406
0.0244984285228555
0.0343151440914233
0.024745810282742
0.0257274255197621
0.0507747897181522
0.118071139001232
0.0454814679261474
0.0956327525220045
0.0373374573933969
0.508218180651084
0.111148053877501
0.0292690368548852
0.0214367646076934
0.0224626686017242
0.0341020084418506
0.26282073798351
0.055800131145258
0.299332588874676
0.0186452794690344
0.0407151198370888
0.0311881815846285
0.197090261511892
0.0717964214152755
0.0507861739472357
0.0304357203695907
0.0415646861945322
0.0207498564509586
0.0604107778197052
0.0270666786046515
0.102118557007811
0.0286228457965586
0.421238380193201
0.0307140682828911
0.23672950617212
0.0121323657842984
0.0726843594382871
0.0181442503718514
0.0617596270948609
0.0417575066775898
0.0405714689938655
0.0169238240758014
0.0240995743085286
0.0174907020970558
0.0149910279170104
0.32748187203462
0.0329727139045055
0.0251000628848354
0.0673934508848651
0.0410633754968077
0.0255586542472164
0.0166583593710331
0.144727769332835
0.0480233254079412
0.0503052942214893
0.345847511804875
0.0242076612660264
0.0503172034313424
0.280165818692831
0.0435095173999809
0.112806006342052
0.0470811389179626
0.184514207620622
0.313523003535796
0.0171276368704896
0.153122224417507
0.0839470113031064
0.464431745033844
0.0226901163270988
0.0269531088319655
0.0424290482594522
0.0444672005999884
0.0318658609080513
0.0339424311543062
0.0279706641319322
0.0382906150204598
0.0539018833514713
0.11310856513317
0.0322645615816117
0.0195214065510919
0.0219315421679487
0.012413687596788
0.0259749543985939
0.0269358901913824
0.480092707002314
0.0656339218188442
0.0567598604155603
0.0156238469930588
0.0345294544685266
0.0381832704162869
0.0649217099191421
0.0301098349116868
0.0255653372302648
0.0616911399090322
0.0266384555924269
0.164536998511674
0.168049248543102
0.0355585153663775
0.0240378067222962
0.0629209587256555
0.038939964586597
0.268846682862643
0.0127905503221454
0.325435997073146
0.0476341589678276
0.0511012656791162
0.0317140174316696
0.0248070461826595
0.0143453919947811
0.0308170053714963
0.0327834175201361
0.0509265501239318
0.0250585038977862
0.0190124563742283
0.169110866803446
0.192548992427312
0.014342807638427
0.0159763649541393
0.0354859604279079
0.174438549197196
0.0552856946695956
0.0752980057837651
0.0302910188388197
0.0254328999417192
0.0826564966263842
0.297324536927154
0.0597933571990832
0.0227520868012482
0.0447066998222896
0.0236072885186735
0.110421581991363
0.0525087581786693
0.0227930408157169
0.0340206369123367
0.181194053962248
0.364483314612725
0.0417570677899937
0.0200390483896769
0.380129059324989
0.0344494958037289
0.0190671959773144
0.0811436498883376
0.152366706218784
0.0591812751081096
0.0207325221292082
0.0313986729246864
0.033891097597107
0.0556727483012794
0.0262115595996071
0.0223620001354281
0.0655498073471056
0.0241167951187516
0.0192848141227165
0.16175677731268
0.0290472318973116
0.0536651919410473
0.0145061477062321
0.3687085972077
0.0257825451255915
0.0578275639824888
0.0656381582031755
0.124581373404198
0.0885812429177222
0.189582086304627
0.0231844603697017
0.111591791244381
0.0661879063214912
0.0364841357276215
0.273095438493061
0.0492004440248799
0.0286190164441403
0.125159653908087
0.0160620995899057
0.0673177458477239
0.0178672422171098
0.0346447553714661
0.113634485177086
0.0868437396374424
0.0238097335408292
0.0681504084050394
0.0363173244600062
0.0265805739691654
0.0495465152013968
0.0444601932290676
0.247160252070694
0.430519359830759
0.0244411483694821
0.0214109432032438
0.0326545174351407
0.0195106887166286
0.02819067213474
0.0784064183849091
0.0725604786489746
0.0471434053121705
0.0474796395849386
0.0272943310457465
0.0290353341490834
0.0318813991965537
0.0323972619267626
0.176733799721544
0.0767964130485954
0.0337694722057161
0.360050117826384
0.121031559461845
0.016166033368738
0.0328561704499495
0.0283138975522264
0.0378827301863178
0.335599501612612
0.157753256332112
0.0277299988810612
0.0154516848551492
0.024988682172393
0.291789879851632
0.0251908944105184
0.112983097419055
0.0362789205819226
0.0397795792313918
0.049551658413614
0.0651703517242565
0.0493336645004061
0.0436771354674348
0.0229531352275599
0.0253516694302162
0.04132169562409
0.133251445827224
0.052481171328919
0.152359290189617
0.0512790482224288
0.0180463495841271
0.0616031082124864
0.0299323822384452
0.0172285776119028
0.0225427436673723
0.107566345682443
0.0625733367326735
0.056150408601875
0.025366156177277
0.172869376841867
0.41436785943928
0.117995643167127
0.0265922085455329
0.0194420635871403
0.0436203765926163
0.0164810318717431
0.0117479411432677
0.020169604290357
0.0415825301973794
0.321061632794563
0.0445629340738172
0.732918240358215
0.177798505335615
0.0330050004636313
0.0167222654508005
0.0238251655755878
0.228717408751126
0.0409802505329233
0.0354334865749257
0.0399942174020406
0.0221346285198368
0.0691142498027236
0.078594403050035
0.0460042956247446
0.0500705556617239
0.0270248938827703
0.0504558546328463
0.0125919362471674
0.0556072929756518
0.0563028785984307
0.0485446521962456
0.0333805093265393
0.134780113825156
0.0884802713469726
0.0172843496679996
0.110040035478894
0.0153078629412693
0.0521669610755028
0.0911476417249652
0.322492621635245
0.0609646546185258
0.0444847134999491
0.0198225157215547
0.0747530075245286
0.0618155599639948
0.0234475724704194
0.0199544764498271
0.0448403392299016
0.017523902782867
0.0840320538840995
0.0208157215019537
0.0369110433500489
0.0715486843227808
0.776239299100355
0.0611557641301104
0.526765156741787
0.0379422826146961
0.0267212975695904
0.0230513667017781
0.104582128093593
0.0385531096555077
0.0175860379684895
0.0206895213512968
0.252257705930696
0.0334961919857238
0.0544364836586327
0.0130550642595925
0.0349319828551479
0.0546594369923614
0.0319762292792882
0.0322568362128716
0.0214989232149564
0.0310535564873802
0.0359716809943367
0.231551113670438
0.326298316700592
0.0227106360521161
0.0338016410329853
0.0597399249059159
0.0185537210432399
0.0155620237240371
0.0326101164455588
0.0269920361010995
0.0354083497061464
0.0239396837313502
0.020025580296213
0.0294556830826913
0.154073644115001
0.0921864213775706
0.0182708678033638
0.0407087226864652
0.0126560233080562
0.0562571535556727
0.0787193470466553
0.042974315248881
0.0194160769200064
0.169814554417938
0.0163398339697196
0.0362196422419311
0.294338695660618
0.0187933357698583
0.0223750089301871
0.0464082966759983
0.0334086241062414
0.0524986788338992
0.0306301661763865
0.0207878970534727
0.120405481997687
0.0498851126477916
0.0349925779001969
0.0214718408388667
0.038854610838833
0.525551087562054
0.0189565576157227
0.0348729762669673
0.0267015275664242
0.204398927638572
0.0172599674755084
0.300794559109789
0.0209982536237548
0.0139005822402525
0.01784690871488
0.0356333250931397
0.0260365656006702
0.286315066413218
0.0217159398049912
0.054529697765638
0.901316103836771
0.291024163159037
0.0334337776379343
0.0236028190699373
0.0186563855451948
0.0139893638625258
0.0204383555054616
0.0218580043500988
0.0878079880338241
0.0189129980266895
0.0546667528158767
0.035810984053486
0.149960313792761
0.117177301627081
0.0335783369202729
0.34366678612894
0.0700331382772989
0.0151880783856846
0.408598625090855
0.0143711272638137
0.0865930934160878
0.0140853414977878
0.0393718751360559
0.0253844575008941
0.0161260225664435
0.0427176189964937
0.0316366879166298
0.0479687212610958
0.180605345485728
0.0901807036882773
0.0259461738151507
0.0322224052542534
0.0226088470227783
0.0357787379244597
0.0292856915811583
0.017383592457185
0.027383324542983
0.274753449040057
0.0288588408834895
0.031164389915783
0.0299223536563284
0.28560667654975
0.237578629500928
0.0294151909509673
0.0333320992229376
0.0249502296047286
0.0315597782637998
0.220308072508774
0.0623820240554596
0.0237753109510539
0.103051347199144
0.0146043980930374
0.0402917389232497
0.0293511360452846
0.0226566973579518
0.0316561915503693
0.0243259975463401
0.0678510466637428
0.0871867569392586
0.036495684173676
0.0242867739593897
0.0345104371907384
0.699005779562655
0.0472884398403644
0.040712208923273
0.0233697360016181
0.0936311819997877
0.0462036885919853
0.05319070188092
0.0232244757529859
0.0222669455299072
0.0980446438313702
0.0454098048295591
0.102664182452675
0.0946282768179394
0.108175367019211
0.0412147268335664
0.0124437989742265
0.0265148590815389
0.0971949245997023
0.0269305588233611
0.0222770579197717
0.0443126639413939
0.019967540382018
0.0258796152436213
0.0160255805599077
0.0381265080362348
0.0326915407005247
0.026943793052652
0.0864970666937276
0.0123671910381841
0.0264768863426786
0.0317869102212335
0.0182861703555403
0.050334199848222
0.0517037611654779
0.0130156388320126
0.0655566172984721
0.018777617173553
0.160683074030273
0.0220924757339557
0.0289182685108307
0.0211596696257948
0.0459445208421413
0.054286904065241
0.0357966274752046
0.107197270773928
0.0411326460452877
0.0219001568193575
0.0426327637911334
0.0258823403036366
0.0339964855024671
0.161701852916903
0.302382022692867
0.0204717709064543
0.0317715301712367
0.0398739566170488
0.333138249697499
0.0141245085022513
0.0226562075364027
0.0306669311297021
0.0189469727771004
0.206470368305766
0.0424937429194313
0.311306872588317
0.340470881743313
0.0281895354590581
0.0466895478121329
0.0211410013102206
0.0589331572191805
0.0267273631013409
0.117596830873454
0.0168238638555996
0.0501688044614133
0.0226536695478941
0.0272578898417393
0.0231040884627429
0.0128462371243579
0.140923111428632
0.0233237247171349
0.0561537051305592
0.0374031731816213
0.0232705190937081
0.318465613783123
0.0234047747450498
0.240704903832529
0.0515473725503609
0.502861805521039
0.0160615976756176
0.0243720118542043
0.0169566273894552
0.320755256961995
0.0240932364222425
0.0283823664035339
0.0699688549917708
0.0240482504650647
0.0131175901161287
0.0868414454387461
0.0304508707529664
0.026475157401073
0.0219224952440657
0.168315434078608
0.0689226599262996
0.0240840667563075
0.0178563641407575
0.0736911387900408
0.0153543236379116
0.030666585392529
0.0289506395738126
0.019076913044328
0.0165878188629587
0.0290005048899244
0.0265217644760529
0.0285355387932826
0.0291714957718952
0.0133615744511725
0.0919201481026254
0.041137319735047
0.050983488638002
0.0485785178836504
0.0326595818969802
0.102664301830074
0.0798778347422615
0.0293025886197766
0.0170980685019762
0.0213059734416016
0.0673999220727043
0.0279377278627455
0.0554025633612522
0.0359579012989404
0.179934514694881
0.0473391590110817
0.04274743017648
0.0390902069118882
0.024706511020049
0.0239527564732135
0.0275843878286688
0.0185851301225499
0.0160818802097622
0.358545272016327
0.0233512649626949
0.102666037123357
0.0887596689406612
0.032309466037071
0.330874130359902
0.034356041754636
0.0858522881471858
0.0603747605692965
0.0519671518827042
0.378427051081068
0.0316133631355069
0.0223559735295229
0.0288556039150382
0.0199236526298886
0.182382014706947
0.0167618619810539
0.0360180636391918
0.0463634975319545
0.0268405792840435
0.0387951241747126
0.0479587617521136
0.0251705485709096
0.176880818646141
0.0211724929897201
0.221019101185274
0.130805623248278
0.0299505790548772
0.0333336942725987
0.126069285314284
0.297819579053601
0.0227304747519681
0.0183459669451464
0.0208936892935066
0.111582562647917
0.028356938860417
0.0759806522401255
0.115481431852731
0.0514237737698521
0.037203383655205
0.132431631371186
0.0201287287070845
0.0343029960996427
0.084522688939087
0.0207373732807513
0.0198607754913282
0.0239932048042516
0.0212172684927516
0.030665753893662
0.274516103997517
0.0137198514624901
0.0392498198125335
0.0595676358191557
0.0937198141154992
0.013027760938963
0.0348854724871588
0.0604626488850035
0.0196090086532044
0.0374308733015967
0.0321358055668459
0.0429244451873927
0.0240755122128657
0.0298722078830636
0.0524245063174385
0.0267088754376749
0.0163072938509822
0.0363855123258255
0.0517553517591226
0.0228686224710301
0.0343918771862713
0.0530489235905273
0.0235017475321396
0.0165210840863465
0.165384134440419
0.043748068493516
0.0293957337749724
0.0366704138874022
0.0365463841416472
0.0257737784974111
0.0697882684554959
0.0297071216840331
0.0314447484629185
0.02955938611146
0.046000517308051
0.0195147637995008
0.0642666187441234
0.0706291065071905
0.0124015302589455
0.0430432976987568
0.0556619789466861
0.0176988478929234
0.32127263574329
0.254760197266506
0.253000967949411
0.0139200141062635
0.0599438008579762
0.0263301460465223
0.0485308043458038
0.0276919522095262
0.0533922620912424
0.0402570468216402
0.0419240727712382
0.0186758097617064
0.0267619878212444
0.0536465938782241
0.0458843015967556
0.0164300030978754
0.136763048653947
0.496849581304886
0.0226047743879917
0.0439406119815491
0.104393715335612
0.0153491351062589
0.0491821168801994
0.0386715886699697
0.0508914364346776
0.055130279609258
0.0727350600610901
0.0231156545313543
0.0139034340281892
0.283494704971752
0.0310840316925964
0.0295610890444553
0.0205346422197506
0.0228074088672749
0.0239486093560472
0.0243521860930741
0.0383443509223243
0.0147821703771897
0.0131414354891175
0.0475250536611097
0.026904885753688
0.0267688122844232
0.0874561967222855
0.0293828689360305
0.0424422332833794
0.032754253795908
0.022803448092119
0.0164678615253241
0.0242894792563457
0.204980102444027
0.0250208988324473
0.418974119074154
0.0822777911646921
0.0168942501287141
0.0367402522740159
0.0144505242731662
0.025321578944035
0.0224439935300945
0.0136497816149005
0.0492403012075164
0.0308157094724201
0.0303640589554342
0.214185462733432
0.0332408334585036
0.058015943567694
0.0508144608158568
0.0216845519564571
0.0443628466071937
0.0457705628834224
0.0413624071644623
0.281792099175817
0.0572141224272159
0.027931117970342
0.0763272232402418
0.349019045372465
0.0310736424043466
0.0146786851560406
0.275949745057848
0.0629574035427044
0.0427706791970928
0.0345902966725279
0.0794561240589669
0.296528327009863
0.0270956028175805
0.168499480363728
0.0191818802497504
0.179376413419215
0.0383122584134008
0.0276410377884633
0.0174282468986055
0.36920439854391
0.0302491211900784
0.0979111113911239
0.30417359739875
0.0150472420270211
0.0526375182426194
0.0317219575300121
0.0140988838429992
0.0328486813791883
0.145574153982675
0.625012030124278
0.067198587394381
0.0229950861350683
0.256604492182996
0.0270155221042234
0.127943201754535
0.0587767878458695
0.163277781644621
0.066104875688078
0.136376428517411
0.0155034488995968
0.0200790638377389
0.0288760968187159
0.0154832149599578
0.123707756536975
0.0670452177744345
0.0217526269683411
0.0208519568117734
0.0411461168980226
0.0244699653351852
0.0142104747173241
0.030521428381363
0.0179907482031642
0.0422427095433685
0.0164950254421377
0.0261712617113941
0.0184428497407065
0.355236543812242
0.0315340389778674
0.0370432110282781
0.0264459245906904
0.0632071197182037
0.0183395104158166
0.0808447177834401
0.0785296037076638
0.0287025424466179
0.0605882815913634
0.0329293876394187
0.0380879413629251
0.0113908738564456
0.064375414560039
0.079879372643335
0.0235567292059997
0.606527880634258
0.0453752240776893
0.032464067521629
0.0180230738174278
0.0252074741602462
0.0300179123784615
0.0494786284837542
0.121975987356994
0.0784463947321407
0.0777514253937588
0.0294763040391588
0.0357703100624673
0.0233442194227585
0.0453012949279658
0.038935405459961
0.0171127284983945
0.0571685507894031
0.0652226705615668
0.0219556323695087
0.0137214175211265
0.0657242993496689
0.0173410874013637
0.0626514314920958
0.0708298965334261
0.114828445354964
0.0219427150271314
0.0664570659715044
0.0509814248187498
0.0168677235889054
0.0155140641591058
0.0196198781997546
0.038613781739426
0.0156770053588643
0.0709887268348912
0.0187274233988917
0.0237728420953893
0.0460409169199822
0.0217860310661742
0.0198134374330279
0.0199211311464293
0.0207071563557591
0.0256082561350488
0.137835597567376
0.0180227771442412
0.0254242392924546
0.0501972553474588
0.0694945389621669
0.113655172506784
0.125887598377253
0.0311338384398016
0.0580632385755513
0.0810022959185815
0.0359481061244058
0.0510259510830777
0.138173244314681
0.0270552496225991
0.0192462358151343
0.232711421332506
0.0571100674644682
0.350207660934074
0.0216834563594699
0.0249111193934437
0.0205544037933629
0.0177393915857678
0.0151643288958237
0.0207641059767602
0.0325174026231742
0.0654629146885666
0.0467576591170377
0.0214641827879637
0.0249958643771849
0.0211408390544215
0.3300854658874
0.067523613433825
0.0454331095559989
0.045684248217165
0.0265043071832004
0.012965612045065
0.0209680787494784
0.141087350041915
0.0447971225288584
0.0308547538771073
0.324048927459403
0.0288863282851184
0.0447891626861801
0.257341819814995
0.0157167529935344
0.130574239791318
0.392056965722164
0.0161500244230434
0.0531794151908321
0.0455205042554969
0.018804226794953
0.0224137221263345
0.0161244985894601
0.0815643838069535
0.280841762277065
0.0169036423630669
0.017457429951916
0.029026347563627
0.021826786687793
0.0735177461773615
0.0223827618634652
0.0141192671033702
0.258065323731373
0.0789700257783148
0.0194865784141859
0.312213659068741
0.0448616567962729
0.0202661138787656
0.0342419921251628
0.0305454518350461
0.436257834176431
0.0400308436343235
0.0319544039418983
0.60032092797638
0.0185090483190949
0.0240128957301062
0.0271479206639684
0.031089798937743
0.0206868253371783
0.030452121584651
0.0624537260770061
0.0710711260233508
0.0290683255494626
0.0223588220883035
0.020388481447644
0.0225646447672691
0.0236639385595765
0.0391238953160132
0.0650157099529638
0.0420672423399169
0.0693557723241515
0.0204998774075433
0.44803590372559
0.0227168369642318
0.0926049440513662
0.0774031750225965
0.101007696684104
0.0227125634260219
0.0217144452019911
0.054380789983405
0.0407117402751114
0.016561888003702
0.0169669094650416
0.0996158097280297
0.0296259597934136
0.410912235622402
0.0173318657881503
0.0141854348136342
0.266412685231672
0.592819777812105
0.0681281691238883
0.0401621422812566
0.0296502408376159
0.0553202880495875
0.0198289448809658
0.0221001575249577
0.0212921931843366
0.188470782580371
0.0284159688975927
0.0353699309737598
0.0593012321563012
0.0311675699082575
0.0226292575508383
0.0562292781967427
0.0132540517149039
0.0169202334522366
0.0172044069148607
0.0205146999556516
0.074892083813672
0.136991304153687
0.0379485136045032
0.0185350650152984
0.0263144129928867
0.024706239589032
0.0172162311833288
0.0671393122289753
0.097333321415072
0.0272737306646904
0.314654703909832
0.0550438875238966
0.319324029769986
0.0498596967434059
0.0246790889595789
0.2259642554368
0.143343838750845
0.131174755525886
0.111052985612275
0.0372479028671861
0.0195929422082293
0.371687035326955
0.0578569587576521
0.0312603576849081
0.0700027636054554
0.048142279641773
0.0439922922738942
0.0459278665480096
0.0361139116870612
0.0342099160079982
0.0316431556813972
0.0903666884934407
0.0888900952171565
0.0138655529113031
0.0893908783733137
0.0503434098494095
0.0193667327710678
0.11550364575445
0.122730234009398
0.0688862834024932
0.202855705144724
0.0300481211682325
0.0980239616096733
0.0185169731527089
0.0207834139784678
0.0298054823994602
0.0230171392157503
0.0488735749618566
0.0379881477160522
0.0174251317773636
0.0165926201033452
0.314633101528023
0.0422288202436445
0.0296323649711062
0.0156457277234406
0.0443817725501166
0.0280194278160267
0.121003882958523
0.159012564951284
0.0363051672870176
0.13261724887942
0.0289239958571782
0.0118900122906066
0.0759921436653945
0.0694486506297205
0.216067927421922
0.102780394781145
0.0175173349704979
0.025077712272819
0.125929299697516
0.254681993623798
0.0322637765872226
0.0247609772532936
0.0393208137998825
0.312060583834549
0.0913985607294409
0.0263148663901031
0.0401859802743612
0.0273803183903355
0.0169923770790631
0.303606340160384
0.0386158937673388
0.0295599621412539
0.0324547529479854
0.032305346799401
0.0206501602259783
0.0406626156282565
0.0250618724877997
0.0199259206361983
0.0350348109527361
0.0662327876026972
0.0755969205477754
0.0767365821118565
0.0299107291411922
0.043308081194137
0.0209689439654685
0.0295865695364367
0.149915299841207
0.038489410876016
0.0510046570893436
0.0181346572314629
0.0371262533521865
0.0294230566674487
0.110141384176497
0.0901842443523574
0.112679976958101
0.154722587658613
0.258886645195047
0.0767586285981048
0.0349114852558423
0.046197875816037
0.0199189212383771
0.0501497285447667
0.027690189814955
0.0187228540171022
0.142774914446754
0.0213182385143971
0.0256769602874077
0.207453451165554
0.206672863926209
0.0439742423156302
0.166067587283167
0.0654034835908661
0.0313410744167863
0.0326025313088335
0.0684390872993261
0.0241554323340385
0.0186416706141256
0.015096509291944
0.0470265396783162
0.0324532751704128
0.110896830354971
0.0245406140774579
0.0169134368258229
0.351493515174448
0.0417702887150028
0.140762960135181
0.0702998595776106
0.0540951445505423
0.0555740348136662
0.0377438774464602
0.0219598215470003
0.0318386143178378
0.701917982546978
0.0336649970410726
0.0432099847072067
0.0445237869069691
0.0260309946490362
0.077407352169852
0.0168560907988479
0.055314650394967
0.0366406651088775
0.0825043094714631
0.030895213932752
0.0520199167842859
0.0689271144808016
0.0283697065056731
0.130849502021404
0.0776105945694751
0.0140226482747847
0.0798871056552468
0.0757726945714844
0.036743686607422
0.0338300649626996
0.0172920651035023
0.044266388547907
0.205255132212249
0.0599453944414119
0.0585282791805975
0.133426893863988
0.0217612139650528
0.0306909784847398
0.0326813204147176
0.0186891644348281
0.0249658290341598
0.0205594302117744
0.0205958963350295
0.036583317981967
0.029902597003492
0.0310870646788996
0.0648765715780031
0.0269151706511563
0.0173658350839367
0.0392552232918716
0.0179299588067853
0.0615925616795825
0.0413785697846105
0.0247048675834082
0.06418122513176
0.0262855431922926
0.0612334607737017
0.0821159772642744
0.0389346075758301
0.0365281740941059
0.0181089114620085
0.163716619843829
0.0391504863520711
0.115717071369965
0.344962831733989
0.257922404522704
0.0253393619103036
0.0251253698242437
0.029656415829624
0.029908826423144
0.0214656458491937
0.024395614084403
0.0330850218835072
0.0159989689566397
0.0933320661276185
0.0379858478774903
0.26688440584028
0.328184168474673
0.262218468271419
0.0946264126944704
0.0268450249307596
0.0297865980220925
0.0186803205872436
0.0139685125060968
0.0677172297080264
0.0265541547467661
0.0183399474849726
0.0707247518898566
0.0320712707082832
0.0499368516209882
0.064854035297076
0.265342820034486
0.015291988744557
0.0327562959810752
0.0814512560042001
0.0246452674909713
0.03297909032781
0.0511606819544576
0.0150165962747242
0.0494785273920595
0.0823996890292399
0.0285350634705528
0.0434820202191852
0.0261330539569376
0.17209450251932
0.0224211148620894
0.0249225982446506
0.25895589190751
0.0404249576894173
0.216404241815304
0.0356101431981004
0.0126310558434001
0.436675254365948
0.0454223724564541
0.190052406619637
0.024372336606087
0.0319830206508154
0.024428689376149
0.0250260412056159
0.0252815524421072
0.0418979112807208
0.0657008765200239
0.0616129984464365
0.0367697241808459
0.121877841191964
0.0309368617498554
0.0310878641603796
0.0509355827140704
0.0260595084753076
0.0616061362674503
0.0779646446858273
0.0327169593259446
0.20136318784041
0.0201633615680423
0.0487590492423312
0.0189461167207208
0.0455140027498479
0.0317761726649312
0.0149468707419553
0.345007666730692
0.0177052440917107
0.185286348159323
0.0172326433004268
0.0151751825391315
0.0289144698807762
0.046550692642146
0.0519704803652174
0.0346287826447687
0.0157368090955008
0.0238623039397986
0.0452217078628373
0.0305096341611104
0.314736642169909
0.0528738738267765
0.0274885490188252
0.021653511969684
0.0273309214147409
0.0426766774720797
0.0260875229099255
0.100216235292313
0.0156575974888528
0.0173494036421974
0.048712433403706
0.0500396090763956
0.0696784146955809
0.0315497379196577
0.24316903286073
0.0150752438814941
0.0307870748347424
0.0232457210660979
0.036553951166873
0.0265335249819699
0.0234128448145043
0.0235438341942677
0.0270344281138732
0.0220261145429037
0.0202236255122541
0.0249848453006373
0.0650900467125752
0.0425005935471892
0.0664311280561248
0.0667651710219591
0.0284493315743406
0.0370422607591283
0.0116408508170265
0.0422039533815711
0.0279174770829931
0.0299330816773588
0.025161772643272
0.0239937947851952
0.0438932351680138
0.0175295709110556
0.0235351749343584
0.0189701117010048
0.0807168565935833
0.0332551030009106
0.0464710287193421
0.0234916215919138
0.0278444699628843
0.0275937728728965
0.0282834554778876
0.418952895679385
0.535370177677596
0.080414447829439
0.189673441458667
0.104586917449115
0.0157104754859513
0.0665330236531744
0.132211944919727
0.0142748206887956
0.0341185716802546
0.112287613440881
0.0964242229403148
0.159136290788529
0.017980094718356
0.0383783502280815
0.0192742674444843
0.0413246713437823
0.0195902770190878
0.0247483972534637
0.293995028892993
0.0710883444639714
0.0287291363898525
0.0148021214949375
0.0271392314893847
0.0248296633020024
0.0473332469599866
0.0252404743109892
0.0363478806948976
0.0875152313251675
0.0233880865300046
0.016996631386099
0.026970071857588
0.0571631969344511
0.0213808415067461
0.0305155692523323
0.0441822071312668
0.0166415766469048
0.027761611239817
0.0194429730244332
0.0358033707990269
0.079657174570614
0.10751933463008
0.0229766212960992
0.0244552412161137
0.0181031896832752
0.37770189661156
0.0417521473702964
0.0164237608591744
0.0237914065304162
0.0166459708125739
0.0191752063720579
0.10307631880611
0.0276637338641255
0.0175354117813993
0.0701826193144906
0.0328453373058544
0.0249927005604423
0.0343184204514614
0.199190492977046
0.0277546887829166
0.106136723006705
0.247345643359554
0.54379046681564
0.0771225982489181
0.23225021242873
0.0330172233633166
0.0263704013599678
0.0345292366327615
0.0764407712315084
0.069439521564839
0.0436797722127431
0.0161309057731052
0.0127521765646674
0.0245554428170285
0.0265556540897499
0.0491285563440422
0.0300860453642584
0.0445713771551914
0.0336698996630676
0.0133419424390574
0.0628436965387446
0.0170755131067771
0.0475488886496878
0.0209953228011085
0.0982789021445592
0.63353734045644
0.0232497152033549
0.0617350603135355
0.0195776439636175
0.192081874555306
0.0299461535942945
0.0138762331686397
0.02313398236834
0.355675732096877
0.300184285766818
0.0742509541587192
0.0461831965539271
0.0228249471757707
0.107859918632463
0.104279876191355
0.0207386321524226
0.0167408174687021
0.2589842284826
0.0352775201621283
0.0905029632851234
0.0591991761746413
0.0831199449415905
0.0146026673909483
0.0130533616500242
0.15666665904314
0.0203000397106977
0.0422668339672263
0.021616336715819
0.540299674221467
0.0579472028224502
0.388760136255897
0.0313815215419649
0.035335943962828
0.0160765070165794
0.0205818277583022
0.0318874069245053
0.10194079793532
0.0311949777133754
0.0513429073184209
0.0343854769979146
0.0221197840059171
0.114158355744316
0.0254762593644013
0.0232974005237316
0.0792303121265505
0.0127952552485202
0.0236944571427372
0.053193875058004
0.0240791262673062
0.135416134016384
0.136793104177299
0.0377180797299069
0.0353027127000625
0.0273735697152832
0.0245711088736093
0.0425846484421714
0.462551449959845
0.0301129374348076
0.0530987415995117
0.0202218503417512
0.0547591181816952
0.01649815062699
0.350244419590628
0.0194713500525386
0.0358489193667089
0.110478237127988
0.0336105497416901
0.0197921937749318
0.0877444892772331
0.0436708769527284
0.014119628839224
0.0449873800753248
0.125991308679661
0.117295488234863
0.0289496511406801
0.0501688928270341
0.0383227623540106
0.739882670029232
0.230177479995998
0.0253993051192234
0.0512989978510183
0.0332823785584509
0.023205256468212
0.0327239263113641
0.0337537941166915
0.041153486902779
0.0249542202236627
0.135908878159443
0.0645967267246287
0.127511730139307
0.0500921568228896
0.512912767677087
0.0301031749479868
0.246870082223579
0.0571749379537105
0.27695761031953
0.021577854509994
0.0139789288347466
0.0277454616128591
0.0906147772656141
0.0967539196194871
0.071272383567195
0.024723555597679
0.0235563720604607
0.690419475545861
0.0257703429867114
0.0229595484402294
0.0370391191801248
0.0299393838940532
0.027830180626725
0.2239736819183
0.0158761676810551
0.0207701253494279
0.31079513665521
0.0198507635308176
0.0297876717230923
0.039250303486963
0.530078550402246
0.0398404987701176
0.0529350873547138
0.0185448801236638
0.0286580725428251
0.0606397656402103
0.0213639891879315
0.049683458578347
0.0560827894134854
0.0612628359122642
0.0258595616407217
0.0184143948343889
0.0281233059760382
0.0259658273761768
0.140039545723363
0.0377382566352047
0.0178864055637003
0.0196799123554718
0.0217935019088035
0.0153141447305963
0.0305739615111257
0.0270237496588568
0.0148417324050091
0.0234783804689367
0.0330210028352523
0.0372617008333029
0.0263379361618276
0.131156092164084
0.0452358306310764
0.029091116303379
0.405187772080009
0.24276957139614
0.0191146361126539
0.0155628626108903
0.336807064947942
0.0338798750038765
0.0274491243573198
0.0239959141950177
0.0531417606818268
0.0229306345214917
0.843503610871593
0.32063027380645
0.017373458654783
0.0504611007365739
0.483542801300545
0.0585067495173951
0.0774320394537279
0.0261502928080386
0.0229031538589903
0.0182391976276602
0.0423179606928639
0.0454225803476542
0.0515001106547504
0.0557572192066403
0.0742778617722348
0.0261035525934589
0.529712750515608
0.254561973107461
0.0475055040504852
0.0816112732978609
0.0211488261425096
0.276136282374772
0.0184065347663995
0.0735643864452236
0.0271498598159604
0.0263223489164191
0.0792184792312238
0.239954468366549
0.215072382939944
0.121464687824173
0.0223925389357003
0.0241069213437308
0.0432903647423894
0.0234250618279744
0.0164204149090908
0.0288309882061718
0.0279855620655964
0.242613487741929
0.0398481847043582
0.0243888591521349
0.0979420218839543
0.443763858527213
0.0549017806474875
0.0503451959110058
0.0437188043785814
0.0189679331155191
0.0218657689518637
0.016182649972628
0.0171132795006709
0.0356883797810962
0.0142813852845733
0.0235727642572006
0.0483988613380179
0.248167672325871
0.0555368576742607
0.0287411982323584
0.0240334812690007
0.0208833277027176
0.0255817529772715
0.0322006495592257
0.261455503715191
0.0470790337528745
0.0188649066969934
0.387135993606084
0.042883162400268
0.074426648319729
0.119687580546229
0.056956066452471
0.874092794615225
0.0358809082478651
0.0182782330474923
0.237096446794545
0.0297960313721197
0.0958880050844263
0.0258389085410394
0.0225086739707883
0.120606363183323
0.0240886030387836
0.113113257667992
0.0311972256170235
0.0182909482464911
0.159153866785968
0.0343198553192491
0.0430078515425022
0.0251575148750387
0.0407111320785039
0.0346028878604828
0.224424016406158
0.026902782273414
0.0484971632931055
0.0367786174456492
0.0407539625199708
0.0254285589347627
0.0212985207524041
0.0356099777669091
0.0534315909996481
0.0435002788392245
0.0180893551806051
0.429100677186138
0.052626842146346
0.0490075662877357
0.100774486060919
0.0453572781875684
0.0558712911053408
0.0251932493281969
0.031604090997254
0.0323795061164725
0.0117347528760758
0.0235296473665382
0.0246680136207609
0.0602747139715682
0.0424841124960107
0.0467748183519474
0.0351934948943
0.0389667823105769
0.0166024778522356
0.0178543949703482
0.0215385843714333
0.0464106032250622
0.0203179697328004
0.0316412462471862
0.0191819866510377
0.047510675874057
0.0187666487417991
0.435869072819475
0.0921686304991953
0.0242798743879116
0.0620543877329068
0.0270524507978886
0.0484737010528449
0.0197166601373518
0.119916218965815
0.0544526195782192
0.0874252001521129
0.0238789694824204
0.0161312371067337
0.0223227915315314
0.0313721778768174
0.169694976766193
0.05740771187641
0.024945449302676
0.0369453766607419
0.0808027470271514
0.0255407847769401
0.0229108653453209
0.185940199043862
0.0359473088945235
0.0227373951098061
0.399982757732353
0.0733618108159497
0.01539590426444
0.0508759835166196
0.027477961957127
0.0338227746806421
0.038493126655441
0.0146563725027034
0.16919071429355
0.0631966710876082
0.020676521191067
0.0508691665031542
0.0758876051904726
0.0282334696858655
0.027341458270352
0.0287442113144053
0.132745522567195
0.105444714351367
0.139106867931658
0.332570110657796
0.158030629484153
0.0822774467519483
0.264965063603886
0.0240756362427922
0.0174547905188478
0.136864415397345
0.0310495611411142
0.0400554463983059
0.284988186919383
0.0223804348138383
0.540299851624642
0.0498997903875266
0.0424716568723586
0.0322786701353131
0.0309255329116212
0.030575485306211
0.0681579648512636
0.386627100122462
0.0196335484365559
0.0533910685164793
0.0423518685215217
0.0916371517544479
0.0209806463139764
0.0352382305358668
0.135450276459601
0.0562969293578066
0.0172508289508546
0.0201989379035153
0.249805783407156
0.089687711760654
0.0414996419011362
0.0367964771034492
0.0308397693394732
0.0315180898027104
0.185017381826462
0.0188752773296616
0.0189424338559912
0.197770015582941
0.0316960886996981
0.0146790316169021
0.34622685079626
0.0198473021296803
0.053282160577202
0.0192798942674465
0.0316253715258852
0.0534255788480058
0.0298536289744476
0.0261532929922633
0.159899518537045
0.0200369809274721
0.0155762244523394
0.0420401635729769
0.0610134996351646
0.0961133069091042
0.0231818806578546
0.0225943929731912
0.0293621935277161
0.243549524794106
0.050313637590356
0.0241616203434542
0.0308209382915361
0.362550442270792
0.0790049530618889
0.0390200519067773
0.0383433786418945
0.0155114500336339
0.238014509729364
0.0333914617825417
0.021762693823994
0.0155503963575239
0.055469669218458
0.0502143685628354
0.0150735631146754
0.027667765146944
0.022272603204208
0.0709849829553712
0.0416487648139072
0.0245564895270809
0.0718088378689894
0.0420706671102651
0.0436625946005666
0.0151496178849944
0.0400845672712437
0.191400072166299
0.040045444518975
0.112565865649728
0.0612773817178681
0.0269005751907884
0.160599646926503
0.0366383451273911
0.11027386773289
0.0255365768562742
0.221842418050003
0.0569561930143644
0.0255210016901596
0.105898491945334
0.0456280538150262
0.307381782467018
0.105634293629829
0.0205670952071306
0.0712260824820792
0.018356798735116
0.0319784856944042
0.0174979207180293
0.0203354345542161
0.0319623321938119
0.01720012401911
0.122348482274011
0.0197644092082026
0.0391805671086274
0.020228182191778
0.0316807752148403
0.0126074470385796
0.0395094691025713
0.0209405796701029
0.018503652808223
0.0258729730333842
0.744493799065129
0.019060291141559
0.0698927550349519
0.0222713517722518
0.0166805819971559
0.0654568910552242
0.0236540023977475
0.0242778604598394
0.0388830979420705
0.017400618052451
0.0192869297680852
0.0163869794532927
0.0212176287662798
0.0332906895846924
0.0209190066007735
0.0573648377233202
0.397245693106848
0.129618004013317
0.113329295374802
0.0380466113508887
0.096676930144375
0.0295966846110755
0.35065379683523
0.0224207631084239
0.239416150658714
0.707004181405075
0.284697549871487
0.543042150220648
0.0162504934783184
0.0466252205597978
0.0541488535695759
0.0151254774092165
0.0605311476242277
0.14698347990096
0.0393093267015986
0.0343113312913918
0.0381326363760247
0.180487524822159
0.0175941683759474
0.0373731474724591
0.0289724002394873
0.0505558931854572
0.0407446486552459
0.178013303207667
0.0395439077320583
0.0148883686550463
0.0215229050379071
0.038141817068444
0.0480297021288252
0.0496836643552768
0.29982083604109
0.0283974958725759
0.225905780082632
0.0700315498806812
0.0642265870300383
0.0560155460322588
0.0221457311409562
0.115197434652107
0.0328095003175113
0.136948308001205
0.032419745171389
0.0231334927840266
0.0150537863633742
0.0308354650214004
0.0280782466633741
0.0423222552579024
0.022121842920532
0.389555790182204
0.272003213994827
0.134297385627765
0.0332316736691803
0.053029370756139
0.0491681210102382
0.0177443917601187
0.0573860794195689
0.048616623832126
0.0177212995601585
0.358696891231237
0.296623140900886
0.0395944467142473
0.0533303265969151
0.0343207869198596
0.0266190320107756
0.102217992740751
0.0216722506265138
0.0199257457822769
0.0438043731074917
0.0155483847145202
0.813748620248262
0.0245216752440882
0.0165924155325337
0.0208392944037947
0.0298317103885947
0.0244334989738111
0.273962989245358
0.0209136181175903
0.0571735761831814
0.0468946023869876
0.0615799114841869
0.0195124422567796
0.0337520822514916
0.0206614739408757
0.0387767144261048
0.0208850709079609
0.0153953273882626
0.0634808499873345
0.382185033096027
0.0366253565536286
0.0375224900079827
0.194415889089717
0.0389773839624542
0.0121939556119279
0.0371339454762809
0.247823615060226
0.0267799294372511
0.022750246292115
0.0481041654243034
0.048188302167715
0.12114221018366
0.035229478382178
0.0328672447665118
0.0298275712908881
0.0163464266558329
0.0338133395520485
0.0213419717211031
0.261629945124678
0.15160652292778
0.0391666269553503
0.0247540085623882
0.026583302665014
0.0298568350797306
0.0858529727668804
0.251548650343097
0.0997849595840525
0.0607390013929497
0.0371828973502264
0.128763575315389
0.0358666119026172
0.0195645424393678
0.0304967207212986
0.185952872921118
0.0118907746160977
0.0848385861097528
0.0548973732103494
0.0196852589211325
0.134533327328159
0.0574744114601479
0.0222151706365247
0.023094110916637
0.187307421199464
0.0364779037242613
0.0415204763462892
0.0969220720870902
0.0422459628497034
0.111391797832247
0.0538049191278207
0.0260331939593178
0.197386845962567
0.0507396816873585
0.0336185699214559
0.0129734912262599
0.0276397869843006
0.107252957882137
0.0347995630199918
0.0270047908913742
0.522845052790299
0.0823944080110968
0.0269109598254759
0.0474875892867331
0.0662676736960567
0.0925869707541197
0.0152276251209445
0.0713718137985363
0.0388349043688805
0.0182098910367926
0.0925540346320349
0.0163592470522796
0.0349490546949973
0.0640556680382813
0.0877494283041005
0.0226967655380534
0.0154285633635474
0.0355446315124413
0.0327906861626096
0.0732334857499558
0.0946033508506444
0.0292666974401152
0.0659307912592654
0.0912028687659995
0.0177227430971638
0.0655674610004594
0.102042605715253
0.0833628889081601
0.0166473523436721
0.0299002997168452
0.0703843678139935
0.0221575143770402
0.0258696077407737
0.0787845097911938
0.0950790884292881
0.0410287088445859
0.0360173500027591
0.138480434719434
0.0423576039417685
0.0275043223266961
0.244072835659302
0.05320299766792
0.0341902882458828
0.0480327950532213
0.278468005787883
0.0347584253121214
0.145142685015064
0.0593054831972021
0.025986030296285
0.46730669197343
0.0264507680967417
0.255035871274138
0.0151005899876352
0.0298208725619661
0.0254255876805792
0.0588339293286171
0.0148755237956594
0.022358255554773
0.0202791139164083
0.0834735536461868
0.344199851475756
0.0249767364188363
0.0169826274016152
0.0367789065091565
0.021145495879917
0.038884537030103
0.0537532764840944
0.0126552405961598
0.0356570860172368
0.0300938941183672
0.0192944713901401
0.0462028501334142
0.0177660823949948
0.0334958764475384
0.0384307091757964
0.0816735173624048
0.161596515479712
0.02080709611123
0.0326786656807831
0.057740035380251
0.0398789280386679
0.0195727520408559
0.0573607519883176
0.202638866246405
0.0180060265559799
0.0307388512590317
0.20776842467042
0.0745560599963689
0.0173434035047741
0.0419612877410458
0.0238308183736056
0.0161386402365228
0.0199861939838383
0.0300788735376443
0.0195206919509129
0.0693301394868535
0.0206909946715866
0.0225075282681392
0.022122279149444
0.0207967704618522
0.0140554116739765
0.0583999893981592
0.052116047269465
0.0561316391892978
0.41312114753319
0.0423554837130651
0.0226603221030521
0.147139992469765
0.0379482668758761
0.270355467905851
0.0398964577988064
0.111342957438144
0.0370737991946398
0.0266780994883619
0.0271987583887084
0.113260584555332
0.315166750985763
0.0209600699231833
0.0255127137480423
0.0177868941000898
0.0449221593754507
0.018397193263921
0.0511215808349253
0.0934222468814499
0.240377548091051
0.0234489201422631
0.301498471410965
0.0252158012592734
0.0354154895122245
0.0145920703969088
0.76764194357572
0.0224031828581323
0.104944003250942
0.247034445984153
0.0653949183309438
0.0343455265570724
0.0269619557414828
0.0222023389242162
0.0158576960098229
0.0238450518962911
0.0322106956083737
0.0317886503654658
0.0208804997172799
0.0371769180746683
0.0179224481045685
0.160330344110921
0.065452173164135
0.0265298115639073
0.0490570438653525
0.0377415500160673
0.0606982117135015
0.0279240181445917
0.0214589397268384
0.0262390848640369
0.026533565056084
0.578314756068245
0.0281699575253868
0.0573894860443913
0.256390378422142
0.0291250721653941
0.0306972803161881
0.639602554433376
0.130254345511444
0.0578815864086887
0.493998898649588
0.0441136707353597
0.029944386812952
0.302273641561776
0.0137058578864616
0.0548182554020451
0.0262561788618485
0.264356560498396
0.0265225440483631
0.345919930875183
0.0639413403755094
0.0477334480582339
0.0189308185607191
0.0331406293300485
0.448135336270827
0.0305022590151035
0.0154585869760588
0.0378740139827
0.051510071619817
0.0561050502673467
0.154585062893772
0.0273529839139751
0.0277692949894124
0.166304421445866
0.0837306416626625
0.0482385139762378
0.0528781741539814
0.0296314247249216
0.0212870980107368
0.255167890469776
0.0768145803419739
0.0325633205332591
0.0238273823787274
0.0313559244246572
0.302751990460792
0.0640062652397149
0.0431914962022424
0.0744631183985755
0.120055048216993
0.278430926974072
0.0275048191308309
0.0235902442682115
0.0196940954914863
0.402283436856451
0.0266001208810383
0.119635503911705
0.085135370368943
0.0249459640852865
0.0364195127446163
0.0247262475368261
0.0191255961002569
0.0533473951246549
0.024675105090853
0.0186296813213694
0.276112119230954
0.0400538847327027
0.250851090185332
0.0195229772771231
0.0258689244005028
0.0492573577434257
0.388380394083112
0.399961572807345
0.0118699613088606
0.0169081133661841
0.0438910149883491
0.044360609540459
0.0215477636876457
0.0785024270795166
0.0144967922884249
0.0412020656189162
0.0574379083511053
0.195873233423398
0.0351173258359658
0.0307316266261095
0.0519627651552655
0.0264534186155484
0.11989418257825
0.253174870771054
0.26329195783703
0.0589437959610003
0.0686860020405028
0.0173014191236124
0.0177623106614003
0.178558154698229
0.0320243293107921
0.0166507800603895
0.0376423967947301
0.0471199463664946
0.0218008403326116
0.0260181974556657
0.329068240169808
0.0180554399177617
0.0154461178444995
0.0229295075484358
0.0564577456088617
0.296852773087661
0.0242794359599736
0.018525903867654
0.0513253007373634
0.040008757801104
0.0386729569918784
0.0360549014495672
0.0228041388544627
0.0203365071504896
0.0155753139574973
0.0284847536413172
0.0623324596953706
0.0599121886926645
0.0273603772342219
0.193678793224602
0.0268840370916855
0.107090617166936
0.0349040024223362
0.0279940913059683
0.0390611114044115
0.0378434579617747
0.0202039587220529
0.0126257369086685
0.0972292005289455
0.0169364532318348
0.0472514840202944
0.014581211232125
0.0166425842335589
0.160885211347933
0.0186398817878963
0.0165995236376683
0.0348575128093001
0.0225757997370223
0.0232610189179033
0.0139653258845161
0.0651414708872554
0.0153102622837036
0.0576027601960455
0.121537212590677
0.0193369789662237
0.0178256041163714
0.0303527313302293
0.0552092234942258
0.0170505444206479
0.219169864470279
0.0743378431618576
0.0398817752885589
0.0711080499726493
0.0253078031584936
0.0860587604372916
0.0656081493106355
0.0755807625455282
0.039052660807895
0.0366313431713532
0.521327429376746
0.0287028796036174
0.0200928446248237
0.0202449414949727
0.179630023689108
0.0320033249981491
0.0260497652534091
0.0478580840879841
0.0231050872706451
0.0612074756431424
0.0244471416633251
0.0230751113335918
0.0208674721530155
0.0259266134964065
0.199653009850091
0.0241445697342996
0.0170091931794113
0.0202240900927916
0.0302140471502404
0.0371220609897435
0.078813765592799
0.0161961972896571
0.416582995919179
0.054047291767
0.0339476245613955
0.0274038451554812
0.015178643256852
0.0732444447211174
0.0180542200471264
0.0503919449857621
0.0476741257243375
0.0356155238441464
0.043871722712543
0.0576770006320392
0.020257463755087
0.0241348741489707
0.0319942722035285
0.0682461125837898
0.0198547626425067
0.0633414520328223
0.0200829184031167
0.01410853980896
0.0288141661373535
0.0549718144471093
0.0244560776546417
0.0211475629129397
0.177366300227359
0.260230501382385
0.0219111897407191
0.0425239811583541
0.0863642311487481
0.043685019996976
0.0427870924055216
0.0245836283352515
0.0168018070560742
0.0368788883979157
0.0404416481248264
0.0458749769247157
0.017909405091267
0.0192444454379991
0.0362431495657338
0.0345866606439608
0.0871801892957506
0.0191825706034383
0.105761968699751
0.035020264682005
0.0260876987743333
0.0165496169486298
0.0713984364099128
0.0190411243896582
0.484854157933151
0.04034183753057
0.0217939818545615
0.0240535321924371
0.0174394039589957
0.101522794472096
0.0327771347120244
0.268725177031918
0.0249064988279038
0.0263130404601094
0.0910100182167589
0.0246541055218846
0.233848747459569
0.0158400706468815
0.0196905960337844
0.0527462627934443
0.0347346126032957
0.0124740557838068
0.0247309763997043
0.0186380171884579
0.0317718684858487
0.0139965134962616
0.077558323091176
0.0177898248644564
0.0516800866346098
0.0250031051250793
0.0481307042808717
0.0312983690122455
0.0445213441505403
0.105218911242826
0.0267400430132888
0.0313606501152544
0.0240348723707752
0.0167512078546975
0.0436864722241533
0.0276052059728631
0.153118255432663
0.173130078048448
0.0323823295148738
0.0195716594755216
0.0174210971156988
0.0189182609352535
0.0118632438178024
0.0227861389701286
0.0404949220148163
0.0382794372044
0.0198522690240653
0.0394522396457349
0.0717738581007735
0.023847571913609
0.0641909764681457
0.036294120193771
0.103871585528235
0.0187762909946931
0.0508279408599084
0.0622260064406552
0.0472400876146452
0.0550623686308144
0.110713551599796
0.0269297121926072
0.129990664845229
0.0941375895856456
0.0170396077849371
0.0677668453935896
0.0356757910470593
0.023224349940397
0.0504998462793646
0.0412998684995874
0.189618598596392
0.0279038004579965
0.371724274824865
0.0153960760918594
0.0179824105730567
0.0246364263494062
0.0291263478919772
0.0206663118306944
0.0415152401056179
0.0234469704373808
0.0609846008853507
0.0433138434657805
0.0265055160267721
0.11143749443535
0.0177108402722413
0.0131952723004994
0.122269408647414
0.0255537102286084
0.587958305626838
0.11206173221711
0.0256934324604555
0.152854516283603
0.047454444816918
0.0130587737571307
0.0452223731109457
0.0283008768245696
0.061338510449244
0.0361244704640915
0.347132313886923
0.0107422784848882
0.020802570913681
0.024595781680096
0.0318421393441389
0.0375045148352384
0.0413003311488226
0.019397736544158
0.0360425410013619
0.0151518474068942
0.0246957885759895
0.274584751685528
0.368531730290964
0.280581427990596
0.0517365295921471
0.0267971937354389
0.0152240102402121
0.122677918452205
0.0260565412137656
0.0424038618969788
0.0391230854530577
0.0391235111374327
0.0276647369148337
0.0403877935231397
0.0254335032119428
0.0414326264883092
0.0944749902216185
0.327436556166524
0.20895132139007
0.0563202551059161
0.0221241048387233
0.0445448186644591
0.0702564314903435
0.0140746152066197
0.157010033282188
0.0278697436196188
0.0890570514897977
0.0941281565268736
0.0841425526007758
0.0340265600797311
0.0310196614640596
0.0382283031946199
0.0530844319077963
0.0267191991758949
0.302369639483877
0.0354319037977855
0.0168795755945253
0.0245713677936973
0.0197895552294446
0.0149377922522899
0.0431671843731819
0.0963605948833105
0.021986848497897
0.0672498300658654
0.0157092172882796
0.0206918160733968
0.126639480723768
0.0322191747022841
0.0399966629536847
0.0155177649702026
0.166444992951964
0.0781274337416573
0.0218937374431725
0.0349954657062043
0.0197788836522795
0.0542859392898898
0.0726977411296319
0.0411429020386731
0.0262699820196187
0.0280529093081458
0.0687420990915111
0.159546425189449
0.0989870662893026
0.037158094586559
0.0232251489254178
0.0204691562524559
0.0766138317289189
0.026463351439293
0.0228577943371695
0.29926597458343
0.0278713186765455
0.0429836100131338
0.0312132504624012
0.0122996929668094
0.0435320049200593
0.0915083829952566
0.259287248159983
0.0175459960997098
0.0428309392007536
0.232923449590103
0.259199901040088
0.0199081236915158
0.338087517911827
0.0432142341771995
0.0367230163203768
0.115196650213685
0.0432097479328515
0.257197860192252
0.0251003356074071
0.0319667415762172
0.0281130012344951
0.0294416383390824
0.0246295238881019
0.0248580515268331
0.0396558805616152
0.0212244445041216
0.0499879021144518
0.14199947962764
0.180279708681832
0.0575267014736199
0.0454163843749251
0.161387056464946
0.0385653634548632
0.0247380329576135
0.0118913816064366
0.0187915201845693
0.057490111129548
0.254356923585305
0.14595463182121
0.0212616614628838
0.0407402495963723
0.0584282455761233
0.0297548229041524
0.0688623673954168
0.0228163295498846
0.0315811213908557
0.0151911121445714
0.0185153043026028
0.0229239389133128
0.0445399847861628
0.0281634448832813
0.0164673572204337
0.158078784563325
0.378061730875961
0.0401594661471236
0.0299518897600681
0.033336872975096
0.0221826508521217
0.41259448098565
0.0155314327573562
0.138744074393625
0.0402869803697877
0.0425024913272397
0.0252031754004081
0.27309592611932
0.017729531818041
0.0474782672532191
0.025811047094704
0.284652659611895
0.21598242254368
0.169256355653132
0.0186221254301159
0.252526558655477
0.0316537484167599
0.0188462228697987
0.0251922144410649
0.0222758260207814
0.078312811618175
0.0235569518911944
0.224858897763846
0.0342188792607481
0.0724722671391596
0.0329650985650138
0.0855581076660188
0.0346599198149693
0.125832891396528
0.0654138130302293
0.0250721982452108
0.0719847892365978
0.0238625330345975
0.0676249417771679
0.444194434922469
0.0687757461493893
0.086170852044506
0.022355723121727
0.374913546473508
0.0179609470558621
0.0772525003021261
0.0357896826377585
0.0347987980999343
0.0422271684003966
0.0294237447543897
0.113890265593647
0.0522995011067769
0.0155236377101258
0.0375330229127481
0.0396426275853162
0.114768870297538
0.0248767221309977
0.0341358175910432
0.0236173539972287
0.0193484126795167
0.0392461806949817
0.039503295607572
0.0240105082511573
0.155899009235975
0.0300785745450152
0.0293620480253504
0.109349095675396
0.371409810398271
0.0243558996494262
0.0190018445540363
0.0234966116537195
0.125779921441593
0.0232088947431755
0.0300641266936504
0.351650173637369
0.244962109147421
0.0282278317455563
0.0373823260083523
0.275255289784306
0.0143865507395475
0.0191582668635304
0.0166454989480535
0.0165772395694351
0.312942853362212
0.0160360707987723
0.264808104279267
0.0359099897390408
0.155301278052943
0.0633816579315979
0.0430196863301439
0.0173375420135828
0.0381128882507606
0.0156696046492638
0.136324757719597
0.0637594359524921
0.0628579647142242
0.185686644838884
0.111512585122786
0.0190189224874827
0.0398562464666898
0.145354157072444
0.0532665036989925
0.0324615742500999
0.0440835045900207
0.04771880191049
0.0169659394596081
0.51789478894371
0.0297318432201963
0.0370239148234681
0.0154614040862768
0.415883424800602
0.0671829129120188
0.0932575168701135
0.0160597343867824
0.0352960032100429
0.0194517237891546
0.0255446100947576
0.100489689667327
0.0540204474289394
0.464432186943192
0.0332608253405871
0.511224927330163
0.0187635547211466
0.0212992240739629
0.236548727914292
0.353726617337458
0.0357240834694725
0.0348743417239109
0.0610622348137925
0.118939378582791
0.018778490345935
0.109757491915245
0.0654859085920451
0.0424073752662742
0.0769151948463612
0.42848836937931
0.0275358056424957
0.0982438447265384
0.158183101310007
0.0233456367561122
0.0204168309425049
0.408077356839391
0.0637917824002382
0.229290457396259
0.0357323956877624
0.107549284163301
0.176535512293754
0.0613894002566292
0.013211698806699
0.0278668724916115
0.0488683768370205
0.177783325231526
0.0662869567041243
0.0569376834289885
0.0161855792937659
0.0361277353467546
0.0277989088829614
0.121048494351589
0.0657601856582313
0.0199122786160552
0.219694908790945
0.0181063585579408
0.122619695544678
0.0201141929376186
0.0215923258847671
0.0953837089982258
0.0782159978845347
0.0617979134080378
0.0345027830915564
0.0182232554394719
0.0263483264154468
0.0313758776006389
0.0458459392775185
0.0227143846731204
0.903313910827437
0.395555130476567
0.0191400533315234
0.379614995360789
0.0264488590984032
0.0356121160838988
0.0239292701510229
0.0306736058200964
0.071516825729264
0.117276275412677
0.0224166242614293
0.0286102277494234
0.0401317279024814
0.0318298371359875
0.317932248341923
0.0156756447902432
0.0970384665861436
0.0167223445315599
0.0215915922394819
0.0822089317334059
0.0336272839760207
0.100641540145996
0.032272695883629
0.096103392356231
0.0410545179159724
0.0366338766529349
0.0186933300366081
0.0541612365949158
0.0370061798839079
0.532080197362078
0.0373684235677935
0.0270999330379231
0.0846729821050278
0.018491245229741
0.0359062073652966
0.0417941144416209
0.0151551125798837
0.0437279198631464
0.0333181835030069
0.107473534732174
0.326049155148753
0.0286640785921139
0.0229884893994811
0.116185936942742
0.0545234008597604
0.0309028248480378
0.0290895787818902
0.0519737641456176
0.0151520248068847
0.0595112285354754
0.0805522652381821
0.043913183272374
0.20400013291987
0.163913224303297
0.0790372018545688
0.0586089554918867
0.0653461922277734
0.110858520592825
0.0511549861069527
0.0205088338346959
0.0202689866213556
0.0293694187856271
0.0692676056550317
0.0167515455833803
0.0154572804524777
0.0195542354296404
0.0913498277206399
0.0288348022483251
0.0151346480378235
0.0292658258712458
0.0398964960047178
0.0414996338584825
0.0247957408147873
0.0242527223812466
0.0234001488031224
0.0168987749767621
0.0224427721126701
0.0268763059517877
0.0237023587184758
0.0263873463754271
0.0402540815528249
0.0222708641945437
0.131337871406874
0.0529342683095217
0.122137458633218
0.0282584761444117
0.0189772470461223
0.0182567364743178
0.0287269524456143
0.0373290349364828
0.0709179940654576
0.401592591089199
0.028624618812503
0.0283962046261783
0.148123930438599
0.0253310089397969
0.0333284895529442
0.014960861353858
0.0333595901173026
0.104357001371144
0.336886119019048
0.0928740167891777
0.0551776733637672
0.593144038419512
0.015015039952279
0.0189014744144541
0.0398249885119188
0.0300413780693593
0.0205283329169293
0.0889988737816902
0.0227759316273392
0.0428862002876781
0.0138058881490659
0.0649451791686088
0.0159226075020057
0.108255882313217
0.0364567034690548
0.0126694994312457
0.0541018996403632
0.262038657358829
0.0132734879521011
0.0338284788415143
0.0239892828918114
0.115670134634846
0.0386570011309614
0.0438512310515006
0.0411477133866598
0.0241020807603044
0.0462510017747926
0.258303704710491
0.0593924347502021
0.203136891397799
0.0314231838148252
0.0469814421586087
0.100846665744377
0.176326782722524
0.0754284499340423
0.0439166532307492
0.0636017346503952
0.0265447078632199
0.0175423401329791
0.0180910870086937
0.214142554972418
0.0120740217579208
0.0738644123059588
0.345090357590889
0.0237098482791122
0.034707103512142
0.0351063270193284
0.118668824874121
0.0282060093431277
0.0590725189162088
0.0718398392716374
0.0975754078765142
0.0358804214433881
0.0387500282857211
0.0178021444440932
0.0331163115247668
0.0356168701038217
0.0299994856295081
0.054298456411484
0.384508959398977
0.0400471544260361
0.0355302147426376
0.174801668204128
0.0158741604539594
0.0392004025017451
0.0253882328441592
0.0252495896193993
0.204221188119033
0.0195900766018254
0.184239463337517
0.0439033643459477
0.0254906746349481
0.0148334676889222
0.103035777529738
0.0539942299402081
0.0234611905325799
0.0343046485086838
0.158773987349782
0.434683984917216
0.0334257443510982
0.046298737675785
0.0598468798821445
0.0628984795696113
0.0725719577695064
0.027820921521243
0.148300141937108
0.024291022518834
0.0370038252054198
0.0238710815576485
0.0456780865316809
0.200678710506767
0.0203551252049283
0.180968227600643
0.0239629319920541
0.0471758278486637
0.0568386982283915
0.0659312933826621
0.342904697463662
0.0808738871432043
0.452791510356466
0.0184842871777241
0.229431893133839
0.0968529833337873
0.0432245493539172
0.116860525104947
0.0316010291577051
0.0512354213380055
0.0748895211608352
0.0219459498492193
0.0355893879768035
0.128842390071772
0.0302183017797231
0.0191666965591941
0.0210377646047468
0.0547548450532346
0.411389555896552
0.0302115888309266
0.0634329878362158
0.0298305924964546
0.0212095741753283
0.028116774435134
0.090413743882615
0.112129620276217
0.0221207358237048
0.0228801608703385
0.0140514489712213
0.196653275374151
0.0762012416742796
0.0292575569181633
0.0305925058769506
0.0243952064848734
0.0296850190586146
0.033765162216461
0.110658421127771
0.273258383594102
0.0159897797002161
0.132938457508842
0.0145300547820936
0.0351773774850579
0.0829409852906349
0.0240804917881801
0.0161143653558654
0.0768715206099658
0.0544125768697442
0.0478332810442917
0.0250342257420332
0.0486850237311349
0.346357980147255
0.0991002092163726
0.0528776604822621
0.0154131459189284
0.0134853260208525
0.0349053575872352
0.039635133933499
0.0207490586606351
0.0358165747148362
0.0711494922784276
0.0179670835045301
0.0165187278742197
0.0482877586243512
0.0205800833099067
0.0205532074722223
0.0358510788479003
0.0216936894809324
0.0253783744038466
0.0280569925616675
0.116666725569809
0.0209496405627995
0.171257567614667
0.138605759933352
0.0170630286679629
0.076545348071614
0.011828839482999
0.0213611094386687
0.0230661305448073
0.0605254053791957
0.0260336327754583
0.0396544992898341
0.0218214768396245
0.482546841167331
0.0859815476492911
0.0781589274229283
0.032653507466711
0.243607664991186
0.0246943027123674
0.124375530396347
0.0250585325362094
0.0647301762223419
0.030171862670065
0.0273554814874242
0.0819177067501833
0.0316122979164877
0.0446618755002968
0.026493618457344
0.0205043543058924
0.243482776612664
0.0265857296576691
0.0620870902685772
0.0392325707695233
0.0141401565823239
0.0218103999965785
0.0511723824901915
0.089496705615429
0.0655684738617868
0.0314609363448471
0.0240398580802613
0.0346596606570388
0.0319780005318591
0.0300079483014878
0.144086631418777
0.0132045670668739
0.0232667917832442
0.0334154656515491
0.0187207466524541
0.0297415713242186
0.058334461504029
0.0372079289746401
0.0497834649891653
0.0451680902333107
0.0250425074674346
0.0348001127642747
0.130866094793567
0.0163677708287424
0.059694962025653
0.0713180907945444
0.126057316071764
0.0185759768373339
0.0370913921891592
0.0591301405832542
0.0238627473321713
0.0191893898339649
0.0179158530158433
0.286701318428245
0.020755076859522
0.0235694124295214
0.0261167410703673
0.0513018059393564
0.0558000593371726
0.118401293274697
0.0456656564691845
0.0353590327255775
0.0205307941709496
0.0816716984556797
0.121374487543915
0.0212263636588633
0.0232271680551355
0.0211385080102552
0.020797189106131
0.072194132131771
0.0273905427756051
0.0376272280417791
0.154026194150001
0.0249888779391309
0.020100965730256
0.186089545964718
0.0614271216661968
0.0145448600475528
0.360860537478602
0.0216513357161418
0.344307924675075
0.0400403915626519
0.0289988382636554
0.0225980666261229
0.0654335037213307
0.359917590408028
0.0886479181813598
0.157503130520003
0.0323316262153203
0.0363675717494448
0.0263666634240702
0.0318572491458987
0.0554435325121677
0.0130369616934085
0.140019047953258
0.132666940548959
0.0192678738562006
0.0692392078920539
0.10772702568401
0.0272587278293327
0.0673167334359868
0.0177113808167026
0.0175988957950524
0.026895260506847
0.0304122574171531
0.0416982059680433
0.0191119225167925
0.119513634670315
0.123215977438898
0.25127823903016
0.0338516580699905
0.0295543203736006
0.026436849131901
0.0221043594080499
0.0175629200224148
0.135110193653711
0.0775532032077414
0.0211411439406689
0.044437103050395
0.0350402866783807
0.0154916375971921
0.0481806376883434
0.076417193068838
0.0218028146723311
0.0290413723906055
0.0173399276316543
0.0213537891275586
0.0287789671560485
0.0198980142120656
0.0148517555089678
0.0739233536080236
0.145903330661416
0.038061997918431
0.0130043553347607
0.115033339876633
0.0140144133528389
0.086686003965059
0.0150667656243705
0.0692569080272272
0.150174328789152
0.0753608557150124
0.0201588300708718
0.0340748324454365
0.0393169080683244
0.078500825281457
0.0586112124196248
0.0138027238368985
0.185397299659562
0.0169367325405367
0.0198881670238426
0.0178445281407991
0.101760565152585
0.0300381763386862
0.0270703961899315
0.0898963347621337
0.0517736812058306
0.108287860036912
0.0755467170062299
0.0757402876207775
0.219072662363515
0.0392123276508988
0.0308265750019792
0.199214348524727
0.0149743409163026
0.146001547688566
0.177192865771079
0.0558034480279624
0.0155245747531266
0.0870356652783616
0.0329242841724991
0.0384304592395696
0.0199097946930308
0.12866476848418
0.0435892388900305
0.0642974174579117
0.0501848004457222
0.244261007783513
0.0470455841526977
0.0307796945689949
0.0501476973558895
0.0228065449917808
0.0478464406169417
0.149014663584412
0.0472280298141888
0.0454488852008785
0.0161120123391981
0.0194356568369186
0.0187569026785427
0.0251379843735493
0.0306474512066399
0.0244945381241631
0.110598912979938
0.0263268527221721
0.229249600918543
0.0309950231398632
0.0482807686261115
0.0413731989931966
0.0164064597285355
0.0124243647047594
0.388237784178781
0.0331476189007559
0.0364745500771634
0.187400184148942
0.0688897010318882
0.0226456931752213
0.053270021438093
0.133417741613823
0.148296750645222
0.0241188065533741
0.046098844142242
0.0192226539583683
0.0375437289090834
0.0471076785166477
0.0324280647747758
0.0249355592181084
0.145733025369198
0.0390549192441479
0.0283439272483937
0.0291711689117392
0.0275786208655869
0.0830016117951224
0.0563112677214874
0.0322350814655511
0.0301095570723177
0.124255638755266
0.029482688720799
0.0289008018963689
0.0240691292748894
0.0663025352708541
0.018980224881614
0.0360772032622496
0.0310611658134952
0.030463837559117
0.104673152887972
0.0764647727292072
0.0406987139667859
0.0237559268685826
0.0446403951396809
0.686945790968203
0.0550608913702051
0.0721966143564046
0.0217839536984152
0.0392688753941224
0.323521442187631
0.0974265163369375
0.0627100422529212
0.0276194047638149
0.0169212745142894
0.0288310720375076
0.116737674133561
0.0596708720684315
0.10213794443138
0.0144249826925814
0.0994384883481504
0.0171285063875345
0.0953904986207226
0.0487852314209046
0.03101697900429
0.0238269174744454
0.0425556674916331
0.050959775472924
0.0193373412951734
0.0160936207406599
0.038953088991668
0.0377663775842902
0.0522810416372683
0.0329353348193419
0.0394347765181775
0.044835084149193
0.026527254666387
0.0893682219429232
0.10806507696772
0.0453474224977243
0.0864502333974333
0.0532470722881218
0.0417323443734971
0.0227267516107687
0.0251749939018125
0.161842522383688
0.145060770703674
0.0790999782972024
0.0424730536810194
0.060748284100245
0.0410910399870555
0.0294402426873057
0.0470593551158403
0.123878223285977
0.0139313159077497
0.0254454050564597
0.0251536761992549
0.0209986309007022
0.0252655600697438
0.0489074479936982
0.0387576190308816
0.0373997637275154
0.0362869869958444
0.0493290234800374
0.0190519272422959
0.109423269781071
0.0284439368391288
0.040406698995441
0.0938024190179709
0.0350713320368665
0.0382801817132064
0.0865937904770246
0.076575526332312
0.0131833875127814
0.0289853467917988
0.115801347013765
0.0368388419280828
0.033678157120895
0.0295571535411345
0.238727818918667
0.0570892635290051
0.248614348725862
0.0454845158079443
0.0669364129037939
0.0215857984575247
0.0486052174277754
0.20293237845141
0.0471516746687854
0.110091474528938
0.0252141480766421
0.181495019227249
0.0280116534734039
0.165787664617489
0.0191355522426693
0.359140407217302
0.0241429341837457
0.0198959622931479
0.0382729732348412
0.0291030249197715
0.0187685697175927
0.092995875270176
0.225542230108879
0.0158029058549496
0.0130891269587937
0.0634085881659799
0.0319299245144576
0.0304700203999395
0.0280266213832489
0.0507059217730256
0.0707936152895842
0.0205258669441799
0.0447340973670184
0.0347038386437244
0.0984722029591271
0.0188548005455356
0.0575806082115999
0.0229256773649538
0.0645187899993566
0.0246337161192418
0.0233208857480487
0.165113362256816
0.0388441314301118
0.22885276260961
0.0186270305256938
0.0201043126166066
0.0193923127519402
0.0315004222987563
0.299883504435351
0.0458969254831839
0.29942597068404
0.0422302864257843
0.0266607475784795
0.0249059943871943
0.636709221790526
0.0590573123653582
0.0320125714385796
0.0336885010765438
0.0281812345159977
0.0371978746980603
0.476065982893004
0.371655328656678
0.0221458506661644
0.0283492206576849
0.0217660488777112
0.0203390220042189
0.0182799085542901
0.187358737304621
0.0640876848638842
0.0156196978320217
0.0241984440907427
0.0558511927191228
0.270250013376871
0.0534348340202149
0.0131535814665018
0.0315077405373519
0.0223952970567922
0.0654257867648286
0.0154406987826369
0.210205586888973
0.0290926590040065
0.230424306418614
0.0371432181849089
0.0694271003758144
0.275619040478389
0.815917177450586
0.0986385093840399
0.015323443433981
0.0362886860582224
0.0514485079866902
0.028145784979576
0.0497643710260173
0.0468228779485199
0.309984881446593
0.0247833711590311
0.0279602507326436
0.0519524701462354
0.0994996016354649
0.079489406439745
0.0543572569848722
0.0236761196118317
0.106702979308289
0.109573536357697
0.029745190586768
0.039107635811848
0.0575818555200701
0.0724381240441444
0.29236118442287
0.285221470865097
0.0298478316594112
0.0197458411946433
0.053087611087648
0.0313255685556262
0.0814336824957335
0.167203848908238
0.236633100868945
0.0413646628445212
0.018071665883281
0.0158283184927256
0.0424315928038138
0.143872674761912
0.0260209102922787
0.0439049843668333
0.0703189569770602
0.0226879784497199
0.0171381930497651
0.020261141875969
0.202069879213239
0.0505776871745452
0.0954323076624092
0.132396459634388
0.0446974409832202
0.0313711916894827
0.0226360908827964
0.0269599229484361
0.0365082387847657
0.0435244299896487
0.036484640262426
0.0226442800365125
0.0155727542716303
0.0383037286721298
0.0147906717420506
0.0510756972171634
0.0655101755344165
0.0468186508219781
0.0186379016815015
0.0234134731304683
0.0520656188549192
0.734748448427562
0.0681292186209385
0.0278846537276162
0.0395071349727228
0.0751761305392863
0.0123817202000732
0.0314313748090669
0.0320900977840222
0.0242539688911974
0.0324060222925583
0.0499898960868093
0.0441064970658833
0.0208197140504103
0.0475131402916798
0.068328784914227
0.0758900136366781
0.0174958689537297
0.0166612449696483
0.0200749310722535
0.0134329993675854
0.0529181987413562
0.106315251896936
0.0251413543087519
0.0585033198773668
0.0218728050625378
0.0167577032333278
0.0309232845088323
0.0599278039719187
0.397186714153834
0.0221935068698912
0.098217701152166
0.0189387561651786
0.0382468244881521
0.0199967816948372
0.082425219038735
0.0278423465533609
0.0258258949758446
0.023081204362905
0.034755430105245
0.193980206673879
0.0551836697605667
0.035696403082676
0.405990248921395
0.0905115075161231
0.0249645356967779
0.0408746594437571
0.0143637968044296
0.284093481683264
0.0531566310509316
0.0277402732094388
0.174819066970242
0.0207377645462993
0.0135121436948133
0.160666752309171
0.0786751056646756
0.136863628436703
0.0546483102426444
0.262291563031232
0.0494635030613199
0.0115208005203793
0.0273805591118234
0.0454655298121619
0.0174558931120562
0.0417484754304244
0.114600508010773
0.040607563984154
0.33307259611773
0.0258676014207504
0.0302368866720338
0.067547106903053
0.0579351829841336
0.0273718833166362
0.125887035532115
0.04498409790879
0.0245436889555585
0.492303914696685
0.0162116913503188
0.0191330551649099
0.0408951754060989
0.050738914940903
0.571713174221967
0.0680750380970752
0.0406931208506682
0.0206337967862433
0.213073899004349
0.217691291021112
0.0411218228654479
0.112526863673873
0.736318273716897
0.0441192867094676
0.029388477969905
0.0395900234006715
0.174491979403527
0.0607764103657174
0.0320976039295985
0.0386753622373827
0.0342886344205195
0.0168992787003987
0.0301143422880348
0.0192158865337693
0.041656986441801
0.138993726012706
0.0368230855196445
0.0207348114779114
0.0272976071933994
0.0514609109759365
0.044721420603574
0.0308729849175465
0.322970022826635
0.0207807047315358
0.0732955365671938
0.126322925146246
0.0115411781856264
0.0200810818858209
0.0296839133134902
0.0316000473248662
0.0382825029102502
0.0161766321490137
0.124552102301725
0.0262541166357431
0.0167188270509115
0.0198135212393721
0.0136059671283083
0.0335728922500565
0.0189651654792345
0.0310251428947897
0.0321998788130796
0.0195998381244822
0.0284095291663261
0.268221993628555
0.0179703119939047
0.0393500841303556
0.0440656647044661
0.039241142612092
0.0844977271493185
0.0306354286109351
0.372915067227869
0.0240273447793486
0.0289746006537607
0.0370781878912318
0.0212389435715021
0.0350312416189811
0.0386067863884191
0.0346646058054749
0.182705858685107
0.0162221474019281
0.122373719494778
0.0143808595278075
0.0163411093660494
0.0447315760794783
0.0194178700119484
0.0334870662584082
0.0262284758445183
0.0938825533466131
0.0560531155584456
0.028788061332099
0.0515265289496308
0.0326836944561731
0.146575910582289
0.124902037500161
0.0161849493998479
0.0230321403760405
0.0367530344843286
0.0315774705004207
0.0323240060538426
0.0261479666743786
0.0533977306419144
0.048574011866494
0.0420138093231859
0.0238489462401617
0.118367628030368
0.0212960122125008
0.0171206300527792
0.129640113294299
0.0450817995338447
0.0207848004915992
0.0275687237651628
0.0566262814301147
0.0320862065252506
0.0311715910967563
0.0265279082819314
0.0190269407723469
0.0186669223517441
0.0364093837164683
0.0258448999726503
0.118040949848449
0.0264420064500877
0.0163412182645842
0.022638264700555
0.0279404732397144
0.0158514195379178
0.0188470021756999
0.045227578089464
0.0721143869702442
0.0208113115978925
0.0279986082951031
0.0412553332812823
0.0395391264553986
0.0162091529123035
0.032666130659227
0.0468960229199469
0.0268794248322124
0.238356437344219
0.307475137279088
0.0647397741304063
0.0273099512766732
0.39198134833155
0.113521870204379
0.0360785913891059
0.0324070611401936
0.276196787945361
0.026766051121632
0.0264149607628638
0.364782099223746
0.0217581002268193
0.0132970449255492
0.0662992891053534
0.0131416701462436
0.0706044835924496
0.0297326530101622
0.023027999742542
0.0172914371474832
0.0851508526823184
0.0425263389061881
0.0186768146272755
0.0509995371788516
0.0853370174860228
0.132103003890427
0.0538651197089164
0.149497117688668
0.0547865536874381
0.0530095355279655
0.0219116459606725
0.020156745202174
0.0197643398702987
0.231492053638675
0.0361021643745281
0.0344000749967044
0.150101820506378
0.0758293120312245
0.0414558330433018
0.152007117690703
0.0252712451614312
0.0224926541324686
0.0157812578118718
0.0984726174605268
0.0285399529422493
0.0528127008281105
0.018105034259233
0.121026126522472
0.0200272742755023
0.014290548260354
0.0157010374402225
0.0154811045936723
0.0176842740378277
0.0351027041026158
0.0384149226217763
0.109590066768335
0.0146488405655375
0.410147823915587
0.0163499013549634
0.0194184671105134
0.024443172191892
0.0190542061109413
0.0256974521978144
0.0676702238114547
0.0330815528163259
0.0539027549892927
0.033151470996356
0.0146650155272796
0.0228717870178338
0.0181748869888269
0.101669732959723
0.110137704718983
0.0508105108993416
0.0232990864699248
0.0407345560431869
0.0160929480053542
0.047840039791089
0.0407313482914929
0.082774918695242
0.0158297110793225
0.0415897335327192
0.0137881376172331
0.0467444796301273
0.343846803679647
0.305655009336884
0.0839338403444063
0.13659653912822
0.0280359259155057
0.0324877459475349
0.0106959809907493
0.420234185773718
0.0920059973803036
0.0406958830733035
0.034921177072811
0.0216501366574093
0.23371284952392
0.148097963102614
0.0168583914907602
0.0241572680621335
0.0308861687739981
0.018804688251866
0.0609209146055377
0.597689847558283
0.130325384738251
0.234619459329267
0.0919300149159971
0.0574619626818105
0.0384872407784261
0.233488301495423
0.041728383700134
0.0313817891263783
0.191142560182103
0.0375334346008899
0.0364964288946658
0.0478061443842343
0.0348038455294667
0.0389492989570573
0.0205352263653024
0.538042298010318
0.028033555323245
0.0409856882348911
0.0484683291984364
0.0219313538639659
0.0300033317052112
0.573827312445696
0.0137905802346247
0.0301760991175847
0.0475346066349233
0.0602304018904437
0.0664862766054827
0.0192614503936691
0.274434097183877
0.0238377477074175
0.166917379791622
0.102899498467485
0.16253727492619
0.0291903234365204
0.0187085877496302
0.0317479074442659
0.018542890505795
0.0252805132673496
0.0681260853590571
0.0247225677796401
0.0195473198829838
0.0167301033490789
0.343660156894623
0.816976151490791
0.050373884784437
0.0537450019794464
0.0662145856215578
0.0182369791388249
0.0584371635765352
0.0510567530982564
0.0166633037393148
0.0696718447114742
0.020923598680625
0.0418063885348265
0.0232474392760512
0.0411204929051895
0.397585910825327
0.0407137742045183
0.134995153677188
0.0237965620957657
0.167741985251773
0.0341550988116956
0.0815790977127984
0.305191090273774
0.0371880790698521
0.0179615801365306
0.0328717109943215
0.0320625554708819
0.0423384690701268
0.187565401652964
0.0203667426368243
0.0302282523397909
0.246773285706772
0.0805775464300559
0.119031139734403
0.0206180948174022
0.0395762823025313
0.0183287965075488
0.173588880432145
0.0380421260652382
0.355205132397768
0.0359756040292792
0.0397844905813531
0.018026273962839
0.0390363035417643
0.0921899867234815
0.017608375047081
0.0548316747972706
0.0221038150075943
0.0347285939593476
0.0222707905718821
0.0863574973272443
0.0258026021403433
0.0148069048290872
0.0511017815007879
0.0241536048482944
0.0303811472240228
0.0409087101427106
0.0301435729628491
0.0944301031435986
0.0278372044347465
0.0635547947620472
0.0279378156894727
0.0189916532669048
0.0326510297091343
0.027600813358691
0.531488285670523
0.0226065330187836
0.164642238374969
0.21630182497905
0.0460026016736729
0.161100694050234
0.0563236274757482
0.0408724493371862
0.0426721786077135
0.157140107421662
0.0374660606100858
0.0276760952611414
0.280449358230214
0.0321014078088112
0.0357402737574899
0.0325847019633847
0.208140908053777
0.0426796043133837
0.245854475105046
0.108589944071498
0.0334104179851084
0.0319856919957087
0.0458305933076795
0.0167761090359955
0.134001897544093
0.171818647872385
0.0436190151864081
0.0602855107806959
0.0988342393740833
0.315150430116517
0.0179845975705801
0.0483587153466683
0.0479046305496542
0.0430181016550856
0.0573733821360768
0.021333195120623
0.0265968978177176
0.0163865428134063
0.0245547496366845
0.0318548143111934
0.0226701534600282
0.0362796219025494
0.0351318023811323
0.0272325677345583
0.071153797502702
0.0316333606106837
0.0238096862739516
0.0276552292002809
0.0287797169891657
0.0800958473699639
0.0186642115246063
0.203155317082841
0.13984065234197
0.0182686750895559
0.0344931470193865
0.0180888808456313
0.150996998633317
0.0822259859592979
0.0671415916304631
0.0487474394741986
0.497073940674084
0.177379122069794
0.0249972928993764
0.0376572201052481
0.0634715810483582
0.221182751090155
0.0144224307437345
0.382788961673378
0.0156232315637346
0.0174211199841307
0.0741610074689163
0.0710390533661917
0.0993776700931818
0.0313549865050229
0.0287046172143879
0.028332972177337
0.0743670839193472
0.028624126091528
0.0455329875228228
0.0244147207065022
0.0727639970905644
0.0476106661181891
0.042273060163686
0.050323581073099
0.0649694953443446
0.0348371758981579
0.0817458359037522
0.031460053250415
0.032583647216179
0.0916335066967393
0.0466576453964871
0.0214757270083115
0.0276289333291969
0.0793197529696313
0.0368286737816744
0.0236016781757693
0.103750160024
0.222649086149268
0.0390056896857169
0.0521434050430504
0.0195131366725458
0.0190112646557607
0.233218250489768
0.0914103262457864
0.0381752213915823
0.0346701670186328
0.125218488641564
0.0194823479597574
0.0187635508451032
0.0238376628106367
0.474905460301439
0.0552494828627326
0.0781930797235034
0.0785657025182215
0.354303135585198
0.026663646464545
0.0191832378509585
0.0482799342800395
0.137208252521113
0.0498939393404475
0.0246917372882125
0.0370596499037649
0.0278969060902675
0.0253412302718348
0.0324387918690219
0.0222400713411243
0.0604731198108118
0.0473339586296635
0.0231697946010045
0.0382566587151004
0.0196508960886808
0.345954246346451
0.0890483427640895
0.023378134714762
0.578644884662674
0.0321380354458396
0.0216063038321312
0.32820971271323
0.203561152234292
0.0440041951218294
0.378624310662335
0.636334353033271
0.0508723061770322
0.0163501235373888
0.028110659232363
0.0476767539689457
0.0644556132324391
0.0335611832644193
0.0303625013955869
0.0404721035740684
0.358752918107449
0.0743137850907542
0.0266678471323874
0.0159522915117153
0.2667213278947
0.0204563695171153
0.0529017713938718
0.0952382645725083
0.0194502951324332
0.160356073612727
0.0499230865656705
0.019669218534961
0.0350917583737708
0.0381287948102914
0.0388200272256638
0.104736694381657
0.410176954002034
0.273009860672786
0.038398105544728
0.106799250196377
0.0801473303683056
0.305187978868411
0.0262955725250442
0.153084461195912
0.0199883814093645
0.245824255428016
0.0417464893981046
0.0326466485763898
0.0211909491024892
0.0226545625483518
0.0449105511200318
0.31379157805116
0.0793037383330417
0.161377450188
0.0204461820443948
0.0197682097396819
0.167866617638568
0.0244172247596598
0.0176986916710381
0.0697458320717249
0.0258667083483979
0.0308257872309662
0.100534534052139
0.217927457427634
0.0316341731981268
0.0219276240680732
0.0345263408759433
0.0467056580725046
0.053323712613721
0.0866389184047132
0.0206436327934482
0.021776806478518
0.0255383502108782
0.0292127846542095
0.0375188324323184
0.0727730721938857
0.0249598216518806
0.120458827674512
0.0160873125177988
0.120452543425703
0.082601400427527
0.195214712785601
0.0251911736458533
0.0168393487051121
0.0302002661484098
0.0210637811958544
0.0402470605745727
0.0318258919778738
0.0157913018661175
0.0184522996433236
0.0498894608432689
0.0775037856511044
0.0191786858157757
0.114099321775879
0.0218017947591056
0.0753819854685506
0.150956592093572
0.144774034058074
0.105361404907098
0.100970168679101
0.026559814790522
0.0253504018715921
0.0424942153248988
0.0464075654429335
0.160992103363787
0.0665127490204933
0.0666984747690813
0.0236484868133236
0.0780147268738211
0.0636796257901528
0.214453647841573
0.036772366430871
0.0753702274780736
0.203032283799694
0.0665847318896683
0.0162898145006693
0.103778977058561
0.437785240006542
0.0261985273065101
0.0313407323084574
0.053877343693806
0.319155950854975
0.208170115866578
0.0357539736287534
0.0297313312456355
0.0142845781520677
0.0695772791462177
0.0330625405821653
0.0344448975221995
0.0208831356832544
0.0306287086607517
0.0485960126677563
0.0216043135285416
0.0643441545809863
0.104104336748023
0.0120044563634194
0.234076198688808
0.0245486273063483
0.024336817274778
0.0345911281869523
0.0147596171893345
0.0111833581914394
0.0537992497738771
0.338128324948208
0.0388259135405388
0.0200568992845445
0.0368696631832339
0.0159182425627838
0.0325530295793979
0.0163103205823717
0.0248796424505853
0.0861163518055205
0.0309278015212852
0.256762533212944
0.0363476890138316
0.0542440090288498
0.0395824204900658
0.0387678681253628
0.24862265143294
0.124629443451315
0.0306669240791838
0.0719679821636139
0.0292881469164681
0.0177199792056141
0.0949405629966792
0.40984750848146
0.0270809593805251
0.0253155173598309
0.0388424726783831
0.0183100670509781
0.0176756356048549
0.0228731106045707
0.0484780629956725
0.0171087819681124
0.0152647841318201
0.0629224474605504
0.0267340217666498
0.01974687069217
0.0464178298169086
0.0543957049839388
0.0304907768564195
0.0330720331673269
0.0257136911329942
0.016260806557815
0.101415152971064
0.0616769723762985
0.0256895795160137
0.112011899125275
0.0963986767499907
0.0924603436639328
0.245685151189469
0.0188051662748218
0.0223614881055867
0.196348504119766
0.0230057120380605
0.0275695876703444
0.0187986975621905
0.334939096362261
0.0173370099191947
0.239137102935381
0.0189555198743679
0.0280265252786805
0.0511922654122354
0.0210801973593577
0.0481286864515917
0.0205996222475378
0.149875714070548
0.126322344846885
0.0865928120856034
0.0543817615074744
0.0340491538023553
0.42025614303423
0.0858313504673875
0.0318056833792837
0.0360843832859263
0.0393386918784029
0.0404875297293661
0.0281788048898536
0.0167219487341486
0.0257259143222428
0.0174860642876346
0.0261359370332597
0.0620086127424759
0.0180053847384829
0.0176170028617948
0.122973412187
0.0283333652107972
0.0327727300644177
0.0357625336135181
0.069727831352809
0.0271476779528566
0.0171989755041456
0.0692624079440834
0.331574438611727
0.0263543807278576
0.0267592845142643
0.0493708880512109
0.01756855830207
0.0245831310466308
0.0649099598091039
0.0349471980422041
0.134623430788236
0.0472491207863824
0.0185289496052692
0.030117047038521
0.0615707398194177
0.0446128377195852
0.057741374711611
0.0732916718133952
0.0511071650756732
0.0281896443510772
0.0691663295077785
0.0160844261413564
0.0344132068216071
0.0271633061650422
0.0236695122223364
0.0613304139432386
0.0260262647337312
0.0120771090038236
0.058726149177234
0.022290986537963
0.0476304662107641
0.200291484234882
0.0616485642691437
0.0285266176397128
0.290883340426322
0.0311521707389523
0.0452669812724445
0.0203003959828008
0.506393170301936
0.0572830498948877
0.137161044590968
0.126374502279726
0.0820680349100169
0.0297133642670251
0.0196719413787643
0.0366332009788165
0.0649946950099449
0.734118333388011
0.0408423796275232
0.0664698610686642
0.056569081947311
0.0179045157648252
0.0117796558021408
0.0359006620311843
0.0166639262426678
0.0126274091215449
0.0307223153825136
0.0316578337641965
0.0353914849625503
0.0371005831084058
0.0219327062031007
0.0168985143865787
0.139859632272458
0.0560845877044938
0.0419946568907073
0.0182782049548486
0.0491255115288954
0.0430284583038803
0.0286757073733013
0.0383776294066382
0.0345979879334124
0.0253264518482559
0.209014619081414
0.0128499965181675
0.227072759629403
0.0453083495140327
0.0479228776237914
0.0291238811379596
0.0898432110626353
0.0216246260037397
0.0144151508145381
0.295369082576206
0.0158714595485874
0.0370852009252527
0.0252952638170576
0.057661602048275
0.0369540799550081
0.015466456225529
0.023004661807871
0.043913177430372
0.0896840695213191
0.0223678512765909
0.033034815672274
0.232802808061458
0.0326857346981638
0.0935759631338676
0.048421065908599
0.0119581677144699
0.0170633291564058
0.0174397552900376
0.0123176580288514
0.0389191091061981
0.0184910752997677
0.067617241194327
0.0676087448217496
0.0995406017191755
0.0206779292625111
0.0354988586007169
0.0112650091611823
0.0898349820983375
0.395726456552366
0.177166665837457
0.0107814388024257
0.0300978112322173
0.175105952995931
0.0703901106701572
0.0172318492749539
0.0432608290624367
0.0912403330744756
0.0243291998528498
0.0540612765996086
0.018818500879192
0.0293322757243811
0.0388451705893519
0.0390681588435082
0.110059135213644
0.0828961716135393
0.0606636691136467
0.0667721608977359
0.02455243587385
0.0198618352339928
0.0508747357792097
0.0288375860338899
0.0184050639265341
0.0691096973734242
0.0255872733124889
0.0180226890526833
0.0234363890859801
0.35978311968861
0.0153474880548272
0.0515255126615219
0.053274629073441
0.331090750546018
0.0740475086442199
0.0267452552411228
0.0226986191666738
0.0293754195280326
0.0175081332702604
0.0396251436224114
0.0151756183105412
0.0573303452782905
0.0493973829565297
0.0147616758136413
0.0188541406070876
0.0870130442010102
0.0315285598885943
0.488890094156902
0.0231032054558226
0.0957221169485743
0.06268497399256
0.0270735491958628
0.0193457831501545
0.0212033049126329
0.0411850963295168
0.0443006148511037
0.104964247649614
0.0503618422630676
0.0679770645268414
0.035693461496445
0.0171152485193387
0.0470998508700452
0.0373625351780413
0.017723378031902
0.228926522093303
0.0150458707458909
0.0328703431156803
0.225454106168286
0.0355932686111106
0.0395009382530631
0.0593972354141915
0.0199025554751868
0.0471563793033858
0.0254517734106773
0.0207282302661664
0.0363889863289276
0.212174139090309
0.0617647109054157
0.0227403554181725
0.0568789735074232
0.0296933650572787
0.0274319091703997
0.178371268811096
0.0209602117695926
0.0223477901706436
0.055072547236561
0.675053645065004
0.172417375490166
0.0211588088667562
0.254807677791299
0.0212885320373204
0.0670653500886222
0.0529994954276092
0.0525116801661425
0.0371025971542472
0.0342130523373981
0.0307337538279599
0.109394404462987
0.0118338793382587
0.0925498597843217
0.0461780233465632
0.0595422582575772
0.0276311821174084
0.0240301657359787
0.0529556126931101
0.0696082745929221
0.0348562273880687
0.0387407513599129
0.0283541019646788
0.0125881435407045
0.0492759679978908
0.0162869136364285
0.0651353662394839
0.0218629993281802
0.0593115046224792
0.0832448707007536
0.0809404730083907
0.0751562489302135
0.117408172704519
0.0122191571375779
0.0240433261385127
0.0223727638672607
0.0343988718568296
0.594309907433339
0.174205897659932
0.0202690271161731
0.0301513881668513
0.0228680149768889
0.114156300246818
0.0582184101162763
0.342211136537831
0.0354178102381912
0.0343480226949742
0.0418047386403808
0.0320421905669284
0.427283992489513
0.0399076375433207
0.0915624956952616
0.0133540693182799
0.073800170916969
0.0151801045810956
0.0282678120663271
0.0289428632227681
0.0605579035973874
0.0135039837443747
0.0805572232303744
0.026785940040216
0.0329437623551369
0.0615526863804725
0.191191347786129
0.125543762674947
0.0954015960184065
0.0242533279957481
0.0141593665367023
0.0208232285642687
0.0300537608402017
0.0400081438055395
0.0551088127760441
0.0553803537415448
0.0561971911201544
0.0592498507205633
0.0592328635940126
0.0189586248227852
0.0371667226496964
0.0336312188177244
0.0157704210311142
0.0415953395897845
0.0375501935449918
0.02892377245621
0.0687494412799906
0.0937869984494537
0.457257712188341
0.0206759325075624
0.278198076230326
0.0438598752282097
0.0269153924540458
0.0246842549862021
0.161780130939843
0.078606590109784
0.0267855494995624
0.0241287558831075
0.041408133291327
0.0270253121633023
0.0225425676243796
0.0353217499382367
0.026470078779431
0.0611520541413582
0.0517456467370397
0.0302127633192924
0.0566598179062451
0.134868496543439
0.0224257871387839
0.0364071101606518
0.0206999492067873
0.0981821749077327
0.0280972129205318
0.0915486459076057
0.0489473474894057
0.0122838787135062
0.0150020422372383
0.0258331100453247
0.0327792218136071
0.0287873700261322
0.0221113175323899
0.0259555032246789
0.0362331828838785
0.0151070087660565
0.0184175359178105
0.195570826035994
0.0276517097491744
0.106501409540644
0.0264420701864975
0.0303770860235265
0.296164888655981
0.018479467046014
0.0354235197549095
0.0364092215759997
0.0941452267974414
0.0274705262801873
0.0759531650504721
0.0215403418871929
0.0125764544778556
0.0324479185294685
0.067298111080238
0.389075122839056
0.424870681678146
0.0244469986120698
0.0297097395541901
0.0355695719107276
0.0365126551862694
0.31464087094451
0.0126867259055835
0.0403186246739291
0.0306795222568305
0.0582046387190911
0.0552848373536025
0.16209431385427
0.0601338044758353
0.0243818136631878
0.0459746315253692
0.0535920642512225
0.0181924934039872
0.0209666270408401
0.0151395985179719
0.0506698623175742
0.0141056092055474
0.0260918288765798
0.0336971650070142
0.125489607058261
0.0889391283813387
0.0202273994201176
0.0186421022836905
0.0148946016495578
0.0186928872558753
0.0880102015358074
0.0800490949464009
0.0485276592652084
0.0220311315332042
0.0223661927767339
0.0237581792267947
0.178057600796717
0.0184616663662264
0.070422583188735
0.0170388702694028
0.0180683253463537
0.0399369349778852
0.0209918522753721
0.0291490939642582
0.0156542307731599
0.0372413386390997
0.0456771607157483
0.0304568647764061
0.0479228089166145
0.021051847988529
0.0355562180623564
0.0433127516621561
0.257065238309384
0.188489098953712
0.170485722624764
0.0271885746556631
0.0108078615836791
0.0195573814579776
0.0202875976123048
0.030783938378427
0.0138180949595366
0.0395327306026069
0.0169139007864266
0.0274973061860073
0.019996892312659
0.0117760771283095
0.0262039100223245
0.0162003256403885
0.042662841310791
0.243652149778254
0.0377642688460107
0.016711845531003
0.012471308370735
0.378254192285387
0.0197266794732746
0.0155615746060186
0.0161797651004105
0.0327625743713166
0.0722949052737018
0.417690761088088
0.0485105896534012
0.0415700424193229
0.0654301476270541
0.0171818798028779
0.0432925285929528
0.0525159286281252
0.0488190218276803
0.0393368741932842
0.044367522752303
0.0507910487333289
0.0211088379733047
0.0236293568639283
0.695803677451462
0.0178870368920856
0.0229932152162821
0.0430436848282643
0.0501979886676646
0.171871076023682
0.0327838161848732
0.305628198476575
0.334707826970103
0.0293135211557879
0.0158405472606027
0.0244344476775636
0.0946931922809288
0.019410799406479
0.0996823930196115
0.0873741723878868
0.0810146376993533
0.0377861785188379
0.0912860820622706
0.0278421174524515
0.0228769221828043
0.0603538091575914
0.0251904687002174
0.0444017589649154
0.0932218558792778
0.294044049682768
0.047650605363598
0.0572778924097195
0.0342091987432376
0.124836841195989
0.0685253684541679
0.0424205565165655
0.0508409520798521
0.0619488725518811
0.065450264903417
0.0193370386104779
0.0139979139324296
0.110394369566525
0.0616300518238349
0.037014579013383
0.0408591623829989
0.0294454366528395
0.158593447265415
0.0396822280382518
0.280694149806311
0.0575466410987688
0.0482741341993874
0.0412946116548727
0.0507918391510134
0.291658696713349
0.0294239040835348
0.0377275753032533
0.0488374069766909
0.0351521076324852
0.221993833430701
0.0456400088491377
0.0422269356654523
0.252529523351689
0.17720093646656
0.201838948386845
0.0283406207275412
0.0314467039461857
0.0292454886689619
0.0111416476940584
0.0179515580095041
0.0197958285913087
0.0231368830815712
0.02400471582138
0.0207249964739867
0.0226890436731446
0.0149208486341746
0.051273489069939
0.0247582472848218
0.0211600347489621
0.388337418465184
0.0608811437869096
0.231398913836674
0.0146678408117943
0.0376044496838103
0.304218493609231
0.0246154289998301
0.0240247122919675
0.0176753402656004
0.109429623326515
0.0172543558169646
0.124911931157676
0.0413782030634414
0.0166909608548688
0.201144629319732
0.0417711279126543
0.381020375649888
0.089252004930085
0.0500085223323235
0.0258447229414944
0.196162035446653
0.342492711843171
0.0127532673938407
0.0667140923396072
0.0457626192068852
0.025521455725142
0.0449187554459711
0.0233198649784091
0.37272903399092
0.014147821058235
0.0162901992925921
0.0228620320603561
0.0498908128579051
0.02901126006327
0.0257812193369659
0.0134188934071633
0.0329264880089369
0.0605781950866547
0.259731504493428
0.0162979177493356
0.217425081588411
0.0222685113500258
0.164124179314283
0.0772362108393312
0.04041844479837
0.083130477504795
0.0506659639168821
0.0234303477374253
0.0223428749651611
0.0373785403109756
0.0284733977526727
0.0261810645276222
0.0514560924825788
0.0570217856265808
0.066986456846445
0.0233158070815978
0.0447808204577971
0.0395882998703435
0.0210898640347665
0.0378033722350798
0.0182447825486122
0.083324420089714
0.34586874886722
0.0180089674147821
0.0196079211608228
0.0346583922347711
0.364233899248006
0.0147247359506523
0.0455571880734159
0.180685557518137
0.0217772781642692
0.0396290897404055
0.161719465936789
0.0341350258064953
0.0313610043075964
0.228637741060684
0.258575606956056
0.583670299641181
0.0924773861344354
0.0459455495539575
0.0463004310506385
0.0666704184940568
0.0621639721195868
0.0489586457434507
0.0323481904753663
0.0178495120431072
0.0332780795869804
0.056793781715627
0.673480069086706
0.0607453378312971
0.581253754264926
0.181096166758354
0.0365043730991425
0.0647992165970304
0.0291430049477505
0.0369404862518308
0.0773430183334415
0.0254346123878679
0.0242102455814046
0.356495768118431
0.0341811701343145
0.279642443696539
0.0223300992514408
0.0430965581831303
0.0784455013950638
0.0208348633648715
0.0371563276458823
0.0363609576530824
0.0158098909899569
0.0521001678030636
0.0617913533378699
0.119149109615881
0.0107522130773627
0.0252156022630973
0.0440567381089241
0.0421730822790252
0.0637830571354314
0.0975164314967108
0.0786084149767156
0.0174530283105729
0.226123961479192
0.357484359484029
0.0287270572758198
0.0467926938899299
0.0500947654333875
0.0219714462136383
0.0381195841270379
0.0616848371591064
0.0270794676029228
0.0744173460798187
0.0648363622503938
0.211549396556799
0.278583891528716
0.0483780630548784
0.0260311301884073
0.0348086669298377
0.02317579628664
0.0373119877296533
0.039675559765848
0.0208810575234812
0.0178242255299953
0.012905247693824
0.0361873205459984
0.220904772758009
0.0760461266235633
0.0213635120740553
0.0213789738611934
0.0211018668749225
0.0358165897359878
0.165681499824351
0.0708505999985789
0.019722910125432
0.0644420307760627
0.0788321269250631
0.0452498937913324
0.0632055054035767
0.0225797790205076
0.0394442088742812
0.0578574791702819
0.0194546479372823
0.0158029571500177
0.0375586693050931
0.0899557745203312
0.0566780979409472
0.0837417998653414
0.0342083872173588
0.0202118949125987
0.0686793446146949
0.0423361265988361
0.0343499683717162
0.0527252646743133
0.157783784928115
0.0343102422217623
0.0317480376442478
0.223995698842924
0.0433458153397706
0.0106501583130302
0.0320456567094932
0.0673474536398071
0.0579044454494001
0.162807425847926
0.0539876824404005
0.314095852255618
0.0234630829666529
0.0981603148691538
0.0555242745199246
0.0325172881799268
0.0585399119714673
0.338078587196451
0.0312631061142105
0.0184105685448545
0.0654118330753643
0.275825836710218
0.165598664641736
0.0490722992385297
0.0160359490211303
0.0557602096407301
0.382995471705644
0.0243836588924801
0.167401673982139
0.271433594467898
0.0789678162955998
0.0466077988216997
0.0196335525966131
0.062496433620926
0.022397858603534
0.0307258410918393
0.0308256696900058
0.0405143473935482
0.0666123530308434
0.0591043708819335
0.0400387407553366
0.202243038322414
0.0595808144249418
0.160355554658132
0.287972654549487
0.0187127552805485
0.033551939992076
0.0539362654266966
0.0574291277407866
0.171242748221037
0.0295754279279371
0.0246900790761562
0.157983139499342
0.08051990309506
0.0371766003084138
0.0150944090648308
0.0228822534596491
0.0339375500059954
0.0351077736262429
0.0427871807268785
0.037605066452215
0.0245839081405792
0.0446967336112342
0.02319832308951
0.0896219921471858
0.0457622329037722
0.0368054892681671
0.0540656460537419
0.0356535071011232
0.0521490112936012
0.0432925585570102
0.0196789959098381
0.1877478635582
0.0182836457583877
0.0342629010742328
0.0217746605697836
0.0194184206876893
0.25223016752711
0.0202568347971827
0.022084770375651
0.0283305242592412
0.0210941296852121
0.0233449340472743
0.0132413101358584
0.0440830581931052
0.039566664653685
0.274716187580139
0.159241733490948
0.05750663453844
0.0160474031670394
0.112404328185342
0.0481546451255995
0.0613186707031738
0.0536199171913814
0.0659962950185
0.0385976810175189
0.0300328979278732
0.0588318668890412
0.0209380970338378
0.0216546062623668
0.0201621916058252
0.0713826916954732
0.0364734853389181
0.0339430647159993
0.030570231845043
0.0256790291881311
0.147660171758902
0.020733716388494
0.0523155228821599
0.0260194876234716
0.156051334918021
0.0430518240648365
0.0352943224788157
0.050460932915248
0.0203500304271742
0.0151202808701692
0.0203394321706824
0.0372414399950374
0.0241520542937735
0.0357299030635205
0.0404883869983871
0.087945973063465
0.0264557478672198
0.0205308988932348
0.0629843239023512
0.0502179925103038
0.0329848632128939
0.482268001220442
0.0262348677717181
0.0599850227636581
0.137111967612685
0.10688695790254
0.118641274241026
0.369721440367055
0.0308320576578339
0.323454379968958
0.0411166231907131
0.0409012011049587
0.0398604686716444
0.0252235008709266
0.0389777885358995
0.0178855906815477
0.0267673180635288
0.24005320967042
0.0445103020150764
0.0252693244507493
0.0622656387295863
0.0509998588190713
0.107878989106513
0.0646671284099042
0.0679653801154229
0.0341639088314574
0.0867491511117007
0.0333524939841029
0.051918779335441
0.0140665402707563
0.0512580912163145
0.0124533583226764
0.0275745315096265
0.0468446476646399
0.0218794334867267
0.0344168967846843
0.0437747305312936
0.0460538273994469
0.115861371245775
0.112674674311545
0.0727027137284703
0.0123519822534103
0.0325762738041618
0.0189773383980777
0.0134226318202406
0.0216375957710813
0.022819318587088
0.017216378906971
0.01544318341644
0.094949568409682
0.0217317870281605
0.0326187487294713
0.029510875514512
0.0235918000485899
0.0287617786513399
0.100601025197027
0.0593096286721576
0.0566444398070435
0.0225027296465217
0.0962222723818075
0.0228976637791816
0.0512203908697819
0.0467661345567614
0.0163504545207097
0.0309242596978448
0.118526776608284
0.0555537106317731
0.0817971824556891
0.0292838871103405
0.181828782244865
0.0171956607366601
0.0239309359038768
0.0291602706817169
0.0915291277688432
0.02179529039811
0.0264406466250784
0.0195173615010873
0.199301926673634
0.0207358601407243
0.0235746824860677
0.0152990596694553
0.044348999854285
0.0215363467995985
0.0498843523942032
0.391638160927402
0.0278598063479411
0.454929483829985
0.141451484527084
0.0820540812206587
0.085954029353317
0.0259975653016976
0.364650772146933
0.248304742813852
0.0135215840225807
0.028333843041549
0.0359432143973273
0.0229218663614993
0.078994999354952
0.0414706966239987
0.113501648764548
0.025953788359406
0.0534300501439385
0.028694897562443
0.0310139226369825
0.0250986969854475
0.0571230056289806
0.017085382621462
0.0225108865094365
0.0886222532818991
0.0264510256932788
0.0199738792056531
0.117659387858139
0.0466645834692065
0.0798390998909132
0.0161830411513162
0.0244146511333827
0.065922838799658
0.153635007894692
0.0209362756937026
0.0175907155517933
0.217405395420582
0.049002985071162
0.218642669681445
0.0223734919736379
0.0265814336175042
0.0437692280590279
0.0143895186775118
0.0203426545077425
0.0178350251648564
0.0603672571140317
0.167754596420238
0.0439694079901536
0.0360991159997108
0.0516708753868758
0.0243582733046901
0.0312092318573595
0.097959729820263
0.108449220827531
0.0318189956127409
0.150521996478277
0.0380564900926769
0.0176754638392288
0.0290484187435433
0.177810787470527
0.152699781662741
0.017676828267365
0.234634078073289
0.571453512269162
0.0356724629154962
0.0297026273368972
0.0536061152604508
0.0437517514711246
0.0673952240284722
0.0158431720051927
0.0197557377670422
0.0331565761715242
0.0592106764712652
0.0674160321620733
0.0168222899890912
0.0687076456632232
0.0372884306564039
0.114379146566728
0.0210191841474331
0.192477880090222
0.10497755063243
0.0245273860181706
0.201702554503348
0.0287774592832689
0.0550989478071398
0.0554762758516932
0.026573924826654
0.0211376460022054
0.0154435861481385
0.323713256864702
0.0345642593785161
0.0279352683466531
0.0156471625685619
0.332146003921736
0.0256870246738867
0.042699928447757
0.0147532064929898
0.160663454832887
0.038479299192477
0.0638206981941163
0.288266802367634
0.0131150632622802
0.0501195147280756
0.400073476950089
0.0238479843898818
0.0423927083811016
0.169815885378727
0.112136865715412
0.0168873314897767
0.198348564617956
0.0221646022003025
0.0640789529488883
0.0444410133025548
0.0331708106693749
0.0479647363994135
0.0241471853034393
0.0283422038079224
0.379937042807304
0.0400306130663358
0.24975464492331
0.0175807340055182
0.0574302185177448
0.0179965350891215
0.0262587836676117
0.0389112192189223
0.0232200281676835
0.0218651963371748
0.0172911089196332
0.0196811006186449
0.0659272841374877
0.0897961010345157
0.0276217795423133
0.0111263550954382
0.0277435598783435
0.077462618002556
0.0162383104280447
0.0190291521936618
0.0108003397235044
0.259688934869836
0.0292720373249312
0.098345420825122
0.0415433225585724
0.0378597482298308
0.0607762382077682
0.0590106220559133
0.0267043786790693
0.302645619388913
0.0541085075841056
0.0415615836013081
0.0322352654100142
0.243377928428687
0.0446336865954653
0.070904207549635
0.0639351670095312
0.0225537814695435
0.0326645877212267
0.0826220072941246
0.0168939981572184
0.375661266506315
0.0322193258961631
0.0446275488799027
0.0183545836832125
0.0525391967185741
0.0161937806361565
0.277975233545673
0.117845387780808
0.32284864870296
0.143839255800383
0.0414094686080272
0.193162947776432
0.104293445993945
0.0317972880232893
0.0372048449936269
0.0229537518525909
0.0265337725003602
0.0113811865607666
0.0192015711829555
0.0719647400007505
0.0459505396763759
0.074270227292213
0.0954556094877725
0.6269382647018
0.0653620186514636
0.0152478094481648
0.016579306492556
0.107194319159321
0.0490856861694836
0.332597203585197
0.0638379070340612
0.0505644190617414
0.0317853684788226
0.0735733731257064
0.0215413632790467
0.0251751481730444
0.0290390810426105
0.0939567998354627
0.0485028846495714
0.0360729879277802
0.286938897217336
0.0283145888903778
0.0253001626555659
0.034361839387006
0.0272562740949255
0.0294654824574066
0.0174352182548445
0.029002629418969
0.0175012833410761
0.448435038045304
0.0331120802494196
0.0214628264590422
0.0353841778787174
0.0410992019036451
0.0187417613754597
0.0479074902054343
0.63052183649487
0.0162680865138294
0.0297595940707759
0.249854686293649
0.0322461220715372
0.465949836311194
0.0264057678150031
0.138027053610658
0.0231749600652669
0.0237642066890293
0.0255838583713856
0.0169575987854989
0.0133113282325393
0.102894243174078
0.0852393166696225
0.100267278832137
0.0355209179598396
0.450166128296226
0.0407015100826675
0.0310337514303614
0.805497051044926
0.0257368889621253
0.0656549730735884
0.349591321276054
0.0259143521011952
0.0476925362388606
0.017704376875363
0.0498482073203673
0.130815066494459
0.0287069025221719
0.0232830261965963
0.0535499562516357
0.0348549006936605
0.0554921576610629
0.0343449454951657
0.0546048156737685
0.313628341121085
0.0210946162950016
0.0101972785036642
0.0365513175857766
0.0227168986152092
0.0127079978108643
0.0432428271595562
0.0210361665609162
0.0239668478689261
0.0230385169519983
0.0406833127327103
0.0339051903822658
0.277673215580135
0.0406641456724007
0.0384226585933106
0.0266384998153527
0.0304205665905202
0.0393412328541668
0.382616794635279
0.0226541703042177
0.0371369554757413
0.035061472608818
0.0326438621454103
0.0218385267245095
0.169239900677873
0.403606664017444
0.0253467443452564
0.031730393037823
0.0217878203714417
0.0233389155320459
0.0427214340440607
0.0184694459206817
0.0207572175741896
0.0427462459902515
0.0277576542054309
0.0179702936751104
0.0226524760710349
0.0686169295304677
0.0566104146392649
0.0357190676428387
0.106208668467252
0.321080113770469
0.018206102471569
0.0354566468319409
0.0370311550990419
0.0214084850697159
0.0268545616723374
0.246616669664056
0.0392686106079461
0.0391109562184943
0.397020793292585
0.0131013186113255
0.0377383028756023
0.019967120122874
0.02591520005856
0.0548368264661503
0.0455371654549284
0.024638775126951
0.266848615071244
0.0412639588298083
0.0332259139792714
0.0281557568695958
0.0360500514127519
0.0226295167277838
0.238141365425559
0.294482378542113
0.254684153996967
0.0160557070820895
0.0220269918903463
0.0199525134312762
0.0226657325991817
0.178732437132353
0.0741721416803618
0.0290079527792907
0.0163555084909394
0.0286692186788091
0.0387903192400616
0.0526053219005387
0.0306172251699124
0.0473876186530821
0.054712559517645
0.0154412019983591
0.0210548420256165
0.0143804806668847
0.043211770201903
0.0600573676868067
0.0383592524258112
0.0126599625594344
0.103459469543933
0.0215497132919762
0.0601263231364325
0.0273602635158023
0.0307890437278001
0.026312660229391
0.0933863006454298
0.0288827585917338
0.0472717941943889
0.0976476464492674
0.467100056103332
0.0203666412646752
0.0330421524182616
0.025026206676436
0.119658641207681
0.0787661444005258
0.0365964712383141
0.0172784155511131
0.0206580887998184
0.125836313801071
0.0269972344538432
0.0206994118379526
0.0803334183840261
0.0283116016350657
0.0533904792102893
0.0331260883007443
0.332489793198817
0.022948377444814
0.0144689786255444
0.015942060623808
0.0151871491635382
0.271642111697842
0.0784023650043388
0.0287108767917907
0.027108857635634
0.0240438530788872
0.0263769938059212
0.0387885692125427
0.0265127647816129
0.149592926511971
0.0704845344165468
0.0183451072989032
0.0448854975267836
0.134272778344467
0.213257445072092
0.0526282609312016
0.0526834475454963
0.0288588524878378
0.474920733176751
0.0136199152825557
0.0243432993405948
0.0224341435715771
0.0147698484339983
0.0187057613381586
0.0389155760337559
0.020462030126792
0.115131546377528
0.0219556987883382
0.0293944792645958
0.212914062629948
0.0601695638555523
0.0865203416824329
0.250689751027168
0.0233446331346823
0.0243187350071564
0.0140446931919045
0.262382954976995
0.0602851021903184
0.0238369398325748
0.0394584966118956
0.674941798249033
0.0253019623886018
0.016967947555041
0.0997220619149512
0.0475242497333387
0.0956046295548289
0.0836439346182964
0.329252765451566
0.118993592491387
0.0250401483246133
0.0282109866079482
0.0704937793977493
0.0414699417578182
0.0862660728547586
0.0171404033186757
0.0732530120788802
0.0344778237256159
0.021753161539384
0.035185939464036
0.0296611965462419
0.015553397134342
0.0421646557662596
0.140274540229659
0.039931910981303
0.0380837882200301
0.0316225235384777
0.0139730294068451
0.0242444419886846
0.0201036026381609
0.0445610779554386
0.028596873472389
0.0305995273732743
0.0268237492040336
0.100737178677585
0.0219984267890321
0.0375919251610207
0.0365705969223381
0.0969099721589448
0.0685183293332606
0.0781759850166996
0.016111961605472
0.022384789763575
0.0315019571710441
0.0348487277726081
0.0819400264512386
0.073271001946207
0.175583675515785
0.0429496205316656
0.0602750703672169
0.0332198165041097
0.169067554603823
0.0182493376047754
0.0232615218021897
0.335843897842138
0.0335039920937632
0.0361718126754148
0.108631942146936
0.0243534136230888
0.0219204806594473
0.390640278172376
0.0536979366326231
0.0167765038937747
0.0298329166585584
0.0189356256266311
0.0676709718988847
0.0209002217674237
0.0170101554156586
0.326015277884196
0.0631761473750655
0.0368361285244283
0.0741750675335747
0.0271287604617483
0.0587355196302593
0.0404925270996774
0.0312286970702281
0.0218346142446346
0.0181253830834518
0.0154412679409334
0.0902666837814619
0.0458457287029636
0.0649352739962677
0.0278559986253291
0.345422634791458
0.0195980860195815
0.15415514029248
0.0977046854285286
0.0892791352283541
0.0371011051642002
0.0496413155529721
0.0468648025736548
0.0298269284891483
0.0166657619154488
0.0894675629024442
0.0248246223787262
0.0139250641898197
0.0246984368500507
0.0173181183913526
0.0456032105423563
0.0361774141851342
0.088977428294623
0.0163053157759409
0.0263975722743052
0.0178881239699034
0.0689122109251128
0.042553802479215
0.239357748702678
0.380520299014793
0.064991793339525
0.0492321292259089
0.275871908131295
0.469426809828134
0.0776100565128268
0.116871261292061
0.0328590618584477
0.0213631779154442
0.0315324298299689
0.019965239856152
0.0369668006748076
0.0961738212045524
0.0507561210688858
0.190489141286151
0.0663208804401091
0.0248481437539495
0.0277402998502339
0.224799673158385
0.0607209488307591
0.0139007907771933
0.0332597414083318
0.0163694413969416
0.0191274302108938
0.0375010228822479
0.0225497622388796
0.202979918299948
0.0271470195669351
0.02922064607566
0.411106022789546
0.0138150957676192
0.513584936734473
0.0253090635182722
0.0258926215778548
0.0308216165694219
0.0253034232287345
0.0528234450372791
0.255541902433083
0.0239648334370885
0.0221013037721121
0.0304979331859143
0.0339739354961423
0.0211756652431437
0.0261424083797901
0.0151390320576402
0.0767707699940145
0.0448706239905777
0.0287019523267388
0.0239160632052789
0.0259931844822464
0.342890064183466
0.393861039796885
0.0297407248206481
0.34117351162487
0.038252882740099
0.314922139802303
0.280844455716217
[truncated: 1,154,930 more chars]
