# Supplementary material for: De novo DNA methyltransferase activity in colorectal cancer is directed towards H3K36me3 marked CpG islands
Source: Nat Commun. 2021 Jan 29;12:694. doi: 10.1038/s41467-020-20716-w (PMC7846778; doi:10.1038/s41467-020-20716-w)
Supplement: Supplementary file 4 — Source Data [file 41467_2020_20716_MOESM4_ESM.zip › source_data_for_figures/figure_s5/panel_a/source_data_boxplot_norm_h3k36me3.txt]

0.463715360973981
0.918803637402352
0.955889921486771
0.798349280003712
0.764777586351996
0.2815211494606
0.387350106897355
0.711789441250556
0.778537409359737
0.966341082901064
0.974853441358625
0.93200478547536
0.875993793338888
0.834390561168019
0.975863342634058
0.839628505601801
0.763218794889764
0.835288824475192
0.974886865821414
0.761521441678706
0.919488342744472
0.833738826322347
0.98699079632195
0.974983512816101
0.390267161144118
0.90428056167839
0.702586900837298
0.948710116167572
0.816275027288451
0.757187548343346
0.986528804458011
0.938737230522914
0.631905271231341
0.968455585194109
0.875603188799642
0.385762157456645
0.183846585166146
0.610424125929663
0.953622217536491
0.945065647995506
0.952040234824142
0.484007205248597
0.866414158209609
0.372676360526734
0.910624091549936
0.974274829918056
0.478114823566498
0.827536988872987
0.97207008563144
0.797593388938737
0.933042019616124
0.989678914336832
0.70059096286386
0.722060240525953
0.923561579480773
0.957554004558732
0.897114890480231
0.458969096876273
0.48058067787953
0.913294325856312
0.985249260344253
0.974633339146621
0.569402124625303
0.860175256140951
0.892224027519259
0.565331420270979
0.439114063507112
0.714780139544391
0.978323941442971
0.796184211649513
0.960088040608479
0.871545287646984
0.855847187160376
0.513114011370341
0.967173745932759
0.788791261759049
0.980936355483921
0.896662015949142
0.831754028719538
0.908126161771117
0.901519519280497
0.41969682483632
0.984977628408814
0.935612267636242
0.69177085202207
0.439556716055438
0.791842431503989
0.975150893297668
0.833483145787084
0.879719872111341
0.748125591688157
0.884609790530499
0.819340312417151
0.978948096210822
0.967126238052501
0.702837003586702
0.231168298904833
0.93022164615758
0.903578747944364
0.590680082513039
0.905550938191112
0.900877954214129
0.848034152882676
0.368382358817915
0.781245404855256
0.860235672017448
0.900755346911933
0.64658092819628
0.0576398889877375
0.909691895581173
0.930235034149891
0.83926515138672
0.941594473443043
0.903876006910384
0.817476553342732
0.83771772138951
0.410449005241577
0.91608918074947
0.597212085927954
0.472810323472745
0.556442191225985
0.905493773666762
0.692832983876906
0.794816272434517
0.98802411997367
0.933422404503499
0.446147028336041
0.934923473063956
0.902878668342536
0.735537737032741
0.871493354275546
0.886707709632045
0.897052364237407
0.338058392026535
0.798972462527713
0.982455218556096
0.915315090821981
0.89313230577011
0.876874789882251
0.876623994100173
0.875997610169121
0.89016952731597
0.836845101730509
0.90284671720663
0.830425059231695
0.531026190209554
0.974557328120207
0.53439172133413
0.921880699387811
0.943645104287456
0.969472006527136
0.864078156625357
0.736103052609915
0.905966011543607
0.832199802418206
0.930565756031304
0.898318689881548
0.901205125090191
0.314567690874697
0.815380264140758
0.55970375779038
0.962257667667761
0.980740320139044
0.776957890031405
0.360142750148415
0.941459552488675
0.701799751982791
0.134588405541745
0.497014317998061
0.517421515230226
0.940805389189329
0.778146743727167
0.970777790831715
0.980538483077341
0.969773920197397
0.932385044742403
0.742200014476083
0.838115260560575
0.746647939845621
0.682350803582365
0.912208206560691
0.893697312053755
0.981115225898859
0.873749772755096
0.822369256104828
0.937980924519037
0.0272599883705281
0.941436242759067
0.986103888573986
0.875779929453749
0.883935160350818
0.838505874025979
0.468927603845301
0.827650018704001
0.891906135433033
0.597659497671439
0.91627626180697
0.981429697451214
0.983597527951728
0.855071070584325
0.562457642086874
0.607799977674454
0.936841267104371
0.930521539838886
0.85752451999684
0.865512292779182
0.321407034085966
0.645572595960848
0.384200622578154
0.940283311251987
0.817202769703575
0.40182258627063
0.918392927341661
0.951631218759975
0.428978534583974
0.969383513206332
0.67517708473506
0.931101032136978
0.920390049289793
0.946188387622292
0.980062441985826
0.964663958498499
0.903333666372532
0.967540158295968
0.555483777850587
0.879442248751759
0.813228094313641
0.969363691415417
0.540514476742417
0.886826380494575
0.957644537830321
0.794172094487254
0.429073517248153
0.912655834694759
0.982941540801488
0.972816668681235
0.989291036261073
0.0925588984878238
0.939578836822189
0.940139599295605
0.832864858536526
0.899698464401565
0.861130097434897
0.317970134165987
0.961292613408625
0.91164674163773
0.850810151279077
0.866386663145002
0.737821215743971
0.896290913132216
0.976856309506808
0.418060223004376
0.94108256582106
0.906954665241978
0.546279575732353
0.682583246810058
0.989440531820617
0.808870651880354
0.701783747689895
0.920308691365433
0.946950881129654
0.274998818520127
0.711873709109161
0.811494147616876
0.570254847422968
0.811181460171508
0.647329613482252
0.816142710025921
0.850885343830564
0.651002061676059
0.849371387069901
0.974368167785062
0.452358090691099
0.288013746668798
0.779088023265438
0.701984107969777
0.873474300046111
0.981169034841053
0.542951688415344
0.693193013509926
0.936133226935057
0.717984848510763
0.893300010830192
0.65586524210189
0.954577651068706
0.943931464410923
0.921206277637418
0.835472603339163
0.762679751669483
0.935283198662505
0.460423802812154
0.983036209526448
0.940503880440474
0.904624394383405
0.554597566132849
0.604793937226781
0.463521742206423
0.875945268279985
0.820045675388568
0.517454525746705
0.98243124848543
0.918482075753707
0.748103906683495
0.539163587424309
0.253124188713728
0.658386015418948
0.981483795688447
0.97958215566917
0.935716678272124
0.768019589359482
0.891219360834551
0.95909780141265
0.732012776548806
0.838471097972775
0.762496034870062
0.937820754244949
0.898606501880032
0.916816943551859
0.985979554825792
0.913596307747867
0.518828824543707
0.90352678510492
0.978641135552763
0.475752589365122
0.902129242706582
0.880462376501925
0.896925997203166
0.869301064814814
0.764675418850752
0.574896432911279
0.815143792437841
0.968843987054859
0.977595960568368
0.662248777377864
0.916164221673857
0.299270562000228
0.974096674615329
0.954157959080625
0.985536715438374
0.955127469132028
0.960827402763982
0.985362100803756
0.944561104260482
0.415975681321446
0.885289858083689
0.643981035311563
0.578171361713777
0.979077754082076
0.391320061846645
0.795401023405273
0.945946392344925
0.806753959463146
0.706197955358511
0.807143172906327
0.732451496419474
0.683098706446366
0.932178577445616
0.856424993148541
0.875851489145489
0.827287948158684
0.316906365892906
0.902965668058245
0.925525643574834
0.857558175486146
0.405039663471169
0.940758557869872
0.985155146448489
0.674902888098172
0.859606897910648
0.646423650266737
0.946682602909121
0.966884008631047
0.966352913918928
0.826122813713537
0.891810123357717
0.98040897885836
0.922618155262422
0.827416021392259
0.844011910993893
0.828266257882057
0.622392581233944
0.913363025998213
0.983119973362973
0.617410889718175
0.342583997610561
0.778793952535697
0.760270815183824
0.885910276827546
0.978965301089897
0.340776209181812
0.985408698445729
0.90215874626729
0.857659745437277
0.927964649560421
0.933886783625884
0.977964626611628
0.918209118933671
0.788413664178447
0.879210767850782
0.902902791913299
0.848922491539312
0.895277475056737
0.575285498312002
0.379486035162287
0.942591772421266
0.927102549764854
0.439061869400862
0.816802879325806
0.731806460132291
0.982832215134094
0.925499642927739
0.424123080778858
0.91144784017835
0.907040921541048
0.463052060566351
0.898083283723945
0.95206137843408
0.850544521430065
0.91879131010055
0.831391344707951
0.655250802254941
0.859634476003142
0.835269707767454
0.836384604436243
0.923721919922342
0.559455473874341
0.914821025974048
0.717067540011832
0.883521996439212
0.0332159599935633
0.612242589779486
0.705058887919065
0.900679894248511
0.762011086724546
0.830312537359325
0.389456555500532
0.571005445349381
0.613220698898026
0.868015064911475
0.953633384512246
0.387915044953838
0.857929813187676
0.803110963078561
0.70538690644347
0.795208835829616
0.939479895625088
0.937783623701802
0.884085393279083
0.822382671849341
0.853804069365283
0.520641722848622
0.742036043043002
0.897498891584947
0.961603954278617
0.860405163992815
0.879432087575218
0.942767164413496
0.772724771046798
0.910021836577619
0.98262143014124
0.947114041909577
0.930909527094815
0.977193206913274
0.939719034367576
0.95415509758506
0.885677615980982
0.367631006461613
0.876063836719218
0.458195077421125
0.931652022457919
0.909316849103171
0.432660691459953
0.413807102822124
0.904261019350817
0.533318663646571
0.952360360655691
0.861543457944471
0.84689635015168
0.978591498466006
0.93696639804605
0.336991593945405
0.887089533434204
0.928539226243958
0.82872436863793
0.309711879814751
0.409867784058412
0.538161028862906
0.790673970877123
0.952154925172016
0.937872701706091
0.713553919095258
0.907900688822288
0.413823320743758
0.437330775150582
0.826543850786547
0.820041346416006
0.256604492182996
0.697267778360108
0.953198504458144
0.592519295280093
0.839735722121912
0.941718448589402
0.79915944895383
0.981927688052845
0.934366706398174
0.903712183299804
0.9025347191521
0.724581217905609
0.67822121798231
0.837109066288802
0.902367822150623
0.313707862014281
0.93314929076859
0.583100709074581
0.940644248457808
0.984600342495363
0.985578468063429
0.158030629484153
0.805299156436333
0.928622109873322
0.785609638611289
0.419763575516367
0.895751730092364
0.814522379726528
0.905072402238213
0.860873415166409
0.855090158848423
0.935003804820465
0.976222048023092
0.981948407057251
0.707388850165152
0.846431295927931
0.972995545032444
0.97370958353314
0.858899156506493
0.0792079873456557
0.820432329961341
0.983071710985946
0.946454822006815
0.950041799982653
0.966713287020186
0.966597783502314
0.844117948445328
0.930104522013456
0.625995030211132
0.155899009235975
0.764128170919147
0.880020304578873
0.43929075222582
0.899601549667456
0.936609460787342
0.890424007644703
0.054298456411484
0.932882103372818
0.392915380766292
0.51636272154113
0.974553898096023
0.741544627227005
0.508868378587058
0.980549780769508
0.97803442882853
0.950647546717364
0.906365668615896
0.457726054272002
0.974803117514913
0.471681176599781
0.984278280125007
0.963872990780694
0.78455020737525
0.944119468726854
0.715332219684363
0.138993726012706
0.772164701071236
0.98631382743529
0.38030031961001
0.897126390962997
0.487561753260229
0.895173054927536
0.948262451630291
0.800520816987495
0.777202007644256
0.410176954002034
0.981020828141135
0.599147078872875
0.543954091225516
0.915740115459802
0.736389635856917
0.923054295863754
0.967960596966022
0.909014223102941
0.049911707578576
0.645508529192354
0.899727211667517
0.869036959776399
0.812676471494903
0.767839780804117
0.836229607604431
0.970835279530014
0.984421121634884
0.877489727853341
0.832001156992302
0.976003176827215
0.769098848136687
0.879938078051484
0.661001819578588
0.498540175860172
0.085954029353317
0.782024193744474
0.778751211008827
0.775140954584563
0.829670946592284
0.926721030990375
0.865750906066792
0.916219489403441
0.815108133164956
0.112136865715412
0.890488439909624
0.378358107114081
0.835428938246627
0.944859967025507
0.350966705939192
0.902896016726396
0.821228787536394
0.847268888379961
0.0704845344165468
0.262382954976995
0.931056673110285
0.853349984054492
0.661693837749446
0.334910116136953
0.878403878752667
0.919918615381977
0.981911366085017
0.971726543664578
0.862704575275884
0.327923105722066
0.845163222816907
0.953782641213883
0.93265509030215
0.901639239635734
0.971469711181243
0.384897293091587
0.917484040391055
0.122974923208439
0.649021656689958
0.634236807017695
0.945796839944758
0.988637977184923
0.812534421962453
0.802816432886945
0.88503892165737
0.841863440256528
0.979579998370381
0.825540345731868
0.930240247559396
0.506261307975402
0.401040502660569
0.653445578005695
0.0580914296847644
0.868165793824009
0.869860308577548
0.978778918880564
0.787310371966738
0.58046392268204
0.40926748783246
0.910890269155994
0.107355256108691
0.983728303786267
0.930308940513917
0.673382984008985
0.986487073810823
0.946563472471538
0.903996413218958
0.74839231592154
0.979658023524015
0.780641013020015
0.827997249726644
0.681626999525247
0.868825372598887
0.954574076442015
0.718720317788247
0.476815567584343
0.968057087375893
0.154624958674668
0.958942577425568
0.773907800611556
0.918173164981732
0.834999637951296
0.983278210566403
0.637968861350214
0.936342321147056
0.450301929858494
0.936565173660609
0.941148394797508
0.552004859655453
0.919551182291543
0.902447511167841
0.835092509899501
0.98669798063652
0.963662789562295
0.911817915582059
0.877739512457813
0.808262256444185
0.941740588891291
0.908731619748015
0.169847239717557
0.383648470963507
0.959436774745196
0.69263751476123
0.980586287178243
0.491142011050896
0.902085908303932
0.98729442912785
0.481817948670988
0.362485268681318
0.303100051231853
0.597893018968163
0.831107871045398
0.98463803769979
0.832257734582418
0.559874843685068
0.839014019408752
0.413928777886355
0.825621369061214
0.692114655712282
0.944464728731414
0.835485196189963
0.834074359894723
0.866829295197099
0.640267881973633
0.974401450420251
0.031582462533731
0.900477074787083
0.705272396494859
0.362500438903007
0.927490788895809
0.946976427856342
0.537219202638976
0.90541772093652
0.417122330181702
0.611354174809391
0.754246000684799
0.966303174496503
0.672924762848455
0.948291823856069
0.945459145771553
0.961677950956054
0.94199035230767
0.0215012854752203
0.990029007597824
0.884445921239298
0.842888319532582
0.948074746984466
0.931102325626079
0.943963130624388
0.631452016675323
0.972565618815048
0.672746065603625
0.982632582963154
0.889797791843895
0.854034569494003
0.859060697586605
0.947490259326562
0.554097123280566
0.854317573154529
0.987067997411351
0.75085136721488
0.691382231652579
0.614515034369631
0.944291743399639
0.978387411529139
0.960941784974448
0.860834870475233
0.964428230241441
0.976481709067708
0.909366476167396
0.0620016995649726
0.40776570024145
0.0397736339173215
0.90076064794012
0.839132257453884
0.540635450947995
0.725002024750018
0.972464511749003
0.758113192256038
0.774133589009288
0.742601345880477
0.905048573293064
0.884476723122064
0.650316967791458
0.965728793118262
0.888179695354067
0.690557525830587
0.796774649570684
0.843916300457569
0.79008783993044
0.757079864248727
0.864870873409845
0.95359048437648
0.958303377677481
0.92941064526929
0.897414555824556
0.224624811691158
0.889453752955358
0.884879279258832
0.406003089313522
0.326758863554045
0.965129042890393
0.952633500421453
0.471925992572181
0.753724466581354
0.459056875500818
0.808556463515674
0.946098487049739
0.370200978621341
0.857047954825384
0.969969081000007
0.844265879199912
0.113705346776388
0.925530809726501
0.157335471178167
0.975819459131913
0.796456531993786
0.909094957306519
0.984013857860124
0.801461434113387
0.962661905637017
0.939415311947648
0.380556837604531
0.97238586960413
0.98118292242581
0.734545503755272
0.521302114789041
0.804735538556069
0.292893213711745
0.812237987045522
0.852437738006471
0.883915072888044
0.888436153574696
0.94213516665232
0.798535574971515
0.831340169352994
0.948520128153842
0.183279747889993
0.610730867579824
0.945621033767432
0.583464460641259
0.862243446672371
0.851287998981141
0.716610204557496
0.863895889602869
0.78124703648927
0.425850076735571
0.864114625226657
0.886941000316805
0.588406862604173
0.979086376801959
0.555306461607416
0.970347131419513
0.747958044690355
0.907047650076194
0.299581859939932
0.839404410032747
0.754106472018378
0.873170896096939
0.699065354943443
0.911820459923295
0.978799903764163
0.862244132811412
0.766592341482538
0.0608618526167529
0.149965036442222
0.933078104809804
0.591563500547177
0.900193545706413
0.937740602940813
0.760995022190205
0.362963586280013
0.960103404658236
0.339777801691561
0.955036719664833
0.102022630989043
0.784763799192391
0.675060673477932
0.725526671891511
0.906248586865019
0.684659765041626
0.899568494322247
0.962093162550912
0.77021747023737
0.928238520369618
0.955010277942487
0.96703169736791
0.28303803186557
0.883497013223327
0.910704714468696
0.984589697411588
0.533539821299639
0.977721564867709
0.980829341254965
0.969153207011157
0.914864860446781
0.58737659996258
0.900066559887711
0.662505846798486
0.779330447871461
0.853900586355414
0.870384254112214
0.971762669696394
0.829566861699463
0.69671511832008
0.708374065479251
0.430908181185113
0.849686510370983
0.734152320111723
0.735227394331748
0.804556539282984
0.631730560726638
0.921119162443646
0.720354772805936
0.671933594496092
0.928069452981915
0.809028311567649
0.874496661461213
0.969297459302848
0.941908704303242
0.874810464349221
0.319825737941004
0.835846584257848
0.956836706301895
0.841989281371238
0.822985335433539
0.843381675444774
0.788172758805053
0.409315879571559
0.953048014648803
0.91455591131574
0.637460255537263
0.736929181749518
0.865765937734784
0.724828030410391
0.750186268771448
0.968927145410699
0.903166306820781
0.50086278401312
0.985193896775944
0.878196904839969
0.699194010414684
0.907966037927623
0.816967922957658
0.902768324681758
0.860510412841264
0.483170895818181
0.93861138951383
0.770458848952817
0.606696393788658
0.688191092203332
0.577806147860537
0.941566537291754
0.701923002044249
0.783979045591018
0.982315163756294
0.478131687607997
0.948124393835823
0.589121126488053
0.916846943730308
0.837197607382994
0.80124446819056
0.93904525664754
0.979461643227765
0.673056287639018
0.651416102349505
0.762032634813069
0.94616622399578
0.656052498034821
0.903191757855025
0.936314116399041
0.833689867668061
0.718438862500085
0.983246967561568
0.607904545441042
0.823657492527848
0.615721388155567
0.34079813210482
0.736162622436451
0.922386112604202
0.818249151696167
0.958458931905279
0.482713802851751
0.799405107735842
0.737618215857615
0.604023414699011
0.792149312672431
0.864191733389378
0.288310055535599
0.874761083493289
0.987454601901758
0.899195402530997
0.280872676447082
0.745036936633232
0.876576277017753
0.937497793173021
0.581697998709812
0.761309910260594
0.947094169954339
0.621076032469774
0.324725018396036
0.97955616699981
0.761898531341129
0.961988659115541
0.628096418614837
0.82154622582106
0.839477290037918
0.960923267967128
0.967805626389992
0.890409825038233
0.774317460271804
0.705727902448544
0.89435331628212
0.957125439496845
0.70947869082581
0.47826104900161
0.833183492646658
0.676591207987345
0.937506815836282
0.680205708680512
0.772867106613767
0.712719364846196
0.88364201717743
0.698651731811488
0.904478455200435
0.988936629371966
0.962572815542915
0.120648210283488
0.880179777030801
0.978748823859622
0.625015848309995
0.902139651078874
0.811147357983349
0.967556806580292
0.545174092158269
0.982946990615072
0.640244691106043
0.662476088308531
0.453334907311286
0.939130017405782
0.785523946485952
0.499253841800295
0.766201274388854
0.883080804614137
0.543763369405792
0.871202759430133
0.857504287638947
0.531785595944933
0.728508076288177
0.984369582596951
0.914718753132009
0.770953761992381
0.853429551251734
0.509736586645693
0.486325106531046
0.84243552187939
0.0542346027195577
0.661437812720441
0.98246084111134
0.969131041137042
0.65363564266904
0.98369392031418
0.928415641833772
0.593292603433518
0.983973930538699
0.64624572653854
0.698308120692601
0.834424432173593
0.967801629173975
0.726078230944006
0.0558289947523937
0.841083998535906
0.934146058149543
0.725307325405585
0.894318016814933
0.914496476137622
0.876764292879312
0.952679349778214
0.920087744562424
0.935796131438837
0.949143894560422
0.928423650415096
0.96607841531212
0.437531690432707
0.75656737583063
0.692587786818102
0.918496519542111
0.983454350816028
0.590278225053363
0.984558803115791
0.813221654464245
0.978168120736677
0.97837096612328
0.918115943663103
0.901266635956288
0.688830586197803
0.421103903530375
0.812122183332606
0.923676792661769
0.871492002982773
0.42072560467013
0.947894192580166
0.902434184784485
0.853004857553904
0.545422068530108
0.855679236563086
0.387954419677102
0.78714458783079
0.764462125377565
0.789182439187251
0.444387741698407
0.983924589706488
0.905547886477622
0.921684260648576
0.905444934867812
0.845026768003742
0.412520409126447
0.649186470120447
0.15514035467408
0.586322515248036
0.671734382596951
0.933795701013763
0.697043188900568
0.652364256889156
0.913651661987716
0.971880202237358
0.698075837632063
0.882172518437774
0.877713253528645
0.942810612580978
0.969885390976437
0.96184539005051
0.608836115611523
0.961481924823706
0.163830288322411
0.927985561335439
0.71761539107164
0.974262740970861
0.939560813141314
0.960139623501164
0.559060880582056
0.812474523998452
0.892833347403283
0.973726002805567
0.610186969587994
0.931063248495841
0.954459636346303
0.933161019975257
0.71953907171651
0.626540450523156
0.968917387152984
0.907420420720215
0.261405173750737
0.544029263431739
0.971011086780846
0.95356292884393
0.699705565610498
0.984780883006278
0.986749348004866
0.890216141086599
0.883907890528436
0.412000140714812
0.951855724566738
0.959622151102486
0.0519360075374058
0.727182817929176
0.54679500015663
0.938760051843576
0.91581756342022
0.309528552942695
0.765286051677232
0.985204303863849
0.72658997991264
0.815378117040434
0.886328197176337
0.911224184578058
0.0852654633388729
0.978484399437786
0.63738986964357
0.28284928232028
0.217122458885193
0.977379356564272
0.9659416827693
0.750829671562346
0.297440173453865
0.956630783518906
0.576423236167604
0.895898505777594
0.837273288473234
0.231231924893015
0.892331394228148
0.965807750530957
0.636080051629299
0.825101148000123
0.656444117519875
0.947227102349477
0.950612434168486
0.82234809597816
0.981006361668929
0.0235478418547204
0.430849432360002
0.981452579075835
0.756532052657611
0.626622037773224
0.57338065345883
0.805171055758753
0.860166894323603
0.668942595969584
0.351308992811382
0.758516098389839
0.750540915187531
0.782161401463754
0.718204529396914
0.981308502832166
0.614210149828272
0.938490903570261
0.981917740406859
0.44609647753513
0.890070126293275
0.640249481542723
0.838083332918833
0.882332942967659
0.953450616517814
0.954206434943301
0.839586259237484
0.867581889673863
0.875465971877922
0.631202335884609
0.893209048892196
0.980290801537676
0.785558213090961
0.88157797341357
0.98549778985119
0.933889740851713
0.760460141016006
0.977124148939675
0.960098965894932
0.890812307874388
0.872379881205176
0.411165803800212
0.826108404172858
0.979283959404336
0.347275511787209
0.455042956640249
0.725106134781897
0.931110511450259
0.9240790294336
0.793341012693606
0.693711986399337
0.912794192884805
0.937879972215055
0.984317730595216
0.921116326657514
0.471025267279182
0.421133486369521
0.863535406634047
0.957484571727441
0.5069190906411
0.841716067731984
0.987123142994459
0.710891404287607
0.957085724646866
0.775230581179797
0.982545885151172
0.980566395380021
0.509843827697281
0.83024144043947
0.904933107742743
0.655299584652145
0.632416855022549
0.890142867503314
0.940118364070549
0.971867539242909
0.736596759755835
0.95270245130625
0.885155417055628
0.914792859967483
0.907853359646539
0.889526056425402
0.343506541885701
0.980965219379018
0.975142254996452
0.978779962242889
0.905804663878785
0.987999234168256
0.366569221449561
0.935317184929359
0.755628002790567
0.860248627678679
0.9840130704558
0.107795923217802
0.672551321741366
0.975530702264871
0.98103776982747
0.729348571098219
0.600955527648531
0.977425319251527
0.928974412936259
0.358905013502556
0.951157895774662
0.0181568323747275
0.636207800513851
0.868584759018779
0.983386720727865
0.378006331182187
0.952017918839008
0.808502075135051
0.941412821249795
0.903585049877988
0.984737749115578
0.958348842209351
0.903945239717999
0.180124557495568
0.497748048866522
0.851394681676431
0.883008258490416
0.846025391708964
0.936766695371724
0.905624739625759
0.774467543729494
0.839137942730854
0.970778572500449
0.982143193871328
0.870818525792074
0.295942401088085
0.556325580427013
0.764592057052883
0.980053784501993
0.883162861333047
0.968096680381606
0.81173932910813
0.0431906330267257
0.795789168457938
0.955234362506993
0.899146230121542
0.761738401522153
0.592733746873273
0.519239002103398
0.929894026990708
0.743912089541011
0.975469151251666
0.205219147126608
0.928450445456188
0.280402626985711
0.861026536681769
0.40792285007181
0.899362360459322
0.684203104434456
0.366937052464343
0.891754800258159
0.825878109566615
0.579247854472976
0.882916526263887
0.578243658576711
0.941500505070202
0.79360677232125
0.353649439117831
0.819507015746496
0.857301860362184
0.432809664541044
0.78389561903619
0.663233730982095
0.873026913794922
0.0372469988149736
0.646312408572807
0.506624355810787
0.900598487546266
0.945796083940456
0.618952481396987
0.263885747494047
0.978132316833314
0.524487866886772
0.929030143187906
0.962640235539104
0.410389261046275
0.938327712558144
0.892821573661609
0.946861756327007
0.846480616100768
0.369713152323002
0.722858892551901
0.946119619504795
0.95382338373346
0.954754984244227
0.530703031441302
0.88131669342864
0.897151357809042
0.916949315559327
0.275170486455275
0.971003872695267
0.650664222290452
0.885210135386713
0.547487966727719
0.86980508307286
0.743608693095157
0.743118601363807
0.804657109015923
0.729677274248004
0.98319873996103
0.980786382507692
0.851937382429081
0.957226650795192
0.923773759633956
0.691762637807794
0.802219422593745
0.809332844004663
0.322703786325391
0.760207389329221
0.24059994292298
0.19684888685995
0.699516753900885
0.873213603390586
0.851058246229926
0.530543571747414
0.900754042555179
0.989449892432087
0.950527175200607
0.765161186082536
0.939073965575287
0.709196168799209
0.915599306278347
0.875413464907464
0.858972767573052
0.92656755040714
0.95536189589252
0.710212478062596
0.479921563553911
0.743030289838016
0.985268960581719
0.211627125928927
0.972547240761226
0.973226410702343
0.946542454011906
0.662625467972771
0.508800447882673
0.655259654896394
0.901754304162548
0.944877178691352
0.350185956981099
0.93870423971769
0.956380506028102
0.86420934836319
0.948203786884128
0.983266995494148
0.515694077764926
0.830216965664044
0.442691943429815
0.673342617943218
0.459267361410438
0.0612049599438583
0.202139015387206
0.54239381513639
0.961373920780334
0.213548977221764
0.918560538021633
0.924661300464556
0.601662659119524
0.89073541600377
0.980566291838415
0.565683339496222
0.380599769915936
0.818409333530494
0.496073675456643
0.588530328909742
0.900857328014438
0.852724129844422
0.680675757974508
0.927713969328646
0.986625510344182
0.858888893387616
0.751883337874552
0.272243300539275
0.932207138884131
0.907527785639493
0.946703796153386
0.731903696699535
0.840649627582446
0.875052554424334
0.957747290347923
0.875723301975244
0.873153887228487
0.346148306886847
0.880062415842728
0.942886743261596
0.725557475372258
0.381093062156804
0.944615832181213
0.980854280090848
0.953726046082492
0.741990231444599
0.899870212089062
0.750221581869515
0.09112799304423
0.594211401165633
0.951782746799229
0.586631756092199
0.408603873405436
0.9313203137247
0.733979889149605
0.916342801958609
0.810274367068562
0.765707276262922
0.726037590299359
0.924761078944423
0.938080777121234
0.824493208984519
0.954280820397342
0.988320776066296
0.97856839597753
0.974351864390893
0.784264553705614
0.763817466452809
0.340526053637719
0.830879716897529
0.55093111488526
0.76047984706062
0.651035134657253
0.332355878779787
0.0642364633039111
0.913631482967969
0.912633747333528
0.866689134950751
0.670033746312588
0.971922289245832
0.802264438127149
0.973689114253244
0.903408803737588
0.96848200256897
0.698042436993303
0.37252607763277
0.353537834638282
0.878269183536366
0.85833560504116
0.811319349800174
0.809761176068687
0.837864287120363
0.986522857866914
0.953947347211454
0.836532871268394
0.895469535426795
0.455776499370996
0.937677920357589
0.779061665643497
0.684272038574158
0.833441736618834
0.867121309676008
0.88301161245913
0.160784615365296
0.572011499306872
0.842578731426998
0.071807181594957
0.934270150201027
0.920552158311757
0.981952571508698
0.944229324146717
0.503885211125501
0.758569447689627
0.873280483776291
0.553980890916556
0.974750300134261
0.985986725307217
0.912082934856451
0.632786599105085
0.961981256164826
0.593334984873474
0.903450334575401
0.833293151666767
0.982722903791686
0.826662625678141
0.937805508510332
0.926865244494181
0.795290453401849
0.970531251910379
0.919339110172401
0.150039124410384
0.587650109698305
0.839253384990444
0.955769342414529
0.864223628862672
0.901306377710127
0.982258214995711
0.738244815689778
0.925550063839621
0.973239702291673
0.787570294704422
0.823735762725932
0.390353015997337
0.981469396839905
0.659581198436284
0.960282026718181
0.858275663985673
0.939261616518367
0.0783094424455251
0.296323319390226
0.517668671600598
0.437257143405901
0.976066817525516
0.876995001826727
0.973603170009319
0.878946541094511
0.838128959539567
0.901164125590128
0.972915840958361
0.78451118033685
0.494470679927089
0.0441515158056593
0.89883996608826
0.597069631018636
0.864890872236962
0.823307131105758
0.971165808038909
0.327246516697759
0.895021586369729
0.977691794801994
0.970690404028769
0.524044379782478
0.878711234410004
0.519610546266164
0.93255775415959
0.925885815615699
0.890200770093332
0.817565898538231
0.691436691594443
0.982613884985215
0.979071574720678
0.918973216980777
0.867957949757568
0.286843858618623
0.852747925046633
0.965172473475168
0.647696980205534
0.932864832140034
0.541369350087992
0.876636381962925
0.961592397281001
0.986487369756301
0.954645800467449
0.911345290416247
0.970654063891274
0.924518157620795
0.942464312095203
0.719517014853395
0.815505094964121
0.941887496379425
0.051045842918883
0.812992424992743
0.917788972775582
0.574069144214326
0.638461152837051
0.866741114331278
0.603667174484789
0.902318356197408
0.659115614715639
0.980594708771291
0.066249874941184
0.890692703934684
0.933469724390875
0.788538852994848
0.94446293506571
0.979141190600402
0.958976498354806
0.936344758516855
0.751662821618034
0.983573986941714
0.985733334762955
0.893740981223967
0.832725764971594
0.886822343811507
0.910750257512555
0.80803386919792
0.789107934736444
0.66468870587193
0.819974055731478
0.858012578144315
0.965328454922792
0.733452954510295
0.841187366604033
0.483299566115933
0.979272989146533
0.861706107847783
0.587115820474975
0.859985069993369
0.925824963914384
0.337431634620177
0.355883149749157
0.260396179619007
0.571190995313286
0.898277422363724
0.882711903889286
0.489434127876465
0.934230167952841
0.942931331113552
0.563725462864728
0.53568311434597
0.229736456456862
0.776571410248275
0.491919552771975
0.772096665802988
0.976137910402969
0.259086966137832
0.855849983043394
0.960948324262285
0.634726491747306
0.904510671735223
0.922010755590801
0.872691602834974
0.976043452106445
0.764592493625369
0.834331741225647
0.452714271417182
0.980149528673372
0.982518627163689
0.358541461880704
0.519817953060894
0.921220517483698
0.769554841619161
0.942388995812949
0.983425220797261
0.927193867562388
0.870265910245257
0.976459439634547
0.827958527392927
0.806334795741775
0.963702968904701
0.944407441987255
0.667223463683277
0.973195445279016
0.342508424076857
0.921563251975551
0.759349137737499
0.849193200204116
0.975883286022887
0.893266154315182
0.361267997402771
0.927033487874256
0.986663570750397
0.987816317759515
0.912194538570771
0.697571394670672
0.90197185320354
0.57262757949937
0.795987539156604
0.785512548572466
0.408323791861328
0.963430099672629
0.953864420596742
0.906519810193665
0.979653415821289
0.482228446245005
0.882080545945679
0.617468468143597
0.686327584044635
0.7332607909463
0.897914375077998
0.979178897676538
0.928399934443477
0.983544992007804
0.516631940805188
0.983149027063365
0.988611226502747
0.974234427256812
0.521009615798242
0.950283842687712
0.805090003199088
0.981912944962305
0.908931672348963
0.930156386304601
0.504564866516506
0.709655549114508
0.942824683568682
0.950951006970871
0.978889650472006
0.716802291373619
0.984642475892889
0.960341020412103
0.986049076190327
0.94893059597224
0.115613701026471
0.836883136912102
0.0408906926870578
0.842189032862603
0.920622572048933
0.2813306608278
0.935603496490656
0.931963589927286
0.837668414819605
0.979075328246412
0.972866793779488
0.928872580155145
0.92607451514143
0.935944960819385
0.737972034785767
0.903368702734336
0.770317748018743
0.679248436916061
0.920382317836323
0.9866183227174
0.938482296236131
0.521166780264506
0.686287196292903
0.937782737470654
0.916213819679247
0.549574064696308
0.793007894324558
0.656273297719912
0.964744324266571
0.956524269736846
0.950672675706001
0.925435248299128
0.44396979683461
0.637209788246876
0.939562322116108
0.964356936782648
0.628936651553843
0.894364995715101
0.861261458698995
0.619697967797969
0.846500672607474
0.840044259614025
0.905959101037319
0.434842164887349
0.985323882838133
0.98008620406951
0.619936219926768
0.854852374977955
0.842765851298085
0.393119003822256
0.216964855614741
0.749417233995399
0.880381577932618
0.316514288796137
0.83427690381856
0.859698261461834
0.410476104026215
0.631382076292184
0.815902992587036
0.964968377324867
0.930393548767292
0.917349059982166
0.738327788636639
0.943111378292831
0.852168405815234
0.675192669460028
0.805120430107645
0.213471740521601
0.900183142349769
0.97196210204082
0.862789686254111
0.910532369385053
0.870363713444837
0.926862037785999
0.767733897705456
0.462209266070107
0.817295726295901
0.642742427010427
0.943490605858183
0.95762935386305
0.91451981865437
0.922842102588252
0.544082804985737
0.965466365694363
0.871970184178537
0.934742566730122
0.785114715856453
0.665766611943523
0.737062985569204
0.672143385447487
0.936114376064084
0.958665158906033
0.94422124671927
0.984101612674183
0.97773466183713
0.926387589308382
0.924272271111654
0.910525040332759
0.89397065055963
0.708168698631442
0.973356755247588
0.969858556979744
0.420938080455258
0.765281098541391
0.898702452435454
0.959528756512193
0.777788166535272
0.52628288176324
0.415210494859211
0.893827455652003
0.572408732066522
0.626344137135205
0.609455471668033
0.937574094513858
0.977789044166136
0.892187828906708
0.949424613130759
0.923722438165762
0.947372509135306
0.968892466448988
0.953488804833163
0.455840064562918
0.274044876234323
0.925697238475502
0.952755820585643
0.906996431530204
0.92651083579982
0.878833589147433
0.970670659450029
0.802939231325465
0.920832265783331
0.914885282076694
0.980287446832619
0.128760130055998
0.387877318063032
0.841902645815298
0.620397454903903
0.518386403154065
0.537317458224923
0.806169749502136
0.651464718124836
0.725293824432263
0.91087100819563
0.980724135333237
0.881486291665132
0.978939568379739
0.80773096809341
0.614564917455607
0.793805005806682
0.715068655969895
0.820366442039383
0.73272738656596
0.867183060497491
0.75141040612136
0.690728891774113
0.863604094170525
0.830131125772917
0.986812430890659
0.808940029599033
0.679645282056996
0.913137807318981
0.443734225993211
0.89311900519005
0.981720632386945
0.499407901980426
0.936807532966484
0.743685709063995
0.89012765636608
0.911176978127207
0.713539965084672
0.911699558313761
0.986218925205093
0.597756836149211
0.869105818866967
0.966647709111762
0.549321061782152
0.345126193846453
0.898399633204906
0.98396337773459
0.369165118547919
0.382595587944931
0.899970479183186
0.988398017091374
0.911166290145806
0.516478443755833
0.196608533578855
0.951080430630218
0.907168607986784
0.858619295086732
0.380583726347235
0.954329277492458
0.980434528757727
0.432269651048629
0.723034380750844
0.930689676490352
0.841840987291469
0.656938194728146
0.905041675544466
0.790653905122866
0.631073559908172
0.61018597728117
0.943728293991145
0.743274643152477
0.853922137337574
0.945986297553686
0.679691179540469
0.868097525019753
0.611988851848773
0.89687462712159
0.848717634588099
0.924494937943238
0.759812137112812
0.71683562234742
0.742933471317335
0.54989149262697
0.683101536237017
0.748104409620003
0.53414509120051
0.967065728885311
0.547628094894969
0.824775606221565
0.98659173947032
0.527994079321168
0.82544896618843
0.512241661514403
0.114996287245427
0.960240102889698
0.966528487669427
0.94631073935486
0.668830249583243
0.81746411269674
0.952865589042731
0.704824529100833
0.91145493413875
0.412621606545491
0.865357468018885
0.928790233661118
0.704129398554859
0.107734076699411
0.909369642104791
0.916325228490446
0.985469019468204
0.551812464881166
0.669754150781511
0.817688251748319
0.465693765619369
0.982555875822036
0.519916472110707
0.534452606331082
0.605838775874878
0.629296387585076
0.927301962039881
0.983490219548486
0.756833150587572
0.924492998484429
0.981639530928619
0.833700079737678
0.909844266724917
0.941812184195098
0.975364887432919
0.704500746380895
0.218793767408019
0.553907274474649
0.843988056633962
0.480027601012913
0.965645755034142
0.837227600188232
0.923937911204126
0.546144743680375
0.852107084229839
0.933339457244156
0.633237720023863
0.940500289945644
0.960779233814632
0.250933288595486
0.270739782825585
0.880195617351679
0.30085056473407
0.982481962566298
0.150442724963323
0.950195868776418
0.985057376562402
0.745534729334695
0.986302296910837
0.604407727553242
0.709518733037799
0.488094444779265
0.913588706595874
0.571117318545619
0.870753410915721
0.566971671041045
0.934808672489968
0.40786896724334
0.812438795951418
0.869991606493012
0.924775607704271
0.0406893375209603
0.948069323141812
0.921449551222449
0.827768497180727
0.741358127772694
0.388068465957325
0.817803264268255
0.862622511273664
0.384321767570697
0.965771217327002
0.983362806855532
0.909126636631609
0.87640681663058
0.351078974718429
0.511813570838858
0.975982945413195
0.924921845206553
0.865905976944627
0.463519631478156
0.792047274435237
0.134517216692604
0.858361635172612
0.453128437164448
0.899979800587586
0.979415314464832
0.708043234341107
0.0853783129109483
0.663056476585088
0.816327268035859
0.745819899604275
0.970202094032634
0.93264710369601
0.98046664477502
0.369124941523041
0.784099029433322
0.969018814072145
0.591533056895387
0.398496269783252
0.44641870252733
0.821485263037083
0.978587310736465
0.162376992745618
0.210002380768349
0.577798321821235
0.533915404541527
0.627748594606579
0.966472241773829
0.984741148436531
0.985741795517064
0.949586965851048
0.871978634182815
0.920595798232146
0.6406975680526
0.896181719600956
0.326768965951589
0.765682582090702
0.97968275827586
0.953225349186869
0.807973131431292
0.87468357401734
0.823417497323856
0.909005886042632
0.978579942405654
0.987152750482781
0.977977334460787
0.651500637990749
0.201941374660445
0.945018428511289
0.334362757936704
0.97560735235141
0.978170880708618
0.941758407932453
0.985453437499292
0.985647784418691
0.525165222113835
0.556028227309424
0.890245553480477
0.891711667344777
0.0560486396878779
0.907007953233078
0.673241668158106
0.942896850159716
0.812692291076788
0.692533345803152
0.882746655436785
0.839979072231347
0.704279957781734
0.446655330814779
0.311238816323844
0.950844076099979
0.790497560945957
0.353888219981363
0.780613524471612
0.838491238362256
0.667509632360447
0.975014332887713
0.969269784478336
0.958802705020989
0.980500289935812
0.620719589194856
0.97207463219889
0.925230284329296
0.897752645534744
0.607534690628761
0.948797988468548
0.894477521606276
0.522225171182286
0.916489107995581
0.979910356857702
0.935428940585731
0.694003026367932
0.0354776722157664
0.963596842115573
0.794709248983395
0.263611710299941
0.735658150911024
0.869138018496766
0.93773183643205
0.877256870386954
0.903258574113312
0.743404993762619
0.869200529209203
0.830404732555491
0.885487649179991
0.959351005001845
0.568453008115869
0.659125602228805
0.544510095477094
0.808462793129941
0.979100992079194
0.983544713848573
0.977093526039377
0.694050636665008
0.962270809766874
0.925481250471724
0.518976853149165
0.0381222118733519
0.888509480287625
0.714888888950262
0.825647650788834
