# Supplementary material for: De novo DNA methyltransferase activity in colorectal cancer is directed towards H3K36me3 marked CpG islands
Source: Nat Commun. 2021 Jan 29;12:694. doi: 10.1038/s41467-020-20716-w (PMC7846778; doi:10.1038/s41467-020-20716-w)
Supplement: Supplementary file 4 — Source Data [file 41467_2020_20716_MOESM4_ESM.zip › source_data_for_figures/figure_s5/panel_a/source_data_boxplot_tumour_h3k36me3.txt]

0.441963873303279
0.918479650420317
0.95719658847772
0.660813475384781
0.793244781954864
0.515185411920116
0.410219993672322
0.680972445596867
0.823123693516922
0.965791063302397
0.976477875198858
0.934049299540773
0.858810500193726
0.838296138897959
0.975133874698774
0.877665079798097
0.766501528194432
0.826342481034184
0.974499962632169
0.904663846493872
0.926991627585207
0.830167775160145
0.987314279252567
0.978380614983812
0.478055064796611
0.90156568566746
0.742828998963374
0.879449316354377
0.814879217186843
0.791937560133516
0.987254380342875
0.939672083316454
0.666432126343204
0.969607035645479
0.891562768309459
0.566230194791654
0.390298760128882
0.644869145739441
0.955670580128918
0.948269379257832
0.951424002761409
0.606733014349618
0.877764994985637
0.613710481003338
0.91433040575843
0.974634395570018
0.554191030205775
0.854445728051999
0.962387417975719
0.832799170826104
0.926569221341492
0.989715693155887
0.704858258448216
0.665776604674014
0.930971224544001
0.954851153547027
0.907405389551689
0.440070904256375
0.576915391456162
0.912785419171213
0.986086641762616
0.9766099749175
0.662283939774091
0.849151207113176
0.88639035793114
0.615349607960233
0.449910746258641
0.768535143401509
0.986608330323275
0.793164936730967
0.963050988980168
0.836083899115259
0.869502267308906
0.636898451028033
0.977558206841462
0.723310095648716
0.981965969448179
0.91228680172859
0.827360631596279
0.908064724212905
0.904207685139472
0.652003968317664
0.9849794944432
0.938385873310595
0.646031417249591
0.60682963987119
0.801160379291503
0.977178294381035
0.841049361737792
0.885707807683507
0.757877990617502
0.87952954907584
0.804039681138637
0.979956390377781
0.966435096300557
0.718009492182643
0.213263093758293
0.92901509715703
0.903413280901604
0.579098460249205
0.944644899479443
0.90738660580451
0.878400425279993
0.364152833609161
0.814373282378903
0.837388989685928
0.905999375238907
0.559198524104612
0.0573260333497581
0.918951464381471
0.936476711748769
0.823828586511075
0.944540920734436
0.874880610559028
0.843453448233529
0.844738672452353
0.703175487329499
0.911607819169414
0.631853466741989
0.454762404010488
0.632394433239858
0.910251722514334
0.743154186423815
0.771585830277214
0.988240363495396
0.934829272966179
0.470673627724946
0.939751623794089
0.902063080763061
0.77913363776487
0.872973479706429
0.888902148930006
0.909675801559616
0.496688761240401
0.807996323546509
0.984382665350179
0.925797344427628
0.896842877242712
0.868952407235255
0.883353547967281
0.869447347258818
0.90515229407284
0.821206142920706
0.904541625513989
0.848310398137156
0.589569362803036
0.97507140365492
0.613995375442498
0.918126665356619
0.945598339401958
0.981862771681405
0.862810731161689
0.714129767354225
0.915550832651988
0.729013118454082
0.948455025244683
0.907543048344712
0.892643702074625
0.619891499050794
0.908372134770456
0.699233469083617
0.969147973041915
0.980774705648302
0.798882305422596
0.63934282366347
0.945957204935985
0.687126760624905
0.372726199038622
0.620289810627453
0.59042599575451
0.972779621209628
0.807687082118903
0.972475934537976
0.980586888054149
0.971431818384017
0.930973409724641
0.788066139746929
0.825359553611312
0.788703812744765
0.771725259019335
0.854828061998769
0.896431178399397
0.982410717451417
0.893693855631978
0.826593499261064
0.93838414862651
0.0393738812358945
0.929498199348918
0.984823065735284
0.866652199339944
0.891997403338269
0.822480333715131
0.61192310364159
0.871781940751357
0.901055370734561
0.641469118253749
0.919639015784372
0.97391967155057
0.980769113920665
0.852160593102367
0.679326564211995
0.787970974913778
0.940659768949972
0.941006738470349
0.861685179252203
0.849836459161167
0.333299933556782
0.758943588247803
0.561158525597241
0.93696560011454
0.827551978036005
0.384391734202196
0.9211014732178
0.933114963668083
0.447898563648183
0.875616611389743
0.744169264405241
0.934408453647602
0.924991477945818
0.944599802409047
0.985099477336107
0.970104066956743
0.902820868453122
0.961403696859878
0.594703446223481
0.886861513410767
0.839008990376316
0.972331591601937
0.630176704763014
0.881529241214604
0.896268473575036
0.854415653733429
0.683266364525257
0.921208924779545
0.980624502676867
0.972088268922066
0.988682729927296
0.0924304544302887
0.941918606612649
0.937333245742332
0.824605592685188
0.960759120500886
0.869486188452308
0.661225269986071
0.961050115477198
0.93324496347139
0.845430293290601
0.872961851148284
0.733099615117791
0.912909059738236
0.975940814946732
0.591464954157378
0.941923148161534
0.892838184467346
0.594988340630537
0.677773560131887
0.989547096329028
0.823858769033694
0.702215660762032
0.923241772283153
0.94205303189946
0.458601942976292
0.829411613575424
0.86024176523585
0.638345529941902
0.837963373537766
0.714523294336756
0.861838346059683
0.884042935717827
0.720310495634624
0.808163855677302
0.975891496221669
0.38405928258241
0.645498601608432
0.823010091052623
0.875325112709506
0.889196438265366
0.983125032087301
0.554024569550303
0.769910610141197
0.933501044722084
0.712687547690374
0.899631837130179
0.711038081665013
0.956897248049788
0.948400648803795
0.922875857314938
0.840010400706788
0.8786410377209
0.958721468181176
0.544265909608949
0.983353731767581
0.946059491856863
0.925915777069311
0.712261901069998
0.564915241474986
0.619325910215214
0.875436144508814
0.825799069594427
0.595131584904104
0.983817193184305
0.920342256176199
0.802793437693546
0.58709842926422
0.352685826366533
0.657710007925159
0.982488070101455
0.981258716659428
0.938239251341948
0.801986850796413
0.900294186652464
0.95812768133621
0.804258070975063
0.920798975859486
0.838557119463792
0.938125665610378
0.904893828944563
0.937006780657337
0.985929628010613
0.92552749659014
0.540607986325732
0.935008883872048
0.983498300563948
0.47178699029724
0.911612789603821
0.884862967349163
0.859784440675449
0.685872862506928
0.819579703277746
0.599971495135752
0.884280802572528
0.96923484060068
0.983576278502645
0.702161439202862
0.926910867807288
0.387498322058136
0.974705242029083
0.969548795387545
0.986729217213008
0.96076360375527
0.959658715263451
0.986100338118733
0.9146884581264
0.504973672682741
0.899609808029255
0.732408756604966
0.628856353546563
0.97957130921566
0.510469536974581
0.718335134004262
0.949471734191643
0.782431568182249
0.767616525555788
0.813758004259053
0.817241758461725
0.779073180262481
0.939394011780246
0.881222877445304
0.882213360262418
0.946926831647215
0.584829465726818
0.902734059551389
0.922648716515191
0.883469746921803
0.525276484927734
0.93479842211206
0.986123466478938
0.715348243324849
0.857247012348074
0.728904279664989
0.940651760154958
0.962142155112589
0.968784040157824
0.863805999789736
0.898888270518716
0.983444212362582
0.925642643882949
0.833777672991552
0.838607416684899
0.855924155651508
0.630703188889046
0.904917608271529
0.979575624375769
0.678244742745594
0.442277636366121
0.774828009221723
0.757484749234767
0.887991088666015
0.922074007145538
0.605485576601567
0.98638625664492
0.910180780468308
0.909283435518202
0.940275770226683
0.934157964067457
0.978967079267432
0.926345179407864
0.777532556706018
0.88861414882448
0.905949047844613
0.854671751007058
0.786724771754678
0.774728830945182
0.298130846672771
0.913969841294257
0.930316568240052
0.51658297723586
0.869084380963465
0.75508844277984
0.983089772328047
0.926104374625915
0.568584178311677
0.908968033899079
0.873725114166944
0.467936872238183
0.878037468395217
0.934574231077532
0.87067707943579
0.926456821091188
0.864862145780953
0.784179127229759
0.866648972746249
0.895346017564714
0.842075536816061
0.93336360967961
0.648917277108354
0.914412727901362
0.722318560851861
0.89219959428359
0.337097476023239
0.782642728453036
0.73163409694729
0.908251782668225
0.820175052159309
0.825553725356402
0.630938907187015
0.649049596337465
0.612717172165386
0.910725829481684
0.955685680512559
0.702566928789105
0.888190702242537
0.812030391637614
0.672291463763544
0.762395392289136
0.935691375465789
0.976754707666117
0.891192952672003
0.834110156233424
0.892346918158392
0.615472759608748
0.80415904129492
0.90478367150152
0.970114500579042
0.895413712564527
0.881022358801016
0.939790974663485
0.782564147634641
0.910232583345978
0.983493579132416
0.931221961456613
0.934458827659851
0.976515132159756
0.948639723491155
0.962129189416821
0.900856974322675
0.478779040828324
0.887993028367512
0.535227540622329
0.940739908361335
0.919023554888564
0.581238415395544
0.389489636887739
0.891243387388706
0.612741224459786
0.952610198540218
0.866648649213428
0.857085662856948
0.984295202623209
0.941765947027882
0.388379242051885
0.886949870868793
0.945491363383926
0.914506990186485
0.260017646303437
0.336233617556374
0.541067757555135
0.7954945386115
0.945507998755155
0.942509128754884
0.75830707415943
0.93868923237445
0.587904809680995
0.40145697390039
0.849474868634505
0.823218323752703
0.614456503454504
0.72047681264781
0.956608268171143
0.667360889797593
0.851578808707598
0.975158707490848
0.840167548964613
0.982240683330444
0.93617479537228
0.903231496272807
0.912695752430334
0.767999216728393
0.78147014733081
0.852197221032868
0.899816540270051
0.530331937340431
0.936667919338161
0.739448923127634
0.941997396488399
0.984802231083766
0.984870026450581
0.183593911190579
0.796080817531505
0.928789532880777
0.831503257722013
0.583643587970943
0.899121599768258
0.804643149639369
0.912137286597236
0.861113756623082
0.8447418645543
0.939762426231962
0.977163263860987
0.982214119963784
0.762778245851754
0.93432029458126
0.974505670712461
0.97496064206577
0.855038091968491
0.0850211399953586
0.81783389529827
0.98395018692117
0.870478213131922
0.949277046170866
0.968156066728104
0.947555691252086
0.854747879893741
0.925738992621036
0.801605283494827
0.321254820338597
0.796194386096506
0.868691228457667
0.533687318579495
0.907357572749675
0.923211285653297
0.898742754811617
0.293411848647268
0.937176165607736
0.467781841142562
0.777239182744757
0.976296212127729
0.738756606593793
0.438042964550494
0.980274393352927
0.977930342734251
0.947170053446494
0.896588955845376
0.563254711537986
0.975247380295934
0.598752866373086
0.984800347154663
0.969715301671624
0.785270310896089
0.94576910530174
0.756252055617917
0.37278031855161
0.824498089128585
0.980351151239581
0.63127310893504
0.903563824936213
0.524344613046979
0.892838867685625
0.948310992895749
0.818057547908329
0.822681795505806
0.435618372978705
0.981212998042362
0.680492871963872
0.661664863268705
0.919419534746394
0.644753004118797
0.941879026985356
0.967921029835748
0.917462938797517
0.0620749977359573
0.639512607701572
0.895680502229927
0.915780624629174
0.823925259056278
0.792845276982701
0.862789341379122
0.963256707343327
0.977200167795179
0.896611460530748
0.856041044085226
0.977025465547475
0.70950946993769
0.890602986843671
0.654614817238082
0.517130362044964
0.0908142763607918
0.771217449998037
0.776223418177027
0.818254464660148
0.854136322890576
0.932744394554815
0.866522409442057
0.90445494150628
0.807281069936935
0.152112833783512
0.877153437448131
0.716083767669702
0.77904190318191
0.943383557106867
0.543495172290712
0.911709868988077
0.833075703484702
0.87313366889109
0.0754351313217327
0.306995053515649
0.917094108897381
0.855236681097334
0.712396344697093
0.376786758600206
0.899564169970751
0.93064237092536
0.982927173003428
0.970758362846549
0.839961994053159
0.338669831266644
0.872728791826912
0.948392078498419
0.931290964136355
0.912209858152597
0.979313327054953
0.607616528966334
0.912878206614915
0.123640763191709
0.627293154690842
0.776178986738988
0.948778974913797
0.988906493661742
0.740970548815704
0.85893180028658
0.918934112950823
0.847894528210631
0.976164627592082
0.883579293560457
0.946030150618995
0.564315782823653
0.612311720154033
0.81893255191232
0.0640231841687804
0.919512733600631
0.866140562492845
0.980570609142707
0.743547658037817
0.644642017167346
0.502103053818211
0.891456781063721
0.361029260309126
0.984095536292068
0.954754933819463
0.707943243446576
0.986637926849954
0.947645805425396
0.920355952433992
0.685603358338145
0.981089926651077
0.825126486322553
0.823896360172817
0.706909562591691
0.871620481058892
0.96027473459843
0.801774106844514
0.565215178074557
0.972656777448675
0.179218387191873
0.957162511551075
0.836689367870953
0.924942222197957
0.800617708085656
0.983519229432653
0.644288299848781
0.937178990632016
0.664012846631576
0.943304267926343
0.93804525332044
0.634501561147667
0.954109859082117
0.865540124802176
0.814597151532766
0.986839603987089
0.977100437336555
0.921825077772202
0.889367805443414
0.827211970682196
0.940961341491554
0.912685962765504
0.203737035830516
0.655402270636751
0.961325773639192
0.682555700393894
0.950328707810447
0.499007171926025
0.910470521107958
0.987586922822524
0.538460616746369
0.360133787183708
0.471407893535217
0.689610184060839
0.815154119929495
0.985440390206409
0.81552230345152
0.623964946925768
0.865635052535115
0.551479708389036
0.82689145238603
0.780893129967298
0.943260017461149
0.867671735529419
0.90721652173682
0.871380220154952
0.685621303541932
0.971577909547318
0.0741162114645408
0.902966623749896
0.765527088037238
0.509871558573984
0.921392961621723
0.946754441975592
0.538899400124624
0.929094902857657
0.578529235959939
0.715454633334061
0.721511934374447
0.966130434235622
0.715727283840632
0.950686837157817
0.956157064263045
0.922504651689361
0.945633510134564
0.0205077809939514
0.990415287105218
0.883241179071869
0.791303227510756
0.952133618748755
0.920205315859064
0.949805301942002
0.778863484711621
0.973560406987914
0.670926146551489
0.982683385134113
0.903924690084639
0.859569982344964
0.881276640731613
0.945824153030993
0.637514452114382
0.858085413178992
0.98790081232825
0.746467015678924
0.663589360017051
0.695347261652001
0.953048608334551
0.980700047579846
0.962553102222278
0.814225629549123
0.967961853634982
0.973537262283439
0.907319914970918
0.0654380297148376
0.622402991484204
0.242495410129042
0.910226217050656
0.829063633905723
0.596052724529536
0.749272992989469
0.974958378390503
0.778079107618923
0.789750925163613
0.74728326151662
0.916792892504995
0.889234040591392
0.618932016129427
0.967258607149571
0.834945034135836
0.724652539228936
0.759421979009456
0.925014771339849
0.870276551601554
0.7881566012367
0.866312283932702
0.965194796508883
0.972852547789959
0.930780842467023
0.899966832828366
0.341925739831125
0.892611683979167
0.893766000206238
0.552185613443869
0.610789607332205
0.966880892165471
0.96859777584545
0.564996100778475
0.785452272807261
0.631138888544402
0.810695233397197
0.951851388434916
0.403384346367629
0.888607748681409
0.973441532597381
0.850528998264384
0.214753851317536
0.935909391687476
0.409116723165077
0.976642919422467
0.818768682855811
0.918751788010947
0.985052705012639
0.798338838122093
0.962000433780588
0.941162637578974
0.498695234546757
0.973349784118424
0.984355312881253
0.751704061560371
0.460685481999352
0.771086003140131
0.393208312607631
0.815885458281993
0.842702830250725
0.90137769201659
0.892165311583718
0.938579237003191
0.789727393051919
0.870146936927758
0.951953413826077
0.305876243673661
0.71434354427574
0.940569797693407
0.774879048665029
0.878498861111616
0.858303178537387
0.761398629851661
0.870598897275584
0.795712222827667
0.55278712323709
0.889664370783172
0.895588730657004
0.669457125742576
0.979914736959789
0.609774644169175
0.972705095424976
0.825692547744853
0.94096173954905
0.358058918628641
0.847705306814956
0.772984309861039
0.919904207453218
0.731279957923423
0.922503833769335
0.979866201116332
0.941036824750585
0.739532267640413
0.0580728208710618
0.467935687411182
0.94191354318929
0.635876480882305
0.89777664344007
0.93644684599124
0.806524180902446
0.365814880238481
0.971458190723488
0.492496154737205
0.964465219381752
0.281879624294196
0.825002030619839
0.701697200729579
0.746116558606219
0.89291477732154
0.823072447712132
0.905471463521287
0.966852811354649
0.826029049391074
0.929650935275008
0.957526153484715
0.967908985902273
0.496576344988636
0.891602438405446
0.922253722147574
0.98439815029601
0.61116060269619
0.976226600973298
0.981231175206342
0.966215579691973
0.931040785431528
0.572474833954775
0.906383010732079
0.703108079541823
0.776890448516529
0.938814035013126
0.875107274794622
0.973242772066125
0.849404021213609
0.683002596990772
0.807137017480323
0.725368244762046
0.872654649919596
0.821444792589059
0.713319273176422
0.76923028377372
0.715995673388357
0.92657448356962
0.769368152915432
0.837851910630532
0.93345944662623
0.823557608301593
0.87587545439406
0.972909741682756
0.96137548009122
0.881036952703413
0.593439518755832
0.838028877422542
0.953194684728532
0.825056339074193
0.816619528423205
0.90671229887015
0.818610371635617
0.560587801158098
0.955299695364515
0.94964104278076
0.846207447680336
0.657040773477702
0.852588094108055
0.7476710777781
0.705534801542542
0.972394211737028
0.905321942691704
0.532835584020527
0.986794571532902
0.881007953815541
0.66899462457442
0.847453544870211
0.815000362476344
0.962560169385058
0.877478736122184
0.488086732930079
0.943521828141073
0.848505715963009
0.659262250577614
0.75897745356586
0.579931668310977
0.940214886568177
0.743360959974668
0.818135771426785
0.982973737601864
0.440064692565668
0.952623701919572
0.602750872563384
0.933000955120078
0.778214891747576
0.805119256320281
0.924675923616085
0.980996641363689
0.753452184587923
0.694276825241977
0.817279983959265
0.946506004172016
0.743664143243318
0.92146694053593
0.935506898079265
0.816946050358655
0.741539512516331
0.983822964999562
0.642662861453526
0.839933731880732
0.619412909700773
0.350104960447118
0.742834076058587
0.918073681252847
0.836816197284914
0.945946942926674
0.581349960091241
0.819839048447305
0.778287645101945
0.728572829179019
0.834723656543133
0.868359606135288
0.312475258821958
0.882993034469441
0.98759269590807
0.906337320009514
0.230331517948018
0.804971691846768
0.883387967812119
0.943672557691597
0.651766588580346
0.818407452680567
0.94606777191036
0.651324493833581
0.457902922487907
0.957820851749045
0.777302905281945
0.952408354779171
0.732271553291244
0.938647405908301
0.828864511061359
0.963413817101964
0.969454454495008
0.886593647111651
0.8016850978822
0.708642594654419
0.810634954712298
0.960288106267905
0.752429984045093
0.55246156281844
0.845000883888796
0.717483726174173
0.934372421964516
0.832052421093172
0.736648129272208
0.742018861539462
0.872903397367147
0.766624266380552
0.918733047887774
0.989128469539029
0.961318374872896
0.439818736957785
0.889803952689815
0.978923627447077
0.576547486191201
0.902986584300564
0.834274135576487
0.920248157508906
0.656220452396185
0.982861438678012
0.657186946398071
0.742347440683086
0.492311301734353
0.950415000093959
0.881323879073024
0.48762092021091
0.754498200627525
0.881025834096376
0.555673870365467
0.874489585201359
0.874350173309887
0.527488048359843
0.760978258945803
0.984859516605841
0.927610823332241
0.801201677539811
0.895813784177458
0.587982947158089
0.451095034307662
0.881902277810258
0.173367687436733
0.742531604418889
0.982881629765262
0.967918708835207
0.723244154135764
0.984098908122027
0.937279172678524
0.685211651725286
0.984157552856553
0.701690250536509
0.748848225019466
0.878204491075633
0.971784666632494
0.767601721153924
0.0513702673140883
0.85121252507358
0.940778519812176
0.738885155134851
0.917501454046632
0.920956134187771
0.945025500642424
0.970631429866431
0.945226435585586
0.941459940343482
0.951192596629072
0.929132042357572
0.968980395865712
0.57305447323743
0.83778733982581
0.659253939550457
0.919547504542927
0.983324696961597
0.7037857117565
0.876160148513958
0.835415880136123
0.97886881872863
0.980453789997945
0.922425303703936
0.903753363724514
0.764767340710474
0.693899700248448
0.892915231081025
0.911258366512433
0.877808050871206
0.468785091798166
0.947955477252169
0.914641925561746
0.85948517094929
0.598781279735297
0.868561183632993
0.426992274784066
0.737831517281784
0.88275028750357
0.749261920881411
0.54200812903141
0.984316349628738
0.911568714602248
0.907567205122529
0.909331852157153
0.907288418172909
0.35003063523967
0.748002345803781
0.254152382632301
0.654375794084238
0.750925654708969
0.936590001674786
0.666486871153177
0.845121031537162
0.901829875996705
0.971540458296669
0.75132309413685
0.908164610437063
0.895426833649673
0.939311298680617
0.968511239784207
0.961406362515631
0.666712073878899
0.97368127445962
0.467123690531608
0.929951905250358
0.801538450574562
0.973885653584996
0.930828620769739
0.958173553335266
0.564470371525504
0.858131998037519
0.906134055956963
0.974278903378333
0.710785521929436
0.946255008171032
0.952127907896703
0.931179167524138
0.733718804141359
0.669725515777088
0.979380309406408
0.921126344340817
0.354078139609589
0.779707389382743
0.968586261758413
0.954360428166454
0.803023539955796
0.98520584309028
0.984106535131217
0.93016039436394
0.883762356902102
0.707821551610487
0.949905664427864
0.951464824338942
0.275390750280493
0.695666766575607
0.548556421298361
0.94178471100106
0.910529370152059
0.559823757105503
0.739538644589465
0.985128837754322
0.774164847834084
0.817134074519359
0.902151052999073
0.915421718345889
0.137857259173542
0.979025990062554
0.736605941072892
0.450162687047297
0.224363362591648
0.978157501542276
0.959703066611783
0.831044755318852
0.268534176811449
0.956823877778245
0.6750589431929
0.87671559754387
0.839688475604074
0.210674422023143
0.885299107655643
0.972277350772914
0.614194275179787
0.846104839104511
0.608047143212705
0.956913525232329
0.950038229026629
0.828804660795701
0.982199377289572
0.0232186789583664
0.442940638336419
0.983276313404466
0.773965586831672
0.588261829243281
0.686519303537185
0.85775840662495
0.862854886193411
0.852302750162805
0.645082447395064
0.756887159441919
0.883309898360609
0.866982767314253
0.717982083378077
0.983304742106346
0.67941416139714
0.94535553567421
0.982151840361163
0.541933243494279
0.929600794388499
0.521450867100534
0.849610275223351
0.907063188842935
0.920362403617049
0.96005641242587
0.825151810373809
0.863794835736733
0.871244136552598
0.523483882382564
0.873119006500538
0.981251377294602
0.784853141549464
0.88151066837851
0.98606008402385
0.933485753286058
0.782849118480012
0.978297858244565
0.963150605792606
0.892245706821314
0.878132314027986
0.629076141683743
0.87190113123012
0.979578253427181
0.476224624441146
0.645982294056704
0.618586071955134
0.950268941253121
0.923440844424526
0.767962496664842
0.746142688931997
0.925899029508819
0.945516000028821
0.984876128525568
0.938096838532727
0.62907374960474
0.461434864546924
0.897339655228505
0.97067154017355
0.499420628070402
0.904906627420622
0.981357364118733
0.739084405464332
0.95805743343728
0.832121984597345
0.983694456734752
0.980143329312797
0.508496187272346
0.849426902911571
0.939239124919412
0.740186634989123
0.741809158339649
0.868440864908519
0.935266890653029
0.972470613086341
0.71769887299006
0.952840547987246
0.902216610506243
0.937481354375231
0.898884266739172
0.892812737596657
0.352280174973157
0.98164683452734
0.976260054852315
0.978669235892529
0.904682156769743
0.98819292457301
0.359919530407155
0.937377843568917
0.802814401626771
0.866003391665001
0.984389930718847
0.530390027125907
0.758603103246304
0.976814007668027
0.982023153095974
0.727252046444466
0.61165804312123
0.979605657073927
0.958712379811567
0.388264446781836
0.942754141798422
0.155722427239255
0.559525226364952
0.822747223619639
0.982889028805428
0.517197079008275
0.955468358480448
0.886884073309406
0.952907288176803
0.910021935987554
0.985121403525119
0.958815495421963
0.893672193512433
0.169056041471485
0.597196439082108
0.856841139470956
0.893494271972708
0.831069959759909
0.926098573234247
0.90860134854854
0.736770407391589
0.863604020446689
0.969488445992212
0.979652226682402
0.815715743174283
0.470419694603423
0.622088413516783
0.878506239192684
0.981563322264162
0.930053284776513
0.967729642653015
0.848128114743289
0.32488149883637
0.87393949011063
0.961196855707314
0.894397202939808
0.787067717845985
0.550428505171059
0.758213692123802
0.933668639761109
0.758973547080778
0.977566596895052
0.369016219597284
0.92998588915923
0.187650253787011
0.862808413603885
0.649675295289177
0.89317068590331
0.712318005062836
0.643678380608462
0.897422153938833
0.835409093954153
0.7158281836697
0.808334816224467
0.790576687713163
0.947288599947976
0.806133116489091
0.495952982032094
0.83765297633233
0.847528705371428
0.604648401458414
0.812421395687362
0.71038681836987
0.87894967548728
0.365685459483391
0.576302745637889
0.614805402455517
0.907914076191258
0.943961289325628
0.737301007065005
0.262131485944388
0.987035665925557
0.506989714214378
0.927852391219541
0.94113488773159
0.402122671479523
0.925047349181229
0.89479258437942
0.952094162823353
0.848793002028424
0.459580903526708
0.736194626328963
0.955290377803467
0.955967570934079
0.955292015312649
0.550959007709452
0.886140685397954
0.891740597916742
0.910200314707374
0.415137566642805
0.982168895316529
0.849779020370875
0.861599651790934
0.583822265071701
0.796495573415418
0.728240592595802
0.775018876611243
0.83500177375241
0.843464911445856
0.983769229398893
0.980571165477848
0.849157658175535
0.958935581911567
0.936216317127695
0.832697442348581
0.843705580870183
0.833194456568339
0.227959569669231
0.731931472131185
0.473447286965067
0.447734800163631
0.737260128276549
0.860982762396249
0.875059604974531
0.519669830461203
0.917232861268291
0.989975097479912
0.946263126588542
0.812855559531885
0.915469217025447
0.822766123073074
0.92347596489382
0.88878260987422
0.866030785380289
0.930078049641737
0.955164245244364
0.804077262721996
0.724614442856027
0.751162917264453
0.982010362139159
0.280810878499547
0.949408683641117
0.974590116157181
0.939726314612467
0.629772881657002
0.522489651912717
0.663255766336165
0.900862814251932
0.933480290132926
0.308594304314396
0.940579624705026
0.965509951609994
0.858130815348454
0.954016941190175
0.983193256600116
0.641990730104248
0.858662352298535
0.703984258345067
0.713082619491605
0.475355071559303
0.257441802919129
0.216624933289754
0.538122817411638
0.884108289056098
0.345073306477686
0.917967387519304
0.921591518283543
0.593257270380932
0.895187917369445
0.981142360941474
0.647401104541107
0.454848371578796
0.808309105186906
0.565588938441177
0.685430466098677
0.906681495716879
0.882605144456234
0.786504628609322
0.916430421396865
0.986606785441972
0.89329561222882
0.764374753603651
0.459471590068776
0.932078283255379
0.908577209495603
0.929174826917897
0.78601027795301
0.861022370963577
0.880911797088272
0.957450035643693
0.876312896465307
0.890059885617473
0.455253803501803
0.779690305493206
0.954085284771936
0.849825949661402
0.564891893264078
0.944170776795102
0.984446086799943
0.953045803317801
0.817804202027554
0.887662896707912
0.784879305753992
0.333109307984162
0.648692925297404
0.946023923193199
0.676041735282018
0.723957822932864
0.941791305101972
0.75340863864386
0.922067724762797
0.854413117349735
0.76859066099084
0.727391850762086
0.917328565446249
0.941440649545005
0.840227903047396
0.962273924834817
0.988381338406287
0.978717096212814
0.979536260867254
0.816390562624092
0.66818049237576
0.359358124937965
0.838049807440153
0.536277936730355
0.776848274474819
0.702198234716867
0.479546499613663
0.60772014838644
0.918816911455018
0.92137248934172
0.85870096424702
0.628443305659961
0.975878369439758
0.8398030039475
0.976063288450702
0.898898899443438
0.981384504355147
0.823329234644447
0.690707472339646
0.282555886693599
0.922001672004444
0.857295048053751
0.833989233814667
0.832220678494028
0.848125957824104
0.985593475749995
0.931809333672202
0.921324809587749
0.893720424613022
0.425140763595777
0.929813930416226
0.765437266600165
0.723149585189502
0.848888713714712
0.829888059368382
0.885060553097633
0.143269756384159
0.572024554409619
0.852304384701893
0.605192939337774
0.93012944341354
0.918770353553993
0.98241674933509
0.928607242874407
0.572169810156316
0.80571851230397
0.908181480929561
0.614239986557882
0.974653872717016
0.986184144351351
0.927155878180956
0.720389108056074
0.955181406665279
0.65289035914214
0.882277953973347
0.863496704832631
0.900165246143385
0.861368134890101
0.927016319779424
0.93453908468729
0.80415592386611
0.966786025113139
0.957014332755224
0.397807240390316
0.697995065853678
0.844829509920746
0.888322594117315
0.844353298190158
0.83638516129199
0.979804312553603
0.833280965308064
0.963069000741549
0.970905000253276
0.840199213365435
0.815681482003932
0.542005472390335
0.981818788511978
0.69596326903915
0.966942083376631
0.950467989522358
0.944184972432648
0.16048688165843
0.447639233593159
0.622111276193007
0.637284848633381
0.973157532413613
0.879750274516502
0.974767271859833
0.898318733098383
0.888441973503926
0.869430749449459
0.978818447288646
0.801258106265145
0.511071305958782
0.460949433235799
0.906076920671607
0.659259316431556
0.87859086525145
0.744012337903822
0.98002823460192
0.551596656181833
0.908080871225938
0.978838476612877
0.970537198036135
0.519721077118123
0.850997008807664
0.59059461089954
0.942124004732767
0.900223935542756
0.888907481154765
0.829728138779723
0.77191946667509
0.958691702400409
0.979434397095767
0.916877540978982
0.905801432442968
0.481356820176389
0.90250203782164
0.965437570970989
0.72570367727938
0.929822135109438
0.578780888421109
0.88613366035043
0.967280936073262
0.986401198807911
0.952233021226226
0.919644170179383
0.971754577955765
0.918329624419853
0.945597670232014
0.726769972621297
0.853735209870595
0.942527357261465
0.0953066684721053
0.706008407340644
0.915448508122295
0.638913516628308
0.740120215963015
0.885198163970184
0.657137341641185
0.894280201093743
0.734867211222932
0.981142942773514
0.181620649436193
0.898388879477142
0.905444198934745
0.830533420790669
0.955117190590775
0.980437945443729
0.960065106885722
0.937217771668903
0.755840625802547
0.982907766849802
0.986306635733382
0.89709756891919
0.859361663812639
0.916608069478952
0.907593086405685
0.856813421192876
0.837185710854468
0.721715040629068
0.826190342437438
0.874305439160232
0.937035997056001
0.785500119357681
0.902361612703635
0.519179809490101
0.981766494186929
0.892757704681667
0.848667057963012
0.832493626628351
0.927313250951368
0.689869087229465
0.681273387476875
0.510978896833037
0.5749746970824
0.892197279836801
0.879500946619359
0.420533814813842
0.93395573041272
0.94514311714742
0.541260365474789
0.647580941427256
0.592216440282542
0.783402114801187
0.588386650637569
0.78361911369381
0.972072390272464
0.272866902385183
0.857773367144037
0.961171490016971
0.820232503148716
0.911859275728627
0.932288231332037
0.863231144060202
0.977870763025017
0.87192553883141
0.854296967894259
0.696887216976955
0.981455293727855
0.983237550904977
0.500046455578607
0.524304205956059
0.916600375632992
0.755997095019235
0.948083694584255
0.979721666722422
0.937371679035732
0.905199484110825
0.977754619924119
0.832382126183481
0.834445956752538
0.964346588524954
0.938029782587263
0.691362435190313
0.979041933904768
0.38140513908693
0.943377057777927
0.795631875168632
0.860352622001704
0.959748268572425
0.894387910858694
0.510618822524118
0.918337840195351
0.986635479108239
0.987833787596963
0.91950791175664
0.520464783963215
0.708916350562921
0.519451822208505
0.83733204435689
0.772163246779527
0.525952013888752
0.966005560197728
0.955477468467073
0.86683875345995
0.980107609836675
0.6883406619852
0.910035103676214
0.693458813472985
0.724580756076151
0.750251015580154
0.897878368127302
0.980845966714324
0.930876118841428
0.984162412946705
0.52078161104623
0.983716965481848
0.988806859728081
0.891132271201065
0.666741332716536
0.946855880561601
0.85262226724193
0.982829737324736
0.919504272566067
0.91039694438563
0.507112738201346
0.736335502855681
0.951500165344571
0.95285751172334
0.979889177430217
0.873925195171509
0.984184232200901
0.964706454485334
0.985700292219368
0.950338010721749
0.645676217263989
0.831673123127897
0.0571777699193345
0.881314455702746
0.945412266438538
0.353932298201895
0.927824591593474
0.925430446487189
0.892707888367531
0.978386003905166
0.976747506213918
0.939649601088723
0.929458030001289
0.939789404884641
0.740587828679476
0.967673078326863
0.790469197152196
0.700003897754791
0.928046585893326
0.987079386374189
0.948508514501044
0.618581064992502
0.699748316079963
0.940312920425504
0.918951677123034
0.624662413651802
0.750121573252781
0.690752569517245
0.975011857577393
0.960164172196636
0.955118575465184
0.890017968745662
0.609021616050744
0.595097117254285
0.960996141497915
0.961158832433029
0.598919107001917
0.916720991137824
0.764246383195308
0.567511514364956
0.834732826860135
0.909378455850902
0.913979807336513
0.687957853136581
0.985867767666782
0.978807533568495
0.747127608517753
0.856608916846117
0.952820571030779
0.483608213923961
0.397192253706813
0.769651090672326
0.891504142469005
0.516811279779236
0.863823766571897
0.898981481633257
0.540142583258849
0.634107422739624
0.838559250136818
0.970068062593313
0.932114283269497
0.908645952763311
0.765458344098779
0.943242118612978
0.841229594452946
0.820675856852644
0.837602840745518
0.408964247098103
0.904352591309758
0.970846046741316
0.905335205705421
0.892351039283182
0.871300551418661
0.934205740627679
0.845506462480259
0.626257775498787
0.830610749793982
0.768914816358761
0.948102948793649
0.96194938766573
0.912490099511683
0.934035491371302
0.526540344132517
0.966863990179666
0.881521683314234
0.92795290235539
0.834373757431749
0.695083658218702
0.758911689230144
0.704228811800515
0.93650377882553
0.959912625470327
0.94383843003993
0.984749810596755
0.976862296582278
0.914589377520218
0.923610219564625
0.91360263718619
0.897714459979078
0.781750570062221
0.975449101094729
0.959996683641499
0.566655072764244
0.805782157629091
0.89874936739986
0.972910189844114
0.827223487197209
0.597216607142091
0.572873672983104
0.904216992240732
0.654417221392676
0.653319014825202
0.673157927207228
0.94146037201721
0.979971952379887
0.923990405092124
0.951257389432447
0.920313048135214
0.94872064802309
0.969463200033474
0.951421777082516
0.522392726177673
0.43189817725824
0.933662867491108
0.956877426557032
0.923244355929824
0.950388581903745
0.885644703649493
0.97268884437951
0.836528898596565
0.930968827061971
0.846673318946683
0.980528535980498
0.215716913411197
0.412382755382918
0.897346506024992
0.693332998448914
0.549085961913814
0.532814295293872
0.847963148868574
0.752099677830639
0.777365928842825
0.930888880306401
0.977425458307082
0.881135534922113
0.982835895108729
0.809425842414888
0.602657392915245
0.787944670228496
0.762052063019626
0.845596901960011
0.766054185301322
0.877660316498753
0.747354778219005
0.727455830160255
0.861733013576487
0.768308363409719
0.987294275625449
0.791503470110911
0.766096083545356
0.957760803848566
0.564325018572044
0.890814945910953
0.9806872230168
0.620994871893038
0.942986610020368
0.774785498080019
0.895483049681598
0.910508929330728
0.738141578700345
0.913351058087339
0.987087311569197
0.635547877263762
0.888036142066763
0.968276061943892
0.7005803336813
0.395225522183017
0.896489144484464
0.984196115084625
0.435725181234644
0.670430623197195
0.965073279859947
0.98793190076847
0.967419084524256
0.467410696642736
0.276667267073132
0.924222499175863
0.901622174653039
0.882733799618457
0.747168766088679
0.970574857066219
0.968819855941558
0.540200879097678
0.776484413109698
0.960572308491528
0.8342155549085
0.748796618469365
0.914055049385706
0.796388038374598
0.574605519437085
0.660023375737075
0.944345826497678
0.796257020158739
0.837644148442571
0.949663862802482
0.643681325186576
0.877654154765915
0.661225055243861
0.870801801155076
0.830564311995336
0.944054303392114
0.893991982050505
0.723159507975874
0.810858831922833
0.60308009165754
0.78597191325923
0.817392632875848
0.635816992532913
0.967149090669752
0.592954593550284
0.834719298185771
0.988142307021149
0.658599936625375
0.829639120209287
0.534072735022619
0.309156610746704
0.962380478300818
0.965985844977679
0.945844094168483
0.782107105294438
0.831262012150596
0.927064332559149
0.6617284297271
0.908251916979603
0.375683588553061
0.907014909059207
0.935000512138084
0.901534478423613
0.40002524068811
0.884352201885715
0.918957723228408
0.985552456127659
0.664378570664659
0.735112500349877
0.822618155452
0.537530648805569
0.98347169584937
0.572504389107911
0.581562833318292
0.471674779202526
0.699718452692346
0.959698908978297
0.983532428242377
0.778023053285972
0.933352400919151
0.981393768658039
0.801106605797737
0.908913421050429
0.969402348220963
0.977040199405665
0.765457897893527
0.397988527659303
0.623342594388255
0.843981971787321
0.520086067744166
0.964361749258856
0.837297695995442
0.92770677639105
0.643584457900626
0.7763730278961
0.945239369173883
0.670316120526012
0.941423250053391
0.954859880192466
0.357411789601735
0.233686469207299
0.881066276899278
0.340586783583358
0.983314859560354
0.444137918267368
0.945549276733294
0.984881998601324
0.78565046693025
0.986939164708825
0.665139136466261
0.721853948796287
0.617140861105351
0.938520943868222
0.62448171054187
0.853206760876397
0.631191256809926
0.935373218584133
0.67535843951405
0.825533771305619
0.913517585910112
0.917714183284889
0.038803356863093
0.951061197876685
0.920235993090539
0.910213098630478
0.795342289033075
0.473421431034633
0.83774758957201
0.878870479142965
0.601958188566666
0.976636641735318
0.984616236553049
0.92066245914863
0.899426237050175
0.564920460372359
0.518939754812605
0.978041587386509
0.932270770081466
0.873205229602162
0.650831268954371
0.807680221405431
0.555169157983807
0.865333139985363
0.465592357971027
0.886722860921152
0.978748295156106
0.80453153751963
0.562750192464171
0.746442060055919
0.86819179437005
0.775469482702798
0.970730481900243
0.953992361703561
0.953377514415028
0.463304756107053
0.807850437702351
0.97253622357281
0.732260287165934
0.54179212614686
0.572880912639498
0.822507035772729
0.97896518214714
0.348924532187176
0.496952046563249
0.644429892262133
0.609886076530331
0.689883123364486
0.97233955557441
0.985592338350984
0.986449960026977
0.921667123521954
0.871941190115351
0.927621272168386
0.636495114105185
0.900712233415764
0.252356291248519
0.772651381800634
0.981230160721404
0.95698889650645
0.873205514023261
0.868629707799907
0.819295624580727
0.921937937357953
0.97875498967997
0.985822657219431
0.981105461531625
0.595964445251922
0.222219483848381
0.941375691837301
0.389160491761688
0.976198405350806
0.984986281183255
0.942834723568681
0.984899178272738
0.981472909556639
0.577652708201228
0.59016009385448
0.903296111895127
0.884879210741958
0.198503209232273
0.91172270068475
0.571414785099998
0.946732343231376
0.820715969199351
0.725814626668182
0.883371683820535
0.864911981029914
0.785609156564559
0.542477045144269
0.385866147159364
0.952564530556185
0.530444338766525
0.66004134321334
0.831601350980027
0.869849441706016
0.782183229572219
0.981561879864727
0.967014103439397
0.969676005238694
0.98104071628877
0.683815404236203
0.975183294450583
0.940116798771815
0.898379941681389
0.647755381705752
0.951828663545965
0.930469663624345
0.52046019152325
0.917509200965662
0.980393677798663
0.932911054820746
0.698535414052342
0.0356890252805168
0.977605433665609
0.813957516812325
0.323182415260909
0.839512905632456
0.88983889700205
0.938195981077641
0.889361813730973
0.905670712744985
0.779086060017867
0.913418742404958
0.765584683455075
0.890627026912725
0.959813715645663
0.638434491092758
0.638890641968968
0.572288866808206
0.799129173868546
0.978907673291889
0.962335650350801
0.977969419273351
0.688777408678722
0.772242377955869
0.930974381250078
0.533047104063749
0.346748961329548
0.829495636705187
0.745461592969381
0.877013285791336
