# Supplementary material for: De novo DNA methyltransferase activity in colorectal cancer is directed towards H3K36me3 marked CpG islands
Source: Nat Commun. 2021 Jan 29;12:694. doi: 10.1038/s41467-020-20716-w (PMC7846778; doi:10.1038/s41467-020-20716-w)
Supplement: Supplementary file 4 — Source Data [file 41467_2020_20716_MOESM4_ESM.zip › source_data_for_figures/figure_s4/panel_c/source_data_h3k36me3_cgi.txt]

day_3	day_6	day_13	day_16	day_22	day_40	day_40_con
-0.54451233533721	-0.526165108356889	-0.431487500967417	-0.334315935495058	-0.106153407095188	-0.011874330908217	0.0114683136695964
-0.417837135666153	-0.591820430883414	-0.390239288754374	-0.228415990781368	-0.0177879714576963	0.011669392883389	0.0427097502387636
-0.428909090773308	-0.529094136235543	-0.381568448238218	-0.219063291311312	-0.079213244450956	-0.0102861923003337	0.0090385038007923
-0.509472641372305	-0.512801225070636	-0.417067294334852	-0.254976014454827	-0.0893418879169526	-0.0012371803346749	0.0222912703922736
-0.473765670948769	-0.519763389077635	-0.379836577019676	-0.312853464875273	-0.0651026450317946	-0.00946889390031458	0.0148432810748167
-0.487785612149302	-0.478767539517258	-0.376609129515106	-0.244671880312819	-0.0609193023943245	-0.00183834894081281	0.0268519715578539
-0.472009333956057	-0.489025230068149	-0.386035656051175	-0.249812511198137	-0.0800759961596081	0.01125655137695	0.0169253805397551
-0.523200584581659	-0.521423176974071	-0.370419783033488	-0.321816827997022	-0.0935748548346378	-0.01783829266427	0.00910331650061413
-0.494246929541047	-0.453628852748462	-0.438061706005957	-0.370836258740063	-0.110099424385139	-0.0161299004464653	0.0093824528949038
-0.470896913832243	-0.49661716594158	-0.413638525314868	-0.30919093410689	-0.114351311464107	-0.0102175563904618	0.026819930560898
-0.484839197940851	-0.547391904787022	-0.460196617646032	-0.337412752868804	-0.109981322144932	-0.0209114308912191	0.0404119072343372
-0.352563496770577	-0.347472404224421	-0.323466833980623	-0.311103376882987	-0.148562618735912	-0.147924470153146	0.0119707594013063
-0.506369770580297	-0.550268974640902	-0.448839670821095	-0.324259056345815	-0.102971359560475	-0.0205860452118299	0.0346982696583171
-0.633284954039671	-0.504578754578755	-0.397435897435897	-0.338994338994339	-0.100560897435897	-0.0186480186480187	0.0423231387086809
0.00132271629133305	0.00317923863965867	0.00287185930002127	0.000779677416568037	-0.00158898164580299	0.000560451423715058	0.00168057358500148
-0.450040014381981	-0.51809207365585	-0.418964713927055	-0.281584710848724	-0.151840263538013	-0.0372494539100043	0.00933878138411326
-0.317996149008871	-0.391670744780015	-0.357576123699876	-0.273657980695508	-0.104888219269811	-0.140654833607854	0.0814537623177768
-0.516410774154221	-0.584764846552411	-0.435691883633895	-0.381912680956018	-0.132457827826829	-0.0229386805923871	0.0066193716390357
-0.470173758421685	-0.512044291285215	-0.428527897893648	-0.312259499319648	-0.0989802039592081	-0.0121850884060476	0.00355551586808656
-0.410720884849892	-0.405837235798694	-0.365559784619455	-0.288651033504502	-0.148961301614932	-0.0204771846016557	-0.0503617241687088
-0.454587092297016	-0.482147629172621	-0.329308416492024	-0.20587151832675	-0.0862087722797411	0.00118069275101407	0.0236979144102382
-0.46871675479014	-0.468318969278472	-0.424403068494877	-0.324440117052332	-0.134650826362842	-0.00864598097645108	0.0303517148760835
-0.444852547872909	-0.456950011537771	-0.467440003322275	-0.347753972019912	-0.104140757328864	-0.0320045583247573	0.010222546159022
-0.446652473539805	-0.47506191785961	-0.380214463414522	-0.290991405770411	-0.108578962999257	-0.0308257853957877	0.0253628664349247
-0.375938770267616	-0.379198966408269	-0.367805906162431	-0.288072792458266	-0.121233569261881	-0.0453488372093024	0.000602036603825518
-0.554775263309497	-0.345282677938118	-0.393061006423209	-0.313139030102245	-0.0376970592395831	-0.0456391935757294	0.00212936053346879
-0.339079412047619	-0.43998876694987	-0.318207931226881	-0.236778965926948	-0.124232433868221	-0.0520358588554308	0.0456996665516846
-0.44414985024795	-0.381484625542351	-0.472792440534376	-0.35311464997051	-0.243392053687181	-0.055302321957301	0.092318124576189
-0.499927671161856	-0.530685165605473	-0.389197217228172	-0.374466577497532	-0.0371107790761597	-0.0295715487789738	0.00364071407129807
-0.460687919362299	-0.485602829284347	-0.402827572769793	-0.264770291189636	-0.071826691782518	0.00365055425014005	0.0175654677899899
-0.304318488529015	-0.396142387900084	-0.356063374208919	-0.327194305522479	-0.0518632603372181	-0.00654071075123708	0.0819743463619509
-0.475271688833655	-0.440908237833273	-0.419109555079878	-0.226194237642923	-0.0433215291260207	0.0419395065276295	0.0124387584199019
-0.454002653693056	-0.49356923626561	-0.478725787979883	-0.255649808281387	-0.0673059460244815	-0.0064789633658614	0.026182319704587
-0.213939393939394	-0.396049098580744	-0.272470467385722	-0.299067599067599	-0.114660114660115	-0.0177489177489177	0.0629233511586453
-0.0741567838102491	-0.04700677229747	-0.0660118183703089	-0.0587980041160253	0.0173612488594438	0.0987220069590012	0.0838394809325042
-0.479849975029669	-0.486565891752301	-0.397100900420519	-0.261112912791724	-0.0486925663875527	0.02950096271576	0.0438885631531336
-0.415254891481844	-0.396634317936752	-0.380963519331895	-0.314089030491472	-0.020625848337667	0.0148490330361373	0.0997673749967328
-0.490957202074554	-0.4826662145386	-0.346041236027339	-0.247293562121928	-0.0447346625466596	0.0110544304382976	0.0198552305290349
-0.279860870184053	-0.463477088948787	-0.431595555847742	-0.320434072485696	-0.0613176205102488	0.0163058489613593	0.0564937565322625
-0.494645291986443	-0.453130510267748	-0.403785155016976	-0.311586728145648	-0.104442263980461	0.00986017570132369	0.0226155025268049
-0.513370899192971	-0.534936098889587	-0.386758070114544	-0.125700220675607	-0.0687432220749489	-0.00392906445789531	-0.0300513440048324
-0.367	-0.533379310344828	-0.38	-0.272	-0.0926535947712419	-0.033635687732342	0.0475415472779369
-0.460631207499502	-0.559383602419208	-0.573777538572584	-0.491280870073756	-0.197871382299503	-0.0633851544516191	0.0103992566498667
-0.586823922242793	-0.453705724619606	-0.479495614035088	-0.325726257881868	-0.109944331983806	-0.0280250257997936	-0.0275146055216626
-0.37752313413474	-0.339462365591398	-0.384601938662005	-0.312425328554361	-0.138465802017515	0.0400113186191285	-0.00566391597899474
-0.437642292964092	-0.507559832248978	-0.363599158091674	-0.227146278510523	-0.105947478785065	-0.0139544552492972	0.0211645235003654
-0.44341454578083	-0.545830724217357	-0.540624161381324	-0.494583245935007	-0.267653175750636	0.00192184348784485	0.0308704615556689
-0.371830357142857	-0.5225	-0.530779220779221	-0.324087301587302	-0.0101253132832081	0.0919480519480519	0.0278183831672203
-0.576765281318551	-0.390050475635799	-0.333726195376649	-0.158372558567332	-0.0514686811716515	0.0508784211754508	0.0500184792546052
-0.331112861690415	-0.383156241200966	-0.308549023732518	-0.26694999139965	-0.0961968983214924	0.0134250588737044	0.014027184903936
-0.329164219327644	-0.397182160621007	-0.441247723589461	-0.130838139649037	-0.0677474627652564	0.0216293391863959	0.0337875323058603
-0.425984251968504	-0.486346863468635	-0.375079872204473	-0.216879795396419	-0.115934065934066	0.0518518518518518	0.0534482758620689
-0.610834531660634	-0.533782612726269	-0.527611940298507	-0.411930495306718	-0.140633129635486	-0.0258414885280557	0.0211993845339974
-0.529897829464664	-0.492426943779396	-0.384289758106022	-0.316761022473838	-0.0885141223018764	-0.0280637044661749	0.0242737064143949
-0.448426416548737	-0.508829028902546	-0.326662352456693	-0.284394026923443	-0.0550069203489794	0.0120226932390031	0.0187567508571471
-0.458110770577933	-0.46108974254055	-0.481707709353444	-0.295644193037827	-0.126094570928196	0.0441122275598692	0.0547039776235054
-0.448293029871977	-0.474619688756776	-0.372753854332802	-0.280130371801062	-0.0957305088447259	-0.0546963562753036	-0.0105734016950926
-0.461642748972381	-0.406707988182819	-0.379117238768299	-0.271707287608348	-0.0354774680451948	0.00642173709601945	0.011066449320117
-0.402298850574713	-0.366947014297729	-0.450585711928725	-0.327891750327368	-0.13924287856072	0.0171256653552418	0.0359573502722323
-0.446814182884564	-0.417931962329425	-0.337006427915519	-0.101652892561984	-0.0425288049707426	0.0570427596119296	0.0285357866832996
-0.454302921919237	-0.453150444396616	-0.425955243325253	-0.34426570795805	-0.155163998987482	-0.0691891593208758	-0.00862411909757677
-0.449912846129549	-0.415826991287579	-0.399948989463686	-0.281810772764318	-0.0635296003847849	-0.0132064604100056	0.0641015223926902
-0.524980592072541	-0.512595199687149	-0.332746577222722	-0.26382853952201	-0.0817001673812489	0.00584771570530807	0.0426838529503946
-0.496327843719062	-0.519972510378487	-0.334127120198404	-0.158722279428557	-0.030217944168441	0.0145958856187931	0.032579674879178
-0.461844072063567	-0.493423019431988	-0.283899209908179	-0.260089686098655	-0.0816086734404269	0.0301724861859896	0.0644717174101173
-0.000953283053665658	-0.000197841293434766	-0.00353557730341109	0.00545384809020656	0.00441886080706451	0.0150476367427409	0.00164704673202381
-0.120382835400082	-0.123964966295804	-0.134538442998313	-0.091195926928524	-0.0516324600923299	0.0359087676978605	0.0127689871312032
-0.475713012477718	-0.471957579465664	-0.450325648712912	-0.353888415269489	-0.108139834881321	-0.0395202459682098	0.0276406949797677
-0.473505755853094	-0.492779782112314	-0.40292964758116	-0.305873386559652	-0.119847086236408	-0.0455792570944693	0.0294335940963615
-0.23976589957431	-0.201990118571552	-0.188632052773057	-0.116779629196823	0.0241036797063699	-0.0167473085762671	0.0277870009759209
-0.195359320063026	-0.137164491269641	-0.190203391161801	-0.134580262337999	-0.145506587435121	-0.0830469033804893	-0.0582934365083783
-0.448403396364015	-0.50019207995606	-0.407389073537154	-0.291250644051747	-0.088194319461942	-0.00683142455294361	0.0242035100593163
-0.374263331769735	-0.437462961227817	-0.358037012124772	-0.253202812868799	-0.145676493093971	-0.028004341416256	-0.0247263840876132
-0.415368639667705	-0.442858066811111	-0.391231396499941	-0.384527913009488	-0.154534491736783	0.00544665614759077	0.0278680753081403
-0.495113897891128	-0.482905626248576	-0.392674093605149	-0.31563265258367	-0.081563860742514	0.00763055815175229	0.0292260353387707
-0.617718533215336	-0.500675737348695	-0.530210189515588	-0.372773870897752	-0.207475674170126	-0.117647507498765	0.0143876342169185
-0.19626637730086	-0.205058622969071	-0.154312354312354	-0.1882106593971	-0.0679382203631626	0.0394376456876457	0.0562836721777119
-0.408558459118629	-0.511688016372319	-0.361985951760601	-0.255874805011825	-0.0972084607762891	-0.0108860293597203	0.0325745814767771
-0.40694479619951	-0.447914083322644	-0.380073855609804	-0.295104094048566	-0.166328746564893	-0.0577739062869908	0.0314975103746643
-0.585697473456874	-0.529130064526762	-0.521714273737943	-0.386462167249747	-0.193552092610043	-0.101136431528959	0.0232772833068059
-0.515220838850149	-0.501575830026227	-0.433384440792916	-0.358724923060943	-0.156954358715415	-0.0367228002067038	0.0267356064117575
-0.164146710220613	-0.162824039235021	-0.139332704345626	-0.145290929341179	-0.0554220672102559	-0.00206114546695885	-0.02288066210525
-0.488373480587763	-0.46275580347558	-0.407163759399642	-0.31955231458131	-0.128614921948968	-0.0122369418863919	0.0268982043179272
-0.445523766774677	-0.456621751323581	-0.387159837594784	-0.314737032925922	-0.102544041902052	-0.0206008849863848	0.0156609539644534
-0.491264031672557	-0.541159387484688	-0.43894713941051	-0.355971501801714	-0.156248144929296	-0.0851406831201869	-0.0058936204735287
-0.593278217109993	-0.549844991280759	-0.486645299145299	-0.283896370691623	-0.108974358974359	0.0272435897435898	0.00248868778280553
-0.396493882110666	-0.397942126848668	-0.382238076748851	-0.331399029473499	-0.15558054959154	-0.047540926788128	0.0283952436925866
-0.478147615512744	-0.50789630581546	-0.357070416108821	-0.256519920479527	-0.0619204749155583	0.0220370461702372	0.0231237176795268
-0.515106007513817	-0.475225339632119	-0.31487589978156	-0.212996154172625	-0.0421929491696934	-0.0171744921744922	0.0240914201310241
-0.414404847424806	-0.462960324809459	-0.454532484948783	-0.328497502318208	-0.0852802028971371	-0.0236458940011649	0.0317845800752582
-0.408616670685636	-0.417357867687056	-0.321188048898892	-0.168049932523617	-0.0574810077951692	0.0206759761344915	0.0356347963701871
-0.433298939040154	-0.442722544739905	-0.448683022579563	-0.339002648720827	-0.121217353814262	-0.0438419503732718	0.0365037987139167
-0.559059882490591	-0.500944606019472	-0.383243036227468	-0.217315795766066	-0.0660396413821386	-0.0185831782691465	-0.00165694346644218
-0.443206673029508	-0.414772727272727	-0.441662828597747	-0.273014485514485	-0.0788128418859078	0.00189393939393934	0.0289148294938485
-0.482102004972634	-0.482926069730916	-0.413476082824982	-0.280634552885928	-0.0716382477500883	-0.00537863810750694	0.0395239973725808
-0.511597664687927	-0.510476959662584	-0.393614755843858	-0.369786924057549	-0.144061163824513	-0.0949314750758866	-0.00961755109193629
-0.468978856677028	-0.506334709328277	-0.382445676521123	-0.274802358798404	-0.10842194944937	0.00274808928689463	0.00465785318596623
-0.447799199076868	-0.425632098962042	-0.349408301747775	-0.208189998353495	-0.0563094996961718	-0.0080200618546693	-0.00437403171857298
-0.38321699697016	-0.401749816820586	-0.289499072454832	-0.240665611570914	-0.0813094729184922	0.041390004787378	0.0538601596410515
-0.398352435530086	-0.384438775510204	-0.345360551431601	-0.292460317460317	-0.0908536585365853	0.00698482932996214	0.0032850779510023
-0.410537317010234	-0.475593620238955	-0.397139083445528	-0.336764375740093	-0.0980584610975784	-0.0140800888721943	0.0362852394822845
-0.341938178780284	-0.4	-0.330313588850174	-0.247588717015469	-0.0904761904761905	-0.038961038961039	0.0329123914759274
-0.380789170205872	-0.487048918694534	-0.436090528350515	-0.330355976149048	-0.159546591345529	-0.0340055097932257	0.0459903978343535
-0.381456214946521	-0.39901749430587	-0.403208027003283	-0.37246342529504	-0.165391745803652	-0.0574862590592927	0.0760930837711514
-0.499325250266853	-0.483318682360132	-0.410814944281178	-0.314097863960006	-0.0894178444192147	-0.00414069537903727	0.00787225059461827
-0.471726663389708	-0.519383464682393	-0.381760384750815	-0.247320553098673	-0.0684053227839717	-0.00492604443776956	0.00917392759507141
-0.216258553879133	-0.346652550126787	-0.213053425674004	-0.169038447253085	-0.0849876508690992	0.0149636985445332	0.0680719304513517
-0.479588089642437	-0.505108521646327	-0.421310869565217	-0.368092959117456	-0.117631888673498	-0.0266020223802308	0.0166541060078754
-0.417330605799598	-0.479365497921664	-0.319194824838614	-0.301901418750914	-0.0490611725426027	0.0047927401011929	0.0433361352386289
-0.48802142179238	-0.455979870145217	-0.460641947657671	-0.413642592709626	-0.1675551656657	-0.0495084306231058	0.0315493954577368
-0.327731092436975	-0.553921568627451	-0.270588235294118	-0.284873949579832	-0.0294117647058824	-0.120588235294118	0.00900360144057621
-0.546895117757607	-0.453427584927987	-0.253262158956109	-0.250616656310606	-0.0907830969795597	0.0232529925590425	0.0096486391659566
-0.45834337833494	-0.433133294301327	-0.400300415927047	-0.282563207111521	-0.0596429811708514	0.00162242616867914	0.0221992519403101
-0.435738801024698	-0.382354029110951	-0.384927302936594	-0.283773440489858	-0.035364415038211	0.0092938853404817	0.045652201716354
-0.12982724068382	-0.19608004838089	-0.173675499484893	-0.0777645749636922	-0.0205195911555695	0.0725067706472377	0.00412502724074593
-0.460666858996215	-0.445916861780003	-0.411100812824951	-0.286018643847454	-0.0985899731229597	0.00170738552508698	0.00564401584809748
-0.568684616703824	-0.530501967757721	-0.456479122651519	-0.189944766333296	-0.0290596254330778	-0.00454227898973791	0.0270523905454273
-0.516587190983052	-0.567035437406394	-0.48193476307076	-0.293233353480433	-0.0985713989187207	-0.00396643460159785	0.00277995243263063
-0.57272221553143	-0.495783628136569	-0.480723387172714	-0.248750635020025	-0.0663530488050981	0.00595300732099635	0.0182036837349296
-0.378960221065484	-0.535253709236702	-0.320718462823726	-0.303561935140882	-0.117971210076473	-0.0282039662501888	0.031733562762628
-0.377132475351738	-0.389218309982334	-0.359885812744073	-0.215289857405298	-0.0822317095889717	0.00284064901138814	0.070499639882414
-0.396029969835555	-0.416020671834625	-0.353907739229889	-0.326630529812904	-0.15920725464385	-0.0190965315201272	0.0331976119701247
-0.448255828213335	-0.400001084754362	-0.409567996106458	-0.29978354978355	-0.117711413998543	-0.00767125031830906	0.0102601547603883
-0.47022724848957	-0.428608376132698	-0.425948556945801	-0.339140754025466	-0.153969122290329	-0.0379768713287021	-0.00893711625567906
-0.485116295770981	-0.639553647326639	-0.373932598460556	-0.221110776121974	-0.113906686057938	-0.0325664066357263	-0.0180938597530926
-0.409972457178246	-0.414937294070969	-0.356359577598516	-0.247512138011776	-0.0496084332839196	-0.00918313286109529	0.004775087917395
-0.1310397567153	-0.125203217071899	-0.135506411973626	-0.0770906809549647	-0.0428361405546682	0.0165494305136632	0.0628614212627989
-0.458863944794708	-0.485541297668534	-0.399305103955705	-0.223746130810076	-0.0819739789113421	0.00321725560614805	0.0408516642082986
-0.44466324311106	-0.468840204334545	-0.440765325763545	-0.329203321429608	-0.11164726811033	-0.0266228228976854	0.0445260544941392
-0.451873120043752	-0.470899318552644	-0.292256110750595	-0.19672187715666	-0.0514492753623188	0.0473438783350555	0.0722685146990072
-0.18354057591623	-0.124829945994971	-0.286457242582897	-0.110676651865597	-0.102128238253893	-0.030394602761868	0.0908216689817288
-0.446629889949875	-0.430209395341542	-0.402410917835171	-0.268680540016409	-0.0780536439462101	-0.0221925813008129	0.00352953317967597
-0.43507472912668	-0.464068148607481	-0.453791865187311	-0.327015022235942	-0.142742228828145	-0.015150393788399	0.0348770422423293
-0.427273676516654	-0.600017210963384	-0.398445816478603	-0.240945288551246	-0.0409533826587359	0.0184775702122252	0.0531112286268288
-0.41426745416079	-0.455056167566029	-0.422990795393017	-0.387557548500412	-0.103713324151015	-0.0317098300473146	-0.00791664770917699
-0.463068915227526	-0.424658293518385	-0.484223508112455	-0.365157923776806	-0.141584498339859	-0.0690873752098241	0.0169561587210337
-0.428862835267396	-0.433022500517305	-0.401029350396439	-0.259020063721691	-0.143868318028074	-0.0869609961922404	0.0103162113288695
-0.453970700195589	-0.434360979297858	-0.347910694829881	-0.220678319689672	-0.0541874487440157	-0.00283982876956712	0.0288744037684513
-0.332043242803046	-0.503091222252263	-0.414324731790042	-0.346898544205801	-0.142864250256261	-0.0417786706657989	0.0234243557325888
-0.357288888023521	-0.383385129103713	-0.421743159537629	-0.34298613772539	-0.129752474912082	-0.0735067733990148	0.0013287529167747
-0.399435675052707	-0.471704857252062	-0.413975785059929	-0.388048585647585	-0.221888804134089	-0.129868132682694	0.0419318205125714
-0.422122379118528	-0.424484052532833	-0.321698906644239	-0.404379157427938	-0.0729708116753298	0.102439024390244	0.0240606460118655
-0.510912581063554	-0.46034094985788	-0.41003820464632	-0.247574992411072	-0.0655423306953653	0.00175446331793816	0.0138352346156801
-0.411975055310104	-0.516111684055349	-0.426208724716187	-0.440717098120266	-0.195987594495057	-0.16581544106709	-0.0502873487948116
-0.571754915558456	-0.606390668155374	-0.355924841846851	-0.144121119522189	-0.0799703013735614	-0.0139779368537538	0.00825847580411476
-0.51143062144726	-0.496414711514117	-0.512715900481556	-0.40599477191949	-0.130639539265531	-0.0416575739065821	0.00137674111044817
-0.56435124508519	-0.57495507424572	-0.453852105670388	-0.279063398603314	-0.0564694716861753	0.00361412288017793	0.0448027077580831
-0.248921190097661	-0.246795944551363	-0.180066621243092	-0.166109314182336	0.00471449581468231	0.0571882807176925	0.0390665410038429
-0.54006734006734	-0.605831363278172	-0.384716361931552	-0.368960501286785	-0.0917770981991165	-0.0148148148148148	0.0103364109094768
-0.587942428195641	-0.541522029372497	-0.510873599787897	-0.532269623747034	-0.244924701916924	-0.0590388200786139	-0.0086208552041992
-0.500536486646268	-0.523880313381305	-0.378401779648599	-0.239718686333025	-0.0732272424637403	-0.0207872459237237	0.0134681390505877
-0.376693459040533	-0.423517568570527	-0.395297166485642	-0.315550032659434	-0.196216340899895	-0.0820122691933917	0.0329952408199594
-0.446220170406327	-0.407175226586103	-0.233590320925725	-0.324150535228078	-0.0926035319864751	-0.00909830350917962	0.018651219694889
-0.353989813242784	-0.603248523398455	-0.395161290322581	-0.218362282878412	-0.158266129032258	-0.0831728454501686	-0.00963808025177026
-0.439195053156867	-0.474503494715309	-0.460606709517872	-0.300648571390046	-0.107712020060931	-0.0314956097431379	0.0282690616756689
-0.406446834575917	-0.412082173429273	-0.302495909859102	-0.18928243813945	-0.0670423375592688	0.00616231688529523	0.0183779514494283
-0.448621937135062	-0.473004888803502	-0.371236515666086	-0.233161344512607	-0.0617424858243446	-0.00599563906043954	0.0263151142385335
-0.410969793322735	-0.390466531440162	-0.449579831932773	-0.444971537001898	-0.184273709483794	0.0147058823529411	0.13375350140056
-0.434633441675695	-0.472855879752431	-0.314731020613374	-0.214904999077661	-0.0701052319549429	0.0142450142450142	0.0205128205128206
-0.389586562992078	-0.440636451301832	-0.375947100151536	-0.355516318741766	-0.0783904619970194	-0.0187172751433051	0.0169016510394351
-0.733416640633135	-0.592659265926593	-0.643578643578644	-0.677544677544678	-0.288144603934078	-0.107070707070707	-0.0317025678471462
-0.38766949565896	-0.444268021594157	-0.479237475986405	-0.231896075179657	-0.285835921065812	-0.111940298507463	0.0910398175236773
-0.44681998703337	-0.452485420716468	-0.453841259122666	-0.341828369434416	-0.157870036101083	-0.0540707529469612	0.015180811356544
-0.491176610439475	-0.481986682568078	-0.416722738887687	-0.345182595182595	-0.123445390146852	-0.0734581565516816	-0.00215229215229207
-0.364064832935288	-0.398982084690554	-0.425767798976268	-0.289103979814749	-0.187189935398404	-0.0429118647243947	0.0392816627636214
-0.287888533481677	-0.282969822056116	-0.258801110508764	-0.21931128020504	-0.0635035740184399	-0.0177908551497024	-0.0417205450173658
-0.497241955850307	-0.45084771055018	-0.390670360451574	-0.304467758597662	-0.122531144487135	-0.00392790658180309	0.0200021364696109
-0.477063492063492	-0.556879150066401	-0.404074074074074	-0.345353535353535	-0.188853046594982	-0.0372197962154295	0.0108499335989376
-0.475909636145542	-0.462434854945792	-0.381250258517283	-0.216565473047422	-0.0910127332621851	0.00983823338134626	0.0195482706028932
-0.446804819712295	-0.473861323827466	-0.396668555294745	-0.319066291071109	-0.132135034047961	-0.0504137202835946	-0.00261052530464956
-0.501838706976888	-0.480359753212961	-0.357076966890769	-0.225652647828477	-0.046852724157236	-0.000609745176268883	0.0178321771746368
-0.514072362350674	-0.536480457754931	-0.451222087567061	-0.386736014752156	-0.107356172501359	-0.0320198255514257	0.00713188579190305
-0.463796738414873	-0.51014364640884	-0.368498877552392	-0.380269772534966	-0.149321843473829	-0.0586402250989668	0.00733339949934386
-0.323206184204731	-0.42710097224072	-0.321472180389922	-0.223265867033128	-0.107071126156283	0.0755849274675122	0.0966568294938994
-0.426206704061512	-0.515394216767215	-0.373586041287905	-0.159207618810495	-0.101923033653089	-0.00615090820269137	0.0187116306450257
-0.443551127472167	-0.440935218903604	-0.349580381132193	-0.251944217490033	-0.0682705495837453	-0.0307843854019114	-0.00271498574070694
-0.500291345581106	-0.519496286803237	-0.409420717052393	-0.248699734114978	-0.0838133842110801	-0.00491685403158426	0.0101999674398026
-0.519966315775717	-0.508716628267037	-0.391053350767694	-0.288213733345537	-0.0991627621835237	-0.0261422502307465	0.0044789501459328
-0.796905222437137	-0.857511283043198	-0.53932946486138	-0.276020701552616	-0.322985699337286	-0.0313549832026876	-0.134973404255319
-0.319814880914247	-0.368807480708986	-0.342366099488193	-0.26808075645285	-0.078601383366919	0.0929595489104164	0.112205670801138
-0.398905866817582	-0.446160965964071	-0.399812710498868	-0.274402097197016	-0.105306789616953	0.00525652579302371	-0.00413155784148511
-0.453523674676137	-0.450522128294381	-0.416435498826171	-0.304027190977203	-0.076885477774339	-0.0148561609373299	0.059320485523064
-0.533658164393843	-0.536266108310889	-0.483467084230443	-0.354852268874157	-0.142861456994571	-0.0196581196581196	0.0266560757006618
-0.505839116032786	-0.501053053856183	-0.403118314958039	-0.269420903954802	-0.0743210453475205	0.0343640833225515	0.0155968265416516
-0.450996633719256	-0.463100478661373	-0.46567389491178	-0.323227416466644	-0.163503223070864	-0.0522950155342429	0.0209081820861327
-0.404120240068885	-0.455315666264311	-0.372681393815224	-0.244683950526695	-0.0565621556686952	0.014484054174251	0.047140600210647
-0.424147727272727	-0.42625777000777	-0.343171850079745	-0.2429430171278	-0.10574494949495	-0.00852272727272729	0.0302152918966018
-0.579995870233561	-0.549595884243578	-0.540608202520173	-0.483770110063246	-0.186669619509203	-0.0224689885131311	-0.0127584110890394
-0.538336286576313	-0.480429422642285	-0.408498268712863	-0.284923628718076	-0.0505035290067137	0.0180841763456975	0.0155650229889905
-0.453057108259385	-0.521726415949407	-0.396331352263556	-0.241895206281247	-0.0846939700379381	-0.000574633734559904	0.0210951928225639
-0.516055391868002	-0.448780029549162	-0.353171524950237	-0.242463819744826	-0.0381465080411231	-0.0232427981648539	0.015689348664957
-0.354614925818236	-0.311904615887812	-0.317349402057269	-0.251776712907501	-0.0908831105114682	-0.019974402942419	0.0158676068174597
-0.509028419905934	-0.543827373872897	-0.415997256407212	-0.324933569545359	-0.0942810387137897	-0.0066059553725587	0.0147469112226822
-0.490757438590138	-0.424651531746526	-0.338654263986964	-0.275036945551209	-0.0905589267679794	0.0255798400592792	0.0242034263553972
-0.644173695720087	-0.249655262985094	-0.369648785601957	-0.30723285877925	-0.319931271477663	-0.0782646048109965	0.0538782523318606
-0.539861895794099	-0.465875988347898	-0.33287037037037	-0.128434886499403	-0.128102329133257	0.0306197286395307	0.0761536938007527
-0.485161097722793	-0.430501019974418	-0.377816072699167	-0.19357483534635	-0.0591687190833406	-0.00617434476283152	0.0494029484506004
-0.410810810810811	-0.293569431500466	-0.335810810810811	-0.337126600284495	-0.0380835380835381	0.0891891891891892	0.0641891891891891
-0.491521270897674	-0.485787898991196	-0.508821291355939	-0.418161623434915	-0.130195566407235	-0.0143217701574924	0.00955664529434197
-0.389189539680085	-0.378408396111582	-0.364868988784999	-0.259901940735494	-0.0757678984387745	-0.0184694685013409	0.042737797600899
-0.507879843015475	-0.475300303758129	-0.392966092924198	-0.358862092024884	-0.110836725587116	0.022365231615104	0.0383779350403141
-0.483740565943804	-0.52796625710618	-0.378913521746488	-0.296880333128541	-0.0991367307156781	0.0114899925871016	0.027451807087813
-0.392018133786678	-0.451518400930735	-0.351389067364638	-0.232088179826873	-0.0546021065780882	0.0159706578871369	0.043161160996238
-0.479058993156603	-0.462224617675107	-0.386578521266952	-0.286946259985476	-0.107184355223571	-0.0203937485699506	0.00126259202005685
-0.513974441482026	-0.38861609683907	-0.338431743032593	-0.210282691674256	-0.0295870412958704	0.0229903366252522	0.0326598010669689
-0.425414632961803	-0.570086501483044	-0.28881484298778	-0.21668384334866	-0.0125637655654808	0.0299202199634115	0.00135234019692299
-0.498814420747637	-0.483813314502151	-0.392187342622125	-0.225061425061425	-0.0386278586278587	0.0327180886579382	0.0151321068968128
-0.427443679016943	-0.451508887970236	-0.319181910569106	-0.345100303074037	-0.0207372758659093	0.0398954703832753	-0.00692992644212154
-0.481911049977075	-0.45843431053203	-0.336831725616292	-0.217112709832134	-0.0564496124031008	-0.0188527131782946	0.00992114695340496
-0.47304499781564	-0.408293352094515	-0.358012318077078	-0.183918438100845	-0.0925779065205232	-0.0232893770922774	-0.00980512242623188
-0.431190476190476	-0.486013036393265	-0.452436582109479	-0.304621848739496	-0.101142528357718	-0.0269717261904763	0.0130252100840336
-0.444523400755707	-0.436740401108862	-0.426287874042056	-0.327156247831609	-0.13919289420615	-0.0377198991161332	0.0496847372246734
-0.387896825396825	-0.505698005698006	-0.361897274633124	-0.21300339640951	-0.0984485512206251	-0.00584795321637421	-0.00476927043052333
-0.472553230013636	-0.494225452089141	-0.383011140482437	-0.244486045798405	-0.0681883773119237	-0.0175115570816701	0.0125799158127325
-0.447524000650865	-0.412758873652728	-0.278851304813653	-0.191157615166224	-0.0440720049658597	0.0177885708133456	0.0252808643870097
-0.459243697478992	-0.358441558441558	-0.294805194805195	-0.16440281030445	0.0419965576592083	0.0497695852534562	0.0582109479305741
-0.447533828022698	-0.532691249312053	-0.336182204564354	-0.305134605098948	-0.223661148977605	-0.148548026805659	0.0583603179275831
-0.509779938097618	-0.497827596645239	-0.371437217784644	-0.222438867106108	-0.0122690043450741	0.000589255088527807	0.0360813594415313
-0.49649545211343	-0.552722558340536	-0.365543071161049	-0.246702491450904	-0.089554370596077	-0.00293731819996579	0.0117935706917223
-0.492907272008064	-0.555212818921261	-0.446054119782376	-0.381501556183087	-0.111560693641618	-0.0261386250734825	0.0157779852434521
-0.429101364903001	-0.446430485008251	-0.379069103369503	-0.214916913996344	-0.0380764563106796	0.0437798869729025	0.0611753042527007
-0.478609625668449	-0.538684719535783	-0.554545454545455	-0.254208754208754	0.0636363636363636	-0.0983086680761099	-0.0544174135723431
-0.614945212861505	-0.618880048959608	-0.402320021946153	-0.248767775196873	-0.119512396013508	-0.0311522048364153	0.00435571687840297
-0.465933244173762	-0.438696589546726	-0.414580885031166	-0.33039173458721	-0.145366859319818	-0.0225959070314251	0.015890155711106
-0.466145559373442	-0.577733133719236	-0.511136908066639	-0.359957186065279	-0.103920048940973	-0.0043532193713367	0.0113820052903659
-0.584912959381044	-0.512143826322931	-0.47742946708464	-0.425592885375494	-0.215785360771034	-0.0443538524256013	-0.0137616769195716
-0.436890701279935	-0.493681848885458	-0.423476188726644	-0.253983274494244	-0.0913818677488064	0.00441664632658045	0.0291768273220555
-0.56233200799073	-0.552084968346152	-0.61230383850291	-0.498216925198776	-0.204387787711564	-0.139277418632637	0.000550234242577496
-0.510281144364746	-0.463968386754377	-0.425083988579354	-0.31689943173775	-0.108665808404059	-0.037676142005142	0.00686629153269025
-0.397649031315311	-0.399212223235727	-0.312301681738854	-0.238739694081122	-0.0457037235896679	0.0666729234681451	-0.0188445158011944
-0.532283842931609	-0.533007639449192	-0.427045804511373	-0.335359497309912	-0.0747958291971283	0.00659543224108605	0.0080989590155327
-0.513495509153975	-0.418023987211865	-0.400074518867313	-0.253627550170972	-0.0641249563351465	-0.0186794709853357	0.0197125108961502
-0.526448325372774	-0.495418925657013	-0.376284359181694	-0.285149592657756	-0.0489730165122836	0.00721239447919819	0.0139844144063124
-0.519691193290126	-0.622605174797551	-0.410011209191537	-0.379167656608854	-0.0934928069588491	-0.0343926756782666	0.018632042981127
-0.485501616949406	-0.51994770227049	-0.371970329385794	-0.218656955799378	-0.0432933533380692	-0.00415259978336691	0.00972535878196257
-0.416881056553929	-0.450150513024573	-0.333823516198497	-0.164927057575855	-0.0602437252991683	-0.00740482282701405	-0.00590332132551252
-0.342204277415948	-0.534346044191019	-0.385003583373149	-0.302909207161125	-0.187453282670985	-0.0361024844720497	0.0123669032830523
-0.480893705190971	-0.421889298107238	-0.342765525450965	-0.198670800099558	-0.0411776470406051	0.00510776405988844	0.0157115349047685
-0.517196233019128	-0.507384607572313	-0.381294521330582	-0.246718944587148	-0.0634046272808845	-0.00384564499715034	0.0139337038616265
-0.494218605981629	-0.492452153990394	-0.469087560897909	-0.364592975950701	-0.158322997812121	-0.0391647460962788	0.0134156705555971
-0.334479100177687	-0.635407117259772	-0.441629908552985	-0.317238590528449	-0.141309437656975	-0.0417292946973877	-0.010061088604036
-0.667701863354037	-0.428571428571429	-0.400793650793651	-0.3	-0.134453781512605	-0.0576036866359447	0.0714285714285714
-0.45391036109599	-0.466221033868093	-0.313901858463792	-0.230964304057524	-0.0684347266289603	-0.0185465501830868	0.0250274537737809
-0.475459467851806	-0.548180560051621	-0.357775632829832	-0.331086964752205	-0.0626443418013857	0.0170680204997159	0.0299232257661819
-0.496778493668074	-0.505050194719066	-0.356434966227772	-0.272236834564788	-0.0630548402722891	0.00697139338352115	0.0171678924873385
-0.53121510031707	-0.529483667661569	-0.436540628362991	-0.333342822897907	-0.114181583380065	0.00331826600119289	0.0218350754936121
-0.465136465174526	-0.486952517609575	-0.390754597167409	-0.209755376171937	-0.0668003692162739	0.0136704788031958	0.0222651240787453
-0.555425633272703	-0.50244351904078	-0.459497092068852	-0.344474849329218	-0.0748464197695763	0.00850228219944538	0.0470747549863435
-0.527310924369748	-0.595819459859416	-0.506957621758381	-0.379118867463998	-0.0948837024688418	-0.0389544532546562	0.0075937175877907
-0.537109565787946	-0.56355280636356	-0.475852755731763	-0.421957216459797	-0.172959422809597	-0.0305915124757475	0.0162008732519374
-0.429463500439754	-0.466368262344516	-0.459907588187212	-0.303250519973465	-0.122290504659163	-0.015965847857594	0.0288480748431009
-0.390160183066362	-0.257309941520468	-0.468421052631579	0.011578947368421	0.0601503759398496	0.0281306715063521	0.0982456140350877
-0.467623483990096	-0.491489361702128	-0.326624496837263	-0.238156028368794	-0.0938974732357145	0.0157570151094665	0.0874961455442491
-0.550777844508592	-0.466534520486791	-0.400482089128156	-0.40159924148126	-0.111042964641152	-0.0726371557156403	0.0185545585786621
-0.534925367270494	-0.519859416608398	-0.486578232798178	-0.369226089449816	-0.172957095253742	-0.0497924333110897	0.00889981701186893
-0.47661222764986	-0.482929162472259	-0.361369994148203	-0.250216309355657	-0.0732090915958162	-0.0083616027450224	0.0136541986357916
-0.478318617751742	-0.473495332474178	-0.396406061368259	-0.26168983601596	-0.0581444223705935	-0.0160733834167848	0.00621174989388706
-0.48854581201814	-0.446115075018874	-0.315269486374906	-0.230159168887071	-0.0459359348914858	-0.0300002987085832	0.0383494593737471
-0.484661412541588	-0.482424703421441	-0.341769561361621	-0.322350909155438	-0.100097042318889	-0.00676029443469162	0.0603729278365751
-0.423550809253873	-0.470660153045862	-0.391359270728647	-0.281691745199147	-0.114450158660685	-0.00840241330259484	0.00201677063643302
-0.429647842639594	-0.472871121297602	-0.335176282051282	-0.17382023039612	-0.0309460116731517	0.010991452268111	0.0139369235836627
-0.428996404053612	-0.412897332846182	-0.329474872953134	-0.151142023693767	-0.00298136645962732	-0.0210532332431506	-0.016793923329509
-0.490280705634206	-0.476926607856021	-0.359275006454519	-0.198342081079416	-0.00654746093658976	0.031328103357474	0.026178081283923
-0.454001891883792	-0.506353809182608	-0.462598464370534	-0.342125986183617	-0.125642456867527	-0.0349777246808632	0.0136663941454209
-0.488646941456249	-0.465302093212454	-0.406995348188119	-0.291610414121361	-0.0723468308682755	-0.011174674167464	0.0230505214909752
-0.400943276939028	-0.45916466676078	-0.361114442179318	-0.229061190771228	-0.0417596034696406	0.010047625446022	0.0159570984331078
-0.437256292095002	-0.466429008463918	-0.339283677020051	-0.281165071487652	-0.0644895901062884	-0.00655732629167161	0.00161439803880536
-0.426218409484881	-0.468899702082053	-0.427510651313971	-0.378687382286571	-0.176879064484553	-0.0355768559735055	0.0151977863065855
-0.475349994759508	-0.551975945910174	-0.35139182732308	-0.226216511755057	-0.0717276911372046	-0.0113004175023838	-0.00382624522497377
-0.475962319592084	-0.475632579579401	-0.311259497899068	-0.279090478973588	-0.112535587293712	-0.0199096880131363	0.0510997016582252
-0.557200920899298	-0.665370398891113	-0.28826403213549	-0.28709878394905	-0.0802515068085423	-0.0456748822284426	-0.0394439997089003
-0.40223311546841	-0.453159041394335	-0.374218185170628	-0.233405954974582	-0.0456672671599644	-0.0342494485716992	0.0236928104575164
-0.182137276988482	-0.270597218873081	-0.115943539219401	-0.135099383375245	-0.0102983779290787	-0.0134099616858238	0.010751376034836
-0.488080969737473	-0.503517581086211	-0.387870710663005	-0.280639153365477	-0.0701544326067833	-0.0230157914314448	0.00907135778405566
-0.471883170104632	-0.466302023555707	-0.344681396287255	-0.203021457187085	-0.0532291351640573	0.0102515197778348	0.012421943224255
-0.286347018346091	-0.318858843090925	-0.297965484388379	-0.185944138747649	-0.101297722041432	0.0140408552499498	0.0435343193022373
-0.446344902879498	-0.421621031962474	-0.300924582279531	-0.128318415539897	-0.0392439479804763	0.0532686414708887	0.0460771298125182
-0.341205781687364	-0.362828574583889	-0.307062898121061	-0.249728857600235	-0.0706914022807864	-0.0235243754384252	-0.000441610280557003
-0.374886797653266	-0.44453010562023	-0.319660322996436	-0.272886980284989	-0.0995856762355727	-0.0313716715148803	0.024682490450227
-0.39978665447438	-0.422064502225074	-0.366172717649523	-0.292517524103626	-0.146147479914016	-0.0545028569428524	0.0588468985628647
-0.429809959772507	-0.327340823970037	-0.309282439720207	-0.393221636019808	-0.101699798329012	-0.00296271451730123	0.0457608491316356
-0.333965698979714	-0.389591428659388	-0.322128266247678	-0.249561853466701	-0.103496111021125	-0.0275528494304087	-0.00528137844050458
-0.468942824721574	-0.435632842227225	-0.406293985620269	-0.233867825768792	-0.082640459260151	-0.00329227292384526	0.019454964536379
-0.429565968888035	-0.458232713515254	-0.379024792723175	-0.305459107683259	-0.0725645414348881	-0.0271040559567607	0.0281955928588247
